# Supplementary material for: Genes with epigenetic alterations in human pancreatic islets impact mitochondrial function, insulin secretion, and type 2 diabetes
Source: Nat Commun. 2023 Dec 12;14:8040. doi: 10.1038/s41467-023-43719-9 (PMC10716521; doi:10.1038/s41467-023-43719-9)
Supplement: Supplementary file 4 — Supplementary Data 1-17 [file 41467_2023_43719_MOESM4_ESM.zip]

Archive with 18 entries (18 files):
- Supplementary Data/~$Table S10.xlsx
- Supplementary Data/Supplementary Data 1.xlsx
- Supplementary Data/Supplementary Data 10.xlsx
- Supplementary Data/Supplementary Data 11.xlsx
- Supplementary Data/Supplementary Data 12.xlsx
- Supplementary Data/Supplementary Data 13.docx
- Supplementary Data/Supplementary Data 14.xlsx
- Supplementary Data/Supplementary Data 15.xlsx
- Supplementary Data/Supplementary Data 16.xlsx
- Supplementary Data/Supplementary Data 17.xlsx
- Supplementary Data/Supplementary Data 2.xlsx
- Supplementary Data/Supplementary Data 3.xlsx
- Supplementary Data/Supplementary Data 4.xlsx
- Supplementary Data/Supplementary Data 5.xlsx
- Supplementary Data/Supplementary Data 6.docx
- Supplementary Data/Supplementary Data 7.xlsx
- Supplementary Data/Supplementary Data 8.xlsx
- Supplementary Data/Supplementary Data 9.xlsx
