# Supplementary material for: Genes with epigenetic alterations in human pancreatic islets impact mitochondrial function, insulin secretion, and type 2 diabetes
Source: Nat Commun. 2023 Dec 12;14:8040. doi: 10.1038/s41467-023-43719-9 (PMC10716521; doi:10.1038/s41467-023-43719-9)
Supplement: Supplementary file 4 — Supplementary Data 1-17 [file 41467_2023_43719_MOESM4_ESM.zip › Supplementary Data/Supplementary Data 1.xlsx]

## Sheet: EPIC-T2D
Supplementary Data 1. Sites with differential DNA methylation between pancreatic islets from cases with type 2 diabetes (n=25) and non-diabetic controls (n=75) (q<0.05).
p-values are based on a linear regression analysis adjusted for age, BMI, sex, days in culture, and islet purity. Correction for multiple testing was performed using FDR analysis to produce q-values.
Chromosomal positions are based on hg19.
																							Results including adjustment for cell compostion
UCSC_REFGENE_NAME	ILMNID	p-value	q-value	Coefficient	Standard error	Mean controls	s.d. controls	Mean cases	s.d. cases	Diff. of means (cases-controls)	Fold change (Diff. of means/Mean controls)	INFINIUM_DESIGN_TYPE	FORWARD_SEQUENCE	GENOME_BUILD	CHR	MAPINFO	STRAND	UCSC_REFGENE_NAME	UCSC_REFGENE_ACCESSION	UCSC_REFGENE_GROUP	UCSC_CPG_ISLANDS_NAME	RELATION_TO_UCSC_CPG_ISLAND	p-value	q-value
TENM4	cg13336515	6.72846e-17	5.4964e-11	-0.807879	0.0789801	0.579711	0.05293	0.452167	0.0605954	-0.127544	-0.220013	II	AAGTTTCTTTGCTTCCTACAAGTTCTTAAATATATTTGCAGTTACTAGTGTCCTCCAACA[CG]TTAGGCAGTTTTCATTTTAGATGCACAGAAATCCTGAACACCGAAACCTCCTGGCTGCAC	37	11	78619091	R	TENM4	NM_001098816	Body			5.92802e-10	1.93396e-06
NAV2;NAV2;NAV2	cg03220447	1.04714e-15	4.27698e-10	-0.679229	0.0702788	0.404577	0.0431833	0.304194	0.0517679	-0.100383	-0.248119	II	GGGCAGGATCTCCTTGTCCTACTGCTGTGGCTGCTGTCCCCCAGGTGACCCCCGTGCTGC[CG]GCCCAGCAGGGTCCATGTGCCTAACAGCTGGCAGGACCTTGTTCCTGTCCTCCTGCCACA	37	11	19745293	F	NAV2;NAV2;NAV2	NM_182964;NM_001111018;NM_145117	Body;Body;Body			3.2398e-11	2.40217e-07
	cg09950916	2.35524e-15	5.61283e-10	-1.17545	0.123752	0.260061	0.0638775	0.151374	0.0591265	-0.108687	-0.417929	II	GCAAACCCAATCTTGGTTCACTTTGGCGTCTCGGAACTGACAGGGCTCCGTCAGATCTTC[CG]TTTCCCTCCTGCGCGTCCGTGATATTGATTGACAGCCTCTCCCCTCCCACCCTCCCTGGC	37	6	100676889	R				chr6:100676823-100677098	Island	2.9033e-17	7.89314e-12
SYNPO	cg25934997	2.7484e-15	5.61283e-10	-0.980846	0.10361	0.0989908	0.0280632	0.0548718	0.0140077	-0.044119	-0.445688	II	TCCGGATGGTTGTTTGCCTTTCCCCTGGTTGGCTCTGATTTTCCCTGGGGCTTGGTAATG[CG]CTTATCTCTCTGCCTGCCTGCCAGACTCTCCTGGCACAGTCCCAGCCAGAAACCAAGACC	37	5	149995703	R	SYNPO	NM_001166208	5'UTR			2.0156e-12	2.88408e-08
SLC5A1	cg14490520	3.84943e-15	6.2891e-10	0.766118	0.081523	0.703699	0.0481249	0.793633	0.0435876	0.0899334	0.127801	II	CCTCAATGATCTAGTGAGGTAAGTAGAGTGAAGATGATGATTAACCCCATGGGTTGCCCA[CG]TTTACACAAGATAATGACAGAGCTAAGACTTCCTCTGATCTTCTGGTTATTCAGGTCTCT	37	22	32448101	F	SLC5A1	NM_000343	Body			1.23021e-11	1.14019e-07
	cg02736232	5.21391e-15	6.84987e-10	-0.601059	0.0643856	0.528532	0.0443669	0.433012	0.0493053	-0.0955202	-0.180727	II	AGCAGTGTTAATGCAAGCCAGTTCCTGTAATGTACATAGTGACACCTACTGCCAATGACA[CG]TGCTGGAGCCCTTCCACTGTTGATTTCCTATATTCACTTACCCTTGTCTTTAAGTGGATG	37	16	85931204	R				chr16:85932121-85932942	N_Shore	3.94304e-11	2.74867e-07
VAV2;VAV2	cg11515284	6.49278e-15	6.84987e-10	-0.942396	0.101439	0.915882	0.0222022	0.85318	0.036235	-0.0627024	-0.0684612	II	GGGGAGACTGACTAGGCAGCAGCTGCATCTGAATCCTGGCACCAGGAAATCTCCCAGGTA[CG]GAACAGATCCTAGAGGCAGACACTACTGTGGTGTCACTTGGGGAAACAAGCTCTGCTCCC	37	9	136685287	F	VAV2;VAV2	NM_003371;NM_001134398	Body;Body			2.15421e-16	4.33578e-11
SNX29	cg08822891	6.99448e-15	6.84987e-10	-0.894693	0.0964628	0.905829	0.0241923	0.84269	0.0492749	-0.0631389	-0.0697029	II	TCTTCTCCCCTCTCACGTCACAAGAAAAACCAGTCAAGAGGTCGGAGAGTGTGTTATAAC[CG]TCCTGCTGAAAATTAAGATGTAGCAATCACAGTTTGGAGGAATCCACAGCGACAGAGGAG	37	16	12625807	F	SNX29	NM_001080530	Body			7.83703e-13	1.48649e-08
	cg03726357	7.54679e-15	6.84987e-10	-0.873075	0.0942906	0.264202	0.0476742	0.177261	0.0487619	-0.0869417	-0.329072	II	CAGCAAGAGGCAAAACTGCAGAACAGATGGGGCAGAAGAGAAGGAGGGGGCAGGTTGACA[CG]GCCTCCAGGAAGCCTGCCTAAGCACCTCCCAAGCTGTGCTCTGCAGCTCATAGACCATGG	37	8	29259693	F						7.33532e-10	2.25762e-06
	cg09467248	9.06078e-15	6.90741e-10	-1.01724	0.110307	0.229294	0.0527403	0.137377	0.0461786	-0.0919171	-0.400869	II	CAGCATTTATTTATCTGCTGATGACTCACACATTTTTATCTCCAGCTCAGACCTCTCACC[CG]AACTCACTTATTCAACTGCCTATTCACTATATCCTCCTGTCAGGAGAAGCTTGTTAGCAA	37	6	26026096	R				chr6:26027160-26027626	N_Shore	4.86299e-07	0.0002121
SYNPO;SYNPO	cg07714393	9.30134e-15	6.90741e-10	-0.909404	0.0986714	0.349103	0.056739	0.229938	0.0546576	-0.119165	-0.341347	II	CTTCTCTCCACCCCTAGTCACAGCCCATTTCCAGGGCTGACATGTGTCTTCCTGAGCCCA[CG]TCACAGCTCTGGGAGGTGGGCAGGGCAGGAGTCAGCACACTCCTTCCACCTGCCAGGGCT	37	5	150006549	F	SYNPO;SYNPO	NM_001166209;NM_001166208	Body;Body	chr5:150004670-150004984	S_Shore	2.35373e-07	0.000131307
	cg06184251	1.29383e-14	8.80763e-10	-0.876748	0.0958327	0.383246	0.0600876	0.26146	0.0586316	-0.121786	-0.317775	II	ATTTTTTATTGGACTGACTAGCTGTTCTGATGTCACTTAGGAACAGCCTGAGAGCAAATG[CG]TCTTCTTGCTCCTGTTTCCTGAATCCCAAATGGACATGGTTTTTGTCAGAGCCTCATGAC	37	11	109514984	R						9.7661e-10	2.76551e-06
	cg02966936	1.62115e-14	9.74276e-10	-0.837187	0.0919741	0.432552	0.0584097	0.313838	0.0661446	-0.118714	-0.274449	II	CTGGACCATGGAGTTCTTGGATAATGTGTGGTGTTCTCAGATAAATGTATTTCTTTCTCT[CG]GGTATTTATATAAAGCTGATAAAATGGGTTTGTTTACTGTTGCTTGCCAGTTTCCCTGTA	37	18	33518386	F						1.1057e-13	4.15221e-09
SUSD4;SUSD4	cg24486540	1.66973e-14	9.74276e-10	-0.652472	0.0717289	0.758946	0.034998	0.66534	0.0580789	-0.0936057	-0.123336	II	TGCTTCACATGTTTAATCTCTTTTTCCTGAGGCTTCTGTGAGCACACAAAAGGAGCTGAC[CG]GGCTTGGGCCAACAGCTATTGAGAAGTTCCTCTCAACACCACAAGGACCTTTTCCATTTC	37	1	223526402	R	SUSD4;SUSD4	NM_017982;NM_001037175	Body;Body			3.73486e-19	1.52308e-13
TXNIP;NBPF20;NBPF10;NBPF10	cg02988288	2.01836e-14	1.09918e-09	-1.34155	0.148116	0.28672	0.0753109	0.14012	0.0615048	-0.146599	-0.511299	II	ACTCAGAAGTTGTCATCAGTCAGAGGCAATCATATTATCTCAGGGACATGCGCATCATGG[CG]TGGCAAGAGCCTTCGGGTTCAGAAGATCAGGCCTTCTATCCTGGGCTGCAACATCCTTCG	37	1	145440445	R	TXNIP;NBPF20;NBPF10;NBPF10	NM_006472;NM_001278267;NM_001039703;NM_001302371	Body;Body;Body;Body			2.17044e-08	2.64211e-05
P4HA2;P4HA2;P4HA2;P4HA2;P4HA2	cg14527110	3.58069e-14	1.82814e-09	-0.575375	0.0643623	0.235065	0.0332544	0.173503	0.0255265	-0.061562	-0.261894	II	AGCCGGGCTCCTCCCCTGGCACATGGCCAGCTGCCAATATGAAGCAGCAATCTCAGAGTA[CG]AGCTACCCACAGGCAAGAATAGTGCCTCGGCCACCTCCTCTCTCTCGTCCCTCATTCTAG	37	5	131561292	R	P4HA2;P4HA2;P4HA2;P4HA2;P4HA2	NM_001017973;NM_001142598;NM_004199;NM_001142599;NM_001017974	5'UTR;5'UTR;5'UTR;5'UTR;5'UTR	chr5:131563094-131563954	N_Shore	4.25467e-10	1.50222e-06
JAK1	cg11743000	5.0956e-14	2.44855e-09	-0.591799	0.066741	0.69211	0.0454488	0.600393	0.0422899	-0.0917176	-0.132519	II	TCATAAATATGATCATCAGAATGAGACCACTTTGGCCAAGGGCCACTGCCAGATTTTTAC[CG]TTAAAAACAGACTGGTTGACAGTGAAACTCAATGACAAGAATTAAAATACTATGGATATA	37	1	65355578	R	JAK1	NM_002227	5'UTR			4.23816e-20	3.45665e-14
ADORA2A-AS1;ADORA2A-AS1	cg07270865	5.47817e-14	2.48614e-09	-0.772524	0.087269	0.404764	0.0580903	0.293108	0.0506681	-0.111656	-0.275854	II	TCCAGAGTCAGCAGTGCATCCTAGCAGAGAAACACTGAAGGAGAGATGGCACTGTTTTCA[CG]GAGTCTTCAGTGACTTTCCACTGAGCTGTGGGAAAATCTGACAGTTGACTGTAGCTGAGT	37	22	24870341	F	ADORA2A-AS1;ADORA2A-AS1	NR_028484;NR_028483	Body;Body			5.3205e-08	4.85936e-05
	cg13566279	5.896e-14	2.53493e-09	-0.887175	0.100392	0.0607908	0.0177412	0.0342667	0.00816859	-0.0265242	-0.436318	II	CTGTAGATGACTCTGGGAAAACAGGAGGGAGGGAAACTGAAGCGCGAATGAGGCCGGATC[CG]CCCTAACAAAGAGGCAGAAACTGTGTCTCAACAGCCACCAAATCCAGTTCAGGGCGGTTT	37	12	14410612	F						9.63915e-12	9.58745e-08
LOC101929095	cg14510831	6.8981e-14	2.81749e-09	-0.489882	0.055638	0.66756	0.0364745	0.59374	0.0472915	-0.0738201	-0.110582	II	CAGGTGCTCATTATTTATTCTCCCACTTAAACCCCTCAGTAACCCTTGATTGGATACTGT[CG]TCTGTAGTTTACAAAAGAGGAAATAGAACCTGGGGAGGTTTCCACAACCTTCCCAAAGTC	37	4	15236131	R	LOC101929095	NR_125911	Body			2.60586e-14	1.77112e-09
LINC00598;LINC00598	cg17474786	7.82094e-14	3.0423e-09	-0.570689	0.0650063	0.570241	0.0474765	0.48625	0.0456921	-0.0839915	-0.147291	II	TCAACTCATCTCCTTACACTCTGCTTCTAAAATTAGGCATTGGAACAAATGCCATTCCTG[CG]TCAGATGGGTTTGTTTTTCTTATCTCATAGGTCAAGAAGACATCCTCCACTCCTGCTTCC	37	13	40981077	R	LINC00598;LINC00598	NR_024506;NR_024507	Body;Body			1.53098e-12	2.40128e-08
SMOC1;SMOC1	cg19741688	8.30526e-14	3.08385e-09	-0.516461	0.0589122	0.123188	0.0191715	0.0926226	0.0128762	-0.0305651	-0.248118	I	TGCCTCCTGCGTCGGAGAGAAGCTCGCTCTCCGCTCATGCAGGGCTTCCCTGTGGTCTCA[CG]CTGGCGCCCGGTCCAGCGCGCTGGAGTTGTTGGCAGGCGGCGGGGGTTGGGACGGGGGCG	37	14	70346849	R	SMOC1;SMOC1	NM_001034852;NM_022137	Body;Body	chr14:70345943-70346527	S_Shore	4.6672e-13	1.15351e-08
PAPPA2	cg17826980	1.2569e-13	4.4641e-09	-0.705919	0.0813146	0.67928	0.0458027	0.572133	0.0626201	-0.107147	-0.157737	II	ACAGAAGAGTGTCAGGGACAGATGGAGGGAAAACAGACTGGAGGCAAGATAAAGCCAAGC[CG]GCCAGGTAGGAGAGAGGAAGCTTTTAAAAGTGCAGCACAGAAATCTGAGCTCAAATAAGG	37	1	176771674	F	PAPPA2	NM_020318	Body			7.903e-10	2.36106e-06
	cg03740455	1.32619e-13	4.51394e-09	-0.684444	0.0789414	0.361694	0.0540119	0.281878	0.0551107	-0.0798165	-0.220674	II	AGGAAAACATCTACTGGTTCCTCACTAAGGAACAGATGAACATCCTTATCAGAGAAGTTA[CG]GGGATATGTTTGTTTTGGCTTGGCATGTATTTCTCTTACTCCATTCTAGAGAGTCCCATC	37	11	11139293	R						5.27253e-08	4.82636e-05
MSI2;MSI2	cg05627498	1.74305e-13	5.25226e-09	-0.942851	0.109456	0.169019	0.0417781	0.101073	0.033199	-0.0679461	-0.402003	II	TAGCTAAAAGAGGTTAAGAGGAGGCTCATATACTGCTGAAGGCCAGAGGGCTTTGCTGAA[CG]CTGGTCATCTTAAAAACGAGCTGGGCTATTTATAATTTGGCAGGCTGCCATGGGACTTGA	37	17	55517927	F	MSI2;MSI2	NM_138962;NM_170721	Body;Body			3.64149e-06	0.000807495
	cg26676534	1.76049e-13	5.25226e-09	-0.76575	0.0889175	0.361755	0.0579329	0.257051	0.0502611	-0.104704	-0.289434	II	AGCTTGTCTTGTCTAAGCCTGCCCCTTTCCCTGCTAACAGTGCTTCAATTGTTAACAAGA[CG]TTTATGTTTCCACAAGTCTTTTCTGAGTCATGGGCCCCAGTGTTTGACATGGTGAGATAG	37	4	187702884	R						5.9888e-09	1.08064e-05
LINC00673	cg18420565	1.81357e-13	5.25226e-09	-0.725523	0.0843063	0.754448	0.044931	0.664818	0.05082	-0.0896296	-0.118802	II	GGGCAGCCAGCCAGAAGAGGAACTGTGTGCTGCGAGCTGGTGAAGGTACTGAATCCTGAT[CG]TGAGCAGGACATAAGAGGTTCCAAAGCAAAAACTGTAATAAGAGTGGCTGGGGTAGACCT	37	17	70407366	F	LINC00673	NR_036488	Body			4.6363e-11	3.0495e-07
KCNK10;KCNK10;KCNK10	cg08652605	1.89301e-13	5.25226e-09	-0.851758	0.0990767	0.228233	0.0479669	0.151402	0.0408981	-0.0768305	-0.336632	II	ATTTCTAGTAGAGTTCATACTATGTCGAATCACAGCAACCATCAACTCTTGTTAATGTAT[CG]TTTTCCAATGATTGGGCAACCTTCCCTATCACTCGCAGACTGTTACCAAAAGATAGAGAT	37	14	88656128	R	KCNK10;KCNK10;KCNK10	NM_138318;NM_138317;NM_021161	Body;Body;Body			1.9556e-11	1.66145e-07
	cg19952829	1.92365e-13	5.25226e-09	-0.867588	0.100957	0.104567	0.0341804	0.0631482	0.0154297	-0.0414189	-0.396099	II	CTGTGTTCCTCCTGTCCTCACATGCTGCAGCCCACCACCTTGCCAAGCTGTGTCTGGGCA[CG]TTTCTGGAACCTGGCTTGGCTCCAGCACTGGCCCTGCCAGCTCTGTGCAGACAAGCTCCC	37	9	93683605	F						2.34265e-12	3.13225e-08
	cg13176806	1.92888e-13	5.25226e-09	-0.965819	0.112395	0.141695	0.0390755	0.0793113	0.0237187	-0.0623837	-0.440267	II	GGTCCATCTGCTTGGCTGATAAGGCCTTTGCACTCAGATTAAGAGCCCTGGCCCACAAAA[CG]TGCGGTGGAACTTGCCCAAAGAGGTCGTGACAGCTGAGTCACAGGGAATAGCACTGAAAC	37	18	60118438	R						2.78754e-10	1.09304e-06
STK3;STK3;STK3	cg25979005	2.11116e-13	5.41596e-09	-0.77333	0.0901898	0.344379	0.0532343	0.24695	0.0534965	-0.0974288	-0.282912	II	AAGATAAATGGAAATTTAAGAGATAAAAAATAAAATATTTGCTTTCGTTGCTGCAGCAGA[CG]CTGTGAGTATTTTCAATGCTTCAGAAGAGGCTTGCCTCTAGTGTCCTCCGCTGTGGCAAA	37	8	99794263	F	STK3;STK3;STK3	NM_006281;NM_001256313;NM_001256312	Body;Body;Body			1.07223e-07	7.89984e-05
	cg19591417	2.18876e-13	5.41596e-09	-0.490783	0.0572874	0.668257	0.0353628	0.598799	0.0420902	-0.069458	-0.103939	II	AAGCCCTTCGACTCATGTCCCTGGCTAGGGCTGAGATTTCTAGGAGGAGGTAGGGAGGAT[CG]GGGAAAGATATGAATTCTCTTTAGATAAGTGGCTGATTGAAAAATGTAAAAGGATGCTTC	37	10	4395585	F						9.78253e-11	5.18094e-07
NAV2;NAV2;NAV2	cg04039799	2.23983e-13	5.41596e-09	-0.657119	0.0767458	0.427757	0.0508778	0.330549	0.0531989	-0.0972077	-0.22725	II	GTGACTCATGTTTACTTCAAAATGTGTGGGCCACAAGTGTGCCAGAGCTGTCAGACCTTC[CG]GTGTGCAAGCTTTGATCGTTAGAAGACAAGCCTTGAAGGAAAAAACCTCCATTTAGGTGA	37	11	19745484	R	NAV2;NAV2;NAV2	NM_182964;NM_001111018;NM_145117	Body;Body;Body			2.81776e-07	0.000146942
	cg24989176	2.2542e-13	5.41596e-09	-0.491002	0.0573536	0.823673	0.0240982	0.772902	0.0413498	-0.0507714	-0.0616402	II	CCACCAAGAGCTCATGGTGTGCTACAGGTACAACCCAGCCTTCAGGCACATGGTCAGCTT[CG]CCCAAGCGTCTGTAACTATCACATCCTGCTCTCTTCAGCAATGATATATTTAAGAGGAAG	37	13	31667191	R						2.12e-12	2.93063e-08
	cg18973863	2.56058e-13	5.97631e-09	-0.791265	0.0927118	0.181269	0.0367819	0.121347	0.0350439	-0.0599223	-0.330571	II	GAGCTACTACTTTGCCTGTAGCTGTTTGTTTGTTCAGAGGCAGATGGAAGGCAGAGGCTG[CG]CAGAGAATGGAGAGCTGTGTCTGAGGAGCCTTGGAACATTCACCCAGGTAGAGGAAGGCC	37	13	97794113	F						3.40279e-06	0.000775906
	cg20513966	2.91841e-13	6.62225e-09	-0.519488	0.0610609	0.265425	0.0350105	0.208891	0.0285266	-0.0565341	-0.212995	II	TTTGGAGCGATGCCAGCTTGGAGCCATCTGTAGCACCGCCTTGTTTGCTGACTTTCTGTG[CG]CCTGCTGCTGGCCTGCTCCCCAGAATCAGAAGGCATTTCCAGCCAAGATCAGCCATGTTC	37	20	23416844	F						5.98375e-11	3.56231e-07
MAP3K5	cg27539060	3.31761e-13	7.32464e-09	-0.860129	0.101415	0.277726	0.0583237	0.186448	0.0504748	-0.0912782	-0.328662	II	GTATGTCATCGTTCCCGTACTCTCAAAACTACACAGAGAAAAGGAGAACCTCATCTAAAA[CG]GTCACAGGTATATGCAGAAAGAAAACAGGGACCAAACCTCACAGAAGCGAAACCGAGACA	37	6	137112464	F	MAP3K5	NM_005923	Body	chr6:137112676-137114366	N_Shore	1.13603e-07	8.20659e-05
	cg26165286	3.72725e-13	8.01248e-09	-0.676606	0.0800033	0.357234	0.0487724	0.265501	0.0497568	-0.091733	-0.256787	II	TGTCCTAAGACACAGAGTGAATGTCCAGTCTCCACTCTAATTTTGTGTTTACATATTTGA[CG]TGTGACTCACCCTTGTAATGGATTCGGGCTGTTTCTGAGAGTGATATCTGAAGGGCTTTC	37	1	224958213	F						7.08504e-07	0.000272317
SLC15A4	cg21533994	3.85111e-13	8.06648e-09	-0.698202	0.0826228	0.46206	0.0532932	0.353357	0.0660888	-0.108703	-0.235258	I	TGAAACTGGGCTACTGTAATTTTGGCGTGGCTGGAAGATCTGTGATGACAGTGTGAACCA[CG]GCTGAGCTGAGAGCCCCAGCGCAGCTGCCAGCTCGGCAATCTCCGTGTGGGGAGAGTCTG	37	12	129294939	F	SLC15A4	NM_145648	Body			4.05672e-09	7.99195e-06
SLC43A3;SLC43A3;SLC43A3;SLC43A3	cg23547429	3.95798e-13	8.08307e-09	-0.802335	0.0950091	0.190969	0.0420451	0.121665	0.0317888	-0.0693043	-0.362908	II	TTTGCCTTGACCGCTGGGTTGGCAGGGAACATATTTTTCCTATTTGCTCACCAGCTTAAC[CG]TCTCTCCCAGTTTCACACTCCCAGAGCTGCCAAAAAAATCCCAACCACAGAATCAGGAAG	37	11	57195025	R	SLC43A3;SLC43A3;SLC43A3;SLC43A3	NM_199329;NM_017611;NM_017611;NM_014096	TSS1500;1stExon;5'UTR;TSS1500	chr11:57194340-57194650	S_Shore	1.61742e-07	0.000103383
	cg10941255	5.32216e-13	1.04544e-08	-0.826003	0.0985254	0.0974503	0.027416	0.0615491	0.0163065	-0.0359012	-0.368405	I	CCCTGGCGGCCCAGCCAGGCAGGCTGTTTTGTCAGCTGCTCCGCCCAGGCCGGACGAGGC[CG]CAGCCTGCCAGCCGGCTCCGGCCTCCACACCGCGGGAGCACGCCCCGCCTCGGCCTCGCC	37	6	100677004	R				chr6:100676823-100677098	Island	1.18826e-11	1.11396e-07
PLCH2	cg04847649	5.37507e-13	1.04544e-08	-0.521131	0.0621756	0.64292	0.034871	0.558596	0.0519307	-0.0843242	-0.131158	I	GAACCTTCCAGTCCTTGTTGCTGGAGCCAGTAGAGCCTGGGCAGTGGGTGGGAAGAAGGG[CG]GGGTTCTCCCCAGTGTGGTCACGAAGCATGGGCATGGCCAGGACACAGGTGGCTGGTGTT	37	1	2406795	F	PLCH2	NM_014638	TSS1500	chr1:2409757-2410049	N_Shelf	1.43225e-09	3.6734e-06
SYNPO	cg04934500	5.70271e-13	1.06628e-08	-0.867719	0.103678	0.334289	0.0579446	0.227068	0.0637736	-0.107221	-0.320743	II	ATGACGGAGGTGGGTATCCAAGTGCTTAGAATCAGGGGATCCTGCAATGCCACAGTTGGA[CG]GATCCTCCAGCATCATCTGGCTCAGTCTCACCATGGTGTCCTCCGGGAATCTGACTACAG	37	5	149995102	F	SYNPO	NM_001166208	5'UTR			6.40546e-11	3.75849e-07
SLC15A4	cg26079959	5.74331e-13	1.06628e-08	-0.735027	0.0878387	0.547269	0.056968	0.431583	0.0761743	-0.115686	-0.211388	II	GAGAGCCCCAGCGCAGCTGCCAGCTCGGCAATCTCCGTGTGGGGAGAGTCTGCAGCTCTA[CG]TGACACTGGGAGGGACACTAGCTATGCCACTGGATAGCATATGAAAAAATGCACTGGATT	37	12	129295009	F	SLC15A4	NM_145648	Body			3.51982e-08	3.72164e-05
FAM109A;FAM109A;FAM109A	cg03770217	6.20735e-13	1.12682e-08	-0.720633	0.0862841	0.219097	0.0434867	0.151118	0.0343559	-0.0679791	-0.310269	II	TTGCAAATATTAGCTGCTGTGAGTCGGAGTTTTTTCTCAGCCTCATCTGCAAAATGGTGA[CG]TTAACTTCCATCCCTCTAAGGGCTGAGTGAATTGACTCCTGAAGAGTCATTTTGCAAAAT	37	12	111805938	R	FAM109A;FAM109A;FAM109A	NM_001177997;NM_144671;NM_001177996	5'UTR;5'UTR;5'UTR	chr12:111806559-111807060	N_Shore	1.15406e-07	8.28565e-05
	cg23322996	7.23539e-13	1.28489e-08	-0.641216	0.0770676	0.930477	0.0150546	0.900389	0.0233266	-0.0300879	-0.032336	II	CAGCTTCTCTACTCAACTCAGGCAAGGAAGCCGAAAGCCCCAGAGCCACACTGCCTTTCT[CG]GGGAAAGTGGAGAGGACCTACTGTTTGCTCCATTAGTTACATTGCTTTCCATGCTCATGA	37	12	94312405	F						1.36369e-10	6.66005e-07
PLXNA2	cg22364465	7.66919e-13	1.32786e-08	-0.52838	0.063598	0.315607	0.042288	0.246985	0.0299928	-0.0686221	-0.217429	II	TCTGATTTAGAGGAAAACCTGGCTCACAGCCAGCTCCATTTCCCTGCTAGGAGGTGCAGC[CG]GGGCTTTTGGCTCTTTGTCCTCCCTCCCTTCTGCCGGACCTGTCCTGTGGTCAGGAACCT	37	1	208352754	R	PLXNA2	NM_025179	Body			2.00867e-08	2.53211e-05
MYLK;MYLK;MYLK;MYLK	cg03233896	7.91069e-13	1.32786e-08	-1.12214	0.135169	0.131037	0.0442961	0.0704407	0.0276075	-0.0605959	-0.462435	II	CTTTGAGGGGGAGGCAGACAGAAAGCCTCGGTTCTCCTCCATTCCATTCCCCTCCCAGGA[CG]GCATTTAACATGCTGCTCCTGCCAGCTGGCAGACAGCCACGCCAATGGCCCTGTCAGCAC	37	3	123379908	F	MYLK;MYLK;MYLK;MYLK	NM_053025;NM_053026;NM_053028;NM_053027	Body;Body;Body;Body			2.13912e-07	0.000124442
ARVCF	cg11531491	7.96498e-13	1.32786e-08	-0.691317	0.0832882	0.860305	0.0251173	0.793106	0.0570271	-0.0671986	-0.0781102	II	TGATCATGTGAGGGACCACTCCCATGTCCAGGGAGAATACTCAGAAAGGGCCTCTTCCCA[CG]CTGCTCCTGCCCTGCACTAATGCAGTGCCCAAGGCCAAAGGTGGCCAAGACCAAAGCTAC	37	22	19984541	F	ARVCF	NM_001670	5'UTR			7.41263e-11	4.2278e-07
LOC100505795;PBX1;PBX1;PBX1	cg03974242	8.86829e-13	1.44888e-08	-0.622984	0.0752571	0.233924	0.0380747	0.172672	0.032962	-0.0612513	-0.261843	II	GGCAGAGATATCAGAATGAGGTCTGAAAGGATAGTTGGGTGGCCCCAGAGAAGACCTCCA[CG]GCTGGCTAAGAGTCTGAGCATTGCTGGCAGTACTTAGCATTTAGGCTACCCTGAGTGCAT	37	1	164742004	F	LOC100505795;PBX1;PBX1;PBX1	NR_038072;NM_001204961;NM_002585;NM_001204963	Body;Body;Body;Body			5.87542e-13	1.25583e-08
MED27;MED27	cg17326634	9.33013e-13	1.49445e-08	-1.06761	0.129132	0.920926	0.0282105	0.848589	0.051775	-0.0723369	-0.078548	II	AAGGGTAGCACGAACTGAATTCACTAGAAAGTGTCCTCTTCAGAGGCGGCGGGAGCCATG[CG]CCACAGCCCTGCTGGGCGTCTGGCTCACAGGCAAGGCACCTAATTAGTTTTTCCATTGCT	37	9	134744328	F	MED27;MED27	NM_004269;NM_001253881	Body;Body			1.8484e-14	1.50756e-09
	cg25461827	9.92504e-13	1.55027e-08	-0.689146	0.0834846	0.0921213	0.0248808	0.0621102	0.0162128	-0.0300111	-0.325778	I	CTCGTCCTGCTCCGAGGGGGCCGCGGAGCTTCCTTGCGGCCGGCGGGAGCTGAGTCACGG[CG]GCCCTGCAAGCGGTTGGCCTTATCTCCGGACTTCGCTGCTCCCGAAAGCCCTCAGCCCGC	37	5	133801682	F				chr5:133801506-133801742	Island	6.38334e-08	5.52909e-05
OSBPL10;OSBPL10	cg04496782	1.00582e-12	1.55027e-08	-0.797486	0.0966413	0.545037	0.0629363	0.429652	0.0852437	-0.115386	-0.211702	II	ACCAAGCATGGAGCCCTTCTGAGCATGGGGTGCTGAGCAACCTCACAGGTCAAACATCCA[CG]AACCTGGCCCTGTCTGGTAACCACAGTGAACCATCGCAAGATACAGCACTATGTGCCCAG	37	3	31741190	F	OSBPL10;OSBPL10	NM_001174060;NM_017784	Body;Body			2.48053e-10	1.01156e-06
SYNPO;SYNPO	cg15599668	1.11289e-12	1.68354e-08	-0.740293	0.0899388	0.508216	0.0627711	0.391187	0.0693742	-0.117029	-0.230274	II	TCCTTAGGAGATCTTGGTCTGGTTCCTCCCCTTCTCTGGTCCTCAGTTTTTCCATCAGTA[CG]AAGGGGATGGCCTAGGATCACTCTAGCTTGATATTCAAACTTCCCCCAGGAATGTTGTTT	37	5	150005953	F	SYNPO;SYNPO	NM_001166208;NM_001166209	Body;Body	chr5:150004670-150004984	S_Shore	3.55879e-07	0.000170568
LOC101929427;LOC101929427;KIRREL3;KIRREL3;KIRREL3	cg00598018	1.31981e-12	1.96025e-08	-0.976859	0.119191	0.194598	0.0546785	0.121207	0.040491	-0.0733909	-0.377142	II	GACAACGTGACTTTCTCTTATTTTTTGTTCCTGACACTGTTTGCACTGACTAAGATATCA[CG]ATGATGAAACACTGTTGAATCTAAAAGGTGGGTGGGGCTGAAGGAGGGGTGGGAGGAGGC	37	11	126525828	R	LOC101929427;LOC101929427;KIRREL3;KIRREL3;KIRREL3	NR_120533;NR_120532;NM_032531;NM_001301097;NM_001161707	TSS200;Body;Body;Body;Body			1.1195e-06	0.000371497
TGFBI	cg27044597	1.38079e-12	2.0142e-08	-0.957658	0.116982	0.143119	0.040144	0.0838209	0.0242618	-0.0592979	-0.414327	II	AGAATGTGTAAATATTGCACTACTGTGTTATAACCGTCAGGAGCCATGCTGATGATGAAA[CG]TCCCAGATGCCGGTGCTGGAAAGGTCCCTGGCTTTCCAAGCAAATATTTATCTCATGGAA	37	5	135394387	R	TGFBI	NM_000358	Body			2.33116e-05	0.0026842
SACS	cg07175985	1.47296e-12	2.09239e-08	-1.07696	0.13177	0.15499	0.049972	0.0851264	0.0285388	-0.0698635	-0.450761	II	TTAAAGAGACAGGACTGTCATCAACCTTAGGTGTCAATAATGCTGCAAGTGCAGCATTGT[CG]TTCATTGTGGGGGTGACAACCAACCACACGTTTTTGTTCTCTTCACTTGCAAAGGCTAAT	37	13	24007965	R	SACS	NM_014363	TSS200			9.14066e-07	0.000324701
COG7	cg01803362	1.48562e-12	2.09239e-08	-0.619552	0.0758213	0.459721	0.0518357	0.36937	0.0570644	-0.0903511	-0.196535	II	AGCCGCCGAACAGCAGAACAAGGCCTTCCTGAAGCAATTTCCTGATTTGACAGCAACATG[CG]TCACGGGGTCTGTGTTCTTTAAAAATTTATAAAGCTTTTAACATAGACGGGAAAGAGCTT	37	16	23435113	R	COG7	NM_153603	Body			3.92207e-09	7.7642e-06
	cg03636383	1.53827e-12	2.12982e-08	-0.572968	0.0701823	0.758702	0.0355975	0.683994	0.0446774	-0.0747078	-0.0984679	II	TCTTCCTGTGCCAGTGAGGTGTCAGCACCCAGAACAATGGCAAAAGCCACACACTGAAGA[CG]TCCGAGCCTCAGTAGTCTAAGTACCTGAAAGAATGCTTGGAGCAGCCATCCCACCCTCAC	37	9	83879821	F						4.09159e-12	4.90752e-08
PARD3;PARD3;PARD3;PARD3;PARD3;PARD3;PARD3;PARD3;PARD3;PARD3;PARD3	cg05871907	1.59604e-12	2.16574e-08	-0.619531	0.0759568	0.31696	0.0461668	0.240864	0.0442906	-0.0760952	-0.240079	II	ACTTGGCCTTAGCCGTTGGGGAGATAAGGCAGCCCTGCCCTGGAGTGAGTGGCTTCATCA[CG]CCTGAGAGACAGAGGCCAGAAAGCAAAAAGCTTTGACAGCCACACTGCGCAGCACTGATG	37	10	34917569	F	PARD3;PARD3;PARD3;PARD3;PARD3;PARD3;PARD3;PARD3;PARD3;PARD3;PARD3	NM_001184786;NM_001184791;NM_019619;NM_001184789;NM_001184790;NM_001184788;NM_001184787;NM_001184785;NM_001184794;NM_001184793;NM_001184792	Body;Body;Body;Body;Body;Body;Body;Body;Body;Body;Body			3.89097e-10	1.41673e-06
SLC15A4	cg18402325	1.62655e-12	2.16574e-08	-0.771354	0.0946164	0.698538	0.0539894	0.590585	0.0750594	-0.107952	-0.154541	II	TTGGCGTGGCTGGAAGATCTGTGATGACAGTGTGAACCACGGCTGAGCTGAGAGCCCCAG[CG]CAGCTGCCAGCTCGGCAATCTCCGTGTGGGGAGAGTCTGCAGCTCTACGTGACACTGGGA	37	12	129294960	R	SLC15A4	NM_145648	Body			6.12127e-09	1.09485e-05
XKR6	cg25579393	1.64375e-12	2.16574e-08	-0.473596	0.0581081	0.758486	0.0276946	0.689459	0.0469565	-0.0690267	-0.0910058	II	AATCTGTCACTTCTGGTATCTTTTGACTGAGCTCTGTTTGCCACGTGTAACAGGATCAGA[CG]AAGTGTGTCATGCTTCATTCTGTATCTAGGGAATCAGAGGTCTGCAGAGCAGATGCCAAA	37	8	10847446	F	XKR6	NM_173683	Body			4.53788e-10	1.56827e-06
GNAO1	cg13090941	1.83627e-12	2.38099e-08	-0.47109	0.057964	0.315674	0.0340712	0.254699	0.0336129	-0.0609752	-0.193159	II	TTAAAATCAAAGAAAATGGTCAGACTGGACCCCTTATCTCTCTCTCTACAGACTGCTTCA[CG]GACTCTTTGCTGTTGACGTTGATCTCCTGGTAGCATGACCTTTTGGCCTTTGTAAGACAC	37	16	56390024	F	GNAO1	NM_020988	3'UTR			5.05343e-07	0.000218073
	cg13938410	1.89139e-12	2.41415e-08	-0.565236	0.0696005	0.471513	0.0415008	0.382665	0.0580554	-0.0888477	-0.188431	II	TTTTAAAAAAGCAATTCGTAGTATCGCAGTTACAAATCTCAAGACTGAAACTCCTAGATC[CG]TGTGTGTGGCAGCCTGGTGCCGTCTGTGTGGCAGCTTGGTGCTGTCTGTGCAGTTGAAAT	37	2	235111816	R						5.33695e-11	3.2976e-07
	cg16775824	2.04867e-12	2.57466e-08	-0.868128	0.107116	0.191813	0.0474968	0.115672	0.0291335	-0.0761408	-0.396954	II	AAAGATGCTGACACATCATTAGTTATTCTCAAGCAACACTGACGGAGTGACTTCCTTCTA[CG]TCTGGGGACTAGTCTCGATACTGAAAGTAGCACAAAGCCTTCATTCACTAGGACCTTCTG	37	3	133225380	R						9.39273e-07	0.000330631
	cg14534405	2.28286e-12	2.82552e-08	-0.743951	0.0920492	0.35473	0.0591683	0.258033	0.051501	-0.0966975	-0.272594	II	GAAACAGAGGAAGCCAGTGTTTAGAGAGACTCGCAATGGGCACACAGAGACAAACAGAGG[CG]GGCTTCAGACAAACTGAAAGAGCAACCTCAGCACAGGACAGTTTGGTTTCTGATTCTATT	37	12	121567099	F						6.7525e-10	2.12319e-06
LINC00689	cg13722096	2.48544e-12	3.03034e-08	-0.506267	0.0627776	0.42609	0.0459072	0.359269	0.0465379	-0.0668211	-0.156824	II	CGAAAAGATTTCTGATTAGCAGGTCACATAAGTTACATCTGACAAGTCTTGTCAGAACTC[CG]TCAGTACCAGTGACACACACTAGACCATACCACAGGCCACATTTTATCCCTGGAACACAG	37	7	158805202	R	LINC00689	NR_024394	Body			4.07687e-09	8.01229e-06
TMEM212	cg00292152	2.76879e-12	3.32617e-08	-0.908952	0.113025	0.525649	0.0775848	0.387334	0.0788132	-0.138315	-0.263132	II	TGTATGGCAAGGGTTATAAAGCCAAGCTATTATCGTGGTGACACCTTACAGTAGTGGAGG[CG]ATGATTCTGATGGCAAAGGCAACATAGAGAATCAAAAAATGAACTTGTATGAATCATGTC	37	3	171569511	F	TMEM212	NM_001164436	Body			2.32612e-05	0.00268041
ARHGAP24	cg01170806	3.19053e-12	3.73768e-08	-0.84856	0.105904	0.426093	0.0727113	0.305247	0.0614668	-0.120846	-0.283614	II	TTAGCAGCAATCACATTGTCCTTCTCATGACTCATTATTTCTGATGTGTCACTTGCTTAT[CG]GAATCACAGTGGAGATAATGACAAAACTGTGCTTGGAGGCTATTTGGCTCTGATCTCTGG	37	4	86655871	R	ARHGAP24	NM_001025616	Body			≥0,05	≥0,05
	cg15275625	3.20286e-12	3.73768e-08	-0.655221	0.0817824	0.558616	0.0562323	0.442495	0.0641514	-0.116121	-0.207873	II	CTCCCCTTCCCCTGCATTTATATAAGGGATGTTTCTGCCTCCTGAGAGTGTGATGCAGCC[CG]GATCTCTCGCCTGTTGCTTGGGATGAGTCATCTTTTGGAGGGCTCTTTGTAATGCGGGTG	37	3	13343118	F						3.36115e-08	3.59287e-05
PMFBP1;PMFBP1	cg06162591	3.36094e-12	3.86692e-08	-0.715665	0.0894386	0.901835	0.0210135	0.846566	0.0447642	-0.0552691	-0.0612851	II	CGACTAGAGAACCCCTTGGGGAGCTGACATGTGTTGTTTACTCCCTCTGCCACCCCGCTT[CG]CCCCCATTTCAGCATCAGTCTTGGGGCGTGCAGGCATGCCAGCACCTGCCCAGCATGGCC	37	16	72172239	F	PMFBP1;PMFBP1	NM_001160213;NM_031293	Body;Body			5.383e-12	5.85384e-08
	cg10781604	3.81188e-12	4.30815e-08	-0.595317	0.0746426	0.924647	0.0161949	0.893593	0.0277081	-0.0310537	-0.0335844	II	TGGGAACCCCAGGGGCAACCGGGACTATGCTGGGATCATGGTAGGTGCTTTACTTGTTTG[CG]AACAGACTGAGTGATTCTGAGTTGCATACTCAGGGAGCTCTTTGTGGCTAATTAAGTCCT	37	21	35576824	F				chr21:35574323-35574549	S_Shelf	1.25609e-12	2.09075e-08
IL6R;IL6R	cg04715245	3.84992e-12	4.30815e-08	-0.496083	0.0622165	0.292026	0.0369253	0.229559	0.0287269	-0.0624664	-0.213907	II	GCGTGAGCCACTGCCCCTGGTGTTAGTGTCTGTCTGTCAAGTCAGGAGGGCAGCCATGAA[CG]TTCTGATGTCTACTGAGCACGTGTGGCCCAGACCGTGTGTCAGGTGTTTAGGTGCCATCC	37	1	154377091	R	IL6R;IL6R	NM_000565;NM_181359	TSS1500;TSS1500	chr1:154377670-154378445	N_Shore	4.15446e-06	0.000872621
SNX33	cg11888651	4.16213e-12	4.59459e-08	-0.446276	0.056084	0.417262	0.0412518	0.349505	0.0389316	-0.0677566	-0.162384	I	CTGCGCAGCCGGGGTCGAAGAGTTGGCGGCCTGTTGTGTAAGCCTCAGTCCTTGTTTTCC[CG]GCCTGGCTCGTTGTGAAGCCGGACACATCCACCCTTGGACTCGATTCAGGCGGCTGCTGC	37	15	75940778	F	SNX33	NM_153271	TSS1500	chr15:75939504-75940831	Island	3.40869e-08	3.62942e-05
HDAC4	cg26767974	4.27237e-12	4.6534e-08	-0.727549	0.0914946	0.357696	0.0600816	0.254752	0.0457818	-0.102945	-0.287799	II	GGGCTGTATCTGGAGGGAGCAAGACCATCTGTGTGCTTCTGTTCCACAATTTAATGAAAA[CG]CAAGTGTTAGATTTTTTCCCTGCTCCCTATTTCAGAACTATCCTTAAAGCTCTTTAGAAA	37	2	240143979	R	HDAC4	NM_006037	Body			3.87168e-10	1.41603e-06
RBFOX3	cg12220370	4.71524e-12	5.06819e-08	-0.680068	0.0857449	0.33118	0.0472749	0.235462	0.0532123	-0.0957183	-0.289022	II	TTTATCTACAAGTTTCTCAGAACATATGTGCAGCACCAAGTCAGGGACTCCCAATTAGAA[CG]CCCCCACCCACGAAGGGAGCATGGGAGGAAAGTGTGAGTCAGCGGCCCCAGGGCTGCTGG	37	17	77416472	R	RBFOX3	NM_001082575	5'UTR			5.0179e-08	4.64015e-05
RGS16	cg03517466	4.82386e-12	5.1176e-08	-0.661532	0.0834577	0.122492	0.0247929	0.081828	0.0139435	-0.0406643	-0.331975	II	GGCGCACAGGGTGCAAACCTGGGCAAAACAGCATCTGATTATACTGATAAGTACCCTTTA[CG]AGGCTCTTACCATGATGGACACGGGGCTAAGTAAGCTCTTCATCATCATCTCCATTTTAT	37	1	182573989	F	RGS16	NM_002928	TSS1500	chr1:182573375-182573760	S_Shore	3.13136e-10	1.19343e-06
	cg08477381	4.94214e-12	5.12917e-08	-0.777463	0.0981458	0.823468	0.040931	0.733424	0.0423874	-0.0900438	-0.109347	II	TATGGATATGGAAATCCAGAACTTCCAATTCTAGGTGCAGACTATAGAGAAACTTGAGCA[CG]TGTGCACAGTGACTCACCCTCAGAAATATTCATCACAGCCTTGTCCACTGCTAACAACCC	37	13	27612587	R						4.63154e-11	3.0495e-07
	cg20416222	4.96034e-12	5.12917e-08	-0.76506	0.0965894	0.272572	0.0585624	0.185429	0.0407628	-0.0871426	-0.319705	II	TTCACTTGCCACAATAGGGAAGCTGGCAGGGCTCTGGCCAGGATCCAGCACCTCCCTCCT[CG]CCAGGGAAGCTGCCGAGCAAATCGCTCTGGGCTAGATAGACTTCCAAGCCAGGTGCTTTC	37	12	3714598	R						1.9084e-08	2.44732e-05
IL6R;IL6R;IL6R	cg08413590	5.61942e-12	5.73805e-08	-0.325802	0.0412681	0.422	0.0313997	0.371591	0.02442	-0.0504088	-0.119452	II	GACACAGTAGATGGTAGGTCTAAATGGGGACCCAGGTCTATCTGACTGCAAAGTCCAAAC[CG]TTTCCTTGCCTCTGCTGCAGCCTGCGAGGAGCAGCTGGGCAGAAAGACTGTGCCTTTACG	37	1	154377304	R	IL6R;IL6R;IL6R	NM_181359;NM_001206866;NM_000565	TSS1500;TSS1500;TSS1500	chr1:154377670-154378445	N_Shore	5.05807e-07	0.000218158
GRIN2A;GRIN2A;GRIN2A	cg04577129	5.98269e-12	6.03356e-08	-1.0842	0.137559	0.253328	0.0710889	0.143572	0.0456806	-0.109756	-0.433258	II	AGCAGGTTCGGCTATTCAGAATGAGCTATTTTCTCCCAAATCCTGTAATTGCCTGGAGCA[CG]TGATCTTTTTGAAGGTCATTAGAGGCATGCGGCTGTCAGATCTCTCCCAGAAAGTTTCGC	37	16	10216343	R	GRIN2A;GRIN2A;GRIN2A	NM_000833;NM_001134407;NM_001134408	Body;Body;Body			7.10693e-09	1.22802e-05
SYNPO	cg23969269	6.93208e-12	6.90578e-08	-0.871616	0.11102	0.383852	0.0686353	0.267505	0.0648727	-0.116348	-0.303105	II	CCCCCTCCCCACGCCCACTCCTTCTGCCTCCGGCCATCTGGCTCTACGGTGGGGGGATGA[CG]GAGGTGGGTATCCAAGTGCTTAGAATCAGGGGATCCTGCAATGCCACAGTTGGACGGATC	37	5	149995046	F	SYNPO	NM_001166208	5'UTR			1.98709e-05	0.00242507
AAK1	cg26363104	7.19973e-12	7.08599e-08	-0.729409	0.0930002	0.295915	0.0545813	0.211482	0.0541917	-0.084432	-0.285326	II	AGTGAGAGCCCCATATTACCCCTACAGGGTTATATCTGTTGACTGTGCAGTTACACCCAC[CG]TGATCATATGTAACTGCCACAGCCACAGAACTCCTGGCAGCAATTCAAATAAAACTCCAC	37	2	69810089	R	AAK1	NM_014911	Body			2.44195e-07	0.000134481
PTPRN2;PTPRN2;PTPRN2	cg01329577	7.95868e-12	7.70497e-08	-0.606738	0.0775664	0.345525	0.0471704	0.265803	0.0506854	-0.0797225	-0.230729	II	GAGGGAGAGCACCCAGGCCCGGGGTGAAGCTGTCACCTGGAGCCTGGCCAGCTTTCTGGA[CG]GCACCACTGGCTTCCTTAGGAAGGATCCTCCTCCCTTATGGGGTGGAGCCTGGTTTCTGG	37	7	157698543	R	PTPRN2;PTPRN2;PTPRN2	NM_002847;NM_130842;NM_130843	Body;Body;Body	chr7:157694387-157694661	S_Shelf	1.94041e-08	2.46512e-05
	cg09495470	8.0694e-12	7.70497e-08	-0.603166	0.0771382	0.799335	0.0364791	0.732395	0.0440138	-0.0669399	-0.0837445	II	ATTGATTCAGCAAATATCTATTGGGTGCTGTCACAGCAGATGAGACTCAGTGTTGACTTT[CG]GTATGTTTCCATCTGTGGGGGACATAGACAGGAAATAGATAGAAACAATAGCATGTTATG	37	6	14232235	F						6.50072e-10	2.06304e-06
ZDHHC3;ZDHHC3	cg03622758	8.11161e-12	7.70497e-08	-0.815562	0.104316	0.932546	0.0167283	0.889868	0.035701	-0.0426786	-0.0457656	II	CATTCTCTTCCTGGGTGATCATCTGCAGCCTGTTGAGAAAGAGGCTTTAACTTCATAGCA[CG]AGAGCTGGGACATCACCATATGGCAGACCCGGCTACAGAGGAAACACCCAAAAATGACAG	37	3	44961861	F	ZDHHC3;ZDHHC3	NM_001135179;NM_016598	3'UTR;3'UTR			1.17092e-13	4.15221e-09
PBX1	cg26026748	8.4406e-12	7.92531e-08	-0.745161	0.0954123	0.144873	0.0338487	0.097302	0.0251763	-0.0475713	-0.328365	II	CATCAGCAGAGGGAGAAGGAAGTGGTTTTGTCTAGAGGTCACACTTAGTGGTTATACTGA[CG]CCTGCTGCCATTGCTTGCTTTTCTTGGTTGACAGAACAGAGCAGCTTTTATGTACATCAT	37	1	164629875	F	PBX1	NM_002585	Body			4.13092e-09	8.07958e-06
	cg25443189	9.08387e-12	8.37232e-08	-0.758667	0.0973328	0.230791	0.0440435	0.161817	0.0460266	-0.0689741	-0.29886	II	CCCTCCTCACATGAGTGCTCTTGGTCAGAGCACTATGAGATCAGCTGTCCAGAGCCAAGC[CG]TCCTTATCTTGCCATATCAGCAAATATCAGCAAAGGGCCATATCATTGTGGCCCTTCTGG	37	4	147166659	R						5.00648e-08	4.63754e-05
	cg09551984	9.12165e-12	8.37232e-08	0.594142	0.0762336	0.59129	0.0514897	0.67562	0.0605695	0.0843304	0.142621	II	TCCACATGCACGTGCACACGCACCTGCACACACATGTATATCACCTTTCATGCTGAGCCA[CG]TCACCACGGGCTCCAAGGGATGGGGCTTATCAACCAGCACTGGTCCTAGGGCCAGGCCTG	37	1	30229976	F						1.94814e-10	8.45165e-07
	cg14552514	9.48421e-12	8.60838e-08	-0.697621	0.0896045	0.238867	0.0442469	0.175647	0.044241	-0.0632199	-0.264666	II	CAGGCACTCTGTGAGCTTGCCAGAGTCATGGTCCCCGGCCCACCCCCAAGGGCTGGGTGA[CG]CACGAATCTTGAGTCAACAGTTTCCAGCACTGAAGAGGCACTGGCCTTGAGCCAGCTATC	37	1	229206074	F						5.89345e-06	0.00110321
FAM59A	cg11951143	1.03514e-11	9.29224e-08	-0.79648	0.102543	0.9136	0.0214664	0.860417	0.0420968	-0.0531822	-0.0582118	II	CAGAGAAGGTTTTTAGTGCAAAAACATGAAATTGTGTCCCAGCCCACCCCTTCTAGCACA[CG]CATTGATCAGTTTTGTTCCATGCTGGCCGGGGGTTATTTGGCTATATTTTGGGCCTCCAG	37	18	29847791	F	FAM59A	NM_022751	3'UTR			2.07581e-11	1.68702e-07
	cg24905290	1.08129e-11	9.60104e-08	-0.543162	0.0700117	0.391088	0.0564735	0.321079	0.0479311	-0.0700094	-0.179012	II	ACAACCATCATGTTTTGAACAACTTCCTCCTTGGTATTCTCCCCAGGTTCAACATAATAT[CG]TCATTGAAATAGAAATTGAAACCAGCAAAGCCATGGTTTGTGACATGATTCTGCCCTGAC	37	X	105727646	R						2.61726e-08	2.99389e-05
MARCH2;MARCH2;MARCH2	cg00640258	1.11105e-11	9.7592e-08	-1.08723	0.140243	0.117864	0.039763	0.0610991	0.0264528	-0.0567648	-0.481613	II	TAGCATCTGCTTGTTTTCATTTTGCTGGTGTTCTTTAAAAAAAAAAACCCACACACACAA[CG]AGGCAGCCACCCAGCAGACATTCATTGTATGGGTGGACCATATTTATTTAACAAATCACT	37	19	8499381	F	MARCH2;MARCH2;MARCH2	NM_001005415;NM_001005416;NM_016496	Body;Body;Body	chr19:8495554-8495794	S_Shelf	1.1166e-06	0.000371163
RARA;RARA;RARA;RARA	cg09167044	1.14945e-11	9.98902e-08	-1.00046	0.129168	0.0687861	0.022554	0.0370705	0.0150052	-0.0317156	-0.461076	I	GGGGGTGCACAGGATGTGGCTCCCCATCTGTCTCCCACCAATCTCCGCCACTCACACCTC[CG]CCCGCTCCCAGACGTCCAAGAATGTGAAGCACGTGGATGCCCGTAGTTGGGGGAGGGGGA	37	17	38501412	F	RARA;RARA;RARA;RARA	NM_001145301;NM_000964;NM_001145302;NM_001024809	Body;Body;Body;Body	chr17:38501396-38501839	Island	7.86927e-06	0.00133075
	cg23807580	1.16796e-11	1.0043e-07	-0.87107	0.112512	0.5016	0.0825615	0.37863	0.0633722	-0.122969	-0.245154	II	GTTTAAAGAGTAGATTTTCCAGTGTTGCTTGCCAGGCTCTTCTTTCAGGAAACGTCCTTC[CG]TCATCTCAAACAAGAGTTCCCTGTTCCCAACCTTTGACATTTACTGGTAGAATGTTTGGT	37	4	90419210	R						3.20861e-06	0.000746634
	cg11743336	1.21252e-11	1.03177e-07	-0.476878	0.0616582	0.790353	0.0289623	0.728596	0.0371278	-0.0617566	-0.078138	II	ACATTGTACCAAGGCCATCATAGGAGTCTCGCTTGGTATCCGAGTCCCGGGAAGTGTCCA[CG]AGCAGAGTCTACATAGGTTCTATTTGAATGTCAGGGGGAATGAAACCAGAAATGAAAGCA	37	3	23753985	F						5.67915e-09	1.03161e-05
VAV2;VAV2	cg09452614	1.33815e-11	1.12693e-07	-0.583791	0.0756835	0.708975	0.0439152	0.62133	0.0450802	-0.087645	-0.123622	II	CCTGGAGTCCCCAGCCCCACACCCCCTCGGTTACCCCTGACCAGCCCCACCCACCCCAGA[CG]ACAGTCAGTTCTGACTGCAGAGCTTTGTGTTCTGGGGAGAAACAGCTGCCACCCCCGTCC	37	9	136800170	F	VAV2;VAV2	NM_003371;NM_001134398	Body;Body			4.05331e-14	2.22166e-09
	cg12671632	1.41152e-11	1.14606e-07	-0.631999	0.082052	0.548074	0.0583017	0.453335	0.0646557	-0.0947387	-0.172857	II	CACTTCAGAGGTGCCTGAACATTTTAGTCATCCCCGTGGCTATGTTTGCTTGGGTGACCT[CG]CACCGGAGCTTACTCACCACCGTGTGATTTTGTGACCACATAACTTTTGCTCAATGTTTT	37	6	422935	R				chr6:423846-424313	N_Shore	4.88167e-08	4.57386e-05
RHOBTB2	cg17466952	1.42246e-11	1.14606e-07	-0.590414	0.0766692	0.566737	0.0515541	0.469971	0.0583571	-0.0967664	-0.170743	II	ATCAGTCCTGCTTCACATGTCTCCCGGCTGGCCAGCCCCGGATGTCCGGCCACTGTGAGC[CG]ATAGCTTTTCTGCTGTTTGTTTTCTACCTGTGTGCAGGTGAGCAGAAGTAGGAGCAAAGC	37	8	22844396	F	RHOBTB2	NM_001160036	TSS1500			2.40442e-10	9.88666e-07
NRG3;NRG3;NRG3	cg10656958	1.42307e-11	1.14606e-07	-0.395439	0.051351	0.705571	0.033485	0.643916	0.0347673	-0.0616558	-0.0873842	II	CAAACTCCAGAGCAGAGGGCGCCTGGACATTCCAGTGACTTCATCAAGCAGTAAAATATC[CG]TCTTTCATCTGCTTCTGCTGATGACCAATACTATGCCTGTCACAATTTCCAGTCTTTTAG	37	10	83910480	R	NRG3;NRG3;NRG3	NM_001165972;NM_001010848;NM_001165973	Body;Body;Body			8.13541e-11	4.51378e-07
DYRK1A;DYRK1A;DYRK1A;DYRK1A	cg18718397	1.42411e-11	1.14606e-07	-0.33446	0.0434332	0.441445	0.0297951	0.386798	0.0287451	-0.0546477	-0.123793	II	CCAAGTCACCATGGCTTGGAACCGCTGAGTCATTCTTGAATCCAGCTGTCTCTTATCTGT[CG]TCCGTATTGAAACAGGTTTTGAAGTCCTGTCAGTCTGCTCTCAGAGTGTCTCTTCATGCA	37	21	38827862	R	DYRK1A;DYRK1A;DYRK1A;DYRK1A	NM_101395;NM_130438;NM_130436;NM_001396	Body;Body;Body;Body			1.10244e-08	1.66483e-05
VAV2;VAV2	cg13600947	1.4493e-11	1.14606e-07	-0.7703	0.100079	0.839412	0.0391959	0.757935	0.0594207	-0.0814778	-0.0970653	I	GGCCTGGGTTCCTCGTCCAGGAAACTAGAGTCATCACAGTGCTCCTCTTACAGCGGGTGC[CG]AAGGGTGGGGGCTCACGGGCACGAGCCTAGAACATGCCCACGCCTGTGTGGGAGACAGCA	37	9	136754396	R	VAV2;VAV2	NM_001134398;NM_003371	Body;Body			2.13293e-14	1.58147e-09
ABLIM1;ABLIM1;ABLIM1	cg02970258	1.45298e-11	1.14606e-07	-0.492686	0.0640154	0.702194	0.0393015	0.631152	0.0405486	-0.0710423	-0.101172	II	TGTGCAGCTGTGGATTAGGGAGATGGTGCAAACAGGCAGTGGGAGCTTGGGCCTGGTCTA[CG]TGTTCAGACAAGACCAGAGTAGGTCACAACAATTTGTCTGCAAATAAAGCCTAAAGCAGT	37	10	116336057	F	ABLIM1;ABLIM1;ABLIM1	NM_002313;NM_001003407;NM_001003408	Body;Body;Body			3.52311e-09	7.18884e-06
UBE2L6;UBE2L6	cg10194439	1.45908e-11	1.14606e-07	-0.423199	0.0549932	0.633484	0.0330771	0.568591	0.0532144	-0.0648929	-0.102438	II	GTGATTCAACTCTGACACTCACTAGCCATGTGATCTAACTAGGTCAGGTGCGGTGCCTCA[CG]TTTGTAATCCCAGCACTTGGAGCCACCCTGCCTGGGTGTGATTCGGCTCTGACACTCACT	37	11	57323696	R	UBE2L6;UBE2L6	NM_004223;NM_198183	Body;5'UTR			5.17259e-12	5.85384e-08
	cg06568562	1.48234e-11	1.15325e-07	-0.547867	0.0712239	0.368789	0.0541695	0.294663	0.0401714	-0.0741258	-0.200998	II	TGGTTACTGTAGGAGATAATGTTCCCACAAAATCACTTCCCACTTTTCCATGCTGAGTCA[CG]TCCTGGTTTCATTTTCTCAAGCAGGTAACAACTCCTGTCAATGACACAGAAAATTTTTTT	37	3	101914459	R						2.56817e-08	2.95015e-05
	cg09225373	1.52772e-11	1.17733e-07	-0.405526	0.0527626	0.441259	0.0403746	0.380182	0.0438734	-0.0610778	-0.138417	II	AGAGATGACTCTCCTGCCCTTGCTTACACAAGGTGCTGACCACACAGCCACTGCGAAAGT[CG]ATACTAAATCTTGGTGCTAGTTAGAGGAACTGGTAGGTTGAGTGAAACAGGAAGAGGAGC	37	6	52217264	F						2.65803e-16	4.33578e-11
TBC1D22A;TBC1D22A;TBC1D22A;TBC1D22A;TBC1D22A	cg05821487	1.56189e-11	1.18139e-07	-0.463659	0.0603626	0.681361	0.0345779	0.615945	0.0449671	-0.0654164	-0.0960084	II	TGTTTGTTTCCCTGAGTCCTAGAAGGCAGTGTTATTACTCTCATGTTATTGGTAATGAAA[CG]GAAGCCCAGAGAGGTTATGTTACTTGCCAAGGTCACACAGCTCCTGAGTCCTAGAGCTGG	37	22	47392841	F	TBC1D22A;TBC1D22A;TBC1D22A;TBC1D22A;TBC1D22A	NM_001284304;NM_001284305;NM_001284303;NM_014346;NR_104292	Body;Body;Body;Body;Body			2.4033e-13	6.53378e-09
GMDS	cg25049733	1.56961e-11	1.18139e-07	-0.781485	0.101753	0.217965	0.0438499	0.149069	0.0433747	-0.0688956	-0.316086	II	CACTGCAAAAGCACAATAAACCAGTAGTTGAGCCAGAAGAGGTTTTGTTGTTTGAGGCAA[CG]TTGTACCCTCTGTGATGAGTGACATGGTAGTGCTCTGTGAGTTTGCTTACACAAGCCAGA	37	6	1987269	F	GMDS	NM_001500	Body			6.96159e-06	0.00122951
ULK4	cg03151622	1.57637e-11	1.18139e-07	-0.869476	0.113223	0.608862	0.0837397	0.479546	0.0830373	-0.129316	-0.21239	II	TTGTTTTTGTATCCTAGTTATCAGCTGAGGTCACCCTAAACTTCGAGTTTCAAATAAAAC[CG]TCAGCCCTGTGTGCTATTAAGCAATTTAGTGTCCTTTCCAAGATTTCTGGGAATTTGCAG	37	3	41730177	R	ULK4	NM_017886	Body			1.4805e-09	3.76167e-06
PPP4R4;PPP4R4	cg24794608	1.64603e-11	1.22239e-07	-0.901878	0.117581	0.197512	0.0516724	0.123965	0.0399853	-0.0735467	-0.372366	II	CTGGAGAAATAGCCTTGAAGTATTAGAGATAAAAAGTGTGTGTATTCGTTTTATAACATG[CG]TATGAAATGGATTTCAGCCAAGGTTCTGAAGCCACGATGTGATTTTCAAGCTGCAGTCCA	37	14	94642088	F	PPP4R4;PPP4R4	NM_020958;NM_058237	Body;Body	chr14:94640366-94641648	S_Shore	4.81227e-06	0.000961277
RNF121;RNF121;RNF121;RNF121	cg13372497	1.6934e-11	1.23577e-07	-0.685958	0.0895005	0.665726	0.0547671	0.570591	0.069719	-0.0951348	-0.142904	II	AAATTAATGCCAAATTGTTCCTTATCAGTGAGTCATCGGCACTGCTTTCTGCTCCCGTAG[CG]CCCTGTACAGATTTCCGTCAGCACTTACCATGTCGTATTGTCTTTTCCATTAGGCAGGGA	37	11	71648192	R	RNF121;RNF121;RNF121;RNF121	NR_024147;NR_024148;NM_001300926;NM_018320	Body;Body;Body;Body			3.0006e-06	0.00071329
	cg09633240	1.69431e-11	1.23577e-07	-0.523506	0.0683056	0.595367	0.047811	0.519925	0.0547135	-0.0754419	-0.126715	II	ACTCTGAATGTTTTTTAAGTTTATTCAGGAACCATCTAAAAGCATCCTCTGCTCCAGAGA[CG]CTGCTCTAATACAAATAACCACCTTGCAGTTTTCCATAAGGTTGCAGTGATGTGAGATGG	37	16	18135667	R						8.37441e-10	2.46577e-06
	cg02243157	1.72313e-11	1.23937e-07	-0.764639	0.0998139	0.848302	0.0354687	0.768872	0.0491131	-0.0794303	-0.0936345	II	GACTTTGCCTCCCTTAGAAGCGGGGGCTTGTATATTTTGCAATGCCTCATTAAATATTTC[CG]CATTTTGGTCTCTGCAAAAAAACGTGTGTTCTTTTTAGGAAACGGTGGTTTTTTGGGGAC	37	2	64047802	R						6.81635e-12	7.13637e-08
	cg22107147	1.72959e-11	1.23937e-07	-0.631184	0.0824014	0.792365	0.0373634	0.722188	0.0530774	-0.0701767	-0.0885662	II	GCCTCCTTTTTCTACCTCCAGCCCTAACCTCTGACCCTACTGTCTGTGATTGGAAAGAAA[CG]AAACAGTGGTACTGGGAAGAGCTGTTCCCGACCTAAACCTTGCACACAAATGGTGTCAGC	37	2	11513527	F						1.48984e-08	2.06149e-05
	cg19328726	1.75556e-11	1.24704e-07	-0.645783	0.0843418	0.206938	0.0525723	0.147043	0.0573522	-0.0598957	-0.289438	II	AAACTGTTTCTATAGCCTTAACTTTCACTGCTCTTTTCACAAATATCAGTTGAATGCCTC[CG]TGGTCTGAGGGATGCAATGGTAAACAAGACAGTCCCTACCCTCAAGCTAGTTATAGTCTA	37	X	39673562	R						2.9626e-05	0.0031158
COG7	cg02258482	1.77348e-11	1.24891e-07	-0.938908	0.122659	0.115322	0.0367484	0.0678911	0.02458	-0.0474312	-0.411292	II	TCCCATAACTAAGGCCTGACCTGTGAGCATGCCAAAAACACCGATGAGTCATCAGGAATC[CG]AACAATAAACACACTCCCTGGAACGTACAAGGCAATTATACACAGATGTAATTAAAGAGA	37	16	23434958	R	COG7	NM_153603	Body			0.000670162	0.0204339
C1QTNF3-AMACR	cg06899549	1.96946e-11	1.37507e-07	-0.721602	0.0945415	0.883326	0.0275324	0.819258	0.044561	-0.0640685	-0.0725309	II	CATCCCCCACGAAGTGGGCCATACTGCTAAGTAACTATAAATCAGCCTCTGACTTTCTAC[CG]CATTGAGACTTTCCATTCGTGTTTTCAATCCTGTCATCTATTCTAGTGGTTCTCAACCCT	37	5	34045339	R	C1QTNF3-AMACR	NR_037951	Body			1.27787e-11	1.15803e-07
FHL1;FHL1;FHL1;FHL1;FHL1;FHL1;FHL1;FHL1;FHL1	cg05517106	1.99451e-11	1.38076e-07	-0.846103	0.110892	0.462326	0.0823787	0.337643	0.0760984	-0.124683	-0.269687	II	CTTAACAAGAAAGCAAGTCTTTGTTGAGGGCACAATATTATCAGTATGGCAAAGCTAAGA[CG]AGGCTTCTGTGTGACACTGGAAAGACCAACAAGAATGGATTAAAGAGAGTGATTTTCCAT	37	X	135286461	F	FHL1;FHL1;FHL1;FHL1;FHL1;FHL1;FHL1;FHL1;FHL1	NM_001159701;NM_001159699;NR_027621;NM_001449;NM_001159703;NM_001159702;NM_001159700;NM_001159704;NM_001167819	Body;Body;Body;5'UTR;5'UTR;5'UTR;5'UTR;5'UTR;5'UTR			3.1617e-06	0.000739938
FAM135B	cg05486260	2.19311e-11	1.50549e-07	-0.756157	0.0993625	0.397374	0.0656777	0.287146	0.0623237	-0.110229	-0.277392	II	CTACAGTCTGCTGGCCCTGCATTTTTGATAATCAGTGCTTGGCATGTGTTTCCCTGTTAT[CG]CTACAAGCCAAGTCCCACCCCTTCTCCCAGGCTGCCGTCCAACAGCCCCTCCCCAAAGGC	37	8	139206451	R	FAM135B	NM_015912	Body			1.88493e-07	0.000115956
NFASC;NFASC;NFASC;NFASC	cg12458003	2.25138e-11	1.5326e-07	-0.606045	0.0796947	0.699339	0.0417778	0.614352	0.070156	-0.084987	-0.121525	II	CTGAGTCCTTGCCTGGGCTTGACAGCTCAGAGCAGTGTCCCCAGCTGTGGCCCTAGAAGG[CG]CGCTGCAGCAGGAGCAGGGACAGCTGGCTCCTGGTGGGGCTGCCATCTCCTGAAAGGGTG	37	1	204960826	R	NFASC;NFASC;NFASC;NFASC	NM_001005388;NM_001160331;NM_015090;NM_001160332	Body;Body;Body;Body			1.34627e-09	3.53279e-06
	cg23467838	2.33153e-11	1.57405e-07	-0.735682	0.0968354	0.448702	0.0710506	0.345009	0.0677635	-0.103693	-0.231095	II	TAGACACGTTTCTTTGTAAATAACCCTGGAGTGACTGATAGAGCTTTTGCCAGACAAAGG[CG]CAAATAGCAAGGCATTACTCATGCCAAGCCGGAGAACACTGTGTCACGGCTGACAAATTT	37	2	67788837	F						6.82511e-06	0.00121594
INHBA;LOC285954;INHBA;LOC285954	cg11079619	2.39824e-11	1.60582e-07	-0.806695	0.106265	0.728906	0.0577202	0.610069	0.0872047	-0.118837	-0.163035	II	AAGAGCTCAGAAGTAAGAGTTAAAAAGCATTACCTTTCTGGTCCCCACTCTTCCACCAGC[CG]GCTCTTGTATCATGTGGTAAGAGCTGTCTGAGCTCCTCTTCATGGTATTGGCACTGTGAA	37	7	41742630	R	INHBA;LOC285954;INHBA;LOC285954	NM_002192;NR_027118;NM_002192;NR_027119	5'UTR;Body;1stExon;Body	chr7:41745178-41745462	N_Shelf	5.20294e-07	0.000221826
LINC00238;LINC00238;LINC00238	cg04191680	2.43413e-11	1.61659e-07	-0.790765	0.10421	0.283494	0.0573501	0.202803	0.0529882	-0.0806911	-0.284631	II	CATTACCGTCATCCATGTTATCTCTTTGGCATGCTGCCTCACTTAGTCTGTTTATACCTA[CG]ATGAAGTCTTTACTTTTGATCTTTCCGGAGACAGGTGACATTTGAAAGGATTTACTTTTC	37	14	66963212	R	LINC00238;LINC00238;LINC00238	NR_110308;NR_110307;NR_024338	Body;Body;Body			6.56183e-08	5.60966e-05
	cg06693018	2.48779e-11	1.63403e-07	-0.58524	0.0771715	0.458966	0.0485831	0.372625	0.06289	-0.0863409	-0.18812	II	ACAGGTCCAAACTTCAGTCATTCTGCTTTCTTCAGTGCCCTGGCCACCTTCCCCAGTCCA[CG]TGCCATCAACAAACACAGGATATAGATCTGCTTGTTCAGTGTGTACCTTTCTCTGCGCCT	37	4	129646813	F						4.05183e-06	0.000860145
JAK1	cg01763364	2.50039e-11	1.63403e-07	-0.68643	0.0905275	0.310612	0.0556587	0.224646	0.0503932	-0.0859659	-0.276763	II	ATACAGTAAGGGCTGGAATCCCCTGTCAGTTCATTCAGCCAAGCTTACAAGAAGTCACAA[CG]TGGGAATTTCCAAAGCCAGTCAAACATCAGGAGTATAAATGTCATGTACCTAGACTTCTC	37	1	65388098	R	JAK1	NM_002227	5'UTR			2.8125e-08	3.16834e-05
	cg15808063	2.57797e-11	1.66224e-07	-0.629169	0.083046	0.305062	0.0497998	0.230482	0.0416806	-0.0745804	-0.244476	II	CAGTTGGTTACATAGGAACAAACAACGCAAACATATTGATTTGTTCCTTCTTGCTGAAAA[CG]TTAGGCAGAGATATGCTTTTCGCCATGACTCATGCAACATTTTTATACTTATGTAAACGC	37	2	131671228	R				chr2:131673686-131674150	N_Shelf	4.67185e-08	4.45657e-05
	cg05804568	2.58425e-11	1.66224e-07	-0.464456	0.0613092	0.580393	0.042479	0.504387	0.0485581	-0.0760055	-0.130955	II	TCAGCTTTTCTTACACTGTAGAGTCACTCTGTACAGAGGACATCTGTGGTTTTCCCTTGC[CG]AGCATCCACTCTGCTCCTTCTGTTAGCAGCACCCTAGTTATCCTCCGGGAAACCACCCCG	37	5	159592696	R						3.38882e-10	1.26786e-06
AKAP13;AKAP13	cg00409842	2.6396e-11	1.68457e-07	-0.73901	0.0976082	0.367764	0.0643459	0.273115	0.0622009	-0.0946484	-0.257362	II	TCACTCCTGAGGTGCCTGCCAGTCTGTACACTGGGCACCATGGAGTCCTTGGCATGTTTG[CG]TTTCCTGAACTGGGCTCCCAGCCACAGCATTGCATTATCCTCATGCAAACCAGGTAATTT	37	15	86076110	R	AKAP13;AKAP13	NM_007200;NM_006738	Body;Body			1.99499e-08	2.52267e-05
INHBA;INHBA-AS1;INHBA-AS1	cg16961961	2.91005e-11	1.83604e-07	-0.643938	0.0852819	0.697907	0.0519407	0.587967	0.0578747	-0.109941	-0.157529	II	AATTCTTTAGCCTGGCATTACCATGAAAGTAACACGGTATTAACACATCTGTGTGCCTGA[CG]TGCATGGGCTTGCAGGCATGCAAAGGATCTGTGTCACTTAACTATAAAAATAGCCTGGCT	37	7	41738613	F	INHBA;INHBA-AS1;INHBA-AS1	NM_002192;NR_027119;NR_027118	Body;Body;Body			1.22789e-07	8.67072e-05
TNFAIP8;TNFAIP8;TNFAIP8;TNFAIP8;TNFAIP8;TNFAIP8	cg20939190	2.92189e-11	1.83604e-07	-0.632515	0.0837785	0.138491	0.0279728	0.10009	0.0253827	-0.0384013	-0.277284	II	TGACTTTGGGATTTTGAGTATGAAAGCTGGTGACACTGACACATCACTAGCTACTCCGAG[CG]TTCATTGCTTTTCTCTGGAGCACTGCCAAATCTCCATGTAGGGAGGTCAACTCTTCGCCT	37	5	118722807	R	TNFAIP8;TNFAIP8;TNFAIP8;TNFAIP8;TNFAIP8;TNFAIP8	NM_001286814;NM_001286813;NM_014350;NM_001286817;NM_001286815;NM_001077654	Body;Body;Body;5'UTR;5'UTR;Body			2.41024e-07	0.000133184
	cg22316269	3.07773e-11	1.91921e-07	-0.733515	0.0972971	0.11224	0.0311029	0.0740897	0.0141077	-0.0381499	-0.339897	I	CTGAGAGGAGCTCGCCTCGGCCCCTTGGTTGGGGGGATGGGAGCGTCTCCGGAAGGCCCT[CG]GCCGAGCAGCTGGGCCTGCACCCCTGGTCCCTTCCAGTTCGTTTCTGCTGCGGCGGCAAG	37	4	571371	F				chr4:570950-571768	Island	1.16015e-06	0.000380927
ADORA2A;ADORA2A;ADORA2A;ADORA2A;ADORA2A;ADORA2A;ADORA2A;ADORA2A-AS1;SPECC1L-ADORA2A	cg06963223	3.15554e-11	1.95282e-07	-0.399221	0.0529915	0.591851	0.0382872	0.533777	0.0361113	-0.0580738	-0.0981224	II	AAACTGAGGCCCAGAAAAGAAAAGCATTTTTGCCCAGAGTCCCTCAGTGAGTCCTGGTTC[CG]TACCTGCTTTCTGCCAGGGACCAAACTCCCGTTAGTCATTCCTGGTGTCAGCCAGGCAGA	37	22	24828010	F	ADORA2A;ADORA2A;ADORA2A;ADORA2A;ADORA2A;ADORA2A;ADORA2A;ADORA2A-AS1;SPECC1L-ADORA2A	NM_001278499;NM_000675;NM_001278498;NM_001278497;NM_001278500;NR_103544;NR_103543;NR_028484;NR_103546	5'UTR;5'UTR;TSS200;TSS200;5'UTR;Body;Body;Body;Body			3.78768e-08	3.90056e-05
RUNX1;RUNX1	cg19791221	3.19604e-11	1.96301e-07	-0.549151	0.0729188	0.611726	0.0493675	0.530086	0.0574841	-0.0816394	-0.133457	II	CCATTATTCCTCTTGCTTCATTTGCCCTGAGACAAAAAGGTGAATCCACTGGAAAATGAA[CG]AAAGGTCACCCTGTTTTACAGCAATGTCTGGACATGCTCTGCCAGTAGGTTCCAACTACT	37	21	36168288	F	RUNX1;RUNX1	NM_001001890;NM_001754	Body;Body	chr21:36164144-36164934	S_Shelf	8.52794e-08	6.72285e-05
SMOC1;SMOC1	cg19302300	3.22904e-11	1.96587e-07	-0.580943	0.0771624	0.416911	0.0541316	0.326224	0.0485492	-0.0906872	-0.217522	II	CTGATAAATGGGGCTAGGAGTATTTTCCCTGCCTACTTCACCAGGATGTTGGGACAATCA[CG]AGCTTGAGCTAAGAAATATACATGCTTAAGGCATTATTATTAGCCAGGTGAGCCTTCTGG	37	14	70345801	F	SMOC1;SMOC1	NM_022137;NM_001034852	TSS1500;TSS1500	chr14:70345943-70346527	N_Shore	1.37684e-09	3.5567e-06
CDK5RAP2;CDK5RAP2;CDK5RAP2;CDK5RAP2;CDK5RAP2;CDK5RAP2;CDK5RAP2;CDK5RAP2	cg11841894	3.2576e-11	1.96587e-07	-0.706586	0.0938738	0.404289	0.0665275	0.312475	0.0654875	-0.0918137	-0.227099	II	TAGGAGAGAACACATGAGATAAGAGATGAGCTAATGTTTGAACAACAGAGACTGTTAAGA[CG]GTCTGGACTGCACATGACAATCATCCCATGGCCAGGAGGGATGCACACAGCTGGGCTACC	37	9	123334381	F	CDK5RAP2;CDK5RAP2;CDK5RAP2;CDK5RAP2;CDK5RAP2;CDK5RAP2;CDK5RAP2;CDK5RAP2	NR_073554;NR_073556;NR_073558;NR_073557;NR_073555;NM_001272039;NM_018249;NM_001011649	Body;Body;Body;Body;Body;Body;Body;Body			4.44448e-11	2.99581e-07
LINC00469;LOC400620	cg04336222	3.28606e-11	1.96587e-07	-0.687094	0.0913063	0.687434	0.0542225	0.58464	0.0707069	-0.102794	-0.149533	II	GAACCAGATGAATCACCTCATGATAAATGATCCTAACTCTTGTTCTCCATTAAAATGACT[CG]TTCAGCCCCAGTCTTCCTCACCAGACTGTGATTTTTGACATGAGCCAAAAGCATGCCTGT	37	17	71792938	R	LINC00469;LOC400620	NR_027146;NR_040020	Body;Body			4.10398e-14	2.22166e-09
MYOM1;MYOM1	cg14765230	3.29695e-11	1.96587e-07	-0.958839	0.12743	0.187564	0.059748	0.102493	0.027061	-0.0850715	-0.453559	II	GATGTCACATGGCCTTAGCATTCTTGAATAGTTTATCCACTGAAGCAGGCCTATCAGCCA[CG]TTGACAACCCTGGATGAAGTAATAGTTTTATAAAAGCTCCACCCCCAAGTGTTTTAATGC	37	18	3218186	R	MYOM1;MYOM1	NM_003803;NM_019856	5'UTR;5'UTR			9.86123e-05	0.00648093
	cg00510870	3.46939e-11	2.0537e-07	-0.582305	0.0774988	0.301863	0.046581	0.22918	0.0359709	-0.0726833	-0.240782	II	AAGGGGTGTGGGAGGGCGCGTGTGAGTGTGTGTGTCCACGTGTGCGTGCCCGCGCCTACG[CG]GCTGTTCACTGGAAGGGAGTCACAGCTTGGGACTTAATGTGTTTAAGCCGAGAGCCACTT	37	8	29210800	F				chr8:29210483-29210801	Island	6.52409e-08	5.59523e-05
SLC4A4;SLC4A4	cg07991704	3.52686e-11	2.0727e-07	-0.612079	0.0814989	0.275933	0.0455687	0.204403	0.0419506	-0.07153	-0.25923	II	TTCTGAAACTTGTGTGCTGGCGGCCTGCCACGTGCTGACTGGCTGAGTGGCAGCTGCTTG[CG]CTGTGCGGACTAGCTGGTGAGCACGTTGGCAGTTGGCATGGGCTCTGGGGGTGGGAACTT	37	4	72096973	R	SLC4A4;SLC4A4	NM_001098484;NM_001134742	5'UTR;5'UTR			2.67439e-09	5.78577e-06
	cg21727223	3.58577e-11	2.09227e-07	-0.584508	0.0778639	0.600914	0.0552675	0.494335	0.0632533	-0.106579	-0.177362	II	GCAGCTGACATCCTGGGGTCAGGGTGAGTCATGCCCTGTGTGCATGAACATGCAGGCATG[CG]TGCAGCACCCTCGGGCTCCAGGGGCTTAAATTTCCAAAAGACAACCCTGAAAACTTGAAA	37	17	66755770	F						2.29781e-10	9.5333e-07
SQSTM1;SQSTM1;SQSTM1	cg01152073	3.65479e-11	2.11741e-07	-0.728055	0.0970379	0.217123	0.0450543	0.144904	0.0391422	-0.0722194	-0.332619	II	CCATAGCCGGGGGCTGGGGCAGGAAAGCCGGCCCTCGGCGGGGGCCACGTGGCTCTCAGG[CG]CCTGGGCTGCTGAGTCACGCTTGGCCAGCACCTGTCTGTAGGCCACAGCCTCTGCCAGCA	37	5	179246575	F	SQSTM1;SQSTM1;SQSTM1	NM_001142298;NM_001142299;NM_003900	5'UTR;5'UTR;TSS1500	chr5:179247784-179248711	N_Shore	9.22526e-09	1.47822e-05
	cg09449232	3.71868e-11	2.13926e-07	-0.420099	0.0560197	0.553412	0.0379714	0.483349	0.0452102	-0.0700635	-0.126603	II	GAATGCCAGGGTTGCCAGGGTTGACTGAGCTTGCCCAGGTTTTATTCTGATTGTCTCTAG[CG]TGCCTTGGTGACCTAATAGCAATGTGGCATGTCTATAGCTGAGATGATAAGCCACTTTCA	37	12	106135284	F						1.91855e-10	8.36778e-07
SYNPO;SYNPO	cg01970941	3.87583e-11	2.21407e-07	-0.375933	0.0501885	0.281301	0.0255383	0.23766	0.03188	-0.0436409	-0.15514	II	GCAAGATCCCTTGATTCTAGGGTTTCCTCCCAAGTGTAATTGGCCATCTGCTCTGTCTTA[CG]CACTACCTGCCCATCCTGGGCATCTCACCCATCTCCACCCTTTGCCTCCACAAATGATTT	37	5	149996051	R	SYNPO;SYNPO	NM_001166209;NM_001166208	TSS1500;5'UTR			6.95599e-13	1.38374e-08
RARA;RARA;RARA;RARA	cg19314352	3.90475e-11	2.2151e-07	-0.717867	0.095858	0.21246	0.0429771	0.143189	0.0351134	-0.0692711	-0.326042	II	GCATTAGAGGACAAGGGGGGTGCACAGGATGTGGCTCCCCATCTGTCTCCCACCAATCTC[CG]CCACTCACACCTCCGCCCGCTCCCAGACGTCCAAGAATGTGAAGCACGTGGATGCCCGTA	37	17	38501397	R	RARA;RARA;RARA;RARA	NM_001145301;NM_000964;NM_001024809;NM_001145302	Body;Body;Body;Body	chr17:38501396-38501839	Island	4.0891e-10	1.45558e-06
JAK1	cg17336761	4.02349e-11	2.26672e-07	-0.736976	0.0984926	0.598301	0.0635865	0.487053	0.078083	-0.111248	-0.18594	II	CTGGGAGTTGGGGAAATCTTCCATCTGTTTCCTACAGAAAGCACTTAAACAATTCTAACA[CG]CTCGTGATTATACATCAGACATGCAAACAAATTCCTGGCAGTAGTATGCAAAATGCATAT	37	1	65345272	R	JAK1	NM_002227	Body			7.1301e-11	4.12434e-07
	cg07407715	4.15104e-11	2.32256e-07	-0.821669	0.109908	0.554065	0.0716978	0.43004	0.094765	-0.124025	-0.223846	II	TCATTTATCTCTGTCCAGAGTCCACTGTCACCAGACTGATGAAAAGTGGGGAAAATAGTC[CG]TCAGCAGAGCCTGTTAATTCAAAGATCACTGTCTGACTCATTTTGTTTTGGGAGTATAGA	37	8	70090573	F						7.48872e-08	6.16951e-05
	cg27585939	4.23354e-11	2.35143e-07	-0.625559	0.0837223	0.270265	0.0451576	0.199837	0.0368934	-0.0704283	-0.260589	II	CTGCAAATCAATACGATCCCCCTCACCCTACCATACTCGTTGGCCAGGATTTACTGGCTG[CG]GCTGTTCTGTGTTAACGCAGCTCTTGGAGTGGGCCTGTCCTGGAGATGATTATTTATTTT	37	11	108983607	F						2.03358e-08	2.54104e-05
GOLGA4;GOLGA4	cg23776302	4.26021e-11	2.35143e-07	-0.868683	0.116282	0.898693	0.0322375	0.827923	0.0478421	-0.0707703	-0.078748	II	CTCTGGAGTGTAGAGATGAGGTAGTAGCAATTGTATGACCTTTCACATTCAGCAGTGTTT[CG]TAAAACAAGTAGTGGAAAAATAGCAGACATAGTGGGGTTATTGGAACAAAATTTTTCATA	37	3	37362953	F	GOLGA4;GOLGA4	NM_002078;NM_001172713	Body;Body			1.0098e-08	1.5624e-05
	cg00067642	4.30858e-11	2.36217e-07	-0.540831	0.0724185	0.589873	0.0508371	0.502919	0.05138	-0.0869535	-0.147411	II	TTTCAAAGCACCAAATATTTGACTTCTGTGGAAATGGTGCCAAGGTAAATTAGGTGGAAC[CG]GAAACAGGAACTTGCATATATGTCTGTATATTAGTAGCAATTTGAAATGTTTGAGTTTCT	37	1	222773786	F						3.31549e-06	0.000762368
UPB1;UPB1	cg12987887	4.39448e-11	2.3932e-07	-0.853191	0.114308	0.243497	0.0562309	0.160204	0.0498792	-0.0832933	-0.342071	II	TTTGCTGAGTCAGCAGAGGATGGGCCCACCACCAGATTCTGTCAGAAGGTAGGACATTAA[CG]GTGCCTCTGGCAGCAGCTGCCAAATATGTGCAAGTCACAGAGCATGACCACAGCTGCCGG	37	22	24906824	F	UPB1;UPB1	NM_016327;NM_016327	ExonBnd;Body			8.19362e-07	0.00030116
	cg24435939	4.43996e-11	2.40195e-07	-0.583713	0.0782267	0.725997	0.0476737	0.645849	0.0414638	-0.0801481	-0.110397	II	TTTGAACATTTGGAGGCCTGTGGGGCATGGCTGTCTGCTCTCCAAGATGACCCCTGGTCA[CG]GAATGCAGTGTTCAAAGCTAGTTTCTGATACCATCTGTTGATTCTAAGAGCCTTGAACTG	37	3	197193168	F						8.5877e-10	2.50148e-06
FLJ42969	cg08285800	4.53258e-11	2.43593e-07	-0.615967	0.0825974	0.0550776	0.0147641	0.0382034	0.0080702	-0.0168741	-0.30637	II	CTGTCAGTCTGGTCGCAGCAGCCTGGCATGTGACTCATTTGCATATGTCACTTCCTTTAG[CG]TAATCCAGTCCATGGGCCTCTAACTTCCAATCCTGTGGGCAAATAAAGCTGTCCAGCACA	37	8	102064168	R	FLJ42969	NR_033962	TSS200			4.27007e-09	8.2528e-06
	cg08124446	4.65216e-11	2.4711e-07	-0.645703	0.0866486	0.48717	0.062844	0.381399	0.0653221	-0.105771	-0.217113	I	TGCTATCTGGGTATTTATAGAGGTGAGTTTCCTCTTCGGGTGGAGAGCAGAGGGGAAAGC[CG]CAGTAGCAAGCCGGACACTCCCCTCTGGGCGCTCCCCACCGCCAGAACTGACGCCTTCGA	37	11	43596529	F				chr11:43596990-43597336	N_Shore	2.29162e-08	2.74223e-05
LINC00824	cg15314083	4.65852e-11	2.4711e-07	-0.564047	0.0756939	0.460204	0.0523486	0.370273	0.0491741	-0.0899312	-0.195416	II	GAGGATAAAAAGCCAGAACTCACTTTGGTGGCGCCTGCAGACCTCTGCACTGTAATGACA[CG]AGTGCAAGCTGCACTGGGTGCAAGTCAGCATGACTCAGCCACCCTCCCCACGGGGTGAGA	37	8	129569073	F	LINC00824	NR_121672	Body			3.56453e-06	0.000798033
DPYSL2;DPYSL2;DPYSL2	cg06913966	4.7361e-11	2.49604e-07	-0.632423	0.0849094	0.281015	0.0493892	0.201062	0.0443249	-0.0799532	-0.284516	II	ATGTTCTGTACAGCCCTGTAATCTCTTATTTTTGGCAAGCCAACTCTGAATCTGTGGTCC[CG]TAGCCCCAGGCAACCAAAAGCTGAGACAAACAGAGGAAGTGTCGTTATTCACATGTTTCT	37	8	26467091	R	DPYSL2;DPYSL2;DPYSL2	NM_001197293;NM_001386;NM_001244604	Body;Body;Body			8.0194e-10	2.38152e-06
TGFA;TGFA;TGFA;TGFA	cg24804622	4.81033e-11	2.51891e-07	-0.533777	0.0716967	0.41339	0.0519128	0.342941	0.0517274	-0.0704495	-0.170419	II	AGGCCAGGGAGGGAGCTCTTGAGGAGCCACACAGCAGCAGGCCCGCTCCCTTCCCACACA[CG]ATCCACACACCCACGGCAGCTGCACTCACCACTCAGCGGGGACGTGCTGTTCTCCAAGGC	37	2	70741960	F	TGFA;TGFA;TGFA;TGFA	NM_001308159;NM_001308158;NM_003236;NM_001099691	Body;Body;Body;Body			3.47516e-10	1.29166e-06
	cg27031716	4.94293e-11	2.57186e-07	-0.675794	0.0908424	0.93388	0.0139926	0.901383	0.0315662	-0.0324973	-0.0347982	II	CAGCCAACCCATCACTAGGGCCAAATCAGCAATTGTACCTGCCGTAACAATCTGGGTGAG[CG]CCCAGGGGACAGCCTGTTCTGGTTGAAGCAGGACCTGAAGTTCTTACGGCACATTGACTC	37	12	94467269	R						1.67478e-06	0.000485068
WDR25;WDR25	cg19484548	5.00478e-11	2.58756e-07	-0.409362	0.0550472	0.436362	0.0357202	0.372464	0.0407363	-0.0638974	-0.146432	II	GGCGTGTATGTGAACATCCAGAAGTGAGCAGCTTGGCTTTTTCCAGCTGCTTTCAGGGAC[CG]CGGTGGGAATCGCAGGTGTAAGTAGGAGGGACACAGACCTTAGCTTAAACCAAGACAGGC	37	14	100953108	R	WDR25;WDR25	NM_024515;NM_001161476	Body;Body			6.99999e-07	0.000269811
GFOD1;GFOD1	cg24196354	5.57622e-11	2.86487e-07	-1.02057	0.137659	0.116597	0.0422646	0.0613849	0.0195571	-0.0552118	-0.473528	II	TCCAAGCTTGCAGATGTTCACCAACTCCTGTCTTCATCAGGAGCCAGATTTCCTGATGCT[CG]TTGAGCACCACTTCTCAGATTCATATTTGATTACTAAGGAAATAATATGCATATAAATGA	37	6	13445503	R	GFOD1;GFOD1	NM_018988;NM_001242628	Body;5'UTR			1.09302e-06	0.000366255
PLCH2	cg24295985	5.83568e-11	2.97944e-07	-0.397194	0.0536446	0.507494	0.0356861	0.438756	0.0402651	-0.0687381	-0.135446	II	GGGCCTGGCTCCTGAGCCACCAGTGCCCACCTCTGATCTCAGGGCTGGCTTTGGGCATCT[CG]GGCAGGACAGGTCCTGAGTGCTCCGGGCCTTGCCCCGCCCTGTGTCACCCATGCCTGTCT	37	1	2431385	R	PLCH2	NM_014638	Body	chr1:2433648-2434065	N_Shelf	2.87909e-05	0.00305919
	cg01871427	5.96612e-11	3.02711e-07	-0.800696	0.108209	0.445658	0.0771373	0.323537	0.0628314	-0.12212	-0.274023	II	AGAGGAGAATGAATCATTGGAATTTTTTTTTTTTTTTAAACAGTGATTCAGAGCAAACTG[CG]TAGAGTATGCAAGATACAGGGAAACACTGAATCCTGGGGCTGACAGTTTACATCCTGGCT	37	12	90341955	F						0.000241885	0.0111698
LOC100507065;LOC100507065;LOC100507065;LOC100507065	cg03003291	6.25705e-11	3.15513e-07	-0.642634	0.0869663	0.418401	0.0614725	0.332001	0.0566059	-0.0864004	-0.206501	II	TCTCCTTTATGAGACTATAAAAGCAATCCCTGGAGAGCAGGAAATATGGTCTTTACCTTA[CG]TGTCTCTGTAGGACATTGCCTGTAGTAGGTGTTCAGTCAATGTTTGTTAAGTAAACAGAT	37	12	66024526	F	LOC100507065;LOC100507065;LOC100507065;LOC100507065	NR_120434;NR_120431;NR_120432;NR_120433	Body;Body;Body;Body			2.55337e-05	0.0028413
	cg00010583	6.33234e-11	3.1735e-07	-0.512386	0.0693638	0.613816	0.0491614	0.527916	0.0397804	-0.0859	-0.139944	II	TAAACCTTTTTAGAAATAACTCATGCCATACACATGAAACACTCTGTGTTTTTCCATCCA[CG]TTTGCAGTATTTTTAATTTAAACAATGCTGGTTGTGCTTTGATAAATGGAAGATTATGAC	37	19	48467054	R						3.00103e-07	0.000152692
	cg11665199	6.40639e-11	3.19104e-07	-0.507321	0.0687009	0.535003	0.0440936	0.456876	0.0556266	-0.0781268	-0.146031	II	TATGAGTTGTCAGCCTCTTAGAGGCTGTTAGACAACGGGGAGCAGACAACAGCAATGACA[CG]GGAATATACAATAGCATGTCAGGAGAAGATCAGCCTAGAAAGAAGGATGCACCAGGAGGA	37	20	55128396	F						2.55041e-06	0.00064117
GRHL1	cg14792781	6.54089e-11	3.22823e-07	-0.693157	0.0939225	0.24414	0.0469468	0.167756	0.0487795	-0.0763835	-0.312868	II	ACAGCAGCATGTAGTTTTATTTGGCTGGAGTTCAGGAAAGTGAGTCATTCGTCCAGGAAA[CG]TGTATTTCTTATTGGCCAGGCACTGCCAAGATGCTCTTGGAATGGAAAGATGAGTAATCC	37	2	10116243	F	GRHL1	NM_198182	Body			1.57702e-09	3.94742e-06
BCOR;BCOR	cg12360110	6.58145e-11	3.22823e-07	-0.660128	0.089463	0.181862	0.0431543	0.127793	0.0430758	-0.0540692	-0.297308	II	GTGACCCGATTTCCAGGGTCAGCAGCAGAGGGCCTGGCCAGCTTCGGAAATACCACCAAG[CG]GTGGACTGTGGCACCAGGCAGAGCTGGGGTGGAGGACTGTGCTAAATAATAATGGTAGCT	37	X	40036589	R	BCOR;BCOR	NM_001123384;NM_001123383	TSS200;TSS200	chrX:40034239-40036007	S_Shore	5.95792e-06	0.00111299
VAV2;VAV2	cg25211066	6.5996e-11	3.22823e-07	-0.552327	0.0748592	0.826595	0.0315472	0.764108	0.0472607	-0.0624863	-0.0755949	II	TAAAGGGCTCACTCATCCCATGCTGCTGTTCTGCAAGGTACCATATTACTAAGTACAGCT[CG]TGTTCACAGTAGGTGCCAACACATTTCAGAGATGAGGAAATGGGAGCCCAGAGAGGTCAA	37	9	136726942	R	VAV2;VAV2	NM_003371;NM_001134398	Body;Body	chr9:136728386-136728600	N_Shore	1.3293e-12	2.16836e-08
	cg19658150	6.64386e-11	3.23053e-07	-0.753051	0.102084	0.507757	0.0796766	0.400643	0.0764408	-0.107114	-0.210956	II	CCTCATTTATGGTTCAGTTTCAGGCAGCAAAACTAATGAATGATTTCCAACCACAGAAGC[CG]TCACTGGGAGAGCCAATAAAGATACGACAGATCTGGCAGGAGAACAAGATCCAGCCCAGG	37	22	39317224	R						2.05996e-09	4.84182e-06
	cg24428389	7.15771e-11	3.45821e-07	-0.398703	0.0541638	0.797514	0.0246474	0.748976	0.0310454	-0.0485388	-0.0608626	II	CCTCTTGGTCACTTCTCTGGATCCACTCCAGCTCTATGATGAATCAGAGGGGCAGCAGCT[CG]CCCTGTCCTGGCTGCGATAACCATCAGCCATTCTTGAAGCTTCCCAGGTGGCTCTAGCTG	37	1	22438310	R						9.68432e-10	2.75211e-06
SUSD4;SUSD4	cg18506400	7.23613e-11	3.45821e-07	-0.486109	0.0660585	0.432	0.0413773	0.359914	0.0525196	-0.0720859	-0.166865	II	GGTGGAAGAAATTACTCATCAGCTAAGCAACAGACTGATTTCAAGATAAGAAACTGCTCA[CG]TTACATCTAATCACAAATTCTCTGTGCCACACTGGAGACCAATAGGAGGTACAGAAGAGA	37	1	223418185	R	SUSD4;SUSD4	NM_017982;NM_001037175	Body;Body			6.5065e-05	0.00502387
	cg23033518	7.2722e-11	3.45821e-07	-0.659201	0.0895933	0.156358	0.0330482	0.105829	0.0214496	-0.0505293	-0.323163	II	TTTTCATGCTGGCAACTTTATCTTACTCTCCAGATCATCCAGGCAGCAGGTCCACCCCAT[CG]TTAGTGGTACACTTTCTGAGTGTCAATTAACAGTTTTTCTGAGCAGACAGGCGTGTCCAG	37	14	59101719	F				chr14:59104299-59105577	N_Shelf	3.88498e-06	0.00083694
VTI1A	cg26094842	7.28144e-11	3.45821e-07	-0.600915	0.0816746	0.4726	0.0565893	0.383088	0.0578647	-0.0895119	-0.189403	II	CTGAGAGTTGGAAGCTCTGAGTCATGACTGAGTTGGAAGCTTACATGTTGATTTACAAGG[CG]TCTTTGCCCATTACATTTATTTACATGTCCAGAGGTCATGGCCTGAAAGGCTTGGCTCCA	37	10	114476947	F	VTI1A	NM_145206	Body			1.02198e-06	0.000349782
RGS6	cg21899942	7.48847e-11	3.53598e-07	-0.427972	0.0582155	0.553129	0.039354	0.485959	0.0416437	-0.0671701	-0.121437	II	GCACAGAGCCCGGTGCATGTACTCAGCCAACCAATCAGGAAAACAACAAAAGAGGACATC[CG]GAAACAGGTGAATGAATTGACAGCTTGCACTCTCAGGAGGAGACGTGGCCAGTTTAAAAA	37	14	72943540	F	RGS6	NM_004296	Body			2.42659e-06	0.000618287
MRPL23	cg23266869	7.60459e-11	3.57017e-07	0.625347	0.0851014	0.726813	0.0458475	0.796541	0.0468163	0.0697279	0.0959365	I	GCCGGAGACGCTGCGCTGGGGCCCAGGGAGCCCCCGTGAGGCCGGATCTCAGGGCCTCAG[CG]CAGAGGCAGGCTCCACATAAGGTCATGCTCCGTCACGGCCTTGGGGGTGTTAGTGGTGGC	37	11	1974219	F	MRPL23	NM_021134	Body	chr11:1974039-1974333	Island	5.83991e-10	1.92787e-06
GRIN2A;GRIN2A;GRIN2A	cg12696047	7.68289e-11	3.58632e-07	-0.907446	0.123528	0.920974	0.0221685	0.861843	0.0537145	-0.0591317	-0.0642056	II	GGGCCTCCATAGCTTCTAAAAACATACAGTTAATCTACAGCATCTCTCCTACATTTGCTG[CG]TAGCATTGGCACCTTCACTCAAGTGACAGTATTATAGTCAGGTGGCATCGATCAGCTTTA	37	16	10187350	R	GRIN2A;GRIN2A;GRIN2A	NM_000833;NM_001134407;NM_001134408	Body;Body;Body			2.06637e-10	8.7778e-07
PGM1;PGM1;PGM1	cg19668500	7.83428e-11	3.63621e-07	-0.784842	0.106898	0.77274	0.058641	0.668534	0.0701681	-0.104207	-0.134853	II	CGGAACACAGCGGCATTCTTGACAGAGGGCAGTTGGCAGCTACCAGTGCCTGTCTACTTT[CG]GATGCTACTTGACAAGTTAGTATAAAAAGACTCAGATTTTGTTGCTCAAGGGATGATTCA	37	1	64087627	R	PGM1;PGM1;PGM1	NM_001172818;NM_002633;NM_001172819	TSS1500;Body;5'UTR			3.27117e-14	2.05229e-09
OPRD1	cg12117418	8.33425e-11	3.84641e-07	0.529294	0.0722202	0.54153	0.0514684	0.622807	0.0506047	0.081277	0.150088	II	AGCAGGGTTGCCACAAACCTTCAATTTGTAAAAAACACAATATCTACAAAGTGCTTTAAA[CG]AGGCATACCTGTATATGGAGAGGTCAAAGAAGAGGAGACAAATGAGCAGAGGACTGTTGC	37	1	29157255	F	OPRD1	NM_000911	Body			1.30689e-10	6.43482e-07
	cg07669969	8.62889e-11	3.96002e-07	-0.45343	0.061931	0.5647	0.0428005	0.498167	0.0494071	-0.0665338	-0.117821	II	AGGTTGAGATCTCCTCATTCTTATCTTCTGAGTCAGGCAGCACAAGATGGTATAAACACT[CG]TTCAAAATGCACTTGAATATTCCATCCCTTGTCCTTGCATTTACACTGTTTTCTTGCAGC	37	5	60608527	R						1.86376e-07	0.000114984
TGFBI	cg03946667	8.7417e-11	3.98938e-07	-0.544008	0.0743304	0.230652	0.0377233	0.183153	0.040917	-0.0474997	-0.205936	I	CTCAAACAGAATGTGCATTTGAGGGCAGAATGTGTAAATATTGCACTACTGTGTTATAAC[CG]TCAGGAGCCATGCTGATGATGAAACGTCCCAGATGCCGGTGCTGGAAAGGTCCCTGGCTT	37	5	135394361	F	TGFBI	NM_000358	Body			4.80698e-06	0.000960927
RHOBTB2	cg25882887	8.81782e-11	4.00176e-07	-0.497707	0.0680211	0.600743	0.0453208	0.516625	0.0581823	-0.0841175	-0.140023	I	GCCAGTCTAGATTTTACACTAGATCAGTCCTGCTTCACATGTCTCCCGGCTGGCCAGCCC[CG]GATGTCCGGCCACTGTGAGCCGATAGCTTTTCTGCTGTTTGTTTTCTACCTGTGTGCAGG	37	8	22844374	F	RHOBTB2	NM_001160036	TSS1500			1.57722e-10	7.44255e-07
MACC1	cg00219756	8.89e-11	4.01223e-07	-0.664949	0.0908992	0.314211	0.0569116	0.235552	0.0412419	-0.0786589	-0.250338	II	AGTTCTACCACTGTGGCTCCAAAGCTGCCCAACTAGAAACCCCAAAAGGCAAGAGAACTA[CG]ATACCCACAATTCAGGCTCCTCACCCGAAACCAGAAGAGGGCGTATGGCTAGAGTTTCAC	37	7	20257135	F	MACC1	NM_182762	TSS200			5.9733e-06	0.00111509
C1QTNF8	cg09695996	9.0046e-11	4.04162e-07	-0.761422	0.104126	0.311919	0.0619011	0.22338	0.0535854	-0.088539	-0.283853	II	TGGGGTGGCTCCCCCTTGTCTCCTAAGTGGCCAGGGCAGCACGAGGCTGTCGCTGCTTTT[CG]TGTCTCTGGCCTCTACCAAGCATCCCTCTTTCCGCTCCCACCTGGCACTGGCAGCGTCCC	37	16	1138489	R	C1QTNF8	NM_207419	3'UTR	chr16:1139732-1139937	N_Shore	3.51884e-05	0.00344915
	cg19511316	9.13385e-11	4.04938e-07	-0.515038	0.0704615	0.0685782	0.0130345	0.0509741	0.00947058	-0.0176041	-0.256701	I	ACATCCTGATCAGCAGCAGAAGTGATTTTCCCGTGTCCCCGTGTCCCTGCTCACCACCCA[CG]CTCCCGAGAGCTCCCAGGCCAGGCCTCACAGGGCTCCTTCCCTGTGGGAGCGGAGGTTTG	37	3	197183353	F				chr3:197183404-197183724	N_Shore	9.01067e-06	0.0014524
MIR548Q;ZNF462	cg23330818	9.18341e-11	4.04938e-07	-0.527924	0.0722357	0.384569	0.0438475	0.306771	0.0576954	-0.0777977	-0.202298	II	CTGCAAAGCACAGCCGAGCTGACCTCACACTTGAACATTCACAATGAGGAATTCCAGAAG[CG]TGCCAAACGTCAGGAGAGGAGGAAACAGCTTTTGAGCAAGCAGAAATATGCAGATGGTGC	37	9	109691954	R	MIR548Q;ZNF462	NR_031752;NM_021224	Body;Body			3.16295e-06	0.000740019
ETS2	cg06958537	9.26334e-11	4.04938e-07	-0.754294	0.103236	0.127439	0.0337757	0.0840539	0.0193966	-0.0433852	-0.340439	II	GACCAGGGTTTCGGAGTCAGATAAACTCAGGTTTCCACCTTGAATTTCTCATCAATCTGA[CG]TGGCAGGTTATTCATCCTAAGGTTCAGTTCCCACCTGTGTAAAGTGGGAGCCGCAAGTCC	37	21	40176950	R	ETS2	NM_005239	TSS1500	chr21:40177002-40178667	N_Shore	8.26233e-06	0.00137442
RFX2;RFX2	cg20402477	9.26628e-11	4.04938e-07	-0.756128	0.103488	0.271669	0.057798	0.190375	0.0490201	-0.0812942	-0.29924	II	CAGAGACAGACTCATGATAGACAGGGCGACAGGCATAACCTTCACAGGGGCGAAGCGAGA[CG]CACACCCGTCTCCAGCAGGGAGCCACAGTCCACAGGTGGCTACTCCTCCCTCCCACTGCC	37	19	6087247	F	RFX2;RFX2	NM_134433;NM_000635	5'UTR;5'UTR			1.4709e-05	0.00200245
MGST3	cg21165486	9.28574e-11	4.04938e-07	-0.901913	0.123448	0.189815	0.0517499	0.11257	0.0313955	-0.077245	-0.406949	II	TAGTTCAGGAAGCTTTCTGGGTAAGCCTTGCAACCAAAGGAACCCTGCCCCAGTAAGATA[CG]TCAAATGGTGGCAGAAGCAAGAATTAGAGGAAAGGTTGAGCAACATTTTGGTATTTGAAT	37	1	165606857	F	MGST3	NM_004528	5'UTR			9.46879e-06	0.00150307
CMTM7;CMTM7	cg21096345	9.3193e-11	4.04938e-07	-0.464293	0.0635561	0.321691	0.0412839	0.258626	0.0308473	-0.0630659	-0.196045	I	CAGGAAGGCCCACCACGGAACTTTCTGGGGTGATGGGCACGTTCTATTTGTTGATCTGGG[CG]ACGGTTACACAGGTGTACACATATATAAAAATTAGTGGAGCTGAACACGTAAGGTCTGGG	37	3	32432942	R	CMTM7;CMTM7	NM_138410;NM_181472	TSS1500;TSS1500	chr3:32433104-32434162	N_Shore	4.6699e-10	1.60708e-06
MYOM1;MYOM1	cg18456899	9.43599e-11	4.07838e-07	-0.790383	0.108233	0.625601	0.0792932	0.497929	0.0845382	-0.127672	-0.204079	II	CTTGGCAAAGTCCAAACTACTAAGTGATTGCCTGTATCTTTGCATGACCACCAGCTGCTA[CG]CAGGTGAAAAAATTTATTTTTTCCTTTCCTTTTTTTTTTTTTAAATAACAACTGACATCT	37	18	3117627	R	MYOM1;MYOM1	NM_003803;NM_019856	Body;Body			1.34406e-08	1.90647e-05
	cg20629254	9.83184e-11	4.22711e-07	-0.650951	0.0892458	0.339422	0.0607032	0.248087	0.0434076	-0.0913343	-0.269088	II	AAAGATCTAATCTAATTCATTTTATTGAACTACTTTGACTCAGTTGGTTTGTGTCCAGAA[CG]ATAGCCTGTAATAGGCTGAAAGTTATCATTTGTTTAGTTTGGAATCAGTAGCTTAAACAT	37	8	81491905	F				chr8:81490260-81490576	S_Shore	3.33443e-06	0.000765645
	cg24737324	9.91106e-11	4.23886e-07	-0.695089	0.0953194	0.150231	0.0326261	0.101691	0.0277548	-0.0485404	-0.323105	II	GGTGTCTCTAGGAGAATGAGGAATAGTCACTTCCTGCCTTTGTCCATTAGCGCCGACCAA[CG]CGACCAGCTCCGTTTACATTCTTTCAGTGGTGTTGTTGAAAGGGCTTGGCAGCTCCCAAA	37	20	19867143	F						0.000168041	0.00897128
EFCAB14-AS1;EFCAB14-AS1	cg17862901	1.02853e-10	4.37601e-07	-0.58284	0.0800125	0.758211	0.0419375	0.680608	0.0538313	-0.0776028	-0.10235	II	CACTGGTGTTCTGTGGGATGTGAAGCACAGCTGCCACCAGAGTGATAGCTGCTGAGGGTA[CG]TGAGCTATGTTGATTTACAGTCGCTATGTCACAGGCAAAATGAGTCATCACGAGCCCTGT	37	1	47139557	F	EFCAB14-AS1;EFCAB14-AS1	NR_038828;NR_038827	TSS200;TSS200			6.35202e-06	0.00115926
	cg15552491	1.05616e-10	4.47029e-07	-0.531034	0.0729568	0.56855	0.0538928	0.495428	0.057127	-0.0731222	-0.128612	II	TACTTCTGTCTGCAAGAGGCCAGTCAAAGTATATGTTATTAATAAAACCTACATGGTTGT[CG]TACCCATGGGGAAGGTGACAGGGGAGGAAAACAGATTGCTCTGAGCTGTGTCCAGGAACT	37	11	119037285	R				chr11:119039429-119039944	N_Shelf	1.58264e-09	3.94742e-06
CDKN1A;CDKN1A	cg05460965	1.06711e-10	4.49333e-07	-0.489648	0.0672912	0.648317	0.045398	0.569445	0.0525622	-0.0788721	-0.121657	II	ACCTGGGCTCCCATCCCCACAGCAGAGGAGAAAGAAGCCTGTCCTCCCCGAGGTCAGCTG[CG]TTAGAGGAAGAAGACTGGGCATGTCTGGGCAGAGATTTCCAGACTCTGAGCAGCCTGAGA	37	6	36645100	F	CDKN1A;CDKN1A	NM_078467;NM_000389	TSS1500;TSS1500	chr6:36646244-36648465	N_Shore	2.25524e-07	0.000128253
LOC145837	cg12449813	1.09369e-10	4.57341e-07	-0.519535	0.0714496	0.337253	0.0507865	0.271927	0.0399357	-0.0653258	-0.1937	II	CCCTGACCTGGATTTAAAGATTTGCAAGAAGACAAATTCCAAACAGATGCCCATTAGGGC[CG]TGACAGCCGCAGCTTAAAGATAACATTTACATTCTGCCGGGGTTTGTATCTCTCTGTTCC	37	15	69853608	F	LOC145837	NR_026979	TSS1500			1.32903e-07	9.09623e-05
INS-IGF2;INS-IGF2;IGF2;IGF2	cg00273464	1.09732e-10	4.57341e-07	-0.370085	0.0509013	0.71811	0.0280941	0.668224	0.0361678	-0.0498853	-0.0694675	I	TTACCTGTACTCTAGTCCCTGCGCAGTCCCCGCAGCTCCTGGACAGTGGATAAAGAGGAC[CG]GGGAGTCACTGGTGCCCAAGGCTCTCTGCCGAAACTGCCTGGACGATGATCCGCCGGCCT	37	11	2170412	F	INS-IGF2;INS-IGF2;IGF2;IGF2	NR_003512;NM_001042376;NM_001007139;NM_001007139	Body;Body;1stExon;5'UTR			9.04767e-09	1.45262e-05
MCF2L2	cg23525355	1.10625e-10	4.576e-07	-0.903282	0.124266	0.0822892	0.0314901	0.0481568	0.0188335	-0.0341325	-0.414786	II	TTGAAACTACTGTTTTTCAGAATCAGGAAGGAGCATTCAAAAGACTGCTAAACCCTCAAA[CG]AGAACAAGATAAAGAACAGGCTGAATCAGCATGCGACAGGAGCCTGGTTAGTGAGTTGAC	37	3	183024834	F	MCF2L2	NM_015078	Body			0.000444592	0.0160185
	cg17380250	1.10915e-10	4.576e-07	-0.490282	0.0674541	0.347476	0.0440572	0.27173	0.0364297	-0.0757454	-0.217988	II	ATGCATTGCTTTTAGGGCCAGAAAGCTCTGAAAAGGTTGGTGATGGGTATTTCCACGGCA[CG]TGGATTTGTGAAACCCACTTGAGCCCAGGCACACAGTGTGTGCAAAGCCAGACTGCCACC	37	13	98312004	F						3.22188e-06	0.000748013
JAKMIP1	cg12240322	1.11486e-10	4.57644e-07	-0.516881	0.0711243	0.283252	0.0405604	0.22324	0.044894	-0.0600116	-0.211867	II	ATGAATAAAATTAAAATGGGAAATCCAGGTTTGGATGATTACAACATGCTGCTCTCAGAA[CG]GTTTCTGCAGAACACAGTGTTGAGATTTGTTGCTGCTGTCGTTTAAAAAATTGCATATAA	37	4	6046407	F	JAKMIP1	NM_001099433	Body			2.20773e-08	2.67951e-05
	cg20501754	1.15358e-10	4.71175e-07	-0.871291	0.120012	0.856887	0.0501598	0.767839	0.0834619	-0.0890485	-0.103921	II	TGAAGCAGCAGGTAACTGGGCTGTTAGGCTGCCTGCCCAGCTCTCTGTATGGGCTGACAG[CG]TATAGCTTCCTTTGCCCAAATGTGGATAGCCTGTATTGACACTGGAGAGAACTCATGCAC	37	2	64523152	R						3.70037e-12	4.50452e-08
	cg12329907	1.1824e-10	4.80542e-07	-0.49405	0.0680997	0.487255	0.0481304	0.41696	0.0525725	-0.0702954	-0.144268	II	AGTAGAGCCTAGAGGCCGAACAGAGAAAGGTTTAAACTCCCACCTGCACCTCCAAGCAAA[CG]CAGCTCAGAACTCTCCCAGGCTACTAGGTATTTGCTGGGCTCCTGTCCAAATCCAAGCAA	37	12	48303920	F						7.82957e-05	0.0056228
	cg27526407	1.19286e-10	4.82392e-07	-0.563249	0.077658	0.565314	0.0493976	0.474227	0.0628562	-0.0910866	-0.161126	II	CGTCTGTGTGGCAGCTTGGTGCTGTCTGTGCAGTTGAAATAGCCTTGACAGCCTTGAGCC[CG]TGCTTGGTGGAACTCCTGCTGATGCAGTGTGAAGACACACTTCTTGTGTCTGGAACACAC	37	2	235111898	R						1.69976e-10	7.83236e-07
	cg09422239	1.23061e-10	4.95206e-07	-0.435164	0.0600529	0.766435	0.0306706	0.718359	0.0399893	-0.0480751	-0.0627256	II	TTCTGGGTCTCAGATTTCAGATTTCAAACTTGTTGCCTTTCACAATGGAAAAACCACGCA[CG]TACTTTAAAAAAGTACTTGTTGATGATAAACTCACATAACAACATGGATAGAATGACATT	37	7	46552455	R						1.51935e-07	9.86783e-05
FRMPD1	cg23621173	1.23998e-10	4.96532e-07	-0.598953	0.0826744	0.370989	0.0519256	0.288727	0.0495639	-0.0822612	-0.221735	II	TAGGGCTTCTGTTCTTCCAGTGTAAGATCACAGAAATGACCTCACATTTATGGTTTGAAA[CG]ATTACAAAGGCAGCAGAAACATGTTTTGAGATCAGTGCTTAGTTTGATATTTATAAGATG	37	9	37700853	F	FRMPD1	NM_014907	Body			7.94033e-06	0.00133722
TPM4;TPM4	cg27377863	1.26124e-10	5.02581e-07	-0.986024	0.13617	0.278229	0.0722975	0.168936	0.0642072	-0.109294	-0.392819	II	GGTGGGTTAAAAAAAAAAAAAAAAAAACCTTTCACTCTTGTAGAATAAGCCAGGAGCCGG[CG]TGTGGTAGACTTCTGGGCCTGTTTCCCGACAGCTGGTTTCGTTTAGATTTTTGTGTGATT	37	19	16189693	F	TPM4;TPM4	NM_001145160;NM_003290	Body;Body	chr19:16186789-16188275	S_Shore	2.83607e-06	0.000688009
	cg17606266	1.28152e-10	5.08183e-07	-0.735587	0.101632	0.501821	0.0731098	0.395996	0.0659256	-0.105824	-0.210881	II	TTGCAAATAGGTTTCCTCCTGTTTCCAGGCTGGCCACAATGGAACAATCAATACCTGTGA[CG]GGCTAGCCTTGCTCTTTTTGGTTTTCTTTTAATATTTCTGAACATCCTGTTTTGGTCCCC	37	16	75030947	R				chr16:75033041-75034207	N_Shelf	3.19562e-05	0.00325713
	cg05550145	1.29277e-10	5.09708e-07	-0.742043	0.10255	0.600729	0.0631459	0.483008	0.0833373	-0.117721	-0.195963	II	CTCAAATGATCCACCTGCCTCGGCCTCCTGAAGTGCTGGGATTACAGGCGTGAACCACTG[CG]CCCGGTGTAGAAAGTTTATTTGAGCAAATGATGACTCATGAATCAGGCAGATCCAAACCA	37	10	73631213	F						7.2567e-07	0.000277477
	cg22168253	1.29784e-10	5.09708e-07	-0.676186	0.0934596	0.481417	0.0645567	0.37772	0.0619053	-0.103697	-0.2154	II	CCTCCCATGAATCATTTCATTCAGCTGATTCGGCAAAACATTTGACCATGAACGTGCATG[CG]TGTGTGTGTGCACAGACTCCAGTGCCTGAGTTTTCGTATAAACTAGATAAAGTCCATTTG	37	11	128110764	R						8.18431e-08	6.5374e-05
	cg10221856	1.30431e-10	5.09796e-07	-0.551549	0.076244	0.784977	0.0375978	0.71716	0.0492894	-0.0678171	-0.0863937	II	CAGAAAAAAAAAATTTTGTGATAACCAATTTTAAGATGAGAACCAGTGGCATGCTGTAGC[CG]GCTGGTGCCGGTTTGTGAGAGCTGACTGTGCACATATCTTCCCAACTCCATGTTTAGTGG	37	1	84323577	F				chr1:84326267-84326838	N_Shelf	1.06195e-10	5.41329e-07
	cg04537362	1.31715e-10	5.12364e-07	-0.411306	0.0568737	0.339414	0.0315147	0.284969	0.0416001	-0.0544441	-0.160406	II	AGGAGTAGGGACTAAAAAGGGAAGATGATGAGCACAGGGAAGGAGCCTGATCCACAGGCA[CG]CTACTCTACGTTGATGTCATCTTGGACGAAACCCAGGAGGACTGGCTTATCACAAATTAT	37	11	45070638	F						7.90322e-06	0.00133387
PTPRN2;PTPRN2;PTPRN2	cg19036372	1.35309e-10	5.23851e-07	-0.486164	0.0672779	0.460491	0.0445506	0.38899	0.050153	-0.071501	-0.155271	II	TCAGGGTTGGCCCAGCACCTGGGTGGTGCCCATGCCCCCAGTGTAAAAAGATCCTCAGCT[CG]TCGGGCACGACCTTGCTTTGTTATCTGCTCTTGGCCTCTGTCCATTCTCAAGCCACGTCA	37	7	158324928	R	PTPRN2;PTPRN2;PTPRN2	NM_002847;NM_130842;NM_130843	Body;Body;Body			1.86157e-06	0.000517434
	cg21169028	1.3628e-10	5.25121e-07	-0.496882	0.0687755	0.360453	0.0381412	0.28547	0.0540566	-0.074983	-0.208024	II	CTCTTTCAGTTTGCTATGGAAGACACAAAAACCCGTGAGCCCATCTTACTGGAATGCAAA[CG]CCCTGAGAGCCTGGCACGTAATAGCTGCTCAGCAGGGGGCAGTGTGACACAGTCATTAAG	37	20	38514823	R						4.43067e-06	0.000911566
PDE4B;PDE4B;PDE4B;PDE4B;PDE4B;PDE4B	cg07734160	1.37285e-10	5.26507e-07	-0.79514	0.110082	0.416758	0.0767876	0.299134	0.0661952	-0.117624	-0.282235	II	CCCAGCTTTAATCAAAATAAAAATCTGCAGAGTGTTCACATCTGGCTCCACCTGAAAGTC[CG]GTTCAGAATTTCCCTGTGATCCTGGCACTTGCAGAAGGGAAGTTTTAGCTTTGTTTAGTA	37	1	66797378	R	PDE4B;PDE4B;PDE4B;PDE4B;PDE4B;PDE4B	NM_001037339;NM_001037341;NM_002600;NM_001297440;NM_001297441;NM_001037340	TSS1500;Body;Body;Body;Body;Body			1.11213e-06	0.000370155
	cg17892917	1.38857e-10	5.30049e-07	-0.693578	0.0960539	0.159448	0.0366281	0.113018	0.0273308	-0.0464295	-0.291189	II	TACGGAGAGCCGGCAAACCACTTTGGGAGTGAGCTGATAGCAATATATTTAAAATATGAG[CG]TTTATCAGAAGCAGCAGATGGAGGCAGCAGAGTGGAGCTTCCAGAACTGAGGGCAGGGAG	37	3	107823424	F						3.23468e-08	3.50826e-05
KIAA1026;KIAA1026;KIAA1026;KIAA1026;KIAA1026	cg13469034	1.40067e-10	5.32183e-07	-0.674268	0.0934035	0.731496	0.0475275	0.645864	0.0789519	-0.0856327	-0.117065	II	GCCAGTTAGAGGATATCAATTGTGGCAATTCCCCAGAGCCCTCATCAGATGGCATTAGCC[CG]TCATGTGCTGCAGTGGCACCCAGTTTGGAGGAAATTCGGAACCAGAAGAGTGTGACAGGT	37	1	15256481	R	KIAA1026;KIAA1026;KIAA1026;KIAA1026;KIAA1026	NM_201628;NM_001018001;NM_015209;NM_001018000;NM_001018001	Body;5'UTR;Body;Body;1stExon			9.15265e-10	2.61927e-06
TPD52L1;TPD52L1;TPD52L1;TPD52L1;TPD52L1;TPD52L1	cg12118960	1.50492e-10	5.68992e-07	-0.53248	0.0739183	0.419642	0.0508272	0.342643	0.0477783	-0.0769992	-0.183488	II	CCAACTTCATGCAAAAGCCACAGATATTGCAGAATATTTATTTACTTTTCCCTTGAGTCA[CG]TTTCAGGCCACACAGAGTCAGTGGCAGGTGGTTGCTCAATAGACTTTCTTCCTTTCCTCC	37	6	125557861	F	TPD52L1;TPD52L1;TPD52L1;TPD52L1;TPD52L1;TPD52L1	NM_001003397;NM_001003396;NM_001300994;NM_003287;NM_001292026;NM_001003395	Body;Body;Body;Body;Body;Body			2.49746e-06	0.000632981
LDLRAD4;LDLRAD4	cg26298950	1.51148e-10	5.68992e-07	-0.40302	0.0559539	0.407152	0.0326849	0.342468	0.045436	-0.0646841	-0.15887	II	AGGTGCTTCTGGGAAAGGGCCCAGGAAGACCAGACGGTTCTGTTCAGTTTATTTTATTCA[CG]GAGGCATTTTAATGGGAGAACAGATCTATAATTGTGTTTTAACATTGTCTGAAAAAGGGA	37	18	13549506	F	LDLRAD4;LDLRAD4	NM_181482;NM_181481	Body;Body			1.14495e-05	0.00169755
DERA;DERA	cg04972541	1.6511e-10	6.18699e-07	-0.423316	0.0589253	0.325939	0.0375199	0.272939	0.0384196	-0.0529994	-0.162605	II	GGCTCATGGTAGACAAATCATAACTAACTGTACTGTTTTCATAGCAGAGGTGCCTCTAAA[CG]TGAGTACAGATAAGTTAACTATATTGAGATTGTGGAGTGACTCGACGATTTTAACCTCTT	37	12	16063556	R	DERA;DERA	NM_001300779;NM_015954	TSS1500;TSS1500	chr12:16064080-16064534	N_Shore	1.99233e-06	0.000541468
GATAD2A;GATAD2A	cg13587880	1.65953e-10	6.19018e-07	-0.727544	0.101289	0.254284	0.0522383	0.180462	0.0436638	-0.0738223	-0.290314	II	CTTGTGAGGTCAGGGCCAGTGCCAGCGGGTCAGGGAGTGGGGGTGGTGCGTGTCAGCGAG[CG]GGTGAGACCATTTACGCTGATAACAGCCTGGCCTGCTTCCAGGGATTTTTGTAGGTCACA	37	19	19599531	F	GATAD2A;GATAD2A	NM_017660;NM_001300946	Body;Body			4.01048e-07	0.000184487
GSAP	cg09351656	1.67108e-10	6.20492e-07	-0.442028	0.061552	0.466233	0.0416316	0.403793	0.0483201	-0.0624395	-0.133923	II	ACCAAGTATAGTCCTGTGATGACTGTTTGATCTGCCAGAAATGTGCTTTCTCCATAGCCT[CG]TGCTTGTTCCATCCCCACCTTCAGGTCTCTGTTTAAACATTCCCCTAATGGCCTTTCCTA	37	7	77023720	R	GSAP	NM_017439	Body			1.19229e-06	0.000388197
	cg17122870	1.68805e-10	6.23958e-07	-0.338337	0.0471272	0.382301	0.0286887	0.333357	0.0346517	-0.0489446	-0.128026	II	AATGGTCATCCCTCACTGCCCTGTGGAGTTTACACTGTAAAGGGCAAGGCGGACTATAAA[CG]GGATTACAATAAGATCTGTGAGGTGAATTAAAGGGCATGTGTAAATAAAGACAGAGTCTC	37	16	58452045	F						1.13781e-13	4.15221e-09
	cg08196217	1.71137e-10	6.29729e-07	-0.650579	0.0906565	0.139787	0.0324591	0.10036	0.0223131	-0.0394267	-0.282049	II	GCCTGAGTTTATCAACAGTAACATCTCAGAGAGCTTCCATGATATGCAATGCTCTACTGC[CG]TTAAATCTGTGATTTGATGGTTAATCTCTTCATCCATTAAGCCCCCAGGAAAGTATACCT	37	8	107095693	R						6.39794e-09	1.13022e-05
	cg06769820	1.73344e-10	6.34988e-07	-0.644997	0.0899128	0.571136	0.0630869	0.457301	0.0725566	-0.113835	-0.199313	II	GGAAAATACCAACCACAGAAACCAAAATGTTCACATCTGCTACTCAGGCACCCTCTCCCA[CG]AAGCAAGCTGGAAATGCTGACACATTCTGCAGCTCTCCCTTGGCTGTAATCTGGGCAGAC	37	4	54554571	F						1.02888e-08	1.58033e-05
	cg06863289	1.76529e-10	6.43769e-07	-0.578303	0.0806592	0.364211	0.0565226	0.285169	0.0418664	-0.0790419	-0.217022	II	TTTATTTATTTTTGATGTTTCTACACACCTGGACTGCTCTCTGACATGGTATGCTTCTTT[CG]TTTTATCAAGTAACAGGCTGGCCTTTAGTCACAAGTGTGGCATTCGGGAAGCCAACATGG	37	14	75777131	R						3.28677e-06	0.0007579
	cg06749277	1.8572e-10	6.69655e-07	-0.795752	0.111155	0.381559	0.074036	0.271756	0.0640292	-0.109803	-0.287775	II	AGCCCAAATCTGGTATAACTGTCTGTTTAGTTTATCAGTCTTGGCTATCAAGTCTCCTGA[CG]TAACAAAACCACCCATGACAGCTGACCACATTGAATATCCAGATAAGGACTCGGGGAAAA	37	14	62625692	R						0.00029765	0.0126492
	cg08174191	1.86441e-10	6.69655e-07	-0.454672	0.0635187	0.528632	0.0454195	0.462232	0.0464458	-0.0664007	-0.125609	II	AGATGATGTTTCTCTGGCCTGGAGCTGTTATTTAAAGGGCCAGCCACACACAAATGGCAG[CG]TCTTAAAGATACTTGGTGCACAGGCCCATTCGTGCTGGCTTTTGGCTTTAGAAATCCAGT	37	8	61967144	F						1.22247e-05	0.00177222
KIAA1211L	cg11060195	1.86722e-10	6.69655e-07	-0.547358	0.0764704	0.0655743	0.0149121	0.0479634	0.0088217	-0.0176109	-0.268564	II	TGCTGACTCTCAGCCCCCGCCTGGCACAGCCTCCCCCTCCCCATTGCAGCCTTGCTGAAA[CG]CAGCTGAGCTAATTCTGGGCTCCCTGCCACCCGCACAAGCCCACGCTGCACATGCTCTGA	37	2	99529144	F	KIAA1211L	NM_207362	5'UTR			2.5708e-11	1.97807e-07
PKM;PKM;PKM;PKM;PKM;PKM;PKM	cg17522929	1.87241e-10	6.69655e-07	-0.730961	0.10213	0.841158	0.0336651	0.764816	0.0606011	-0.0763414	-0.0907575	II	CCTCCTCCTAGGAAGGCACAGACATGCAGAGCCAACCTCCAGCCAGCAGTGGAAGCCTGG[CG]TATCCACTGATAGCAGCACACACCATGCCCAGGTCCAGGAGCCTTATTCTTGAGCCCGAG	37	15	72515024	R	PKM;PKM;PKM;PKM;PKM;PKM;PKM	NM_001206799;NM_001206796;NM_002654;NM_001206797;NM_182471;NM_182470;NM_001206798	Body;Body;5'UTR;5'UTR;5'UTR;5'UTR;5'UTR			7.11723e-09	1.22802e-05
	cg17975721	1.87726e-10	6.69655e-07	-1.22147	0.170677	0.157104	0.0618796	0.0787836	0.0400278	-0.0783208	-0.498527	II	TTCAAAGATTAATAAACACAAAATAACACTTGAGAAGCATGTGTCATGTCAAATGCAGAA[CG]TGTGTTCCAGAGGGAGGAACAAAACACGAGTGCTCTCTAAACAGACCAAAATTTCTTCAA	37	21	38711222	F						0.00226074	0.0414603
EFCAB6;EFCAB6	cg18107888	1.89129e-10	6.71728e-07	-0.538771	0.0752994	0.53201	0.0510139	0.453555	0.0609916	-0.0784553	-0.14747	II	CCACAGTAAAGCACAGTAAAGGCTGAGGCTGGAGGGGCTGGGATGCCCTAGATCTTTCCA[CG]CACTAGAACAAATTAGGAATGGAGGAAAATGTGTAAAGTCCATGTGCACACCCACATTGG	37	22	44012696	F	EFCAB6;EFCAB6	NM_198856;NM_022785	Body;Body			3.28924e-08	3.54834e-05
SLC39A10;SLC39A10	cg09534195	1.90645e-10	6.74181e-07	-0.682846	0.0954582	0.436315	0.0611074	0.345477	0.0773099	-0.0908384	-0.208195	II	AGGATCTTGAGTCACCGATGATTGCAATTTGATAGGGAAATGATTTTTCTCATCATCCTA[CG]AGAGTCTTGGGGATATAGTTGTGAGTCATCCTTATCCATGACAGAAAGTCATTATCTTTC	37	2	196548132	F	SLC39A10;SLC39A10	NM_020342;NM_001127257	Body;Body			1.01451e-07	7.60583e-05
SPRED2	cg24872815	1.93158e-10	6.80123e-07	-0.477535	0.0667829	0.47166	0.050222	0.401388	0.0414111	-0.0702716	-0.148988	II	TTCCCCCACCAAATACCTACGGCGCATCATGCTATTCTTGGACACAACAGCAAAAGCTCC[CG]TGTGCTTGCCCTATGTCCTACACTTGACTGACAACATTTGTGGACAGGCCCCACGTCTGA	37	2	65623541	F	SPRED2	NM_181784	Body			3.75658e-06	0.000823077
EEF2K	cg19609186	1.95946e-10	6.84354e-07	-0.668675	0.0935535	0.553934	0.0594393	0.454073	0.0754571	-0.0998611	-0.180276	II	CCTGGTGTGCAGTCAGTCTTTCACGTGCATTATTTGTCTTTCTTATTTCCATAGAAATTA[CG]CCTTTTTGAGGTTGATAAGCTTTTGAGGTTGATAAGCAGATAAGTAGCTCTTCTGCTTAC	37	16	22227740	F	EEF2K	NM_013302	5'UTR			4.78671e-11	3.09023e-07
CTDSPL2	cg09026706	1.96771e-10	6.84354e-07	-0.660677	0.0924461	0.167591	0.0348818	0.121648	0.0300272	-0.0459428	-0.274137	II	TCTTACTTGGCCCAGTGCCTTGAATGTGGCTATGTATGCAATAAATATTTGTCGAACGAA[CG]ATTAAACGAATAGTAGTGTTGGCAGGCAGTATAGTATTATGTAAAGAGCATGCACACTCC	37	15	44750861	F	CTDSPL2	NM_016396	5'UTR			1.22773e-09	3.28915e-06
	cg15900540	1.96873e-10	6.84354e-07	-0.672864	0.0941528	0.257759	0.0483466	0.185553	0.0492329	-0.0722066	-0.280132	II	GCCACTGCACTCCAGCCTGAGCGACAGAGTGAGACTCTGTCTCAAAAAAAAAAAAAAAGA[CG]AAGTGAGAATTAGTCACACAGAGAGGGCAGAAGGTATTCTGGGAGGGAAGAGCTGGAGAA	37	7	73050757	F						3.15854e-06	0.000739623
SORBS1;SORBS1;SORBS1;SORBS1;SORBS1;SORBS1;SORBS1;SORBS1;SORBS1;SORBS1;SORBS1;SORBS1	cg03570824	2.03004e-10	7.02251e-07	-0.547169	0.0766345	0.257912	0.0441051	0.196126	0.027894	-0.0617863	-0.239563	II	TAGAGTTGGGTACTGAGTCTGGGTGGGGTGGGAAAGGAAGAACAAACAAAAGGGCAAGGA[CG]TCAGGAAGCCCAGAGAGCTTGGGGGAAAGCATTACAAAGCTGTCTATGTTTTAGTTAAAG	37	10	97149092	F	SORBS1;SORBS1;SORBS1;SORBS1;SORBS1;SORBS1;SORBS1;SORBS1;SORBS1;SORBS1;SORBS1;SORBS1	NM_001034954;NM_001034957;NM_001034955;NM_001290296;NM_001034956;NM_001290298;NM_001290297;NM_006434;NM_024991;NM_015385;NM_001290295;NM_001290294	Body;Body;Body;Body;Body;Body;Body;Body;Body;Body;Body;Body			1.20008e-05	0.00174793
NPHP4;NPHP4;NPHP4;NPHP4	cg05872034	2.04541e-10	7.02251e-07	-0.75949	0.106395	0.317475	0.0605691	0.22267	0.0588699	-0.0948055	-0.298623	II	AGGGAGCTGCTGTCTGTCGGAGAGGATGTTCCAGACCAGCTAGCAGCACAGCAGGCACCA[CG]GGGCAGGAATCTAACTCCACGTGTCCTGGGAAACACCACAATTACATGTTTGCAATGACC	37	1	5976040	F	NPHP4;NPHP4;NPHP4;NPHP4	NM_001291594;NM_001291593;NR_111987;NM_015102	Body;Body;Body;Body			0.000127037	0.00755079
RUNX1;RUNX1	cg04212846	2.04601e-10	7.02251e-07	-0.586402	0.0821486	0.436892	0.0583497	0.358494	0.0619518	-0.0783973	-0.179443	II	GCCACACTCTAGTCATTCTCGAGCCAGGCCACACCTCATTCCACAGGGTTCATCCCTGCC[CG]CTCTTTGGGGCCATCTGTGAGCAAGCCCTGTGTCACTTGTTTTTGCTGACATGGAGAGCT	37	21	36168008	F	RUNX1;RUNX1	NM_001001890;NM_001754	Body;Body	chr21:36164144-36164934	S_Shelf	4.7443e-06	0.000954009
FAM83G;SLC5A10;SLC5A10;SLC5A10;SLC5A10;SLC5A10	cg09630345	2.06256e-10	7.04971e-07	-0.540188	0.0756927	0.17701	0.0337842	0.136237	0.0276186	-0.0407735	-0.230345	II	GGCATGAGCTCCAGCACCTGGTCAGCAAGCACCTAATCAGTGTTTATTTTATCTCTGCCA[CG]TTGGAGGTAGTGAGTATCCTGCCCCTCAGGGAATTCAAGCAGTGGCTATGTGACTGCTTG	37	17	18891359	R	FAM83G;SLC5A10;SLC5A10;SLC5A10;SLC5A10;SLC5A10	NM_001039999;NM_001042450;NM_001270649;NM_001270648;NM_152351;NM_001282417	Body;Body;Body;Body;Body;Body			1.11791e-07	8.14804e-05
IL23R	cg22853262	2.07402e-10	7.05933e-07	-0.508753	0.0712997	0.320693	0.0473149	0.253646	0.0449518	-0.0670467	-0.209068	II	CTGTACTTTAATTATCGCTTTTACAGTCAAAGATGTTAAGTATAATTTAAAAAGAAATGA[CG]TAGCCACGTGGTGGCAGTATTCCATGAAGAATGTAATCTACATAGCTTTGTTTCAGTCCT	37	1	67699855	F	IL23R	NM_144701	Body			2.68623e-07	0.000142544
	cg20468815	2.1916e-10	7.4286e-07	-0.618181	0.0867784	0.643773	0.0509328	0.548627	0.0759353	-0.0951454	-0.147793	II	TTCCCTTATTTAACCACATGTTCCATGCACAGATGGTATTTATCTTCAGGAGATGACTCA[CG]CCCTTGTCAACATACCTTTCTATATTAAATATCCCTATCACATACAAACTGGACCTCAGA	37	2	38008374	R						9.70535e-08	7.36345e-05
KCNN3;KCNN3;KCNN3	cg09140549	2.20738e-10	7.45118e-07	-0.410344	0.0576152	0.53375	0.038758	0.472951	0.047045	-0.0607992	-0.113909	II	TGGGAAACATGCCAGGGTGTGATGTGGCCCTGGGCAGTGTACAGCTGTTCCCACAGCTGA[CG]GAGATTCCTACAGTTGCCCGCCACACCGGCCAGCAAGCTGTTAATCTGAGCGAGAGATGT	37	1	154776203	F	KCNN3;KCNN3;KCNN3	NM_170782;NM_002249;NM_001204087	Body;Body;Body			4.52844e-10	1.56827e-06
NHS;NHS	cg23631070	2.27925e-10	7.6621e-07	-0.512349	0.0720065	0.535152	0.105161	0.480633	0.087527	-0.0545187	-0.101875	II	CTGTTTGTGAAGTGGTTTGAGTATTCTTGCTATGCGCTATTACTGCTGTTATCAGCATCA[CG]AGAGTCTAACATGTTGATACAGGTGGTGTGTGTTGAGGGCGGGTGGGTGGGAAGGGATCA	37	X	17652804	R	NHS;NHS	NM_001136024;NM_198270	TSS1500;Body			9.50108e-08	7.2957e-05
BRE;BRE;BRE;BRE;BRE	cg22864500	2.2938e-10	7.67941e-07	-0.618799	0.0869838	0.528862	0.067056	0.437933	0.0588758	-0.090929	-0.171933	II	ATTTCAGCAAACAAAAGCTGAGGCTTGTAACCAACAGAAGTAATTGCTATACAGTTATCA[CG]AGAAGTACATGCCCAGCTTCCAGGGTAACCACATTACTTAATAAACATATCAAATCTCTT	37	2	28491946	R	BRE;BRE;BRE;BRE;BRE	NM_199192;NM_199193;NM_199191;NM_004899;NM_199194	Body;Body;Body;Body;Body			7.27291e-07	0.000277836
USP25;USP25;USP25	cg23962960	2.31177e-10	7.70798e-07	-0.371339	0.0522107	0.321956	0.0342234	0.266164	0.0298797	-0.0557929	-0.173293	II	TTCTATTTGTGACAATATGCATTGATAATTTCTCTCCTCACACTGCTGCACTCTCACCTC[CG]TTCCCAGATTAGCTCCTGGAACTCGAGATATTTTTGTGGCTAGAGATTGCTTTCTTAATG	37	21	17101422	F	USP25;USP25;USP25	NM_013396;NM_001283042;NM_001283041	TSS1500;TSS1500;TSS1500	chr21:17101853-17103000	N_Shore	1.74557e-09	4.24982e-06
	cg21364562	2.34253e-10	7.7788e-07	-0.430937	0.0606144	0.0393084	0.0082733	0.0300267	0.00302574	-0.00928168	-0.236125	I	CCCGGAGAGGCCGGGCAATCTCGGGTCTTCGGTGGATGCCTTTGGGCGGGCTCGGGGCCA[CG]CCGGAGTCCCGCTTGGAAACTGGGGAGTCGGGGGGGGGACTGGATTCCCAGCGGAACCGC	37	12	52431320	R				chr12:52430519-52431598	Island	5.01291e-05	0.00427268
	cg10097313	2.40574e-10	7.95636e-07	-0.505959	0.0712236	0.804428	0.0288691	0.743619	0.0494875	-0.0608098	-0.0755938	II	CAACCAGGACATATGTGACAAACCACTCACAGCAAGGCATCCTAGAAATTGGGATGTGTC[CG]GGAGCATCTGGAGTGACCACCCAGGCTGACTCATTGCTTGCCCAGCTGTTAAGAGTTCAC	37	14	25591076	F						4.95767e-09	9.18974e-06
CCDC85C	cg04897439	2.42705e-10	7.98298e-07	-0.453332	0.0638322	0.389687	0.0454055	0.333501	0.0468982	-0.0561858	-0.144182	II	CCTCTAATACAAGCGCTGCTGCCCCAGCCCCCTTCCAAGACCGGAGCTGGCTTCTCTAAG[CG]CTTCCCTAGAGTGAGGATGTAATAATCTGCTGGAAGGCGTGACCGTGCCGTGGAAGGCTC	37	14	100045157	F	CCDC85C	NM_001144995	Body			6.09548e-09	1.09322e-05
DSCAM;DSCAM;DSCAM	cg16747463	2.43908e-10	7.98298e-07	-0.53803	0.0757696	0.811578	0.0306659	0.745729	0.0477287	-0.065849	-0.081137	II	AGCATGGACACTTGCCATGACCTGCCATTGCTTTACAAATGTGCATCAGTGACTCTGCTC[CG]TAGCTGTTGTCTTTGGATATGTCCTAACATGAGGAGTGAGGATGGTCCCTGCAGAGGGTC	37	21	41632420	R	DSCAM;DSCAM;DSCAM	NR_073202;NM_001389;NM_001271534	Body;Body;Body			7.30137e-11	4.19367e-07
RYR2	cg06262651	2.44311e-10	7.98298e-07	-0.729651	0.10276	0.327246	0.0578453	0.236501	0.0684343	-0.0907453	-0.2773	II	TGTCACTGTTTAGCTTGTACCTGTCTCTCTGGCATCTCTGTTCCATTTGCTGCTGCTTGT[CG]AGTTGGCTCACATTCCTTCCAAATAGTTATGTAGATGAATGATCATTGATTCAGTGGCTC	37	1	237208732	R	RYR2	NM_001035	Body	chr1:237205126-237206644	S_Shelf	0.000148827	0.00833907
LOC101929315;LOC101929294	cg14577958	2.45519e-10	7.98381e-07	-0.55336	0.0779439	0.412995	0.0487361	0.344549	0.0665068	-0.0684457	-0.16573	II	CTGATGCCATGTAGGTTCTATTTACTTATCCATTAACGTCTTTGTTCAACATGTACTCAT[CG]CATACTGGCTGTGTTAGAGGTATTATTCTAGGGACATGTAGATATGTAGGTGTACACAGC	37	8	24372652	R	LOC101929315;LOC101929294	NR_125809;NR_125808	TSS1500;Body			6.03345e-08	5.32044e-05
BOC	cg03420068	2.46291e-10	7.98381e-07	-0.598555	0.0843177	0.21601	0.0378219	0.158522	0.0340945	-0.0574877	-0.266135	II	TTCCCCACACACCAGAGAGGCTGGTAGGGCTGGCCCTGTGCCAGGCACACAGGTGACAGA[CG]GTCCCTGCCATTGGAGAGCCACAGGCCGTGGAAGTAAGGAACTGCACATTGGGATGTTCA	37	3	112941804	F	BOC	NM_033254	5'UTR			2.61445e-07	0.000139918
SORT1	cg09131339	2.48316e-10	8.01764e-07	-0.476858	0.067191	0.714859	0.0347314	0.640439	0.0545631	-0.0744206	-0.104105	II	TATCAGTCTTGAGCCAATCAGGACTGCAACTTTTACTTTTCAGGCAATGCTCTACACAGC[CG]ACCCAGTCAATGCAGACTGGCATTACCCACATTTTCCTATTGCTCAACTACAGAATGAGG	37	1	109914235	R	SORT1	NM_002959	Body			2.267e-09	5.20149e-06
	cg04262883	2.50823e-10	8.0667e-07	-0.507137	0.0714789	0.627953	0.0433284	0.55161	0.0688544	-0.076343	-0.121574	II	AGACATTTAGGGTCAGACTCTGTAGCATGGGAGTCCTTATTAGGGATATGGAAAAAAACA[CG]AGAGTTCGTTTTGGAGCATGGAACATCAAAAGATGTGTCTATGTAAATGAATGCAAAAGG	37	10	33798919	F						1.07041e-07	7.89984e-05
RABGAP1L;RABGAP1L	cg07272288	2.5359e-10	8.12371e-07	-0.429658	0.0605785	0.719383	0.0349553	0.662622	0.0420663	-0.0567608	-0.0789021	II	TCATAGCAGCAGACAACACCCAAAATATTGAGCTAGGGTTTATAAAGCCGCCTCCCTCCT[CG]TCATTTTTTCCTTTAAAGCTTAGTTTCTTTACTTTTAATTAACAGTTCACATTTCTCTGG	37	1	174933490	R	RABGAP1L;RABGAP1L	NM_001243764;NM_001243765	TSS1500;Body			2.96044e-08	3.28509e-05
CCNJL	cg19100169	2.59364e-10	8.27622e-07	-0.497522	0.0701943	0.746499	0.0389422	0.683242	0.0396169	-0.0632568	-0.084738	II	GGAGATAAGGAAGTAACCACCACAGGCTGCTCCACAGTAGATACAACACATTCCTGAGGA[CG]GCTCAAAAGACGTCACTGCAGAATGAATCAACCACGTCTCAGCAAGCCAGGGTTGCTCCC	37	5	159688203	F	CCNJL	NM_024565	Body			5.33386e-12	5.85384e-08
PARVA	cg11758841	2.62533e-10	8.34476e-07	-0.590212	0.0833023	0.78497	0.0416429	0.713198	0.0455553	-0.0717726	-0.0914335	II	TTCTCCTCCCAACCCCTTTCCCCACCCCCATTTCAGAAACGAGAAGGAATCCTCCAGTCT[CG]GCAAATCCAAGAGGAAATAACTGGTAACACAGAGTATGTCAACACCATTGTTGCCAGCGA	37	11	12530155	F	PARVA	NM_018222	Body			1.17165e-09	3.17476e-06
	cg25342010	2.64024e-10	8.35962e-07	-0.51843	0.0731834	0.559961	0.0471454	0.484177	0.0596438	-0.075784	-0.135338	II	AATTTCAGGTTATTTCTCATTCATGGTGTCAGGGAGAGCTTTGCTTATCACTGTCACATA[CG]GAGTAAGGCTGAAGGAGACTCTGTCATTTTATGACACTGCCATCTAATGACGTCAGGCTT	37	12	90345124	F						1.09776e-05	0.0016518
OLFML3;OLFML3;OLFML3	cg19959921	2.81897e-10	8.85293e-07	-0.976307	0.138092	0.267752	0.0682947	0.166791	0.0621708	-0.100961	-0.37707	II	GAGGTGGTTAAGGCTTCTGGCTGCTGTGCAATGGGGCCATCTGTGTTTGATCAATCCTGG[CG]GAAAGGAGGGGGTGGGGGTTGTAAAGAGAACTGAAAGCATTCCAGAGTAGTGAGAGAGAC	37	1	114521960	R	OLFML3;OLFML3;OLFML3	NM_020190;NM_001286353;NM_001286352	TSS200;TSS200;TSS200			0.0024251	0.0431587
SHROOM3	cg03207983	2.82468e-10	8.85293e-07	-0.845335	0.119574	0.284724	0.0655105	0.192596	0.0582718	-0.0921277	-0.323568	II	CCCCTTTGAACATCATTAATTTGCAGGCATAGGAAGGAAATAAAAGAATGTGGAAGAGAA[CG]TCTACAGGAGGAAGTCTTGGGTACACTGTACACCACATGGGACATAGCCTTCCCTAACGT	37	4	77447733	F	SHROOM3	NM_020859	Body			6.6815e-07	0.000261364
NRXN3	cg22882310	2.82856e-10	8.85293e-07	-0.507857	0.07184	0.438221	0.0503306	0.37046	0.0614712	-0.0677616	-0.154629	II	GGCAGGGCTGGAAGATCTTGCTCTCACATTGGCATAGACTGGAAGCCTGCCAAGCAAATT[CG]CTCCTGCACCCTAAAGGGGATGAGGCTAGTCTTGGCCGTCAGCCATCTCCCCATTGACAG	37	14	78721428	R	NRXN3	NR_073547	Body			6.22799e-07	0.000249594
DOCK8;DOCK8;DOCK8	cg09762493	2.84748e-10	8.87815e-07	-0.893214	0.126377	0.944132	0.0184498	0.902919	0.0314235	-0.0412127	-0.0436515	II	ATCATTCTCATATTGTACAAATAGTTCATTTACTTAGCCTGGGTCTGTCAGGCATAATAA[CG]CTACCATGTGCTCTGGCTTCAGCTGTGTGCAGGGACTCTTCTGAACATTTGATATGTTTC	37	9	457789	F	DOCK8;DOCK8;DOCK8	NM_203447;NM_001193536;NM_001190458	Body;Body;Body			5.10727e-12	5.85384e-08
PIK3C2G;PIK3C2G;PIK3C2G	cg12301841	2.94354e-10	9.1368e-07	-0.619145	0.0876881	0.342131	0.0569615	0.257526	0.0504476	-0.0846057	-0.24729	II	CAGACACCCAGAGGACATGACATTTGAATGCCCTTTCTAGAATGAGTAAATTCTCACTAA[CG]AGTTTAAGTGGGAAGGATTATCCAGTCATAAAGGAATGCACAATGCAAACACACAGATTC	37	12	18536448	F	PIK3C2G;PIK3C2G;PIK3C2G	NM_004570;NM_001288772;NM_001288774	Body;Body;Body			1.76512e-09	4.28464e-06
	cg19515949	2.95281e-10	9.1368e-07	-0.597586	0.0846427	0.675505	0.0483409	0.596087	0.0679806	-0.0794173	-0.117567	II	CCTGATGAATCAGGGATTTTCCCAGAAATCTCAGGGTAAGAGCTCTTGTTCTTTACATTA[CG]TTCCCAGGCCTGTTGTAAGTGGCAATGTGCATTAGGTCATCTTATCTTCACAACATCACC	37	10	115687398	F						2.32315e-05	0.00267849
GATAD2A;GATAD2A	cg20493175	2.98007e-10	9.18635e-07	-0.793261	0.11239	0.155812	0.0410952	0.103338	0.0320193	-0.0524742	-0.336779	II	CAGTGCCAGCGGGTCAGGGAGTGGGGGTGGTGCGTGTCAGCGAGCGGGTGAGACCATTTA[CG]CTGATAACAGCCTGGCCTGCTTCCAGGGATTTTTGTAGGTCACATAAAATCTCTTGATCA	37	19	19599547	F	GATAD2A;GATAD2A	NM_017660;NM_001300946	Body;Body			2.56775e-05	0.00285089
MYLK3	cg02544453	3.00611e-10	9.2318e-07	-0.393777	0.0558052	0.653826	0.0334537	0.596434	0.0453945	-0.0573923	-0.0877791	II	TTCAGGTGCCCCTACTACACCAGCGTTCAGAACATGTGTTTAGACTGTCTGTGGGGTGGC[CG]GCAGGTCCCTCCCCACCGGAGCCCTCAGTGACTAGTCCCTTGTACCTAAAAATAGAACTG	37	16	46782760	R	MYLK3	NM_182493	TSS1500			3.15838e-06	0.000739623
LINC00238;LINC00238;LINC00238	cg23752564	3.0703e-10	9.3936e-07	-0.763054	0.108208	0.35272	0.0679083	0.264757	0.0691508	-0.0879628	-0.249384	II	GGCATGCTGCCTCACTTAGTCTGTTTATACCTACGATGAAGTCTTTACTTTTGATCTTTC[CG]GAGACAGGTGACATTTGAAAGGATTTACTTTTCCACCAGTGTAAAATTATAATTTGATTC	37	14	66963239	R	LINC00238;LINC00238;LINC00238	NR_110308;NR_110307;NR_024338	Body;Body;Body			4.40118e-05	0.00396248
SYBU;SYBU;SYBU;SYBU	cg11860649	3.13797e-10	9.53884e-07	-0.714138	0.101338	0.310252	0.0592191	0.224801	0.0516397	-0.0854509	-0.275424	II	TAATGCCTTTATTCTAACTCTCAGGGCAATTTCAGAAAACTTTCAAAATATACGGCTATA[CG]AAACTGGATGTCAATAAATGGAACATTATTTGGTGGTTGTGAAATAATGAGCAGGTGCTT	37	8	110664983	F	SYBU;SYBU;SYBU;SYBU	NM_001099746;NM_001099745;NM_001099743;NM_001099744	5'UTR;5'UTR;5'UTR;5'UTR			0.000465436	0.016452
	cg02458632	3.14113e-10	9.53884e-07	-0.690465	0.0979814	0.403728	0.0649926	0.308387	0.0585283	-0.095341	-0.236152	II	GGAGCTCTTATTCTGATGCCTTTGGCCACAAATACCAGAGAAAACATTTTCCGAAGGATA[CG]GACAAAGTCCAGGAACTGTTCTAGAACTTGGAACATGTTATAAGGTCGTTTACTATGAGG	37	2	62678081	F						4.8602e-06	0.000969294
	cg09433114	3.16685e-10	9.58135e-07	-0.331918	0.0471129	0.419033	0.0332259	0.365908	0.0332121	-0.0531257	-0.126782	II	CAGGCGTGCTTCCTGCATGTCACTGGGGAGGCCATGCTCTCTCTCGTGTATCTGGACTCA[CG]ACGTCCACCCGGCTCGTCTGTATTCCGTCTGGGTGGACGTGACACTGGGCTGCTCCACTG	37	17	79000676	R						2.9663e-09	6.26768e-06
	cg09079909	3.21075e-10	9.6783e-07	-0.842894	0.119692	0.152719	0.0439444	0.0931233	0.0301896	-0.0595952	-0.390229	II	CTCGGGGTGTCCCCAGTTTGGGAGGGAGACACGCACAGTCGCTCCCGTCCACACTCCTCT[CG]TGTCCTGGCTCCATGACTGGGAGTCTGGGGAAAGAAGAATGGGTGTCTGAGACCTACCCC	37	7	127808092	F				chr7:127806677-127808849	Island	0.000665051	0.0203511
HDAC4	cg08740901	3.27291e-10	9.81935e-07	-0.459138	0.0652359	0.713002	0.0401186	0.645307	0.0431229	-0.0676949	-0.0949435	II	ATACAGAAGCGCAGCCATGAAAGACAAGCATGACCCCCAGAAATAACAGACAGAACCATC[CG]TCTGAGATGCTGCTACAATCACGTTATGGACAAAGCATTCCTGGAAAATCTTTCTAAGAC	37	2	240144335	R	HDAC4	NM_006037	Body			5.43538e-07	0.00022855
	cg25854187	3.28314e-10	9.81935e-07	-0.523135	0.0743359	0.827581	0.0289463	0.768018	0.0480111	-0.0595628	-0.0719722	II	TTCACCCTGAGACTGTCTAAAAACCAAGCTTGGCTGATATTTGGAGGATCCTAGGCCAGG[CG]AGCGGAGCAGCTGAGTCACACCCTGTATGATGTGTCTGCAAATAGATCTGGGTCAAAATG	37	9	92483399	F						1.87864e-08	2.42057e-05
TPCN1;TPCN1;TPCN1	cg20546935	3.2936e-10	9.81935e-07	-0.781589	0.111072	0.246469	0.0585776	0.167392	0.0455532	-0.0790774	-0.320841	II	GCCTTTCTGAAGGTTGGTACATTTGCCCAGGGCTCTGCTTGGGTTTGGAGCCTTTACTAA[CG]TGTGTCAATAATGCGGGTCCACCTTCCATACCATCTTGCAACCAATTATCAGAAAGAGAA	37	12	113682215	R	TPCN1;TPCN1;TPCN1	NM_001143819;NM_017901;NM_001301214	Body;Body;5'UTR			3.76655e-05	0.00359276
HIVEP3;HIVEP3	cg13559778	3.3845e-10	1.00537e-06	-0.545967	0.0776519	0.862439	0.0268735	0.809195	0.0403799	-0.0532444	-0.061737	II	CAGAAATGCCAGCTGCAGGACTCGTGACATTTGGGTGGCTTTTTCCTAAAGTGTCGGTAG[CG]TGTGGGGCTCCATTCTCCTGCCCGAGGCTAAGGTCATTCCTGTCTACCTCCTGGCCTCAA	37	1	42166455	R	HIVEP3;HIVEP3	NM_001127714;NM_024503	5'UTR;5'UTR			4.41901e-15	4.50519e-10
	cg21288307	3.45901e-10	1.02378e-06	-0.711142	0.101212	0.264728	0.0549702	0.184043	0.0452578	-0.0806846	-0.304784	II	TTGTGTGTACTTCTCAGGCAGTACTGAAGACAGAGAGATAAAAGGGGCGGTGCTGACACA[CG]TAGATGACTGGGGCTCTGACAATGACCGTGAGCTGATGACCTGAGTCACACAAACTGGAA	37	21	30554264	F						1.86368e-12	2.71432e-08
RRM2B	cg20157339	3.47533e-10	1.02489e-06	-0.68135	0.0969853	0.85064	0.03287	0.780395	0.0594408	-0.0702451	-0.0825791	II	AGCAGTAGGCATTCCTTAGTGACATTCTGCTGTTTTTTCCAGAATGGTACTTCCAGTTTC[CG]ACTGACTCAATTTCTGGTCACCCAGTTGGAAGACATGCCTGGGCATGTCAGGACAACAAT	37	8	103249036	F	RRM2B	NM_015713	Body	chr8:103250753-103251209	N_Shore	9.75396e-07	0.000338525
	cg26140475	3.53366e-10	1.03835e-06	-0.80922	0.115245	0.238173	0.0551339	0.158237	0.0606973	-0.0799355	-0.33562	II	AGGGCTATTTTTGAGGAGATTGCAGACGATCTGATGAATCATAGCAAACACACATGGCTC[CG]GCGGGGGACAGCCCTTCCTCATGTTGCTGTGGAAAGTGGAGCTTCTCAAAATGAATCAGC	37	8	126525558	R						0.000558666	0.0183249
	cg09512696	3.56297e-10	1.04321e-06	-0.475086	0.0676764	0.39813	0.0463354	0.329743	0.0383829	-0.0683876	-0.171772	II	TTGGAGCTGTTGAGAACAGTGTTGCTGTGGACATTTGTACACATGTCCCTGCTGCACATA[CG]TACACACTCTTTGGGTACATACCTAGGAATGGAATTGCTGAGTCATAGGGTGGGACTGTG	37	9	133822383	R						0.000183409	0.00946984
SNX29	cg13319610	3.59063e-10	1.04569e-06	-0.341637	0.0486779	0.481708	0.0317708	0.425916	0.038024	-0.0557915	-0.11582	II	CTTGCCCTGTCTTATTAGAGAAAACTGGAAGGAAAGGAAAAGTTACCCAGACTTCTTGTA[CG]TGGGAGGTACCACTGTTTTCTGAACAGGGTTATGAGCAATAATCGTTATGATTGTGATAT	37	16	12282776	F	SNX29	NM_032167	Body			9.01558e-07	0.000322232
PLCH2	cg05772532	3.59707e-10	1.04569e-06	-0.418392	0.0596177	0.468793	0.0412445	0.394907	0.0390453	-0.0738862	-0.157609	II	GGGCCTCGGGCTCCAGCCAGTGCAGCCTGGTGACGGGAAGGCCCCTTGGCCACTCTGGGC[CG]TGGGGAGGGCCGTCCAATCCCATCCTGGCTCCCTATGAGGGTGAAGGAGGGGCAGGGCAC	37	1	2425011	R	PLCH2	NM_014638	Body			2.54355e-06	0.000640616
ANKRD44;ANKRD44	cg05230130	3.72185e-10	1.07813e-06	-0.618218	0.088183	0.239718	0.0424455	0.17928	0.0427084	-0.0604379	-0.252121	II	TCTTCAACAAATAGAAGACAGCTGTCAAACACCATGGGCTACAGATACAACGGGCATATT[CG]TAAGCATAGTAGCTGTTGATAGTTCTGGAATTTGGAGCAAACACTTATTCATTGAACAGC	37	2	198176331	R	ANKRD44;ANKRD44	NM_001195144;NM_153697	TSS1500;TSS1500	chr2:198174658-198175535	S_Shore	5.73674e-07	0.000236547
OIT3;OIT3	cg13817271	3.75435e-10	1.0837e-06	-0.618505	0.0882473	0.340152	0.052993	0.259972	0.0515202	-0.0801803	-0.235719	II	TGAAAGTCCTTGACTCCAGCAATCAATCCTGGCAACAAGTCTGGGTTTATCTCATGCACA[CG]TCCTCTGTTTCTCTGCAACACATATGAAGCCCTCAGATGGCTTCCTAGGCGCAGGAAGTT	37	10	74652084	R	OIT3;OIT3	NM_152635;NR_130125	TSS1500;TSS1500			2.63646e-06	0.000655379
PROX1;PROX1	cg19090360	3.76957e-10	1.08427e-06	-0.681293	0.0972177	0.396271	0.0699996	0.301409	0.0604852	-0.0948616	-0.239386	II	TGTAGTAGGAACAAGCAGACTGTTTGAAGGCCACATACTTTTCAAACCCTGGTTGCAACA[CG]TCTGCCCCGTTTTGAAACTGTCTTTATCTAGCCGAGAAAACGAAAATCTATTTGACAAAG	37	1	214201014	R	PROX1;PROX1	NM_002763;NM_001270616	Body;Body			2.11536e-06	0.000565855
	cg26775132	3.89101e-10	1.11527e-06	-0.414863	0.0592567	0.534209	0.0404417	0.472522	0.0450125	-0.0616873	-0.115474	II	CACTGGCTCTCCTCTCTATTTGCGAACCTCTATTTGCGAGGCTCTTACATCAGCTGTCCA[CG]TGACTCACTCCCTGATGTCCTTCAAACCTTTGCAGCCTGCCTCCTCCCCACTACCACACA	37	6	47330797	R						7.63739e-05	0.00553163
UBXN10	cg06208890	3.95779e-10	1.12977e-06	-0.792233	0.113217	0.21161	0.0494253	0.137755	0.0473335	-0.0738553	-0.349016	II	GAAGCACAAATCTCTGGAGGTATTTTTGGACACACTTAAATCCTATCCCAAGAGACTGAA[CG]ACTGTGGTGACAAATGCCCACGGGTAAAACTGAGCAAGCCTCATTCAGACTGTCCTGCTC	37	1	20521783	F	UBXN10	NM_152376	3'UTR			0.000154585	0.00852642
	cg00344443	3.96927e-10	1.12977e-06	-0.520575	0.0744013	0.188628	0.0327157	0.14644	0.0280336	-0.042188	-0.223657	I	GGCTCTTCGCGGGGAGCGGGCGGGAGGCCTTCCTGTTACATGTCGCAGCTGGGACACAGA[CG]GCAGCGCTCCAGGGTCCACTTGCCGGCTTCGGTTCCCTCAGGCCCAGGACCAGGCTCCAC	37	11	115530150	R				chr11:115529997-115530548	Island	2.92547e-06	0.000701978
LINC00238;LINC00238;LINC00238	cg14087045	4.05068e-10	1.14894e-06	-0.693037	0.0991112	0.248179	0.0523291	0.184562	0.0475188	-0.0636168	-0.256334	II	TGTTACACTTCAACAAATCCCTACTTGTGAATTCCCTTGATGCCCAGGATGTGGCATTAC[CG]TCATCCATGTTATCTCTTTGGCATGCTGCCTCACTTAGTCTGTTTATACCTACGATGAAG	37	14	66963158	R	LINC00238;LINC00238;LINC00238	NR_110308;NR_110307;NR_024338	Body;Body;Body			8.62517e-09	1.40694e-05
	cg26123824	4.085e-10	1.15467e-06	-0.331913	0.0474792	0.759251	0.0272036	0.717641	0.0223382	-0.04161	-0.0548039	II	TCTGGACCCCAGAAGTCCCAAGAATGACCGGGTGCATCCAAGGAGGCACAAACCCAGGTT[CG]GGGAGTGAGAGAAAAATGGGTGCAAATCTCAGTCCTGCTGCTCCTGAGCTTCTCAGCCTT	37	10	120783201	R						4.31665e-11	2.95854e-07
LOC101929427;LOC101929427;KIRREL3;KIRREL3;KIRREL3	cg14150640	4.17969e-10	1.17363e-06	-0.746255	0.106825	0.257655	0.0567029	0.17855	0.0470815	-0.0791049	-0.307019	II	GAAGCAATAGCAAGACAGCAGGGCAGCAACAGTCAGTTCTTGTCTGGCTTTCCAGGACAA[CG]TGACTTTCTCTTATTTTTTGTTCCTGACACTGTTTGCACTGACTAAGATATCACGATGAT	37	11	126525773	R	LOC101929427;LOC101929427;KIRREL3;KIRREL3;KIRREL3	NR_120533;NR_120532;NM_032531;NM_001301097;NM_001161707	TSS1500;Body;Body;Body;Body			4.29265e-06	0.000892949
SQSTM1;SQSTM1;SQSTM1	cg15126957	4.18082e-10	1.17363e-06	-0.616062	0.0881884	0.201619	0.040486	0.139781	0.03059	-0.0618385	-0.306709	II	CAGGAAAGCCGGCCCTCGGCGGGGGCCACGTGGCTCTCAGGCGCCTGGGCTGCTGAGTCA[CG]CTTGGCCAGCACCTGTCTGTAGGCCACAGCCTCTGCCAGCACGCCCCTCTGTGTCCCCTG	37	5	179246594	F	SQSTM1;SQSTM1;SQSTM1	NM_001142298;NM_001142299;NM_003900	5'UTR;5'UTR;TSS1500	chr5:179247784-179248711	N_Shore	1.27555e-08	1.83158e-05
SACS	cg17127956	4.2865e-10	1.19918e-06	-0.685841	0.0982524	0.133942	0.033405	0.0938805	0.0245671	-0.0400619	-0.299098	II	GTGTCAATAATGCTGCAAGTGCAGCATTGTCGTTCATTGTGGGGGTGACAACCAACCACA[CG]TTTTTGTTCTCTTCACTTGCAAAGGCTAATTTTTAGCAGTAGGTATGGCTAACAGAAGAC	37	13	24007995	R	SACS	NM_014363	TSS200			8.86872e-07	0.00031781
TTLL4	cg23729005	4.4265e-10	1.23411e-06	-0.633839	0.0908924	0.697553	0.0562505	0.595428	0.0579949	-0.102125	-0.146405	II	AACTTCAGTCGGGGTATGGTACTTCCTTTCTCTTGTCTTTCCCTGAACATTCCAGCTGTG[CG]GTTTCAGAGTTGCATGTGATTCACTACTGATCAGTGCTCTGATTGTCATGAGTCACCACA	37	2	219596471	F	TTLL4	NM_014640	5'UTR			8.97395e-11	4.84714e-07
OSBPL1A;OSBPL1A;OSBPL1A	cg11249931	4.48005e-10	1.24124e-06	-0.538325	0.0772242	0.436208	0.0468286	0.358511	0.0624346	-0.0776968	-0.178119	II	TCTGAATGGGGAAAGTAGTATCAAGGGACCCAGGTACAAATAACAGAGCTTACAGCCTCT[CG]TCACCTCTTGTTTACATTTGACAATGTAACTTTACAACCAGCTTTGTAGAGACCAGACAC	37	18	21796096	R	OSBPL1A;OSBPL1A;OSBPL1A	NM_018030;NM_001242508;NM_080597	Body;Body;Body			0.000448543	0.0160982
	cg08146456	4.48244e-10	1.24124e-06	-0.500151	0.0717491	0.844448	0.0261482	0.805018	0.0358445	-0.0394295	-0.0466926	II	CCACATGCACCTATGGTGCTCCCAGGTGTGCGAGGCCTGGGGCAAGGCATGGGTGGGGAG[CG]GCTGGACCTTGCTGTGCTGAATCCTTGAAGTTGGGATCATTTTTTAATCCCATTAGTCCC	37	3	13259753	F						1.63962e-13	5.57197e-09
	cg15368827	4.53569e-10	1.2513e-06	-0.581885	0.0835046	0.107779	0.0616776	0.0791557	0.0589019	-0.0286229	-0.265571	II	GATTTACCATGTTTGCTATTCACTCATTCATTTTCTTTATTAGAGGGACTGCTGATTAAA[CG]GAAGGACTTACACTAAGACTCCAGTACGAGGCTGTACTATAGACCTGACCGAGTGAGCAT	37	X	53468510	F				chrX:53468578-53469023	N_Shore	1.13227e-05	0.00168488
PVT1	cg23843709	4.54943e-10	1.2513e-06	-0.67271	0.0965476	0.406377	0.0674768	0.307934	0.065516	-0.0984425	-0.242244	II	GCAATAGCTGTGGGAACACACAGGGTTAGGAAAACAAACACATGACTCATTGGGGACTTC[CG]ACCTCAAGCCAATGAGGTGCTGACTCCTTGCAATTTCTAAGGGTTCCCAGTACATATGTA	37	8	129047564	F	PVT1	NR_003367	Body			1.65646e-06	0.000482676
RNF19A;RNF19A	cg20046681	4.58386e-10	1.25654e-06	-0.724325	0.10398	0.15173	0.0374563	0.101138	0.0298302	-0.0505924	-0.333437	II	AATTCCTATTTCATCTCTAATACATTCCTAATTACTTTAATCCAGCTTTATTTGTTCCTT[CG]TCTCATATCTTTTCAGCCAGTCATATCCCCTTTGAATGTTTCAATCTACACTAGTCTTGG	37	8	101323083	R	RNF19A;RNF19A	NM_183419;NM_001280539	TSS1500;5'UTR	chr8:101321568-101322714	S_Shore	7.08977e-07	0.000272371
ELFN1	cg09160231	4.64369e-10	1.26637e-06	-0.326922	0.0469497	0.3026	0.0275713	0.262361	0.0290717	-0.0402385	-0.132976	I	GGAATGTCCTCTGGCTGCCCCAGCTGTCGGACGCCCGCCTGCTGTGAGGCAGTAATTAGA[CG]CTCCTGTGTGTAACACATGTGTGCACGTCTGTGTGTGCACGTCGGGAAAGGGTGGGGCGG	37	7	1765313	R	ELFN1	NM_001128636	5'UTR			5.54026e-07	0.000231382
STT3B	cg26405128	4.65577e-10	1.26637e-06	-0.675262	0.0969829	0.716669	0.0528022	0.633148	0.080327	-0.0835207	-0.11654	II	AGGGCTTCAACAGGCTGATTTGTTTAAAAAAATAATTTGTAGACATTTCGGGTCATGTGA[CG]GGGAAATTTTTGTTTAACTTTGATTACATTTGGGTTTGGGTACGTCATAGAGGGTAATTC	37	3	31655265	F	STT3B	NM_178862	Body			8.46922e-09	1.39121e-05
NR3C1;NR3C1;NR3C1;NR3C1;NR3C1;NR3C1;NR3C1;NR3C1;NR3C1;NR3C1;NR3C1;NR3C1;NR3C1;NR3C1;NR3C1	cg20728768	4.6662e-10	1.26637e-06	-0.838675	0.120461	0.179292	0.0520422	0.11351	0.0325832	-0.0657814	-0.366896	II	ATAGTACAGTAGCTGAAAATTTGGAACCTCAATCAGGCTTTTGGCATCCCTTCAGGCAGT[CG]TTCTGGGCTACATCAGATAAGAACTGAGTACATGGAAAGCTGCCAGATGTACCATAGACA	37	5	142696594	R	NR3C1;NR3C1;NR3C1;NR3C1;NR3C1;NR3C1;NR3C1;NR3C1;NR3C1;NR3C1;NR3C1;NR3C1;NR3C1;NR3C1;NR3C1	NM_001020825;NM_001204264;NM_001204263;NM_001204262;NM_001204261;NM_001204260;NM_001204259;NM_001204258;NM_000176;NM_001018077;NM_001018076;NM_001018075;NM_001018074;NM_001024094;NM_001204265	Body;Body;Body;Body;Body;Body;Body;Body;Body;Body;Body;Body;Body;Body;Body			7.36701e-05	0.00541194
FOXP1;FOXP1;FOXP1;FOXP1;FOXP1;FOXP1;FOXP1	cg21993077	4.72532e-10	1.27816e-06	-0.437511	0.0628652	0.391752	0.0451876	0.326533	0.0365368	-0.0652191	-0.166481	II	GAAAATTCAGATTTTGCAGACTTTAGAGGATTTTGTCACATGTATTTTTAAAGAACACAT[CG]TCCCGTATTCCAGGGATATGCCCTGGATCTGGCTTTGACTGGCTGTCCTTTACATTTTCT	37	3	71180282	F	FOXP1;FOXP1;FOXP1;FOXP1;FOXP1;FOXP1;FOXP1	NM_001244815;NM_032682;NM_001244816;NM_001244814;NM_001244812;NM_001244810;NM_001244808	TSS200;Body;Body;Body;Body;Body;Body			9.8977e-06	0.0015447
C9orf3	cg14276379	4.80943e-10	1.29278e-06	-0.599652	0.0862098	0.544423	0.0637135	0.453787	0.0653983	-0.0906356	-0.16648	II	TACTTAGCTTTGAGTTCTGGATAGATCTGCGATTCTGGGAACTGACTTTAAACAAAATCA[CG]AAGCTTTGCAGTGAAGACACATCTGACTCACAAGTAAGTTGAATGCTTTCCAAGGGCCCA	37	9	97663142	F	C9orf3	NM_032823	Body			4.71197e-05	0.00413191
	cg19888601	4.81101e-10	1.29278e-06	-0.683339	0.0982421	0.890945	0.0268932	0.834589	0.0404093	-0.0563554	-0.0632535	II	CTTGCTCCTCTGAAATTGTCAGGAGAACATGCCCAGGCTAGCCTGCTGGAAGGCAAGCCA[CG]TGGGGGAAAGTCAGATCATCTCAGTTGTCCTGACTGATGCCATCCTCATTACCAGCAGAG	37	6	22443354	F						3.37893e-10	1.26786e-06
	cg02363511	4.88369e-10	1.30762e-06	-0.795654	0.114442	0.892715	0.0299528	0.831872	0.0382835	-0.0608423	-0.0681542	II	ACAGCTAAGGCTTGTGCTTTGGGGATATCTTTCGTTTCTGTCTTTCTGGCATCTTTCCCC[CG]TTCTCTTGCTTTGGAGCTCATTCTTTCTCACTCTCAATCCACGTGCTGCGTGTGGTCTGA	37	5	31733512	R						6.82486e-12	7.13637e-08
DGKI	cg03921940	4.89823e-10	1.30762e-06	-0.442771	0.0636915	0.563446	0.0416583	0.493638	0.0537703	-0.0698081	-0.123895	II	TGTAATATACACATTACCCACACTGTAAACAGAGCTCACTTCTGCCATGCCAAGTAGGTA[CG]ACTTACCCAGCTAAGGGAACTGAGACCCTATGAGACTGTGCAACTTGCCCAAGAAAGACT	37	7	137352728	F	DGKI	NM_004717	Body			3.70343e-09	7.43985e-06
	cg25766247	5.02919e-10	1.3382e-06	-0.643476	0.0926378	0.234982	0.0421706	0.174127	0.0409001	-0.060855	-0.258977	II	GCTACCGCTCTCTATGTGGGGAATGTATTCATCTAGCACCCAAAACCACCTACTGGCTTC[CG]GCACCTCTTATCAGCTAAGCCATCAGCCCTGAGCTGACATTTCAGCATTCAGAAGCTCCC	37	8	59714165	R						0.000910082	0.024452
TACR1;TACR1	cg04235495	5.31605e-10	1.40994e-06	-0.389867	0.0562234	0.53797	0.0406797	0.479999	0.0383594	-0.0579719	-0.10776	II	TAATTTATTGAAAAATTGTGTAGCTTAAAAAAGCAGGCCCAGGATTGAAATTCATCTAGA[CG]AGTGACTGGAATGCGGCCAAGTCTTCGATTCCATTTCATGTTTGGATTCATTCTTGTATT	37	2	75293671	F	TACR1;TACR1	NM_001058;NM_015727	Body;Body			3.43512e-08	3.64804e-05
	cg00909286	5.33329e-10	1.40994e-06	-0.573006	0.0826425	0.828649	0.0345383	0.763789	0.046268	-0.0648606	-0.0782726	II	TGCACCAGGGCTATAGCCTCTCAGGCTGTCTGCAGACAGACACCAGGCCATCTGCCCTCT[CG]CCTTCCACCCAAACACAGCTGCTGGGCTCCATCCCAGCTTCAGCCATCTGGAGGAGGAAC	37	3	149889135	R						9.05758e-13	1.64164e-08
COG7	cg08545501	5.37342e-10	1.41596e-06	-0.717704	0.103536	0.4836	0.0634861	0.381483	0.0938849	-0.102117	-0.21116	II	ACAGCAACATGCGTCACGGGGTCTGTGTTCTTTAAAAATTTATAAAGCTTTTAACATAGA[CG]GGAAAGAGCTTGGAGAGCATCACACACCAGGCACTGTTTACCCAAATGGGAGTAAGGGGT	37	16	23435162	F	COG7	NM_153603	Body			0.000685283	0.0206947
AKAP13;AKAP13	cg00834924	5.69024e-10	1.4946e-06	-0.509764	0.0736689	0.447074	0.0465973	0.374434	0.0586327	-0.0726401	-0.162479	II	AAGTGACTCAACCCAGGCACCCTGCACAGGAACATGTGTCATCACGGTTTCAGCTCCGGA[CG]GTGAGATCGCAGTGTGTTCTCAGGCCCTTGTTAGGATTCTTAGCACAATAGTTGTTTCTG	37	15	85956922	F	AKAP13;AKAP13	NM_006738;NM_007200	5'UTR;5'UTR			0.00636798	0.0752282
TTC1	cg14483162	5.70844e-10	1.4946e-06	-0.743766	0.107497	0.170007	0.0438334	0.119131	0.0333851	-0.0508758	-0.299257	II	TGATGTAATGAACCTAATTTGATTTCCATTTTAAGGTGGTGTCTGTGCAGCTGGTGTCCC[CG]ATTCTGGCTGTCCTATGTCCAGGAAGAAGCCCATTTGTTGAGGCTGACCTTCCTGATCAT	37	5	159492309	F	TTC1	NM_003314	3'UTR			1.03803e-06	0.000353348
UNC5A	cg21258496	5.73596e-10	1.49701e-06	0.394708	0.0570558	0.293624	0.0365319	0.359307	0.0343171	0.065683	0.223697	II	GTTGTGAAATGCTTAGGACAATGGCAGGAGCAAAGTCCACGCCTGATCCAAGCTAGCTCT[CG]TAGTAATTCTTTTTGCTTCTATTGCTGTTCACCCTGGAGCAAGTCACTTATCTGCTTGAA	37	5	176259414	R	UNC5A	NM_133369	Body			1.91509e-13	5.7214e-09
	cg15859311	5.82665e-10	1.51142e-06	-0.680683	0.0984418	0.80491	0.0431495	0.717108	0.0614356	-0.0878015	-0.109082	II	GGAAGAGGAAAGAAGAGCGGAGTGTGTGAATCACCAGCCCCAGTGACAGACTGTTGGAGC[CG]AGCAGAAGTTTCAAGAGAAGCCACTGGGTTGTGGGTGAGTTGGGGTGGTGTGTCGTGGGG	37	3	52056831	R						5.86364e-08	5.20253e-05
THADA;THADA	cg10101600	5.82819e-10	1.51142e-06	-0.277851	0.0401838	0.543821	0.0254974	0.499476	0.0334524	-0.0443453	-0.0815438	II	CGTGCGAAACACCGGTCTGGGAAATACAGCAATCTAAGGTACTGTGGGACTGTGTACTCC[CG]AGTGGGAGATGTGGCAGGGCCACAGGGAGCTGTGTCCAGCTGGGGCATGCCTAGCACCAG	37	2	43478743	R	THADA;THADA	NM_022065;NM_001083953	Body;Body			1.70647e-09	4.21756e-06
	cg19135712	5.87972e-10	1.51996e-06	-0.3223	0.0466249	0.460499	0.0334923	0.408769	0.0307539	-0.0517299	-0.112334	II	CAGACACACTTCTGTCATAATAGCAGACAGTTACTGAGCACATGATAAGCACATTCCCCT[CG]TGCACTCATGTTAGCCTCACAATGGCCTAGAAACTAAAAGCTGTTACCGTTCCCACTTTA	37	8	136737850	R						4.04186e-13	1.03017e-08
	cg04837920	5.91076e-10	1.52266e-06	-0.859118	0.124303	0.165941	0.050513	0.106338	0.0351134	-0.0596026	-0.35918	II	ATTGGTGTGGATCAAGTAGCCAGGAGACCATTTACATTGCTGTTTATTTTCATTGCATAG[CG]AAGAGCCCCAAGCATTCACACTGGAGGAGAAAAGGGCCAAGCTTGATAAGCAGTGTGGGA	37	8	81279298	F						4.01788e-06	0.000855288
LOC285954;LOC285954;INHBA	cg08786829	5.92744e-10	1.52266e-06	-0.664866	0.0962056	0.266562	0.0488762	0.183633	0.0422819	-0.0829287	-0.311105	II	CCGGCTGGGTGACATCGGGTCTCTTCTTCAAGTGCAGCATGTTTAAAATGTGCTTCTTGA[CG]GCCTCCACCATCTCTGGCTGAGAGTTGGGTACATCCTTTGGGAGGGCGGCCAGCGCACAG	37	7	41739801	R	LOC285954;LOC285954;INHBA	NR_027118;NR_027119;NM_002192	Body;Body;Body			0.000400118	0.0150524
	cg08481354	6.03699e-10	1.54594e-06	-0.736508	0.106633	0.114458	0.0340231	0.0739865	0.0157434	-0.040471	-0.35359	II	TTGAAAGAGAGGTAAACCCGCTGCAGACAGAGAAACCGGGTATTGAGGCTGCTCATCGCT[CG]CAACCCGGGAGGTTGGCTGAGTCAACCCAGTGCAGCAGAAGCAAAGCGCGGGCTAAGGCT	37	11	33824272	R						7.73422e-06	0.00131556
	cg02557563	6.07772e-10	1.5515e-06	-0.633871	0.0917921	0.563237	0.0757657	0.46311	0.0688807	-0.100127	-0.177771	II	TCAGAGATTAAACTGTATATTTGCACTCAAAGCAATAGATGAGGAAGTGGAAAAACCAGA[CG]TATGAGTTTGTCCATGATTATCTTAAGTTGGCAGTGATCTGAATATGGCTGGGTCACTTG	37	X	13012646	F						8.79677e-07	0.000315647
LINC01088	cg11451660	6.1314e-10	1.55752e-06	-0.48855	0.0707673	0.247759	0.0381569	0.193273	0.033855	-0.0544859	-0.219915	II	ATACCAGATGTCAAACCACATAGTAATGCAGATACAGTTGCTTGCCTCCCTGTAGCTGGT[CG]CCAGAAAGAAACAGATGGTTAAAAAGATATGTAGCCGAGGCAAGGCATGGAAATAGGAAA	37	4	80120270	R	LINC01088	NR_038342	Body			1.75066e-10	7.88862e-07
FAM160A1	cg22734236	6.1394e-10	1.55752e-06	-0.655901	0.0950121	0.397315	0.0614247	0.314419	0.0728923	-0.082896	-0.20864	II	CCAGACTTCTCAGGGCTCCAGGAGCATGAGCTTCTATGGCTTCCTGGTCCAATGTTCCCC[CG]AGGCAGTGATGTTGAAGGTAGAACAGACAAGACAACTTGGATAAACAACTACATAAAAAT	37	4	152462020	F	FAM160A1	NM_001109977	5'UTR			0.00104009	0.0263915
CDC25C;CDC25C;CDC25C;CDC25C	cg09556646	6.23061e-10	1.57451e-06	-0.232504	0.0336954	0.618878	0.0230571	0.579572	0.0263985	-0.0393053	-0.0635107	II	GACTCATTCCTCCTGACATCTGCTTGTTGGCTTCCTCGCTCTTTCAGATGTCTGCTCAAA[CG]TCACTCTCAAATAAGTCTCCTCTGACCTATGCAACCTATCAAAAATAACAACTCTCACCC	37	5	137639335	R	CDC25C;CDC25C;CDC25C;CDC25C	NM_022809;NM_001790;NM_001287582;NM_001287583	Body;Body;Body;Body			1.25679e-07	8.77965e-05
KCNH2;KCNH2	cg06251500	6.24492e-10	1.57451e-06	-0.399101	0.0578435	0.650016	0.0378066	0.595823	0.0402649	-0.054193	-0.0833718	II	TCAGGGAGGCTGGGCCACAGAGCCCAGCAGAAAGGCAGCAAAGCAGGTTTGGGCTGGAAT[CG]GGGAACAAGCGGGTCACGGTACATCGAGGAAGCAGGGCTGGAGCTTACCTGAGAAAGCGA	37	7	150643915	R	KCNH2;KCNH2	NM_172057;NM_000238	Body;Body	chr7:150644455-150644767	N_Shore	3.1662e-08	3.45235e-05
	cg00221718	6.32513e-10	1.58982e-06	-0.493902	0.0716118	0.653442	0.0468207	0.579915	0.0539426	-0.0735267	-0.112522	II	TTCAGATACATTTATTGCATTGTAAAACCAGCCGTGTTTTCTGGCATTTTGACCAGCCCT[CG]GAAACTGCTGACATCATGATGTACTCCTTGCCTGGTGTTTCCATTTTCCCCAGCACTGCA	37	3	128914668	R						2.03416e-07	0.0001211
	cg15949000	6.39088e-10	1.60142e-06	-0.83901	0.121689	0.267969	0.0627372	0.190698	0.0652476	-0.0772709	-0.288358	II	AAATAAAGTCAGGCAAGGGCTGCTCTTGTTTGTGCATGACTAATGTGTCCCGCTCGGTTG[CG]TCATCCAGAGGCTGAGTGTCTGGCATGCCGGGAAGCGCTGTGGTTCCCTGCAGGCGGTGT	37	5	15008805	R						0.0231552	0.154294
DIRC3	cg07897132	6.471e-10	1.61654e-06	-0.653203	0.0947766	0.926949	0.0196276	0.890619	0.0235748	-0.0363302	-0.0391934	II	ATCTAGTAATCTCTCATGGCAAACTTTCAAGGGTGAAGAATTTAATTTACTAAGGATGTA[CG]GCAGCACAGTGTAAGGTTGAACACTAGCTCAACAAGTTAATAGGGATAGGATTCCTGCGA	37	2	218278052	F	DIRC3	NR_026597	Body			2.89922e-09	6.19008e-06
	cg25862975	6.51387e-10	1.61909e-06	-0.620376	0.090032	0.381422	0.0565845	0.285217	0.0570033	-0.096205	-0.252227	II	GACTTTCCATTCGCAAACAGCTTGTCAGACTGGAACTCTTCCTTCGTTCAGCTGGTGTTT[CG]GTGCCAGACAATCAAAGGAAAAGGAGAGAGAAACCAGCGAAGCCCTAGAGAGACAGGGAG	37	6	108454984	R				chr6:108455060-108455273	N_Shore	9.40785e-06	0.00149651
CLMN	cg10358574	6.53715e-10	1.61909e-06	-0.527822	0.0766087	0.247755	0.0415602	0.195133	0.0404912	-0.0526222	-0.212396	II	CTGAGCAAGAAGGAATTCTGCCAGCAGGTGCCTTCAGACTTAAACTGCAACTTTTCCTTG[CG]TCTCCAGCCTGCTGACCTACCTTACTGACTTTGATCTCGCCAAACTCCACAATTGCATAA	37	14	95731747	R	CLMN	NM_024734	Body			2.425e-05	0.00275258
SIK3;SIK3;SIK3	cg01116484	6.54067e-10	1.61909e-06	-0.581647	0.0844222	0.562319	0.0600702	0.480442	0.0648705	-0.0818771	-0.145606	II	TATCATCGGGCAAACCTGGAAAATGTGCTAACATTTCTCCAGAGGCGAACCCATACCACT[CG]CTAATACATATGAAAGATTTTGTCCCTAATATTTTTACTATCTGAAAATGTGAATGGGTT	37	11	116943299	R	SIK3;SIK3;SIK3	NM_001281749;NM_025164;NM_001281748	Body;Body;5'UTR			1.73599e-05	0.00222078
	cg13918374	6.74867e-10	1.66553e-06	-0.578448	0.08404	0.16049	0.0293331	0.116827	0.0240954	-0.0436622	-0.272056	II	AATCATCGCTCACTGTGGGAACCTTGCCCCCTCCCCAAGCCACCCCACTGTGCCCATAAA[CG]TGCTGCCTGTAACCAATTGTTCCTGTTGAATAACAATGCGAGCTGAGGGGCTTTTTCTGC	37	10	26055684	F						9.39842e-09	1.49053e-05
C1QTNF8	cg05716270	6.78574e-10	1.66964e-06	-0.501723	0.0729055	0.562517	0.0544676	0.48953	0.0548655	-0.0729867	-0.12975	I	AAGCTGCCTCCCCAGCCCGATGCTTGCCTGGAATGTCACAGGGATGTCCCCGCGGGAAGC[CG]CGTTCCCCAGTCCCTTCCTGTGCGGTTGACTCATGATTAAAGCCAGCACGGGCCGACCAC	37	16	1138344	R	C1QTNF8	NM_207419	3'UTR	chr16:1139732-1139937	N_Shore	8.59094e-09	1.40417e-05
CUX1;CUX1;CUX1;CUX1;CUX1;CUX1;CUX1	cg15352067	6.90695e-10	1.69436e-06	-0.736627	0.107099	0.485798	0.0767772	0.361844	0.0681545	-0.123953	-0.255154	II	CTCCCAAAGCTAACAGGGTGGAGTATCATAGCCAGGACAGGAAAATTCCCAGCAGGGAAA[CG]GCCTGTCTGTAATGCAGACACATTGGGTCATAGGTTTGCTTTCACAGAATAAGTGAAATG	37	7	101585536	F	CUX1;CUX1;CUX1;CUX1;CUX1;CUX1;CUX1	NM_001202543;NM_001202545;NM_001913;NM_001202544;NM_001202546;NM_181500;NM_181552	Body;Body;Body;Body;Body;Body;Body			6.11118e-06	0.00112997
TPK1;TPK1	cg14506793	6.93871e-10	1.69705e-06	-0.395466	0.0575053	0.718636	0.0352176	0.667126	0.0402312	-0.05151	-0.0716774	II	AGTAAATAAATGGGCATAAGCAGGCAGACAGGCAGGCTGCCAGACACACAGAAAGAAGTG[CG]GGCAGGCAGAAAAACAGAAATGTACAAGTAACAGAGATTACAAGAGCTAGGAATGCTGAT	37	7	144436515	F	TPK1;TPK1	NM_022445;NM_001042482	Body;Body			8.13696e-07	0.000299647
	cg12321743	6.97662e-10	1.70123e-06	-0.557349	0.0810588	0.371894	0.0560212	0.28884	0.0486925	-0.0830541	-0.223327	II	TTCTTTAGATTCACTGGTGCCATGTGCTGGCAAACTGTAACTGTTTCAACATCAAACACA[CG]TAGTGCCCCCTGCAGCCCGCAGGTGGGTGCTCGGCACCCCCTGGTGGTCAGTGGTAGGCC	37	10	81368678	R						8.01969e-14	3.44256e-09
	cg10443569	7.19707e-10	1.74976e-06	-0.543385	0.0791049	0.454033	0.0490925	0.370635	0.0612357	-0.0833978	-0.183682	II	AAAAACAAAAAACCCATTTGTGTACCGTCCTTGACTCTTGGTTCTGCCCAAGCTCTAGAG[CG]ACATCCAACCTAGCCCTGAGAATAGGAGAGAAAAGTGACAACAGGGCACTCTCTGCTGGT	37	2	137142376	F						0.000210341	0.0102678
GAREM;GAREM	cg02378181	7.22312e-10	1.75088e-06	-0.831559	0.121071	0.0753722	0.0296085	0.0439543	0.0113972	-0.0314178	-0.416836	II	TCTTGGTAAACTGACATCATCATGACAACTCTGGCAGGGCTCCAAGTGTCTGAAGCAGAA[CG]AAGTCTTGTTTATGAAGTGGGAGAAAGAAACTTGGGCTTTCTGATTTACACCTTGGCAGG	37	18	29929963	F	GAREM;GAREM	NM_001242409;NM_022751	Body;Body			0.0005902	0.0189528
	cg21302967	7.32749e-10	1.76672e-06	0.463706	0.0675435	0.285899	0.0426466	0.350152	0.0392506	0.0642529	0.22474	II	TGATTAGCAATAACCCTCCAAAATGTTTCTGCCACACACTAATCCACATGAACAGTGTAA[CG]TAAACAAACCAGCTTCCACTTTTACCCCAAATCCTCTGGGAACTTAGTACAGGGTCTAAA	37	11	6376280	R						4.46212e-16	6.06552e-11
ARID1B;ARID1B	cg08750740	7.35147e-10	1.76672e-06	-0.511683	0.0745394	0.393187	0.0437777	0.321776	0.0573655	-0.0714108	-0.18162	II	TTATCGTAGTCACTTTACAGATGACAGAACCACAGTTCAGAGAGGTTAAACCACTTGTCA[CG]CTGCTAGGGAGTGTCAGAACCAGTATTCACACCCAGATGCTGAAGCCTGTGCTTTATCCA	37	6	157464793	F	ARID1B;ARID1B	NM_020732;NM_017519	Body;Body			1.82403e-05	0.00229296
SERPINE1;SERPINE1	cg20438404	7.35332e-10	1.76672e-06	-0.665622	0.0969653	0.218585	0.0412056	0.155384	0.0479628	-0.0632009	-0.289136	II	GGAGGTTCTCAGGCCAAGGCTATTGGGGTTTGCTCAATTGTTCCTGAATGCTCTTACACA[CG]TACACACACAGAGCAGCACACACACACACACACACATGCCTCAGCAAGTCCCAGAGAGGG	37	7	100770192	R	SERPINE1;SERPINE1	NM_001165413;NM_000602	TSS200;TSS200			8.02189e-06	0.00134641
PMFBP1;PMFBP1;PMFBP1;PMFBP1	cg14096402	7.45571e-10	1.78435e-06	-0.720384	0.104988	0.896362	0.0246955	0.837998	0.0526253	-0.0583637	-0.0651117	II	GCTCCTAGTCTGTGTTTTATCTTAAGCAGAGCAAGCACTTGAATGGGCCATCTGCCTGCC[CG]TCATACCTGGTGCTTGATACGATCAAGCATGTCATTCATTTTCATATCCTGCTCAGCCAC	37	16	72164104	R	PMFBP1;PMFBP1;PMFBP1;PMFBP1	NM_001160213;NM_031293;NM_001160213;NM_031293	ExonBnd;ExonBnd;Body;Body			1.65266e-07	0.00010501
	cg02923622	7.47041e-10	1.78435e-06	-0.577075	0.0841077	0.249671	0.0427833	0.181163	0.0376128	-0.0685078	-0.274393	II	TAGCTGACAATGGGTTGCATATTACTTTATAAGCTCTACAGTTTAGTGTCAATGAAGCCT[CG]GTGTTTTTAAAGCTCCTGTTATGCCATCATTACTTCAGATATGTGGAAAATTCACTTGCA	37	20	23239140	R						1.96184e-07	0.000118391
SGPL1	cg26203225	7.50131e-10	1.78651e-06	0.638629	0.0930911	0.741746	0.0489987	0.806682	0.0429774	0.0649358	0.0875444	II	GTACAGAAGCCTTGAGGGCTGTAGATGATAATAAGATTATTGCTGAAGAAGGGCAAGATC[CG]GAATGACCTTGCCCTTGAAAAATGAGAGTTGAAGTACAAACTAAGAACAGACTTCTTTTC	37	10	72604125	F	SGPL1	NM_003901	Body			2.84713e-08	3.19412e-05
	cg19729445	7.58551e-10	1.80131e-06	-0.440629	0.0642518	0.476828	0.0445118	0.407456	0.0454049	-0.0693725	-0.145487	II	GGGTTTGCAGCATCTTGGAAACCTAGATTCCTGCCAGGAGAGGTCAGGTCTGTGCTCTCA[CG]TTTTCATTCCTCTCACGCGGAGACTGCTGGAGCAGTAGCTAGTGTCAGACTGCCTGGCCT	37	10	26600529	R						2.31798e-07	0.000130293
PRICKLE2	cg08042918	7.70253e-10	1.8238e-06	-0.612906	0.0894158	0.800448	0.0475019	0.726689	0.0462809	-0.0737597	-0.092148	II	GAACAGAGTTGCCTTCTGAGTTGCAACTTCACCCAAAGGGAACCTTCAGCTTTGCACTTT[CG]TGGTGGATTGGCAATTGCTCTGATATTCTCCCAGCTGCTTCTCCATTCTGTCTTCCTTTC	37	3	64206802	R	PRICKLE2	NM_198859	5'UTR			7.83496e-10	2.34934e-06
APBB2;APBB2;APBB2	cg25486993	7.8279e-10	1.84813e-06	-0.748271	0.109219	0.0774306	0.025326	0.050933	0.0120233	-0.0264976	-0.342211	II	TATAGGCACTACACTATTTACCCACAGCCTATCTCTTGGACAGTAAGAGTGCTTTAATGC[CG]TTAATGGCAGCAGGCCAGATTCTGTGGCAATCCCCATTTTTGGCAGTCCTTGTCACTCTC	37	4	40920526	R	APBB2;APBB2;APBB2	NM_173075;NM_001166050;NM_004307	Body;Body;Body			1.00438e-05	0.00155909
	cg02717112	7.89457e-10	1.8546e-06	-0.601084	0.087759	0.25688	0.0508085	0.192979	0.0387733	-0.0639006	-0.248757	II	GGGTCATTGAAGCAGGAAATTAGCCGTCAGATGGAATGTTGGCCTCTGTACAAGCTACGC[CG]CGCGCGTGGACTCACTGGGAGAAAACACGGGGAAATGGGGAGTGCTCAGTGCTGCAGAGA	37	4	160149377	R						0.000968213	0.0253394
THADA;THADA;THADA	cg09936080	7.90072e-10	1.8546e-06	-0.605399	0.0883911	0.622784	0.0641277	0.530948	0.0734858	-0.0918369	-0.147462	II	AACCAGTCTGCCTGAGTCATCTCTGTGATCAAAGATAACACAGCCACAGCCAAGGCTTGG[CG]CAAACAAATAGCTCTGCAAGCGCATGCCAGAACCTCATGTTTAATGGTTTTCTCACATTA	37	2	43653785	R	THADA;THADA;THADA	NR_073394;NM_022065;NM_001083953	Body;Body;Body			1.25838e-07	8.77965e-05
CACNA1C;CACNA1C;CACNA1C;CACNA1C;CACNA1C;CACNA1C;CACNA1C;CACNA1C;CACNA1C;CACNA1C;CACNA1C;CACNA1C;CACNA1C;CACNA1C;CACNA1C;CACNA1C;CACNA1C;CACNA1C;CACNA1C;CACNA1C;CACNA1C;CACNA1C;CACNA1C	cg11046772	7.9601e-10	1.86318e-06	-0.346829	0.0506506	0.536907	0.0320152	0.482867	0.0438802	-0.0540399	-0.100651	II	CTAGCATGCGTTGTGGGACGTCAGCTGCCTGCTGTGCTCATTACCACTAGCCCAGGAATG[CG]GTGTTGACTCATGGCTGCAGCTCCGCTTTTGAACAGAAGCACTCAGGGCCTGAGCCTGTA	37	12	2353479	F	CACNA1C;CACNA1C;CACNA1C;CACNA1C;CACNA1C;CACNA1C;CACNA1C;CACNA1C;CACNA1C;CACNA1C;CACNA1C;CACNA1C;CACNA1C;CACNA1C;CACNA1C;CACNA1C;CACNA1C;CACNA1C;CACNA1C;CACNA1C;CACNA1C;CACNA1C;CACNA1C	NM_001129844;NM_001129827;NM_001129839;NM_001129834;NM_001129841;NM_000719;NM_001129830;NM_001167625;NM_001129843;NM_001167624;NM_001129835;NM_001129837;NM_001167623;NM_001129840;NM_199460;NM_001129833;NM_001129832;NM_001129829;NM_001129846;NM_001129836;NM_001129838;NM_001129831;NM_001129842	Body;Body;Body;Body;Body;Body;Body;Body;Body;Body;Body;Body;Body;Body;Body;Body;Body;Body;Body;Body;Body;Body;Body			0.000125705	0.00750439
	cg00169061	8.06095e-10	1.8814e-06	-0.644513	0.0941614	0.211982	0.0475407	0.160757	0.0396464	-0.0512251	-0.241648	II	TCCCAGAACCATAATTCTAAATTCTGCCAGACCATCCTGCAGTCTCTAAATTCCAATGGA[CG]TTTTGTAAGGTGAGAAACCCTCTCTCCTTGAGATTTGTTTACTTTGCAGTTAGTGATGGT	37	12	66089047	R						2.40276e-05	0.00273777
HTR2B;PSMD1;PSMD1;PSMD1	cg25157172	8.10278e-10	1.88577e-06	-0.763882	0.111619	0.227402	0.0492022	0.155529	0.0574906	-0.0718728	-0.316061	II	TCTGTTTCATTTCCTCTGGTATTGATTCTGTCTGTAATCCAGACCAGTTAGAAGAGATAA[CG]TGAACAAAGGTGCTCTGCAAAATGTGCTCAGGAATTGTGCTTTGAAGTTCAGACACTCTG	37	2	231988403	F	HTR2B;PSMD1;PSMD1;PSMD1	NM_000867;NR_034059;NM_001191037;NM_002807	Body;Body;Body;Body			0.000420836	0.0155071
	cg18794809	8.20213e-10	1.90347e-06	-0.569321	0.0832216	0.788328	0.0435203	0.716253	0.0637644	-0.0720746	-0.0914272	II	GAGTTCATCACACCATAAACCACAGGGACTTTGTAGGCATGTTATTGTATTAGCACCATA[CG]GAGACTACTCATGGAACTCACATGCAGAGTGTGTGATGTCAGAGAAGTTGACACGAATCC	37	3	156480627	F						1.22899e-09	3.28915e-06
	cg16506798	8.40601e-10	1.94526e-06	-0.488751	0.0714993	0.549504	0.0539537	0.471776	0.0463508	-0.0777275	-0.14145	II	AACCTGTCTGCACTGGGTTACAATCCCACTCTGTGACTTACAGCTGTGTGACTAAGGTCA[CG]TCTGAGCCACTCTGTCCACTGTTATATGGTACAGCTATCTGTGACTCCACACCCTCAGCT	37	20	23072496	R						1.62395e-06	0.000476952
	cg01774304	8.54908e-10	1.97278e-06	-0.477225	0.0698504	0.702537	0.0417019	0.638628	0.047738	-0.0639092	-0.0909691	II	TCCCCACACTGTGTCCAGCAGACTAGAGCAATGAAGGGAGGAATCATTTTCTTCCAGTAA[CG]ACACTAGAACCTATGTTCTGCTGTAATGAATGATACAGGTTTGCCAGGAAGACGTGTCAT	37	1	235133721	F						9.91674e-08	7.48206e-05
	cg04148387	8.6596e-10	1.99265e-06	-0.530769	0.0777189	0.39101	0.0508303	0.315751	0.0494846	-0.075259	-0.192473	II	GAGGCCTGTCATCCATTAGGGCAGGGTCTGGTTTAATGCTTTCTTCAGGGCCACATCTCA[CG]TGGTAAGAGGAACACACAAAAAATCAACGTAGTGTTTTTCTTCAAACTCTTGGATTTTGG	37	8	103810250	R						2.9982e-08	3.31347e-05
	cg04569877	8.84499e-10	2.0296e-06	-0.562021	0.0823502	0.516975	0.0620592	0.434159	0.05873	-0.0828155	-0.160193	II	GCCCGGCACTTGGAATTTGGCCGTGAACCTAGCAGACACAGTGGCTGCCCATTTACATAG[CG]TGCAGTCGAGTGTGGGAGTTTACAGTCTAGCTGTGAAATAAACCTGTAGGTTTAATTATG	37	2	85648745	R				chr2:85645343-85645879	S_Shelf	1.18532e-07	8.45797e-05
	cg19380068	8.89228e-10	2.03045e-06	-0.486746	0.0713325	0.291467	0.0500019	0.236464	0.0363267	-0.0550028	-0.188711	II	ATGAAGGTGAGAACAGGGGAGCAGAGACAGCGTGTCCTTAGACAAAGTCCTGGGTGGAAA[CG]AACACTGAGCCTGCCAATGCAAACAGCAGCAGCAGCAGCCACCGATGGCTCATGACTGTG	37	3	197196056	F						9.15527e-08	7.08449e-05
PRDM10;PRDM10	cg18958437	8.89841e-10	2.03045e-06	-0.569642	0.0834827	0.577966	0.06064	0.490657	0.0865248	-0.0873088	-0.151062	II	CTGTGGCAAAAGGAAATGCTTAAACACTCCAGCAGCATCTTTAGAGGCTGGCTCTAAAAG[CG]GAGTTTGGATATTTACCAGAAACATGCAAACTGCTGTGGAAAAGGAACGGAAAGAGCTGC	37	11	129820917	F	PRDM10;PRDM10	NM_020228;NM_199437	Body;Body			2.60874e-12	3.37729e-08
	cg08538491	8.96088e-10	2.03901e-06	-0.490881	0.0719559	0.435154	0.0528894	0.357937	0.0452729	-0.0772173	-0.177448	II	TGAGCTGAAAAGAAGTAGCTTGCAAGTACATCATTTCCTTTTGCAGTATAAATAACCTAA[CG]GGTAGTTTGTTGGCTGGTGGCCATCCCCACTTGTAAAGCTCCAAACTAATATTTGTTCTT	37	5	71698874	F						2.80266e-05	0.00301524
SHISA6;SHISA6;SHISA6	cg21351661	9.04866e-10	2.05326e-06	-0.604181	0.0885914	0.500871	0.066609	0.407748	0.0592695	-0.0931233	-0.185923	II	CAGCCAGCCCAGCCCTGGATGTGTACACAAGCCAGAAGCATGCAGGACGGAGACCTTGGG[CG]TGTGGTACAAAGGGCCTTGGGCCAGGATTCAAGAGACTCGGATTCTAGTGCCACTTTTTC	37	17	11415246	R	SHISA6;SHISA6;SHISA6	NM_207386;NM_001173462;NM_001173461	Body;Body;Body			4.29972e-09	8.29046e-06
FAM134B	cg21880569	9.07945e-10	2.05365e-06	-0.621087	0.0910801	0.167175	0.0353299	0.116969	0.0311011	-0.0502064	-0.300322	II	ACACGGCTGGGTTCTGCAGTAGCCAAACTATTCTTAGCTTCTCTGAAACAGATGTCCCAT[CG]CTCACACCCCCTCTAGTGGCAGCCAGCCCTAGAACAGGGCTGAGCATGCACAGACTAAAG	37	5	16553020	R	FAM134B	NM_001034850	Body			0.00324631	0.0511029
C1orf21	cg21118367	9.10064e-10	2.05365e-06	-0.677314	0.0993329	0.323546	0.0577299	0.240159	0.0621003	-0.0833871	-0.257728	II	ATGGTTACTTATAGCAAAGTTCTGGGCCACAGGCTATGAATCATCAATGACAGTGACCTT[CG]GGGCTTTGCTAGCTCACATGACACTGGTTAAGTGGTTTGGTTTCATTTTGCCTGTTTTCA	37	1	184460875	F	C1orf21	NM_030806	Body			5.64628e-06	0.00106971
	cg02456922	9.21168e-10	2.07298e-06	-0.521757	0.0765487	0.390911	0.0524629	0.323044	0.0528458	-0.0678664	-0.173611	II	AAAGTAATGGAAATCTCTTACAAGCCAAGGAGGCTGCTGGGAAAGCAGGTTTATCTGAGA[CG]GATGCTGTTGCTATTTCGGTATTTGTTTTAGTCAGCTGAAAGTTCATACCAGGGACACAT	37	6	157748177	F				chr6:157744004-157745217	S_Shelf	0.000777709	0.022282
	cg13760360	9.2628e-10	2.07495e-06	-0.753087	0.110507	0.138455	0.0394233	0.0887243	0.0242986	-0.0497304	-0.359182	II	GCCAGGAGCACGGGCTTGGCAGCAGCTGCTTCAAGTTGGATCATTGACACTGCAGAGCCA[CG]TTTCACAACCAAGGAACTAAACTCAGGGCAGACTTGGATTCCAAAACAAGACGTGCAAAA	37	15	80104644	R						3.23967e-06	0.000751076
TMEM22;TMEM22;TMEM22	cg02672493	9.27127e-10	2.07495e-06	-0.661522	0.0970739	0.17324	0.0406479	0.117792	0.0242799	-0.0554479	-0.320065	II	ACTTTTAAGCGCAAACAATGGGTGGAAATGGACAGAAACTGCCTCCGTGCCCACTTGCAG[CG]GACTACGTAGCCCTGGCAGACAGGCAATTGCTTCAAACAAGCGCCCTCCAAGGGCGTAAG	37	3	136537709	F	TMEM22;TMEM22;TMEM22	NM_001097599;NM_001097600;NM_025246	TSS200;TSS200;TSS200	chr3:136537559-136539204	Island	2.87903e-05	0.00305919
LOC101927587	cg14260632	9.49068e-10	2.11826e-06	-0.534855	0.0785445	0.857051	0.0275802	0.806435	0.0381314	-0.0506155	-0.0590577	II	GGGAAGAGAAGAGGGAGCTAATTTGGAATGGAGCTACCTCTGACCTCACTTTTTCATCCA[CG]TATACAGAATGAGTCAAAGCCACAGATTTCATCCAGTCATAACAAAACTGTAGGCCACTC	37	1	84139163	R	LOC101927587	NR_119375	Body			3.26664e-13	8.59445e-09
	cg00737905	9.52123e-10	2.11928e-06	-0.666149	0.0978352	0.476392	0.0652252	0.376252	0.0757404	-0.100141	-0.210206	II	TCAGAAGATGACAGTTAATTTCATAAGTGGTCCAAAATACCTTTTGGGAGATAATGCTCA[CG]AGTGTTTTATTCACAGGGTTGCTGGCCAAATGAGAAAATGCACAGGAAAGCAAAATGTAA	37	6	52198683	F						9.40831e-09	1.49053e-05
ROR1;ROR1	cg08248985	9.80814e-10	2.17395e-06	-0.73114	0.107481	0.908021	0.0249088	0.857231	0.0423183	-0.05079	-0.0559348	II	AATATCATGAATGAGAAGCAGATGGACATCACAAGGCATCCAGGTGTCCAGATGCAGGTA[CG]TGATGCACTGGGAAGGGCACAGCATCATTTGTGTAGTATTCTGACCAACACTGCGTAACC	37	1	64406569	F	ROR1;ROR1	NM_001083592;NM_005012	Body;Body			4.35833e-14	2.22166e-09
	cg13884765	9.82004e-10	2.17395e-06	-0.506504	0.0744616	0.353762	0.0438642	0.284793	0.0511627	-0.0689689	-0.194958	II	CTAAGACAGATAAAGCACAGCCCCTGGCTTCCAATAGTTCACTGTCTAGTGAGGCATGCA[CG]TTTGTTCACAAATAACCACAGGACAAAGAAGGAAATGACTACAAAGGAGAACTAAGATTT	37	9	81668746	R						2.37322e-11	1.8762e-07
SLC4A4;SLC4A4;SLC4A4	cg05929599	9.85203e-10	2.17514e-06	-0.551626	0.0811033	0.276128	0.0421342	0.211828	0.0452364	-0.0643005	-0.232865	II	GATGGTTCACATAGGGCCTTTATTGTCAGGCTACAAATAGACATGGGTGCTGGGTAGAAA[CG]TGTTGTGAAAACACAGATGAGTCACTGCATGGCTGTTGTCTAAGCAAACTCTTCTGCCAG	37	4	72322792	F	SLC4A4;SLC4A4;SLC4A4	NM_001098484;NM_001134742;NM_003759	Body;Body;Body			0.00167572	0.0348787
ZBTB16;ZBTB16	cg00389857	9.88378e-10	2.17627e-06	-0.804368	0.118275	0.12674	0.0365309	0.0799063	0.0254561	-0.0468336	-0.369525	II	TTCTTTTTAAGGGTCAGGTGCTGGAAACGTTCTGAATAATTGAAACTTCGAATTCATTGA[CG]TTTATTGTTCCACAGAACAAATAGGGAAGCCTGCCAGTTTGCAGATAGGCAGGCCTGTCC	37	11	114002202	F	ZBTB16;ZBTB16	NM_006006;NM_001018011	Body;Body			8.62721e-07	0.000312172
LINC00598;LINC00598;LINC00598	cg02810012	9.93704e-10	2.18211e-06	-0.520798	0.0765918	0.541296	0.0552517	0.462797	0.0614238	-0.0784989	-0.14502	II	GGACTGGGAAGCACAAATGTCCCTAATCCTGCCCTTCTCTAACTCTTCCACACCAAAACA[CG]TGTCTGCACATGGAACTTCTCTGAAATGCCTGGAATTAAACAAAGCAGGCACAGCCCCTG	37	13	41050823	F	LINC00598;LINC00598;LINC00598	NR_024506;NR_024507;NR_024505	Body;Body;Body			1.09988e-05	0.00165388
ZNFX1	cg14468280	1.01562e-09	2.22425e-06	0.45761	0.0673456	0.715563	0.0416	0.766967	0.035722	0.0514039	0.071837	II	CCACTCTCAGTGACTATGTAACTGTGTCAGGGTGAGTTGGTGCAGTCTTTTGTCTTATCA[CG]TGCCTCCATCTCCTGGAGGCAGGGTGCCCAAGGAGGGCAGGGAGGGGTTCTTGTGCTCCT	37	20	47862976	R	ZNFX1	NM_021035	3'UTR			3.73124e-08	3.85216e-05
LOC285954;LOC285954;INHBA	cg21787965	1.02548e-09	2.23984e-06	-0.577644	0.0850368	0.236144	0.0431128	0.173357	0.0353616	-0.0627875	-0.265886	I	CTCCCCGACTTTGCCCACATGAAGCTTTCTGATCGCGTTCAGAAGCGCCGCCTTGGGTAC[CG]GCTGGGTGACATCGGGTCTCTTCTTCAAGTGCAGCATGTTTAAAATGTGCTTCTTGACGG	37	7	41739742	F	LOC285954;LOC285954;INHBA	NR_027118;NR_027119;NM_002192	Body;Body;Body			0.000227001	0.0107704
	cg15600299	1.03702e-09	2.25901e-06	-0.440882	0.0649268	0.482599	0.0437799	0.416384	0.0463641	-0.0662142	-0.137204	II	CCTTGACATCATTTCTAGCCATTTGCTTCCACAAACAACCCTGCGATGAACATATCCTCA[CG]CATTCACCTTTGAGCATGTGGGCTGGTGTGCCAGCTGGATAACTTCCTAGAAGTGGTATT	37	5	149969097	F						1.32757e-05	0.00187006
	cg16611806	1.04491e-09	2.27014e-06	-0.606063	0.0892737	0.421766	0.0582979	0.337496	0.0660334	-0.0842693	-0.199801	II	AGCCATTCTGACATACAATTCAAAGCACTTAGAAAACTGACAATACCTGAATGTCAACAC[CG]TGGAAGAGGAGTGCAAACTTGATGTTCTGTACTTTATTGTGATTATCAAGTAAAATTAAA	37	5	40548926	R						1.03406e-07	7.69902e-05
PITPNC1;PITPNC1	cg00014825	1.05175e-09	2.27298e-06	-0.853842	0.125798	0.215649	0.0604115	0.145269	0.0467839	-0.0703802	-0.326364	II	CAGCCACAACCTGCTATCAGCAACCACGATATTAAACAGGCATAGAGCCAATAGCAGTGG[CG]TGAAGCCAGCGAGGAAAGATTAGCATCACAAGTAAGAGATTTTAGGCTCAGGGCCAGAAG	37	17	65602810	R	PITPNC1;PITPNC1	NM_181671;NM_012417	Body;Body			2.24953e-05	0.00261767
	cg14890578	1.05178e-09	2.27298e-06	-0.538251	0.0793015	0.374267	0.0520674	0.299477	0.0471013	-0.0747902	-0.199831	I	AGGCCCCTCAGCAAGCGCCGCACCAGGGATTCCCCCCCGCCGCTCTCGGACGAAGCAGGT[CG]ACGTGGAGCCTGGCAGAATCTCCCCACCTTAATACAAGCCCGCAGCCTGCAAGAATGAAC	37	19	39894764	F				chr19:39894558-39894768	Island	2.44919e-07	0.00013469
	cg18950064	1.05995e-09	2.2846e-06	-0.501539	0.0739108	0.542616	0.0509681	0.475317	0.0646352	-0.0672992	-0.124027	II	CCGCATATCTCAGGTTCAGCACCTGGCACAGTGCCTGGTACCTTGTAGGTACTCAGTAAC[CG]TTTATTAAGTGAGTGAAAGAATTTTCACTCAGATACAGTATTTTAAATTAAACTTTTTAT	37	9	130018898	R						4.59714e-05	0.00407193
CDKN1A;CDKN1A	cg03714916	1.06796e-09	2.28757e-06	-0.516668	0.0761585	0.34265	0.0471707	0.267487	0.0491467	-0.0751629	-0.219357	II	AATCAACAACTTTGTATACTTAAGTTCAGTGGACCTCAATTTCCTCATCTGTGAAATAAA[CG]GGACTGAAAAATCATTCTGGCCTCAAGATGCTTTGTTGGGGTGTCTAGGTGCTCCAGGTG	37	6	36645886	F	CDKN1A;CDKN1A	NM_078467;NM_000389	TSS1500;TSS1500	chr6:36646244-36648465	N_Shore	1.81259e-08	2.36537e-05
SIPA1L3	cg15102466	1.06858e-09	2.28757e-06	-0.915883	0.135007	0.945138	0.0220596	0.901422	0.0423585	-0.0437168	-0.0462544	II	TTTGGAGCTCTGTATCTCATTCTTTCGGTTTCTTCTGGTTTTCACCAAATAGCATGTGTT[CG]CCATCTAGCCACGTTGCTGGATGTGTGTCCAGTGTATGGCGTCTGGCAGCTGAACAGTTG	37	19	38540035	R	SIPA1L3	NM_015073	5'UTR			2.44685e-08	2.86433e-05
KCNK10;KCNK10;KCNK10	cg19453093	1.06973e-09	2.28757e-06	-0.620809	0.0915142	0.130686	0.0310588	0.094997	0.0224067	-0.0356894	-0.273092	II	ATCCCTTTATGAGCTGCTTATCTGGATTCGGAGTTCTGTGTGTGCTCCCAGACAGAGTTG[CG]AAATATTGTAAGGCTGTCCTAAAGTGAGTCAGCTGCAAAATAAATCAGCAATCAATCCTG	37	14	88655985	F	KCNK10;KCNK10;KCNK10	NM_138318;NM_138317;NM_021161	Body;Body;Body			1.64514e-06	0.000480579
	cg12658181	1.08636e-09	2.31705e-06	-0.94751	0.139742	0.0896351	0.0354952	0.0491443	0.0170003	-0.0404908	-0.45173	II	TTTAATCCTGGGTTTCTCTTGTGCCTCCCATTTAGTAATTTGTTCCATTTCTTAATGGCT[CG]AGTTCTTTATCAGGCTGTGACAGAGGCGAGTGGTGAGTCATCACACTGGGGATCAGGAGG	37	3	43812305	R						0.000553642	0.0182268
TTBK1	cg00238662	1.10257e-09	2.34551e-06	-0.433537	0.0639698	0.692229	0.0380907	0.638071	0.0459134	-0.0541584	-0.0782377	II	GAGATAACAGAGCACTCTTATCTGCTAGAAGCTGGGAGCTTGCAGGGGAGGGAGCTGGAG[CG]GTCTCACAGAGGTGATATTTCAACTGGTGTTGAAGACAAGTAGGTGGCCACAAGTGGTGC	37	6	43235803	F	TTBK1	NM_032538	Body	chr6:43237260-43237643	N_Shore	9.38543e-06	0.00149391
HSD17B13;HSD17B13	cg24999727	1.10724e-09	2.34933e-06	-0.701723	0.103555	0.812335	0.0478752	0.731743	0.0655923	-0.0805915	-0.0992098	II	AAAAAGTTGGAAGATGTATACATTACCTTATTAATATCCCACAGAACCAATATGCTCTGT[CG]TTTTGCAAATTCATAAGTAGTCTGCCTGCCTATTCCATGCCCAGCTCCAGTAATGAGAAC	37	4	88243818	R	HSD17B13;HSD17B13	NM_178135;NM_001136230	1stExon;1stExon			5.05165e-13	1.2118e-08
	cg04048848	1.11247e-09	2.3543e-06	-0.262338	0.0387198	0.387394	0.0257565	0.353205	0.02742	-0.0341887	-0.0882531	II	TACTGTCACTCCCTCCTGCTTGCACTCACCAGCCCCGTAGAGAGGCCGGGAATGTTGGGG[CG]AATGGTCTCTTGTGCCCCCACAGCAGGGCTTCCAGACTGGATCTCTGAGTCACTGGACTC	37	19	31618672	F						9.3596e-09	1.49053e-05
KANK1;KANK1;KANK1	cg25826143	1.13058e-09	2.38645e-06	-0.704306	0.104006	0.501329	0.0728516	0.397875	0.0734566	-0.103453	-0.206358	II	TTGCAGTATGAGTAACAGCAGAGTCTGGGCTGTGCTCCCTAGTGGCAGGCTGACTGCACT[CG]TGCACCCTAAGGACATTGATGCACAGATGAAGAAAGGAAAGACAGAAATAAAATTTATTT	37	9	696918	R	KANK1;KANK1;KANK1	NM_001256876;NM_001256877;NM_015158	Body;Body;Body			3.25385e-06	0.000752865
CACNA1C-IT3;CACNA1C;CACNA1C;CACNA1C;CACNA1C;CACNA1C;CACNA1C;CACNA1C;CACNA1C;CACNA1C;CACNA1C;CACNA1C;CACNA1C;CACNA1C;CACNA1C;CACNA1C;CACNA1C;CACNA1C;CACNA1C;CACNA1C;CACNA1C;CACNA1C;CACNA1C;CACNA1C	cg09993929	1.14307e-09	2.4066e-06	-0.488944	0.0722283	0.231174	0.03258	0.186992	0.0408602	-0.0441819	-0.191119	II	CGGGCACATGATTAAATACTCATGCTTTGTCAAAACACTGACAGTTACAAAATGCCTCCG[CG]TCTACTCAGGGAAGGGTGAGCAATGAGGAAAATGACTTCAATATGCAAAAGACATTCCAA	37	12	2378307	R	CACNA1C-IT3;CACNA1C;CACNA1C;CACNA1C;CACNA1C;CACNA1C;CACNA1C;CACNA1C;CACNA1C;CACNA1C;CACNA1C;CACNA1C;CACNA1C;CACNA1C;CACNA1C;CACNA1C;CACNA1C;CACNA1C;CACNA1C;CACNA1C;CACNA1C;CACNA1C;CACNA1C;CACNA1C	NR_046769;NM_001167625;NM_001129841;NM_001129842;NM_001129832;NM_001167623;NM_001129835;NM_001129843;NM_001129827;NM_000719;NM_001129829;NM_001129840;NM_001129838;NM_001129836;NM_001129834;NM_001167624;NM_199460;NM_001129837;NM_001129844;NM_001129831;NM_001129830;NM_001129846;NM_001129833;NM_001129839	TSS1500;Body;Body;Body;Body;Body;Body;Body;Body;Body;Body;Body;Body;Body;Body;Body;Body;Body;Body;Body;Body;Body;Body;Body			2.61572e-08	2.99389e-05
SERGEF	cg14294658	1.14886e-09	2.41257e-06	-0.535538	0.0791241	0.677971	0.0507281	0.58951	0.0586677	-0.0884615	-0.13048	II	CCTCCTCTCCCTATCTGGAACTGCCATCCCTAATTCTGTACATCACCTTCAGTTTTTGTC[CG]TTGCAAAATCATCAGCAGTTTCCATCTCTGTGAAGTTACAAAAAAAAAAAGGAAAGAAAA	37	11	17994507	R	SERGEF	NM_012139	Body			1.13181e-07	8.19424e-05
RARA;RARA;RARA	cg08005460	1.15336e-09	2.41581e-06	-0.58623	0.0866245	0.178738	0.0342422	0.133182	0.0311696	-0.0455564	-0.254878	II	TGCACAAAACCCAGTGCCTGCTCTTGGACTCTCTTTCCTTGTTTGTAAAGCGGGGTCCGT[CG]GACCAGTGGGTTTGAGAGCTCTGCCACCGGGTCAGGCTGAGAGTCTCCTCACTGGGCTGG	37	17	38473382	R	RARA;RARA;RARA	NM_001145302;NM_000964;NM_001145301	TSS1500;5'UTR;TSS1500	chr17:38474197-38474980	N_Shore	0.000819038	0.0229543
LINC00907;LINC00907;LINC00907;LINC00907;LINC00907	cg02636949	1.1617e-09	2.42706e-06	-0.661499	0.0977691	0.896911	0.0273899	0.846331	0.0389936	-0.05058	-0.0563935	II	TTGCCCCGGTATCCCTTACCATCATTGTTGCTTGGGTGTGCTTCTTGCCACTTTCCATAC[CG]CTGACTGACCCATTGAGCAGCGAATGGGCTAGGGAAGGCAGGAAATTGGCTTGTTCCCCA	37	18	40017663	R	LINC00907;LINC00907;LINC00907;LINC00907;LINC00907	NR_046456;NR_046457;NR_046455;NR_046454;NR_046174	Body;Body;Body;Body;Body			2.65833e-09	5.7817e-06
	cg04330176	1.19935e-09	2.49933e-06	-0.514726	0.0761537	0.259624	0.0420886	0.200553	0.0356891	-0.0590709	-0.227525	II	GGCCAAAGTGGTTTTAGCACTTTTACCTCCTGCCACAGGGACAGGCAGGAGGGCCTGGGA[CG]AATAACCTGCCCTTCTACAGACTGTAAGCGGTCCAGCGCTCATGCTTCTGTCTCTGCTTC	37	10	105619211	F				chr10:105614511-105615456	S_Shelf	1.54609e-08	2.12289e-05
	cg01036972	1.2045e-09	2.50366e-06	-0.372647	0.0551407	0.510548	0.0421819	0.44695	0.038138	-0.0635983	-0.124569	II	CCAGAGTGATGTCAGCTGAGGAGTGACATGGTGCTCTCAGCACAGAGGACGTCAGCAAAC[CG]GGAAGCAGCATGTGCGTGGAAGCTGGGCCTGAGCCCTGACGCTTCAGCTGAGCTCCCTGG	37	17	44910574	R						1.53319e-10	7.31272e-07
	cg08447373	1.22351e-09	2.53672e-06	-0.470641	0.0696759	0.859731	0.0239867	0.814103	0.0360389	-0.0456279	-0.0530722	II	TTCAGGCTTGGCATCAAACAACCCTTGGGACTCAGGGCATGACTCTTCAGTGAGATTAGT[CG]TAACCTAAGAGGCATCTCTGGCTACTTTCAAATTATTTCCATTGCAAAAGATACTGAATT	37	5	90478943	R						1.48787e-11	1.30485e-07
PRKCH	cg23339014	1.22939e-09	2.54247e-06	-0.553011	0.0818828	0.424131	0.0628615	0.345702	0.0577268	-0.0784289	-0.184917	II	CTGCGTGGTTGGCATGAGATAACATGTGTGGGTGCCTGAAGCAGTGCTTGGCACAGGGTA[CG]TGCCCAGGAAGTGTCCTGCACTATTACTGCTGAGAGCTGCATGCATGAAATGATTTTTTT	37	14	62000491	F	PRKCH	NM_006255	Body			5.60779e-11	3.41323e-07
LOC102724784;ST5;ST5;ST5	cg11170376	1.23505e-09	2.54746e-06	-0.655001	0.0969984	0.297628	0.0604862	0.223097	0.0507664	-0.0745311	-0.250417	II	TCTAGTGCCAGCAGAGAACCACTTTGAGGGACACAGTCTCCACTGCCAAGGTAACAGCAA[CG]TAAAGCAACTTCTTTTTTTTTTTTTTTGAGACAAGAGTCTCACTTTGTCACCTAGGCTGG	37	11	8790773	R	LOC102724784;ST5;ST5;ST5	NR_120590;NM_213618;NM_139157;NM_005418	Body;5'UTR;5'UTR;5'UTR			0.000789853	0.0224854
LINC00578	cg03283042	1.23804e-09	2.54746e-06	-0.480553	0.0711702	0.654361	0.0422033	0.587471	0.0589982	-0.0668904	-0.102222	II	GCAGAGTGTCTTGTCATTTCCAGAGAAACCAGACAGCAGGTTTGATGTGGGTGAGAAATG[CG]CATGCCTGCTTTTGTAATTGGTAAGGCTGTCTAAGGATTTGATTCCTTGTGAGCCACATG	37	3	177310750	F	LINC00578	NR_047568	Body			5.50083e-13	1.25583e-08
AGPAT4	cg02395016	1.26182e-09	2.58987e-06	-0.524211	0.0776832	0.864496	0.0279372	0.823899	0.0365481	-0.040597	-0.0469603	II	GGGGACAAACAAGTGACATATTGGAATTCAAATGAGGCTCCATCTGTTCCTGAAGCCATA[CG]GTCCATGTGTTACACTGCCCCCGCAGGATGGCTCTTGTCTCTGAGAAGGTTATTCTATTT	37	6	161621792	F	AGPAT4	NM_020133	Body			2.58021e-09	5.6268e-06
KRTAP9-9;KRTAP9-4	cg00550617	1.28031e-09	2.61893e-06	-0.376257	0.0557838	0.520846	0.0374673	0.460947	0.0463327	-0.0598987	-0.115003	II	ACAGATTAAACCTTAATCTGTTTAACCTTAAGGAAACAACTACCCTTTGAGAATCACAAA[CG]GACTGGGAAAACAATGTAAACGGAAACAAGGAAAAGTCCTGCTGATTGGTGGAAACTTTG	37	17	39405817	F	KRTAP9-9;KRTAP9-4	NM_030975;NM_033191	Body;TSS200			0.000411928	0.0153208
	cg22508597	1.28239e-09	2.61893e-06	-0.745383	0.110516	0.102121	0.0287377	0.0635833	0.0154966	-0.0385373	-0.37737	II	GGTCACACAGGGATTTAGTGTCAGAGCAGGATTTGGATCCACCCACCAAACCCAAGCAGA[CG]GCTCCTGTCCAGTGCCTGCACCCTGCCGTCTGTTCCTGTGAGAAGCCAGTCCGGGCCACC	37	2	86595430	F						1.10066e-05	0.00165413
	cg08126146	1.29874e-09	2.6457e-06	-0.578637	0.085828	0.259349	0.0417422	0.198614	0.0488893	-0.0607343	-0.23418	II	ATCCCAGGGTCGTAAGAGACTTCCCGGAGCCTCACTAAGTGGGTCTGGAGCAGTGATCAG[CG]TTGCAAATCTATTAGCTGTGCTCGGCATCTGGGGCCGCCGCATGCATGAGTCATCGGGGT	37	3	126892058	R						3.88638e-08	3.95979e-05
INS-IGF2;INS-IGF2;IGF2;IGF2	cg17665927	1.30505e-09	2.65194e-06	-0.293931	0.043605	0.547069	0.0312265	0.498426	0.037187	-0.0486431	-0.0889158	II	GCAGCTCCTGGACAGTGGATAAAGAGGACCGGGGAGTCACTGGTGCCCAAGGCTCTCTGC[CG]AAACTGCCTGGACGATGATCCGCCGGCCTGGCCAATATTAGCAGTCACCACCAAAGCAGG	37	11	2170443	F	INS-IGF2;INS-IGF2;IGF2;IGF2	NR_003512;NM_001042376;NM_001007139;NM_001007139	Body;Body;1stExon;5'UTR			5.53294e-06	0.00105584
	cg11475596	1.31027e-09	2.65595e-06	-0.558182	0.0828174	0.559425	0.0544508	0.470665	0.0625472	-0.0887595	-0.158662	II	ATCGCAGTTACAAATCTCAAGACTGAAACTCCTAGATCCGTGTGTGTGGCAGCCTGGTGC[CG]TCTGTGTGGCAGCTTGGTGCTGTCTGTGCAGTTGAAATAGCCTTGACAGCCTTGAGCCCG	37	2	235111838	R						1.13395e-08	1.68769e-05
	cg26158974	1.31468e-09	2.65829e-06	-0.675775	0.100276	0.116407	0.0425571	0.0782047	0.0240753	-0.0382025	-0.32818	II	TTGGATGCTACCAATGTTGCCCTCTGCTGGTGGAACGCTCAACTTGCAGATGACCAGTTG[CG]TTCTTTTGCTGCTGTCAATCTAGTCCAACCCCAATTTATAAACAGGCTGTGCATGCTGAA	37	X	109129588	R						0.00273082	0.0462191
	cg12074638	1.33753e-09	2.69402e-06	-0.344763	0.0511863	0.65636	0.0323854	0.603665	0.0379632	-0.0526954	-0.0802843	II	TCCTGCTTTCTGGCTGCAGGCTGGTGTCTCCCTCCACAGACTGGCAGGTTTACATCAGTA[CG]TTCCAGCTAAGTCACTTCCTAGATAGCACTTGATGTCTGAGCCCAAGCCTTGCCCCAAAG	37	6	110282771	R						3.32309e-06	0.0007639
ABLIM3	cg12302647	1.33895e-09	2.69402e-06	-0.472288	0.0701221	0.737152	0.0364343	0.675728	0.0506626	-0.0614242	-0.0833263	II	GGTGATAGTCTAAAGCAACCATAAAATTAGATATTTTTCACAGTCAGCATGAGTTGTTCT[CG]AAAGAGAGTTGCCTGTGATGTTAGCATTATATGGTGCAGGAACCTCAGGTGATTATAAAT	37	5	148533875	F	ABLIM3	NM_014945	Body			5.4148e-09	9.94667e-06
GAREM;GAREM	cg07410176	1.34804e-09	2.70565e-06	-0.545812	0.0810561	0.506084	0.0586305	0.421818	0.0663052	-0.0842664	-0.166507	II	CAGTTCTAACATGTTGGAGGCCCTGTGTAATGTATACCTCACCAAAAATCAACACAGACA[CG]TCTGAATCATCTACCCTCTTGCTCCAGATATCAGAAAAGTTCACATGGTACACATAGTTT	37	18	29963177	R	GAREM;GAREM	NM_001242409;NM_022751	Body;Body			2.24154e-05	0.00261247
DGKI	cg23394300	1.35575e-09	2.71445e-06	-0.310169	0.0460702	0.630306	0.0283113	0.583553	0.0421552	-0.0467532	-0.0741754	II	GAAAAATTAAACATCAGGTTTCAGTCCTCAGTCTCACTCTCCACAGAATAAATAATAATT[CG]GAGTGACCTGATAGTAAGTGGCATTATCACTCTCTCTGCCATCTGCTGACAGTCCTATGA	37	7	137486321	R	DGKI	NM_004717	Body			6.35047e-14	2.87748e-09
MYO3B;MYO3B;MYO3B;MYO3B;MYO3B	cg08036078	1.36117e-09	2.71863e-06	-0.439429	0.065278	0.662164	0.0424286	0.592535	0.0387559	-0.0696296	-0.105155	II	TGGAAGGCAACTGGTGCTGGCCTAATTCCCTGTGGTACAACCTGGGCTTTGGGGCCATCA[CG]TCTTTATAATCATTTCGCCTCATGGCCCTTTGCCAAGTTTCCTTTTAAGCAATAGTTTGG	37	2	171319510	R	MYO3B;MYO3B;MYO3B;MYO3B;MYO3B	NR_045684;NR_045683;NR_045682;NM_138995;NM_001083615	Body;Body;Body;Body;Body			1.33632e-07	9.12308e-05
SV2B;SV2B	cg18761976	1.37896e-09	2.74745e-06	-0.527025	0.0783232	0.772969	0.0387359	0.696543	0.0569141	-0.0764261	-0.0988734	II	AGTGATTCATCAGTCAGGTAGCTCACACTGGAAGTGGGTCAGGGCTTTCCCTAAGGAGCA[CG]AGGGAGAGGCTTTTATAGGTCGAACATGGAAGCAGAGCAGAGAAAGCATTTGCTGGGTTA	37	15	91807630	R	SV2B;SV2B	NM_001167580;NM_014848	Body;Body			4.75292e-05	0.00414997
FOXP1;FOXP1;FOXP1;FOXP1;FOXP1;FOXP1;FOXP1	cg19758372	1.39174e-09	2.76616e-06	-0.424984	0.0631772	0.38973	0.0465039	0.331268	0.0385011	-0.0584619	-0.150006	II	TTCAGATTTTGCAGACTTTAGAGGATTTTGTCACATGTATTTTTAAAGAACACATCGTCC[CG]TATTCCAGGGATATGCCCTGGATCTGGCTTTGACTGGCTGTCCTTTACATTTTCTTTCTC	37	3	71180287	F	FOXP1;FOXP1;FOXP1;FOXP1;FOXP1;FOXP1;FOXP1	NM_001244815;NM_032682;NM_001244816;NM_001244814;NM_001244812;NM_001244810;NM_001244808	TSS200;Body;Body;Body;Body;Body;Body			0.000844821	0.0233862
	cg10626816	1.39587e-09	2.76764e-06	-0.331238	0.0492459	0.283979	0.0299818	0.246063	0.0239043	-0.0379162	-0.133518	I	CAGATCAGGAAGGTCAAGTCCGGTACGATTCTTCCGCTTGCAGCTTCGTGTTGCTCGGTG[CG]CAGGGCAACGTCAGAGCACCTCTGACTCCAGGGAGGTGGAAGCGGCTTCCGGGGTGAATG	37	1	39025249	R						2.75855e-07	0.000144873
C1orf168	cg17270101	1.42889e-09	2.82626e-06	-0.518078	0.0770818	0.380581	0.0494459	0.308597	0.0579385	-0.0719841	-0.189142	II	CATACACATCAGCTAAAAGAAAAACTCCCCAAAGCAGTACTCACTCTTACCTTGTGTAAT[CG]TGCTGATATTTTCCATTCTGTTCTGAGCCATGACATGCCATTGAATTAAATAAATGGTAG	37	1	57286560	R	C1orf168	NM_001004303	TSS1500			9.73654e-07	0.000338353
PDE3A;PDE3A	cg17949643	1.43615e-09	2.83375e-06	-0.440456	0.0655436	0.485117	0.0429653	0.409552	0.0509786	-0.0755647	-0.155766	II	TTTCCACTTCAGATACCTGCATGCATAATAAATGTTACAAGTAAGGTTTTTTTCTTGTTA[CG]ATGGATGTTATGGAGTTATGGAAGAGTAATCAAATAATATTTGTCCTAGAAAGTTTGGCC	37	12	20799245	F	PDE3A;PDE3A	NM_001244683;NM_000921	Body;Body			3.01893e-05	0.00314951
	cg17674228	1.4626e-09	2.879e-06	-0.719187	0.107084	0.244901	0.0541096	0.175863	0.0460039	-0.0690375	-0.2819	II	ATGCAGCCCCTAGATCTCTGGGCAGATTCCTTTTATGCTTTCCTGATCATGTCAATGAAC[CG]TGTGCATCACCTACCCTAGCTATTCTGGAATGTTTAGGCAAATACTCCACTGAGTTGAGT	37	10	74448039	R				chr10:74451828-74452597	N_Shelf	0.0183162	0.135751
MAP6;MAP6	cg09331409	1.46844e-09	2.88355e-06	-0.603053	0.0898037	0.4703	0.0673836	0.373165	0.0644259	-0.097136	-0.20654	II	AGTGCCAGGATCCACTCTAGTCATTTCCTGATAGCTTTCAAAATCTGTGACTCATAAACA[CG]GAGACCCACCAGCATTTTCTACCTTCCTTCATACTTCTCCTTCCTCACAGTTTTAAACCC	37	11	75315116	R	MAP6;MAP6	NM_033063;NM_207577	Body;3'UTR			2.25462e-06	0.000588739
	cg11879591	1.48425e-09	2.90501e-06	-0.514427	0.0766324	0.335385	0.0480303	0.269156	0.0453713	-0.0662286	-0.197471	II	TTGGCACATTGGATGTTTCCTCAGGCTCAGCACAACCAGCTCCACCTGCCCAACATCACA[CG]AAGAGAGTCAACACTGCAGGACCTGACACAGGCAGGGGCCAGCCACCCTGGTGTTGGCAA	37	1	230020671	F						8.79234e-10	2.53988e-06
SOCS2	cg22125370	1.48649e-09	2.90501e-06	0.46615	0.0694442	0.087659	0.0173285	0.11116	0.0150722	0.0235015	0.268101	II	TTTGGACTGACCCAACCTCCCGCTTTCTCTTTGTAGGCGATCAGTGGGTGACCGCGGCTG[CG]AGGGACTTTGTCATCCGTCCTCCAGGATCTGGGGAGAAAGAGCCCCATCCCTTCTCTCTC	37	12	93966485	F	SOCS2	NM_003877	5'UTR	chr12:93963963-93967395	Island	5.88938e-11	3.5319e-07
CREB5	cg04084447	1.49149e-09	2.90783e-06	-0.636069	0.094768	0.743302	0.058514	0.664	0.0557844	-0.0793023	-0.106689	II	TTCTGTCCCTCCAGAGAACCCTGACTAATACAAAAGGTTACAACCTAATTCAAGCTCCCA[CG]TCACTGCAGTGCCAGGGCCCTCCCTGTGCCAGACTCTGTTGGTTGACTCATCAACCCTTC	37	7	28394254	R	CREB5	NM_182899	5'UTR			4.68807e-09	8.81539e-06
FER1L6;FER1L6;FER1L6-AS1	cg00782223	1.50944e-09	2.93582e-06	-0.665733	0.0992259	0.470906	0.0684417	0.367412	0.0731279	-0.103494	-0.219777	II	CTGAAGCAGAAAAAAAGCCCAAGATGTTGAACCAAACCACTTTAGATAAGAAGCGACTTA[CG]CTCTGCTGGCAGGAGCTGGTATGTGAAAATCTATTTATACTTTGTGGACAGAGTTAAAAA	37	8	125029939	F	FER1L6;FER1L6;FER1L6-AS1	NM_001039112;NM_001039112;NR_040044	ExonBnd;Body;Body			0.000264611	0.0118049
	cg14605999	1.55035e-09	3.00822e-06	-0.657952	0.0981508	0.0704377	0.0194061	0.0470416	0.0105388	-0.0233961	-0.332153	II	GTAATGATCTAAAACACACGTCTGCTCATGAGACCCGCATCCCACCCCCGATGCTGGGGC[CG]CTCTTGGATTTTCATGCCTGCTGCCAGCACCCAGGGGGAGCTCCGGAAATGTCTGCTGGG	37	9	132096417	F				chr9:132099123-132099616	N_Shelf	6.29117e-06	0.00115351
HS6ST3	cg11119340	1.5572e-09	3.01435e-06	-0.62333	0.0929993	0.638411	0.0565043	0.547923	0.0789394	-0.0904881	-0.14174	II	ATGACAAATCCCTTAGATGAAGAGCAAATATAGGGGCCTGGGAAGACAGCAGTGCTAACT[CG]GTGTGGGTCCAATCACAGAATTTAAGAGAGATCTTTGCATTATACAATCAGTATGCATTA	37	13	97126731	F	HS6ST3	NM_153456	Body			2.76616e-07	0.000145179
C12orf79;C12orf79;C12orf79;C12orf79;C12orf79	cg06472741	1.56242e-09	3.01712e-06	-0.540088	0.0805886	0.701982	0.0454586	0.632507	0.0599465	-0.0694758	-0.0989709	II	TGGGTTTCTTTCTCACAAGACATGATCTGATACCTGCCTACACCAGAATATTGACAGAGG[CG]GTGACTCACTCTGCCACCACTTCCAGGTAACATGTTTACATTTAGACTGAAGCCTTCTAC	37	12	92449864	R	C12orf79;C12orf79;C12orf79;C12orf79;C12orf79	NR_046159;NR_046160;NM_001256375;NM_001256374;NM_001256373	Body;Body;5'UTR;5'UTR;5'UTR			0.000521995	0.0176137
SATB1-AS1	cg25904398	1.56836e-09	3.01712e-06	-0.582559	0.0869364	0.408375	0.0580112	0.322412	0.0522666	-0.0859628	-0.2105	II	ATTAGTTTAAATATTTATCCTCACATCACCAGCTGTACTTTTCAACCCACTGGAACAAGA[CG]CCTAGGCAAGGTCCAATTTCCCCAAAAAGCTGGGGGCAAAGCGGGAGAGATGAGGGTTTT	37	3	18487490	R	SATB1-AS1	NR_125803	Body	chr3:18485112-18487056	S_Shore	6.59052e-05	0.00506334
MYO16	cg04869379	1.56971e-09	3.01712e-06	-0.471004	0.0702909	0.425064	0.0483264	0.352884	0.04851	-0.0721794	-0.169808	II	TTTATAAAAGTTATTCATTCAAAAGCATTTACTGAGCCCCTATGACATTCCAGATGTTGC[CG]AGGACACTGATGATTCGGCAGACAACAAGCCCCAATCCCTGCCTCCTAGAGCTGACATGC	37	13	109610256	R	MYO16	NM_015011	Body			2.26823e-07	0.000128611
TMEM108;TMEM108;TMEM108	cg04573554	1.58743e-09	3.04402e-06	-0.409564	0.061144	0.660513	0.0370333	0.605743	0.0445183	-0.0547695	-0.0829197	II	GCTTTCTAATTTTCCAATCTTTACATGTGTCTAGGATGCTCTCGTTTACAAAGTGCATTC[CG]TTATTTTTTTATCATTCCATCTTAGACCAGCCAGAGACATAAAAGCAGGAACAAGCAAAC	37	3	133102057	R	TMEM108;TMEM108;TMEM108	NM_023943;NM_001136469;NM_001282865	Body;Body;Body			7.31901e-07	0.0002792
	cg22280148	1.5938e-09	3.04908e-06	-0.563182	0.0840886	0.324367	0.0562164	0.253236	0.0379295	-0.0711308	-0.219291	II	TAAAAACCTGCAGCCCGGAAAGGGAAGGAAACTGCCTCTCCTCGGTCGTCCCTGGTCACT[CG]GTTCCAAGGTCAGTGGAGACGCACCATGGCCCCTGGACAAAGCCCGCCCTATTGTGACTC	37	8	37561332	F				chr8:37557927-37558887	S_Shelf	2.47868e-05	0.00279012
LAMB4	cg19471856	1.61479e-09	3.08202e-06	0.564031	0.084251	0.120818	0.0244138	0.171469	0.0333768	0.0506513	0.419236	II	TAGAAATCTGTATCACTATAGAAAAGGGAAACTATAGGCAAATACATACAGTGCATTCTT[CG]CAGTGTGCTCCGGTGACATATGACAGGCACAAGCATTGGCCTGTATCCACATCACAGGTC	37	7	107735684	F	LAMB4	NM_007356	Body			5.83714e-13	1.25583e-08
FGF18	cg16377817	1.64926e-09	3.14048e-06	-0.304091	0.0454542	0.660507	0.0308798	0.612947	0.0307354	-0.0475596	-0.0720047	II	AGCAGAGCTTGGCTGACACCAGCTCTAGACAGTGAGGCAGGTACGTGACAAGAACACCTA[CG]TTTTGGGGTTGGTGGGAAGGACAGGAGTTATGCCTCTGGAAGGGGCAGAGGCGGTAAGAA	37	5	170845627	R	FGF18	NM_003862	TSS1500	chr5:170845760-170848124	N_Shore	3.21719e-06	0.000747416
	cg07429804	1.67196e-09	3.17572e-06	-0.734232	0.109798	0.864231	0.0358919	0.800778	0.0559849	-0.0634533	-0.0734216	II	TACCCCCAAATCCTGCTCCTGGCACAGGAAAGCTCAGGATAAATGCCTGAGATGCTGTTT[CG]GGGACATTTTGTCCCCTGGCTTTAGGTGAGGATTGGCAAACATGAGTGGTGTCCAATGGG	37	17	39666961	R						3.66767e-12	4.50452e-08
PBX1;PBX1;PBX1	cg13295471	1.67555e-09	3.17572e-06	-0.551874	0.0825338	0.309168	0.0493429	0.242169	0.0421653	-0.0669994	-0.216709	II	TCTCTGTGTGGCCCATATGTTTCTGAGCTGATACTGTCCGGATTATTCTGTTCGGGAAAA[CG]ATAACGGCTGTTTATAACCTTGGCAAAGACTGAGGCCTAATCAGGCTGGAGCACATTTTC	37	1	164681588	F	PBX1;PBX1;PBX1	NM_001204961;NM_002585;NM_001204963	Body;Body;Body			3.65517e-06	0.00080856
DGKI	cg20242392	1.69997e-09	3.21455e-06	-0.725504	0.108552	0.0581768	0.0183215	0.0377008	0.00903545	-0.0204761	-0.351963	II	CAGCTCAGGGTTTCCCACCAACCTGTCTGCAATCATTCACCAGCCAGATGCAGCAAGGGA[CG]TTTGTTTTACCCTTTTCATTCGGAGCTGTCACTGTGCGACCTCTGCCACCCCCTCATCTC	37	7	137439258	R	DGKI	NM_004717	Body			2.37477e-06	0.000609652
	cg16113254	1.70485e-09	3.21633e-06	-0.485624	0.0726669	0.2954	0.0423126	0.233826	0.040046	-0.0615744	-0.208444	II	CTTCTTTAGGCCTTGTTACTGTGATGGGGGAAATACTCCAAAGTGCCAGGAAACCCTGCC[CG]GGCAGGGAGCAGGACTTCTCAGTATCCCAGGGATTCGGATCTCAGCCCCCTGCAGCCAAT	37	14	75777372	F						4.75873e-06	0.000955497
LINC00299	cg09862185	1.72364e-09	3.2435e-06	-0.537079	0.080395	0.358009	0.0566922	0.286474	0.0415752	-0.0715345	-0.199812	II	TGTCTGTTTAATCTTTAGCAAGAGTTCAGCCATTATTTATGACTCACATGCGCAAGGGCA[CG]TTGCATAGATTTAAGTAGAGGTCATCTCAGAGACTAAATCAATAGCAAAGTTAGTCGGCT	37	2	8243376	R	LINC00299	NR_034135	Body			1.63926e-05	0.00214055
MIR4487	cg20610740	1.72719e-09	3.2435e-06	-0.627002	0.0938619	0.209838	0.042604	0.149896	0.0329709	-0.0599423	-0.285659	II	AATCCAATATAAAAAAATAGATAACACACACGCAGCGCAGGCATGTTAGGGCAGAGAAAA[CG]AATTTGCTCAAATACCATCTAAGGGAGGCTCAGCCTCACTGCTGATGAGGGCGATGCAAA	37	11	47422410	F	MIR4487	NR_039707	TSS200			1.01349e-05	0.00156969
	cg17731952	1.73746e-09	3.24712e-06	-0.687038	0.102869	0.145857	0.0375934	0.0966025	0.0253767	-0.0492543	-0.337689	II	TGGCCATTTTAACTTCTGGCTTTAAGTACCTTAAATCCCTGTAAGACAAACAACACTTAA[CG]TCTGCCAAATCAATCAGGAGGCGGTGACTTCCAACCAAAATAAAACTATCCTGACTTCAT	37	11	78130457	R				chr11:78127965-78129400	S_Shore	2.32189e-06	0.000600806
VAV2;VAV2	cg21245207	1.74058e-09	3.24712e-06	-0.679733	0.101781	0.6675	0.0726598	0.579614	0.0727057	-0.0878864	-0.131665	II	GACGTGGTTTTTCACTCCCAGATAAGGCACCTGTCCTCAGCGGGCACGCCCCTCAGCTCC[CG]CTAACTAAACAGTCAGGAATTGCTGGGCACCCGTCCGTCCGACCCTTCTCTAAGAACATC	37	9	136837406	F	VAV2;VAV2	NM_001134398;NM_003371	Body;Body	chr9:136834189-136834392	S_Shelf	5.9434e-08	5.26324e-05
SHQ1	cg18720486	1.7433e-09	3.24712e-06	-0.607684	0.0909974	0.490459	0.0672714	0.40233	0.0715327	-0.0881293	-0.179687	II	TGCACTGTTGTATCTGCCTGGCGACACCTGATGAGGAGGTGTTAAACAGACAACAGCCCA[CG]CTATGACACAAAGAGGAAGAAGGCCAGAGAGGCAAAGAACAAAGAGGAAGAGGAGAAAAG	37	3	72870838	F	SHQ1	NM_018130	Body			0.000155487	0.00855901
	cg17494267	1.74502e-09	3.24712e-06	-0.330916	0.0495544	0.2667	0.028657	0.22923	0.0255711	-0.0374699	-0.140494	II	CTGTGTTTACTCCTCCCACCCGGAGCCTGGTGCAGGTTGAGATTCAGCAAATGTCAGCTC[CG]TGGCTGTGTTTTGGAAGCAGAAGGGATTTCAAAGACCAACTAACACCTTATCTTATTTTT	37	22	40086440	F						6.1619e-08	5.40045e-05
	cg05393284	1.77312e-09	3.29191e-06	-0.484873	0.0726471	0.367612	0.0496904	0.302484	0.0436861	-0.0651279	-0.177165	II	CTCACCTCATGCAACAGCTCTCCAGAGGGGCCTGTGCCAGCCTAGAGCAGTCCACACAGT[CG]TGTCTTGGTGAGGTCAAATATGACTGAGTAAAAAACAAGAGGCAGCCAAGGGTAAAAGGC	37	5	39371400	F						6.39167e-07	0.000253804
THRB;THRB;THRB;THRB	cg08432406	1.78372e-09	3.30407e-06	-0.581861	0.0871954	0.282105	0.045629	0.213431	0.049455	-0.0686738	-0.243433	II	AGCCCTTCAAGCAAAACAGACAGCTGTGATCTGGACATATGATGCAATGCAGGCAGCAAA[CG]TTCACTCTGGACAAATCCAAGTCCAAATATGACACTTAATACCAACCCAGAAGGGAAAGA	37	3	24531858	R	THRB;THRB;THRB;THRB	NM_001252634;NM_000461;NM_001128176;NM_001128177	5'UTR;5'UTR;5'UTR;5'UTR	chr3:24535844-24537436	N_Shelf	0.000504875	0.0172718
	cg05498680	1.84572e-09	3.41118e-06	-0.518544	0.0777934	0.215578	0.043468	0.160405	0.0296598	-0.0551728	-0.25593	II	CTCTTAAGCAAACACAGAAGTCAACCATTCCAGCTTTCTAAGGTACTGGTAATACTCTTT[CG]TCTATTTTATTTTATGGCATAATTTTAAGACTCCTGTGAGCTATGTCTTTAGGGGAAGTT	37	7	7142996	R						1.25837e-07	8.77965e-05
FAM179A	cg14687145	1.8717e-09	3.4514e-06	-0.511097	0.0767112	0.666775	0.04783	0.590614	0.0576119	-0.0761611	-0.114223	II	GGGCCCTTCATTTCACAGCAGGAAGCTGAAGTCACCGGAGGTCTAACCGGAGGGTGGCAG[CG]GGCCCGGGCGAGGTGTGGAAGAGAAGTGACATTTATTGACACCTGCTCTGGTACGTCAGG	37	2	29234537	R	FAM179A	NM_199280	Body			4.90335e-07	0.000213176
	cg07182937	1.88298e-09	3.4555e-06	-0.564115	0.0846853	0.485476	0.0624971	0.396099	0.063093	-0.0893765	-0.184101	II	TTGAACCAGCCTCACCATCATGCTGGTTTCCTCATTAATGATTAAAATAAATCTTTGACA[CG]TCTTCACTTTAGAGTTGTATGAGTCATGTTTTTAACTTTTTTTTTTTTTAAGACGGAGTC	37	22	50228419	R						1.85348e-06	0.000515762
TNFRSF18;TNFRSF18;TNFRSF18	cg08641866	1.88503e-09	3.4555e-06	-0.553745	0.0831315	0.070584	0.0165232	0.0516036	0.0125111	-0.0189804	-0.268906	I	GGCCGGTCCGCGTTAAGTAAACGCGGTTTACTTACCCGGGTAATCGCGGCAGCAGCGCGT[CG]TGTGAACCCGGCAGCAGCGCGCGTCCGTTCCCGTCCCAAGCAGGAGGCGCCCAGGGCCGC	37	1	1141790	R	TNFRSF18;TNFRSF18;TNFRSF18	NM_148901;NM_004195;NM_148902	1stExon;1stExon;1stExon	chr1:1141670-1142150	Island	1.16679e-06	0.000382402
WDR70	cg10608681	1.88662e-09	3.4555e-06	-0.624027	0.0936852	0.840908	0.0365008	0.778507	0.0497843	-0.062401	-0.0742067	II	AGAAAGCCCTCAGAATTCAGGCATATATTACAAAATTGCCCATTCATGTGGATAGGACTA[CG]AGTCATGTAACAGCTAACCTCTGTGGCTTCTGTGACTCATCACAGGGACAGGGTTATTTC	37	5	37723176	F	WDR70	NM_018034	Body			3.3557e-08	3.59175e-05
	cg01427043	1.8923e-09	3.45815e-06	-0.426633	0.0640567	0.690808	0.0404361	0.628075	0.0404427	-0.0627333	-0.0908115	II	TAAAACAAATGTTTGTTTCTCTTTACTGCTGTTTCCATGGGCAGCAAGATGACACATCAG[CG]TAGACACCCACGAGGGAGCTGCATTTTTCCCTTTTGCATTTCCAAGGAACCCCAGGAGTC	37	14	56472186	R						8.87448e-07	0.000317876
	cg00069760	1.90083e-09	3.466e-06	-0.398567	0.0598516	0.680077	0.038019	0.618815	0.0381616	-0.0612622	-0.0900813	II	TCCTACTCCCTTGCCTGCCTTTGAGCCTCTGCCAAATGCAAGTGACGGTGCTCACTCCCT[CG]CTATAGCAAGCTCTGTATAAATAGCCTCTGTTCTCATTCAGGTGGTCATCACTTACTTCC	37	3	197035565	R						7.39273e-06	0.00127825
	cg13929323	1.90843e-09	3.4721e-06	-0.521172	0.0782729	0.296949	0.0448943	0.237769	0.0403044	-0.0591803	-0.199294	II	CAGAGTGGCTCACATATTTACTCACTTGTCCTTAAATTGAAGATACAGATAAGATTGGGC[CG]CACCAGGTCAAACAAAATCTGTTTCCCAAACTTGATGACTCAGTCAGTCTCAAAGGCTGC	37	9	114364066	R				chr9:114361410-114361760	S_Shelf	5.30837e-05	0.00441697
PLCH2;PLCH2;PLCH2	cg25678956	1.92123e-09	3.48285e-06	-0.370845	0.055708	0.717635	0.027588	0.659607	0.0437697	-0.0580284	-0.0808606	I	GGAGCTGTGAAGTGTGGTGGCCCCGACCGGCTCCAGGCGCACTGTCAGTCTGGCTCCTAG[CG]CCTCTCCCGGCAGCCGTGGCACCAATAAATTCAGAGGAAACCGGGGCTGGCTTTTCTGGA	37	1	2424814	F	PLCH2;PLCH2;PLCH2	NM_001303012;NM_014638;NM_001303013	Body;Body;Body			3.74763e-07	0.000176375
	cg15912539	1.92747e-09	3.48285e-06	-0.4221	0.0634142	0.414211	0.0505674	0.352784	0.0367965	-0.0614264	-0.148297	II	CTAACTATGTTTGTTTTGGCAGATACGTGGGTGACTCTCGCATTGGCAGACATCCATATC[CG]TATTTATGGCAAATATGTCAGCATTTAATCCATCCCAGTGTCTGTGAAGGAATCAACAAT	37	7	26005240	R						2.43746e-11	1.89333e-07
ZNRF1	cg00283157	1.92925e-09	3.48285e-06	-0.455051	0.0683666	0.654243	0.0392968	0.584934	0.0548179	-0.0693092	-0.105938	II	GCTAAGTCAAAGAGAGTGCAAATATGGACTGTGTCTTTACCTTTCCACAGCAGCTTTGGC[CG]CATGCCCCCGAGCTCCCTTTGTCATCTATGTGTGTAGCAGGATCACCCGGGAGGAGCAGG	37	16	75096418	R	ZNRF1	NM_032268	Body			7.91188e-06	0.00133466
CHST13;C3orf22	cg18958077	1.93155e-09	3.48285e-06	-0.338502	0.0508583	0.431329	0.0364989	0.372253	0.033018	-0.0590759	-0.136962	II	TCATGGACAAGTTTTTTGCATGATGCACGTTTTTAGTTCTCTTGAGAATATGCCTAGGAC[CG]GAATTGCTGAGTCACATGTTTACTGGTTTTGAGGAACTGCCAAACTGCTTTCCACAGCAA	37	3	126259583	F	CHST13;C3orf22	NM_152889;NR_130715	Body;Body	chr3:126260488-126261356	N_Shore	2.36365e-06	0.000607756
WDR25;WDR25	cg24969141	1.93663e-09	3.48285e-06	-0.471353	0.0708247	0.691967	0.0408165	0.620821	0.0506502	-0.0711458	-0.102817	II	AACATCCAGAAGTGAGCAGCTTGGCTTTTTCCAGCTGCTTTCAGGGACCGCGGTGGGAAT[CG]CAGGTGTAAGTAGGAGGGACACAGACCTTAGCTTAAACCAAGACAGGCCTTCCCTTTTAA	37	14	100953120	R	WDR25;WDR25	NM_024515;NM_001161476	Body;Body			3.72562e-09	7.4659e-06
PARD3;PARD3;PARD3;PARD3;PARD3;PARD3;PARD3;PARD3;PARD3;PARD3;PARD3	cg09051246	1.93992e-09	3.48285e-06	-0.604722	0.0908694	0.581743	0.0691285	0.485477	0.064688	-0.0962659	-0.165478	II	ATGATCCAACTCAATACATTCCATCGATCCTGGAGCCACCCCAGTGATAACACAGGAGGA[CG]GCTGTTCTTACTACATGAGGTCTGGAGCTGAGTCAACAATGTTTTGGGATGGGAATGAGG	37	10	34854975	F	PARD3;PARD3;PARD3;PARD3;PARD3;PARD3;PARD3;PARD3;PARD3;PARD3;PARD3	NM_001184786;NM_001184791;NM_019619;NM_001184789;NM_001184790;NM_001184788;NM_001184787;NM_001184785;NM_001184794;NM_001184793;NM_001184792	Body;Body;Body;Body;Body;Body;Body;Body;Body;Body;Body			9.70204e-09	1.51881e-05
	cg14036495	1.9519e-09	3.49667e-06	-0.773177	0.116206	0.105307	0.0348717	0.0647515	0.0172484	-0.0405552	-0.385115	II	TTTGGCCCACGAGGGGCGCTGGAGGTGGCCAGGCCAGAGAAATTCCTTCCATTTCTCCGC[CG]GCTGCGGGAACCGGTTCCAGGAGCGCGGGAGCTCGTCTGCCAGGAGACCCAGCCGGGAGG	37	12	52431508	R				chr12:52430519-52431598	Island	0.000107769	0.00685891
TBCD	cg19893067	1.98246e-09	3.53666e-06	-0.941971	0.141647	0.141023	0.0487471	0.0838702	0.0330974	-0.0571526	-0.405272	II	TTGGCTCTGTGGAGTGCGGTGCCTGTGGGCCAGGAGGCACCATCTGAGTACTTCTCCCTC[CG]TGGGGTCCTCCGGGAAAAGAGCGCGCTGGCTCGGGATCCCGGGCGGACTCCCGGCGAGAC	37	17	80732956	R	TBCD	NM_005993	Body			1.56285e-05	0.00208483
RBM27	cg16615777	1.98288e-09	3.53666e-06	-0.350141	0.0526521	0.734776	0.0288836	0.68506	0.0371976	-0.049716	-0.0676615	II	AGGTTATGAGCATTTAGACCCTTCAAGGAATGGTGGGAATTTTTCCCTTAGAACACAGGA[CG]ATGTCTGTGCAGGCAGTAATGGATTTATGAGTCTGCTCTAATGTACATTCTCACCATGCT	37	5	145663253	F	RBM27	NM_018989	Body			1.08562e-06	0.000364526
C1QTNF3;C1QTNF3	cg14507146	2.02568e-09	3.60513e-06	-0.559563	0.0842025	0.561363	0.0540112	0.472512	0.065977	-0.0888505	-0.158276	II	AGCTCCAGGAGCGTGGTCTCCTCGGGCAGATGCCAGGACTGGAGCTGAGAGCTGCAGCGG[CG]GAGTGGTTTTATACTTTGGTGTGTAATAAATAAGGCTGTAGGCATGCCAGAGTGACAGCA	37	5	34043333	F	C1QTNF3;C1QTNF3	NM_181435;NM_030945	TSS200;TSS200			6.72119e-07	0.000262288
SDK1;SDK1	cg23357832	2.03558e-09	3.61488e-06	-0.664285	0.0999769	0.202997	0.046442	0.147685	0.0375558	-0.0553115	-0.272475	I	TTGATGGAAACGTATTAAATAGTAAAGGGATTTGGAAATCCTCGCCGTCTTCCTCCTTTT[CG]TCTATTCATGCTTGCTCCCGGGAGCTGGCTGTCCCTCTGGCACGGTGCTGCTGGGCTGGC	37	7	4228775	F	SDK1;SDK1	NR_027816;NM_152744	Body;Body			3.75493e-05	0.00358778
FER	cg15225701	2.04103e-09	3.61668e-06	-0.783306	0.1179	0.342977	0.0789457	0.238958	0.062641	-0.104019	-0.303282	II	CACTCTTCTTTGGCTCCTATGTAACTCAGTTTTTGAGAGGGAGGGGAAATACCGGATTGA[CG]CTATGTGGTTCAACCAATGCAAAAGATAACACCGCCTTAAAAAGTCTACTACAGGAACAT	37	5	108083455	F	FER	NM_005246	TSS200	chr5:108083987-108085203	N_Shore	0.000186592	0.00956779
SPIDR;SPIDR;SPIDR;SPIDR	cg11235654	2.05186e-09	3.62801e-06	-0.497026	0.0748234	0.693834	0.0491853	0.623767	0.0471519	-0.0700673	-0.100986	II	CTCTGTTTTATGTTTGGGTGGAAAGTTGGGGAGAGTATAGCCCAAGGAGCTGAGGAGCAA[CG]ATGAAGCCACATACCTGTGAGCACTGTGACTTTTAGGCCTTGTGGCAACTATGACTCATC	37	8	48525248	F	SPIDR;SPIDR;SPIDR;SPIDR	NR_104581;NM_001080394;NM_001282916;NM_001282919	Body;Body;Body;Body			2.38323e-07	0.000132499
	cg03249509	2.0735e-09	3.65051e-06	-0.410726	0.0618529	0.297071	0.0345502	0.247206	0.036146	-0.0498659	-0.167858	II	AGGCCACAAGATCTGTGACTTCCCCACTTGCTCCTATAGATAACACCACTGTTGTAGAAA[CG]AATACTGGGTTTGTAGTTGTTTCAGACTGACCTCACCTGGATTTGTGACTCATAACTCAA	37	2	208898940	F						1.67713e-09	4.15766e-06
	cg23577550	2.07578e-09	3.65051e-06	-0.482037	0.0725945	0.0417507	0.00902367	0.0303975	0.00481282	-0.0113532	-0.271928	II	TGCCTCCGGGCCCGGGGAGACCTTTCCATCTGCAAATAACACTGGAGAATTCAGACTAAT[CG]GTTCAGCTTCCCTGAGGCAAAGGGGAAAAAAAAATGTTTCTTCAAAGGAAAAGGATTAAG	37	6	100677145	R				chr6:100676823-100677098	S_Shore	1.69979e-06	0.000489359
BBOX1-AS1;BBOX1-AS1;BBOX1-AS1	cg12222932	2.07799e-09	3.65051e-06	-0.792329	0.119328	0.26034	0.0639811	0.175574	0.0447753	-0.0847659	-0.325597	II	CAACGGAGCTAACACTAGCCTTGTTTGTGTCAAGGAACCCAAACATTATCATTCAAAGGC[CG]TATTCACAAACGAAGTGGGATGGCCATAAAACTGATGACCTTGCTGCTTCTGGAATCTCA	37	11	27223603	R	BBOX1-AS1;BBOX1-AS1;BBOX1-AS1	NR_125768;NR_125766;NR_125767	Body;Body;Body			6.3727e-08	5.52909e-05
	cg01588399	2.10261e-09	3.68584e-06	-0.468095	0.0705245	0.603069	0.0471423	0.52507	0.0493158	-0.0779999	-0.129338	II	GCTGAGAGTGATAAGAAGATAACAGCAAGACAGACAGAGTGAGAGCGACAGGCTGACTTA[CG]TAACCTGGTGGAAAGTGATACAGGCAGATTCGCTGATGGGAAACAAACAGAAAGGGAGTC	37	20	48364470	F						1.30596e-06	0.000410707
RGS3;RGS3;RGS3;RGS3;RGS3	cg07144755	2.15652e-09	3.77224e-06	-0.66603	0.100429	0.386867	0.0661389	0.29189	0.0762244	-0.094977	-0.245503	II	GCATGTAGTCGGGGACTTCTGAAGATTCTGCTGGGCTGGGGGCAGGAAAGGGGTCACAGA[CG]GTCTTAGGGTTGTCTCACTCAGCAACTCACTGTGTTGGCCTTGGGAAATGTAAGTCACTG	37	9	116310541	F	RGS3;RGS3;RGS3;RGS3;RGS3	NM_130795;NM_001276261;NM_001276260;NM_144488;NM_001282923	Body;Body;5'UTR;Body;Body			5.78207e-08	5.17659e-05
	cg24196542	2.16777e-09	3.78382e-06	-0.422068	0.0636536	0.709116	0.0369987	0.646679	0.0455776	-0.062437	-0.0880491	II	AAAACAAAACCCTGCCCGCACATTTGAGGATGGCACAGGTCCCAGATCTACACCTTGAAA[CG]AATAGAAGATACAAGATATTTGATATAAAAGAAAATGAAAGTGCCGGAAACAGAAGTTTT	37	10	98059417	F						3.52268e-08	3.72164e-05
AGBL4	cg07211415	2.17741e-09	3.79253e-06	-0.533933	0.0805361	0.155046	0.030222	0.11121	0.0251356	-0.0438365	-0.282731	II	ACCAAGCAAGACAGAAGGTTGTCTAAGCTTTACTATTCTGAAGGGCCAGGGAGCTTACCA[CG]GCCCGGGTTCATCTTTGGACATCACCAAAGCACCACCTGGTTCATTAGGAGAGGAAGGAA	37	1	49162877	F	AGBL4	NM_032785	Body			2.35727e-05	0.00270293
	cg04255401	2.21136e-09	3.84141e-06	-0.565189	0.0852939	0.0849024	0.0206271	0.0571187	0.0098181	-0.0277837	-0.327243	II	CTATAGGTGATACATATTTTCCTGCTTCGTTTTTTCAATTCTGTTGGTGACTCACAATTC[CG]TGAACCATTTAGTGGAAACCTGCAATTTGAAGAGAACACCAATAGGGGGATCCAAAGTTC	37	3	183187265	R						2.10946e-09	4.93041e-06
	cg15272254	2.21487e-09	3.84141e-06	-0.624919	0.0943127	0.274121	0.0505526	0.201045	0.0475264	-0.0730762	-0.266584	II	CGCACCGGTGGGGTGGGCCGGGCTGGACTGGACTGACCTGCAGTGACCAAACGGGTGGGG[CG]TGGACACTCTGAAAGTGAAAAAGGCAAGCACGACTGTCCCGCCGCACACTCCCCAGCGCC	37	20	23031855	R				chr20:23028403-23032218	Island	4.20525e-06	0.000880567
AXIN2	cg25661571	2.24275e-09	3.87339e-06	-0.548893	0.082873	0.434133	0.0619298	0.355661	0.0575555	-0.078472	-0.180756	II	AGCCAAGGACCAGGAAGCAAGCCAAAAATAGTCTCTAAGAAAACTAAACAGAAGTCTTAT[CG]TCTGACGTAAACTGCATTTGACTTAGGAGATTCACTCAATGCCTTCAATCAATTTCAACT	37	17	63543769	F	AXIN2	NM_004655	Body			1.45247e-06	0.000442699
TRAM2	cg26020069	2.24437e-09	3.87339e-06	-0.634282	0.0957673	0.270955	0.0484542	0.202796	0.056895	-0.0681589	-0.25155	II	GAATCTGCATCCTTGCTCCAGTCAGTGGGCAGCAGGCTGCGGGGCTGTGAGCCTGGTGGC[CG]TGTGCCTGGGTCTGGGCTGCTCTCTGCAACCCCCACCTCCACCAGGCAAATGGCTGCTCT	37	6	52382441	R	TRAM2	NM_012288	Body			1.05145e-05	0.00160773
PTPRJ;PTPRJ	cg23646614	2.2521e-09	3.87339e-06	-0.549673	0.0830021	0.65568	0.0506514	0.582609	0.0652638	-0.0730707	-0.111443	II	CAGGCAGTGCTGTGTCATGCACAGTAATCCTGTAAGGGAGATACTATCATGATCTCTGTT[CG]GTGGATGAGGAAACAGTCTGAGGAAAGGCACCTGACCTGTTCAGGCCACACACTAAGTAC	37	11	48083100	F	PTPRJ;PTPRJ	NM_002843;NM_001098503	Body;Body			4.27718e-05	0.00389689
INPP5A	cg09216797	2.25228e-09	3.87339e-06	-0.909398	0.137322	0.957202	0.0154433	0.922375	0.0293076	-0.0348272	-0.0363843	II	GATCACAGGGCCGGCTGCAAGCTCTCATGAAGGATGAATTAATTCCACTAATGCTCTGAG[CG]GGCCTTCGGCGTGAGGGTTGTGTGGCAATAACCTCCCCGCAGCCTCTCTTTTCTCCGTGG	37	10	134514573	R	INPP5A	NM_005539	Body			3.76971e-11	2.67355e-07
DIP2C	cg08754967	2.26074e-09	3.87449e-06	-0.539858	0.0815302	0.0678331	0.0152613	0.0491965	0.0106949	-0.0186367	-0.274743	I	TCTGCGCGTCCAGCGGAGCCTGCGGGCCCGGCCCCAGAGCCTGGTCCACCCGGCTCCCTG[CG]AAAATCACGTCCTGGAGCCGCAGCTTGACGTCTGCGCGAAAACTCGCAGTGCCCCGGGTC	37	10	736083	F	DIP2C	NM_014974	TSS1500	chr10:734707-735606	S_Shore	1.3376e-05	0.00187933
LOC100128239	cg10726226	2.2624e-09	3.87449e-06	-0.643668	0.09721	0.0478783	0.0150721	0.0320851	0.00598758	-0.0157932	-0.329861	II	ATTGACATTCAGCTGCAAAGCTCTTGCTGGGAAACGCGGTGGCCGAGCCGTCAGCACAGG[CG]GCAGCTGCCTCCCACACTTAAGACAGGACTTCTAAAGCCACAGTCCCTCAAACGGCAGGC	37	11	133907750	F	LOC100128239	NR_027276	Body	chr11:133906735-133907359	S_Shore	0.00265157	0.0454397
MYO18B	cg15698506	2.27358e-09	3.87964e-06	-0.427315	0.0645458	0.825842	0.0270326	0.778446	0.0305963	-0.0473957	-0.0573908	II	CTGCTTAATTTGATCTCTGAACAAACCCAATACGGAAAGGCTGAGCTGAGATTGTCAGTC[CG]TTTTACGAATGCAGAGACTCAGGTGCAGAGAGGCTCCACAGCTTGCTAAGGCCAGGGTCC	37	22	26345920	R	MYO18B	NM_032608	Body			1.55923e-08	2.13374e-05
	cg05873977	2.27491e-09	3.87964e-06	-0.844942	0.127631	0.422204	0.0878823	0.297926	0.0833065	-0.124279	-0.294356	II	AGGCAAGATTGTGCAACTCGAGCCTGATAGATCTAAAGGCTCCTGTGGAAAAATGCCACC[CG]CCCACCTCCCTTCCAAAAAAGCAAAGCGAGAACCGCTTCCCAGCCATTAGGATGGCTACT	37	19	11268597	R				chr19:11266230-11266726	S_Shore	0.000379692	0.0145971
CDCP1;CDCP1	cg17112110	2.28042e-09	3.88093e-06	-0.557657	0.0842422	0.629048	0.0540355	0.539801	0.0558022	-0.0892474	-0.141877	II	TAATTTTTGCAAAGCAGCTGTGGATCCAGGTGACTTGGGCTGGCACTTGCAGCAAGTACA[CG]GCAATTCCAGATCCCAGGACGAAAGCTCAGGCTGTGTTTGGTCAGCCCTTTCTTGCCAAT	37	3	45155181	F	CDCP1;CDCP1	NM_022842;NM_178181	Body;Body			1.13701e-07	8.20659e-05
	cg00653809	2.28778e-09	3.88537e-06	-0.555397	0.0839097	0.341635	0.0537502	0.261628	0.0484346	-0.0800064	-0.234187	II	GGCCAGCCCTAGTGGCAGGATTTTTCCAAGGCCTTGCCTGTCCATGGATTTGTCAGCATC[CG]TGACAAATCGCATTTCATGAGCTGCCTCAGTGTCTGTTCCCTACCTCGGGCCCTTTAAGT	37	1	22266353	R						2.67397e-09	5.78577e-06
ATP2B2;ATP2B2	cg17622397	2.29544e-09	3.89029e-06	-0.375922	0.0568007	0.628741	0.0387775	0.561969	0.0421369	-0.0667727	-0.106201	II	ATCAGTGCCAAGTCCTGCTTCCTCTGCCATCTGTCTGCCTTGCCATTTAAGTCAGCCTGA[CG]TACTCATGGGCCCACTTGCTCCACCCCACCCCAATCAAAGGGCAGAGACTGAAAACTGAC	37	3	10510515	R	ATP2B2;ATP2B2	NM_001683;NM_001001331	5'UTR;5'UTR			4.42258e-09	8.48721e-06
SYTL3	cg19884556	2.31584e-09	3.89968e-06	-0.640284	0.0967733	0.208532	0.0471789	0.152051	0.036148	-0.0564818	-0.270854	I	GTTGGAGGGCAGCTCTTGCAATCTTATCAGAAGCTGAGGTGAGTGTTACAAAGGACAGAC[CG]TCCCTGGCCCTCCGGGGCAGGAGCGCAGAGGACACTCTGCAAGAACTTATAGGTCTCTTG	37	6	159128336	F	SYTL3	NM_001009991	Body			0.00039467	0.0149336
PLXNA2	cg16352830	2.31762e-09	3.89968e-06	-0.438553	0.0662852	0.52471	0.0482374	0.460056	0.055295	-0.0646538	-0.123218	II	ATCTCTGAGAACTCAGACTGCTCAAGTACACACTGTCCTGGCAGGTCCACACATGTTATG[CG]TCTGGCCAACATACACACACACGAGCTTCATGTTCAGAAAACAAGACTGTGTGTGAAATT	37	1	208221036	R	PLXNA2	NM_025179	Body			1.03355e-06	0.000352396
	cg19575640	2.31775e-09	3.89968e-06	-0.569899	0.0861376	0.537656	0.0678358	0.452862	0.0780644	-0.0847932	-0.157709	II	AGTTAGCATCTGCTTGAGGAGAAGAGATGTCAGTTAGCCAGGAACTCGTAGCAGGAGGGA[CG]TCAAACTGAAGATGAGTCAACTCTAAGTTGTGAGCCAAATGCTCCAGGTTCGTGTTTCTC	37	X	39708255	F						1.57866e-10	7.44255e-07
LOC101927495	cg15900624	2.32008e-09	3.89968e-06	-0.600849	0.0908185	0.651482	0.0663537	0.572765	0.0569812	-0.0787167	-0.120827	II	ATCCATCTTTATCTTCCTCCTCTCAGGTTTTTTATTGATCCATTCAGCAAACATTAATGA[CG]TAGCTGCTATGTGCTAGGCACTGCATATACAGAATCCTGCTCCTTCTCTGGGTAATTGTC	37	11	61357477	R	LOC101927495	NR_110189	Body	chr11:61355038-61355363	S_Shelf	4.0613e-06	0.000861483
	cg21137870	2.34303e-09	3.92236e-06	-0.575332	0.0869898	0.348688	0.05045	0.273679	0.0591976	-0.0750093	-0.215119	II	TAGAGTCTAAACAGCTGGTCCTGCTAGTGTCGCCAGCTCGGGTGACACCTATGAGTAAAA[CG]CCAGGAAACACAGCTTGCCCGGAGTTCTGTTGGAACAATTCTGTCATGTTCTAGCCACTT	37	7	34198146	F						8.65896e-07	0.000312483
	cg14849880	2.34318e-09	3.92236e-06	-0.486214	0.0735153	0.396447	0.0487902	0.323035	0.0495378	-0.073412	-0.185175	II	GCTGGAGTCTTAACTGGTGAAATCACATTTATGAGGCTGATAGCCATCAGTTTCCACAGA[CG]TAAGTGTGGCCAGGATGACAGATGTCCCTGGCGGCCCTTTCTGCAGGGTCCTGCAGGGAC	37	22	46992206	R						3.28279e-09	6.81285e-06
	cg16580232	2.34823e-09	3.92278e-06	-0.507834	0.0767897	0.357043	0.050287	0.281311	0.0407103	-0.0757324	-0.21211	II	AGAACAGGCCCAGATCTGTCCTCTGCTCCAATTTCCTCCTCAGAGAGGAAGAGGTGGCTC[CG]CACAGCAGCTGTGTGACCCTTGGCAGTTTCTCATCTGTAAAAAAGTGACAGCAACACCTG	37	2	55386581	F						2.65795e-07	0.000141319
SSBP3;SSBP3;SSBP3	cg17417004	2.38539e-09	3.97673e-06	-0.633302	0.0958113	0.772816	0.0447065	0.696708	0.0666199	-0.0761085	-0.098482	II	ATGCCAGCCTTTCCCAGGCACCTGCCACATGCAGGGCAGGTGGACAGACCAGCAATGACA[CG]GTACAGTGAGGCAAGTCTTTCCACCCAATCCCACAAAACATAAGCCAATGCTGGGACCCT	37	1	54819992	R	SSBP3;SSBP3;SSBP3	NM_001009955;NM_018070;NM_145716	Body;Body;Body	chr1:54821990-54822333	N_Shore	2.94598e-07	0.000150935
LPCAT1	cg19904014	2.40378e-09	3.99923e-06	-0.752371	0.113854	0.819288	0.0473875	0.734972	0.0623434	-0.0843165	-0.102914	II	GTAGCCTAGGAGAACAAACAGACTCCACTCTAAGGAGCCCAGGCATTCCATGCTGATCCA[CG]CCTGCCCAGCCCGGCGGCATCCCCACTGTCTGTGCATGGACACCAGCCCTCCCTGGCTCC	37	5	1516589	F	LPCAT1	NM_024830	Body			2.13423e-07	0.000124335
KCNJ2-AS1;KCNJ2	cg16284626	2.43896e-09	4.04951e-06	-0.548804	0.0830885	0.329907	0.0479017	0.260139	0.0483089	-0.0697686	-0.21148	II	CAGAGTTCGTAACAGGGCTTGGTGAACAGTATAATCTCAACACATTAACTGGGACCACAT[CG]CCATTTGGCTATCAGAGCAGCCACACCGAGTGCATCATCTCTTGCACACCCTTTTAATTT	37	17	68164199	R	KCNJ2-AS1;KCNJ2	NR_036534;NM_000891	Body;TSS1500	chr17:68164913-68165720	N_Shore	0.00551606	0.0692332
	cg02924943	2.44614e-09	4.05319e-06	-0.503036	0.0761666	0.312469	0.0457426	0.247155	0.0368941	-0.0653137	-0.209025	II	CGGCCGCTGCAGGGCTCCTCTAGGCCAGATTACATCCCAGAACGCCCAGGCAGGACGCTC[CG]GCTCAGATTGTGAACCCTGGGACTCTGCGTCCAGGAGGGGCCCCTAAACCCTGCGCTAAA	37	3	134125326	F				chr3:134125487-134125871	N_Shore	0.000892156	0.0241788
LOC285780;LY86	cg17774418	2.4536e-09	4.05733e-06	-0.65097	0.0985758	0.941064	0.0172387	0.914155	0.0241646	-0.0269088	-0.028594	II	CACCCTTAGGAAAATTAGTGACTGGACCAAAGGGGTTTTGATCAAACAAAAGTGTACTTA[CG]TTAGATTTGCAAGGCTGAAATTGCCTAGTGATCATTTCCATTGCAGATATCATAGACAAT	37	6	6622864	F	LOC285780;LY86	NR_026970;NM_004271	Body;Body			2.04812e-11	1.68702e-07
TTC7B	cg08862267	2.50426e-09	4.12818e-06	-0.536231	0.0812557	0.621713	0.0540344	0.552871	0.0629755	-0.0688423	-0.11073	II	TCACTAATTAGGTGATCCGTGAATGCTGCAGTCTTAGTAACTGCTTTAGAGGTAACATCA[CG]GGAACCTTGAACATTTCGTATCTTGTGCTGATCTGTGTTTGCGAGCTCCTGGGCTCTGCA	37	14	91091160	F	TTC7B	NM_001010854	Body	chr14:91087475-91087796	S_Shelf	1.92392e-08	2.45564e-05
CAMKMT	cg27069718	2.50656e-09	4.12818e-06	-0.614484	0.0931164	0.730024	0.0448473	0.637801	0.0816569	-0.0922231	-0.126329	II	GATGAAATTATTAGGGGCTGTTGGAGATGTAATCCATATCTCCTTGTCACATGTGTCCTA[CG]TGATAGTGCCGTGAATGTCATGGGATAAAATTAGTGCCTTACAAAATAAACATGTTTAAA	37	2	44844180	F	CAMKMT	NM_024766	Body			3.88348e-08	3.95979e-05
CACNA2D3	cg01559726	2.51162e-09	4.1282e-06	-0.79894	0.121076	0.118581	0.0383617	0.0768492	0.0253672	-0.0417319	-0.351927	II	GGATACTCACTCGCACTGTCCTGGCTGGGGCTCGGAAACTGAGTGTTTTTGCATGGCTCT[CG]TCTCCGTGTCGGTATTGCTGTTTCAGTGCCAGAGCAGATGCTCCTCGGGCCAAAAAATGC	37	3	54157894	R	CACNA2D3	NM_018398	Body	chr3:54155239-54157025	S_Shore	0.000610304	0.0193183
PALLD;PALLD	cg15560912	2.54366e-09	4.17247e-06	-0.410808	0.0622823	0.462863	0.0423959	0.402271	0.0459799	-0.0605917	-0.130906	II	CAAATGTGCTCTGGAACTGGTTAGTGCGGCATATGGTGAATCTACATCAGACTTGACCCC[CG]CAGGTTTGTAACTGAAACTTTGTATAAATTGACCACACCCTTCATTAACTCTTCTGCTGC	37	4	169490924	R	PALLD;PALLD	NM_001166108;NM_016081	Body;Body			4.03172e-06	0.000856768
BCL9L	cg02493211	2.5915e-09	4.24242e-06	-0.590649	0.089603	0.338099	0.059007	0.266088	0.0509111	-0.0720107	-0.212987	I	ACTCACAGCTCACACGTGGACAGGGAGACAAGACACGCACGGAGCCCAGGAAGCTAGAGG[CG]CGCCGAGGCCAGGGAAGCGCCGCCGGAGCGGGAGGCGCGGAGACAGCCTGGGGCACGCGC	37	11	118781633	R	BCL9L	NM_182557	TSS200	chr11:118781060-118781732	Island	0.00105773	0.0266475
	cg04318607	2.61473e-09	4.26585e-06	-0.732813	0.111203	0.181371	0.0504919	0.12017	0.0287535	-0.0612014	-0.337437	II	CAGACAGTTTTGGCTGATATCCAAAGCAGAAAGCAGAAGCTGCTCTTTCTGGCTTGTTAA[CG]TCTGAGCTCCCGGAAGAGATTATACCAGAAAAGCCTAGGAGATTTACTGGAAATTATACT	37	7	150484997	F						2.31261e-05	0.00266784
	cg02517755	2.61698e-09	4.26585e-06	-0.468584	0.0711084	0.461879	0.0517874	0.391314	0.0427925	-0.070565	-0.152778	II	AAATATAGTCACTTGTTTTTGGTCAAGCTTCTTATCATCCTTTTGGGTTCACATCACACC[CG]TTCTCAGCCCCCTCCTTTTCTTCATTTGGCTTGTGTTTGGGTGTAATTGCACCCATTGAT	37	10	121779073	R						3.27963e-06	0.000756469
	cg20039216	2.62422e-09	4.26585e-06	-0.501567	0.0761207	0.455183	0.0585519	0.378025	0.0523402	-0.0771579	-0.16951	II	CCCATCCAACCTAGCAAGTGCAGCCTGCCTAGTGGCGACCTGAGCAAACCAATTTCACAC[CG]GAAAATTCAATAGCCTGCTATTATCACAGCCAGGAAGGCAGGGAAGGAGAAGCTTCATCC	37	6	108349047	F						6.79931e-05	0.00516631
LOC553103	cg02983324	2.6267e-09	4.26585e-06	-0.395597	0.0600399	0.489781	0.0466191	0.431335	0.045431	-0.0584453	-0.11933	II	ACTTATGTTCCAACATTACTCACTTTGATCACTATGTTCTAGTCACGCTGGTCTTCTCTC[CG]TTACTTAGTCACCCCGAGCACATCCCTTACCTCACAGTCTTTGTACTTGCTGCTCTTCTG	37	5	131699261	R	LOC553103	NR_110997	Body			1.4587e-07	9.59453e-05
MYLK;MYLK;MYLK;MYLK	cg02203438	2.6354e-09	4.27148e-06	-0.444712	0.0675015	0.637886	0.0418227	0.570093	0.0486203	-0.067793	-0.106278	II	CTGCTGAAATCCACTAATTGTGTGCTGGGCTTATAGGGGAAAGCACCTGGTTCTAAAACC[CG]GTTTCTCAGAGGGAGCATTTCACTTGGTTCTCATCCCAATCAAACACAGCAGGGAGTATC	37	3	123391737	F	MYLK;MYLK;MYLK;MYLK	NM_053025;NM_053026;NM_053028;NM_053027	Body;Body;Body;Body			5.69837e-09	1.0328e-05
TMOD1;TMOD1	cg08922436	2.69899e-09	4.36583e-06	-0.469178	0.0712713	0.743508	0.034915	0.677071	0.0569387	-0.0664375	-0.0893568	II	ATTGACCCTTGAGTTTCTCCCAGCCTAAGATGAAAGCCAGTGTCCTCTAAAAATAGCCTC[CG]CCCCACCTTATCAGGGTCTCACACCTTCTCCCTCCTTCAGGGTAGGGCGTTTTCTTGCAG	37	9	100265926	R	TMOD1;TMOD1	NM_001166116;NM_003275	5'UTR;5'UTR	chr9:100263675-100265217	S_Shore	6.23907e-07	0.000249809
ETS1	cg21301387	2.71716e-09	4.36583e-06	-0.63466	0.0964306	0.210645	0.0451317	0.149458	0.0376386	-0.0611871	-0.290475	II	GAGTGAGCTTCCCTCAAAGTCTGTGGTCTCTTTCCAACTACCTGCGGGAATCCTCTGCTC[CG]TAGCTTAAGAGGATGCAAAGACCATAATGTTTCTAATAGAGCTGCCTCCTTAAATTGGGG	37	11	128457475	F	ETS1	NM_001143820	TSS200			0.000185083	0.00951863
ZC3H12C	cg05839709	2.7183e-09	4.36583e-06	-0.435553	0.066179	0.686534	0.0407389	0.617095	0.0336689	-0.0694398	-0.101145	II	TCGATTTTCTGATGGATAAAGGGGTTTCTAATACCCAGCTCACATGGCTGTGGTGACAAA[CG]GGACAGTGGATTTAAAGCAGGCTATTTGGCCCGTGGCATATGGTAGGGGCACAACCCATT	37	11	109962727	R	ZC3H12C	NM_033390	TSS1500	chr11:109963240-109964677	N_Shore	4.45633e-09	8.53191e-06
	cg22610620	2.72419e-09	4.36583e-06	-0.466234	0.0708459	0.618535	0.0486348	0.548324	0.0496767	-0.0702112	-0.113512	II	AGACAGATAGACGGGAGAATGAGATGGAAAAAAGCAACTCATCCTTTTCTGCTAACACCA[CG]AAGGAGATAAAGGAAGATTTATGAGTCATCTCGGACCACATACCAGCAAGCAGCAAACCG	37	10	77524487	F						3.33611e-09	6.88845e-06
TMEM51;TMEM51;TMEM51;TMEM51	cg23513000	2.72522e-09	4.36583e-06	-0.487573	0.0740893	0.512543	0.0522891	0.435858	0.05438	-0.0766855	-0.149618	II	AAGTTACAGAGCTGAGATACAAACCCGGCCTCTGATCTGGAGCCCAGGCTCCCAGTCCCA[CG]GCATAACAGGTGGAGTGGATACTCACCAGCACCCTCTGCAGTCCCTGATTTGATAAATTC	37	1	15530445	F	TMEM51;TMEM51;TMEM51;TMEM51	NM_001136217;NM_001136216;NM_001136218;NM_018022	5'UTR;5'UTR;5'UTR;5'UTR			0.000206634	0.0101592
CDKN1A;CDKN1A	cg24425727	2.72568e-09	4.36583e-06	-0.664011	0.100901	0.602242	0.0616785	0.490341	0.0848868	-0.111901	-0.185807	II	AGTTTCCCCAGCAGTGTATACGGGCTATGTGGGGAGTATTCAGGAGACAGACAACTCACT[CG]TCAAATCCTCCCCTTCCTGGCCAACAAAGCTGCTGCAACCACAGGGATTTCTTCTGTTCA	37	6	36645648	R	CDKN1A;CDKN1A	NM_078467;NM_000389	TSS1500;TSS1500	chr6:36646244-36648465	N_Shore	6.25087e-08	5.44681e-05
	cg14532395	2.74089e-09	4.38161e-06	-0.565194	0.0859006	0.478384	0.0643858	0.397979	0.0615387	-0.0804054	-0.168077	II	AGCAATCATGAAATGGTAGGAGGAACTAGCCATGCTGGCTGGTTTGTGGATGTGTGATCA[CG]GGCAGGGAAAACTGGAGGAATGCCAACTCTTTGAGGGAGAAACGCTGCTTGTGACAGCAG	37	3	177494736	F						1.40054e-05	0.00193476
	cg27471384	2.76294e-09	4.40125e-06	-0.610003	0.0927354	0.339699	0.0597073	0.251453	0.0536381	-0.0882457	-0.259776	II	ATTATGGTGGCCACTGCTTTCCTGGGCTGTCACAGTCCTCACTTCTTCCTTTTCCCCTCA[CG]TCCCTGTGGTATGTTGGCATAGGATGAGTCACTGCCGGCTATGGCATACATCCAGAAATG	37	11	28723777	F						1.51961e-07	9.86783e-05
LOC145845	cg16890051	2.76395e-09	4.40125e-06	-0.418257	0.0635861	0.531072	0.045015	0.466002	0.0421884	-0.0650701	-0.122526	II	CGTTATGTGGGGGTCTGGTTGCGGTTGGAAGACTTATCCGAGTCAGGGCTGCATTGCCAG[CG]CCTTTCCCAAGAGTGGAGGTTGGCGGTGCAGGCGGTGCGGCTGCCAGCCTGAGATTGTTC	37	15	37175029	R	LOC145845	NR_024264	Body	chr15:37172473-37173018	S_Shelf	2.59102e-07	0.000139304
HRNBP3	cg14212850	2.8238e-09	4.48775e-06	-0.789953	0.120179	0.890182	0.0332416	0.824262	0.060075	-0.06592	-0.0740523	I	AATCCAGATGGGAAGACGCAGGAGTGCACCAGCTCCTCGTGCTCTGTGGCGAGGCCTCTG[CG]AAACGGGCGCACATCAGGAAATGTTCGCTCTCCCTTCACCACCAAGGAGACTGGCCGATT	37	17	77460269	R	HRNBP3	NM_001082575	5'UTR	chr17:77460245-77460646	Island	9.55344e-08	7.2957e-05
FHIT;FHIT	cg05645292	2.82926e-09	4.48775e-06	-0.413895	0.0629717	0.687468	0.0371602	0.621055	0.0441094	-0.0664131	-0.0966054	II	CCTTTGTTCCCCGCTCTCCTTTTCCAGGCTGAGAGACCTGGGGCCTTGGAAGCAAGCACA[CG]CTGGCTGAGCTGTGATTCCTCCATGTTGATTATAATTTTTATCACATTATATGGGATCCC	37	3	59795625	R	FHIT;FHIT	NM_001166243;NM_002012	Body;Body			3.57647e-09	7.23815e-06
	cg06075789	2.86073e-09	4.52886e-06	-0.569047	0.086609	0.468279	0.0609533	0.382172	0.0589355	-0.0861075	-0.18388	II	CCCCTCAGCAAGCGCCGCACCAGGGATTCCCCCCCGCCGCTCTCGGACGAAGCAGGTCGA[CG]TGGAGCCTGGCAGAATCTCCCCACCTTAATACAAGCCCGCAGCCTGCAAGAATGAACTTT	37	19	39894767	F				chr19:39894558-39894768	Island	3.04354e-05	0.00316667
ARHGEF18	cg13958794	2.86809e-09	4.53174e-06	-0.376586	0.0573214	0.320043	0.0365325	0.272238	0.029055	-0.0478054	-0.149372	II	GCTTTGAGCAGAGGAGGGACATGCCTGACTTGGTTGTTAGTTGAATCATTCCAGCAGCTA[CG]GAGGAAGTGAATGGTAGTACAAATAGTCAAGGAAAGTATTTGCTTTGTGTCAGACAGCAT	37	19	7483010	F	ARHGEF18	NM_015318	5'UTR			0.00013292	0.00775648
RRBP1;RRBP1	cg05955436	2.87437e-09	4.5329e-06	-0.842082	0.128185	0.275695	0.0703158	0.181558	0.0653526	-0.0941369	-0.341453	II	ACGAGTCAAGACATCACACAGTAAGTGACATGCTGCAGGGTCACAGATTTCTCTAGGTGT[CG]GATTAACAGGAAGTTAAATCAAACAAGGAGTGTGAGGAGGGAGGCGGGGCAGTGGGAGAA	37	20	17660838	R	RRBP1;RRBP1	NM_001042576;NM_004587	5'UTR;5'UTR	chr20:17661521-17663456	N_Shore	0.000231223	0.0108772
EBF3	cg01010206	2.89201e-09	4.55192e-06	-0.307761	0.0468582	0.533973	0.0312764	0.484834	0.0356038	-0.0491393	-0.0920259	II	AATAAAGTAAGCTCAACAGTCAAGTGGCTCCATGCCAGGTTCTTGGGGCATCTACAGGGA[CG]GACAGAGGGGAAGCCTCAGCAGAGAGAAAGAAGAGCTCTGCGCTTACCTCTTACCCTAGT	37	10	131679009	R	EBF3	NM_001005463	Body			4.38202e-06	0.000906642
	cg00813343	2.92223e-09	4.58682e-06	-0.590208	0.0898931	0.709224	0.0518342	0.632469	0.0609188	-0.0767543	-0.108223	II	CTTTAGCCAGGACAAAAGAACCAATTTCAACATTTGGTTTCAGATACCCAGGGTTTATTA[CG]TGCTTAAAGTATGTCTGGATTCTTCTTTTTGCAGATGGAAATTCAAAGATCCAGGTCATG	37	7	109485219	R						2.76119e-06	0.000677098
TENM4	cg27090808	2.92541e-09	4.58682e-06	-0.503986	0.0767637	0.409625	0.04854	0.341877	0.0610004	-0.0677473	-0.165389	II	GCTAATGCTTTCTGTGATGGACAACTAGGAACAAGCTCAAGCTACAAAGCAAACAGAGAT[CG]TAATTCATTTTTGAAATCAATAAAGGGATGATCAAGTGGCAGAGGAGGAGTTGTTAGCTG	37	11	78460137	F	TENM4	NM_001098816	Body			1.12909e-05	0.00168138
PRICKLE2	cg17123610	2.96933e-09	4.64677e-06	-0.461183	0.070279	0.629487	0.0507531	0.560473	0.050436	-0.0690139	-0.109635	II	CTATGTCACCTTTGAGTTTTTGTGCACCTCGAAATAAAGCACAAGTGACTCCTTTCCTCA[CG]TGCTTGGGTGGTGAGTCAGTCAGCTGCCCTTTAACCCCTTACCCCAATTCCAACTGCATG	37	3	64211690	R	PRICKLE2	NM_198859	TSS1500			3.02854e-09	6.3662e-06
PPARGC1A	cg00767442	2.97517e-09	4.647e-06	-0.727781	0.110913	0.602058	0.0736924	0.500507	0.0837778	-0.101551	-0.168674	II	TTTGTGTGTTGATTCCATCCAGAGGTGAGTCATCTGCTGGGCTGTGCTTCCAGGACCTGG[CG]TAGAGATAGTGGGGCATGGACAAATAAACACAGCAAGTGTATAAGGTCTCCACACAGACA	37	4	23879493	R	PPARGC1A	NM_013261	Body			0.00082006	0.0229701
LIMD1	cg08062273	2.98757e-09	4.65413e-06	-0.481963	0.0734606	0.284177	0.0436851	0.226709	0.0405852	-0.0574683	-0.202227	II	TGTTCCACTGCACAGCGTCTTGGCAGTGGCTCTACATCAGCATGTGTTCAGCTGGCTATA[CG]TGGCTGCTGTGCAATGTGCCTAGGTCACCTAAGGTCACCTAAGCAGCCCTCACTGATGGG	37	3	45641120	F	LIMD1	NM_014240	Body			1.43937e-07	9.50513e-05
PPAPDC1A	cg12011977	2.99113e-09	4.65413e-06	-0.5391	0.0821727	0.358473	0.0564767	0.286012	0.0489243	-0.0724607	-0.202137	II	TGGTTTAAATTAGTGAAGCCAAGAAGTCAAAATTCTAAGAAAAGTAAATAAAATTCTGAC[CG]GTTTGGGAAAAGCAAATCCAAGCTCCTGCTGGGCTCCAGCTGGAGGTCGTGACCCCTAGG	37	10	122215735	F	PPAPDC1A	NM_001030059	TSS1500	chr10:122216259-122217377	N_Shore	8.90616e-06	0.00144297
	cg08461160	2.99727e-09	4.65482e-06	-0.540827	0.0824415	0.497444	0.0565489	0.413699	0.0605571	-0.0837449	-0.168351	II	ATAAAAAGCACTCTACATGTGTTAACTGTTATTATTACCCCATTATCACTACTAAAACTA[CG]ACTATGAAAAGATAAGGAAGAAGCAGTATAAACACAGGAGCAGGAGAAACAAAGAAAAGG	37	11	115026903	F				chr11:115024607-115024944	S_Shore	0.00122385	0.0290563
	cg04014580	3.00667e-09	4.66056e-06	-0.467723	0.0713053	0.572247	0.0458397	0.49401	0.0541353	-0.078237	-0.136719	II	AAGCTGTTCAGCTTTTGCACAGATGTCTGGCATTATGTAGGCAAACTCTCTCTGAACTGA[CG]GACATTTTGGCAGGAGAAAGACAGAGCATTTATAGCATTTATTACATGCTCTGGGTCAAA	37	8	71369454	F						2.4689e-06	0.000626912
	cg16777590	3.02248e-09	4.67145e-06	-0.712859	0.108696	0.946366	0.015425	0.914741	0.0305212	-0.0316253	-0.0334176	II	TCCAGGTGACACATCCCCTTCTGATGCTGAGTCCCTGCTGTGCTTGACGTGTCCTTAGTA[CG]CACTTGACCCATGTTTGCTAACATCATATTTATTCTTTGTCTACTGAGACGCCACTGTGC	37	17	64864844	R						8.39811e-05	0.00588851
FAIM2	cg14442530	3.02513e-09	4.67145e-06	-0.483417	0.0737129	0.571801	0.045906	0.498519	0.0659407	-0.073282	-0.12816	II	CTTAACTTGGAAGGCTTGGATCTGTCCAGCTCTGGGGGTGGCCCTTCTGAGAAGCACCCA[CG]CAGGAGACCCCCTAGAGCAGCCAGCTGGCTTTTCTCTTGGAGAGAAGAGGAATGAAATGA	37	12	50267437	R	FAIM2	NM_012306	Body			7.74583e-09	1.30527e-05
	cg05596876	3.04123e-09	4.68744e-06	-0.557706	0.0850558	0.629667	0.056927	0.550349	0.0669326	-0.0793176	-0.125968	II	TTTCTAAAACCAACCCAACTGCTTTTCTTTACAATTTTGGCCTTAGCAAACAGATGAGTC[CG]TTGACTTGAGCATTGCTTGGGCACTGTCTGTGTGCAGGTCAGGCAGGGGATGCTGGTGGC	37	15	29969720	R				chr15:29967209-29967621	S_Shelf	3.42111e-05	0.00339118
	cg18594810	3.08309e-09	4.74302e-06	-0.694552	0.105974	0.0745891	0.0225252	0.0488724	0.0120365	-0.0257168	-0.344779	II	GGACTTCCTGTTCTAACGTATTTCTTTTTGTCCCCCGAACTCATTCAACTTGTGCCTGAA[CG]GTCTCAGCAATGGGAGCTCATTATTTCACAAGGCGAGCTGCCCAACCCAGCGTAACCACA	37	1	59369104	F				chr1:59369311-59369900	N_Shore	8.02611e-05	0.00571663
CTDSPL2	cg07382588	3.08981e-09	4.74442e-06	-0.608096	0.0927896	0.191769	0.0398972	0.141291	0.0319122	-0.0504783	-0.263224	II	GGCCCAGTGCCTTGAATGTGGCTATGTATGCAATAAATATTTGTCGAACGAACGATTAAA[CG]AATAGTAGTGTTGGCAGGCAGTATAGTATTATGTAAAGAGCATGCACACTCCTTGGTGTT	37	15	44750869	F	CTDSPL2	NM_016396	5'UTR			9.60398e-06	0.00151656
PRICKLE2	cg16494848	3.14341e-09	4.81657e-06	-0.684689	0.104537	0.653604	0.0679159	0.559128	0.0991289	-0.0944763	-0.144547	II	CCCACACATGCACACACAACACTCTCAGCAAATAGATGTGCATTATTCAATCCAGATAAG[CG]GGTCTGTTCTGAACTGGTGCCCTGCAGCAGGATCAACAATCCACTTATGTAATGTAAAAG	37	3	64193269	F	PRICKLE2	NM_198859	5'UTR			1.36914e-09	3.55629e-06
LINC01135;LINC01135;LINC01135	cg01451760	3.14859e-09	4.81657e-06	-0.568142	0.0867475	0.295329	0.0453416	0.225901	0.0586943	-0.0694281	-0.235087	II	GCAGGAGCCTGGGCCAGCGGGTGGGGCTGGCGGCCAGTGTTTCCCTGTAGGGCGAGGGCA[CG]CTCAAGGGACTGGCTTCCTTGTAAACAGTGTGCAGCCAGCTCTAAAAATACCCCTGCCCT	37	1	59362552	F	LINC01135;LINC01135;LINC01135	NR_034015;NR_034014;NR_108106	Body;Body;Body			4.12366e-05	0.00380718
FILIP1L;FILIP1L;MIR548G;CMSS1	cg26581146	3.16631e-09	4.83462e-06	-0.829772	0.126719	0.163883	0.049459	0.1018	0.0346974	-0.0620825	-0.378823	II	TTAGTTGTCAGTTTAACACAGCCTAATGTGTTGTTATCTGTGACTGTCATAACCCTAGAA[CG]ATAACCTTCAGGAGTGTAGGCTGGGAATCAGGAAACCCAGCCTCTGATCCCAGCTCTGCC	37	3	99654279	F	FILIP1L;FILIP1L;MIR548G;CMSS1	NM_001042459;NM_182909;NR_031662;NM_032359	5'UTR;5'UTR;Body;Body			0.000827635	0.0231029
	cg05758538	3.18511e-09	4.85425e-06	-0.538621	0.0822717	0.480123	0.060554	0.40722	0.0633736	-0.0729028	-0.151842	II	ATGCCGGGAGATTTATGGAAACCCCCTCTGATAGCTCAATCTAATTGCAGCTCCCTCCAG[CG]TGCCAAATGCTGCTAATGGACAGCCGCTCCTGCCGCTCTGATGTTGCTAGACCTCCTCAG	37	15	29969390	F				chr15:29967209-29967621	S_Shore	2.40891e-05	0.00274324
	cg24015081	3.21523e-09	4.88259e-06	-0.565089	0.0863416	0.0708715	0.0179977	0.0496273	0.0111315	-0.0212442	-0.299756	I	AGGGAGCCCCTGGTGTGGCCTGGTTCTGCTGGGCGGAACACTCAACACTCCCTTCCCTGA[CG]AAGAGGCGAGAGCTGCTTCGGGAAGAACCACCTGCCCTCACCCCACTCGGTCTGGGACAG	37	14	105144033	F				chr14:105144247-105144503	N_Shore	9.17742e-07	0.000325299
ROR1;ROR1	cg11133262	3.21566e-09	4.88259e-06	-0.555046	0.0848076	0.645169	0.0541593	0.56775	0.057767	-0.0774186	-0.119997	II	CAATGAAGATAAATAATAACCTGACATTCAGTGTTTGTGAGGATAAAATGAGATAACCTA[CG]TGGGAGCCCTTAGGATAGTACCTGGCACATGATAATAATAGTAGATAATATCTGTTGAGT	37	1	64540593	F	ROR1;ROR1	NM_001083592;NM_005012	Body;Body			4.92149e-05	0.00422647
FAM65B	cg26992486	3.22555e-09	4.88852e-06	-0.334561	0.051124	0.664447	0.0296503	0.614905	0.0406157	-0.0495419	-0.0745611	II	TTCCCTCCCACCACTGTTTCTGCTTCCTTTAACACCAGCTAGTCCAACTGTGTCCAACCA[CG]CTGATGTACTTGACATTTCCAATCAACACTGTTTACTTTCAACACCCAGGTGAGAGGCTT	37	6	24996846	R	FAM65B	NM_001286446	Body			4.49807e-08	4.33645e-05
KIFC3;KIFC3	cg07925311	3.26605e-09	4.93597e-06	0.569618	0.0870792	0.0653853	0.0132697	0.0957236	0.0246551	0.0303383	0.463993	II	AATGCAGGGCCCCATTCTGAGACTGCATTCCTAGCAAATGACTCTCCCTGGTCAAGGAGA[CG]GCTACTCTAACAAGGGCATGGGGAATACACGTCTGGGAAAGAATGGGTGCTCACCCTGTT	37	16	57835436	R	KIFC3;KIFC3	NM_005550;NM_001130100	5'UTR;5'UTR	chr16:57835955-57836989	N_Shore	3.44076e-15	4.00898e-10
	cg18139806	3.26895e-09	4.93597e-06	-0.658302	0.10064	0.216142	0.0464086	0.155247	0.0411827	-0.0608944	-0.281734	II	TTTGAAAAAGGAGTCAGGTCTCAAAATCATGCTTTTCTCATAGCACTGTTGTGAGGCTGA[CG]TGAGCCAACACACATTAAGTGCTTAACCCAGATGCTGACTCACAGCCCTCCAATAAATCG	37	3	64354189	R						2.26326e-07	0.000128457
SSBP3;SSBP3;SSBP3	cg08913015	3.35129e-09	5.05097e-06	-0.55806	0.0853857	0.266204	0.0463693	0.210179	0.0426433	-0.0560249	-0.210458	II	AACACAAGTCTTCTTAGATAATGCAAAGGTCAACTGTAGACTTGTATGACCTGATAAAAT[CG]CCACCAACCCTGAATTACAGGGTGTTCAATAATAAAATATTTCTACAGAGCTATGAGGGA	37	1	54849293	R	SSBP3;SSBP3;SSBP3	NM_018070;NM_001009955;NM_145716	Body;Body;Body			0.000304423	0.0128128
TRIM62	cg23015434	3.36607e-09	5.0639e-06	-0.604994	0.0925805	0.728478	0.0517337	0.633454	0.0766603	-0.0950246	-0.130443	II	ACTGCCCGTTCTACCAGAGAGTTCTAGTGGACAGTACTGCTGCAGACACACTGAGCAGCT[CG]CAGGGCTCTCCAGGCCTTTACACATCTCTCAAGACCCAGATCAAATGTCACCTCCCCTGG	37	1	33635479	R	TRIM62	NM_018207	Body			1.31319e-09	3.46615e-06
PBX1;PBX1;PBX1	cg14891762	3.3851e-09	5.08318e-06	-0.580881	0.0889073	0.270166	0.0488799	0.207857	0.0428389	-0.0623088	-0.230632	II	TGTGGCCCATATGTTTCTGAGCTGATACTGTCCGGATTATTCTGTTCGGGAAAACGATAA[CG]GCTGTTTATAACCTTGGCAAAGACTGAGGCCTAATCAGGCTGGAGCACATTTTCACCGAC	37	1	164681594	F	PBX1;PBX1;PBX1	NM_001204961;NM_002585;NM_001204963	Body;Body;Body			2.05827e-05	0.00247352
LOC285954;LOC285954;INHBA	cg16881064	3.39175e-09	5.08382e-06	-0.600842	0.0919685	0.175338	0.0367224	0.124811	0.0278253	-0.0505261	-0.288165	I	GCTCCATAAGTTCATTCATTTCTGCCCTCCTTCCAATGTCATCCTCTATCTCCACATACC[CG]TTCTCCCCGACTTTGCCCACATGAAGCTTTCTGATCGCGTTCAGAAGCGCCGCCTTGGGT	37	7	41739678	F	LOC285954;LOC285954;INHBA	NR_027118;NR_027119;NM_002192	Body;Body;Body			0.000594567	0.019031
SORCS2	cg14033676	3.40076e-09	5.08458e-06	-0.569955	0.0872485	0.43209	0.0601895	0.34217	0.0618973	-0.0899196	-0.208104	II	GCTTTTCCATCTCCAGTGCCTTTAAAAAGGATCATTCCTATGTATGAGTCATTTGAAGCA[CG]TTGCTTTGCAAATGCCCAGGGAAAAGTACACAGGCAATCCCCAAGGCCTCTGAAAGGGGC	37	4	7559417	F	SORCS2	NM_020777	Body			2.89099e-05	0.00306659
	cg20833901	3.40758e-09	5.08458e-06	-0.443896	0.0679561	0.331959	0.0420036	0.27526	0.0440396	-0.0566989	-0.170801	II	CAAATGATGACATAGAATTCTTCCCAGGCCTAGATATGCAAACAGAAGCAGTGCAAGGGC[CG]TGTACACAATGACAGTGTGGGTGCAGATAAGACAGTAATTTCCCGGAGAGCTTTGGTTGA	37	21	40467185	R						7.67762e-05	0.00554984
	cg12968732	3.41094e-09	5.08458e-06	-0.769385	0.117789	0.171981	0.0455853	0.120358	0.0412318	-0.0516225	-0.300164	II	TGACTGATAGAGCTTTTGCCAGACAAAGGCGCAAATAGCAAGGCATTACTCATGCCAAGC[CG]GAGAACACTGTGTCACGGCTGACAAATTTATGGGAGATATGAGCTCACCTCTTGCACAAA	37	2	67788868	R						0.000306128	0.0128495
BOC;BOC;BOC	cg18432201	3.43871e-09	5.11664e-06	-0.525825	0.0805231	0.249854	0.0417406	0.19316	0.0349405	-0.0566941	-0.226909	II	GGGAAAAGGGAGAAGATGGTGCTTTTGGTATGGGAAAGCAAAAGAAGTTGGAGGAGAGCG[CG]GGTCTGAGGCACAGCAAAAAGTGGGTGTTAACGGGAAAACTGCCCTAGAGTTTGGGGGAC	37	3	112930189	F	BOC;BOC;BOC	NM_001301861;NM_001301867;NM_033254	TSS1500;TSS200;TSS200	chr3:112930437-112931506	N_Shore	1.16841e-09	3.17476e-06
PRKRIR;PRKRIR	cg22077691	3.49925e-09	5.19727e-06	-0.421892	0.0646448	0.53096	0.0442095	0.468	0.0502609	-0.06296	-0.118578	II	ATTATATGCCAGGCAGAGGCTGCCTATGTGATCAGGACCCAGTAAAAACCTCGGACACTA[CG]TCTCTAACGGTCTTCTCTCCACAGAAACACGGCACGTGTTGCCACATTTCCACCACTGGG	37	11	76080782	R	PRKRIR;PRKRIR	NR_130898;NM_004705	Body;Body			1.86605e-05	0.00232487
TRAF2	cg11511314	3.50688e-09	5.19914e-06	-0.783334	0.120036	0.356545	0.0779852	0.252981	0.0783609	-0.103564	-0.290464	II	TCACTGGCTGTAAATGTCACACATGGGGACGGAAATCAACCCGTCTATACAGTTGGGAGC[CG]CTCTGCCCCTCGGAGCCGCCTCTCTTTGCTCTCCGGGTGCTCGGAGTGTGCTGCTAGTTG	37	9	139797211	R	TRAF2	NM_021138	Body			3.64532e-06	0.000807696
	cg04796378	3.54632e-09	5.24809e-06	-0.480697	0.0736883	0.263417	0.0365527	0.209985	0.042717	-0.0534319	-0.202841	II	GGGAAGAGCTGAGTCAGATGAGAGCAGGGAGGCCAATGTCACTTCCCCAATGTCACCAAA[CG]TCAAATAGAAAAGTTCACCTGGAAGGAAGCAGTGGGGACAAAACCACCACAGGGCGACTT	37	13	111228197	F						0.00086545	0.0237344
	cg00552684	3.56551e-09	5.26695e-06	-0.827527	0.126878	0.165632	0.0456529	0.102952	0.0385666	-0.0626808	-0.378433	II	CAGGAAGTGACTCACCCACCCTGATGTCTGAGTTGCTGCTTCCTTTATCTTGCAGGAGGG[CG]TGGCGGTGGGTCCCTGGGCTGTGCCTGTGACTGGAGTGGCTAGAGGCTGCTGGCTCCTGG	37	1	152020794	R						0.000203798	0.0100818
MAML3	cg00747046	3.58987e-09	5.29336e-06	-0.757038	0.116097	0.908638	0.0270552	0.861834	0.0368804	-0.0468043	-0.0515104	II	ACTTTAGGAGGCTCTGAATAGTAAGTGTTTGTTCCCTGCAGCTTAGTAAATGTCACTTTA[CG]ATGATTTTCCATAATCCACTTGACTGCAGAGAGATGTACAGTGGGAAAATCGAGGCATAG	37	4	140827608	F	MAML3	NM_018717	Body			1.01743e-09	2.86144e-06
	cg06746972	3.5965e-09	5.29358e-06	-0.591652	0.0907397	0.749863	0.0491501	0.66712	0.0532223	-0.0827432	-0.110344	II	CTGTGTTGGTGGTGAGGCATAATTATGATGGAAAAAACATTTTCCAAGGTCTGGAACTGA[CG]TGTACTCCTTGTGACATTTTAATCTGTGAGTAATAGATTCCATTGCCTACAGGGCTGCAA	37	12	94312169	F						1.25292e-06	0.000399642
KIAA0040;KIAA0040;KIAA0040;KIAA0040	cg27226320	3.6088e-09	5.30075e-06	-0.575119	0.0882143	0.601565	0.0540447	0.514542	0.075812	-0.0870234	-0.144662	II	TCCTCTTTTTCATCAACAGCTTAGCCTCTATTAGAACTCTGTTTACTTGAAGGTTTTTGA[CG]TTGGCATAACATTCCAACTTCATGGGGTTGGAATAAGTCAGGATTCCCTGGTTGGGACAG	37	1	175158326	F	KIAA0040;KIAA0040;KIAA0040;KIAA0040	NM_001162894;NM_001162895;NM_014656;NM_001162893	5'UTR;5'UTR;5'UTR;5'UTR	chr1:175161900-175162364	N_Shelf	1.20589e-05	0.00175361
	cg17814814	3.61521e-09	5.30075e-06	-0.574196	0.0880779	0.31167	0.0528695	0.2405	0.0508806	-0.0711702	-0.228351	II	TACTCACTTGTTTGCCCTCCAGCAGGGGCAGCCGGGGACACCTCCCTAGAGTGACTACAG[CG]TTTATCCCTGGGATGACTCAGCCCAAGCCTCCCTCTGCCCAAAAAGGGAATCTGAGGCTG	37	1	222060676	R						2.13062e-05	0.00252762
	cg12423968	3.62084e-09	5.30075e-06	-0.425898	0.0653334	0.304981	0.0414865	0.249406	0.035321	-0.055575	-0.182224	II	CATTTATATTGGAATAAGTTCACGGTCACCTTGAAGTTTCTTTTTGTACATGGAGGATGA[CG]TGCCTGTTTTACTGTCTTGTCTAAGAGCTGAGCAATTAGGCAGAAGAATGGCATTTACGG	37	9	86876032	F						5.23428e-07	0.000222464
	cg09454039	3.64185e-09	5.32197e-06	-0.662291	0.101616	0.226248	0.0486871	0.16314	0.0407636	-0.0631085	-0.278935	II	TTGATAAATATTGTAATCATTCCTGCAAGGCAGGTCTCTAAGAGGCACCTATGTCCATTC[CG]TTGGAAGGAGACATTTGGCCATGACACTGCACTTTGAGCTTGTCCTGTTTAGCACAGCCA	37	15	53745852	R						1.36281e-05	0.00190328
TMEM51;TMEM51;TMEM51;TMEM51	cg07180646	3.66049e-09	5.33421e-06	-0.775904	0.119068	0.302195	0.0614335	0.21521	0.0657808	-0.0869846	-0.287843	II	TTTCCTTTTGAATGGGTTACCCGGAGAACAGCTTGTCTAGGGAACTGTTGGCCCTGGGAC[CG]TGAACAGCTTTCACACCCCGGAAACCTGTCACAAGAGGATCCTGACCTATTGGGACAGAG	37	1	15481541	R	TMEM51;TMEM51;TMEM51;TMEM51	NM_001136218;NM_018022;NM_001136216;NM_001136217	5'UTR;5'UTR;5'UTR;5'UTR	chr1:15479219-15481471	S_Shore	2.00935e-05	0.0024418
LINC01135;LINC01135;LINC01135	cg02003167	3.66329e-09	5.33421e-06	-0.521778	0.0800728	0.0341847	0.00890298	0.0250783	0.00505463	-0.00910646	-0.26639	II	CTCTCAGGGTGCTAATGACAGCACACCCACATGCTGATAGAGCCCACATGCTGATAGAGA[CG]ATAAGAAAGGAACAGCTGGGAGGGAGGGAGGAAGGGAGGGCCAGCAGGAGCCTGGGCCAG	37	1	59362447	R	LINC01135;LINC01135;LINC01135	NR_034015;NR_034014;NR_108106	Body;Body;Body			3.55584e-05	0.00346871
SH3PXD2A	cg25961428	3.67623e-09	5.34353e-06	-0.415904	0.0638328	0.295945	0.0391158	0.241446	0.034697	-0.0544992	-0.184153	II	CAGCGAAGGAACACTGTGAAAGTGGAATTCTAGGAAGACACATCTGGCCAGTACAGAGGA[CG]GAGAGTGGTGCAAGAAACATCTGTGTGTGAGACAGCCAGCCAGAGGAATCCTGGCACCAG	37	10	105539407	F	SH3PXD2A	NM_014631	Body			4.38026e-08	4.26319e-05
SMOC1;SMOC1	cg12943115	3.70245e-09	5.37209e-06	-0.725754	0.111415	0.12524	0.0356322	0.0839955	0.0247778	-0.0412449	-0.329326	II	TGAGCCTTCTGGTGGGTGCCGGCTGCTGGGGCTCTCTCAGGCTTCCTCGGGCAGGAGTGC[CG]GGAGAAAGTTACTCTTTATCCCACTCTCTCCCGGGGCCTACTCCCGCGGAGCTCCTCGGC	37	14	70345911	R	SMOC1;SMOC1	NM_001034852;NM_022137	TSS1500;TSS1500	chr14:70345943-70346527	N_Shore	0.00537483	0.0682355
C2orf73	cg26289571	3.7341e-09	5.39536e-06	-0.617846	0.0948765	0.178123	0.0390476	0.121965	0.028931	-0.056158	-0.315277	II	AGCCTGATATAAGGCAGAATTCAACTCTGGACTTTTCTTTTTCCGTTATCCAGGGAAATG[CG]TGAGTTACTATGACAGATGCCAAAGACTTTTGGCTCTGGTAGTGGAAATTGGGAGGCAAT	37	2	54557203	F	C2orf73	NM_001100396	TSS1500	chr2:54557630-54558039	N_Shore	3.09393e-07	0.000155972
SMAD1-AS2;SMAD1;SMAD1	cg17964027	3.73715e-09	5.39536e-06	-0.500244	0.0768197	0.283922	0.0473793	0.230177	0.0440415	-0.0537453	-0.189296	II	CAATACAAATACAGCAGGTCCTCAGACAACCTCATTTCATTCAATGCCATTTCCTTATAA[CG]TTGATGAGAAAAAACATTCCCAGCCTAGGCCACTGTCTGTGTGGAGTTTGCACATTCTCC	37	4	146424841	F	SMAD1-AS2;SMAD1;SMAD1	NR_108077;NM_005900;NM_001003688	TSS1500;5'UTR;5'UTR			0.00912403	0.0921296
TAMM41;TAMM41;TAMM41	cg07360009	3.7383e-09	5.39536e-06	-0.624079	0.0958372	0.869146	0.0317076	0.805847	0.0540263	-0.0632992	-0.0728292	II	CCTACTGGGCTAATGTGAAATCACAAGAGGCTGGACACACGCAGAACCTTCTGAGTCAAG[CG]TGGTGAAAGCAATGTGGCTGAATCCTTTGTTGGAGAGGGAGCAAATTGTCAGGGGGAGTA	37	3	11859613	R	TAMM41;TAMM41;TAMM41	NR_104314;NM_138807;NM_001284401	Body;Body;Body			1.02873e-08	1.58033e-05
	cg26438942	3.76642e-09	5.42636e-06	-0.548393	0.0842357	0.551136	0.0569022	0.458851	0.0595717	-0.0922848	-0.167445	II	CTTGCTTACTTCATTCAGGATAGATAAAAGCCATGTTGTATGAAAAAAAAAATGCCCTAA[CG]AATGGGAAATATCTAAACTTTCAATTGCTACAGATGACTCAGTGAGTGGGCAGTTGCAGA	37	15	77695188	F						0.000892902	0.024188
	cg04589652	3.7865e-09	5.44568e-06	-0.447215	0.0687067	0.530877	0.0497271	0.458086	0.0447583	-0.0727914	-0.137115	II	TCTGAAAATTAGAACCTGAGTCTGATAGACCATAGTCATTGGTACATAGAATGAGCTCCA[CG]AATGTTTGCAGAATTAGATCCTGGCTTTGGCATTGACCTGAAGGTAAACTACGTGGTGAT	37	10	7465369	F						2.90149e-06	0.000698039
RASSF3;RASSF3	cg18544413	3.85753e-09	5.53809e-06	-0.744884	0.11451	0.12041	0.0357944	0.0753994	0.0227804	-0.0450103	-0.37381	II	TAGGAACTTAGTCACTGTCGTCTTTCTGGTTTTCATGAGATCAAATCAAATAAGGTAATA[CG]TGCAAACTGTATAACGTGCTGCAAAGGCAGACTCTGCTGCTGTCCTTAGAGTCCAGTTCC	37	12	65019442	F	RASSF3;RASSF3	NR_040718;NM_178169	Body;Body			0.000148093	0.00831618
	cg06833552	3.9044e-09	5.59554e-06	-0.569221	0.0875409	0.456484	0.0595859	0.367502	0.0760827	-0.0889818	-0.194929	II	TCCACGCTGTACTTAAAATACTCTAGGGCTGGCCAAACAGAACCCCACTGTGAGTGAGCA[CG]TGTGTGAAGGTGGGATTGGCAGCTCAGCCCTGCGGAGCCCTCTGAAGAGCAGTCTGCATT	37	1	169072072	R				chr1:169074766-169076411	N_Shelf	1.12619e-05	0.00167774
TULP4;TULP4	cg07159114	3.91423e-09	5.59981e-06	-0.819198	0.125996	0.793023	0.061453	0.705139	0.0695292	-0.0878838	-0.110821	II	TTATCAACATGAGTCACATTTTCACTTTCTTGTTCATTTGCACACTTTAGATCTAAATGC[CG]AGAACTAGGTTTTTGTTTATATAGCCTCGGTTGTCTCTGGAAGGAAAAATAGTTCCACGT	37	6	158763463	F	TULP4;TULP4	NM_020245;NM_001007466	Body;Body			0.00055739	0.0183029
TIAM1	cg06075884	3.95787e-09	5.65051e-06	-0.510942	0.0786141	0.754676	0.0435514	0.683821	0.0375386	-0.0708547	-0.0938875	II	TGCTGAAAGAGAGTAAAACAGAAGCCCAAATCACTTACATAGAACTTTCCATTGTATACA[CG]TTTTCTTACGAAGGCAAACATCAAATTCAGAGAAAATGCATGAAGAATATGCACAGGAAA	37	21	32650536	R	TIAM1	NM_003253	5'UTR			4.21126e-06	0.000881374
MYH10;MYH10;MYH10	cg24931885	3.96351e-09	5.65051e-06	-0.458625	0.0705679	0.431252	0.0433985	0.370489	0.0628878	-0.0607628	-0.140899	II	GAGCTCAGCAAGGCTTACAGTTTCCTCTAAGCATTTCTGTAATGAAATCAATAACTTTCC[CG]TATCTCTTAAATGGAAGACACAAAAGTGCAGGTAAGGAGTCTCCAGACAGGGTCCTACCT	37	17	8435763	R	MYH10;MYH10;MYH10	NM_005964;NM_001256095;NM_001256012	Body;Body;Body			9.45206e-05	0.00632299
CHST13;C3orf22	cg01210965	4.02335e-09	5.71155e-06	-0.404485	0.0622689	0.482905	0.0413841	0.413807	0.0533165	-0.0690978	-0.143088	II	CAGCATGTGTCAGCACCGCATTCCTTTCATGGCTGAGTCATATTCCATTGCATGGATGGC[CG]CATACATTTGCCCACTCAGCAGTGCACACTTGGATTTTCTGGCTAATGTGAATATTGGTG	37	3	126259452	R	CHST13;C3orf22	NM_152889;NR_130715	Body;Body	chr3:126260488-126261356	N_Shore	1.86857e-06	0.000518548
	cg10558206	4.02573e-09	5.71155e-06	-0.745874	0.114827	0.748376	0.0660845	0.639606	0.0765024	-0.108769	-0.145341	II	TTGAGAGGAATTAAATCTCTTGCACCTTTTAAACTCTCTTTCTCAGCTATCCATAGAGTT[CG]CTAGAGATGGAAGCAGCTCAGGGTGACACACCCTTCACTTATTTGGGGAATGTGATTTTC	37	3	70899100	R						9.74759e-09	1.52011e-05
BPHL;BPHL;BPHL;BPHL	cg22865624	4.03092e-09	5.71155e-06	0.549603	0.0846146	0.649882	0.0577903	0.724065	0.0506198	0.0741834	0.114149	II	GTCAGGTAACATCTGCCGGCACCTGCTGCCCCGGGTCCAGTGCCCCGCCTTGATTGTGCA[CG]GTGAGAAGGATCCTCTGGTCCCACGGTTTCATGCCGACTTCATTCATAAGCACGTGAAAG	37	6	3140675	F	BPHL;BPHL;BPHL;BPHL	NR_026648;NR_026649;NM_004332;NM_001302777	Body;Body;Body;Body	chr6:3140555-3140785	Island	3.08216e-06	0.000728175
	cg06341047	4.03429e-09	5.71155e-06	-0.472228	0.0727043	0.422195	0.0513685	0.353951	0.0445999	-0.0682441	-0.161641	II	CATTTTGTCTCGAACTTAGTTTTGTCTTTGACAGATGTAACCATGACTTAAAGCAATACC[CG]GCTTGTAGAAGAAGTATTTACTTATTCAACAAATATCTACTAAGTACCTACTAAGTGCCA	37	3	70048377	R						0.000489931	0.0169569
ARHGAP26;ARHGAP26	cg17568809	4.08501e-09	5.77335e-06	-0.34421	0.0530169	0.651306	0.0351019	0.600969	0.0339339	-0.0503366	-0.0772857	II	GGTCAGCACTGAGTTACATGCTTTAAAGCCTGTCACCCTTTTGTACTTGTTAGAATTAAA[CG]TGGGCATTTTGCAATACATAAGCGCTTCTTGAATGGCATAAACTCTCAAAGGATGTTCGA	37	5	142153529	R	ARHGAP26;ARHGAP26	NM_015071;NM_001135608	Body;Body	chr5:142149599-142150832	S_Shelf	2.75032e-07	0.00014472
LOC253573	cg02423065	4.10403e-09	5.79021e-06	-0.529849	0.0816228	0.395025	0.0592251	0.328424	0.0552106	-0.0666007	-0.168599	II	CTCTCAGTGGCCGTGTGGGCCACCACTGTTGCTCTGCTACTACTGGACTGTCATTGTTTT[CG]ATCTTGGCCTGGGTCCTGCTGCAGGCTGCCAGGCCAACCACTTGGCATGCATGTGCCCCT	37	3	186193874	R	LOC253573	NR_033844	Body			4.73866e-07	0.000208012
	cg00970981	4.11851e-09	5.80062e-06	-0.695859	0.107209	0.896109	0.0264113	0.838792	0.0529792	-0.0573167	-0.0639618	II	GCCAATAAAAGGTTTGGTGGAGTTTTCCATCTGCTGTTCAACTTCACTGTGGCTTCCACA[CG]TACAGCTCAGTATCAAAGGAGGCTGCACTTCAGAATCCTCTCGTGAGCTGTATGCAAGCC	37	15	48377662	R						9.41892e-11	5.05401e-07
ECM2;ECM2;ECM2;CENPP;CENPP	cg09241262	4.13138e-09	5.80874e-06	-0.650719	0.100265	0.342903	0.0647695	0.260463	0.0572176	-0.0824395	-0.240417	II	CCTTCCAAAGTGCTGGGATTACAGGCATGAGCCACCGCACCTGGCCTGAAATTCTTATAT[CG]TTATTTCAGGGGTCCAAATCATTTGGCAAAGAGGAGCTAAATATTTGTTTAAATGACGTG	37	9	95299472	F	ECM2;ECM2;ECM2;CENPP;CENPP	NM_001197296;NM_001197295;NM_001393;NM_001012267;NM_001286969	TSS1500;TSS1500;TSS1500;Body;Body			0.0025886	0.0448276
	cg25291653	4.18338e-09	5.87175e-06	-0.58457	0.0901108	0.219403	0.0392666	0.16303	0.0401411	-0.0563725	-0.256936	II	TGTCTCTAGGAGAATGAGGAATAGTCACTTCCTGCCTTTGTCCATTAGCGCCGACCAACG[CG]ACCAGCTCCGTTTACATTCTTTCAGTGGTGTTGTTGAAAGGGCTTGGCAGCTCCCAAATG	37	20	19867145	F						0.000213223	0.0103546
LINC00881;LINC00880	cg21243455	4.20375e-09	5.89021e-06	-0.715773	0.110354	0.190384	0.0459204	0.128477	0.0400312	-0.0619071	-0.32517	II	GTTGGATGGCCTTAGTGAAGCAGTTAACCGCTCCATGCCCTAGCTTTCTGGTCTGCAAAA[CG]GAGATAAAAATAGGCTAGGGTCGTGGGATTTAAATGAGATAAGGTGCACATTGTTTAGCA	37	3	156807552	R	LINC00881;LINC00880	NR_034008;NR_034007	TSS200;Body	chr3:156806688-156807069	S_Shore	1.18926e-06	0.000387519
	cg11225090	4.21431e-09	5.8949e-06	-0.605592	0.0933745	0.386822	0.0637698	0.303044	0.0569081	-0.0837779	-0.21658	II	ACTTCCTGGTGACTCTGGGTAAAGTCATTGTTGCTGGAAGAGAAGGGAAATGCATGTTTC[CG]GTGAGTTTTGCCTTATGTGGCTAAAATGTGAGGAACTTGGCAAATTTCCCAGTGCAAGAA	37	4	185276573	F						1.97037e-08	2.4954e-05
ANKH	cg14159660	4.29285e-09	5.9945e-06	-0.722182	0.111421	0.931883	0.0190883	0.897193	0.0322663	-0.0346902	-0.0372259	II	GGCTTTCTGTGGTGCATTTTGGCAGCCCTGTGTGGATGTGTCAGAGGCTGTCTGACCACG[CG]TGAGGCTCGTTGATGGTGATAGGTTTCTATGTGTGACGCTAAAACGCCAGGAAAGAAAAG	37	5	14817367	R	ANKH	NM_054027	Body			2.07909e-07	0.000122371
CDKN1A;CDKN1A	cg11920449	4.37683e-09	6.10133e-06	-0.572527	0.0883894	0.75504	0.0448706	0.671787	0.0618419	-0.0832526	-0.110262	II	TGCATGATCTGAGTTAGGTCACCAGACTTCTCTGAGCCCCAGTTTCCCCAGCAGTGTATA[CG]GGCTATGTGGGGAGTATTCAGGAGACAGACAACTCACTCGTCAAATCCTCCCCTTCCTGG	37	6	36645608	F	CDKN1A;CDKN1A	NM_078467;NM_000389	TSS1500;TSS1500	chr6:36646244-36648465	N_Shore	3.79974e-06	0.000828098
PDE4B;PDE4B;PDE4B;PDE4B;PDE4B;PDE4B;PDE4B	cg13964104	4.41361e-09	6.13682e-06	-0.634625	0.0980041	0.337973	0.0588766	0.252288	0.0608808	-0.0856845	-0.253525	II	TGGGGTTACATCAAGGTGGGTTAATTTGATTGTGTTCTGTGTCTTTGATAAAATGTGAAA[CG]TACCTCTGTGTGTTTTTTTGTGAAGTACAGGACATCTGTAATAATTTGATTTGTGTGTTC	37	1	66820623	F	PDE4B;PDE4B;PDE4B;PDE4B;PDE4B;PDE4B;PDE4B	NM_001037339;NM_001297442;NM_001037341;NM_002600;NM_001297440;NM_001297441;NM_001037340	Body;Body;Body;Body;Body;Body;Body			4.89437e-05	0.00421273
LINC00881;LINC00880	cg04265842	4.41732e-09	6.13682e-06	-0.773414	0.11944	0.134766	0.0417501	0.0884856	0.0258595	-0.0462804	-0.343413	II	AGATAAGGTGCACATTGTTTAGCACAGTGCCTGCGCATGGAAGGCTCTCAAATAAATATT[CG]TGCAATGTTTTGAGAAGTAGAAAGTGCTAGGCACGTAGGCGTTCAGGAGACAGTCACGGT	37	3	156807650	R	LINC00881;LINC00880	NR_034008;NR_034007	TSS200;Body	chr3:156806688-156807069	S_Shore	0.000340551	0.013698
	cg03137889	4.44452e-09	6.16413e-06	-0.554822	0.0857005	0.368511	0.056276	0.28331	0.0519446	-0.0852008	-0.231203	II	GATATTCAAACCGAAACCCTTTAAATACATGATATTCACACTGAAAGATACAGTCTTGTA[CG]TGCAGGAGAGAAGGCGAGCGAGGGCATGGCAGGCAGGGCGTGTCTGTGCCACCACCAACA	37	6	108454859	R				chr6:108455060-108455273	N_Shore	2.35298e-05	0.00269953
RNF185;RNF185;RNF185;RNF185;RNF185;RNF185	cg05562612	4.45518e-09	6.16793e-06	-0.736615	0.11379	0.252289	0.0586123	0.174497	0.0527937	-0.0777922	-0.308346	II	TGTTCCATTTGTTTAATCTACTTGATGTCAAATCTTTTTTTTTTTTTTAATTGAAGCACA[CG]TTAGCAAATTCTGACCTAGAGTGGGGATCTGCATACTATATATAGGCTGTGAACCAAACC	37	22	31558631	F	RNF185;RNF185;RNF185;RNF185;RNF185;RNF185	NM_001135825;NM_152267;NR_024212;NR_024211;NR_024210;NR_024209	5'UTR;5'UTR;Body;Body;Body;Body	chr22:31556124-31556466	S_Shelf	0.00013324	0.00777055
	cg10598503	4.46683e-09	6.16793e-06	-0.927005	0.143214	0.952478	0.0148117	0.909251	0.0529255	-0.0432279	-0.0453847	II	GAGACATGTTGACGATTCTTTTTCCACTGATTTCAAAGCACCCTCAGTCCGCATGGCAGC[CG]CCACCTCTGATTCATCTAGTTTGAGGTCTGTTCATGCAGCAGATGGAAGTTAGCATGCCC	37	3	72235389	F						1.43165e-07	9.48543e-05
	cg16003659	4.47391e-09	6.16793e-06	-0.38025	0.0587483	0.45801	0.0421573	0.397491	0.0426624	-0.0605192	-0.132135	II	CCTCCAGACACCAAGAATTGTCCTTAGATAAACTCTAGTCACAGAGCCTCCTGACTAGCC[CG]TGGGGCTGAACAAGGGGCAGATGAGTGGTAGCTCAGGTTAGATTTTCTCTGACCTCTACT	37	11	43575929	R						0.000606253	0.0192452
LOC339862	cg24578090	4.47746e-09	6.16793e-06	-0.431319	0.0666403	0.560795	0.047982	0.496856	0.04467	-0.0639389	-0.114015	II	CTTAGTTTGATGAGCTCAATTTTTTTTTTCTTTTATGAGTCATGCTTTTGATGTTATATC[CG]AGAAATCTTTGCCTTGTGCAAGGTCACAAATATTTACTTTTGTGTTTTTTTTTCTAGCAA	37	3	18158545	F	LOC339862	NM_001257177	Body			2.49445e-05	0.00280039
	cg19403312	4.53074e-09	6.23081e-06	-0.481546	0.0744303	0.396749	0.0623444	0.332002	0.0509666	-0.0647467	-0.163193	II	CCCAGATTTGTAAACAGAGGCTGTGGAAGCCAAGGTACACATGGGCAGATGCAAACGAGC[CG]TCTGCTGAGGAGAAAGTCGAATGTGCTCGGGGTGGGTGCGCGTCTGCCTGAAGCACGTGT	37	8	129165545	R						1.73018e-05	0.00221599
PLCH2	cg20066001	4.59854e-09	6.31343e-06	-0.388154	0.0600254	0.555984	0.0412367	0.490403	0.0421425	-0.0655805	-0.117954	II	CTGTCCTGGGCTCTGCAGGCCAAACTCCTCCCCTGGTATGGGGGGAGGCGAGCAGCTGCC[CG]GAACCTTCCAGTCCTTGTTGCTGGAGCCAGTAGAGCCTGGGCAGTGGGTGGGAAGAAGGG	37	1	2406733	F	PLCH2	NM_014638	TSS1500	chr1:2409757-2410049	N_Shelf	7.02711e-07	0.000270442
SH3RF1	cg09178384	4.67048e-09	6.40144e-06	-0.310223	0.0479991	0.56671	0.0307286	0.518525	0.0398175	-0.0481843	-0.0850246	II	GGGTTACAACAGATGATGCAAGAAATCTCTGCCCAGCCACCAACTAGGTTTATGATTTGA[CG]AGGAGTCTCAGTTTATCCTCTAGTCTCCAGCTAGGGCCACAGCTAAACCATTCAAGACAT	37	4	170193375	R	SH3RF1	NM_020870	TSS1500	chr4:170191357-170192844	S_Shore	3.78905e-05	0.00360475
RXRA	cg24341498	4.67834e-09	6.40148e-06	-0.745942	0.115422	0.216191	0.0538226	0.148877	0.0412082	-0.0673141	-0.311364	II	CGGCGGAGGCGGCCCGAGCTGTCCCGGGGCAGGAGTGCTTCCTTTCGTTTTCAAACAAAT[CG]TGAATTTAAAAGTCAGGCAGAGAACTACCCAGGGTATAAAAATAGCCACCGGCCACAAAG	37	9	137217390	F	RXRA	NM_002957	TSS1500	chr9:137217062-137218078	Island	1.27431e-05	0.00181956
	cg04635111	4.73284e-09	6.46521e-06	-0.60763	0.0940576	0.179233	0.0406646	0.126824	0.0318265	-0.0524087	-0.292406	II	CCCTTCAGTTCTCCCTGCCCTTATTACTGTCGGCCTCTAGAGGGAGCGCGAGGTCCTTTA[CG]CCAACACCCGCAGGCTGCTGCAGCTGAGGCCAAATTTTAAGTACCTGCAGGAGCTACAAC	37	9	74896043	F						1.62727e-07	0.00010385
	cg02602982	4.75824e-09	6.48906e-06	-0.587752	0.0909972	0.862065	0.0295879	0.801845	0.0557633	-0.0602194	-0.0698549	II	AGCACATGCCTGCTGCCCAAGTGTGTCAATGTGACTGACCTTCCCTGCACTCTGAGTGGG[CG]GCTGGGGATGTGGTCCCAGTGCCAGGGAGCTGGGGGGTGTTGGCCTGCCATCTGCTCTCA	37	22	20259307	R				chr22:20254889-20255692	S_Shelf	1.48202e-05	0.00201335
	cg07446509	4.77974e-09	6.50752e-06	-0.688147	0.106557	0.234528	0.0517476	0.167339	0.0402398	-0.067189	-0.286486	II	GCCACTGAAAGGAGAAGGCAGCATGGTCAGCTCGGGAGTGACCAGCAGCACAGCCCACGA[CG]TCGCCAAATTAGCTTCTAGATTAGTGCAACGCAAAGCAAAGTTCCAGCAGGCATTTTAAA	37	14	105104840	F				chr14:105106461-105106666	N_Shore	4.15257e-05	0.00382522
	cg21091841	4.85382e-09	6.59738e-06	-0.579301	0.0897493	0.344567	0.055857	0.261759	0.0571094	-0.0828083	-0.240325	II	TAAAAATAAAAGAGACAATTTTTTTTTCCTGTTAATTAGCTTCCTGAGGTACAAGTAAGA[CG]GCACCAACATGTTAAGATAAGAGAGAAGGCTATCTTTTGGAATTCTACTACTGTTTCAGG	37	13	34251239	F						2.41226e-10	9.88666e-07
	cg25962657	4.86485e-09	6.60139e-06	-0.490006	0.075921	0.401758	0.0593137	0.341024	0.0509299	-0.0607331	-0.151169	II	TTTCCAGGCGCCATCATCACTCCGACTATAGAATCAACAGGATTTGACAGGTGCAGCTTT[CG]ACTGCTCTGTTGAGAGGGTGGAGACAGAAGCAAAAGCTGCCCACAGAAAGGCGACAGGGA	37	7	75936633	R				chr7:75931704-75932978	S_Shelf	0.00871336	0.0897875
	cg10112017	4.88315e-09	6.61523e-06	-0.721111	0.111742	0.096891	0.0306602	0.0639976	0.0155069	-0.0328934	-0.339489	II	CAAGAGGCTGGGGAGCCGATGACTCACCCTGCCGGCTAATTGCAGCGTTAAATAACTTTG[CG]CCGGATTCGGTGGCTGCAGCAGGGAACGCGCTCCGGGCGCCGGGGGAGGTGGAGGGACGC	37	4	571489	R				chr4:570950-571768	Island	0.000126816	0.00754196
	cg11889721	4.89432e-09	6.61939e-06	-0.789165	0.122297	0.30731	0.0764802	0.210838	0.0671051	-0.0964727	-0.313926	II	GGCAATACGCCCAGCCGTGTGAATGGAGCTCTAGCTTCAGCATCAGGAAGCCTGGGTCGA[CG]TCTCCTCCTCTGACTCATTGCTTGCTGAAACATGAATCATATGCCCTTTCTCAGCACTGG	37	3	188668845	R				chr3:188665275-188665552	S_Shelf	9.04382e-06	0.00145687
	cg05453127	4.90667e-09	6.62513e-06	-0.674281	0.104503	0.0993418	0.0292309	0.0640133	0.0196542	-0.0353285	-0.355625	II	GCTCTGCCTTTTTTTAACCAAACCAGAGTGTAAACAAATGGCTGTGTGACTCACCATAAT[CG]ACATAGCAAGATATGATACATGCCAGGAGAGAAAAAGAAAGTGCTGATGGAAAAATAATC	37	14	50439817	F						0.00017463	0.00919727
	cg02092541	4.97862e-09	6.71118e-06	-0.446445	0.069226	0.791441	0.041222	0.742337	0.0499123	-0.0491041	-0.0620439	II	AACTGTGGACCTAGTCGCAGCACTGAGCGAGGTACATGGGGTCCCTGCTTTCTTCTTCTG[CG]GGAGATGGACAAAGAACAAATAAATGTACAAATGTCAATTGGTAGAAAGTCCTATGCTAA	37	X	39612428	F						6.20585e-07	0.000248845
ITGB5	cg13841248	5.05971e-09	6.80926e-06	-1.15589	0.179332	0.207538	0.0737593	0.117876	0.0626195	-0.0896619	-0.432026	II	CATTTGGCACCAATAAGCATTTTGAAAAGGAAGGAAGCAATGAATAAAAAACTAAACACA[CG]GAGTTCACAAATGTCAGTGTTAGGTCTAGGTCATGGAAACAGGAACTAGCAGCCCAGATG	37	3	124597685	F	ITGB5	NM_002213	Body			0.00765883	0.0835623
CACNA1C-IT3;CACNA1C;CACNA1C;CACNA1C;CACNA1C;CACNA1C;CACNA1C;CACNA1C;CACNA1C;CACNA1C;CACNA1C;CACNA1C;CACNA1C;CACNA1C;CACNA1C;CACNA1C;CACNA1C;CACNA1C;CACNA1C;CACNA1C;CACNA1C;CACNA1C;CACNA1C;CACNA1C	cg16155453	5.08856e-09	6.82763e-06	-0.485897	0.0753995	0.391893	0.04289	0.329144	0.0638576	-0.062749	-0.160118	II	AGCGGGCACATGATTAAATACTCATGCTTTGTCAAAACACTGACAGTTACAAAATGCCTC[CG]CGTCTACTCAGGGAAGGGTGAGCAATGAGGAAAATGACTTCAATATGCAAAAGACATTCC	37	12	2378305	R	CACNA1C-IT3;CACNA1C;CACNA1C;CACNA1C;CACNA1C;CACNA1C;CACNA1C;CACNA1C;CACNA1C;CACNA1C;CACNA1C;CACNA1C;CACNA1C;CACNA1C;CACNA1C;CACNA1C;CACNA1C;CACNA1C;CACNA1C;CACNA1C;CACNA1C;CACNA1C;CACNA1C;CACNA1C	NR_046769;NM_001167625;NM_001129841;NM_001129842;NM_001129832;NM_001167623;NM_001129835;NM_001129843;NM_001129827;NM_000719;NM_001129829;NM_001129840;NM_001129838;NM_001129836;NM_001129834;NM_001167624;NM_199460;NM_001129837;NM_001129844;NM_001129831;NM_001129830;NM_001129846;NM_001129833;NM_001129839	TSS1500;Body;Body;Body;Body;Body;Body;Body;Body;Body;Body;Body;Body;Body;Body;Body;Body;Body;Body;Body;Body;Body;Body;Body			2.35046e-05	0.0026974
MORF4L1;MORF4L1;MORF4L1;MORF4L1;MORF4L1	cg09261072	5.09008e-09	6.82763e-06	0.457557	0.0710026	0.352489	0.0505693	0.411785	0.044436	0.0592959	0.168221	II	TAGATTGACCTGCTAATGAATTGTTTTTGTTTTTACCATCGGATACCAACGTGTTTTTGT[CG]TAGGGTATAGTTGAAGTTTGAGCCAAAGTGGTGCTCTGTATACCCGTCCTCATTTTTCCT	37	15	79170388	F	MORF4L1;MORF4L1;MORF4L1;MORF4L1;MORF4L1	NM_001265603;NM_001265604;NM_001265605;NM_206839;NM_006791	5'UTR;5'UTR;5'UTR;Body;Body			1.24006e-07	8.71893e-05
	cg12271894	5.11119e-09	6.84471e-06	-0.559614	0.0868518	0.0386633	0.0107023	0.0282615	0.00663551	-0.0104018	-0.269036	II	GGTGGAGCTAACACTAACTTATCTCTCCAGGCTGCTAGGCGGAGTAAATGCCACAGGGCA[CG]TGGGAGCACTTGGCACATTGTAAAGCTCTGTGTCCAAGCTGTTGAATGCTGTTGTGACTC	37	11	125983670	R						8.58073e-07	0.000310905
TTI1;TTI1	cg18179663	5.17038e-09	6.91264e-06	-0.529131	0.0821531	0.590231	0.0584214	0.520129	0.0646531	-0.0701022	-0.118771	II	GGAAATGACTACCCTGTGGTCGACCACAGCCTCTGATGACCAAAACCCACTTTGTGCAGG[CG]GTGCTGCGACCAGGCTCGATCTGTCATCGAGAACATTCTGCTCCCAACCTGGCACGGCAT	37	20	36619159	F	TTI1;TTI1	NM_014657;NM_001303457	Body;Body			0.0003226	0.0132651
ETS2;ETS2	cg01539436	5.20584e-09	6.94868e-06	-0.381866	0.0593026	0.71902	0.0322703	0.662506	0.0399036	-0.056514	-0.0785987	II	TATACACTGAGAAGCCATCAGAATCAATTCAGTCTCCAAGAAATAATCACTTCCCCTATA[CG]TGATTGTTTCAGCCGTATAGATTCTGACTGTGACTCATGCCACGGTGATACCCGGAGACC	37	21	40176506	F	ETS2;ETS2	NM_001256295;NM_005239	TSS1500;TSS1500	chr21:40177002-40178667	N_Shore	4.63673e-06	0.000937695
LOC101927416;LOC101927416;SRGAP3;SRGAP3	cg05557582	5.27501e-09	7.02952e-06	-0.559466	0.0869224	0.592968	0.0657349	0.503259	0.0750227	-0.0897086	-0.151287	II	ATGCAGGGGTTGCATAGAGACTGAGTAGCCAAGGTCAGTCACGTGGGTGACTCATACCTC[CG]TGACTGACTCCCTTCTCCTAACAAAAACCCTGGACACCAAGGGGCAGTTGGGTTTCCCTG	37	3	9234126	R	LOC101927416;LOC101927416;SRGAP3;SRGAP3	NR_121664;NR_121663;NM_001033117;NM_014850	TSS200;TSS200;Body;Body			1.00034e-06	0.000344399
NUAK1	cg15292058	5.31368e-09	7.06951e-06	-0.805863	0.125235	0.376675	0.0719916	0.270435	0.0836979	-0.106239	-0.282046	II	TAGAAGTGGAAATGCCCAGCCCTGGTTTTCACATGCAGTTAAAAGTTTACCGAAGAGTTT[CG]CTGTAAAGCCAACATCTGGCTGCTCCTGGGCTGTTTCCAGGGAATTTTATCAATTCAGCC	37	12	106525581	R	NUAK1	NM_014840	Body			0.00263362	0.0452541
PLCH2	cg10716120	5.3561e-09	7.10652e-06	-0.405285	0.0630005	0.605955	0.0392913	0.53831	0.048433	-0.0676448	-0.111633	II	CCTGGCACCTCCCTGTCCTGGGCTCTGCAGGCCAAACTCCTCCCCTGGTATGGGGGGAGG[CG]AGCAGCTGCCCGGAACCTTCCAGTCCTTGTTGCTGGAGCCAGTAGAGCCTGGGCAGTGGG	37	1	2406721	F	PLCH2	NM_014638	TSS1500	chr1:2409757-2410049	N_Shelf	2.27951e-05	0.00264124
	cg01440882	5.35889e-09	7.10652e-06	-0.585493	0.091015	0.252641	0.0498812	0.189513	0.0378062	-0.063128	-0.249873	II	CGACCTTGGAATTAGGCATGTATTTACTTATCTCTTAATGCACTGCATGGAACTTTACAA[CG]AGTGGGAAAGCATGTGTTACAGGCATTGATCAAATATCTATCAACATGTCTCAATTATTT	37	1	187898134	F						4.52802e-06	0.000921882
	cg14833621	5.40613e-09	7.15754e-06	-0.473808	0.0736756	0.485809	0.0507113	0.411859	0.0531436	-0.0739503	-0.152221	II	ATGCTTTAATGTTTAAATTTGCCATTGCACTTTAATATGGTTCTCTGTTTGTGCCAATGG[CG]TAACGTCAGCTCTTTCACTTGGCACAGATCCTGGACTTGCAGAAGGCAGGAGTTCGATTT	37	12	47801438	F						0.000189173	0.00965722
CDKN1A;CDKN1A	cg15474579	5.4392e-09	7.18412e-06	-0.561415	0.0873166	0.523283	0.0596966	0.43405	0.0655392	-0.0892327	-0.170525	II	TTCTGTTTCCCTGGAGATCAGGTTGCCCTTTTTTGGTAGTCTCTCCAATTCCCTCCTTCC[CG]GAAGCATGTGACAATCAACAACTTTGTATACTTAAGTTCAGTGGACCTCAATTTCCTCAT	37	6	36645812	R	CDKN1A;CDKN1A	NM_078467;NM_000389	TSS1500;TSS1500	chr6:36646244-36648465	N_Shore	2.2068e-07	0.000126573
TNS3	cg01319924	5.4438e-09	7.18412e-06	-0.391447	0.0608832	0.442948	0.0398723	0.381817	0.0425684	-0.0611317	-0.138011	II	TGTTTTACCCAGGGCCAAGGCCAAATGCCAACTGTTTGACACAATGGCCCTGAAGTGGGC[CG]CAGCCTCTTTGAGGAAGGACAGATGGATCTGCTGATAGAGCGATAACTTGTACCGGGACA	37	7	47608453	R	TNS3	NM_022748	5'UTR			1.85082e-06	0.000515282
PTPRN2;PTPRN2;PTPRN2;PTPRN2;PTPRN2	cg20120197	5.59737e-09	7.36587e-06	-0.349942	0.0544795	0.756542	0.0304161	0.702185	0.0355025	-0.0543567	-0.0718489	II	AATGAGAACGACAACAGCAAGATGCTCCTCAATCATTAAAAACACCAAAGAGCATCTGTT[CG]TGCCCCAGCAAGTGAGAGAGAAAACCTGGCCAAAAAAAAAAAAAAAAAAATGCAAAGAAT	37	7	158262395	R	PTPRN2;PTPRN2;PTPRN2;PTPRN2;PTPRN2	NM_001308268;NM_002847;NM_130843;NM_130842;NM_001308267	Body;Body;Body;Body;Body			1.53955e-06	0.000460962
LINC01135;LINC01135;LINC01135	cg18616979	5.60137e-09	7.36587e-06	-0.370378	0.0576625	0.449318	0.0399371	0.391585	0.0464987	-0.057733	-0.12849	I	AGCTGGGAGGGAGGGAGGAAGGGAGGGCCAGCAGGAGCCTGGGCCAGCGGGTGGGGCTGG[CG]GCCAGTGTTTCCCTGTAGGGCGAGGGCACGCTCAAGGGACTGGCTTCCTTGTAAACAGTG	37	1	59362522	F	LINC01135;LINC01135;LINC01135	NR_034015;NR_034014;NR_108106	Body;Body;Body			6.5216e-07	0.000256998
SMARCD3;SMARCD3;SMARCD3	cg07015393	5.60856e-09	7.36587e-06	-0.594043	0.0924881	0.0872455	0.0235663	0.0597047	0.00897976	-0.0275407	-0.31567	I	GGCCTCGCGCCTGCCCGGGGCCGGCGGCGGTGGGTGTGCCCGGGCGGCGGCGTGGCCCTG[CG]TCCACTGCTGTGTGTGCCCTTGTCTCACACGCCGTGTGTGTCCGCGCCCTTTTGTGGCGT	37	7	150946356	F	SMARCD3;SMARCD3;SMARCD3	NM_001003801;NM_003078;NM_001003802	TSS1500;Body;Body	chr7:150945352-150946161	S_Shore	0.000842724	0.0233435
MOV10L1;MOV10L1;MOV10L1	cg26861888	5.6493e-09	7.40745e-06	-0.222739	0.0346873	0.658157	0.0243256	0.621721	0.0307185	-0.0364356	-0.05536	II	ACAACACATGTGAGATGGGAATTCTTAACATCAGTGGTGGGGCTCAGGTTGTTTTATACA[CG]AATGTCTGGTAAACCCTCTGCCATTTGGATGAAGGCAGCTAAAATTGAATTGGACATTTA	37	22	50541776	F	MOV10L1;MOV10L1;MOV10L1	NM_018995;NM_001164104;NM_001164105	Body;Body;Body			2.59507e-07	0.00013943
BPHL;BPHL;BPHL;BPHL	cg10857634	5.66601e-09	7.41746e-06	0.727711	0.113339	0.754968	0.0624948	0.829959	0.0466752	0.0749908	0.0993297	II	CTGCCCCGGGTCCAGTGCCCCGCCTTGATTGTGCACGGTGAGAAGGATCCTCTGGTCCCA[CG]GTTTCATGCCGACTTCATTCATAAGCACGTGAAAGGCTCACGGTAAGTCCTGTCACCGCC	37	6	3140700	F	BPHL;BPHL;BPHL;BPHL	NR_026648;NR_026649;NM_004332;NM_001302777	Body;Body;Body;Body	chr6:3140555-3140785	Island	9.9285e-06	0.00154861
CSNK1G1	cg25581222	5.77269e-09	7.54502e-06	-0.490955	0.0765135	0.732636	0.048239	0.666016	0.0537481	-0.0666197	-0.0909315	II	CCACGCTGTTGTCATGTGGTCAGCTATGGAGTCATTCTCATACTGTCACTCTTCCTAATA[CG]GATCTGTTTCGGCCACAGACTCTTTCATATCTCTGCCCCAAACCTCTCATCCACCAAATC	37	15	64539239	R	CSNK1G1	NM_022048	Body			3.83811e-09	7.61648e-06
	cg18152422	5.81071e-09	7.58259e-06	-0.650918	0.101466	0.358543	0.0634632	0.268465	0.0609625	-0.0900777	-0.251233	II	TTTCAGGGGACTGAATCAGTGACTCATCCCACTGGGATGTTGCAATAGCTGTGGTGACCA[CG]TCTCAGTGTGCATCTCACACGCAGACTTCCTGAGAGAGGGAGGCATTGATTATGCCACTT	37	22	27509335	R						3.89086e-06	0.000837313
RARRES3	cg20593464	6.02638e-09	7.85148e-06	-0.701419	0.109475	0.081893	0.0263957	0.051317	0.0132983	-0.030576	-0.373365	II	TTGGCAGAAGCTCTAGGGAGAGCAGGCTGAGCTCGGTGGTGTGTGACTAAAAAGGAACAG[CG]GGGCTCAGGCTATTACTAGAAACAAAACCATTCCGGGAAGGAGTCCTGCAAATTCTGGAG	37	11	63304928	F	RARRES3	NM_004585	Body			8.10779e-05	0.0057512
PDE4B;PDE4B;PDE4B;PDE4B;PDE4B;PDE4B	cg01599770	6.11219e-09	7.95059e-06	-0.749837	0.117089	0.346161	0.0733479	0.242411	0.071941	-0.103749	-0.299714	II	TCATAGGTGCACATTTCAGAGTCCCAGTCATTCTAGCCTGAAGTATCATCTTGTTGTCTA[CG]TTTCTGGGGCTGAGAAGATATTTTGCTCCACACCTGCCAGCATGCCCTTTCCAGCCCTGA	37	1	66799262	R	PDE4B;PDE4B;PDE4B;PDE4B;PDE4B;PDE4B	NM_001037339;NM_001037341;NM_002600;NM_001297440;NM_001297441;NM_001037340	Body;Body;Body;Body;Body;Body			2.03936e-05	0.00245899
PARD3;PARD3;PARD3;PARD3;PARD3;PARD3;PARD3;PARD3;PARD3;PARD3;PARD3	cg27188994	6.23246e-09	8.09416e-06	-0.589615	0.0921313	0.239947	0.0506012	0.181581	0.0374058	-0.0583663	-0.243246	II	TTCCACCATAACTTAAAGAGTAACCACAGATTACAATAGCAGGGCCACTTAGAGACACAA[CG]TATTATTCACCACAACTTCCAAAACTTCAGAACAATGACAGCTGCTCACACAAGGAAATG	37	10	34869729	R	PARD3;PARD3;PARD3;PARD3;PARD3;PARD3;PARD3;PARD3;PARD3;PARD3;PARD3	NM_001184786;NM_001184791;NM_019619;NM_001184789;NM_001184790;NM_001184788;NM_001184787;NM_001184785;NM_001184794;NM_001184793;NM_001184792	Body;Body;Body;Body;Body;Body;Body;Body;Body;Body;Body			0.000393384	0.0149048
RASSF5;RASSF5	cg05616413	6.29503e-09	8.15356e-06	-0.417334	0.0652337	0.524985	0.0468346	0.464674	0.0488712	-0.0603117	-0.114883	II	AGGGAGAGACCAGGTCCAGAAGAATTTAGACTATTCTTCTAAAAAATGACCACCGCTAGA[CG]GACCAAACCGAACCTGTGTTTTAAGAGGAAAGCTGTGATCACTGAGTCATAATGACGGAG	37	1	206679580	F	RASSF5;RASSF5	NM_182663;NM_182664	TSS1500;TSS1500	chr1:206680236-206681444	N_Shore	8.27365e-06	0.00137518
MIR6830;P4HA2;P4HA2;P4HA2;P4HA2;P4HA2	cg25966737	6.29817e-09	8.15356e-06	-0.339091	0.0530044	0.4938	0.0368328	0.44509	0.0409726	-0.0487099	-0.0986429	II	CTAGGTAGACAGTGTTCTTCCTGTAGTAAGGCTCCTTGGCAGACACTGTTCTCACTGGCC[CG]TCACCATTCATTCACAAATATTTACTGAAGACCTGCAGATGCCAGGCACTGATCTAGGCA	37	5	131555010	R	MIR6830;P4HA2;P4HA2;P4HA2;P4HA2;P4HA2	NR_106888;NM_004199;NM_001017973;NM_001142599;NM_001142598;NM_001017974	TSS1500;5'UTR;5'UTR;5'UTR;5'UTR;5'UTR			6.45857e-07	0.000255404
RND2	cg10162691	6.32266e-09	8.16854e-06	-0.400034	0.0625389	0.0728847	0.0133667	0.058537	0.00768162	-0.0143478	-0.196855	I	GCGCGTAGCCGGGACCATGGAGGGGCAGAGCGGCCGCTGCAAGATCGTGGTGGTGGGAGA[CG]CAGAGTGCGGCAAGACGGCGCTGCTGCAGGTGTTCGCCAAGGACGCCTATCCCGGGGTGA	37	17	41177409	R	RND2	NM_005440	1stExon	chr17:41177336-41177593	Island	1.49659e-05	0.00202689
	cg09420267	6.32974e-09	8.16854e-06	-0.627324	0.0980758	0.201555	0.0470168	0.148414	0.0380367	-0.0531417	-0.263658	II	AGCCAATGAAAACACCAGTTTTTAATAAGCACGTGAAAACTGTGACTCTTATTTTATAAA[CG]TTGACACTGACAGGTTGATTCATGTCTGAGTATTTGTTTGATCTTTGGAAGTTAAACTTG	37	2	190417886	F						0.0138626	0.116325
FYCO1	cg03695289	6.34003e-09	8.16891e-06	-0.528233	0.0825886	0.7199	0.0509829	0.649501	0.0596569	-0.0703988	-0.0977896	II	AAGGAGAAAATGATGCTCAGAGGAGTCATGTAACTTGTTTTAGGCCACGGGCCAGTAAGG[CG]AGGAATCACAGAGACTGAACTCTGGTCAGTCTGATTTCAAACCTGGTGGTTTTCCAATAA	37	3	46027639	F	FYCO1	NM_024513	5'UTR			8.99271e-05	0.00614003
	cg06648759	6.48665e-09	8.34467e-06	-0.445108	0.0696468	0.554135	0.0522161	0.483515	0.0544207	-0.0706201	-0.127442	II	AGGATTATCTACAAGCAGTAGCTGTAGGACTTGGCACTCTGCCAGCCAGCAAGAACACTC[CG]GTGTCCCTCTCCATGCCAGCTGGGCCAGTGGCTCACACAGGTTCTGGGCAAGCTGTGTGT	37	13	40892751	R						0.000107763	0.00685891
ABCG2;ABCG2	cg24207176	6.51324e-09	8.3657e-06	-0.473188	0.074051	0.188783	0.0287138	0.148289	0.0340667	-0.040494	-0.2145	II	AATTTACTCACTCAGCTTAATAGAGCTCGGTCTTAACCAAAGGCTCAGGATCTCAGGATG[CG]TGCGCTCGGAGGCAGCGCTTTAACAATTAAGGATGTAAATGTTGGGATGAGTCACCCGGA	37	4	89079587	R	ABCG2;ABCG2	NM_004827;NM_004827	1stExon;5'UTR	chr4:89079756-89080454	N_Shore	0.00108743	0.027098
	cg23152641	6.52991e-09	8.37394e-06	-0.5302	0.0829803	0.567004	0.0578216	0.476397	0.056978	-0.0906069	-0.159799	I	CAGCTAGCTCCAGTACCCTATCCTAGACCCTCTTCCCTGCCCCCAACACAAACACACATC[CG]GCCTTCCCATCCCGGACTTCTGTCGGGTGGCCAGGAGCACCCAGGGCCAGAACCTGCCTG	37	7	127809009	F				chr7:127806677-127808849	S_Shore	2.95552e-05	0.00311156
APOBEC3D	cg12636505	6.5578e-09	8.39654e-06	-0.383792	0.0600752	0.636491	0.0401024	0.572907	0.0623973	-0.0635834	-0.0998969	II	GGTGATCCGCCTGTCTCAGCCTCTCCAAGTGCTGGGATTACAGGCATCAGCCACTATGCC[CG]GCTGGGATCATATGTTCCACACATGTTTGTTCAATAAGCATGGACTGCAACCACCTACAT	37	22	39416096	F	APOBEC3D	NM_152426	TSS1500			0.00442348	0.061087
	cg09803973	6.57935e-09	8.4086e-06	-0.516993	0.0809343	0.743066	0.0418054	0.670781	0.0539132	-0.0722848	-0.0972792	II	TCCAAAGTGTTGGGATTATAAGCATGAGCCACCATGCCCAGCCCCCATGTCCTTTCTAAT[CG]TCAGAGATCAGATGACTCAGAGATATACAAAGGAGAACAAAAGCAAATAAATCACCAGGC	37	13	34600041	F						4.16396e-06	0.00087394
	cg03544495	6.58781e-09	8.4086e-06	-0.521698	0.0816746	0.293006	0.0476991	0.2361	0.0530376	-0.056906	-0.194214	II	GTTTTCACCCAGTGACATTTTTATCTTATCCCTCCATAAGCCAGGCAAAAGTACACTAAA[CG]CTTGAATAGATTCTCTCTTGTCATTTTGGAATTACTATTTTCATTTTTTATTTGAAAATG	37	9	90330011	R						1.11916e-07	8.14988e-05
	cg20717539	6.5986e-09	8.40923e-06	-0.861889	0.134941	0.928614	0.0260175	0.873181	0.0426148	-0.0554327	-0.059694	II	ATTCTTCCATGTACACACAATGTAATATCGGTAGAATTATCTTCGGATATGAAGCACAAG[CG]AAGACCATAGAGGTTAGCAGTACCCAGGAGAAAAAATATTTTGGCAGACTGGGAACAGAT	37	13	45289757	F						1.41031e-07	9.41676e-05
	cg19377673	6.77843e-09	8.61409e-06	-0.460495	0.0721638	0.830589	0.0266943	0.784217	0.037488	-0.0463724	-0.0558308	II	ATCTGCAATGGTTGGGCAGCAGCAAGCCCAGAAGATGAGCTGCCAGATAGATGCTGTGAC[CG]TTATCAGTGATTCCATAAATGACTCAGTTTTGCCACCCAGGCACCACTCAGAGATCACCA	37	5	40480645	R						5.98258e-06	0.00111624
	cg20628734	6.79169e-09	8.61409e-06	-0.271475	0.0425456	0.638223	0.0276878	0.594701	0.0262832	-0.043522	-0.0681924	II	TTCATCTCCCTATCGTTTTCTGCTTTGTTTGCATCCTTTCTCTTTCAAACTATGCCACAT[CG]TGACACCATCTGAAAACAAAAGTATCTTCCCCCAGATCTCTTGAAAAAAGAAGGAAAAGA	37	8	102289844	R						1.29586e-05	0.00184025
CNR2	cg12796974	6.79961e-09	8.61409e-06	-0.557346	0.0873508	0.353772	0.0603479	0.273215	0.0510656	-0.0805563	-0.227707	II	GTCTTTAATCATTGGCTCAGTAAGGGTATAAATTAAATGATATCAGATTAAGAGCAAAAA[CG]ATGTAAAGCCATATATCAGCCAAAGCTGTAGCTGAATGATTAATTGCCTGGTTGTGAGTC	37	1	24234375	F	CNR2	NM_001841	5'UTR			2.10975e-09	4.93041e-06
HIVEP3;HIVEP3	cg23795795	6.80153e-09	8.61409e-06	-0.439728	0.0689176	0.503622	0.0481	0.436553	0.046414	-0.0670691	-0.133173	II	CTCCTGATGTAGCCTCAGATCAAAGGCAATGAAAGCGTAAACATTAGCGTTTCTTGACCA[CG]TAGCACAAATAGGTCAAACTGTGAGTGGCATTGCCATCCACTGGTAAGGAGGGATACTGC	37	1	42044780	F	HIVEP3;HIVEP3	NM_001127714;NM_024503	Body;Body			1.64164e-05	0.00214262
PQLC1;PQLC1;PQLC1	cg25429219	6.81321e-09	8.61552e-06	-0.382261	0.0599145	0.519292	0.0396997	0.460685	0.0504663	-0.0586067	-0.112859	II	GCTGACAGCCGGCAGTGCAGACTCACACGCCGTGACTTCCCGAGATGTGTTTCTAGAGAG[CG]GCACCAAAGATAAGGCTTGAAAACGAGGCATTCAATGCTAAACGAATGTTTCCAGGCTTG	37	18	77685431	F	PQLC1;PQLC1;PQLC1	NM_025078;NM_001146345;NM_001146343	Body;Body;Body			0.000230418	0.0108542
	cg17895608	6.82715e-09	8.61981e-06	-0.457237	0.071671	0.338812	0.0457386	0.280564	0.0426513	-0.0582478	-0.171918	II	GCGCCTGGAGGCTGGGAGCTGTGCGGCCGCTCCCGGCAGATCGACTGAGGTCCCAGTGGC[CG]CAGGGCCCACGTGCATGCTGAAGCACTAGCAAAGCAGTTGCACCATTTTTCTGTTGGAAA	37	15	68131410	F				chr15:68132640-68133071	N_Shore	0.000102748	0.00665145
	cg06897127	6.94267e-09	8.75213e-06	-0.577151	0.0905198	0.19168	0.0385372	0.143172	0.0359027	-0.0485076	-0.253066	II	GAAACACTGGCTAGAGTGTTTCAAACATCTGCTCTGTTTACCCCTGACAAAACTGCTACT[CG]TGGGGCAATGCAAGTCTTTCCCACATTTGTTTTATTTTATGGCTAAAAGTCATTTCTGCA	37	9	80893595	R						1.4213e-05	0.00195714
	cg05230203	7.03987e-09	8.86099e-06	-0.675843	0.106049	0.254428	0.05459	0.175352	0.0538888	-0.0790762	-0.310799	II	TCTCCTAACTCTATGATTTCTGACCCTAGAATCATCAAGTGTAGTTCCACACCACAGACA[CG]TTGACCTTCTTCCAATGAACTGATTACCCAGTTCAGAAAACAAAAGCCAAATCATGCAAG	37	10	60839741	R						5.42034e-05	0.0044719
	cg03885198	7.08095e-09	8.88226e-06	-0.511317	0.0802491	0.600153	0.0509084	0.51938	0.0682732	-0.0807727	-0.134587	II	TAGACCCAGCAGCTATAATGACAGCTTCCTGATTGTGGTAGAAACAAGGCTCTGGAGGCA[CG]GCAATAACCATGGCAGCCCAGCCTGAGGTGTGATCTTAAGGAGACTTTCCAGGAAACACA	37	15	85685888	F						7.8568e-06	0.00132974
SGIP1;SGIP1	cg10004964	7.09142e-09	8.88226e-06	-0.521663	0.081877	0.490606	0.0534916	0.406939	0.075811	-0.0836673	-0.170539	II	GCATTTGCCTTTGTTATCAGTGACTCATGCTCCAACAGATCCAGGCTTCAGTAGCAGTTT[CG]TCAGTACGCTAGGAGCCATGTGCAACATGTCTAGTCTGCAGGACCCGTTTTCCTAGGAAC	37	1	67041615	R	SGIP1;SGIP1	NM_001308203;NM_032291	Body;Body			3.39302e-07	0.000164821
PMM2	cg13513637	7.0986e-09	8.88226e-06	-0.746605	0.117187	0.847247	0.041482	0.764332	0.061763	-0.0829154	-0.0978645	II	GGATTTCTGGCTTCTGTTGGCAAATCTGAGACCTGGCTACTCCGGCTCCCAGTTCCCTGC[CG]GCAGGTGCCACCTGAGCAGCTGCCACCTGACTCATGGACATTTGTTCCAGTCACAGACTG	37	16	8901246	F	PMM2	NM_000303	Body			2.09088e-08	2.57602e-05
ATXN1;ATXN1	cg16509430	7.10026e-09	8.88226e-06	-0.48244	0.0757241	0.777714	0.0352235	0.71811	0.0424102	-0.0596038	-0.0766398	II	CAAAATTAAGCCAGCAAAATGTTGCTGTCATCCATCTGAACCTGTTAGAAATCTCAAGCT[CG]TCATAGAATCTTTGACCTCACCATTCAATGTTTTACAAATTGAGTAACTATGTCCCTGTC	37	6	16699516	R	ATXN1;ATXN1	NM_001128164;NM_000332	5'UTR;5'UTR			0.000175623	0.00922512
KCNB1	cg14030069	7.12528e-09	8.88739e-06	-0.512199	0.0804049	0.669401	0.0474741	0.587271	0.05765	-0.0821303	-0.122692	II	AGACATCCAGAGAGCTCTGGACATTTTCTCCTAAAAGCTTTGGTGAGAGGAGAGGGAAGA[CG]TGTTTGGAAACATTCTCTGGACTCCATTAAAGCAGATGTTCTCGGGACCCAGGCCACCAT	37	20	48037535	F	KCNB1	NM_004975	Body			2.04826e-06	0.000552983
	cg11267810	7.12612e-09	8.88739e-06	-0.54077	0.0848903	0.309659	0.0504981	0.23904	0.0494411	-0.0706185	-0.228053	II	CCAGGGGACGCAGGAATCCTTTCTGCTTTTTAAGGACAGACTTTGCTTTACCACAGCAGT[CG]CTCTTGGGGCCACACGGAAAGCCACCACTGAGTTTACTATAAAGTGACAGAGGCTGGTGT	37	20	19867026	R						0.000197272	0.00990124
	cg10938213	7.24031e-09	9.01605e-06	-0.443972	0.0697333	0.311102	0.0411544	0.261184	0.0488639	-0.0499187	-0.160457	II	AGCTGGCAATGATCCATTAGAAGGCCTGTTTCCTAGAAATTCAGCCATGTGATCAAATGA[CG]ACACTAGACAGTCAAACTCATTCATCATCACAATATTTTTTTACAATAAAAACAGTAGCC	37	5	56036032	R						1.36955e-05	0.00190877
STPG1;STPG1;STPG1;STPG1	cg15209896	7.2777e-09	9.0488e-06	-0.656649	0.103156	0.802504	0.0443735	0.72492	0.0651439	-0.0775838	-0.0966772	II	TAAATAATTCATCAGCTTTAAATTATGCACCATTCTGAGGCATGTGATGAAATCTCCTAT[CG]TCTGACTCCACCCTACCTGGGATGTGAATCATCCTTGTCCAGCACATTCAAGCTGTATTT	37	1	24736165	R	STPG1;STPG1;STPG1;STPG1	NM_001199014;NM_178122;NM_001199013;NM_001199012	5'UTR;5'UTR;5'UTR;5'UTR	chr1:24739857-24740262	N_Shelf	3.48174e-06	0.00078532
	cg22209656	7.41716e-09	9.20526e-06	-0.521097	0.0819156	0.673549	0.0556567	0.601795	0.0468962	-0.0717544	-0.106532	II	TACCTTCACAATGTGCCCCGTGTTCTGAATATATACCTGCTGTCAGATTCTGTCTATTCA[CG]AATAGCAATGCTTCACATTCTATGGCCATAAGAAGATTTATTTTAAAACAATAGAGAAAG	37	3	104972590	R						7.80808e-05	0.0056128
CTNNA2;CTNNA2;CTNNA2;CTNNA2	cg21281379	7.4364e-09	9.20526e-06	-0.600818	0.094456	0.464401	0.0670228	0.386512	0.0678516	-0.0778889	-0.167719	II	TCGTTTGCTGGAAACGGCTCCCTTTAGATCAGGAAGGTTGATTTTGTGCCTTTCACCACT[CG]TAATTCAGTGACTTGAAACTGGCCATGGCGGGAGTATTTACACAAAGGAAGTCAGTAAAT	37	2	80245541	F	CTNNA2;CTNNA2;CTNNA2;CTNNA2	NM_001282598;NM_001164883;NM_004389;NM_001282597	Body;Body;Body;Body			1.04957e-05	0.00160637
GTPBP4	cg09407694	7.44019e-09	9.20526e-06	-0.498231	0.0783294	0.0447421	0.0105605	0.0321065	0.0062615	-0.0126356	-0.282409	II	AACGAGTTAATATATAGTCAGCAGCTCTGAACACTGCTTGACTGAGTCAGCCCTACCTAA[CG]TTTAATTTAAGGGATGTGGCCCTGGGTTCCCAAAGGGAGCGGCCACTCTATTCACAAACA	37	10	1033582	R	GTPBP4	NM_012341	TSS1500	chr10:1033790-1034615	N_Shore	1.12126e-05	0.00167305
MIR6892;ZYX;ZYX	cg20052308	7.44861e-09	9.20526e-06	-0.496955	0.0781318	0.047419	0.0110215	0.0341754	0.00628505	-0.0132437	-0.27929	II	GGAATTTGGGGATGTCTGGAAAGGTTGTTGCCGAGGGGGCTGGGCGCAGCCACCCTGTCC[CG]AGCAGATGTTCTTACCTCATCGTGGAGCTCGTGGCTGGGAGCCAGGGCTCCTGGGACCGT	37	7	143078995	R	MIR6892;ZYX;ZYX	NR_106952;NM_003461;NM_001010972	TSS1500;Body;Body	chr7:143077469-143079169	Island	0.000130555	0.00766824
PKN2	cg25096094	7.49682e-09	9.25085e-06	-0.36733	0.0577649	0.405811	0.0391415	0.356797	0.0418244	-0.0490148	-0.120782	II	GTCATACTTTTGGTATCTTGGATATGAGGAAGGAGGCAGAGTCAAAGATTATTCTTAGAT[CG]GTTATGTGGATAGACTGATGAATTATGGTGCCCTTTATAATGATAGAGAATTCATGAGGG	37	1	89229514	F	PKN2	NM_006256	Body			2.81667e-06	0.000684325
FLJ32810	cg16444629	7.52506e-09	9.27169e-06	-0.450327	0.0708261	0.475739	0.0525747	0.401679	0.0395485	-0.0740595	-0.155673	II	CTTGGATTTTTGGATTCATATCTGCTGTGCTGGAATCCTGTTTCCACTATGTTCTAATCA[CG]TGAGCTTGGGCATATTACCAAAGTGCCTGGAGCCTGAATTTCCATGTGTGTGAACGGGGG	37	11	100701852	F	FLJ32810	NM_152432	Body			5.45869e-06	0.00104633
	cg08601292	7.61456e-09	9.36784e-06	-0.373543	0.0587739	0.615888	0.0354814	0.559553	0.0462172	-0.0563346	-0.0914689	II	CCCTATGCAAATCATTTAGCATGGGCCTGCCCCTGGGCAGCAAACAGTGCATGCTACCCT[CG]ATCATGCTCTACTTTCATTGAGCATTGGAGGAGGGAACCACATGCCTTAGGATGATCCAG	37	22	27506360	R						0.000236425	0.0110255
PAPLN	cg21796547	7.66544e-09	9.38547e-06	-0.644641	0.101452	0.171882	0.0352612	0.121305	0.0366336	-0.0505774	-0.294257	II	CCAGGAATCTCGAACTTGACCACGAAAATAATGACTCAATGACTCACTGTGCCAAATTAA[CG]AGTGTGTACATTGTTCAGTATGCCAGGTTACATTTCTGCTGAGCTTGGCTTCTGTATGCT	37	14	73705457	F	PAPLN	NM_173462	5'UTR	chr14:73706299-73706677	N_Shore	0.00050893	0.017346
GFOD1;GFOD1	cg08667065	7.67205e-09	9.38547e-06	-0.606042	0.0953804	0.217794	0.0477835	0.161066	0.0398644	-0.0567278	-0.260465	II	CAGTTTCTAGATTCTACAGATGATGCTTTCCATCTGCTTTACAGTTGCCAAAGCAAATCA[CG]TTTATTCTAAAAACAGATAAGGGCTTGCTCACACCAATCAAAAGCAGGTTTTTATCTACT	37	6	13414265	R	GFOD1;GFOD1	NM_018988;NM_001242628	Body;5'UTR			3.82322e-07	0.000178763
	cg09604788	7.67369e-09	9.38547e-06	-0.566183	0.089108	0.387229	0.0634442	0.308873	0.0502251	-0.0783558	-0.20235	II	AGATTCTGGTCTCACTGGACCAGAGTGTACAGCCTGGGTACCAGGATTTTCAAATAGCCT[CG]TCCACCTAGTGATTCTAATAAGCAGCTATGATTGAGAAACACTGTACTCGTCAATTACCA	37	15	39566597	R						2.34593e-06	0.000605144
DAB1	cg19016469	7.67485e-09	9.38547e-06	-0.454937	0.0716	0.584946	0.0462014	0.509152	0.0557978	-0.0757944	-0.129575	II	CTAGGAAATGGCAGAGAAAGGATGCACCAACAGGCAGTCTGACTCCAGAGGCTACACTCA[CG]GTCCTTATGCTAGGCAACGATCACAGCACTGACAACTGTGCTGGAACTTCCTGGGAGCTC	37	1	58525572	F	DAB1	NM_021080	5'UTR			3.6392e-05	0.00352301
	cg01033001	7.71e-09	9.41436e-06	-0.567644	0.0893526	0.284334	0.0498185	0.222942	0.0498253	-0.0613921	-0.215915	II	TTTGTAAAATTAGAATAGTGATGCAGCTTTTCTGCATTCCACAGGGATGATTTGAGGGCA[CG]TTGAGACAACATGCATGAAAGCAGTTCAGATAAGGAAAACAGAGATCCAAGAGTCATTCT	37	14	94637734	F				chr14:94640366-94641648	N_Shelf	0.00109155	0.0271613
	cg08922729	7.7514e-09	9.45078e-06	-0.541684	0.0852821	0.34567	0.0481243	0.274945	0.0564224	-0.0707244	-0.204601	II	CAGCTGCACCCACGTCGTGTCTCCTCCTGGAGTCTAAGTTTCCTGTGCTGTGACTGCAGG[CG]GAGAGGAGGGCCCAACGTCTAGGGGTGAGTCACCACGTGCCGATTCTCTGCTCCTAGGGT	37	1	21913557	R						3.88055e-05	0.00366191
SUSD4;SUSD4	cg07838035	7.77012e-09	9.45949e-06	-0.404104	0.063627	0.392831	0.0407694	0.33514	0.046446	-0.0576905	-0.146859	II	AGGGAATTGAGGCTGAGAAAGATGAAGTTATTTGCCCAAGGTCATCTAGCAAACTAACAG[CG]AGCTGGGACAGGACCTTATGTGCTGCTGACTCCAAAGCTGCCATATCTTACTGAGTCATG	37	1	223423858	F	SUSD4;SUSD4	NM_017982;NM_001037175	Body;Body			6.26141e-08	5.45018e-05
SLC6A9;SLC6A9;SLC6A9;SLC6A9;SLC6A9;SLC6A9	cg00430022	7.83576e-09	9.51805e-06	0.396815	0.0624977	0.701854	0.0392374	0.751446	0.0323829	0.0495924	0.0706592	II	TAGGAGGGGAGGGTGGCAGCCAAGTAAACATGGGTCCCAGCATGCATCCATGGCTTAGGC[CG]TTGATGTGGGGCTTGGGGTCAGCATCAGGGCTCTACAGAGGTCAGCCATGTTTGTACAGA	37	1	44475499	R	SLC6A9;SLC6A9;SLC6A9;SLC6A9;SLC6A9;SLC6A9	NR_048548;NR_048549;NM_001261380;NM_201649;NM_006934;NM_001024845	Body;Body;Body;Body;Body;Body			5.7507e-09	1.03997e-05
	cg10426502	7.84982e-09	9.51805e-06	-0.627524	0.09884	0.17893	0.0395806	0.125538	0.0338987	-0.053392	-0.298396	I	GAGGTGCGGGTTGGAGCTTTGCGAATCACCCCATAGAAGCTTCGCTGCAACCCTGCGAGG[CG]GGAGAGAGGCGACAGCACACACACTCCCACCCCCAAAACATACACACACGTGCACGCACA	37	17	72196042	R				chr17:72199932-72200428	N_Shelf	0.00339283	0.0524128
IL18RAP	cg27126090	7.85318e-09	9.51805e-06	-0.515987	0.0812732	0.257498	0.0426142	0.204535	0.0491443	-0.0529633	-0.205684	II	GGTCAAGGAGGGAATGTGCTGACAGAGCACAACAGTACAGAGGATGAGAGCAGGCACAGT[CG]TGGAGCAGCAAGCTTGACTCATGGTTAAACCATGCCTCTGCTTGTGCTGTAAATAGACCT	37	2	103055973	F	IL18RAP	NM_003853	Body			6.35936e-05	0.00495198
TES	cg12018521	7.89606e-09	9.55584e-06	-0.509585	0.08028	0.613564	0.0517035	0.543546	0.0646671	-0.0700178	-0.114117	II	TTAGTCTGTTAGAATGGTGGGGAGTCGGCTCAGATTTGAGCATGGCTTAAAGTGGGAGAG[CG]TTATTAGAAGCCAGCCTAGTGGGGATTGCTGAGATCTCATCTGCTGAATGACAGCAAAGT	37	7	115858134	F	TES	NM_015641	Body			2.64261e-07	0.000140824
MYO16;MYO16	cg07461296	7.91535e-09	9.56503e-06	-0.658557	0.103758	0.306714	0.0627796	0.221193	0.0499177	-0.0855208	-0.278829	II	CAGGATGATGCATCCACAGGGGAGCGTTCTCTGAACAGGGAGAAATTGGCTGTTTTGAAA[CG]AGCCCTGAATGTAGTTGGCTTCAGCAGCTTGGTGAGTCATGTCATAAATATTTCACTGAG	37	13	109610115	F	MYO16;MYO16	NM_001198950;NM_015011	Body;Body			1.38454e-05	0.00192112
GUCD1;GUCD1;GUCD1;GUCD1;GUCD1;GUCD1;GUCD1;GUCD1;GUCD1	cg03754743	7.95647e-09	9.60051e-06	-0.572817	0.0902655	0.20535	0.0431219	0.153087	0.0375695	-0.0522624	-0.254504	II	CTTAGGAGTGGCAGCATCAGTACCATGTGGCCTGACCCAGCTTCAGCCACAGCTGAGTCA[CG]TGGCAGTTTGGATTGCTGCCTTGGCCAAGGAAACATGCCATTTTTCCATTTGGTCTTTGA	37	22	24941185	F	GUCD1;GUCD1;GUCD1;GUCD1;GUCD1;GUCD1;GUCD1;GUCD1;GUCD1	NM_031444;NM_001284255;NM_001284254;NM_001284253;NM_001284252;NM_001284251;NM_001284257;NM_001284256;NR_104286	Body;Body;Body;Body;Body;Body;Body;Body;Body			5.72032e-08	5.13257e-05
ARMC2	cg09154959	8.05269e-09	9.69015e-06	-0.40983	0.0646087	0.525025	0.0436918	0.456211	0.0468321	-0.0688147	-0.131069	II	CATGTAGCATGCTTAAAACTTTTCCCCCAAGTGGCTGCTTGCCAGCTTGTTTAGCTGAAC[CG]ACCTTGTCTGCTGACACAGCCTGAAGAGTGTCACACATACGGAATTTATATTAAGCAATC	37	6	109198550	F	ARMC2	NM_032131	Body			2.88555e-09	6.17707e-06
	cg03434907	8.0612e-09	9.69015e-06	-0.419896	0.0661981	0.599278	0.0497961	0.525676	0.0494305	-0.073602	-0.122818	II	CTTGTCTGGCTCTGATTCATGTTCTGCTCCACAGTCAGAATGATTTTCCTAAGCACAGGT[CG]GATCATGTGACTTAGCCTGCTGGAAGAGCCTCAGGACTCCACGTCACTCTTCACACAGCC	37	11	128323520	F				chr11:128321661-128321895	S_Shore	2.62515e-07	0.000140215
	cg05430264	8.06634e-09	9.69015e-06	-0.47786	0.075338	0.521926	0.0501283	0.445868	0.0560142	-0.0760575	-0.145725	II	CGAGACTAGCCAGAGTAAATACAAAACTGTGTACTTCATAAACAAGGCTGGACATTGAAA[CG]GGAAACGTATGTATTAAGCACCTGGCAGGCACAGAAAGGTGCTTTCACTGATGTATCATT	37	4	153016790	F						0.0172899	0.131329
ZBED3-AS1	cg22845224	8.10908e-09	9.72718e-06	-0.708868	0.111779	0.943248	0.0171069	0.915086	0.0285072	-0.0281615	-0.0298559	II	CAAGGTGGACGCAGTTTATTTGAACTCCTGTCCAAGCTATTCTAGTGGCCATGTCAGATC[CG]CCTTGATGCCATCTGTTCTCAGTGTCTTCACGCAAAGTAAGAAGCACAAGCAGTGGAATT	37	5	76433377	R	ZBED3-AS1	NR_024398	Body			1.23095e-09	3.28915e-06
	cg21311488	8.15171e-09	9.76398e-06	-0.307168	0.0484449	0.611722	0.0330385	0.557502	0.0361131	-0.0542202	-0.0886354	II	GCACCTGGCTCAATCAATGACAGCCACGATTGGATCAGATTCTGCTTGCTTACAGTCAGC[CG]TATAATTAACCCTCCTCCCTCCACTTGCCACCCTCCACCAAAAACCCAGAGCTAATATTA	37	8	6645104	R						4.64587e-08	4.43698e-05
PLB1;PLB1	cg22732561	8.18394e-09	9.78587e-06	-0.532234	0.0839526	0.76799	0.0412279	0.698506	0.0457451	-0.0694844	-0.0904757	II	ATGTGAAGACTATTTGATTATAGGGGCTAGATAATCCAGGGGGAAGTAACTATATGGAAA[CG]TGTTAGAAAACTCATAAGAATGTAAGGGCAGAACAGAATCCCCGTTCAACCCCCTGTTCA	37	2	28791389	F	PLB1;PLB1	NM_001170585;NM_153021	Body;Body	chr2:28789559-28789933	S_Shore	3.38001e-05	0.00336722
CUBN	cg16776967	8.19394e-09	9.78587e-06	-0.529045	0.0834531	0.584492	0.0576758	0.506118	0.0665675	-0.0783739	-0.134089	II	ATTGCTATTTAGAATGGCTTGACTGTGTTAGTCAGACCTATGAGTTCATCCAACAACAAG[CG]GGCACAGTGACCAGCCGGGCTCAGCCCAGGGACAGAAAGCAAACACTCCCTCGTCTGTGA	37	10	17105309	F	CUBN	NM_001081	Body			2.93232e-06	0.000703
RNF212;RNF212	cg11977605	8.24065e-09	9.82728e-06	-0.52185	0.0823345	0.218541	0.0403056	0.170587	0.0378518	-0.0479538	-0.219427	II	GACACACTGAGGTGCATGACTGCACATGAGGGGTGGGGCTGTCTCCTGGCACCGAGTGCC[CG]TCTATGCTGGCTGGGTTTTGAGATACGAACAGTCTGCCCTCAGCAGTTTCAGTTTGGGAC	37	4	1076247	F	RNF212;RNF212	NM_001131034;NM_194439	Body;Body			4.43928e-07	0.000197833
FNDC3B;FNDC3B	cg19980260	8.2699e-09	9.84779e-06	-0.848741	0.133926	0.179706	0.0533149	0.112522	0.0385504	-0.0671832	-0.373851	II	ACGGGCCCAGAGCAGAAAGTCCAGGTTATGGAAGGAATGAGAGCAAAGGCTGTGATTGTA[CG]TGCAACTGTCATCTTGCTGGGATTGTGTAATGTCATGAGGCTGGGTTACGTCAATACCAA	37	3	171858472	F	FNDC3B;FNDC3B	NM_001135095;NM_022763	Body;Body			3.93003e-06	0.000843067
	cg22796025	8.34142e-09	9.90594e-06	0.77143	0.121763	0.56365	0.0878466	0.671577	0.0644669	0.107926	0.191478	II	TCATGTTTTATTCAATCATCATAACCATATGAAGTAGGGAAATTACCTCTATATCACAGA[CG]ATGGAAGAAGCTGAGGCTTAGAGATCTTAACTTGTGAAAGATCACACAACTAGTAATTGA	37	1	227509201	F				chr1:227505446-227506752	S_Shelf	1.20697e-06	0.000390637
FAM134B;FAM134B;FAM134B	cg01159980	8.34299e-09	9.90594e-06	-1.00319	0.158345	0.227409	0.073564	0.134928	0.0481148	-0.0924805	-0.406671	II	TTATCACTGCCCCCTTCTAAAAATAAATAGGTCACCTCTTACTCCCAGTACTGTGACAGG[CG]GCTGGAAGTGAGCCCTGCCCAGCTGCCCCGCATTCTCTCTCCAGTCCTGTGAGAAGGTGT	37	5	16509017	R	FAM134B;FAM134B;FAM134B	NM_001034850;NM_019000;NM_019000	Body;1stExon;5'UTR			0.0020909	0.03963
	cg11082369	8.36599e-09	9.91884e-06	-0.430589	0.0679717	0.373649	0.0447228	0.31539	0.0410758	-0.058259	-0.155919	II	TAGTGGACAGTAGCTAAAATCTCTAGGAAGCCTTTTAAACTTTCAGCTATTGATTTCCAC[CG]AGCTTCTTGGATTCTCACTTACACTTACATAGTCAACAAGGGATTGAGGAAAGTTTATAT	37	7	124437011	R						0.000630291	0.0197164
	cg11236775	8.42566e-09	9.9751e-06	-0.626176	0.098871	0.466049	0.0679912	0.371591	0.0864495	-0.0944584	-0.202679	II	GCTTGCTCCGGAAAATGTTTGTTTCCTCCCAGTTTCCATGTCTGGATGCCTTGTATCTGC[CG]CTAGGTAACTGGGTTATTTCTCCACAGCACTCCCCTCTCCAAACAAAAGCTTTCCCCAAC	37	1	208115307	R						1.16338e-07	8.34187e-05
TEAD1	cg18531146	8.49616e-09	1.0044e-05	-0.569652	0.0899723	0.308308	0.0552252	0.236205	0.0519599	-0.0721032	-0.233867	II	CAGGCTGCGTTGGCACACCCTGCTCTGCTGTGCGGCCCGGCACAACTCAGCCAGGAAAGG[CG]GCAGGCTGAGTCCGGGGAAGTGCCCCAGCAAACACATGGCAAATGTTTCAAGGGGCTTTA	37	11	12715649	F	TEAD1	NM_021961	5'UTR			6.17068e-08	5.40045e-05
DIRC3	cg12293949	8.50902e-09	1.00447e-05	-0.538855	0.0851126	0.774099	0.0433413	0.71435	0.0504052	-0.0597488	-0.077185	II	TGTGAAGCTCTGGGACATGCCAGATTGTTATCATTGTCAGATACAATTTCCTCCCACTGC[CG]CCGCCCCGTGCCAGGCCGTGGTGTCCATCTGTTTATGGAAACAGCAAGGTCCTGGCCAGG	37	2	218469425	R	DIRC3	NR_026597	Body			3.95147e-08	3.98865e-05
	cg12957797	8.59706e-09	1.0134e-05	-0.536725	0.0848065	0.449354	0.0580114	0.370605	0.0627827	-0.0787488	-0.175249	II	GGACCCGAGAAGCAGGCAAGTGCAGAGGAAGGAGCCAGCTGGGAAAATGATGTAGCCTCC[CG]CCATTCCAGAGACACATCTGCCCCTCTAGAGTATTTGCTTTGAGTAACTGGCATTCCCAA	37	14	88156815	F						2.00562e-06	0.000544449
TBC1D22A;TBC1D22A;TBC1D22A;TBC1D22A;TBC1D22A	cg21192034	8.63988e-09	1.01698e-05	-0.4282	0.0676706	0.789476	0.0309743	0.734698	0.0358718	-0.0547776	-0.0693847	II	TCCCCGTTGACCTGGCCCTGGCTGCTGGAGTGGATGCCTCCGTCCAAGTGGGTCTCCAGA[CG]GCAGATTGCTCTGTGGGTGACCTGCCATCACTCAGGCAGCCCTAGCCTGCCCTCAAGGCC	37	22	47245156	F	TBC1D22A;TBC1D22A;TBC1D22A;TBC1D22A;TBC1D22A	NM_001284304;NM_001284305;NM_001284303;NM_014346;NR_104292	Body;Body;Body;Body;Body			7.81456e-09	1.30798e-05
AFAP1L2;AFAP1L2;AFAP1L2	cg17439630	8.69668e-09	1.02219e-05	-0.570677	0.0902074	0.2733	0.0502157	0.200524	0.0389333	-0.0727754	-0.266284	II	GCCCACCCCTCCCCTACTTCAACATAGGGCAGTCCAACACTGTACAATACAGGATGTGGT[CG]TGGGCAAGAGCTAAATGTGAAAAGGGTTGTTTGCAGAGCAGCAAGAAACTGACCAATAAT	37	10	116127263	R	AFAP1L2;AFAP1L2;AFAP1L2	NM_001287824;NM_032550;NM_001001936	Body;Body;Body			0.00976296	0.0956707
	cg15731586	8.94362e-09	1.0497e-05	-0.839599	0.132846	0.126567	0.0433805	0.075789	0.0218013	-0.0507778	-0.401194	II	AGTTCTGTCCTTCCTTTACTGGGGAACTGCTGTCAGCCGGGCTGGATTAGAGCCCGGCAA[CG]GTTCTGTTGCTAATGAATTGGCAGGGAGAACAAAACACTGCAGCTCTCCTGGAACTATTT	37	5	54897095	F						7.24955e-05	0.00536549
	cg21443220	8.97367e-09	1.05019e-05	-0.374129	0.0592038	0.691071	0.0382003	0.632884	0.047153	-0.0581868	-0.0841981	II	AATGTGGTCCTAGGGCTTCTGATTCCCTGCTCCAGAATCCATGGAAGCTGGGAGAGGGGA[CG]GTTCTCAGAGTGAAAATCTGGCCCCCTACTGGCAGCTTTGGGAAGTCTGAGAGGTCCTGG	37	2	101805294	F						4.06908e-07	0.000186342
	cg04781238	8.97602e-09	1.05019e-05	-0.655385	0.103712	0.938813	0.0157072	0.908772	0.0283726	-0.0300405	-0.0319984	II	CTTATAATCTGCTGAGTCAGGAGTTGTGTAAACAATTAGCTGAAGTATTGAGAAAAATCA[CG]CACTAGACAGAGTGAAATACAGGTCAAGTAAAAACCTGGGCCACGTGCCTTGGGAGCGTG	37	14	71675923	F						1.61431e-07	0.000103266
	cg01042830	8.98635e-09	1.05019e-05	-0.666987	0.105552	0.442186	0.0720472	0.340645	0.0696858	-0.101541	-0.229634	II	ACTCATCCCACTGGGATGTTGCAATAGCTGTGGTGACCACGTCTCAGTGTGCATCTCACA[CG]CAGACTTCCTGAGAGAGGGAGGCATTGATTATGCCACTTGTCACCAGCTGATGTAGCAGG	37	22	27509356	F						1.55445e-07	0.00010078
SLC4A10;SLC4A10;SLC4A10	cg13571678	9.00382e-09	1.05073e-05	-0.583445	0.0923377	0.438733	0.0652992	0.358021	0.0684755	-0.0807118	-0.183966	II	GAGACATCCCTGTGAGCAGATACAATAGCCAATGCAAGAATCTGTGTGTTCCTTGCTGTA[CG]TTAGACATTTGTAAACTGGATTCTGATTGTCAGTTTTATGAGAGCAATAGCTTCCTTAAA	37	2	162839982	F	SLC4A10;SLC4A10;SLC4A10	NM_001178016;NM_022058;NM_001178015	3'UTR;3'UTR;3'UTR			0.000321945	0.0132475
RRM2;RRM2	cg05500904	9.13612e-09	1.06465e-05	-0.604972	0.0957935	0.356358	0.0615802	0.279306	0.057037	-0.0770517	-0.21622	II	GGATTGGCAAATACTTGAATTTGGCCTTTGTCCCAGAGCTCTTATCTAGCAGTTGGTAAT[CG]GAGGTCTTTTACTGTAATGCTTCAATTGCTGATACCGTATGTGCCTACTAGGGAATTTCT	37	2	10266949	R	RRM2;RRM2	NM_001165931;NM_001034	Body;Body	chr2:10262173-10263481	S_Shelf	0.000491172	0.0169815
	cg18497519	9.16541e-09	1.06568e-05	-0.473005	0.0749057	0.158851	0.0259173	0.123685	0.0271599	-0.0351662	-0.221378	II	GCTGCCACGTGCTGCTCTGAGCTGAGCCTGTCATCCAGGCTGCAGCAGCAGTGTCTCTGT[CG]TCTCTGTCCCTGGAGTCCCCTATCACGCGTCACTGAGCCTGCGGGGTTAGGGGAGGCCAT	37	7	68235944	R						2.68355e-06	0.000663256
PHYKPL;PHYKPL;PHYKPL;PHYKPL;PHYKPL	cg02663457	9.17108e-09	1.06568e-05	-0.372004	0.0589124	0.302449	0.0326933	0.251488	0.033493	-0.0509611	-0.168495	II	GAGATGGCCAATGGGGCTGAAGCACTGCCATGACCCCAGCACTTGGCCAGCACTGTGCTA[CG]TTGCTGGTCACAGCTGGGCCATCTGCCACTTTGTGAGCTCATCATCAGTCCCAAGTGGAA	37	5	177658120	F	PHYKPL;PHYKPL;PHYKPL;PHYKPL;PHYKPL	NR_103510;NR_103509;NR_103508;NM_001278346;NM_153373	Body;Body;Body;Body;Body	chr5:177659197-177659927	N_Shore	3.41747e-06	0.000777272
TIAM1	cg18330820	9.24272e-09	1.07248e-05	-0.373065	0.0590965	0.539223	0.0403352	0.481753	0.0447282	-0.0574698	-0.106579	II	TTAAAGAAGAGCTGTAATCCCTTACACATATAACTTTCCATTGGCAAAAATTAGTCAGGT[CG]GCTGGGTCTGAGGTCAGCAGTCTCCTGCAGAAACACCCACCAGACACTGTTCCCCCACCA	37	21	32727425	F	TIAM1	NM_003253	5'UTR			1.07854e-12	1.9123e-08
CLEC16A;CLEC16A	cg12121347	9.27207e-09	1.07436e-05	-0.490415	0.0776943	0.786178	0.036594	0.72708	0.0402498	-0.0590979	-0.0751712	II	TCCAGGGCCCTAGAGGAAGCCTGTAAACCTCCTGGTCTGACAGACATCTGACACACTTTG[CG]TGGGTCTCTTTCTCCACAGAGAAGTTGGAATAAGATCAAGACTTAATTCGCAGGCCCAGC	37	16	11178449	R	CLEC16A;CLEC16A	NM_001243403;NM_015226	Body;Body			3.89094e-07	0.000181122
GMDS;GMDS	cg03999848	9.31784e-09	1.07813e-05	-0.507366	0.0803936	0.865687	0.0262789	0.815929	0.0333629	-0.0497583	-0.0574784	II	AGCATCTTGGACAGGTAAAACATAGCAGTTATATCCACTAACGACAGCATTCCAAGTTCC[CG]TCCCCACCCAACTGTGGAAATGACTCTCCACCACACCACACACCCTGCACTCCTGGGCTC	37	6	2021961	R	GMDS;GMDS	NM_001253846;NM_001500	Body;Body			1.63753e-12	2.51995e-08
CHD3	cg21068610	9.41204e-09	1.08475e-05	-0.500457	0.0793268	0.246429	0.0390728	0.189383	0.0446622	-0.0570459	-0.23149	II	GACTTGGAGTCTGGGGTGGGGTGGTGTGGGTCCCGGATCTGGGTACGTTGGGGAGAGAAG[CG]TGAAAGGATCCGAGGTTGAGATGGGTCTTTGTGTCAACCCGGCCTCCCCTTTCCCTCTTG	37	17	7790179	F	CHD3	NM_001005271	Body	chr17:7788261-7789091	S_Shore	6.95384e-07	0.000268795
DNAH3;TMEM159	cg09935540	9.41896e-09	1.08475e-05	-0.804393	0.127507	0.13896	0.0427902	0.0870577	0.0313332	-0.0519026	-0.373507	II	ATGGTAGCTAGCACCACCACACCCCGAGACTGTGCCCCTTTCTGGGGAACCTGGGGAAGA[CG]TCGAGGCAAACCTCCCTAGGATTATTGAAAACGGGCGCCTTCCTCACCACCCAGCCCCTC	37	16	21170428	F	DNAH3;TMEM159	NM_017539;NM_020422	Body;5'UTR	chr16:21169810-21170278	S_Shore	0.00230478	0.0419202
ELMSAN1	cg05674863	9.42717e-09	1.08475e-05	-0.79944	0.126725	0.149071	0.0440386	0.0945542	0.0310065	-0.054517	-0.365711	II	TCAGGCCTGAGAAGGAGCCTCTGTACATGTCCCCAGTTGCTGCTGTCACTCTGGGAGAGA[CG]TCTGGCCGGGTGTAGGGAGAAGGACAAAACAGGTGTGGCTGCCAGGGAGGGCAGGCCAGC	37	14	74231652	R	ELMSAN1	NM_001043318	5'UTR			0.000760526	0.021991
	cg07820189	9.42815e-09	1.08475e-05	-0.760841	0.120607	0.157233	0.047519	0.104852	0.0289916	-0.0523809	-0.333141	II	AAAGGATCATGTCCCTTTAATAAATAAACGGCATTACTTCAGTTCTGGTCTGGCCTCTAC[CG]CTCCCTGAAAACTAGCTGTGGGCACACCACATATGTTTCTGCATAAAATGGAAGCTTGCC	37	1	183149515	R						1.15773e-05	0.00170835
GSN;GSN;GSN;GSN;GSN;GSN;GSN	cg13584244	9.45903e-09	1.08561e-05	-0.655099	0.103857	0.170164	0.0400386	0.116391	0.0299879	-0.053773	-0.316007	II	AATCTCCCCTGCTTTGCATGCAGCCTATGTCACTCTTCGAGGGCTTTGCCTCCTGAAGTC[CG]TTCTCTCCAGGGCTGAAATCTGCCTCCGCTGGTGCTAGTTGAGCATTGCTCGCTTGCCCG	37	9	124030048	R	GSN;GSN;GSN;GSN;GSN;GSN;GSN	NM_001127663;NM_001127667;NM_198252;NM_001127666;NM_001127662;NM_001127665;NM_001127664	TSS1500;TSS1500;TSS1500;TSS1500;TSS1500;TSS1500;TSS1500			1.05014e-06	0.000357021
VAV2;VAV2	cg01845476	9.476e-09	1.08561e-05	-0.47894	0.0759342	0.932067	0.0124408	0.908719	0.0203928	-0.0233477	-0.0250494	II	AGAAATGCCACATGTTTGGGATCATGGGCATCCTAATGACCCTCATTTCATCATTACACA[CG]GTATATGTGTATTAAAGTGTCACACATACCCCATAAACAATGGCATATGTGTATCAAAGT	37	9	136833401	R	VAV2;VAV2	NM_001134398;NM_003371	Body;Body	chr9:136834189-136834392	N_Shore	2.96555e-07	0.000151453
	cg08196682	9.47881e-09	1.08561e-05	-0.626805	0.0993788	0.542798	0.0706779	0.441887	0.0601023	-0.100911	-0.185909	II	TTCAGCCCATACCAGAAGGTTTAGCAGAGGGCAATTATATAACCCCATTTAGGCTTGACA[CG]TGCACTCTGCTTGTAAGTTGGAAAGTGTAGCAGAGGGCCAAGACAGAAGGTGGGCCAAGA	37	6	113506074	F						1.96418e-13	5.7214e-09
	cg14927218	9.48875e-09	1.08561e-05	-0.315805	0.0500721	0.485185	0.0355633	0.441731	0.0368452	-0.0434548	-0.0895633	II	GGCTGTGTTGTTCAATTTCAGTGTATGTGCTGCCAAAGCGAGCACAGGCTGCCTCATTCA[CG]TTTGTACCCCGGCCCTTGGTACAATGCCTGACATGAAATGGGTGCTCACAGCTTGTTTGC	37	7	128771658	F				chr7:128766335-128767982	S_Shelf	2.63876e-10	1.04984e-06
	cg19288676	9.52031e-09	1.0877e-05	-0.569865	0.0903649	0.332298	0.0606277	0.258241	0.0472393	-0.0740566	-0.222862	II	GAACTTGGCTTCAACTCAGAGAGATGGGAAGCATTTGGAAGGTTTAGAACAAAGGAATGA[CG]TGATCTGTTTACATTGTTAAAGGATTTATTACTCTGGCTGCTGTGTAGAGAATAAAATGA	37	2	168366363	F						0.000116747	0.00718419
GLIS1	cg12655251	9.63559e-09	1.09933e-05	-0.378109	0.0599829	0.491711	0.0433109	0.436759	0.0373484	-0.0549519	-0.111756	I	CCCCATTCCCCGTGAGCCTGTGGGAAACCCTGTGGCCGTCCCCAGCCAGCAGCCAAGCTC[CG]CCTGGAATGGCCATGTGGGCTGCAGCGCCGGGCGGCCTCCCTCTGTCTGTAATGAGGACG	37	1	53992565	R	GLIS1	NM_147193	Body			1.18681e-05	0.0017347
	cg03460788	9.79035e-09	1.11543e-05	-0.348621	0.055336	0.521546	0.0404122	0.473312	0.0391202	-0.048234	-0.0924826	II	ACCAACTGGGTTCTGGCTGAGTTTCACCAATGAGAATCAATGACAGGAGAGGAGAGGAGA[CG]AGAAAGAAGCCACTAAGCTTCTGCCACAACTGCAGCAGGCTACTGTGGCTTTTAGCAGCG	37	7	150628378	F						3.95456e-07	0.000182739
	cg05471495	9.89498e-09	1.12529e-05	-0.495052	0.078608	0.471303	0.0545913	0.390477	0.0491398	-0.0808265	-0.171496	II	AGACAAATAGTTCCTGTTCTCAAAAGCTTGTCATCAAACACTGCAGATGGTATGAAACCA[CG]TCAAAGGCAATGTGATAAATGGGGAGGAATAATATTCACCCATTTCTCTAGCATTTGCCA	37	2	101369330	R						1.16261e-06	0.000381428
HEXB;HEXB	cg21577814	9.91884e-09	1.12529e-05	-0.368042	0.0584454	0.544099	0.0403012	0.482539	0.0384229	-0.0615605	-0.113142	II	ACAAGCTCTCTTGAGGGACCAGGAATCCCCCAAAGCTGACTGTCATTTATAGGCCAGTTT[CG]CCCCCTCACCTCTCCTCACATCTCCTGGTAACAGCTCAAATGGCAGAAGTCCTCAGTTTC	37	5	73981814	R	HEXB;HEXB	NM_001292004;NM_000521	5'UTR;Body	chr5:73980913-73981521	S_Shore	1.30769e-05	0.00185133
	cg04907085	9.96191e-09	1.12529e-05	-0.396581	0.0629869	0.327307	0.0385759	0.279022	0.0363682	-0.0482852	-0.147523	II	CCTGCAATCACCTCCCAAATAAACCATGTGCCCTTGCTGGAATACTTGTCTCTGGGTCTG[CG]TCTGGGCACCTGCACGGCACGTGCTTGTGTGTTTCTCTCAGCTGATTTTGTTCCCACATG	37	14	101139133	R						1.15503e-06	0.000379634
	cg10669782	9.96246e-09	1.12529e-05	-0.535647	0.0850742	0.168215	0.0313625	0.124362	0.0282179	-0.0438526	-0.260694	II	TGAAAATGCACCCCAAGTGTGTAGATACGTAGGACCCCTGTCATCATGGGCGCTTGGTAC[CG]CATGTGCTCCAGCTAAGGACTCCATACATAGCTGCAACTGCACTAAGGTGTGAACTTCCC	37	9	116844878	R						2.46839e-05	0.00278416
	cg14930320	9.97138e-09	1.12529e-05	-0.410567	0.0652105	0.286808	0.0375629	0.237443	0.0379052	-0.0493648	-0.172118	II	CTCCTTCCACACTGTCCCCGCTTCCCTCTGCCCTGCATTCCTGGTCCCTGCCTGCAGCCC[CG]AATTCCTGCAGTGTGCGAGGCAGCATGTGCATAACTCTGGAATTCACTTTCTCATCTGCC	37	6	170534614	F				chr6:170529588-170530672	S_Shelf	1.77587e-05	0.00225047
OBFC1	cg22472212	9.9883e-09	1.12529e-05	-0.442989	0.0703643	0.0771716	0.016391	0.0582245	0.0103603	-0.0189471	-0.245519	II	TCAGACTATTTTTCTTTTTGATTCCTGATATGTAAAACAGATAAAAAGTAAGCAGTGCCA[CG]AGTGCATTGTGGCATATTTTAAATGTTCATTTACAGTTGGTAAGTGACCTGACTCACACA	37	10	105678504	F	OBFC1	NM_024928	TSS1500	chr10:105677555-105678040	S_Shore	6.55376e-08	5.60966e-05
LAMA5	cg18751037	9.99023e-09	1.12529e-05	-0.62364	0.0990595	0.258302	0.0478002	0.192986	0.0531961	-0.0653156	-0.252866	II	GGGCCTCCGGCAGGTCCTCCTCCTGCGGTGCTCCTCCCATTTACAGAGGAGGAACCAGCC[CG]GGAACCCAGACTGCAGACAGCATGGCCAACCCCACAGTCCTCCAGACCCCAGCACTGGGA	37	20	60933723	F	LAMA5	NM_005560	Body			1.12823e-08	1.68225e-05
	cg05340623	9.99653e-09	1.12529e-05	-0.637573	0.101275	0.152879	0.0395228	0.108539	0.027036	-0.04434	-0.290033	II	AGAGCTGGATATGTGCCAGATCAATTCACACAGAACTGTGGCTACAACAGAGGCTGGTAC[CG]TGACAGAGAAGGGCAGGGAAGCAGGACAGGAGAGGGCTGGGACCTGGGAGACAAAGAGAG	37	11	65327584	R				chr11:65325081-65326209	S_Shore	0.00377485	0.0556527
SETD3;SETD3	cg23376085	1.00009e-08	1.12529e-05	-0.631149	0.100256	0.959735	0.0110984	0.941005	0.0165804	-0.0187298	-0.0195156	II	GAGAGGGAGACAGACACTAGCAGTCATCATTTGCTGAGCGCTCTGTGCCGGGCACTCTAT[CG]AGAACTCTATGTGCATATAATTTAATCATCTCAATTCCTATGAAATGGCACTTATTAGCC	37	14	99888008	R	SETD3;SETD3	NM_032233;NM_199123	Body;Body			3.34874e-05	0.00334635
HNF1B;HNF1B	cg21250756	1.03801e-08	1.16635e-05	-0.709968	0.112924	0.317824	0.0649933	0.234806	0.0691806	-0.0830185	-0.261209	II	AGCCAACCTCCCATCCCTGATAATGCAGGAATGTTCCTCCGGCTGGTGGACCTCTGCCAG[CG]TAAGTGAGCGTCCCAGCCACCAACAGAGTAAACATTACTCAACTGGCTGGGGCTCTGTCA	37	17	36077300	R	HNF1B;HNF1B	NM_000458;NM_001165923	Body;Body			0.00312401	0.0500039
MAGIX;MAGIX;MAGIX;MAGIX;MAGIX	cg04012614	1.05293e-08	1.18149e-05	-0.475814	0.0757186	0.396841	0.194867	0.319829	0.192887	-0.077012	-0.194063	II	TGCTTCGAGTGGGAGGAGCCTTGGGGTTATTCTAGCATATTCCTTGAGGGTTATTGCAGT[CG]GCGAGGGCTAGATTAGATGAGAGTGCGGAACTGGACCCCCGTTCTGGCGGCGGTCCTTTT	37	X	49020468	R	MAGIX;MAGIX;MAGIX;MAGIX;MAGIX	NM_001099681;NM_001099680;NM_001099682;NM_024859;NM_001099680	Body;1stExon;Body;Body;5'UTR	chrX:49022407-49023072	N_Shore	1.68575e-05	0.00218204
	cg17840275	1.05463e-08	1.18178e-05	-0.344199	0.0547773	0.240323	0.0252635	0.204597	0.0303228	-0.0357256	-0.148657	II	TGCCAGGCAGGTTCTGTGCAAAACCATTTCCTAGATGAGATAAGTTTTCCTTTTTACAGA[CG]AGGAAGCAGTAGTCCAGAGTGGCTAGCTGATTTGTCCACAAAGCAGTAAGCGGTAGAGCG	37	19	38791235	F						1.32124e-05	0.00186372
LSP1	cg09060789	1.05695e-08	1.18275e-05	-0.683731	0.10882	0.0936484	0.0293718	0.0594757	0.0143965	-0.0341727	-0.364904	II	AAGCCCAACCAGAGGAACAGAGGGCTGGGCTGCTCCTCCCTGGGCCAGGGCCAGAGGACG[CG]GGCAAGGGGGGCCTGGCTGGCGAGGGCACCAGGCCCACTTTGTGCCCACTGGCCACCTCT	37	11	1884988	R	LSP1	NM_002339	Body			1.17827e-05	0.00172717
FAM73A;FAM73A	cg18587614	1.05982e-08	1.18434e-05	-0.483992	0.0770378	0.226731	0.0392074	0.174999	0.034679	-0.0517329	-0.228168	II	ATTCACTTATAAGACCGTTTAGTGCTGAATGTGAGATGTTGAAATCACTAGAGGGCAGCA[CG]TTTTATCTACATGTTGGATGCCTGTGACTCAGGTGCCATTCTGTGTTGCTACTTGTAGCA	37	1	78291148	F	FAM73A;FAM73A	NM_001270384;NM_198549	Body;Body			0.000177521	0.00927699
	cg16881960	1.06819e-08	1.19207e-05	-0.320363	0.0510069	0.567915	0.0343889	0.52147	0.0404523	-0.0464449	-0.0817814	II	CTGTCTGAAGATGAGAGAGACCAGGCTGTTTATTGCTTTTGGGAGGCATCAGAGTCCAAT[CG]GCATGTGAGTCACTTTTCAGAGGCTGGATCAACGGGCAGCCCCCTGGCTGCAGGAGCTGA	37	17	17338842	F						3.7617e-07	0.000176833
LOC100129066	cg13552373	1.07769e-08	1.19984e-05	-0.336456	0.0535859	0.402614	0.0380508	0.35701	0.0406208	-0.045604	-0.11327	I	GCGGGTGGCAGTGTCTGTCGCCCGTGTGTGCACATGTGTGCCTGCTCCTGTACAGGGCCC[CG]GCACGCGTCTCAGACGGGCTGCCGGCTTTGTTGTTGGAGGCGCAGGCTTCTCCAGATTGG	37	9	92291269	R	LOC100129066	NR_024280	Body	chr9:92291268-92291524	Island	0.000132686	0.00774821
	cg22356814	1.07809e-08	1.19984e-05	-0.407634	0.0649228	0.328647	0.0417529	0.268392	0.0390283	-0.0602545	-0.183341	I	ATAACCAGGAAGAGAGCCCTCACGAAGAACCTGACCATGTTGGCACCGATCTCAGAATTC[CG]GCCTCCAGAATTATGAGAAATAATTATTTGTTATTTAAGCCACCAAGTGTTTGGTATTCT	37	1	54448011	R						2.06361e-05	0.00247712
ZNF354A	cg25729257	1.08057e-08	1.20096e-05	-0.635023	0.101147	0.0776888	0.0236548	0.0503784	0.0105246	-0.0273104	-0.351536	II	GGCCGCTGGGAAATGGAGTCCACGAGAGGACACCTGCATTCGGGGAAGTGTAGTTCCATG[CG]TTTGAGGCGGGGTCCCGGCTGAGCTGTTACGCGCCCACATGCCACAAGAGGGCCCCTGTG	37	5	178157792	R	ZNF354A	NM_005649	TSS200	chr5:178157189-178157826	Island	5.4528e-06	0.00104594
	cg25587431	1.0921e-08	1.21213e-05	-0.549414	0.0875438	0.40119	0.0676628	0.322517	0.0605171	-0.078673	-0.196099	II	TGACCTTTATTACGGGGTGGGTGCAATCACATGCGCTGTGGGAGGAGGGGCAGGTGGCCT[CG]GCCTGATCAGGGAGCACTAGAATGGGGACAACATTTTCTATTGTTCAGAAACTAAAAGGA	37	3	177542099	F						1.26353e-05	0.00181177
	cg17328407	1.0949e-08	1.21359e-05	-0.456035	0.0726713	0.546673	0.0531051	0.483527	0.0548494	-0.0631455	-0.115509	II	TGGGTGTTCACAGCAGGGCACTGTCAGCCTCTTTGCTCATTCCAAAACCAAGTTTGCATA[CG]TCTAGACCCATCCTAGAGTTGTCACCTGTGACATTTGCACAGTCAGCTGGAGCCATCTGG	37	5	157288521	R				chr5:157285769-157286254	S_Shelf	4.55787e-05	0.00404682
MAP3K5	cg07474842	1.09788e-08	1.21472e-05	-0.432184	0.0688771	0.732568	0.0370523	0.674448	0.0460103	-0.0581198	-0.0793371	II	ACTGCCCTGATCTCAAGGATAGGGGACTCATGACATTGGTTTCAGCTGTAGCGAGAAAGA[CG]GAAGTACATACAGCTTTCAGGAACAGCTGACCTCGGGGGAAACCACCTTACTGGTCAGTA	37	6	136915088	F	MAP3K5	NM_005923	Body			6.59853e-05	0.00506771
LIMCH1;LIMCH1;LIMCH1;LIMCH1;LIMCH1	cg25016677	1.0989e-08	1.21472e-05	-0.483995	0.0771367	0.336732	0.0486675	0.282199	0.0502118	-0.0545327	-0.161947	II	AAGTCAATTATGAATATGACATAGTCATTGCAACTCTGTGTCACTGTGCACCCAGTGGCT[CG]CTCCCTTGGGCTGCCAGCAAGCCACGGGATGAAGGCATTTGGATTATACTTTCTAGCTTC	37	4	41507364	R	LIMCH1;LIMCH1;LIMCH1;LIMCH1;LIMCH1	NM_001289124;NM_001112718;NM_001112717;NM_014988;NM_001289122	5'UTR;Body;Body;Body;Body			1.27572e-05	0.00182094
TMEM22;TMEM22;TMEM22	cg13621410	1.11392e-08	1.22966e-05	-0.679859	0.108405	0.0942447	0.0304588	0.0619557	0.0143661	-0.0322889	-0.342607	II	AGGAATAGACTTGCGACTTTTAAGCGCAAACAATGGGTGGAAATGGACAGAAACTGCCTC[CG]TGCCCACTTGCAGCGGACTACGTAGCCCTGGCAGACAGGCAATTGCTTCAAACAAGCGCC	37	3	136537694	F	TMEM22;TMEM22;TMEM22	NM_001097599;NM_001097600;NM_025246	TSS200;TSS200;TSS200	chr3:136537559-136539204	Island	3.10233e-05	0.00319752
	cg00931927	1.12126e-08	1.23471e-05	-0.259288	0.0413534	0.379585	0.0241176	0.343751	0.0338452	-0.0358341	-0.0944032	II	GGGCAGATTCCGGATGCATTCCGATGACAGAGCTCATGGGGTTCCTGGAAACCAGGAGAA[CG]CGATTCACTCTGAGCAACTGGAAGGATGGCTCTGTCACCACCCAAGAGGGGGATGGCCGT	37	21	44753821	F						0.000211678	0.0103059
FAM107B;FAM107B;FAM107B;FAM107B;FAM107B;FAM107B;FAM107B;FAM107B;FAM107B;FAM107B	cg10682254	1.12183e-08	1.23471e-05	-0.359543	0.0573439	0.54598	0.0379651	0.493012	0.0483271	-0.0529686	-0.0970156	II	CAGAGCCCTCGTCCTTCCTGTCATCAGAACCGACTGACTGGAAGGCCAGTAATTTGATAT[CG]GAAATTTACAATTGATAAAGTCATCAATGGTGACTCCTCCCAAATGCACAGAAGATCTAG	37	10	14598289	R	FAM107B;FAM107B;FAM107B;FAM107B;FAM107B;FAM107B;FAM107B;FAM107B;FAM107B;FAM107B	NM_001282701;NM_001282698;NM_001282702;NM_001282699;NM_001282703;NM_001282700;NM_001282697;NM_001282696;NM_031453;NM_001282695	5'UTR;5'UTR;5'UTR;5'UTR;5'UTR;5'UTR;5'UTR;5'UTR;Body;5'UTR			6.70807e-06	0.00120299
	cg25334660	1.12303e-08	1.23471e-05	-0.307784	0.0490907	0.520975	0.0323693	0.46789	0.0422036	-0.0530845	-0.101895	II	CTACCCACAGTCCCCTTTTATGGAGATCACAGCTGTGGACGGGCCTGGCCGCTGCTGAAC[CG]GAAGACTCCAGATAAGGTCAGGAAGCCTGAGGCCTGCCCTGGCCCCGGATGAGTTGGCCC	37	8	42270520	R				chr8:42268436-42268759	S_Shore	1.3091e-05	0.00185205
LINC01135;LINC01135;LINC01135	cg16053889	1.12672e-08	1.2371e-05	-0.501398	0.079981	0.320259	0.0465387	0.25386	0.0513295	-0.0663983	-0.207327	II	GAGGGCCAGCAGGAGCCTGGGCCAGCGGGTGGGGCTGGCGGCCAGTGTTTCCCTGTAGGG[CG]AGGGCACGCTCAAGGGACTGGCTTCCTTGTAAACAGTGTGCAGCCAGCTCTAAAAATACC	37	1	59362544	R	LINC01135;LINC01135;LINC01135	NR_034015;NR_034014;NR_108106	Body;Body;Body			8.0153e-05	0.00571342
PHLDA1	cg02700799	1.1317e-08	1.23996e-05	-0.525786	0.0838843	0.0508884	0.0135776	0.036428	0.00760352	-0.0144603	-0.284158	II	CTCTACAAACCGGGGTAATATCCGGTGCTGAGATCCCACACTGCAAGGCGCAGTTCCAAA[CG]TCTGGTCGGCCTCGCAGGTCCCTCTTTCCAAGGCCTAGCCAGATCTTGGTTTTGGAATCT	37	12	76426301	R	PHLDA1	NM_007350	TSS1500	chr12:76424634-76426316	Island	0.0002303	0.010852
CMTM7;CMTM7	cg01374654	1.13236e-08	1.23996e-05	-0.461762	0.0736714	0.217745	0.0341079	0.171285	0.0341777	-0.0464601	-0.213369	II	GGCCAGGGAAGGAAGGTAGGTCAGGAAGGCCCACCACGGAACTTTCTGGGGTGATGGGCA[CG]TTCTATTTGTTGATCTGGGCGACGGTTACACAGGTGTACACATATATAAAAATTAGTGGA	37	3	32432921	F	CMTM7;CMTM7	NM_138410;NM_181472	TSS1500;TSS1500	chr3:32433104-32434162	N_Shore	3.97909e-05	0.00372227
CLYBL;CLYBL	cg06744792	1.13524e-08	1.24145e-05	-0.373991	0.0596733	0.61641	0.0412995	0.555521	0.0367182	-0.0608888	-0.0987797	II	GGACACTAAATATGTTCTTCAAGCCAAGGTTAAATAAAATTACTCAAATGTAGCCAAATA[CG]GGGAATGAGATGCAGTTAATGAATTGTGGCTTTGAAATATGATCATTTGCCAAGGAATAT	37	13	100315291	F	CLYBL;CLYBL	NR_104592;NM_206808	Body;Body			2.27267e-13	6.39171e-09
	cg05867975	1.14102e-08	1.2453e-05	-0.412168	0.0657767	0.348952	0.042594	0.294645	0.0398438	-0.0543072	-0.155629	II	GCAGGAACAACAAGAAAGTCTCTCACTTCAAAGGGGCGCCCACTTGGTGACCTGTAATTA[CG]GAATTTACTGCGGGGTGAAGCGCTGTCTGGGGCACACCTGCCGCCCTAGCGCCCCCACGC	37	18	10131854	R				chr18:10131853-10132080	Island	1.18464e-08	1.74403e-05
	cg05349059	1.14181e-08	1.2453e-05	-0.525291	0.0838316	0.279659	0.0478612	0.213039	0.0425195	-0.0666193	-0.238216	II	TCTAGCTTACTCAATTTTTTCCTAACTTCAACTTTCATGTTTATATAACCATCAGGGAGA[CG]TGCTGACTCACAGTCAGCCTCTGGGGCAGCACTTCCCTTTTCTTTAGTTCTTGAAGAAAC	37	6	134694753	R						0.000399	0.0150294
STK32B	cg25612057	1.15824e-08	1.26154e-05	-0.430425	0.0687266	0.414281	0.0461975	0.35947	0.0546541	-0.0548103	-0.132302	II	AAGGCAACACCCATGAGGGAAAAATGTGCACAGCAACCCTACCGAGGAGGGCAAGAGGCA[CG]GGTGGCCCAGTCACCCGGCCCAGGCGATGACTCAAATGGCTTATTAATGGGCTCTTTGCA	37	4	5368330	F	STK32B	NM_018401	Body			8.03652e-07	0.000297261
SLC17A6	cg20809470	1.16669e-08	1.26904e-05	-0.805346	0.128624	0.196753	0.0522321	0.127034	0.0441089	-0.0697189	-0.354348	II	TCCTACCCCTCCATAGAAAGCCAAATTCAACTGGGACCCGGAAACCGTGGGGATGATCCA[CG]GTTCCTTCTTTTGGGGCTACATCATCACTCAGATTCCGGGAGGCTACATCGCGTCTCGGC	37	11	22364837	R	SLC17A6	NM_020346	Body	chr11:22362862-22363377	S_Shore	2.99211e-06	0.000711685
	cg02453097	1.17247e-08	1.27364e-05	-0.38371	0.0612941	0.326869	0.0417289	0.274188	0.0374548	-0.0526808	-0.161168	II	GGTCGCGATGGTGGCTTCTCTCCAGAAGCCAGAGCAGCTGGCATGCAGGAGTGAAGTGCA[CG]GAGCAGCAGTGCCCCAGCGATGGTTTTACAGGCTTGGCACAAAAGGACTCAGACCAGGGC	37	22	38590795	F						3.22754e-07	0.000160414
	cg04279049	1.18251e-08	1.28284e-05	-0.432184	0.0690583	0.345379	0.0399352	0.279401	0.0420164	-0.0659779	-0.19103	II	GAGGTGTGTGGGAGGAGTTGCTGTGGTCAGTCTTTAGATAGTACCTAGTTGAAAACAGAA[CG]TTCTTCAGAAGGCAACCCTGCAAGGGCAACTTTGTGTGGAGAAGCAGGACCGGAGCCACC	37	9	92250262	F						1.53217e-05	0.00206007
LINC00469;LOC400620	cg05474653	1.19799e-08	1.29791e-05	-0.653453	0.104463	0.26852	0.0559604	0.206024	0.0613979	-0.0624961	-0.232743	II	TTCTGGAGCTCTTCCAACCTGGACTTCTGACTCAGGCTGTACAGCAAATATTCTTGTTTT[CG]CTGATTTCTCTACATGTGAAGAATCTGAGTGGTTTGGATCCCAACCATTTAGATGGATGA	37	17	71794557	R	LINC00469;LOC400620	NR_027146;NR_040020	Body;Body			9.345e-06	0.00148951
STK32B	cg27153759	1.20166e-08	1.2989e-05	-0.367883	0.0588172	0.454302	0.0421355	0.398743	0.0416903	-0.0555585	-0.122294	II	GAGGTGGCCTGGAAGGGCGGGTTGCACCGTGTGTCTGTGTGTGTGTGCGCGTGCCCACGA[CG]CATTTGGTCTCGTGCAAGGGCCTGTTGGATGCAGCTCTCCTCAATCACCCAGGACAGAGG	37	4	5054079	F	STK32B	NM_018401	Body	chr4:5053230-5054092	Island	5.59993e-05	0.00457103
OSBPL10	cg27246744	1.20209e-08	1.2989e-05	-0.651618	0.104182	0.148285	0.0371598	0.0990651	0.0287753	-0.0492197	-0.331927	II	GCCCCAGAAGCTGAGTCATCCGGGATGACTGGTGGCCCTGAAGTCCCGCCCACAGAAGGA[CG]GCCATGGGAGCCTGGCACACTGCCCCTTGGTGGCACAAATCCTGAGCAAGCCATGCCCTA	37	3	31746590	F	OSBPL10	NM_017784	Body			8.83544e-06	0.00143579
HPSE2;HPSE2;HPSE2;HPSE2	cg11797582	1.21634e-08	1.31257e-05	-0.516794	0.0826606	0.24883	0.0420452	0.203304	0.049754	-0.0455261	-0.182961	II	GCCAAGGGAAACAGAGTCAGGTAAGGCAGGAGAAGATTCATAGCTCTGAATCAACAGATT[CG]TGCTGGAGAATTAGCTCATTGCCAGGGAAGAGAACGTCTAAAGCTTTAAGTACATATTCA	37	10	100296401	F	HPSE2;HPSE2;HPSE2;HPSE2	NM_001166245;NM_001166244;NM_021828;NM_001166246	Body;Body;Body;Body			1.17079e-06	0.000383031
SAMD4A;SAMD4A	cg18356123	1.22386e-08	1.31894e-05	-0.626448	0.100222	0.205478	0.0442035	0.142797	0.0374977	-0.0626818	-0.305053	II	TGCAGTAACATTGATACCATTTTTAGCCCATTACAAATACTGTGATTTTCATTTAAATCA[CG]TCCATTATCTTATTGACCTAGTTTTTATTTTGTAATCAAAATGTTCTATTTCTGGATAGC	37	14	55119290	R	SAMD4A;SAMD4A	NM_001161576;NM_015589	Body;Body			1.7963e-05	0.00226896
FYCO1	cg16286502	1.22666e-08	1.32021e-05	-0.445735	0.0713162	0.383909	0.051122	0.321146	0.047347	-0.062763	-0.163484	II	ATGTCAGCATATCTAACACCATCATTCTCTATAAGAAGAAAGTCATTTAGCTCCAGCTGG[CG]TGTTTGGTGAGGAGCCCTTCCCAGAATACCTTAGGCTGTGGTATTTGTGGGCAGCCAGCC	37	3	46020045	F	FYCO1	NM_024513	Body			4.32388e-08	4.23357e-05
SYNJ1;SYNJ1;SYNJ1;SYNJ1;SYNJ1;SYNJ1;SYNJ1;SYNJ1	cg16972482	1.23368e-08	1.32602e-05	0.683808	0.109429	0.711841	0.0601609	0.787992	0.058826	0.0761515	0.106978	II	GCTGTACTGTATCCAGCAGGTCCTGGGCCTGCAAGTCCTGCTTGAGGTGAAGGCTGACTG[CG]TCCTGGAACAAAGACATCATATCATATATTTAAGTTTAAAAAAATAAACAAGAAACCATG	37	21	34014273	R	SYNJ1;SYNJ1;SYNJ1;SYNJ1;SYNJ1;SYNJ1;SYNJ1;SYNJ1	NM_001160302;NM_001160306;NM_003895;NM_203446;NM_001160306;NM_003895;NM_001160302;NM_203446	ExonBnd;ExonBnd;ExonBnd;ExonBnd;Body;Body;Body;Body			2.41102e-05	0.00274488
	cg05847388	1.24094e-08	1.3302e-05	-0.326213	0.0522146	0.689972	0.0270595	0.638442	0.0435532	-0.0515303	-0.0746846	II	GCCCCAGCAACAAGCAGCAGGTGACAGCTGGGGGCATGGATTGCCTGTGAAAGGCTCCCA[CG]TGAGGCTGGCCATGAGTCATCAAATATTTAAATATAGGTTGTTCGCTATTCTAATATTCT	37	2	216745892	R						0.000279188	0.0121842
ABTB1;PODXL2;ABTB1;ABTB1	cg18353563	1.2424e-08	1.3302e-05	-0.396648	0.0634911	0.194064	0.0282893	0.157524	0.0260637	-0.0365398	-0.188288	II	CTTAGGGGGCTGTTGGGGGATCGATGACGTCAGGGAGGCCACGGGGCTTTGTAGTGCCAA[CG]ACTAGTAGGTTTATTTTGAGAAAGGAGTTGAGCTGCAGCAACAGAAAAGAAGGATCTGGC	37	3	127390935	F	ABTB1;PODXL2;ABTB1;ABTB1	NM_032548;NM_015720;NM_172028;NM_172027	TSS1500;Body;TSS1500;TSS1500	chr3:127391011-127392434	N_Shore	4.05244e-07	0.000185998
FAM134B	cg24286428	1.24245e-08	1.3302e-05	-0.539645	0.0863807	0.889341	0.0233576	0.839503	0.0435149	-0.0498378	-0.056039	II	TTGAACTTAAAAGTTTTTCAAAAAAAAAGAAAAGGAAAATGTGGATTCTTTGACAAAAGG[CG]TTTGCTTCCTAAAGCTCGGCAAAGGCACAACAGTGAACCCCTGACTCACCATCCCATGCC	37	5	16593192	F	FAM134B	NM_001034850	Body			1.73068e-09	4.23275e-06
VTI1A	cg27253415	1.2716e-08	1.35764e-05	-0.653996	0.104771	0.241224	0.0550675	0.176347	0.0461441	-0.0648769	-0.268948	II	TACCATCCCATCAAAGTCTGTGAATGCTCCCCTGCAACAATGAGCAGACCCATTATAAAT[CG]TCTTCATTCATGTTAACTCTTACAAAAGATGAAACTCGTCAGGCTTACAATGTTTACTAC	37	10	114503026	R	VTI1A	NM_145206	Body			0.000228796	0.0108159
SPIDR;SPIDR;SPIDR;SPIDR	cg24871922	1.27262e-08	1.35764e-05	-0.48151	0.0771409	0.642299	0.0489539	0.580414	0.0672405	-0.061885	-0.0963492	II	GAAGCTGATGTCAGGTCTCTCTCCTTCTTAGCTGTGCCCCACAGCTGTGCCCCACTATCA[CG]CAAGTTGTTTCATGTGGCACATTCTGTGATGATGACGTAATCGTGTTACCTTCATTTACT	37	8	48556931	F	SPIDR;SPIDR;SPIDR;SPIDR	NR_104581;NM_001080394;NM_001282916;NM_001282919	Body;Body;Body;Body			0.00630077	0.0747425
AQP1;AQP1;AQP1;AQP1	cg02896076	1.27306e-08	1.35764e-05	-0.60539	0.0969884	0.444678	0.0700309	0.342394	0.0715049	-0.102284	-0.230018	II	TCCCTTCTCTTTCCATGAGTCATGTTTCTAAAAGTGGCCCAGGAGTAAGTGGCAGCCAGA[CG]GTGGTGGCGGGGCCTATCTGGCCAGGCAGAGGGAGGGTGAGGCTGAGGCCAGCAGTGGGG	37	7	30960947	R	AQP1;AQP1;AQP1;AQP1	NM_198098;NM_001185061;NM_001185060;NM_001185062	Body;TSS200;5'UTR;TSS200			6.31422e-06	0.0011565
	cg04753033	1.27745e-08	1.36054e-05	0.372452	0.0596771	0.866546	0.0217155	0.888272	0.022133	0.0217253	0.0250711	II	ACATGCATAGCTCATTTTGTTCACATTACTGAATATTAGACCACATCCTGGGATATGATA[CG]TAAGTGCTATGTAAGTGTGGGTTGCTTTTATGCAGCTTCTATGTGATGTGTATCAACATG	37	1	116066899	F						4.12609e-05	0.003809
DOCK1;DOCK1	cg09634812	1.28312e-08	1.36347e-05	-0.43452	0.0696331	0.488307	0.0471128	0.424763	0.0523209	-0.0635441	-0.130131	II	ACTGCTTACCTGCACATAGGTGCATCAGCTTTGCAGATTCTTTTTAAATGTGTCAACCCA[CG]TTTTTAAAAACTGGTTTAGAAAATTCTCACTGGGCTTCCCGCCTCTATCACTGATCTAGT	37	10	128613595	R	DOCK1;DOCK1	NM_001290223;NM_001380	Body;Body			1.71754e-08	2.27777e-05
MYOF;MYOF	cg07057167	1.28354e-08	1.36347e-05	-0.429926	0.0688976	0.651	0.0404765	0.576312	0.0522948	-0.0746875	-0.114727	II	TAAGAAAATTTTTATCTGGGCATATGCCTGCCCAGGCATAAGACTAACATTTTCCACCTT[CG]TTGGAGTCACATGTGGCTGTATGACTGGATTCTGGCCAGTGGAAAGTGAGTAGAAATTAA	37	10	95139199	R	MYOF;MYOF	NM_133337;NM_013451	Body;Body			6.42428e-10	2.05501e-06
RGS7BP;RGS7BP;RGS7BP;RGS7BP	cg27607510	1.29532e-08	1.37419e-05	-0.326249	0.0522999	0.603296	0.0363833	0.555537	0.0364569	-0.0477585	-0.0791627	II	GTTACCCTGAATAGACTGCCAATCCTCCTCCCGTTAATGTTCTTAGGGGCCACAGAGAGA[CG]AGGTTTTCTAGTTCAGATTCAGAAACAGAGCTTTCTTTGGTATGCCAGAGGAGCATAGTG	37	5	63890756	F	RGS7BP;RGS7BP;RGS7BP;RGS7BP	NR_073511;NM_001271891;NM_001271890;NM_001029875	Body;Body;Body;Body			5.18055e-06	0.00101064
	cg24808084	1.30616e-08	1.38357e-05	-0.598905	0.0960371	0.243287	0.0478731	0.178411	0.0425264	-0.0648754	-0.266662	II	AGCAGTGACTCAGCACTTCCTCCCAGCTCTCTCCCCTGGCAACTCACCCCCACCAAAAAA[CG]ATGAGAGACATTAAAATACAAAGCAGCTTCAGACAGGAAAAGTGGAGCGGAGGTGCAGAG	37	11	116472686	F						3.34634e-09	6.89212e-06
	cg01667206	1.30755e-08	1.38357e-05	-0.490042	0.0785834	0.70325	0.0457602	0.627398	0.0571568	-0.075852	-0.107859	II	GAGTCATTCCTTCCCACTCCCTGAGGCCGAGCATAACACAAGTCCTCCATTAACCACTGA[CG]AGTGCTGGAAAATGCATTTCAGAAGCTCCCTGAGGCTCAGTCTGATACTGAGCGAGAATT	37	10	825119	F						6.24809e-07	0.000249917
	cg06909290	1.31061e-08	1.38487e-05	-0.358055	0.0574227	0.614431	0.0355135	0.560333	0.0465103	-0.0540979	-0.0880455	II	TAGAACTGAGCTGGGAACCCAGGCACCTAGCATCCAGATGGACGGCAGCTCTGGGCTTTA[CG]CCAGGATCTCAGGCTGGCAAATTGGAATACAGGCCACCAGACAGGTCTGGTGGATCAGTC	37	15	69775185	F						0.000218971	0.0105352
	cg00463743	1.31216e-08	1.38487e-05	-0.359064	0.0575869	0.606609	0.0421147	0.55334	0.0403964	-0.0532685	-0.0878135	II	GTTGGGAACAGTTTCCAAGCCATTAAAATGTTATTCTTCCAAATCCTCCTGCATCGGCAA[CG]GGAAAAAAGACAAAATGCAGTGTCATTTGGGCTTTGCCTAAAATGAATTGAATCCTCCTC	37	7	50937377	F						2.12395e-09	4.94941e-06
NPTX2	cg15903624	1.31512e-08	1.38621e-05	-0.650105	0.104273	0.95018	0.0143976	0.922494	0.0293558	-0.0276864	-0.029138	II	GGAGCTCAGCCAGTTCAACATATGGGACCGCGTCCTTCGCGCACAAGAAATTGTCAACAT[CG]CCAACTGCTCCACAAACATGCCGGGCAACATCATCCCGTGGGTGGACAATAACGTCGATG	37	7	98257818	F	NPTX2	NM_002523	Body			1.10841e-08	1.66483e-05
CDH22	cg22586405	1.32351e-08	1.39138e-05	0.427504	0.0685844	0.253384	0.0389356	0.305303	0.0463396	0.0519193	0.204904	II	ACCCCTGCTGCTGCCAGCACTGTGCAGAATGCTTTCTATTAAAAATTAAAAACCACTTGT[CG]AGTCTCTGGGAACGCTCAGATTACACAGGAAACAAGCCCCCTCTCAACATCCACCCCTGC	37	20	44861339	R	CDH22	NM_021248	Body			4.44978e-08	4.30006e-05
	cg17709086	1.32372e-08	1.39138e-05	-0.447079	0.0717252	0.546908	0.0483082	0.48018	0.0530473	-0.0667279	-0.122009	II	CTATCCCCAAGATGCAGTTCCTCCAAGATACCTGGCAGGCACCCTGGCAGGAGGGTGTCA[CG]GTTCTCTAACCTGGCTGACTACTGAGCCTCTGGGCTCCATGAGGACAGGATGTCTCTCTC	37	20	48221134	F						1.02154e-07	7.63678e-05
AP1S3;AP1S3;AP1S3	cg09716949	1.32514e-08	1.39138e-05	-0.454784	0.0729642	0.536116	0.0560827	0.47476	0.0509242	-0.0613564	-0.114446	II	TTCTCTACATGGTGACTTCCATCTCCCTACATGAAAGTAGTACAGTGAGTGCCAAAACCA[CG]CCCAGCCCTGGACTGTTTTGGTGTCATAGCAATCAGCTATGTGCAGAGAGATTTAACATC	37	2	224683896	F	AP1S3;AP1S3;AP1S3	NR_110906;NR_110905;NM_001039569	Body;Body;Body			5.98376e-05	0.00476176
RAI1	cg06000345	1.32944e-08	1.3941e-05	-0.556794	0.0893407	0.822471	0.0351536	0.762238	0.0548881	-0.0602324	-0.0732334	II	GTGCGCACATTCCTAGATGCTAGCCCTGTGGCGGCGCACCTCACGCTCATTCACAGTACA[CG]GACATGCTCACCTGCCCACCATGGGTGGTCAACCCTTGGACACCCACACTCTTCTCACAC	37	17	17613292	F	RAI1	NM_030665	5'UTR			1.19804e-07	8.53381e-05
PCNXL2	cg07223106	1.33547e-08	1.39701e-05	-0.350909	0.0563143	0.489162	0.0419301	0.429852	0.0367506	-0.0593105	-0.121249	II	GATGAAGTCAGAATAGTCAATGAGGACTTTGAATCCCAGAGGTTAACACTTCCTCCTCTC[CG]TCTGGCAAAACGCTGCAGTGCTGACTTCAGAACAGAACCCAGCTAGATGCTCAGTTTTCT	37	1	233155919	R	PCNXL2	NM_014801	Body			2.17264e-07	0.000125674
	cg20933839	1.33563e-08	1.39701e-05	-0.30848	0.0495054	0.659378	0.0312676	0.613386	0.0322734	-0.0459918	-0.0697503	II	CTGGCACTGGCCTGGCACGTGAGGGCCTGGGGTCTGTAACCTCTCTCCTGCCAGGGCGGA[CG]TTACTGATGTGTTTGGGCTCAGCACACTCCTACAGCTGTCCACTGTGTGCTCAACTGAAG	37	3	182082254	F						3.75813e-05	0.00358958
TP53I11;TP53I11;TP53I11;TP53I11;TP53I11;TP53I11	cg06940169	1.33975e-08	1.39828e-05	-0.245837	0.0394568	0.453257	0.0251882	0.414559	0.0294631	-0.0386987	-0.0853791	II	CTGAAATGGAAGGGACTGCTTTGGCTGGCGGTGATACCCAAGTGTGTAATAACACAGTCA[CG]ACAATAGTCACCGTTTGCTGCGCACTCTCTGATGCCAGACACCATATGCTAAAGGAGTTA	37	11	44972868	R	TP53I11;TP53I11;TP53I11;TP53I11;TP53I11;TP53I11	NM_001258320;NM_001258324;NM_001258322;NM_001258321;NM_006034;NM_001258323	TSS1500;TSS200;TSS200;TSS200;TSS1500;TSS1500	chr11:44971048-44972685	S_Shore	0.000138315	0.00795558
PGBD4;C15orf24	cg27422638	1.34027e-08	1.39828e-05	0.208461	0.0334583	0.0302833	0.00286584	0.0340031	0.00325548	0.00371974	0.122831	II	GAGGCGGAAGTAAGGCGGAAGTACTGCCCTTAACTCCCGGCACTCTGGATTGGAAGACGG[CG]CACAGAGCCTGTGTCAAGTGCCTATGAAGGGGACTGCCCATGAAGTGAAAGTCAAGTGTG	37	15	34394263	F	PGBD4;C15orf24	NM_152595;NM_020154	TSS200;TSS1500	chr15:34393814-34394264	Island	4.71546e-11	3.07675e-07
	cg27657132	1.34347e-08	1.39846e-05	-0.799073	0.128264	0.351836	0.0769456	0.254544	0.0879532	-0.0972922	-0.276527	II	CAGTAGTTGATAAAGACAGGCTTACTTAAAGTTCGAATTGCCTCAATCAGAGATAACGGG[CG]AGTCCCTTTTGGCAGTGAGATATGAAAACAGGAGAATGATCTGTTATCAGAGTGAACATG	37	3	181898731	F						0.00121918	0.0289924
RBM34;RBM34	cg26827450	1.34541e-08	1.39846e-05	-0.571518	0.0917422	0.108381	0.0268331	0.0785499	0.0173073	-0.0298312	-0.275243	II	GACTGTGTGTGGGTACCAGAGGAGGGGAGTGACCTTTTGTTCACAGCTGGCACTGACACA[CG]GTAGGGATCAGGAACGGACTGCTATATTGGGAGCATGCCAACTTTTTCTGTAAAGGGCCA	37	1	235299614	F	RBM34;RBM34	NR_027762;NM_015014	Body;Body			3.11699e-06	0.000734534
UNQ6494	cg19862502	1.34559e-08	1.39846e-05	-0.57028	0.0915439	0.360139	0.0582826	0.288769	0.063523	-0.0713703	-0.198174	II	CTCTGGGTCACGCTTGGGGACACATGAAGGATACGCCCTCCCTTTCAGGCTCCCATCGCA[CG]TTGAACCTGGCTTGTGAACACAGCCCTCTGGGACACTACTAGGAACAAAGTGTTCCGGAT	37	9	92279945	F	UNQ6494	NR_024280	Body			2.19076e-07	0.000126258
	cg09935487	1.36215e-08	1.41388e-05	-0.576931	0.0926521	0.303729	0.0594356	0.236424	0.0487529	-0.0673054	-0.221597	II	TAAGAATGGGCCAGAAATTCCTTTAGGCCTGTTCATACTATGCCTTACACTTAGCAGACA[CG]GAGCAAATATTTGTTGAATGATTAGAATCCCAGGGGCTTGTTTGAATATGAAACTCGACA	37	10	119368745	F						2.2824e-06	0.000593411
	cg25889685	1.37274e-08	1.42306e-05	-0.444503	0.0714045	0.340096	0.0426655	0.279279	0.0499171	-0.0608174	-0.178824	II	TCAGAATGGCTTGTCATTCTAATGCTTTGCTCTTCCCTGAAAAACAAGAAGCTACCAGCA[CG]AAGGCAGAAGAGCAATGACTAAGACAGAATCTGCACATTCCTAAATCATTATGCAGGAGG	37	16	17862243	F						0.000520275	0.0175826
FOXN3;FOXN3	cg04802442	1.37813e-08	1.42685e-05	-0.563286	0.0904984	0.282732	0.0518277	0.212631	0.0447557	-0.0701012	-0.247942	II	TCAACAGGGAACTTTCCTGGGAGTTCCTGGGTTGTGAGCCTGGCTTTTAGCCACAGCATC[CG]GCCAACCAACACATCCACTTTTAAGGAGACACTGCCTCTACAGTGCCTCTCAATTCTAGA	37	14	89833576	R	FOXN3;FOXN3	NM_005197;NM_001085471	Body;Body			8.76384e-06	0.00142877
APBB1IP	cg05843672	1.3898e-08	1.43647e-05	-0.528365	0.0849135	0.156431	0.0333674	0.119528	0.0291024	-0.0369031	-0.235907	II	TAGTGAATGAGGTTCCACAAACCTGTACCTATAGCAGCAGCTTAGAAACAGACTGTTTAA[CG]GCTCTGATAGTTCTCGGAACCATGTTATTTGGCAGTCTCTAAGGACTGCCTGGCCCTGGA	37	10	26774178	F	APBB1IP	NM_019043	5'UTR			5.07948e-11	3.1868e-07
	cg16778734	1.39095e-08	1.43647e-05	-0.472694	0.0759688	0.294993	0.0446806	0.23981	0.0463917	-0.0551831	-0.187066	II	TGGGGAGCGGGTGGGGAAGCAGGGTCATGGTGGCAAATTTCATCCATGTGGGAGCCAAAT[CG]AGTCCAAATGGACTCCTGGCAACGTTTTCTCTCTTTTGGTCAATAATGATGTAATTCTTC	37	3	177448128	R						2.27921e-05	0.00264124
	cg21771714	1.39498e-08	1.43882e-05	-0.763214	0.122672	0.183005	0.0521674	0.116286	0.038284	-0.0667192	-0.364576	II	AAGTGGCAAGAGCATGATCCAGCCCCATCATACATATTCATAAGAGGCAACCTGAGCTTC[CG]TGTAAAACCACAGTGTGACTGTATTTCCTGCACACACTTTGCATCCCACACAGCCCGGAC	37	6	119031342	R						0.00178015	0.0361212
	cg06489390	1.40831e-08	1.45074e-05	-0.491046	0.0789532	0.501728	0.0585518	0.41756	0.0516081	-0.0841685	-0.167757	II	CAGTTCTTAGTATTACAGTCCTTGGCACATTTCCATCAGCACTGAACTTTAAAACACACA[CG]CGCGCACACACACATACACAGGCAATTCAAAAGTTCAGTTCACAATTTTTTTGCATTAAA	37	2	153080103	R						6.28206e-05	0.00491149
	cg27093944	1.41219e-08	1.45219e-05	-0.712745	0.114611	0.827452	0.0461224	0.738252	0.0626918	-0.0892002	-0.107801	II	AATGAGTCATCGCCAGCCCCTGCAATGAGCCTCTCAGGCTGGTAAGTTTTGTTTCAGAAC[CG]CTTCCTCAAGCTTCTTTTGCCTTTAAAAGCTTCCTCTTGCCCCAGCCTCCCAGGGAATGC	37	2	242908218	R						4.76605e-06	0.000956529
LINC01605	cg18627764	1.41328e-08	1.45219e-05	-0.527175	0.0847729	0.325664	0.0489899	0.263335	0.0531068	-0.0623286	-0.191389	II	AAAAATACAACATAAGCAAGAATGATGTCAACTCCTCATCCAATCTGATAAAAATATCCT[CG]TCAGGCAGAAGGGCACTTTTATTTATTTAACCCTGCCATGTGACAGATAACACGCCAGAT	37	8	37312199	R	LINC01605	NR_121620	Body			0.00307164	0.0495279
OGT;OGT;BCYRN1	cg24296849	1.41979e-08	1.45705e-05	-0.50657	0.0814729	0.256448	0.170284	0.194249	0.163628	-0.0621996	-0.242542	II	CCTATCACCGTGGGCAGGAGTATTCTGAATACCAAAACGATTTTGAAATTTCAGGCTATA[CG]GCCAACATTGAAGGTGTCTGCATTCAACTGGCCCTGTGAAAGCTTCAGTCTTTTTCATCG	37	X	70752337	F	OGT;OGT;BCYRN1	NM_181673;NM_181672;NR_001568	TSS1500;TSS1500;Body	chrX:70752638-70752965	N_Shore	7.68208e-06	0.00130941
	cg08324424	1.43056e-08	1.46626e-05	-0.468376	0.0753504	0.532988	0.0515233	0.455276	0.0576469	-0.0777126	-0.145805	II	CTCTGTGCAGGCTCCGGGGCTCCGGTGCACGGCACTTGTGTTCAGCTCTTGTCTGAGTCA[CG]CAGTAGATGAAATTACGGAGGTTCCTGCACATGATGAATCAGAAAGCAGGATCAAGCCAA	37	15	100016836	F						7.7476e-06	0.00131645
	cg20918393	1.43467e-08	1.46862e-05	-0.539003	0.0867216	0.232813	0.0410215	0.176426	0.0387773	-0.0563868	-0.242198	I	AGAGGCTGGTGTCTCTAGGAGAATGAGGAATAGTCACTTCCTGCCTTTGTCCATTAGCGC[CG]ACCAACGCGACCAGCTCCGTTTACATTCTTTCAGTGGTGTTGTTGAAAGGGCTTGGCAGC	37	20	19867136	F						0.000172147	0.00911888
AKT1;AKT1;AKT1	cg16600934	1.44011e-08	1.47203e-05	0.43747	0.0703952	0.444642	0.0481359	0.509569	0.0574316	0.0649269	0.146021	II	AGGAAGCCACTCAGATGGCCGGCCCTGCACAGGGCCTCATCCTCCTGGCCTCCCCGAGGC[CG]TGCCCTCCATGCCATGGGAAGACATGGGGCCCAGGACACTCACCCTAGGCCAGCCCAGGA	37	14	105258761	F	AKT1;AKT1;AKT1	NM_001014431;NM_005163;NM_001014432	Body;Body;Body	chr14:105261334-105261624	N_Shelf	3.00157e-05	0.00314179
SDK1	cg18395354	1.4416e-08	1.47203e-05	-0.471494	0.075873	0.760106	0.038544	0.704515	0.0439519	-0.0555905	-0.0731352	II	GACAACAAAAATCATAAGAATAATATGTAAAAGCAAGTATGAAGCCTTTGTATTTGCTTG[CG]ACTTGCAGTTTGAATAGCAAAATGATCTTTCACATCAGGCTCAGTGTGTTAAATCCAGCC	37	7	3801491	F	SDK1	NM_152744	Body			0.00018252	0.00944566
ATXN1;ATXN1	cg18593303	1.45667e-08	1.48556e-05	-0.458092	0.0737436	0.387933	0.0528411	0.332559	0.055625	-0.0553737	-0.142741	II	AAAAGGAATTACCTAGAGACTAAAACCTGCACCTGCAGGTAAAACCAAATGACATCAAAA[CG]ATTTCTACTTGCAAATTAAAAGCAGAATATGGCCCTTGATATTACTGCTTAGAAAAGCAG	37	6	16746693	R	ATXN1;ATXN1	NM_001128164;NM_000332	5'UTR;5'UTR			0.000112951	0.00705926
	cg06031000	1.46606e-08	1.49327e-05	-0.507468	0.081711	0.762536	0.0470135	0.70148	0.0419375	-0.0610557	-0.0800693	II	GAGGCCATTGACCAGGGTAAAGTAGTATCCCATGAAAGGCACACTGTAAATACTCATGAC[CG]CCTTTCCTGTAGCCCCATCAGGGCAGGACTAGAATTTATAACCCCTCTCCAGGGAGAGCC	37	5	127535098	R						2.96987e-05	0.00311885
CLMN	cg07361315	1.49635e-08	1.52082e-05	-0.612886	0.0987575	0.332345	0.0631689	0.254972	0.0612022	-0.0773728	-0.232809	II	TGCACCAGTAAGGTATGCTGCATAGTGGACACAGCTGGCTGCCTGCCCAATATCTTTTCT[CG]CCTTTCCTGAATGGTAGCCGTTGTCACTGCTATTTATCTTGCTTCCTCTTCATCACTGCA	37	14	95715565	R	CLMN	NM_024734	Body			1.54826e-06	0.000462891
KCTD12	cg25968569	1.49682e-08	1.52082e-05	-0.53605	0.0863774	0.265263	0.0497798	0.208505	0.0445698	-0.0567577	-0.213968	I	TTCCCGCAGGGCCTTCGAGGCACTTCACTTCGAAGTGAAGGGGTAAGACTCCGGAACGTT[CG]GTCTCCGGGTCCCATTCAGCCTTCGTTGAATCGCGCCCTTAGACTCACAACAGTTGCAGA	37	13	77461335	F	KCTD12	NM_138444	TSS1500	chr13:77459322-77461099	S_Shore	0.000111742	0.00700946
PLCH2;PLCH2;PLCH2	cg18502684	1.49898e-08	1.52111e-05	-0.528031	0.0850898	0.612866	0.0494787	0.518391	0.0774327	-0.0944747	-0.154152	II	AAAGGGTTGCGCAAGCAGGCCTGGCCGAGCAGTATTCCAGGCACACAAACGCAGTTATTA[CG]TAGTCACCACTGGTGGGAAAAAAGGATTCAGAACTTAACGAGTTTAAAACAACACATGAG	37	1	2425952	F	PLCH2;PLCH2;PLCH2	NM_001303012;NM_014638;NM_001303013	Body;Body;Body			6.57243e-05	0.0050565
WIBG;WIBG	cg25654051	1.50343e-08	1.52112e-05	-0.533967	0.0860554	0.471201	0.0654961	0.39432	0.0695641	-0.0768814	-0.163161	II	AACTAAACAAAAAGGGAGACAGAGTAGATTAGAAACAGTTCGTTCTCAAACAAAAACTCA[CG]CATGGGAATGTAGATAGCATTTTCAGGCAACGACAAATAGACCAGTCAGGCTGAGCCAGA	37	12	56303104	F	WIBG;WIBG	NM_001143853;NM_032345	Body;Body			0.000291941	0.0125063
	cg25913276	1.50482e-08	1.52112e-05	-0.361519	0.0582652	0.730436	0.0308078	0.683075	0.0468185	-0.047361	-0.0648393	II	CACACTATTTTCCATAATGGCTATACTAATTTACATTCCCATCAGAAAATATCTTATTAA[CG]TATTTGTTGGGCTGCTTTCACATAGATCAGATGACGGTGACTTAGACAAGACAGAAGGTT	37	1	8341914	F						8.12265e-07	0.000299361
KIF19	cg00627029	1.50516e-08	1.52112e-05	-0.438142	0.070615	0.487054	0.0492026	0.419743	0.0549469	-0.0673107	-0.1382	I	CTGAAAATTACCCCAACTTCAACCCCACCCCCACCTTTCCACCCTCCCATTGGGAGATCC[CG]CCCCCAAAGCGTGCGCAGATGAATCTCGGCTCTCTCATCCAGAAACGCCAGGGGCAGGGA	37	17	72322791	F	KIF19	NM_153209	Body	chr17:72321948-72322461	S_Shore	5.71873e-05	0.00462627
JAZF1	cg25695391	1.50806e-08	1.52112e-05	-0.812272	0.130922	0.886415	0.0410649	0.825907	0.0501634	-0.0605087	-0.0682623	II	AGTGGAAGAGGTGAGTCATGAGATCTGAGTTCTTATTCCCCAGATCAGTAACTAGCTGTG[CG]GCTTTGAACGGGTCCCTTCACTTCTCAGAGCCTCTTTTTCCTCGTGTGAAAGAAAGGGAA	37	7	28077169	R	JAZF1	NM_175061	Body			2.55021e-06	0.00064117
	cg12592222	1.50829e-08	1.52112e-05	-0.3541	0.0570743	0.249417	0.0290825	0.2116	0.0291882	-0.0378176	-0.151624	II	CTCTTCGCATCCCTCCAAGCCAGTGTTATGCAGCATAATCCAGTCTACACTAGGTGGCAT[CG]CAGCCAACTGGGAAGTTTCTCTCTAGAGAGACGGGAACCGCAGAGGATTCCAGAGACTCT	37	2	224557272	R						9.94696e-07	0.000343615
	cg02081427	1.51203e-08	1.52301e-05	-0.523058	0.0843146	0.0463002	0.0122362	0.0323925	0.0067112	-0.0139077	-0.30038	II	AGAGAAAGTGCCTATAGCTTTGACAGCCGCTTGGAGCATGCTCAGTCGGTCTCCAGGCAC[CG]GGAGGCGGCTCCCCCCCACCACCCCCCGGGCCGGCCTCCACCGCAGCCTGTCCGGCCCCC	37	12	59989735	R				chr12:59989651-59990507	Island	0.00124865	0.0294165
STOX2	cg04842552	1.5164e-08	1.524e-05	-0.515781	0.0831502	0.441948	0.0550444	0.356507	0.0598765	-0.085441	-0.193328	II	GACACTGCAGATTCCGAGGCACTGCAGTGGGATGTTGGCTCAGCAAGTGGCTGTGATGTA[CG]GGATAGGCATGGAACAGGATTCCAGCTGTTCCATGCAAATAGGATAAAAGAATGGTAAAG	37	4	184909509	F	STOX2	NM_020225	Body			2.68725e-05	0.00293994
	cg06688878	1.51674e-08	1.524e-05	-0.518717	0.0836241	0.311493	0.0445229	0.245496	0.0544902	-0.0659963	-0.211871	II	TGGGACACGTTTGTTTCATCACTGCATGTTTTGACTGGTTGACTCTAGTGATTGGAGAAG[CG]TTTTCTGAGTCATTTAAGTGTGTTTCCTTGTATGAGTCAGCTCTTGATTTGTTGAATTCT	37	8	124560668	F						3.53399e-05	0.00345728
SLC43A3;SLC43A3;SLC43A3;SLC43A3;SLC43A3	cg23464565	1.52106e-08	1.52645e-05	-0.502571	0.0810294	0.207931	0.0388767	0.158407	0.0317523	-0.0495235	-0.238173	II	CACAGACAGCACATGAGGGCATAGGGACACACACACTCTATTTGTGCATTTTGCCTTGAC[CG]CTGGGTTGGCAGGGAACATATTTTTCCTATTTGCTCACCAGCTTAACCGTCTCTCCCAGT	37	11	57194976	R	SLC43A3;SLC43A3;SLC43A3;SLC43A3;SLC43A3	NM_017611;NM_014096;NM_001278206;NM_001278201;NM_199329	5'UTR;TSS1500;TSS1500;TSS1500;TSS1500	chr11:57194340-57194650	S_Shore	8.06997e-07	0.000298228
CTDSPL2	cg14823710	1.52667e-08	1.5302e-05	-0.50444	0.0813415	0.455316	0.059527	0.382488	0.0570821	-0.0728284	-0.159951	II	CAATTCTTACTTGGCCCAGTGCCTTGAATGTGGCTATGTATGCAATAAATATTTGTCGAA[CG]AACGATTAAACGAATAGTAGTGTTGGCAGGCAGTATAGTATTATGTAAAGAGCATGCACA	37	15	44750857	F	CTDSPL2	NM_016396	5'UTR			0.000172271	0.00912128
KIAA0513	cg00044372	1.5319e-08	1.53357e-05	-0.600679	0.0968721	0.883828	0.0253697	0.829453	0.0569437	-0.0543753	-0.0615224	II	ATCCTTTTCTCTGCCAGGTGTGTTTGGAGACATTTTCCTGGCCTTTACATCACAGCCAGG[CG]TGACTCACAAGCAGATGACTCAGTGGCAAAAGTGACCAATGAGCTAGGGGAAAATGAGAA	37	16	85070825	F	KIAA0513	NM_014732	5'UTR			7.17727e-05	0.00533144
IDH1;IDH1;IDH1	cg23393139	1.53496e-08	1.53475e-05	0.744036	0.12	0.616181	0.0809977	0.719853	0.0749002	0.103672	0.16825	II	CAATCTATTATTGTTATTCTTATGTGCAATGCTCTGCTGTTCTGGGGAAATAAAGATGGA[CG]AGAGCTGTCTCTTAAGAACCCTCAAGCTGCTCATACACTTGCTGGGACTGGGAAGAGAAG	37	2	209105236	F	IDH1;IDH1;IDH1	NM_001282386;NM_005896;NM_001282387	Body;Body;Body			7.07241e-09	1.22802e-05
PRICKLE2	cg03402807	1.54292e-08	1.54082e-05	-0.673245	0.108603	0.893543	0.0278729	0.846441	0.0478419	-0.0471024	-0.0527142	II	GGAAAGGTTTGGCAGCAACTTCAGTGTGTGTCAGACAGATCGCAAGCACTTTAGTCAGTG[CG]CATATAAAGTCTACAAAGCAAAGCCTCGCCCAGCTGGAAAGATGAGGCTTGTTGGAAGGA	37	3	64153239	R	PRICKLE2	NM_198859	Body			1.01461e-07	7.60583e-05
AGFG1;AGFG1;AGFG1;AGFG1	cg01963464	1.54532e-08	1.54133e-05	-0.548492	0.0884836	0.601179	0.0576903	0.523306	0.0641496	-0.0778721	-0.129532	II	ATATTTATTGCCTACTTGTCCTGTGTCATAAGTTACCTGGATCTTAACTGTTCTATGGAG[CG]TGCCTTGTAAGTATGTAAACGTAGAGTTACAATATATTGTAGTATTTCCTTTCTGTGAAT	37	2	228339337	F	AGFG1;AGFG1;AGFG1;AGFG1	NM_001135187;NM_001135188;NM_001135189;NM_004504	Body;Body;Body;Body	chr2:228336752-228337875	S_Shore	0.00306602	0.0494787
LMNA;LMNA;LMNA	cg23274561	1.55978e-08	1.55386e-05	-0.305819	0.0493517	0.411489	0.0328715	0.358754	0.038494	-0.0527349	-0.128156	II	CCCTCCTTGGCTCTGCCCTCTAGCCCAGAAGGTCTGAGGCAATGGGGGCAAGCTTGGAGC[CG]ACAGTGCTGAGCAGGCAGGAGCCAAGAGAGGGGAAGCTTGAGCCTCACGCAGTTAGGGGT	37	1	156084271	R	LMNA;LMNA;LMNA	NM_170707;NM_005572;NM_170708	TSS200;TSS200;TSS200	chr1:156084486-156085097	N_Shore	4.23511e-07	0.000191384
	cg22431025	1.5634e-08	1.55557e-05	-0.394323	0.0636393	0.569226	0.0476834	0.510583	0.0529525	-0.0586431	-0.103023	II	TGGCTGCAATTTCTTTGTGTCTTGTTCCGATCATAATCTGCTAATCCTCCCCAGATGCCA[CG]CCAAGTCCCAGCGGTGCAGTCGGGCCTGCAACCACTGCTCATGACTCAGCACCTTGGACA	37	5	67850957	F						8.06283e-12	8.21361e-08
	cg20375030	1.57013e-08	1.56036e-05	-0.327248	0.0528223	0.41515	0.0332495	0.364278	0.0384242	-0.0508726	-0.12254	II	CAGGGTTTTGCAAGCCTGGAACTTCCACCCACCGAAAGCAGACTGCTGGAGCTTATCTGG[CG]TTTGTTAGTGCAGAGCTCATTGTGTTGTCATGCATTGTCTAGTTTAGGCTTGATTCCACT	37	6	138050130	F						1.8524e-05	0.0023147
ABCC1;ABCC1;ABCC1;ABCC1;ABCC1	cg04730825	1.57496e-08	1.56326e-05	-0.738161	0.119163	0.158966	0.0426948	0.103959	0.0314361	-0.0550064	-0.346027	II	ATTCCAGCCCTGGCTGCTTGGTGGGGCTCCTCCCATCTGTCCTTCTGGCTCTGGGGCTGC[CG]AGGCTTTTGGGAGCCTGGGCAGGGCTGACCAAGACTGCCAGAGCTCCGGCCGGTCCCCAG	37	16	16116191	R	ABCC1;ABCC1;ABCC1;ABCC1;ABCC1	NM_019862;NM_019898;NM_019899;NM_004996;NM_019900	Body;Body;Body;Body;Body			4.06697e-06	0.000862014
SPAG16;SPAG16;SPAG16	cg07317686	1.62504e-08	1.61101e-05	-0.37743	0.0609977	0.590373	0.0427336	0.532725	0.0456818	-0.0576483	-0.0976473	II	TCCAGCTTACAGCATTCTCCTGACTTAGCTTTGGCCAAAAGATCCAGTAACTTGTCACTG[CG]AGTTTCTATAAAGTGGATAAACAAGGAACTCACAAAAAGAGTTAACCTGTTGGCTCCTGT	37	2	214884277	R	SPAG16;SPAG16;SPAG16	NR_047660;NR_047659;NM_024532	Body;Body;Body			3.17243e-05	0.00324322
	cg07585422	1.62788e-08	1.61187e-05	-0.643185	0.103954	0.340102	0.0673595	0.255626	0.0618116	-0.0844759	-0.248384	II	TTTAAAAAATGGCAAAGATTCTGCATTTCTCATATGACTAAGGCAAACAAACATCCTTAC[CG]TGGCCTGCCCTGCCAGCACCTCTGGCCTTATCTCTTGCTATTCCCACCTGGCTTCCGAGG	37	17	71653706	R						3.25102e-06	0.000752636
	cg06681167	1.63625e-08	1.6182e-05	-0.517653	0.0836804	0.652813	0.0541902	0.572519	0.0600388	-0.0802942	-0.122997	II	ATAGCCTTCAGCACATACCCTTATCTTAGTATTTACCACATGGCATTGTAATTTCTAGTT[CG]TCCATCTTCCTGGGACACTGGAAACATTGAGAAAGCATGAGTCATGACTGTCTTGTTATT	37	2	67828263	R						0.000229781	0.0108367
TMEM164;TMEM164	cg00748449	1.64462e-08	1.62451e-05	-0.39099	0.0632164	0.48106	0.0411002	0.424482	0.0573314	-0.0565773	-0.11761	II	CAACGAGTGGCTGCCTTTGTGCCGATTTCAGGTTTGGCTTTCTTTCACCTTTGCACAGTG[CG]TCAGCCCCACAGTGGAGGTGAGGAACCTTGTGCCTGAACCCTAGGAACGACTGGCACTCA	37	X	109247574	R	TMEM164;TMEM164	NM_017698;NM_032227	5'UTR;Body	chrX:109245900-109246673	S_Shore	2.82254e-05	0.00302579
BCOR;BCOR;BCOR;BCOR	cg08707617	1.6611e-08	1.63569e-05	-0.473388	0.0765664	0.317033	0.0959552	0.266114	0.0756841	-0.0509188	-0.16061	II	TTTTTGTAGCTGTTCAGGGCTTAATTACTCCTCCTTGATCCATGGGACTAGACACGACAC[CG]CCAAGGTTAAAATGCCCCGAACAGCGCTGAGCAGATGTGAGCGAGCTGGCAGACGCGCAA	37	X	39944352	R	BCOR;BCOR;BCOR;BCOR	NM_001123384;NM_017745;NM_001123385;NM_001123383	5'UTR;5'UTR;5'UTR;5'UTR	chrX:39942756-39943419	S_Shore	1.7193e-06	0.000492023
	cg27526774	1.66125e-08	1.63569e-05	-0.530059	0.0857326	0.147134	0.0315544	0.110707	0.0219018	-0.0364275	-0.24758	II	TGAAAAGGGAAATTTTTAGACTTCTCATCTGTGCTGAAAGCCCCGGGCTGTTTCAGAACC[CG]GTCAGGGTAACCGTCAGGCCTGCGGTCACCGCGCTGCAATCCCAGGAGGCCTTGCGTCAG	37	1	235099089	R						≥0,05	≥0,05
	cg21752624	1.66194e-08	1.63569e-05	-0.356409	0.0576471	0.648283	0.0345661	0.593348	0.0469922	-0.0549343	-0.0847382	II	TCTGCAGCACCCAGCACAAAGCCTGAGCAAGGCAGATGCAGGGAATGCTTGCAGCATGAA[CG]AGCCAATGAGTAAGGCAGCTTCCCAGCAGAGCACATGTGAATCAGCAGTATTTCCCACTC	37	20	39197005	F						2.38548e-08	2.81637e-05
SIDT1;SIDT1;SIDT1;SIDT1	cg17116738	1.66695e-08	1.63864e-05	-0.532252	0.0860979	0.905182	0.0217702	0.874478	0.0266497	-0.0307031	-0.0339192	II	TTGTTGACTAAGCCTTCTCACCATGCATTTGTATTATCAGCAGATTTGGGAATTTTCCGG[CG]GGCTGCCATGGTGTTCTACACAGACTGTATCCAGCAGTGTAGCCGACCTCTATATATGGT	37	3	113334964	F	SIDT1;SIDT1;SIDT1;SIDT1	NM_017699;NM_001308350;NM_017699;NM_001308350	ExonBnd;ExonBnd;Body;Body			6.69496e-13	1.36511e-08
	cg01668008	1.67174e-08	1.64137e-05	-0.461727	0.0746974	0.82345	0.0313295	0.772045	0.0440559	-0.0514055	-0.062427	II	CTAAGAGCAGTTGGTGAGTGGGTGGCCACCAAGAGACTAGAAGTGGCATTGGGCTGACCT[CG]GTCCAGTCCCTACCTATGCATGCAAAGCTTGAGAGGTCTCTGACGTTGGAACAGGCTGTC	37	8	134701487	F						7.39069e-10	2.25763e-06
	cg21178653	1.67391e-08	1.64153e-05	-0.555508	0.0898733	0.91991	0.017097	0.887828	0.0298499	-0.0320828	-0.034876	II	CCATGACCTTGAAGACCTCTTAATAAAATGGCAAGGGTGAGAGGGATGGGAGGCAGGCAA[CG]TGTAGAAATATCACACAGTGAGCAGATGGGATATGTGCCTTTGACAAAACACAAGAAGGG	37	12	67876529	F						5.64781e-07	0.000234182
DLG2	cg22907295	1.67675e-08	1.64235e-05	-0.383624	0.0620689	0.576763	0.0450401	0.512544	0.0393542	-0.064219	-0.111344	II	AGGCATTCCTGCCACCCCTGCAGGATGATGCAATAGTTGCCATGGCAAATACTTCTCCCA[CG]CTGCTGGAAGGCCTTCCCATAGCAGACTAACTTCTGTTCTGTTCTGTTTCTATTTTCCTT	37	11	84659234	R	DLG2	NM_001142699	Body			3.62309e-06	0.000806146
BCAR3;BCAR3;BCAR3;BCAR3;BCAR3	cg20059982	1.70761e-08	1.66976e-05	-0.555005	0.0898566	0.331383	0.0587212	0.262504	0.0545721	-0.0688793	-0.207854	II	GCTCCTTCTCCCAGGCTAGTCTGGGACTTTTCCCCTCTGCTGAAGCCAATACGATCCACT[CG]CTCAATTCTCGCAGGCTGGTGTCCAGCCTGCCATGCACACAGTGCCAGAAATTCTCATGT	37	1	94079693	F	BCAR3;BCAR3;BCAR3;BCAR3;BCAR3	NM_001261410;NM_001261410;NM_003567;NM_001261409;NM_001261408	1stExon;5'UTR;Body;Body;Body			1.43888e-07	9.50513e-05
	cg22421019	1.70936e-08	1.66976e-05	-0.624963	0.101187	0.551386	0.0739468	0.442582	0.0849112	-0.108804	-0.197328	II	TCTCTACTTTGTTACATCAGGCTCTGTTGTTAGTCAGCTTTTGCCTTGAAATTCCTCTAC[CG]TGAGTCATACACAGTCTAATGATTATCCCTTACCCAAGGACAAATACAAAATGTTTCAGT	37	1	150577422	R						7.01985e-10	2.17696e-06
CDYL;CDYL;CDYL;CDYL	cg11935248	1.71087e-08	1.66976e-05	-0.461996	0.0748034	0.488727	0.0529528	0.415727	0.0555231	-0.0729997	-0.149367	II	AGTTAATTCTTGCTCAATGCAAAGATCCCACAAACCTTGGGGGCTAGGCTGAGGTCCAGC[CG]CTAAACTCTGCAATTCCTCACTCTCCTGTTCATACACACACAGACACAACCCTCCTCACC	37	6	4942483	R	CDYL;CDYL;CDYL;CDYL	NM_004824;NR_026590;NM_001143971;NM_001143970	Body;Body;Body;Body			0.000330357	0.0134525
	cg06016758	1.71584e-08	1.67261e-05	-0.662335	0.107252	0.136511	0.0365585	0.0926483	0.0224924	-0.0438627	-0.321313	II	TCACCATGGCTTCCCTCCACCACCTCCTTTGTCAGAAGCTAAACAAGCCCTTCCAGCAAA[CG]TTCTGGCTCTCAGAGGTTCTCTGCAGTTCCACAGATATCCTGGGCTGGGATCCAACAGGG	37	13	44906194	F						5.13131e-05	0.00433028
SKI	cg07114422	1.71826e-08	1.67297e-05	-0.619545	0.100328	0.21865	0.0504283	0.164266	0.042105	-0.054384	-0.248727	II	CTCCCCAGCTGTCATGTCCGTTGACATTTCACTGTTCCTGGCAGTGGCTGTGCCCAGACG[CG]CCGTGGCACGTGGGAGTGATGCTGGTCTTTGCCAGTGCTCTGCACACCTGTGGGGAGGCC	37	1	2183438	R	SKI	NM_003036	Body			0.000728961	0.021445
	cg16768919	1.72078e-08	1.67343e-05	-0.477356	0.0773064	0.175331	0.0308971	0.136522	0.0262175	-0.0388084	-0.221344	II	CTTCCTAAAAGGTGCAATGGAGTAATACTGCACAATTTCCATTTAGATGTCCCTTCAACA[CG]TTTCCTGGGAATCTTAGAGCAGTTAACACCCATTTAGAAAGGAGCTTTTTCATTTCGTAA	37	20	52531531	R						0.000230271	0.010852
MYO5C	cg15604993	1.72589e-08	1.67641e-05	-0.297446	0.0481757	0.709539	0.0259251	0.665351	0.0410035	-0.0441881	-0.0622771	II	CGCACAACAACAGTGATATTGGCAATTATTATTCTGACTTTATAGGTCAGAAAATAAGCC[CG]AGAGGTTAAGAAACTTGCCAAAGGTCACACAGCTTGTGTCAGAACTTAGCTGCGAAGCTG	37	15	52549248	F	MYO5C	NM_018728	Body			1.43119e-07	9.48543e-05
SCHIP1	cg21374307	1.73879e-08	1.68693e-05	-0.611473	0.0990636	0.431772	0.0653723	0.350815	0.0716448	-0.0809573	-0.1875	II	TAGCTCTGTACTGGCCTTTCTAAAAAATTCATGCCTGTGCATGCCCAAGCAATAAAATTA[CG]CAAGTTGCCCAGAGGCCCAGCTTGGTTCAGTGCCAGGTTAGGATCAGGCACATCTGTTTG	37	3	159547539	R	SCHIP1	NM_014575	Body			6.89602e-06	0.00122373
DLG5	cg16133195	1.74412e-08	1.6901e-05	-0.629861	0.102054	0.0764379	0.0228752	0.052685	0.0124999	-0.0237529	-0.310748	II	GCTGCTGAGGCCAGAGATCCCAGCCAGGCCATCTCCAGAAAATATCTATTTTTAAAGTCA[CG]TTCCATTTCATCACATTTCAGAAAAACAAAGAAGAGACCTTGAGGGACAGACAAACAGGC	37	10	79647542	R	DLG5	NM_004747	Body			1.46115e-05	0.00199517
PGM1;PGM1;PGM1	cg03186331	1.7464e-08	1.6903e-05	-0.526687	0.085341	0.63846	0.0642226	0.55679	0.0503994	-0.0816691	-0.127916	II	CTTTCTGCTTGTGAGCCTGTTATTCCTGCTGGTCTTGTGCAGAGCAGCCCCGGAACACAG[CG]GCATTCTTGACAGAGGGCAGTTGGCAGCTACCAGTGCCTGTCTACTTTCGGATGCTACTT	37	1	64087577	F	PGM1;PGM1;PGM1	NM_001172818;NM_002633;NM_001172819	TSS1500;Body;5'UTR			1.73169e-09	4.23275e-06
SCNN1B	cg25440020	1.75825e-08	1.69976e-05	-0.588201	0.0953317	0.201874	0.0390516	0.152169	0.039688	-0.049705	-0.246219	II	TAAATTTTAATTGCTCTTTTCAATATTTTTTTTCTCTTTCCTGTGGACATGTAAGCTACA[CG]AAGGCAGAGATTCATTGCCTGACTGTTTTGTTCACTGATGAATGTCCAGCACCTAGAACA	37	16	23346388	F	SCNN1B	NM_000336	5'UTR			1.79467e-06	0.000504707
BCAR3;BCAR3;BCAR3;BCAR3;BCAR3	cg06591444	1.76662e-08	1.70583e-05	-0.548574	0.0889244	0.32359	0.0587732	0.255165	0.0474866	-0.0684258	-0.211458	II	AGTGAGTCGGCTCCTTCTCCCAGGCTAGTCTGGGACTTTTCCCCTCTGCTGAAGCCAATA[CG]ATCCACTCGCTCAATTCTCGCAGGCTGGTGTCCAGCCTGCCATGCACACAGTGCCAGAAA	37	1	94079684	F	BCAR3;BCAR3;BCAR3;BCAR3;BCAR3	NM_001261410;NM_001261410;NM_003567;NM_001261409;NM_001261408	1stExon;5'UTR;Body;Body;Body			4.78374e-05	0.0041619
USP25;USP25;USP25	cg13802103	1.77391e-08	1.71067e-05	-0.515921	0.0836438	0.220333	0.0434624	0.164923	0.0316406	-0.0554101	-0.251483	II	GCAGTGACTGACACATATTCGAATGAATGAAGGTAGATAGAAAATGTCTATATTCATTTA[CG]TAATGATTAGTTAAGGAGAAAAGTACTTCCCAGCATAAAGATTTCTGGCAACCCTTTGCT	37	21	17101739	F	USP25;USP25;USP25	NM_013396;NM_001283042;NM_001283041	TSS1500;TSS1500;TSS1500	chr21:17101853-17103000	N_Shore	0.000539771	0.017961
MSI2;MSI2	cg24503146	1.77583e-08	1.71067e-05	-0.480432	0.0778932	0.801151	0.0369235	0.746892	0.0328534	-0.0542594	-0.0677268	II	CTCAAAAATCCTGTGTTCTCAGAATTGCCACCTTCTACCTTTTGGGCCAAGCTGTCCTAG[CG]TTGAAGCCATGATGTTTGCCTAGGTAACTTGGCATGAGTTAGTTTTCATGCCAGCCCACA	37	17	55558110	F	MSI2;MSI2	NM_138962;NM_170721	Body;Body			1.59692e-05	0.00211163
	cg04714997	1.78261e-08	1.71466e-05	-0.356893	0.0578716	0.469985	0.0409828	0.420926	0.0427494	-0.0490599	-0.104386	II	AGGAGAACAGGGCAGAGTCATTCCCAGAAGCCTGGGCCTTGTCAGATTCTTCAGAAGAGA[CG]GCCTCCTGGGACACTCTGGATCCCTGGCAGAGAGCTCAACCCTGACAGCCTCCCTGAGTC	37	2	62568200	F						2.38809e-06	0.000611524
CFLAR;CFLAR;CFLAR;CFLAR;CFLAR;CFLAR;CFLAR;CFLAR	cg04843710	1.78416e-08	1.71466e-05	-0.534815	0.086725	0.183019	0.0369012	0.131853	0.0300896	-0.0511661	-0.279567	II	CATTGAGGTGGAGGTTTAACTCTGTGACATAAGTTTCCCTGATTTAGTCAGGCTGTCTGT[CG]TTGGGCTTTTCCCACTTCCTTCTACTACGTACTTCTTCCCTATTCCTCCTACTGAGGCCA	37	2	201994067	R	CFLAR;CFLAR;CFLAR;CFLAR;CFLAR;CFLAR;CFLAR;CFLAR	NM_001127183;NM_001308042;NM_001308043;NM_001202516;NM_003879;NM_001127184;NM_001202517;NM_001202519	5'UTR;TSS1500;5'UTR;5'UTR;5'UTR;5'UTR;5'UTR;5'UTR			2.21676e-06	0.000581348
COL27A1	cg21161568	1.80518e-08	1.73108e-05	-0.61659	0.100028	0.793444	0.0473249	0.728188	0.0665266	-0.065256	-0.0822439	II	GCCAGTGGGGATGTGGAGGGCCAGGAGTGCCAGAAGGTCCAAGGTGTTGGTGTGGTGTCA[CG]TCCAAGGCAATCCCAAACTGGCCCCAGAACCCACGTGTCTAAGTCCTACCTTCGTCGCCT	37	9	117047688	F	COL27A1	NM_032888	Body			2.30571e-06	0.000597568
	cg03196917	1.80548e-08	1.73108e-05	-0.489298	0.0793781	0.782117	0.0378044	0.71255	0.0570291	-0.0695661	-0.088946	II	TTGATGTGATAGCTGAATAATGACATCTCCTAATGCCTAAAGGCTGAACAATGACACCCA[CG]TTCTAACACCTGGAATCTGAGTATGTGACCTCACCTAGCAAAAGGGACTTGGCAGATGCG	37	12	125188082	R						6.02003e-14	2.87748e-09
	cg26350711	1.82661e-08	1.74928e-05	-0.338497	0.0549371	0.386148	0.0349098	0.328718	0.0349517	-0.0574293	-0.148724	II	CAAAAAAGGAACCCTGAATTTCACAACACTGAGCTTCATTTCTATTTATGTTCTCATAAA[CG]CAGAGAGGGAGGAAGAGATGACATTTTTGGAGAAGTCACCAGTACTTTCTACCTCTATTT	37	14	69510001	R						2.77705e-05	0.00300289
	cg02479497	1.83486e-08	1.75439e-05	-0.435696	0.0707236	0.553026	0.0512356	0.485153	0.0545937	-0.0678732	-0.122731	I	CCTCACCTCTGCCCCCATCCCCGTCCTCAGGGTCCTGCACTCCAGCCCGGAGGCAGTGCC[CG]GGGAGCCAGGAGGGGCCTGGTCTCAGCCCACGCTCTCCTGAGGCTCCTCCTGCCAGCCTC	37	16	85548895	F				chr16:85551382-85551709	N_Shelf	1.79189e-10	8.03006e-07
NPAS3;NPAS3;NPAS3;NPAS3	cg09916228	1.83625e-08	1.75439e-05	-0.49998	0.0811608	0.688209	0.050558	0.619063	0.0630298	-0.0691456	-0.100472	II	CCCAAACTTCTCAATAAGAAAACTGTAGAATTCAGTCAATCATGTGGTTGACACCAAACA[CG]CAAGTATTTGATGATGCGTGGATAAAACAGCTGAATACAAGGCAGACTCGTCCACATTTC	37	14	34145087	F	NPAS3;NPAS3;NPAS3;NPAS3	NM_001165893;NM_001164749;NM_173159;NM_022123	Body;Body;Body;Body			2.43603e-07	0.000134245
	cg12851638	1.85184e-08	1.76723e-05	-0.631772	0.102586	0.547862	0.0742468	0.44896	0.0727725	-0.0989011	-0.180522	II	GTGAAATGGAAGCACATCAGCACTTGTTATGTTTTCCTCTCCTGAGTCGGTTTGGCAGGG[CG]CCTGAGGCTGGAAAGAACAGCCAGGGGTTGCCAAGCAAGGGCTGGCTTGATTCCGTGCCC	37	3	71707392	R						8.52163e-06	0.00140523
STARD13;STARD13;STARD13;STARD13;STARD13;STARD13	cg25640931	1.86863e-08	1.78117e-05	-0.489731	0.0795474	0.756554	0.0402681	0.703305	0.052309	-0.0532493	-0.070384	II	AAAGAATAAAGCAGACAGTGTTTCTGTTTAAATTGTCGAGCACGTTCCTCTTTTGTCCAC[CG]TGTCTTGCGGGCTGTTTCTGGGCACACAGTCATGTGCGTGCACACACACATCCCAGAGAT	37	13	33694410	R	STARD13;STARD13;STARD13;STARD13;STARD13;STARD13	NM_001243474;NM_001243466;NM_052851;NM_178007;NM_178006;NM_001243476	Body;Body;Body;Body;Body;Body			4.04544e-07	0.000185781
RAB11FIP1;RAB11FIP1	cg17218270	1.87653e-08	1.78662e-05	-0.526179	0.0854808	0.491677	0.0630126	0.416667	0.0628183	-0.0750099	-0.152559	II	CTGTGTGACAGCACATCAATGAGATCACAGCAGCTCTGCTGTTACAAGACAAAGACTTGG[CG]GTACTGAGTGGGTAATCACTTGCAGACACATACATACACGCCCTGGTTTCAATGGCATTT	37	8	37749412	R	RAB11FIP1;RAB11FIP1	NM_025151;NM_001002814	Body;Body			0.000317148	0.0131253
CMTM7;CMTM7	cg02221604	1.92568e-08	1.83128e-05	-0.622551	0.101232	0.889815	0.0276137	0.840647	0.0389551	-0.0491684	-0.0552569	II	CTGCTGTCATCTGATCTGGGCTGGCTTCTCCTGGGGTAACTGCAGTGACAGCACTGTCCA[CG]TGCCTCTCATCCTTCTGAGGCCAGCAGGCTAGTAGCTCGAGTAGAGAAAAGTGGTCAGAT	37	3	32464672	R	CMTM7;CMTM7	NM_181472;NM_138410	Body;Body			2.19411e-07	0.00012629
	cg17849674	1.93018e-08	1.83342e-05	-0.436049	0.0709111	0.458711	0.0524019	0.385952	0.0456103	-0.0727588	-0.158616	II	CTTGAATTGGTAGCCCTGAAGAAAATTCCTAAATTAGACTTTCTTCTGTTCTTGACTGAA[CG]AGGATGAATGAGTCACCCAATCCTGTGCCAGGTACAGGAATAAATGCTGGACAGTTACAG	37	11	118713234	F						6.67395e-10	2.1098e-06
	cg27509867	1.94845e-08	1.84862e-05	-0.334734	0.0544536	0.494802	0.0427981	0.447943	0.0403361	-0.0468592	-0.0947029	II	ATGGGCAGATGCAAACGAGCCGTCTGCTGAGGAGAAAGTCGAATGTGCTCGGGGTGGGTG[CG]CGTCTGCCTGAAGCACGTGTCCCTGAGGCCTCCTGCTGTCTCCCCAGCCGGCTGACGGGC	37	8	129165585	F						1.32045e-07	9.06532e-05
	cg16952287	1.95294e-08	1.84896e-05	-0.464677	0.0755987	0.879533	0.023098	0.833773	0.0369464	-0.0457605	-0.0520282	II	GGACTTCCAGGGGAATTTCCCGTCCTCCTTGGACTCCATGGGTGAAGCTGTTTGAACATT[CG]CTCCTTACTCAGCAGTGCAGATGGCAAAGCCGGTGCCAGCACAGATGTCTTTTGGGATCA	37	9	117762730	R						2.40735e-09	5.3646e-06
SERPINB9P1	cg20958467	1.95334e-08	1.84896e-05	-0.784654	0.127657	0.189684	0.0525756	0.12326	0.0437409	-0.0664246	-0.350185	II	TCGGGCTGCCTGGCAAGCGACAGCTGTACAGTGAGCCTCGAGTGACCTTCAGAGGCCAGG[CG]CCCACAGCATCCAACCTGACACACTGCTGACCAATGAACTTGGTTCTGCCCCAGTCAGAG	37	6	2876805	R	SERPINB9P1	NR_033851	TSS200	chr6:2875601-2875811	S_Shore	0.00323665	0.0510287
RYR2	cg01968657	1.9601e-08	1.85322e-05	-0.605639	0.098545	0.47638	0.069052	0.385442	0.0663482	-0.0909378	-0.190893	II	AACAGCGAATTTGCAAAGGAACGTTGTAAACGACTGTCTCTTTCTCTTTTGTGCATTAAA[CG]GACTGGGAGAAAGCTTTGGGAAGGATAAAAACCCAGGGTCCACATCAGATGACAACCTAA	37	1	237207256	F	RYR2	NM_001035	Body	chr1:237205126-237206644	S_Shore	0.000295188	0.0125866
AGAP1;AGAP1	cg23551605	1.99767e-08	1.88655e-05	-0.455242	0.0741247	0.803918	0.0310871	0.750765	0.0470082	-0.0531535	-0.0661181	II	AGCGTGCGCATGGTGGGGATGAGGGGAGGACTAGGGAAGTAAATACAGTGCCTGCTGCCA[CG]TCACCTTCACACAGTCCATGTTTAATAAGAGGTCGCTGCTGTGATGATAGGGGGTCGGCC	37	2	236442942	F	AGAP1;AGAP1	NM_014914;NM_001037131	Body;Body	chr2:236443815-236444025	N_Shore	3.80741e-05	0.00361758
	cg14218164	2.00179e-08	1.88827e-05	-0.459724	0.0748602	0.522907	0.0580738	0.449159	0.0434807	-0.0737478	-0.141034	II	CACACAAAGTTAGCTTGCATTCATTTCTGGGATCCAAATGGTTCATCTCTTATCAAAAGA[CG]AAAATGAGAAATGTTGTTAAAGAGATTGCTGAGTCATTGTTATGAATCTGTAAAGAGTTA	37	6	16852170	F						5.34927e-07	0.000226173
	cg20817975	2.00571e-08	1.88979e-05	-0.567383	0.0923977	0.113212	0.0275349	0.0862159	0.023493	-0.026996	-0.238456	II	CAAGAGGTTAAGTTGTGCAGCGAGTCAGAGCATAGTGATAGGCATCAAAAGGGAGTTTCA[CG]TCTGACTTAATATTGGTATCTGTGGAATGAAACAGGAATGTGCTTAATCATATCAAGCGA	37	5	57484248	F						4.61752e-05	0.00408067
	cg26731058	2.01773e-08	1.89892e-05	-0.548065	0.0892711	0.522713	0.0673957	0.445688	0.0727737	-0.0770254	-0.147357	II	GTACCAATAGACTCACATGTTTACACAATGATATGGAAATCGACCTCCAAGACTGTTGTA[CG]GATCCCCAGAGAATTTTTTGGAACCCGCATCTCTGGGTGCAGTGTGATGTCACTTTTCAC	37	5	81204782	F						7.45221e-05	0.00545409
CUL1	cg18940274	2.02966e-08	1.90729e-05	-0.887052	0.144518	0.944518	0.0216784	0.903474	0.0357515	-0.0410439	-0.0434549	II	GTAGACGTGATGTCAAGAACTCTGAATTAGAATGCCTTGCCTTTGTCCTTGTCACATCTC[CG]TGACCTCATCTGCCTAGTTTAGTGCCTACATTGCAGGTTCATTTGAAACTCACCTCTTCT	37	7	148469757	R	CUL1	NM_003592	Body			3.80575e-07	0.000178141
	cg11601007	2.0313e-08	1.90729e-05	-0.43375	0.0706683	0.807106	0.0318498	0.753745	0.0367388	-0.0533614	-0.0661145	II	TCTTTGTGCACAGAATTTAGAGCCTCAAGAAAGCATTGGATGTATGAGCTCAGTGACTCA[CG]AATGTCTCATTTCTGGGAACACAGACAACTGATGGGCTATATTCGTTTTCCTCTGTAGCA	37	5	126201204	F						2.56359e-06	0.000642324
LPPR1	cg02391906	2.03581e-08	1.90791e-05	-0.507338	0.0826642	0.0564676	0.0131881	0.0421553	0.00789421	-0.0143123	-0.25346	II	GGGTCAGTGCGGGGATAAATGATGAGTTACTGACAGGCTTGCCATAATCACCTCCTAGAA[CG]GAGGACGCTAGGATCTCTCCTCCTCAGGGAAGGTGCTGTCTTCACGCACACCATCGCGGC	37	9	103792059	R	LPPR1	NM_207299	5'UTR	chr9:103791944-103792173	Island	3.46642e-05	0.00342026
	cg12414681	2.03663e-08	1.90791e-05	-0.335866	0.0547259	0.50151	0.0384191	0.453573	0.0446332	-0.0479376	-0.0955864	I	CGGGGGGAGGCAGGGAGGCCGACGGGGAGGGCCTGGGAGGCTGCACGCGCAGCGGGGACC[CG]GCTTTGTCCCGAGCAGTTTCCAGGTAAGAGCTGAGAGGAGGGGAGGGAGGGAGAGGAGGA	37	15	29968195	R				chr15:29967209-29967621	S_Shore	2.62875e-06	0.000654262
SLAMF8	cg06954855	2.04646e-08	1.91492e-05	-0.683405	0.111373	0.106809	0.0337069	0.0749769	0.0207771	-0.0318317	-0.298026	II	AATTGCACGAAGCTGCCAAGCAGCCGTCCTTAGGAGTTCTGCTTTGACAATAGATAAGAA[CG]ATTTGAATTAGCAGATCAGTTACTAGAAATGTCAATGGGTGTTTCTACTGTGCTTGATCG	37	1	159801570	F	SLAMF8	NM_020125	Body			4.56933e-05	0.00405522
FRMPD3	cg17105897	2.04995e-08	1.91599e-05	-0.353938	0.0576842	0.627888	0.0371882	0.577289	0.0531881	-0.0505992	-0.0805864	II	ACAGATTATCTGTGGCTATTTCCACACTATGTACAATGGCAGAGTTGTTGTGACAGAGCC[CG]TATGGCCCACAGTGCCTAAAATATTTACTCACTAGCCCTTTATAGAAAATGTGTGTTGAC	37	X	106817706	R	FRMPD3	NM_032428	Body			1.48133e-05	0.00201328
	cg09046994	2.0723e-08	1.93432e-05	-0.286833	0.046766	0.573516	0.0313181	0.520892	0.0327106	-0.0526241	-0.0917569	II	TTCTTTGTGCTGGGTTTAATTTCATTTAAGTACATTACCCGCCAAGCCAGCCAGTCTACT[CG]TAGGCCTCCTGAACTCTCTCTCTGTCCATTCAATGTAAACCCATTTCCTCTTGTTTCAGC	37	6	36816334	R						0.000141212	0.00807154
SLC4A4;SLC4A4	cg17691657	2.07797e-08	1.93432e-05	-0.458123	0.0747009	0.0517104	0.0110972	0.0381264	0.00800366	-0.013584	-0.262694	II	ACTCTATACGCCCCAAGTTTTATAAAGTAGAGTCAAGAGTGATCTGAGCTGGGAAACTCA[CG]CAATTTTAGTTCTGCATGAAAGCACAGGCTCTCCCCACTGGGGAACTCTTTTGAGTAGGA	37	4	72052120	F	SLC4A4;SLC4A4	NM_001134742;NM_001098484	TSS1500;TSS1500	chr4:72052243-72053469	N_Shore	1.90745e-07	0.000116796
	cg06476522	2.07996e-08	1.93432e-05	-0.409194	0.066725	0.568288	0.0475062	0.497934	0.040661	-0.0703538	-0.1238	II	GGACTTTTAAAAGCTGTTCTAGGAGGTAGGTCATTTTTTGTTGCAAGAAATTAAATTCCA[CG]GTTTGAGTGAAAGCTTTCAGATTTGCTTCCATGATGCGGAAATGAAAACATTTTACACAG	37	2	76496120	F						6.15294e-06	0.00113598
SETBP1;SETBP1	cg02911872	2.08267e-08	1.93432e-05	-0.578881	0.0943994	0.411478	0.0648151	0.331667	0.0613352	-0.0798109	-0.193961	II	GAGGTCACTTACGTGTAGCTCAGCTGTTTTCCTAAGCATTCAAAAGACCAAAATAACTCT[CG]CTTATCTCCTATCTTGGAGCCTGAGACCTGAACAAACATTATGTAGAGGTAAGTGTAACT	37	18	42378784	R	SETBP1;SETBP1	NM_001130110;NM_015559	Body;Body			0.000179265	0.00933585
	cg01601949	2.08357e-08	1.93432e-05	-0.416151	0.0678637	0.447805	0.0480923	0.386907	0.0468258	-0.0608984	-0.135993	II	GTCTTCATCTCATTTGGTTTGGAAACGGCTCGCAGGGGGAGTGTCCAGGCCTCAGGGACA[CG]CCCGGGCGCTCTGGGCATCGGACACATGGCAGGTGTTCCGGCCTCGCCTGATTCAGCCCG	37	2	16154325	R				chr2:16153944-16154419	Island	7.27404e-06	0.0012644
	cg06030290	2.08377e-08	1.93432e-05	-0.261417	0.0426307	0.558845	0.0306813	0.515449	0.0321461	-0.0433956	-0.0776524	II	TGGCTATGGTTATTGAGCAGAGGCAGGGAGAAGGCCCCAAGAGGCCACATACCTCAAACA[CG]TGTTTGGATGCCCACACATGCAGATGGCAGAAAGCTGCCTTGCCCAAGAAATCAGGCAGT	37	16	66747163	F						4.84398e-05	0.00418875
LINC00398	cg14869071	2.09517e-08	1.9427e-05	-0.616522	0.100559	0.907633	0.0227251	0.862405	0.041107	-0.0452276	-0.0498302	II	AGTGGCATCAGCAGCAGGGGTGGTGCCCAGTCACCCATGTGGCAGAGGCTGGCTGGGCAC[CG]TCTCCTCTGGGTAACATGGTGCCCACCAAGCCCTGGAAGCAAGGCCTCCCAGCACCTTTG	37	13	31378917	R	LINC00398	NR_047012	Body	chr13:31377145-31377493	S_Shore	3.18925e-05	0.00325226
SAMD4A;SAMD4A	cg26437697	2.10365e-08	1.94835e-05	-0.450682	0.0735206	0.720529	0.0387709	0.658105	0.0618224	-0.0624238	-0.0866361	II	GGTTTGTTGTTCCTGCTGAAACACGGCACATGCTCTGCCTGAATTCTGGCCATGTGTTTC[CG]TCGTTTAGTTATCTAACTTGTTATCTCCTGACTTCCCATTTCTCTGTGAAAGTCAGGTGG	37	14	55143755	R	SAMD4A;SAMD4A	NM_001161576;NM_015589	Body;Body			2.23157e-05	0.00260547
	cg03069507	2.11462e-08	1.9563e-05	-0.409901	0.0668806	0.678072	0.040096	0.615956	0.051197	-0.0621153	-0.0916058	II	CTCAAAATGTCTTCTGGGTCTATCTGCAGCAGAATCTCCTGCTATACTTAATAAAATTCA[CG]TTTCAAAGCCACTCCTTTCATTTACTGATGTCTACGCTGGTGACTGACATGCTGCATTTT	37	7	17810435	R						1.55876e-07	0.000100899
DOCK8;DOCK8;DOCK8	cg10051213	2.12122e-08	1.96018e-05	-0.375061	0.061203	0.523819	0.0425075	0.454916	0.0483227	-0.0689032	-0.13154	II	TGTTACCAAGCTGGGACCTCAATCAGCTTCTGTCTTTTCCTGCAATAATAAAAAACATCT[CG]GGTTCAGAAGCCAAGACAAGAAGATAGAGAGATACAATCTTCTATCTTCCTCTTCTGCTC	37	9	456725	R	DOCK8;DOCK8;DOCK8	NM_203447;NM_001193536;NM_001190458	Body;Body;Body			0.00093083	0.0247736
RGS6	cg18515872	2.12815e-08	1.96342e-05	-0.463522	0.075647	0.824087	0.0300712	0.772648	0.037645	-0.0514394	-0.0624199	II	CCTCCAATTCTGTGGGTGGATGATCCTCTGTGCTTGCTTCTTCTCCTAGTCCGTGTATGG[CG]TGACTGAAGAGTCCCAGGCACAGAGCCCGGTGCATGTACTCAGCCAACCAATCAGGAAAA	37	14	72943461	R	RGS6	NM_004296	Body			8.37706e-06	0.00138869
	cg24599759	2.13135e-08	1.96342e-05	-0.405964	0.0662572	0.430899	0.0454151	0.371823	0.0469778	-0.0590765	-0.137101	II	ACTGAAACAATGATAGAGACTTGAACCAAGAAAGCGAGGAAGTCTCTGTGCTGTAGTTAT[CG]GCTCTCAGGAAAGAAAAACCCTCCTGGCTTGGCAGCTGGCCCAGGAGGGGCGTGGGCAGG	37	13	110352584	F						2.58294e-06	0.000646285
STAT3;STAT3;STAT3	cg20716209	2.13194e-08	1.96342e-05	-0.565395	0.0922788	0.0875797	0.0223266	0.0598455	0.0120874	-0.0277342	-0.316673	II	ATCAAACGCCGACCAGCTAGCCCATTGGCCCGTACAGGCGAATGCAGAAGACGGTGTATA[CG]AAAGCTGATAACGTGTAGGGCTTGACATTTTTATGCGTCTGAATTGAAATACATGAAATG	37	17	40541270	F	STAT3;STAT3;STAT3	NM_213662;NM_003150;NM_139276	TSS1500;TSS1500;TSS1500	chr17:40539837-40540775	S_Shore	6.03925e-07	0.000244569
	cg06432465	2.1403e-08	1.9689e-05	-0.38511	0.0628633	0.525807	0.0441548	0.461148	0.0430877	-0.0646588	-0.122971	II	CAGATTTGAATCCAGGTCAAGCCAGAGCATGCAACCACTATGCTGTGTTATCTCCTAATG[CG]TTTTTTTTTTCCTAAAATAAGGCTTGTTTCATGTGGCATAAGCGTGGCTGATAAATACAG	37	15	68552172	R						8.05847e-05	0.00573039
	cg16758317	2.14526e-08	1.97124e-05	-0.265837	0.0433974	0.520345	0.0303137	0.473726	0.0285106	-0.046619	-0.0895926	I	CTTCCCTAGAAATCTGTCATTTTTTGGATGAATGAAGGAATGGAAACGACACAGGGACTA[CG]AAGAAAAGCCCAGCCACCTGGCCCTTTCCAATTCTGGCCGCGGACAGCCAGTGCTGTGGC	37	18	60263243	F				chr18:60263380-60264248	N_Shore	1.72386e-06	0.000492809
	cg19964927	2.15914e-08	1.98177e-05	-0.389695	0.063632	0.655012	0.0420996	0.594339	0.0528528	-0.0606727	-0.0926284	II	CAGTACTACTCAATAAACACCCTCATCAAGTGCTATGAATACACCAGTTGGCATCAGATG[CG]TCTCCCTAGACAGCAACGTTTCTGTGTCCACGGATCAACAGTCCACTTATGACAGAGCTT	37	13	28401756	R						5.86465e-06	0.00109909
	cg06712541	2.18634e-08	2.00424e-05	-0.402451	0.065745	0.426767	0.0528472	0.383352	0.0567118	-0.0434151	-0.10173	II	CTTTTCTGTCAGCCAAGAGGTGCCAGGTAGGTAAGGAGCATACTGGGTAACTGTGTACTC[CG]TGCCCAGGCCTACTCATGCCTCTGTGGGCTGGGCACTGATGCAAACTTCTGCCAGGCATG	37	22	39321611	F				chr22:39323203-39323528	N_Shore	0.00505776	0.0659534
PDE4B;PDE4B;PDE4B;PDE4B	cg06160606	2.18853e-08	2.00424e-05	-0.674786	0.110238	0.85199	0.0373907	0.780771	0.0520522	-0.0712182	-0.0835905	II	ATAATCACAAGGATAATAATGAGGCAATCCTTCCATTTCTCTCAAACTGGTCAGGCCTTT[CG]TGGATACTCAGTCCAATCTGGCAACACAATGTTTGAGCTGCATGGAGAACTTGGAGAGGG	37	1	66831593	R	PDE4B;PDE4B;PDE4B;PDE4B	NM_001037341;NM_001037339;NM_001037340;NM_002600	Body;Body;Body;Body			4.40248e-08	4.2797e-05
FOXP1;FOXP1;FOXP1;FOXP1;FOXP1;FOXP1;FOXP1	cg23252178	2.19779e-08	2.01047e-05	-0.370769	0.060581	0.534684	0.0436798	0.479356	0.0387288	-0.0553274	-0.103477	II	GGCCAGCCCTCGGTGTGCAAGGACGGGAGGACAGGGACAGTGATGCTGCCTGCGAGAACC[CG]AGAAACCTTCTGTGTACCAGGCATCGAGGCAAAACATGTGCCATGAGCAAAAGGGCACAG	37	3	71295457	F	FOXP1;FOXP1;FOXP1;FOXP1;FOXP1;FOXP1;FOXP1	NM_001244814;NM_001244812;NM_001244816;NM_001244808;NM_032682;NM_001244810;NM_001012505	TSS1500;5'UTR;5'UTR;5'UTR;5'UTR;5'UTR;5'UTR			0.000307958	0.0128905
ODZ4	cg11097902	2.20318e-08	2.01314e-05	-0.616438	0.10073	0.934441	0.0165129	0.90204	0.0371457	-0.0324008	-0.034674	II	AGAACCCCTCTAAGCTTATGTTCCTGCATGTAAAATAGCTATGAAGTGTCAAAGGGTTGC[CG]AGTAGGTAACGAGTACATGTTTGGAAAGTTCTGAACCCGCTGCCTTCCAAATCACAGACA	37	11	78820712	F	ODZ4	NM_001098816	5'UTR			7.47611e-07	0.000283343
	cg26317269	2.20819e-08	2.01547e-05	-0.543389	0.0888011	0.925301	0.0157556	0.894874	0.0292445	-0.0304273	-0.0328836	II	TTTCCATTGAGATCATTCCTAGTTAAAACTGTGTCACTGGAAATACAGGATGGGAAATGA[CG]GAGAAAAATGAATGCTAAAAGCAGCAACATTGGAGGAGTTGTGTTGTGGAAGACATGGCC	37	10	3882932	F						2.89509e-06	0.000697561
	cg18341600	2.21303e-08	2.01763e-05	-0.379406	0.0620077	0.579843	0.0429038	0.520124	0.0419777	-0.0597189	-0.102991	II	TCCCGTTTGTACTGAAGAAAAAAAACTGCATGTAAGGACATAAATGTTTGACTAGTTGTA[CG]TGAAGAACTCTTATCTGGAAAGGAAGATGACAATGCTAATGATGAATTCACGGAGGAAAT	37	6	138098613	F						5.59129e-05	0.00456673
TUSC5	cg19645256	2.22141e-08	2.02302e-05	-0.34037	0.0556357	0.506957	0.0404841	0.45713	0.0414032	-0.0498271	-0.0982867	II	CTGCAAGGTGGTGGCGCCGAGAGGCGTGTCTGTGAAGACAGGTACCAGGATGGCAGGACC[CG]CACGCCTCTTCCCACACCTGTCAGCTTCGGAAGCATCTCTCGAGGACTCTGGTCCCAGGA	37	17	1202252	R	TUSC5	NM_172367	3'UTR			6.54712e-06	0.00118217
ACTC1	cg26053864	2.22678e-08	2.02565e-05	-0.651509	0.106503	0.157077	0.0425815	0.108222	0.0290001	-0.0488555	-0.311029	II	TCGCAGAGCGGCAGGAGCTGGGGCCTTGGCTGAATGCGGGCCGGGCTGGCCAGGTGGCGG[CG]CGGGGCTGGCGTCCGGCGCGGCCCGCGGACCAGGCGAGGAGTGAACGCGGAGGGCCGGGC	37	15	35087635	R	ACTC1	NM_005159	5'UTR			0.000226231	0.0107467
TMEM178B	cg23143991	2.26089e-08	2.05438e-05	-0.451446	0.0738393	0.854752	0.0269672	0.813656	0.0308619	-0.0410962	-0.0480796	II	AACAAACAAACAAAAATTATTTCCGTAGTTGTATTGGCCACATTTCAAATGTTCAGTAGC[CG]TATGTGCCTACTGGCTATTGTATGGGACAGTGCAGATTACAGTGAACATTCCCACCATCG	37	7	140779151	F	TMEM178B	NM_001195278	Body			3.43748e-06	0.000779648
MUM1;MUM1	cg13646005	2.26658e-08	2.05727e-05	-0.483152	0.0790324	0.287253	0.0502012	0.229786	0.0473099	-0.0574669	-0.200057	II	CCTTTGCCCCTGAGGGCTGTGTCTGCGTTAACATCGCCAGCAAACAGTTGTATAAACCAC[CG]TGCAAATTTCGTTCCAGGACACATTGGCGTGAGACCTGGGAGTACGTTGTGCCAAATCAT	37	19	1356304	R	MUM1;MUM1	NR_024247;NM_032853	TSS200;5'UTR	chr19:1354420-1355350	S_Shore	2.85019e-05	0.0030411
LOC643339	cg12854895	2.27212e-08	2.05996e-05	-0.529256	0.0865817	0.651974	0.0566096	0.58464	0.0647127	-0.0673338	-0.103277	II	CATGTATCACCACGTCTGGAGTTTCAGATAACCTGACGATGACTATTTATATTTCACTCA[CG]TGTTCCTTCATTCAACAAACATTTATTTTGAGGATCTACTACACGCAGCATTCTTCTCTA	37	12	93415205	R	LOC643339	NR_040096	Body			0.000955542	0.0251644
	cg01377932	2.27661e-08	2.05996e-05	-0.477576	0.078133	0.691502	0.0453795	0.628865	0.0596416	-0.0626367	-0.0905806	II	AAGGCTGATGAAGCTGAGACATTGATTATCAAAGTGCCTTCACTTCCCAGAACCATCTGA[CG]CAAGATAGAATCCAGCTATGCTTAATCACCACTTACACAGCACTTTCTGAAATGCTTTCT	37	10	44476838	R						1.11912e-05	0.0016708
	cg08429399	2.27711e-08	2.05996e-05	-0.487523	0.079761	0.680596	0.0477815	0.604233	0.0594015	-0.0763625	-0.112199	II	AGGGCATGTGGTTTCCACAACCACCTCCTCCTCCCTCATGTCATAGGGCTGTTGAGAAAA[CG]GGATTAGCTACATGGCCAACCCATAATTATGCAGGGGTGGAGGAGTCAGACCATTGACCA	37	2	55346961	F						3.92216e-07	0.000181964
ZNF664	cg25459280	2.28403e-08	2.06255e-05	-0.458304	0.074989	0.35873	0.0532245	0.30463	0.0516465	-0.0540996	-0.150809	II	TTTACATAGCTACAATGACATGATCACATAGTTAACAGCACACAGTGTAATCTCATACCC[CG]AATCACATTTCCTTGACTGTCCTCTTTTAGCAGCTGGTTTGCTTCAGATTGCAAAGAAGT	37	12	124492549	R	ZNF664	NM_152437	5'UTR			0.000197487	0.00990776
SHROOM3	cg09640555	2.28511e-08	2.06255e-05	-0.430912	0.0705082	0.544199	0.055214	0.476745	0.0530778	-0.067454	-0.123951	II	TTGGGAGGGTGAAGTTAGCTTTGGCCAGGTGATCTCTGCATATCAGACTATTAAAGGCAG[CG]CCTTTACAGAATGTTGGCTGGGCTGTGACTCATGCTTTGCTTTGCACTCCCTAAAGAGGC	37	4	77406773	F	SHROOM3	NM_020859	Body			0.00250149	0.0439664
	cg21201294	2.28755e-08	2.06255e-05	-0.213372	0.0349145	0.405709	0.0248626	0.37321	0.0276099	-0.0324985	-0.0801029	I	GACACCCAGAGACCGGCAACGGCAACGCCTAGGTCGGGATCCAGGTTTGGGAGAACCATT[CG]CGCGGTAGTCACACACACACTATGCTTCTCACGCCCACTGCTGCAAACACCTTCGTGGGA	37	7	47611926	R						1.05526e-08	1.60874e-05
CRIM1	cg04098790	2.30399e-08	2.07508e-05	-0.559981	0.0916548	0.617954	0.0574407	0.534642	0.0711785	-0.0833126	-0.13482	II	GTGTACATGAAAAGACACTTGTTTCAGTGTTTGAGTTCATGGCAGGGTGCATTAACGTGG[CG]TCTGCAAGTATCCTTGAAGCCACATTGAGGAGGGAACTTGGGACTTGTTCCATGGTGGTC	37	2	36638008	F	CRIM1	NM_016441	Body			0.000159847	0.00869521
	cg11993160	2.32066e-08	2.08779e-05	-0.390627	0.0639527	0.52374	0.0456527	0.454398	0.0476279	-0.0693426	-0.132399	II	ATAGGTTGAAAAAATAAGTCTCCAGTTTCTTTGGAGTTTGCTGTTTAGGAAAAAATGCAA[CG]TAAGTGTCTCAGGGTTGGCTGGGTATGATGACTCATGTCTGTAATCACAGTGACTCAGAA	37	18	12404041	F				chr18:12407715-12408242	N_Shelf	0.00011476	0.00712651
TGFBR3;TGFBR3;TGFBR3;TGFBR3	cg15143914	2.33428e-08	2.09774e-05	-0.375173	0.0614358	0.540575	0.0398677	0.482628	0.0547461	-0.0579475	-0.107196	II	ACACTCCCACAACGGCACATGCCATTTACACAGCACGGCGGCTGATGGGATTTCCATCCA[CG]GGCTTAAATATTTCAACAGAACTTGAAAGAAACTGCTGGCAGTGTGACAGCTGGGACCAG	37	1	92196566	F	TGFBR3;TGFBR3;TGFBR3;TGFBR3	NR_036634;NM_003243;NM_001195684;NM_001195683	Body;Body;Body;Body			6.08603e-05	0.0048123
CDKL1	cg16671138	2.34079e-08	2.10095e-05	-0.57578	0.0942954	0.0756427	0.0207373	0.0524588	0.0105119	-0.0231839	-0.306492	II	AAATTATGAAATCATGTCAGTTGCCACTGGGCAGAGTGCCTCACACTTTATCATCCGTCC[CG]TTCCCAGTGCCAGCATCAATGCGGGTACTTGTCCTGGAAGCAGTACCCGAGGAGAGAAAA	37	14	50864320	F	CDKL1	NM_001282236	TSS200	chr14:50863088-50863563	S_Shore	1.3737e-05	0.0019129
SMPD3	cg25226249	2.34299e-08	2.10095e-05	-0.707241	0.115829	0.0920138	0.0309932	0.0590175	0.0131631	-0.0329962	-0.358601	II	ATAAATGAGTAAACACATACATACAGCCATGGGGGTGTGGTGTCAGACAGACCTGTCTGC[CG]GTTACCAGCTCTGGGACATTTGCCAAGTTACAACTTCTCTAAGCCCTAGTTTATTCAGCC	37	16	68451778	R	SMPD3	NM_018667	5'UTR			6.28425e-06	0.00115308
ADAM12;ADAM12	cg14621053	2.3503e-08	2.10193e-05	-0.382442	0.0626418	0.195557	0.0306866	0.165662	0.0234745	-0.029895	-0.152871	I	TCCCCGCCCCAGGATGATGTGGCCGCAGGGCCCGGGGCGCCCGGCTGCCAAGCGCACATG[CG]GCGGCACGGTCCAGCTTTTCAGGCTGAAGCTGGAAACGATGACTCTGCTACTCGCTCCCC	37	10	128077315	F	ADAM12;ADAM12	NM_021641;NM_003474	TSS200;TSS200	chr10:128076155-128077482	Island	1.00567e-10	5.23471e-07
	cg14042396	2.35147e-08	2.10193e-05	-0.354312	0.0580353	0.386281	0.0391276	0.339326	0.0389743	-0.0469553	-0.121557	II	GCCAGGCTGATGCAAGTTTGCTGGGTCTGCTGAGATTTGCATACAGATGGCCAGTCGGGG[CG]CAGGGCCGCCGCCACCGCGACAACGCCGCCCGCGCCCCGGGTAGACCGGCCGCAGCCCCT	37	2	16153454	R				chr2:16153944-16154419	N_Shore	0.00138137	0.0312465
SHOC2;SHOC2	cg15350322	2.3543e-08	2.10193e-05	-0.352793	0.0577891	0.61053	0.0385059	0.560236	0.0470837	-0.0502942	-0.082378	II	TTTCATACATATTTCACTTTGTTCTTTTTTTTTCTTTTGCCAGACTGCTCTCTCTTCTAT[CG]TCACCACCACTGAAATCCTTTCTGTTATCTAAAGCTATCCGCCAATTAATTGTAGCTAGA	37	10	112723296	R	SHOC2;SHOC2	NM_001269039;NM_007373	TSS1500;5'UTR			0.000110161	0.00694536
	cg09961877	2.35438e-08	2.10193e-05	-0.468102	0.0766773	0.653587	0.0449047	0.584697	0.0609374	-0.0688907	-0.105404	II	CTGCGAGGGCCCTTTGGGGTCAGGACAGGCACTGATCAGCTGAGGGCACAGGCCCTGTGC[CG]CCACGGCTCCTCCAAGCCAGCACTGCTCACTCCGTCCGTGAAATCCCAGCCAGGAAGGCC	37	20	46606613	R						1.23129e-06	0.000395673
LPP;LPP;LPP	cg04568100	2.3807e-08	2.1214e-05	-0.370588	0.0607288	0.475534	0.0403047	0.417226	0.0424105	-0.0583079	-0.122616	II	ATTTACCACCTCACCTGAAGGTCTAAGCTAAGCAAATCTCTGTCTATAAATGAATCACAT[CG]TGGTTAGACTTTATAACAACTTCCCCTTGCCAGGAGATCACTCAGCCTTCACTTCATCTC	37	3	188471224	R	LPP;LPP;LPP	NM_001167671;NM_001167672;NM_005578	Body;Body;Body			6.5809e-05	0.00505843
LOC100132735	cg12230689	2.38138e-08	2.1214e-05	-0.436383	0.0715115	0.686116	0.0467584	0.613666	0.0421389	-0.0724502	-0.105595	II	TTCTGGCTTGCTTAGTGCACTTAGCCGGCGTTGGATCCAAATTTAGCCAAAGGGAAAGAA[CG]TGCACTGCTATCAGCCAGGGAGGTGACAAATGTTGAGCTGTAATATCCAAAATTCCTTTT	37	6	140100150	F	LOC100132735	NR_038399	Body			6.46477e-08	5.56644e-05
MAPKBP1;MAPKBP1;MAPKBP1;MAPKBP1;MAPKBP1	cg22084098	2.39075e-08	2.12742e-05	-0.52648	0.0862884	0.071921	0.0178251	0.0528507	0.0125847	-0.0190703	-0.265157	II	AATACTGTTCTTAGCTATTAAATTGCATTACTCAGAATAATCCTTTCCACGTTGAGTCTA[CG]TGCCGGACTGGCTGCGAGCAGAAACTACTTCAGTCGCTTTAAATCTCAACACTTGTGGTC	37	15	42066199	F	MAPKBP1;MAPKBP1;MAPKBP1;MAPKBP1;MAPKBP1	NM_001128608;NM_014994;NM_001265611;NR_049762;NR_049761	TSS1500;TSS1500;TSS1500;TSS1500;TSS1500	chr15:42066488-42067230	N_Shore	0.00105506	0.0266055
	cg22732815	2.39395e-08	2.12795e-05	-0.478717	0.0784641	0.865697	0.0227352	0.822083	0.0414392	-0.0436139	-0.0503801	II	GCCGTGAGGTTCCACCTGGTGTCGGTGAGGCATGGTCTCCTGCCAAAGTCTGGTTTACTG[CG]AGTTCCCTGCAGCCATCCCAGAAAACTGGGTCAACTGTGGGAGAAGAACAGAGGGAGGCG	37	8	61941887	F						5.11825e-05	0.00432577
	cg19871903	2.40983e-08	2.13974e-05	-0.394117	0.0646133	0.347649	0.0459191	0.299948	0.0419399	-0.0477008	-0.13721	II	AGTAGTCCGTGTTCCCCTGACAGCAGTCCAGAATGTGGCGGTGTCACTTCCTTCTGCTGT[CG]GCCATTCTCTTCTGCACACAAGTCTTCTTAGACAGAATTTATAGGACACTGGAAATCAAG	37	4	105421847	R						1.60049e-05	0.00211428
PPP1R18;PPP1R18	cg02429813	2.41734e-08	2.14374e-05	-0.488874	0.0801574	0.244444	0.0438309	0.185113	0.0362248	-0.0593309	-0.242718	I	GCGGGGGTGGCCGAACCCCAGCGGTTGCCAGAGGGCGTGGTGGCTGCCCAGACTCCAGTT[CG]GTGCTCCCAGGCTCCCTCTGGCTTTCTTTCCCAAACTCAGCCCTGTAGCTTGGGAGACAC	37	6	30655745	R	PPP1R18;PPP1R18	NM_001134870;NM_133471	TSS1500;TSS200	chr6:30655116-30655401	S_Shore	2.21615e-06	0.000581348
DAAM1	cg24457555	2.41958e-08	2.14374e-05	-0.600474	0.0984591	0.799719	0.0444782	0.716644	0.0547959	-0.0830745	-0.10388	II	CTGTGGCAGTGTCCACATGTGTTCAGAATGATCTTTCTGAGGAAAAAGTGTGAAAGCCAG[CG]GCCCTGGGTGCTTATATCTTGAGGGTTTGCAGTAGATTTTCCATCTTGGTAATCAGTTCA	37	14	59718896	F	DAAM1	NM_001270520	5'UTR			7.65005e-13	1.48557e-08
KCNN3;KCNN3;KCNN3	cg06685342	2.42542e-08	2.14658e-05	-0.368754	0.0604695	0.454752	0.0402293	0.401577	0.0524069	-0.0531754	-0.116933	II	CCATCAAACATTTGCCTGCCCCACTGTAGTCCCCAGGCAGACATGAGTTTGCATCCTTCA[CG]TGGCATATTTTACAGTTAGAAACCAAGGAGCGTTGAGTCCTGTTTTTAAGTGTGTTTGAC	37	1	154776071	F	KCNN3;KCNN3;KCNN3	NM_170782;NM_002249;NM_001204087	Body;Body;Body			1.02783e-05	0.0015841
C20orf62	cg09907473	2.43484e-08	2.15259e-05	-0.47809	0.07841	0.445734	0.0570815	0.377897	0.0630609	-0.0678373	-0.152192	II	CACCCTGTGGGTGAGGGGAATAAACTCCAGGGTGAGGTGATTCCTGAGATGGCAGTTCTC[CG]TAGAAATGGAAATAGTAAGCCATTCGAAGCCAACAACTGAAGCATCTGGGGGGATGGTGT	37	20	43093895	F	C20orf62	NM_001287807	1stExon			4.82131e-06	0.000962377
KIAA0556	cg03039929	2.46401e-08	2.17602e-05	-0.524653	0.0860843	0.932036	0.0145606	0.907504	0.0255218	-0.0245317	-0.0263206	II	GTGCTCTGAATCATTCCTTGGCCTCCTGCCCTCTGTACGAGGGTCAGCTATTAGTGTCAT[CG]CCGGAGGCTTGTTAGCAGGGTGATGTGATCTGATGGAGGATGTTTGTTTGTTTGTTTGTT	37	16	27738460	R	KIAA0556	NM_015202	Body			0.000633666	0.0197779
SGSM3;SGSM3	cg04323816	2.47017e-08	2.1791e-05	-0.259605	0.0425995	0.290731	0.0278052	0.259583	0.0240391	-0.0311483	-0.107138	II	TGCTGAGTAATTGCTGTATTTAGCAGCATTCTGAGAGAACACAGGTGGGTTCCAAGATAA[CG]TTGCCAAAGCATAAAGTGCATTGGAGGCAAGTGCGAGGCAGGTGTTCAGAGATGAGGCTG	37	22	40784430	F	SGSM3;SGSM3	NM_015705;NM_001301849	5'UTR;5'UTR			3.9596e-08	3.99183e-05
	cg03511111	2.48931e-08	2.19248e-05	-0.308775	0.0506824	0.684337	0.0337139	0.633464	0.0409424	-0.0508732	-0.0743393	II	TCATTTCTGCTTCCACAGTGACTGGTGCTGAGTCACTTGATAAATACTGTATTTGTGGAA[CG]GAATTAGCTCATGTGACAGAAAATACAGAAAAGGAAAGGAATTCACTTGAAACTGACACC	37	20	31334325	F				chr20:31330957-31331410	S_Shelf	0.00144831	0.0320808
	cg05613192	2.4907e-08	2.19248e-05	-0.396847	0.0651399	0.785958	0.0320821	0.735033	0.0361882	-0.0509244	-0.0647929	II	CAGCCAGTCACGTAGCATCAGCAAGGCTGAGCTGGGTCAGATTTCTGGACTCCAGACTTA[CG]TTTAATCCGATGAGATTCACAGCCATGCTGTTATCCCAGCATAGACTTTGTTTAGTCACA	37	2	223912416	R						0.000311788	0.0129908
LOC102724691	cg04340556	2.5004e-08	2.19865e-05	-0.375334	0.0616175	0.482629	0.042553	0.425818	0.0413979	-0.0568108	-0.117711	II	GGCAGCAAGGAGCTGAGTGTACACAAATGAGTCTGATGTGAGGCAGGAAATGTTAGGTGA[CG]TACATGAAAAACCAGCAAAACAGGACAGGTTTCAGAGCAGGAGAGAGTGCTTCTCTTGAG	37	2	105564042	F	LOC102724691	NR_110603	Body			4.73757e-05	0.00414545
CLEC16A	cg17927924	2.50338e-08	2.1989e-05	-0.548103	0.0899844	0.740982	0.0516765	0.663366	0.0591407	-0.077616	-0.104748	II	CTTTCCCAGCCTTCAGCTCACTGCTTAGAGACTTGGGCCAGCAGGTTAGTGAGGCGGGTC[CG]TGAGTTATGGAAATTTGATTCCTACCCTCAGGCCTTTTATAAAGCAAAATTTATTGAGCT	37	16	11227775	R	CLEC16A	NM_015226	Body			9.9834e-08	7.51845e-05
	cg19834855	2.51808e-08	2.20944e-05	-0.424507	0.0697082	0.0616395	0.0128948	0.0461993	0.00701883	-0.0154402	-0.250492	II	CACACACACACACATCCTGCCACACATCAGACTTCCTAGCTTCCTGCAGTTAGTTTTCCT[CG]AATGAGCCAAAGCTGGGCTGACTCAGGTGGCAAACTGCCAGGATGCTGATATTTCCCTCG	37	14	90885702	F						9.03272e-07	0.000322412
C8orf86	cg23843812	2.53653e-08	2.22324e-05	-0.462339	0.0759408	0.24766	0.0371881	0.194435	0.0440485	-0.0532255	-0.214913	II	CGTCTGCAAATGATTTGCATTCTTGGCTCTTTGGAACTGCCTGTTCTTTGTCTCTCTGTT[CG]CTGCTCAACCCTTTCCTTCCCTTCTGTCCCAAACTTGGCTGGTTTTAGTCTCTTGCTCCC	37	8	38385977	R	C8orf86	NM_207412	1stExon			3.93519e-08	3.98207e-05
LOC100131047;DNAH8	cg12619254	2.53943e-08	2.2234e-05	-0.347326	0.057052	0.425586	0.040299	0.367224	0.0441957	-0.058362	-0.137133	II	ACCATTTTAATGAAAATGACTAACTGGTTATTTCCCTGCAAATACAGCAATGCTCTTTAT[CG]CCCCATCAACTCCTGCCACCCTGTAAGTACAATGGCAATAACACTAGTCTTGGAGTTGGA	37	6	38901470	R	LOC100131047;DNAH8	NR_038401;NM_001206927	Body;Body			0.000688193	0.0207435
UBC	cg25856368	2.5572e-08	2.23557e-05	-0.616817	0.101345	0.237129	0.0480772	0.171624	0.0513005	-0.0655043	-0.27624	II	TTTTGAAGGGATTAAAAAGCTGAGATTCTTTCTGAGGTGACCAGGCCTGGCTTTCAACCA[CG]CCCTGGTTGCTTTTGGCTGTTACTCTGCTGCAAGCCTTGTGATTCATGTTGTTTAAAGGC	37	12	125401010	F	UBC	NM_021009	TSS1500	chr12:125398558-125399899	S_Shore	0.00043547	0.0158282
DNAI2;DNAI2	cg26353611	2.5588e-08	2.23557e-05	-0.607734	0.0998548	0.218502	0.0443046	0.155709	0.0413586	-0.0627932	-0.28738	II	ACAGTTCTTTGGGCATGAGACTTGAAAGGAGCTCCAGCCTCATTCTGCTCCCTCTTGTGG[CG]CCAGGCTGCTGTTTTTCATCAGGAGTGCAGAATGTGAATTTTCAAGGCCACCACGGAACT	37	17	72292924	F	DNAI2;DNAI2	NM_001172810;NM_023036	Body;Body			0.000460288	0.0163427
NPNT;NPNT;NPNT;NPNT;NPNT	cg27637188	2.56358e-08	2.23735e-05	-0.463909	0.0762285	0.574724	0.0577345	0.508559	0.047226	-0.0661651	-0.115125	II	TTCTCTGGTTTATGAGTCACAATTTCATAAAATCATCAGAGTGCTTATTAATTCCAACCA[CG]TATAGTAAAGAACCTTCAGATGAACTGAAGCAAGGGTTCTTAGGCAAGTTGCCGGAGAGA	37	4	106831417	F	NPNT;NPNT;NPNT;NPNT;NPNT	NM_001033047;NM_001184693;NM_001184692;NM_001184691;NM_001184690	Body;Body;Body;Body;Body			3.5963e-07	0.000171629
SEZ6;SEZ6;SEZ6	cg20386569	2.56755e-08	2.23842e-05	-0.634394	0.104248	0.317584	0.0660179	0.23196	0.0518408	-0.085624	-0.26961	II	ACCATGTGATCTTGGACAAATATGCTGCTATTTGAACTTCAGTTTCCTCATTTTATAAAA[CG]AACTAGTGGAGTTCTTTGCTACTTAAAATGTGGTTCTTGGACCAGCATCAGCAGCCTCAC	37	17	27298238	F	SEZ6;SEZ6;SEZ6	NM_001098635;NM_001290202;NM_178860	Body;Body;Body			1.31611e-05	0.00185841
ST6GAL1;ST6GAL1	cg02334092	2.58175e-08	2.2484e-05	-0.371342	0.061034	0.682068	0.0368522	0.629766	0.0412394	-0.0523022	-0.0766818	II	CACTGCTGGTCAGTGTTTATGAGGCAAACTGTTTACTAACTTGCCTAACACTGCCTGTCC[CG]TGCAGTTCTTCCTGGATTGACGGCAGCTAGATCCTGTGACAGAGGACAGCTGTTCCCCGC	37	3	186710762	R	ST6GAL1;ST6GAL1	NM_173216;NM_173217	5'UTR;5'UTR			3.7035e-09	7.43985e-06
MSI2;MSI2	cg27506174	2.5959e-08	2.25832e-05	-0.590917	0.0971431	0.908803	0.0220864	0.867927	0.0389691	-0.0408751	-0.0449769	II	ATCCAAGAGGAAGGAGAATCACTACTTGCCCAGAAATAATGGAAGGCCAAGATGATCTGA[CG]ACCTTGTAAGGAGATCACCAGTGCTCTGGGACTGAACCCATCTGCTGGGTCCTGGGGTAG	37	17	55497415	F	MSI2;MSI2	NM_138962;NM_170721	Body;Body			4.06286e-06	0.000861591
	cg11046622	2.6005e-08	2.25991e-05	-0.461902	0.0759387	0.572565	0.0513268	0.496915	0.0518299	-0.0756493	-0.132124	II	GCTCAATAGTGGGAGGCGCTTCCTCAATAGTGGGAGTGCAGCCTCCTACATGAAACCTTA[CG]GAGCAACCCCTGGATTCAGGACTATTTTTAGCTGCCGCAATTGCCTGGGGAAAGCTGCCG	37	8	61966703	F						1.57467e-05	0.00209477
KIAA0513	cg07165260	2.60685e-08	2.26302e-05	-0.40446	0.066501	0.475612	0.0477376	0.40562	0.0539265	-0.0699923	-0.147162	I	AGATTTTTTTTCCATTAAAGAGATGAAGATGGCGTGGGACTCACATGTAGGCAGCGTTTG[CG]ATCAGATCATCACTAACCTCTCTGTGTTACATTCTGACGTTTCTGGCCCTGTTTGCCTTT	37	16	85062881	F	KIAA0513	NM_014732	5'UTR	chr16:85061182-85061802	S_Shore	3.12902e-08	3.42554e-05
SNX29	cg06014057	2.61652e-08	2.26864e-05	-0.565116	0.0929287	0.924721	0.0175284	0.889384	0.0249495	-0.0353377	-0.0382144	II	TTCTTCTTGCTTCTGGCCAGAGTAAAAGCAACTGTCAGTGTTGGCTGACAGTGGCTTGCT[CG]GGCAGTTGTTGCCTGGGGGTGGGGATGCCGTAGCTGCTGGGGCACAGGGCAGGGCAGTGG	37	16	12226852	R	SNX29	NM_001080530	Body			1.08859e-07	7.98428e-05
ACSM2B;ACSM2B	cg27095988	2.61888e-08	2.26864e-05	-0.696693	0.114569	0.118315	0.0357263	0.0786418	0.0237492	-0.0396727	-0.335316	II	TCTTTCTCAGAACCACAAGGTGGTGACACAGCCCAGGAGCATTGGATTTGAACTCAGAAA[CG]TCTTCATGCCTGGTCATGCAATTCTCTGTAGAGAGAAAGAGCTCAGCTTACCCAGCATCC	37	16	20565046	R	ACSM2B;ACSM2B	NM_182617;NM_001105069	Body;Body			0.00199443	0.0385612
VPS13D;VPS13D	cg24764554	2.62204e-08	2.26898e-05	-0.471287	0.0775053	0.470364	0.0619001	0.397628	0.0486379	-0.0727367	-0.154639	II	CATTTATTACACTTATCACAAAAACCATGAGGCAATTTTTCTCGTTGACAGATCAGGAAA[CG]GAGGCTCTAAGAGATTAAGTAACTTGTCCAAGGTCATTCAGCTTGTAAATTGTGTAGCTG	37	1	12436617	F	VPS13D;VPS13D	NM_018156;NM_015378	Body;Body			2.32851e-06	0.000602135
LOC285954;LOC285954	cg12610087	2.62551e-08	2.26928e-05	-0.364306	0.0599146	0.538231	0.0418436	0.474426	0.0510203	-0.0638056	-0.118547	II	TAAGAGCTCAATTGTGCGAATGGGGGAGAGGCCAGCGTTCGTGTGCTGGCCCGTGGCTTA[CG]GTGACACCTAGCTTAGGGCCACGGCCAACCCTATAGTGGTGTTTACCTGTGGCAGCAGCT	37	7	41745737	F	LOC285954;LOC285954	NR_027118;NR_027119	Body;Body	chr7:41745178-41745462	S_Shore	0.000109939	0.00693958
UST	cg08439439	2.62795e-08	2.26928e-05	-0.618559	0.101733	0.888546	0.0265922	0.837898	0.0419863	-0.0506481	-0.0570011	II	CAACTCTTCAAGTCTCTTGTTCACATGCATGTCATTTTAATGCAGTTTATTTGAAACATC[CG]GTAGAATGTTCCTTCTTACCCGTTTCCCTAAAGCATGAGAAGAATTGGCAAGTGATGAGT	37	6	149190883	R	UST	NM_005715	Body			5.8992e-10	1.93229e-06
MOGAT1	cg11306065	2.63111e-08	2.26961e-05	-0.498724	0.0820278	0.870527	0.0251353	0.826788	0.0336705	-0.0437388	-0.0502441	II	TCCTTTGGACGCTCAAATTCCCTGAGCCTCAGTTTCTACAACTGTAAAATGGGGCAATAA[CG]TGTACCTTGGGGTTTCAAAGAGGAATAAATGAGATGCCCTATATACAGTGAAGGATAATC	37	2	223551036	F	MOGAT1	NM_058165	Body			3.29307e-05	0.00331192
	cg21615763	2.63392e-08	2.26964e-05	-0.476087	0.0783077	0.626584	0.0499398	0.552297	0.0665472	-0.0742876	-0.11856	II	TTAAAAAATAGCTCCCTGCCCTGTCTTCACCAGGATACCTCTCTCCCTGGATCCTTCAAA[CG]GGTACAGATGAATCACCAAGAGGGCTGGTAATCTGGCTGCCACATGAAAACAAGTGAGCT	37	6	121843518	F						0.00264563	0.0453888
	cg02729866	2.64276e-08	2.27485e-05	-0.313484	0.0515688	0.621463	0.0320002	0.576443	0.0452573	-0.04502	-0.072442	II	TTATTGAATGATTCTGGTGTGCTAGATACTTTCTACGTGATTCACTCCTCTAAAAAGCCC[CG]TGACATGGGCACTATTATCCTTATTTTACAGCTAAGGAAACTGAGCTCAGAAAGGTCAGC	37	20	40619244	R						9.8044e-06	0.00153425
FOXP1;FOXP1;FOXP1;FOXP1;FOXP1;FOXP1;FOXP1	cg00045025	2.66305e-08	2.28881e-05	-0.470644	0.0774438	0.306744	0.0474457	0.245907	0.0380589	-0.0608379	-0.198334	II	GAGCCAGCTCTGGCCCCGACGCTGAGAAGGCTTCCATATCTTTATTCCCTAGGTGAGAGC[CG]TGGCTGCTCTTGAAAGCAGTTTCCCCATGAGATCAGCCAAAATGAGGGTGCTTCGGTAGC	37	3	71295335	F	FOXP1;FOXP1;FOXP1;FOXP1;FOXP1;FOXP1;FOXP1	NM_001244814;NM_001244812;NM_001244816;NM_001244808;NM_032682;NM_001244810;NM_001012505	TSS1500;5'UTR;5'UTR;5'UTR;5'UTR;5'UTR;5'UTR			7.49022e-06	0.00128964
KLHL29	cg13113121	2.66457e-08	2.28881e-05	-0.508151	0.0836173	0.706914	0.0529632	0.629583	0.0607662	-0.0773311	-0.109393	I	GCAGGGCAGCAGCTGTGAGTCACGGTGATGGATGTTCATGGCTCACGGGTGGGCGGCTCG[CG]CGTGCACTGGTGCCAGGGTGGCCACACGGCTGGCAGGCCAGTGGGCTGGGTGTCACATTT	37	2	23747346	R	KLHL29	NM_052920	5'UTR	chr2:23749086-23749291	N_Shore	5.12643e-05	0.00432889
GPHN;GPHN	cg14902763	2.67015e-08	2.29119e-05	-0.513324	0.084475	0.512411	0.0604793	0.43201	0.0554067	-0.0804011	-0.156907	II	TGGCATATTAATCATTTGGAATACATTTTTAGAATTCTGTTAGGTTTTCGTGCCTTTGAG[CG]TGTCATTGCATTACAGATTAATCACTTAATGAAGATAAGAAGTGGAAAGTTCTCAGTTGT	37	14	67137966	F	GPHN;GPHN	NM_020806;NM_001024218	Body;Body			6.46522e-08	5.56644e-05
	cg17355299	2.67441e-08	2.29244e-05	-0.344808	0.0567466	0.509749	0.0366539	0.448862	0.0455756	-0.0608876	-0.119446	II	GGCTGGTTGCCAAGAGCAGGGCTTTTGCTCAGGGCCCCGGTGGCTGACGATTGTGTCCTG[CG]TGGGATAATCGAAAGTGTGCACAAGTCACTCACTGATCAGACGTCCCAGGGAGACCGAGG	37	13	27936891	R						6.66294e-06	0.00119792
	cg19520452	2.69674e-08	2.30722e-05	-0.621116	0.102251	0.105523	0.0294922	0.0716807	0.017002	-0.0338421	-0.320709	II	TGCCTGAACGGTCTCAGCAATGGGAGCTCATTATTTCACAAGGCGAGCTGCCCAACCCAG[CG]TAACCACAACGACAACAATCACAGTGACACCATGTAGGGACCATACATTGAGCATTTCTT	37	1	59369156	R				chr1:59369311-59369900	N_Shore	1.53319e-05	0.00206111
	cg05302504	2.6973e-08	2.30722e-05	-0.660377	0.108715	0.15305	0.040797	0.102266	0.0324016	-0.0507844	-0.331815	II	CAGATTATTTACACCATCTCACTTTCAGAGGAGAAAAAGGGATTCTCCAGGCTGAGTTCA[CG]TCACAGCCTATGGGACACAGTTCAGTTGCCACTAGAGGGCACTACTATGCCATTGCCTTT	37	17	50461027	F						0.000302049	0.012763
HDAC8;HDAC8;HDAC8	cg02014779	2.70054e-08	2.30757e-05	-0.542239	0.0892708	0.512724	0.130471	0.451991	0.11569	-0.0607326	-0.118451	II	TGGCAAACAGAACAAATGCAACCAGGAGATCCCGACATACTTTTCTCAGATGTCTGAAGA[CG]AGGAATTGCACCCAAGCTCTGCCCAAGCCAGAAACACAAGCTATGAGGCACTTGCCTCAT	37	X	71602066	F	HDAC8;HDAC8;HDAC8	NR_051952;NM_001166418;NM_018486	Body;Body;Body			7.68187e-05	0.00555193
TUSC5	cg11393185	2.71313e-08	2.31591e-05	-0.489413	0.0805877	0.370928	0.0520799	0.307074	0.051987	-0.0638536	-0.172146	II	CTTCCTGTCTGTGGACTCGGAGCAAAGACGTGGGGCCCCATCTTTTGTGTTTTCCTCAAG[CG]GGGAAAGAATGGACTGTTTGCATGCTTCGTGCCACACGCCCGCGGTGATCCCAGCCAGGG	37	17	1202015	R	TUSC5	NM_172367	3'UTR			3.17653e-05	0.00324423
	cg10112270	2.73833e-08	2.33497e-05	-0.466026	0.0767629	0.275949	0.0387053	0.225462	0.0421557	-0.0504869	-0.182957	II	TAGCCATGCAGTGTGGCTGCAGAGTACAGGATTTTAATCACCCGTTGCATCCTCTGGCGT[CG]GGCAGGGCTGGACTTCAGGCTGGGTTTTCCCCGTTCCCAGCTGCACCCACGTCGTGTCTC	37	1	21913458	R						3.09588e-05	0.00319541
CREB5;CREB5;CREB5	cg21933008	2.7489e-08	2.34155e-05	-0.650316	0.107134	0.145785	0.0349435	0.103254	0.0296897	-0.0425307	-0.291736	II	GACGGAATCCAGACCCTGTGCTCATAACCACTGTGCTATTTATTTTTAGATACCTTAAGT[CG]TTGTTCCTGCTTAATATGTTTATGACCCCTCTTCGGGGGGCAGGGGCAGAGGGAAACAAA	37	7	28581955	R	CREB5;CREB5;CREB5	NM_182898;NM_004904;NM_182899	Body;Body;Body			6.3834e-05	0.00496412
FILIP1L;FILIP1L;FILIP1L;MIR548G;CMSS1;FILIP1L;FILIP1L	cg10561392	2.7529e-08	2.34251e-05	-0.558183	0.0919609	0.853781	0.0338727	0.804539	0.035515	-0.0492427	-0.057676	II	AAGAGAAGTCATACCTAAAGTTCTAGCCCAACTATATGAATCTGCTAAATAAATTAGGGA[CG]TGGCATTCTTATTTGCAAGCTTCAGATGAGTAATTTTAGTAGCTTGAGTCCTTTTAAAAC	37	3	99596020	F	FILIP1L;FILIP1L;FILIP1L;MIR548G;CMSS1;FILIP1L;FILIP1L	NM_001282794;NM_014890;NM_001282793;NR_031662;NM_032359;NM_182909;NM_001042459	TSS1500;TSS1500;TSS1500;Body;Body;Body;Body	chr3:99594969-99595215	S_Shore	6.27624e-07	0.000250681
	cg06074555	2.76357e-08	2.34915e-05	-0.510009	0.0840361	0.521938	0.0699813	0.452953	0.0554406	-0.0689855	-0.132172	II	TTTTTTCTCTGTCCTATTTCAGTATGTATTGACTCTCAGAACCCGGGCTGCTATGACATC[CG]TTTTCTGGGTCACTTTGTCCCTGAGTCATTATCATCCTGTAACTTTCTGAAAACATTTGA	37	7	20260646	R						0.00599061	0.0725597
LAMA5	cg02024094	2.79172e-08	2.37061e-05	-0.323181	0.0532718	0.484012	0.0384757	0.439188	0.0403522	-0.044824	-0.0926094	II	CCAGCGCTCCGTGCCATCGATGGCATTGCTCGCGGGGTGTGCCTTGTTGCTGTTGGCAGC[CG]TGCAGATGTCACAGTACTGGCCCTGCAGAGGGAACGGGAGGGTCAGATAGCCGAGAAGGG	37	20	60937585	R	LAMA5	NM_005560	Body			2.61791e-06	0.000652559
COL27A1	cg15958572	2.8259e-08	2.39714e-05	-0.483767	0.0797779	0.570347	0.059327	0.492532	0.074728	-0.0778145	-0.136434	II	GGCGTGCTGCCCAGCCGACCCCTTCCTCCTGCTGGAGGAGGACAGCTCAGCCATGGTAGA[CG]GCCACCCGCCCCAGCCGATTCCACAGGAAGCCACAGAAGGTGCCACTCAGTACCCCGGGT	37	9	117047957	F	COL27A1	NM_032888	Body			3.65449e-06	0.00080856
RHEB	cg06603923	2.82939e-08	2.39761e-05	-0.443289	0.0731062	0.403673	0.0513942	0.340644	0.0578957	-0.0630287	-0.156138	II	GCCCCTATTCTGCCCAGGCTGTTTGGCAGTGGGGACCTGCAGAGGCCGGGCATGGCCCTT[CG]CCCTTTGCCAGTGATCGGTGGGGAGGAATGAAGCCAGGGGAAGCTGAGTGGCAGGCCTTG	37	7	151217961	R	RHEB	NM_005614	TSS1500	chr7:151216068-151217901	S_Shore	5.95905e-07	0.000242768
DAB1;MIR548D2	cg00944580	2.83337e-08	2.39849e-05	-0.395958	0.0653038	0.410113	0.0385787	0.347042	0.052888	-0.0630711	-0.153789	II	AACAACCTGACATCATCATCTACAATTTTCTGAGTGCTTGCTTTGTGCTAGGTGTGGCCA[CG]TTGCCTCTCCACAATTAATCTGAATAATTCCAGGGCTCTCCATTTTTCTAGATAAAGACA	37	1	58333307	R	DAB1;MIR548D2	NM_021080;NR_030385	5'UTR;TSS1500			0.0231246	0.154183
PWWP2A;PWWP2A;PWWP2A	cg26690895	2.85534e-08	2.41459e-05	-0.464268	0.0765918	0.482581	0.049439	0.405485	0.0609642	-0.0770954	-0.159757	II	ACTGAAAATAGCAATAAACAAATATCACCATATGCTCTGCCTATTTCAAACCAAGTGGCT[CG]TGGGGAAAGGCCAGTAGAAGATCCCAATCAGGGAAGTTTCAGAATATCATTTAAAAATAC	37	5	159547884	R	PWWP2A;PWWP2A;PWWP2A	NM_001267035;NM_052927;NM_001130864	TSS1500;TSS1500;TSS1500	chr5:159545606-159546534	S_Shore	0.000196786	0.00988417
	cg19498775	2.87926e-08	2.4323e-05	-0.553948	0.0914148	0.365904	0.0608132	0.280859	0.0556165	-0.0850451	-0.232424	II	AATATTTTTAACTGGCTCCACAGTGTGAATCAAGAAAAATAAAGCACGATTAAATACAAA[CG]TGAAACTCCACAGAAAGAGAAGAGTTTCAGCTTCAAAGCAATGACTTCTTAGCTCTGTTC	37	22	27291103	F						1.41116e-05	0.00194549
	cg27179002	2.8829e-08	2.43286e-05	-0.230032	0.0379627	0.602522	0.0260149	0.567214	0.0232833	-0.0353077	-0.0585998	II	AATATGCACAAAAGCATATGGGCAGAGTTTAGGGAAATCAACAAGAGATGGTACAGTACC[CG]GGGCCAGCAAGAGAGAGCAGTGGTTACCACCCAGAGGCCTGAAGTAGCAGAGACTGGACA	37	7	127747345	F				chr7:127747960-127748247	N_Shore	9.51824e-07	0.000333323
	cg13945661	2.89423e-08	2.4399e-05	-0.474133	0.0782584	0.538106	0.0581447	0.471675	0.0527596	-0.0664309	-0.123453	II	TATCTTGTAAGGTTAGTACCTGTTCCTGAAATTGCAAAAGGTAGCGTAAGTCCTGACTGC[CG]TGATGAATGAGTTACTGTTTTGGCAGAGTTACAGATAGGAGCTATCCCCTTTCCTTTTAC	37	8	8895192	F						0.00147331	0.0323898
NCRNA00169;CRYM	cg00652027	2.91762e-08	2.45617e-05	-0.351322	0.058005	0.0322702	0.00568501	0.025886	0.00450612	-0.00638426	-0.197837	II	CATCAAGCTGGACTGGTCTGAGTCATTCTTTGGTCTGTTGGCTCCTTTCCCAGTTTGGGG[CG]GAGGATGTTCTATACAGTCCTGGATTTTTCCCCAACCAGGAAGAGAACTCCTTGTCCTGC	37	16	21311968	R	NCRNA00169;CRYM	NR_026675;NM_001014444	TSS1500;5'UTR	chr16:21312168-21313333	N_Shore	0.000532652	0.0178185
	cg04261952	2.91955e-08	2.45617e-05	-0.645554	0.106587	0.137823	0.0409372	0.0952837	0.0281999	-0.0425391	-0.308651	II	GCGGCCCTGCAAGCGGTTGGCCTTATCTCCGGACTTCGCTGCTCCCGAAAGCCCTCAGCC[CG]CCTGCCAGGCTACACCTAACTTGCGCCAAGTTCCTCCAGCAGTTCTGGAAATACTCCCAG	37	5	133801741	F				chr5:133801506-133801742	Island	5.83585e-07	0.000239423
HIPK2;HIPK2	cg14630106	2.93205e-08	2.46415e-05	-0.533463	0.0880936	0.679809	0.0540677	0.609032	0.0603701	-0.0707775	-0.104114	II	TTGTTTTTAATTAGAGCCTCAACCAAACTCAAATACAATTTGCATGACCACAGCTGAATT[CG]CCTATCATGTATACCACAGGACATTTGCTTTTCCTGGTTACAGCATGACTCAGACTTTAT	37	7	139345115	R	HIPK2;HIPK2	NM_001113239;NM_022740	Body;Body			0.00307103	0.0495272
	cg06831571	2.94401e-08	2.47166e-05	-0.515061	0.0850676	0.914478	0.0172163	0.881769	0.0291878	-0.0327085	-0.0357674	II	AACATCACTGAGAGATGGCTGCCTCTTCTCCCTTCCTAGGAAAGCCCATGTCACAATAAG[CG]CGCCTGTGCTTCTCATCAGTGCTTTCCTGGTAGCACCACCTGACAAACACTGCTCGCGGC	37	11	34592196	R						1.92993e-06	0.000530162
MMP15	cg08514765	2.96163e-08	2.48218e-05	-0.628853	0.103884	0.164768	0.0411481	0.116915	0.0283987	-0.0478534	-0.290428	II	GCTGCTTCCGGAATAGAATGAAATCCAGCTCGTTAAGCTTCGCGGGGAGGTGTGTCCACC[CG]CCCCGCGCCGACTCCGGCCGCACTGTCGCACTTCACTCGCACCAGCCAGTGGCCAAAGTG	37	16	58058888	R	MMP15	NM_002428	TSS1500	chr16:58058712-58058928	Island	6.33908e-05	0.00493936
ITPK1;ITPK1;ITPK1	cg26651525	2.96277e-08	2.48218e-05	-0.397102	0.0656009	0.654533	0.0481736	0.606184	0.0393651	-0.048349	-0.073868	II	CAAGTTCCAGCCTGACAGCAGCTCTGGAAACAACCCAAATGGCTTTTTGGCCAGCGATGA[CG]ATGGCAGCCACCCAGTAACACCCACAGTCAACTCACAGGCACGTGGGTGGGAGGGCCGCA	37	14	93440033	F	ITPK1;ITPK1;ITPK1	NM_001142594;NM_001142593;NM_014216	Body;Body;Body			5.02062e-05	0.00427659
GTF3C1;GTF3C1	cg09768034	2.96566e-08	2.48218e-05	-0.54893	0.090686	0.812132	0.0417131	0.76201	0.0491239	-0.050122	-0.0617165	II	ACGTTCCCCTTTGGGAAGCTACTGGAGGATGCACATCAAACGACAGACTAAAACAAGAGA[CG]GCCAAGCTGGGAGCAGCAGCTGGGAAACTCTCACCTAGCAAGACTGTCACAGAGCCCTCA	37	16	27537620	F	GTF3C1;GTF3C1	NM_001520;NM_001286242	Body;Body			8.72497e-11	4.77591e-07
CDK6;CDK6	cg04568189	2.98432e-08	2.4949e-05	-0.539138	0.089089	0.239132	0.0459409	0.191122	0.0424287	-0.0480108	-0.200771	II	AAATGCCTGAAGGGCCTATGTTTTCCTTCAGGCTGCACTGTTTAAATTTCCTCTTGAACT[CG]TGAAACTTAAAATAGTTACCACTTATTAAACGTCTATTATGTTTAAAGTAACAAACTCAT	37	7	92312250	R	CDK6;CDK6	NM_001259;NM_001145306	Body;Body			0.00153072	0.0330936
	cg25854593	2.98696e-08	2.4949e-05	-0.474827	0.0784647	0.654562	0.0557726	0.579312	0.0451085	-0.0752505	-0.114963	II	CTAAAGCTTGAGGCCATGGAAGCAAATGTGGAACCACCTTGCTGGGAAATTTCCATATGG[CG]TGAGATCCCCTGTGAGTAATTCTGCAAGTATTGTAAACATTTCTTTGGCAAAGGGAAGAT	37	9	81486615	R						6.14476e-09	1.09665e-05
B3GNT7	cg06574960	3.00619e-08	2.50669e-05	-0.571068	0.0943909	0.473557	0.0709107	0.385889	0.0751959	-0.0876677	-0.185126	II	AGCTAGCAATGCACCCAGCCCTTGACTGTGCCCTGGTGGACAGCCGAGCTGTGGCTCTAG[CG]TGAGCCAGTGCCTTCCTGTCCCTGCCAAGGGTGAGGCCAGAGTTGGCCCCGAGGCTAATG	37	2	232265084	R	B3GNT7	NM_145236	3'UTR	chr2:232262854-232263544	S_Shore	4.23921e-06	0.000885632
ATP11A;ATP11A	cg04229372	3.00721e-08	2.50669e-05	0.797091	0.131752	0.68775	0.075691	0.782606	0.0690428	0.0948558	0.137922	II	CCCGCAGCGGAACCCGAGAGCGTTTCTTGGCACCTTGAGGTGCTGGAGGCTTTCTGGCCG[CG]CAAGTTCTGCCCCACTGAGATTTGATCAGTGAATAAGTGCAATCCTGAAGCAGCAGCATC	37	13	113477850	F	ATP11A;ATP11A	NM_015205;NM_032189	Body;Body	chr13:113474080-113474352	S_Shelf	4.29494e-08	4.22338e-05
MAFG;MAFG	cg16659413	3.01604e-08	2.51148e-05	0.212193	0.0350772	0.440833	0.0223062	0.471668	0.0321593	0.0308358	0.0699489	II	TCCTGTCCCTGCCCACTCACCTTCAAGGCCTTGTTTCCTTTATTGGGGGTCGTCATAACC[CG]GGGGCACAGCGAGCAGGCGCTCTCTGCAAGACACGGAGCAGGTCAGTACCCTGGAGACCA	37	17	79881066	R	MAFG;MAFG	NM_002359;NM_032711	5'UTR;5'UTR	chr17:79880449-79880872	S_Shore	2.97918e-10	1.14614e-06
	cg15453097	3.03587e-08	2.52446e-05	-0.761953	0.125988	0.151466	0.0490028	0.100771	0.0366509	-0.050695	-0.334695	II	ATGACTCATTATAAACAAATAGAGGACAGATTGACTTCCTCTTATCAGAGCCCGAGTCTG[CG]CCCCAGGACACAGCATGAGTCAGACTTGAAGTCCCAAGTCTTGTTGGGAATTTTCCCCCT	37	16	14051856	F						0.00173073	0.0355407
	cg08478125	3.03781e-08	2.52446e-05	-0.354544	0.0586248	0.632368	0.0350794	0.579739	0.0479556	-0.0526296	-0.0832261	II	TGGTTCAGTGATTAGAGCTGGGCCTAATCAGCACTGTGTATAGAAGTTGGTTTTTACTTT[CG]TTTGCTATTGCTGCAGAATTCAAGTGGTTCAATATTGATAAAACCAAGGTAACAAAGAGG	37	10	44318634	F						1.53544e-06	0.000460493
SDK1;SDK1	cg26800883	3.05664e-08	2.53561e-05	-0.730582	0.120831	0.160822	0.0462546	0.114921	0.0387888	-0.0459016	-0.285418	II	TTTATTGCGGCGGTTGCTGTGAGCCTGGGTATTGTAATGGCTCGTCCCTGCTCTGCCCAC[CG]CCAATCGCAGCTCAAGGCTGAGGCTCACATGGTTACTCAGGCATGTTAAATATTAGTCCA	37	7	4228948	F	SDK1;SDK1	NR_027816;NM_152744	Body;Body			0.000176692	0.00925207
MINK1;MINK1;MINK1;MINK1	cg17901582	3.05743e-08	2.53561e-05	0.342131	0.0565859	0.244863	0.0290239	0.281351	0.0375834	0.0364878	0.149013	II	GGGACTCTGAAGGACTATTTGATTTGAAATATGACCTTCAGAATATGTACACTCCAGAGA[CG]GTTTCCTGAGTCTGCTAGTGCTGAGGAGGAAGAGCAGTCAGAACCAAATGGGGATTGACT	37	17	4751426	F	MINK1;MINK1;MINK1;MINK1	NM_015716;NM_153827;NM_001024937;NM_170663	Body;Body;Body;Body			1.37393e-07	9.28399e-05
	cg15174021	3.06165e-08	2.53654e-05	-0.450926	0.0745835	0.294415	0.0429237	0.23049	0.0380611	-0.0639247	-0.217125	II	ATTTATATTTGCCATTAAACATCAGTTTGCATATGCCACAGGGCAAGACACCAAAGGTCA[CG]TTCCAGCTGCTTCAGGAGCCCCCTGGGGGAGGTTTCCTGCTGTCAAATTCACTGTCATAA	37	8	101693194	R						0.000507945	0.0173245
	cg16230229	3.07844e-08	2.54556e-05	-0.557073	0.092159	0.71466	0.0513863	0.630318	0.0566299	-0.0843417	-0.118017	II	AGGGACTCCAGCAAGCTTCTCATCCTTTGGTTTTCCCAGGACGGGGGACAGGTGGCCTCA[CG]GCTCCCAACCAGCTGCCTTGGCACTTTGTAGTGGAAAAAATGATGAAGTCAGACCTCAGT	37	20	48192495	F						1.6105e-06	0.000474198
VTI1A	cg11961590	3.08096e-08	2.54556e-05	-0.38065	0.0629746	0.509422	0.0455043	0.45487	0.0467505	-0.0545517	-0.107086	II	TCATTCACCCTGGAGAGCTGGATGACGCTGAACACGTCTCCCTTGTCTGTTAAGTAAATA[CG]TGTTTGGTAAATTCCACAAGTGAGCCTTTGGAATGTGTTTTGACAGTTTTGCCCATTCAG	37	10	114418962	F	VTI1A	NM_145206	Body			2.93125e-06	0.000702951
	cg11715256	3.08189e-08	2.54556e-05	-0.475116	0.0786038	0.482262	0.0544729	0.403719	0.0481865	-0.0785438	-0.162865	II	CCCACTGCATGCACATGATCTTTGCTCCGGGATCTGGGCTGATGAGTCACTTCTCTGTAT[CG]TTGCTGACATGGTGGTAGAGGGACTAAAAACCAAGGGCAGTTGTTTCCACTCACATTTCA	37	4	174412482	R						0.000219819	0.0105611
MIR802	cg12430252	3.09322e-08	2.55234e-05	-0.54819	0.0907056	0.208672	0.0413995	0.156755	0.0378701	-0.0519164	-0.248795	II	GTGGTGACTTTAAAAAATGGATTCTTGCCTGGATTTTCCAACGATTTCCTTCTAAGTGAG[CG]TTTCTCTGCAGAACTGAACTAATGTAAAGAGACAGTTTGTTCCAGTGCCAGAAATGAACC	37	21	37092789	F	MIR802	NR_030414	TSS1500			1.637e-08	2.20321e-05
ADAMTS5	cg20912370	3.11555e-08	2.56817e-05	-0.677859	0.112191	0.88846	0.0339389	0.835585	0.0321462	-0.0528749	-0.059513	II	AATGGAATGCTGAGGACTTAGTGAATGCTGAAATATGACTCATCTAAAAGTCTGCTACTC[CG]GCCTGATGCTCCTCAAATTTTAATGACCCCTTAAATGTCCTCAGATGCACATGCAGTTTA	37	21	28291219	R	ADAMTS5	NM_007038	3'UTR			1.8427e-12	2.71432e-08
SRGAP2;SRGAP2	cg00578909	3.11976e-08	2.56904e-05	-0.437988	0.0724942	0.374019	0.0525801	0.317646	0.0453288	-0.0563727	-0.150721	II	TTTATTAAGTATCTACTGTTGTGCCAAGCACTGCTGGTGTTTATTCAGAGATAAAAAAGA[CG]AGGTCCCTGATCTCAGAGCTCACAGTCTGGCAAGGTAAAGACCCTATGGACAGGTAACTG	37	1	206630667	F	SRGAP2;SRGAP2	NM_015326;NM_001170637	Body;Body			2.49414e-05	0.00280039
RFFL;RFFL	cg05032848	3.14832e-08	2.58995e-05	-0.561715	0.0930045	0.150772	0.0343615	0.112736	0.0251918	-0.0380367	-0.252279	II	GCAGTGCTGACTCACGCTGGGCAAAATTTGTACTTCCCAAACAACTCAGCCTGAACCAAC[CG]CAGTCAACTGCAACCTAGGAAAGAAGAGGCAGCTCACTGATTGTTTTAAATCAAGTGCTG	37	17	33390854	F	RFFL;RFFL	NM_001017368;NM_057178	TSS200;5'UTR			0.00332074	0.051768
CMYA5	cg10273135	3.15211e-08	2.59046e-05	-0.381647	0.063193	0.714452	0.0366985	0.667256	0.0481332	-0.0471956	-0.0660584	II	TGGAGTGACAGGCCCGCCTGCAGCAGAGTTCATTACCCCCGCCCCCAGCTCCTTGTGACT[CG]CTGCTCTTGTTTATTCCTGAGGATTTACTTAGGTCCTGCATAACTGCCGAAATGTGCTGG	37	5	78986111	F	CMYA5	NM_153610	Body			0.00412991	0.0586469
PDE4D	cg11391626	3.16966e-08	2.60109e-05	-0.37636	0.0623305	0.557757	0.048321	0.491152	0.0481073	-0.0666051	-0.119416	II	AAAATGCAGCTCCCCTAGCTGTCAGATGGGTTGAGGTGCCATGAAAATAAACTCCACCCT[CG]TATTGCTGTGTAGGAGAGGCGCCCCCTTCAGGCCTTAGGGCACCATTGCTTGCCTCTTGT	37	5	59583186	R	PDE4D	NM_001165899	5'UTR			3.31116e-05	0.00332117
	cg18412185	3.17417e-08	2.60109e-05	-0.356435	0.0590338	0.500348	0.0422397	0.440037	0.0411227	-0.0603111	-0.120538	II	GTGTTGCTGGTCCCCAGACCACTATTTAAATATCAAGGCTCAGCTGGGCACCGTGGCTCA[CG]CCTGTAATCCCAACATTTTGGGTGACCAAGGCGGGAGGATTATTTGAGCCCAGGAGTTCC	37	1	16130102	R						4.63157e-09	8.8054e-06
	cg26568031	3.17459e-08	2.60109e-05	-0.509716	0.084421	0.526423	0.0605333	0.450549	0.0642842	-0.0758734	-0.14413	II	GTGACAATATTGGACAAGTTGTTAGCTGCTCTGAGTCATTACCTTATCTGTAAAATTAGG[CG]ATTGCATTAGGTTAGGGAGTGAACTGCTCAACAATGGGACAAATTTAATTCTCAGATCAG	37	10	91313380	F						0.00161099	0.0340785
	cg09656052	3.17971e-08	2.60268e-05	-0.262202	0.0434295	0.506945	0.0291066	0.466694	0.0316973	-0.0402512	-0.0793995	II	TCTCTGCCTCACCCCCAACTGCCTTGCTCAAAACAGGTGATGGGTGGCTCATGGTTGGTC[CG]GAGGAAGGGGGAATCCGAGAAAGCAGAGGCTACACAGTTCAAACAGTCCCCTGCAGGGCA	37	16	58451810	R						9.55275e-08	7.2957e-05
	cg11325152	3.18467e-08	2.60412e-05	-0.484778	0.0803002	0.862238	0.0249314	0.819666	0.0380886	-0.0425718	-0.0493736	II	TCCTGCTATACTTAATAAAATTCACGTTTCAAAGCCACTCCTTTCATTTACTGATGTCTA[CG]CTGGTGACTGACATGCTGCATTTTTAAGCAGCTGTTCATTAAACAGCAAGAAACAGTTAT	37	7	17810471	R						2.73606e-05	0.00297578
	cg12849046	3.19002e-08	2.60589e-05	-0.442705	0.0733357	0.287377	0.0427088	0.242873	0.0456091	-0.0445044	-0.154864	II	AACTGCCAGGACACAGGCAGTAAACTCTCAGTAGATTATTACAAAATAAAACTGCACACA[CG]GACATTGCGAGAAAGCATATCAGGGAGTCATTAAAATTCTCTAAAGAGTTTAGAATCTTA	37	5	72063769	F						5.18827e-05	0.00435523
MAOB	cg22723500	3.1954e-08	2.60768e-05	-0.398106	0.0659518	0.538362	0.063313	0.477444	0.0717928	-0.0609181	-0.113155	II	TACAGTAACTGTTCCCACATTCTGTAATGCTCACCTCCCTGATAGTTACATGTTCAGGAT[CG]CAGATCTCAGTTTGAATGTTCTCTCTAAGGAAGAGGTATTTCCTGACTCTGCTTCATTAC	37	X	43720180	R	MAOB	NM_000898	Body			9.82633e-08	7.42071e-05
	cg20102760	3.20023e-08	2.60902e-05	-0.386888	0.0640971	0.789765	0.0299606	0.742729	0.0386436	-0.0470353	-0.0595561	II	CTTCTGCTTAGAATAATCCTGCAAGATATCCACCTGGCTTGATGTCCTTTACTTTGAGCA[CG]TTTCTACTCAAATGTCACCTCAAAAAGTTCTTCCCTGATGATGCTACCTAAAATAGCATT	37	17	69357028	R						1.97755e-10	8.53385e-07
FTO	cg26982104	3.22722e-08	2.62839e-05	-0.522109	0.0865266	0.269041	0.0487822	0.20963	0.0443374	-0.0594106	-0.220824	II	CTTCTGCAATTCTTCTGGGAAACATGCAGCTCTCTCTGTCCCAGCTTTTTAGCCCCAGAA[CG]TTGCTATGAAAGAGACTCTAACAGAAGAGGAAATAAAAATGACAGAATTCAGCTCCACTG	37	16	53779335	F	FTO	NM_001080432	Body			0.000599375	0.0191256
ST7;ST7	cg19007170	3.24075e-08	2.63434e-05	-0.379819	0.0629553	0.685586	0.0393687	0.633225	0.0486946	-0.0523611	-0.0763742	II	CATTATTCATGGAAAAAGAGCCTCATTAGTGGCAGGACACATATTGTTGCTGAGATGCCT[CG]TTAGGGGTTTTGAGTTCAGCAGTTGTCAATAGAGTACAGATGACCTAACACCGACTGAAT	37	7	116813316	F	ST7;ST7	NM_021908;NM_018412	Body;Body			0.00011494	0.00713165
	cg17001328	3.24098e-08	2.63434e-05	-0.632199	0.104788	0.466068	0.0744107	0.360314	0.0718301	-0.105753	-0.226905	II	GTTGGAATAATTTCCTTGGCTATTTTTAGCCGGTTCGGGGATTCCTCCACTCAGGCTGGC[CG]CCCTGCCTCTCCTCCTCCTCCTCCTCCTCCTAGTCGTCTTCCTCCTCCCGGCAGACCCAA	37	19	2495886	R				chr19:2494095-2495214	S_Shore	0.000205273	0.0101134
TRIP4	cg18711535	3.24684e-08	2.63649e-05	-0.63081	0.104565	0.68939	0.068341	0.59234	0.0729775	-0.0970501	-0.140777	II	AGAAGGCTTATCTTAGCAGTCAAATAAGGGTGGAAAATACAGGTAATTTCATACTTTTTA[CG]GTAGTTACTAGGAGAAAGTCTTCTCTGGTAATGAAGTCTGACCCAGAAGCCTATGAGTCA	37	15	64736348	F	TRIP4	NM_016213	Body			2.76918e-07	0.000145244
	cg16688357	3.2759e-08	2.65491e-05	-0.729308	0.120932	0.92348	0.0217718	0.880965	0.0371752	-0.0425154	-0.0460383	II	TCTCATTGTTCAGTTCCCACCTATGAGTGAGAACATGAGGTGTTTGGTTTTTTGTCCTTG[CG]ATAGTCTGCTGAGAAATCTGCTGGCCATTGCTTTGGTGATGTACCCAGGAGTGAGTCACA	37	6	141742651	F						2.47572e-05	0.00278857
	cg03814703	3.27603e-08	2.65491e-05	-0.518521	0.08598	0.893978	0.0209623	0.853659	0.0300612	-0.040319	-0.0451006	II	ATGGTTACACAAGTCATAGAACCACACACTAAAAAGAGTGTGTTTTAATATTAAATTATA[CG]TAGACAGAGAAAGAATGAACTGAGAAAGAAAGGAAAGACTATGGCCAGCTATATTTCCAG	37	5	137097171	F						2.07195e-07	0.000122278
	cg06779020	3.29121e-08	2.66457e-05	-0.793535	0.131605	0.144035	0.046545	0.0924138	0.034182	-0.0516217	-0.358396	II	AGATAGCTGGCAGCATGCCAGGATTCATGTTGATGCAAGCCAGCGTCTACTGAGTGCTTC[CG]TATGTACCAGGCGCCCTTCTAGGCTCTTGGCCTGCAGTAACTCCAGATCTGGCAGCTGCA	37	14	70183064	R						0.00180303	0.0363862
	cg25251833	3.29905e-08	2.66827e-05	-0.522353	0.0866381	0.272805	0.0524958	0.216718	0.0405798	-0.0560866	-0.205592	II	CGGTTTTGTTTTTTTACATTGTTTAGTGGTAGAAAGAAGTCAAAAGAATACTTTGTGACA[CG]TGAAAAGTACATGTGATTCACATTTCAGTGTGTGTAAAGTTTGATTGGCACACAGCCACG	37	19	3350339	F						6.89061e-06	0.0012235
	cg14482748	3.31902e-08	2.68177e-05	-0.557786	0.092536	0.347321	0.0548432	0.273792	0.0623625	-0.0735288	-0.211703	II	TATCTAATGAATTATAGTCATTCCTGATAGCCAGAGATGGGGATCATGATGAATCCAGCC[CG]AAGATATGCTTTTTCAGGTTAATCTCCCAGGCTAAAGTTGTTTTTGTAATAGTAGCTGAC	37	3	63075333	R						0.000236472	0.0110266
	cg12230005	3.32945e-08	2.68754e-05	-0.417774	0.0693163	0.578399	0.0516785	0.522046	0.0502603	-0.0563532	-0.0974295	II	ACCAGGCTCACAGGCAAGTTCTTCCTGGTATACTAACAGCACCACTTTCTGAATCGAATC[CG]CAGAGGCAGAGGGCAAACCCTTAGCAGAGATGGAAACTATGGCAACTGGCCAGGTGCGGT	37	2	110432928	R						0.000220643	0.010582
GFRA1;GFRA1;GFRA1	cg10774680	3.35122e-08	2.70163e-05	-0.559524	0.0928576	0.869828	0.0305268	0.825751	0.0362166	-0.0440764	-0.0506726	II	TTCAATTAACACAACTCCCTTCATTTAGAACACTTGAGTTTTCATTGAGACATTCTCTTA[CG]AAATGTTCTGAATCGAGTTGAGAATTTGGCACAGAAAACAGCTAGGCAAGGCAGAAGACT	37	10	118016221	F	GFRA1;GFRA1;GFRA1	NM_145793;NM_005264;NM_001145453	Body;Body;Body			1.50604e-07	9.81877e-05
	cg11076875	3.35353e-08	2.70163e-05	-0.346571	0.0575178	0.85832	0.0215101	0.828878	0.0150855	-0.0294416	-0.0343014	II	GGGCAAAAGACACAAACAAACACTTTATAAGATACACAGATGGCAAATAAGCAGATGAAA[CG]GTTCAATGATGTTAGCCTTGTAAGACACGCAGAAAATGCAAGATGAGATGCCACTGCATG	37	3	13236736	F						8.3992e-07	0.000306095
	cg08530064	3.36747e-08	2.708e-05	-0.600951	0.0997509	0.496582	0.0738984	0.420582	0.0642287	-0.076	-0.153046	II	TATTGTCCCTGCCCCCAGCTCCAGAGCAGGAAGAACCGGCCCAGGGCAAGGTCTGTAACT[CG]GGGATCAAAGGGCTGCTGCTGCAGCCAAGCCTCTGCAGAGCGAACTTGAGCTCCCTCCCC	37	7	150598393	F						0.000458734	0.0163145
	cg02829654	3.36806e-08	2.708e-05	-0.426135	0.0707339	0.450236	0.0490783	0.371522	0.0503754	-0.0787139	-0.174828	II	TATGAGGACTGCTCTTCTCAAAGCCAAAAGGTCATTGGGATGGCTTCTTAGAAGCCCTTG[CG]TTGCTTTTTCGTTTGGTAACGGGGCTAGGAAATCTCTGTGTCACCAGGAAGGCGAGTGGC	37	1	236046939	R						2.21654e-08	2.6862e-05
	cg25037677	3.37766e-08	2.71305e-05	-0.379003	0.0629171	0.412047	0.0437782	0.354601	0.0431366	-0.0574456	-0.139415	II	TCACCCCAGGTGTGTGTGGTGTGCATCTGTGCGCACCTGTCCTGAGCCTGCCCCGGGAGG[CG]CGGCTGACCTGGCCACGGCACAGGCGGGGGTGCTTGTGAGGCACCAGGGCTGCTCAGGAC	37	1	2437047	R				chr1:2435041-2435257	S_Shore	1.76984e-06	0.000500183
FEV	cg24562066	3.40366e-08	2.73125e-05	-0.544144	0.0903577	0.25488	0.0462527	0.191778	0.0428074	-0.0631024	-0.247577	I	ATCCGCTTTCCGAAGGGGCCGGCTGGAGCCTTATAAAGCCGAGCGGGGAACTGCGCCAGC[CG]AGCTGGAGCGCGAAGAGAAGAGGAGGGTGCCTGGAGGGCCGGCCTGAAGCTCGTAGCAGG	37	2	219849307	R	FEV	NM_017521	Body	chr2:219848919-219850541	Island	0.000142757	0.00811721
	cg04191106	3.45536e-08	2.77002e-05	-0.303237	0.0503823	0.570419	0.0333182	0.516091	0.0372017	-0.0543279	-0.0952422	II	CCACATCTACCAAACAGCACTTCAGAAACTCTGTGATATGGTCTCATTACAACCTAACAA[CG]TGGTTTAAAGAGAATCCGTCACTCTTTCCCACTTCATTTGGCTCCTACCATGACCACACA	37	13	106742037	R						0.000214945	0.0104135
BCAS3;BCAS3	cg10699310	3.4673e-08	2.77307e-05	-0.51069	0.0848612	0.744603	0.0435393	0.683577	0.0576219	-0.0610253	-0.0819568	II	AGGCTTTTAAATAATTTCAACACCTATGCCTTAACAATAAAATCCCAGTTGCACAAATAG[CG]GGTTAACTGATAATGATATTTGCTTAAAGGGAAAGAGGGATAGTACATGAGACAGTAAGG	37	17	59236013	F	BCAS3;BCAS3	NM_001099432;NM_017679	Body;Body			1.953e-07	0.000118165
	cg04009324	3.46896e-08	2.77307e-05	-0.465317	0.077323	0.707313	0.0435559	0.647761	0.0529119	-0.0595519	-0.0841945	II	TTAATATTTGCATAGCTAGACCGAGTAAAGCAGGTGGTTCTCCCTCGTGTGGGTGGACTT[CG]TCCAGTCAACTGAAGACCTGAATAGAACAAAAGGCTAAGAGGGAACGCCTCCTGCCTGAC	37	10	81118804	R						7.301e-05	0.00538303
	cg01028226	3.46936e-08	2.77307e-05	-0.65762	0.109279	0.164142	0.0440994	0.115744	0.030943	-0.0483974	-0.294851	II	TGCGGAGAGCAAAGCCCAGGCGGTGATGACTTGAGTTTCCAGGCCGGGTGCCAGGAGGCC[CG]CGGTCACACTCCGCCTGGGGCCTGGGCTCCGGCCAACTGTCAGCAGCAGAGATTGTTGGG	37	1	16502584	R						1.84603e-06	0.000515021
ZFP82	cg05370136	3.47845e-08	2.77477e-05	-0.368961	0.0613175	0.316166	0.036233	0.266027	0.0348862	-0.0501394	-0.158586	II	AACATAGCCGTGTTTGATTGTGTACTGTCTATTGCTATATTTGAGCTACAAGGACAGACT[CG]AGTAGTTACACAGACCAGATGGCCCACGCAGCCTAAAATACAGTCAGTTCTCACTATTCA	37	19	36910116	F	ZFP82	NM_133466	TSS1500	chr19:36909281-36909854	S_Shore	0.000503604	0.0172481
	cg18842353	3.481e-08	2.77477e-05	-0.787176	0.130824	0.10001	0.0349358	0.0671036	0.0268922	-0.0329062	-0.32903	II	GAGCAGAGAATGACTCACATTCTCTGTGACATGAGTCACTCCCATGCAAAACTGGAGTTG[CG]AGCTACTACTTTGCCTGTAGCTGTTTGTTTGTTCAGAGGCAGATGGAAGGCAGAGGCTGC	37	13	97794052	F						≥0,05	≥0,05
LINC00578	cg24128731	3.48167e-08	2.77477e-05	-0.546001	0.0907428	0.56721	0.0740014	0.483603	0.0550908	-0.083607	-0.1474	II	TTTGTCCCCCAGTTGACCTCCTTCCAGATATGCTGAGTCCATTTCCCTGAAATGACTGAG[CG]GGGAGAGGTAACTGCAGCTGTGTTTGGATACCTTCTTTCTCTCCCTTGGCTCCAGCCCAG	37	3	177332936	R	LINC00578	NR_047568	Body			2.44868e-05	0.00276915
OTUD7A	cg26144734	3.48885e-08	2.77633e-05	-0.417231	0.0693472	0.832286	0.0257509	0.788855	0.0372658	-0.0434311	-0.0521829	II	GCTACAGTGCTGCATGCAAAAGCTGGCCTCTCTACTCCTGAGCAGACTCTGCTCTTTCCA[CG]CCCTCTCTCCAGCCACCGGGGAGACTGTGCCACTGTGCCCGTGGACAGGGAGTGACAAAG	37	15	31898033	R	OTUD7A	NM_130901	Body			2.24325e-05	0.00261336
	cg15802480	3.49313e-08	2.77633e-05	-0.381765	0.0634554	0.556911	0.0446521	0.494514	0.0423207	-0.0623975	-0.112042	II	GACAGACTCTGGAACTAAGAGTTGTGTGCAGAAGGCTCATTGGAGAGTGCTCTTTGGAGT[CG]CACCTGCAGCTGGGCATGGGGCCAAGCTGACTCATAATGAATTACAACATCTCAGTCTAT	37	1	50795160	F				chr1:50798667-50799536	N_Shelf	6.82722e-08	5.77536e-05
RIC8B	cg17245846	3.49383e-08	2.77633e-05	-0.477657	0.0793948	0.410203	0.0580436	0.336118	0.0545566	-0.074085	-0.180606	II	TAATAGGGCCCAACCCCCTCGTTTAATAGATGACTCATCAACTATGATGATAACCAGAGA[CG]TGGCTTGGTGGCCCTGCAGGCCACCTGGACATATGACTACCCCATACATAGCAAATTCCA	37	12	107174001	F	RIC8B	NM_018157	Body			5.59851e-07	0.000232987
ELK3	cg14535746	3.51661e-08	2.79172e-05	-0.478593	0.0795697	0.768525	0.041987	0.696835	0.0594986	-0.0716904	-0.0932831	II	AACAGCAAATCCCAAAGCCTTAACAGCTGTTGATATGGAGACCATTTAAAAACGTGTGTT[CG]TAACCCAAGTAATAGATGTCCACTGTAGAAACACAGGAAAATATAGATAAGAAGAATTAA	37	12	96652787	R	ELK3	NM_005230	Body			1.5683e-05	0.00208903
AGAP1;AGAP1;AGAP1	cg19853999	3.53391e-08	2.80273e-05	-0.59964	0.099713	0.330269	0.0618326	0.258031	0.0531513	-0.0722381	-0.218725	II	TGTAGTTTCGCTAAAGGTTGCCAAATTCCCATCCATAATAAGTGTGCCACCAGCAATATA[CG]TGAGTGCCTCTTTCCCAACAGGGTGCTGTCAAACTATTGGATGTTTGCCAGAGAGGCACA	37	2	236430603	R	AGAP1;AGAP1;AGAP1	NM_001244888;NM_001037131;NM_014914	Body;Body;Body			0.0245128	0.159104
	cg07788865	3.54795e-08	2.81065e-05	-0.481005	0.0799973	0.273234	0.0462774	0.218619	0.0482308	-0.0546145	-0.199882	II	GAACCCAGAGTTCTGATGTTCCCAGGAGAAGAAACGTGGGGAAATAAAACCCCTGGTTGA[CG]TGCAGAAGAGACAAACAGTGAGAATCTCTGTGAGTTTACTCAGGTGGGCTTTACAACATA	37	10	30101042	F						2.80509e-08	3.16825e-05
	cg02919861	3.55218e-08	2.81065e-05	-0.690499	0.114844	0.34939	0.0730177	0.264159	0.0688093	-0.0852309	-0.243942	II	GTTAGTTATCCTTTTTTTGTTGTTTTCTCACAGGCTGGTCTTGACTATTACTTCCTTCTT[CG]TGCCTTATCTGTGGGTGAAATAATCCTCTGGAAAAATGAAGGGTAGCTTGACCTCTCATT	37	8	70090456	F						5.42586e-05	0.00447456
KCNIP1;KCNIP1;KCNIP1;KCNIP1;KCNIP1	cg11236288	3.55423e-08	2.81065e-05	-0.424157	0.0705473	0.781651	0.0329506	0.739544	0.0491997	-0.0421061	-0.0538682	II	CGTCAGCTCCAAAAGCACCAAACAGTTTCATTAAGACCGTGGCTCCTTCGCAGAAGCACA[CG]GAACGCAGACTGACAAGCCTGTGATAACATTTTAATGGCCTGAGTTCAGTTCCCAATAAA	37	5	170042392	F	KCNIP1;KCNIP1;KCNIP1;KCNIP1;KCNIP1	NM_001278340;NM_001034837;NM_001278339;NM_014592;NM_001034838	5'UTR;Body;Body;Body;Body			0.00197598	0.0383515
	cg04492567	3.56493e-08	2.81468e-05	-0.521005	0.0866652	0.0538464	0.0141616	0.0387604	0.00694617	-0.015086	-0.280168	II	GAAAGCTGCACATCCAGAAGTACACGGCTTCCCCCAGGCACCGCAGATCCTGGCCCTGAA[CG]ACAAGAGTGCCTGACCTCACGATTGCCAGCAGCTGCCTGTCCTGCAAGGCCTGGCCCTGT	37	17	19631464	F				chr17:19627877-19628298	S_Shelf	0.00121739	0.0289696
FAM134B;FAM134B	cg19063834	3.56621e-08	2.81468e-05	-0.833573	0.13866	0.380633	0.087086	0.264012	0.0763454	-0.116621	-0.306387	II	GTCACCTCTTACTCCCAGTACTGTGACAGGCGGCTGGAAGTGAGCCCTGCCCAGCTGCCC[CG]CATTCTCTCTCCAGTCCTGTGAGAAGGTGTCCCCGCTCAGCCAGTAACCTTCATTGGATG	37	5	16509047	R	FAM134B;FAM134B	NM_001034850;NM_019000	Body;TSS200			0.00132094	0.0304152
	cg08064068	3.57164e-08	2.81624e-05	-0.555946	0.0924839	0.333717	0.0568434	0.258422	0.0444761	-0.0752944	-0.225624	II	TGAAAGAGGAAACGCAAGCATGGAGAGGCAAGGTTAATTTGCCCAAGGTCACACAGCTGG[CG]TGTGGCTAAACTAGCCGTTGCATGTAAATAAGACTGCCTGCCCACTCAACCCAGGCAATC	37	14	60671024	F						1.85656e-05	0.00231638
	cg18485925	3.57777e-08	2.81836e-05	-0.553889	0.0921477	0.1255	0.0279589	0.0890319	0.0246226	-0.0364685	-0.290584	II	GGAAGCAGTTCGAATCCCATTGCGGGCTGCAGAGAGTTCTGGATGAGTAAGCACCAAAAA[CG]TGGGAAGTTTCTGAAAAGGGTTTCTCAGCCAGCAGTGCTTTCACCCCTTGCTGGGCGAGT	37	8	101912744	F						8.65237e-07	0.000312483
	cg16933150	3.61234e-08	2.84071e-05	-0.502844	0.0836858	0.172122	0.0364085	0.133461	0.0306359	-0.0386613	-0.224615	I	ATTCGAATCGCGAATAGTGGTGTGGCGCGGCCGAAATAAATCAACCCTGGGGACAGGCCG[CG]CCCGGGAGCCAGCCCTCTGTGAGGGTAAGGGGGACGACTTGCCCAGGAGGGGCCGCTCAT	37	18	19746387	R				chr18:19744936-19752363	Island	4.26335e-05	0.00389166
LOC100505795;PBX1;PBX1;PBX1	cg21063192	3.6131e-08	2.84071e-05	-0.541796	0.0901691	0.255617	0.0489463	0.201977	0.0435576	-0.0536407	-0.209848	II	GTTGTTTATATGTGGAATTATTGCTGGCTGGGCTCTGTGCTTCGCTACACCGAGGAAGCT[CG]CTTAGGGGTCAGGGGTGTCAGGCTTCACCTCTGATCTGGGAGGGGTGAGAAGTGGAGTGT	37	1	164744310	R	LOC100505795;PBX1;PBX1;PBX1	NR_038072;NM_001204961;NM_002585;NM_001204963	TSS1500;Body;Body;Body			0.000513081	0.0174318
RNU5E;RNU5D;CKMT2;CKMT2;CKMT2	cg11323506	3.63194e-08	2.85278e-05	-0.397779	0.0662137	0.496917	0.048464	0.438399	0.0498647	-0.0585173	-0.117761	I	TTGGTGAGGTCCTCTGGCCCCGCCCCGCCAGGGAGGATTTCCAGGCCGGCCCGACCAGCT[CG]CCCTGCATACACTTCTTGGCTGTGTGCGCTCAGCAGGACGTGGGAGGCTCCGGCTTCAAG	37	5	80529135	F	RNU5E;RNU5D;CKMT2;CKMT2;CKMT2	NR_002754;NR_002755;NM_001825;NM_001099735;NM_001099736	Body;Body;TSS200;TSS200;TSS200			1.02564e-07	7.66041e-05
	cg10001257	3.65033e-08	2.86447e-05	-0.423493	0.0705074	0.412238	0.049417	0.356	0.0527338	-0.0562387	-0.136423	II	CCTGGGTGCTTCCTCAGCTGAGTCACACTAAAATGTTTACTTTCAAAGGTCATGGCTTTC[CG]GTCTCAATAAAACAACCATAAGTGAAAATAATATCCAATAAACTTGATAACATACAACAT	37	11	109599081	R						0.000482506	0.0168032
ZNF354A	cg25224992	3.66262e-08	2.87136e-05	-0.444637	0.074037	0.0842498	0.0211182	0.0609667	0.00982604	-0.0232831	-0.276358	I	AGGGGCGGGGCAGCCGCTGAGGCCGCTGGGAAATGGAGTCCACGAGAGGACACCTGCATT[CG]GGGAAGTGTAGTTCCATGCGTTTGAGGCGGGGTCCCGGCTGAGCTGTTACGCGCCCACAT	37	5	178157772	R	ZNF354A	NM_005649	TSS200	chr5:178157189-178157826	Island	0.000449241	0.0161127
IQSEC1	cg13878677	3.66824e-08	2.87179e-05	-0.335489	0.0558658	0.535347	0.038779	0.487933	0.0396472	-0.047414	-0.088567	I	TCCAGATGTGAATGGGACCCAGCCAGGGGCAACAGGCTCACTCGGAGGGGAATCTGAAGA[CG]CAAGTGGAAAACTATGCGCTGTCCGATCGCAACCCTCCAATCTGTCCCTGTGGCCGCCGG	37	3	13060915	F	IQSEC1	NM_001134382	Body			7.41174e-06	0.00128018
LPP;LPP;LPP	cg01341486	3.67021e-08	2.87179e-05	-0.406959	0.0677685	0.751677	0.0370825	0.69149	0.0454234	-0.0601863	-0.0800694	II	TCAGATCCATAGAGGACCCACAGCATGAGATTCTGACTGTTATTATTACAGAGGTAGAAG[CG]TCATTTTCTTGGAGCTGTGTCTCCGTGTCTTTGGTGTGCCACAGTCACAGGCCTGCTCCT	37	3	188107889	F	LPP;LPP;LPP	NM_001167672;NM_005578;NM_001167671	5'UTR;5'UTR;5'UTR			8.65168e-07	0.000312483
LINC00589	cg22664129	3.69268e-08	2.88661e-05	-0.422375	0.0703517	0.0508295	0.0105835	0.0380733	0.0056882	-0.0127563	-0.250962	II	CCCTAGTGGAAGTATAATCCAAGCCGACAGCCAAGACCACCATTAAAAGCTGATGGGTAC[CG]TTCATGTTTGGGAGACCTGTCTTACAGTCCCCTTCCAGAAGTGATTTATGCCACCAAGAA	37	8	29580758	R	LINC00589	NR_026765	Body			0.000633157	0.019769
EIF2B3;EIF2B3	cg17298989	3.77643e-08	2.94925e-05	-0.512892	0.0855004	0.627381	0.0554154	0.53567	0.0678818	-0.0917108	-0.14618	II	CTGTCACTGCAAGAGGCAAGCAGACGAGCCTTGGCACATGGCCCCATCAGGCAGAACCTT[CG]AGAGGATCCATGATTTGAAGAGAGGCTATGAAACAGCCCTGCCAGGTCCCACCCACCTCT	37	1	45350531	F	EIF2B3;EIF2B3	NM_001166588;NM_020365	Body;Body			8.31883e-06	0.00138152
	cg13393476	3.78601e-08	2.95147e-05	-0.231744	0.038636	0.429815	0.0291919	0.397513	0.023874	-0.0323025	-0.0751545	I	ACTCCCCCGCCCCTTGCGAGTGAGTCACGGGCGAGCAGGAGGCCACAACCGTGCCAGAGC[CG]CCCGCGGCCCGCCCAGCTCACGAGACCGGCCCGGGAAGGCCCCTCAGCAAGCGCCGCACC	37	19	39894666	R				chr19:39894558-39894768	Island	0.000135782	0.00786198
USP48;USP48	cg08862774	3.78649e-08	2.95147e-05	-0.457143	0.0762145	0.232614	0.042263	0.187898	0.0327164	-0.044716	-0.192233	II	CTTGCCTGCTGGAAAACCTTAGGCTGAATTCTTTAGATAAACATTCACTGGGCCGAGCAC[CG]TGGCTCAAGGATCCAATCCCAGCACTTTGGGAGGCCGAGGTGGGCGGATCACCTGAGGTC	37	1	22110598	R	USP48;USP48	NM_001032730;NM_032236	TSS1500;TSS1500	chr1:22109129-22110261	S_Shore	0.000672281	0.020468
MAGI1;MAGI1;MAGI1	cg00248115	3.80692e-08	2.96333e-05	-0.445106	0.0742227	0.715132	0.0456734	0.659066	0.0531395	-0.0560665	-0.0784002	II	CTCCCTTGCCCTTTTGCCTCAGATTTCCAACGCTTGCTAGCTTTGTCTGTTTTGAATGGC[CG]TGCTCAGTGTTCAGCTACGGAAATCCTCTCCTTCCCCAGCTGGCTCACCAGGAAATTGTT	37	3	65923039	R	MAGI1;MAGI1;MAGI1	NM_001033057;NM_015520;NM_004742	Body;Body;Body			9.50101e-06	0.00150642
GTDC1	cg07780074	3.80896e-08	2.96333e-05	-0.308354	0.05142	0.573401	0.0338968	0.522161	0.034736	-0.0512407	-0.0893626	II	CCACACACTTCTGATGCAGTTTGAGTATTCAATAATTGCATATTCGCGGTCCCATTTACA[CG]AGGAGAGTCACATTGAGTAATTAAAAATCACAAAGCAAAGCGACAGCAGTGGAGACCATC	37	2	145090814	F	GTDC1	NM_001164629	TSS1500	chr2:145089453-145090397	S_Shore	2.50969e-09	5.53218e-06
PCOLCE2	cg19377661	3.83249e-08	2.9788e-05	-0.472185	0.078758	0.77527	0.0384514	0.715037	0.0480064	-0.0602328	-0.0776927	II	CTGACTGAAAGAAGCTCTCAGTGAACCAACGTATTCAATTACTAAACAACTTCCCAACAA[CG]AAAAAGTGAAGAAGGTAACAGTCAATGCTATGCTGACTGGAAAGATGACTCACTCTAGTT	37	3	142605811	F	PCOLCE2	NM_013363	Body	chr3:142607195-142608229	N_Shore	4.06603e-07	0.000186307
	cg12725760	3.84466e-08	2.98272e-05	-0.649723	0.108383	0.375497	0.0732786	0.298288	0.0682398	-0.0772092	-0.205619	II	ACCACTTGCTCAAAGTTAAAGGAAAGCAAAAGGAACACACGTCACTGGCTGCTAGCTTAC[CG]ACAGCAGCCTACTGTGATTCATTATTCTGGCAAACATATTAGAGATAGGAATGTTTTATT	37	1	192873912	F						4.01623e-06	0.000855259
	cg27615775	3.84738e-08	2.98272e-05	-0.672802	0.112236	0.192925	0.0461685	0.13403	0.0387154	-0.058895	-0.305274	II	CTGTTCAGGACTGAGAGAGCCGGAGCAGAGCAGCTGCCAAGTCATCATCACAGCCGGGCT[CG]GGAGCAGGGTCTTCACTCAAGATGGCAAAATAACCAGCTGAGAAACAGAAGCTTCCATCA	37	13	31665342	F						3.79577e-06	0.000827542
	cg15166029	3.84849e-08	2.98272e-05	-0.579199	0.0966225	0.320464	0.0571291	0.245129	0.0502015	-0.0753351	-0.235081	II	GCGTCTGAGCAGGGAGCCGAAAACGCTCTTTTTCAATGCCAATGAGAAGGTCGTCAGCAG[CG]GGACTGGAAACCTGTTTGCCTGTTAAGAATTTGCATTCATGCTGTTATTTCCTCAAGCTG	37	22	44934024	F						0.000186573	0.00956779
FYN;FYN;FYN	cg06009645	3.88415e-08	3.0048e-05	0.539294	0.0899968	0.516057	0.0639987	0.593073	0.0712008	0.077016	0.149239	II	CTATGTTAGTTTCTGGGTAAAATGCACCACCCTTTCTCCTGGTAAAACAGTAACATAGAA[CG]TAATAGGAAATGCCTCCTGCAGCTTGGGGAAATTTAGAGAAGACCGTTTCTGTAATATTC	37	6	112036099	R	FYN;FYN;FYN	NM_153047;NM_002037;NM_153048	Body;Body;Body			3.0384e-12	3.87207e-08
GPD1L	cg20751012	3.88433e-08	3.0048e-05	-0.761992	0.127161	0.826101	0.0483139	0.74384	0.069537	-0.0822611	-0.0995775	II	TCTTTTGACAATGGTAAGTGGTGGAGGGAGAGAATGAGGATTTCAAGATCTGTCATAAGG[CG]ACTAAACTGGGTTGCAGCCCAGGGTCCTCTTAGAAGAGAGGAGTTTACCCTGCACTAGGT	37	3	32195650	F	GPD1L	NM_015141	Body			2.43897e-08	2.86433e-05
PRUNE2;PRUNE2;PRUNE2;PRUNE2;PRUNE2;PRUNE2;PRUNE2	cg04114897	3.89279e-08	3.00849e-05	-0.553132	0.0923137	0.359636	0.0640195	0.288554	0.0647496	-0.0710814	-0.197648	II	CCGCATCCACCCAAGAGGAAGAAAACCAAAAGCCAGTAAATAGAGGAAGAATTTCAGTTG[CG]ATAAAAGAGAAACTATTAGTTTGCAAAGGGTGATTTGGCACGTATCTGTGGATTTTGCTT	37	9	79230217	F	PRUNE2;PRUNE2;PRUNE2;PRUNE2;PRUNE2;PRUNE2;PRUNE2	NR_131751;NM_001308049;NM_001308050;NM_001308051;NM_015225;NM_001308047;NM_001308048	Body;Body;Body;Body;Body;Body;Body			0.000268665	0.0119172
SCN8A;SCN8A	cg08998954	3.90285e-08	3.01341e-05	-0.420711	0.0702205	0.855111	0.0250877	0.812383	0.0336039	-0.0427276	-0.0499674	II	CCTTGGTGGTGATGGTTTCATGAGTGCACACATAACTCAAAATTGTACAATCTAAACACA[CG]CAAATATACCCCAGTAAAGCTAATTTTAAATGTATTGTAGAGGGCACATTATGTGATAAG	37	12	51983888	R	SCN8A;SCN8A	NM_001177984;NM_014191	TSS1500;TSS1500	chr12:51984474-51985284	N_Shore	1.73955e-06	0.000494865
	cg25594106	3.90808e-08	3.0146e-05	-0.350206	0.0584555	0.504225	0.0393659	0.456163	0.0514549	-0.0480619	-0.0953183	II	GTGCTTACCCCCAACTTGCCTTTTTCTGATGCCTGTAACAACGATCACATTCTCCTCAAG[CG]AGAAGGGGCTGAAGAGGCTGACAGAGGTCGAGGGTGTGGACTAGTGGATCCTCCCACTGG	37	14	35023957	R				chr14:35025181-35025395	N_Shore	0.00422641	0.0594504
	cg20066216	3.92813e-08	3.02721e-05	-0.672963	0.112351	0.277069	0.0649513	0.199331	0.0486538	-0.0777381	-0.280573	II	GATTACAAAAGAAAGAAAGAAATCTATGGCATGTAGTAATGTGTCCATGTATCTAGTTCA[CG]AGGTTCGTGACTCAAACTGGAAAGTTCACTGAAGAACAGGCAATCATTTTACTGGATTAC	37	4	80573486	F						0.00436458	0.0605806
	cg13978777	3.95844e-08	3.04589e-05	-0.490272	0.0818744	0.449801	0.0562338	0.376989	0.0546909	-0.0728123	-0.161876	II	AACAACAAAAAGATCCTGGGAAACGACATTCTAGACATCCACGGGGTGGGAATAAGCCCA[CG]CCTGAGAGTACACACTCATGTCCAGGAAACACCTGAGTCCACTTTGATTTGTTCACCTCC	37	19	2491825	F				chr19:2494095-2495214	N_Shelf	0.00461617	0.0626383
VTN	cg03707403	3.96064e-08	3.04589e-05	-0.669124	0.111745	0.0669279	0.0230376	0.0461566	0.0131641	-0.0207713	-0.310354	II	CTCTGCCCCCTCCAGCGGCTGCTGCAGCAAAGGTCACATTCCTGGAACACTGGGCCTGGG[CG]AGCTGGGAGATAAGACCTTTGCCAAGCTCAGAATCATTAGGTCATCGGAAGGGGAATTAG	37	17	26697451	F	VTN	NM_000638	TSS200	chr17:26698359-26699557	N_Shore	0.00044248	0.0159734
AKAP6	cg24297811	3.96356e-08	3.04589e-05	-0.386648	0.0645726	0.834306	0.0256932	0.790936	0.0353073	-0.0433697	-0.0519829	II	CCTGTATCTGTGATGAGTTGGTGGTCTGTCCCATCAGTGTATTGATACTAGAGTCAAAAG[CG]GTTCCTAGAGAGAAAGTATCCTAAGAAAGGTGGAGTCAGCCACAGTAAGCTCTGATCACC	37	14	32814794	F	AKAP6	NM_004274	5'UTR			9.64475e-08	7.3448e-05
MAPKAPK2;MAPKAPK2	cg09169516	3.98656e-08	3.05755e-05	-0.470617	0.0786129	0.575323	0.0548268	0.509929	0.0679334	-0.0653933	-0.113664	II	GAATATTTGCTTAGCTGATAGATACTGGGCAGAGTCTGACATTGGCATTCTGTTCTTCAG[CG]TGGCGTTAGTATTCTTTCTGATTTTTTCTAATCCCTAGACAGGTGTTGATACTAATCGTG	37	1	206867473	R	MAPKAPK2;MAPKAPK2	NM_032960;NM_004759	Body;Body			0.000455869	0.016256
	cg11074044	3.99071e-08	3.05755e-05	-0.747327	0.12484	0.245608	0.0535815	0.178703	0.0651288	-0.0669055	-0.272408	II	GGTGGACCGTGGAGAAAATCTTTTGCCCGTTGCCAACAGATGAACTATTTTCCCAATGTG[CG]GGAGATATTGAGTTAGTCATAAACGCAGCAATGTGTTAATCATGTTGACGTTATCAGGAT	37	7	107476898	F						0.000911722	0.0244727
	cg22616810	3.99283e-08	3.05755e-05	-0.419134	0.0700173	0.336165	0.0436478	0.282929	0.0431705	-0.0532361	-0.158363	II	GGTCTTTATCAGGAGGGCAATATGGAGTCACCATGGATGATTTCAAGCAGGGGAGTGACA[CG]ATCAGATTGACCTCCTAAAATAGTTGCTTCTGGCTGCCAACTGGAGCATGGATTATTGGC	37	2	113842341	F						9.72646e-06	0.00152703
CMTM7;CMTM7	cg27005727	3.9937e-08	3.05755e-05	-0.624415	0.104311	0.187996	0.0434289	0.129965	0.0367295	-0.0580308	-0.308681	II	GTTGATCTGGGCGACGGTTACACAGGTGTACACATATATAAAAATTAGTGGAGCTGAACA[CG]TAAGGTCTGGGCATCACACTTTATGTAAGTTAAACTTCAGTAAAGTGCTCTCAGCACACA	37	3	32432991	F	CMTM7;CMTM7	NM_181472;NM_138410	TSS200;TSS200	chr3:32433104-32434162	N_Shore	0.000243587	0.0112199
	cg13539424	4.02442e-08	3.07731e-05	-0.629267	0.105152	0.268801	0.0524883	0.194184	0.0479582	-0.0746171	-0.277593	I	CTGGCAATCAGGGCCCCAAGCCTGGAGACTTCTGGACAAGCGGAGGCAAGCCGACCATGA[CG]GCTTGGGTGCAGGGAGCAGGTGTCTGAGCCTTTGACGTAGACTTCCCGAGCCCCCACTGC	37	14	101544221	R						5.63278e-05	0.00458631
MMP15	cg08552042	4.02777e-08	3.07731e-05	-0.443164	0.0740559	0.132713	0.0266486	0.103879	0.0174923	-0.0288347	-0.21727	I	GACCCGGGCCTCCCAGCTCTGGCCTCCTGCATCCACCCCGCCCCGACCTCAAGCTGCTTC[CG]GAATAGAATGAAATCCAGCTCGTTAAGCTTCGCGGGGAGGTGTGTCCACCCGCCCCGCGC	37	16	58058836	F	MMP15	NM_002428	TSS1500	chr16:58058712-58058928	Island	0.000161228	0.00874467
MMP15	cg08082374	4.03081e-08	3.07731e-05	-0.615231	0.102812	0.117142	0.0304981	0.0789275	0.0193769	-0.0382145	-0.326224	II	GCGGAACTTGAACCGTGTCCCTCCTAAACCTGCCCCTTGTCCGCCGCAACGCGCCCTCGA[CG]CGCACAAAACCCTCACTTTGCTACTGAGGAAAGTTATTCAATGGCCAGAGACACCCTGCG	37	16	58059152	F	MMP15	NM_002428	TSS200	chr16:58059380-58061477	N_Shore	0.000638138	0.0198568
	cg07718209	4.06274e-08	3.09879e-05	-0.40812	0.068222	0.0448629	0.00995942	0.0338867	0.00430724	-0.0109762	-0.244661	II	CGGTCCTAACTGGAGAATAAAACTTAAATGCACGTGAACTCACCGGCAGCTGAACATTTC[CG]TGAGAAAACCCCTAAAAGCCGGCACCGGCTCCGGTGGGGCCACAGAGTCTCTGGAGCGAG	37	11	9636031	R				chr11:9634969-9636065	Island	0.000199564	0.00997147
CD81	cg15289899	4.07661e-08	3.10647e-05	0.580857	0.0971094	0.206578	0.0464352	0.281172	0.0518327	0.074594	0.361093	II	TCACTTCGACAGGCACAAAATGTAAAACCAGGCATAAACTACTAGTGCTTGCAGTTCTTA[CG]CAGGCATGAAGCCAAAACCAGTTTACAAATTAACCACCAAGAAAACCGGTAGAGCACAGA	37	11	2397255	R	CD81	NM_004356	TSS1500	chr11:2398223-2399598	N_Shore	1.24551e-12	2.09075e-08
OPRD1	cg25621338	4.09391e-08	3.11674e-05	0.535156	0.0894834	0.810857	0.0400756	0.859071	0.0296162	0.048214	0.0594605	II	AATCAAGTCACTCTGGTCTAGCCCCCAGCTCCATTCTTCACCTGTGAAGAAAAAGAACAG[CG]ATTGTGTCCAGAGTGCTCTCCATGCATCAGGCTTGGAGCTAAGTGCTGTGTTAGCTTATT	37	1	29183685	F	OPRD1	NM_000911	Body			1.1002e-05	0.00165406
	cg00564870	4.13544e-08	3.14543e-05	-0.542533	0.0907514	0.50653	0.0661287	0.416497	0.0643825	-0.0900338	-0.177746	II	TCGAACATGCCTCAGTATGCCCCATTCCTTCTAACCTTTAACCAGAATTCTTTCCTAAGG[CG]TAAGTAAGCAGAAACCAGCTCTGGAAAATGAGAAATGGATGACTCATTACTTTGTCAACT	37	3	149018035	F						3.58382e-07	0.000171335
	cg15347519	4.14044e-08	3.1463e-05	-0.536405	0.0897305	0.496767	0.0603493	0.41833	0.0622453	-0.0784375	-0.157896	II	CTGTGAATTGTGCCTCTGGACTCAGGCTAAATGCAGTAAAACTGTATGTCAGTCAGGTTT[CG]TGGAAACAGAAGGAAAGAGGTACTTTGCATGTATATTTATTGTATTACGTTATACTACAG	37	20	46912835	R						0.0183338	0.135818
	cg24347336	4.17834e-08	3.17215e-05	-0.556991	0.0932062	0.390267	0.0632658	0.310203	0.0551073	-0.0800643	-0.205153	II	AATCACAGCAGACAACTATTGATTTGTGTGTAAATCGGAATACATGTAATTTTCTCCAGA[CG]AGGAGTTGTTAAAATGCATTAACAGCCTCGGGTTTCATGTTTTGGATATGGTGACAGTGG	37	12	76272068	F						0.000128563	0.00760303
	cg02502789	4.19534e-08	3.1821e-05	-0.369983	0.061922	0.777918	0.0281231	0.736189	0.0395125	-0.0417293	-0.0536423	II	GCCAGAGAAGGACCTCTCAAAATCACCCCTGACCTCCTGCTCCTTCTGCATGGCCTGTCA[CG]GCTCCCCAGTGCTGGACCTATGAGGCCCTGTGTGCCCCTGATCCCACCCACACTCCAGCC	37	3	52060100	F						3.37608e-07	0.00016439
CCDC141	cg04194185	4.21291e-08	3.18919e-05	-0.617799	0.103414	0.473378	0.0791451	0.384264	0.0818502	-0.0891132	-0.18825	II	ATGTTTGATAACAAATGGAAAAAAAAATTACATCCTGACAACCCAAATTAGTTTTGCCAC[CG]AAACTATGCCATTGTAACCATGGACTTTGAAACAAGTAAGTCTTTGACCTGGTTATCAAT	37	2	179915033	F	CCDC141	NM_173648	TSS1500			9.10951e-08	7.05578e-05
RBFOX3	cg07672102	4.21503e-08	3.18919e-05	-0.743544	0.124465	0.251747	0.0579633	0.176647	0.0620869	-0.0750998	-0.298314	II	AGAGACCCCAGCAACGTCCTTCAGCTGGGCACCGCCTGTTCCACCCAGGAGCACCTAGGA[CG]AGCTCCTGCAAAAGGAATGCATTCACTGCAAGCCTGGGAGCAACGTCCCATCCGCTTCTG	37	17	77474046	F	RBFOX3	NM_001082575	5'UTR			0.00045872	0.0163145
DIRAS1	cg13363072	4.2164e-08	3.18919e-05	-0.205036	0.0343222	0.378344	0.0218334	0.346289	0.0225582	-0.0320551	-0.0847247	II	CACCTTCTGGATTATCAAGGGTAACAGATTTGCCAGGAAAAGAAAAGAGGCTGATGAAAG[CG]CCAGCTGACACAGTCCCCAGTTGTGATGAGCCAGGCAAACTTCTGGGCGCCTCGGCAATG	37	19	2719990	F	DIRAS1	NM_145173	5'UTR	chr19:2720630-2721783	N_Shore	3.22394e-06	0.000748065
	cg17723381	4.22875e-08	3.19469e-05	-0.483758	0.0809882	0.47921	0.0585209	0.40654	0.0523983	-0.0726702	-0.151646	II	GATGTGAGGCAACATCTGTTTCTTGTGCTAACAGGTAGGTCTCTGCATGCAGCTCTAACA[CG]AAAATTGGAAATGAGCCACTGGGAGGTGAGAACCCGCAGAGAGGAGTGCAGCAGGCACTG	37	12	76114755	R						7.10268e-06	0.00124604
NOS1AP;NOS1AP	cg21637263	4.23149e-08	3.19469e-05	-0.409862	0.0686186	0.648759	0.0463064	0.590173	0.0469863	-0.0585862	-0.090305	II	GACGTAGTGCCAGAGGCACAGTGGCCTTAGAAACCCTTGTAAAATCACCGTCTACCCACG[CG]ACACCTCCGCTTTAGACAGCTAGGTGCTGATAGCCACTGTGTGTGTAAGAGCCCTGAGGG	37	1	162177108	F	NOS1AP;NOS1AP	NM_014697;NM_001164757	Body;Body			3.91119e-05	0.00368306
OPCML;OPCML	cg16478279	4.23573e-08	3.19493e-05	-0.390506	0.0653805	0.230145	0.0281821	0.195838	0.0410799	-0.0343062	-0.149064	II	AGGATTCCTATGAGTTGTCCCTGCGCCCTACACTTAACTCTTAATGTAACTGATTTGTGT[CG]CTGCAATTTCACAGATAAAATGTGAGAAATTTGTTTTTCTCTCTGCAGTCTCCCCCCTCC	37	11	132300593	R	OPCML;OPCML	NM_002545;NM_001012393	Body;Body			1.231e-06	0.000395673
	cg01057970	4.26342e-08	3.21286e-05	-0.478381	0.0801127	0.725192	0.0454804	0.666704	0.0471334	-0.0584871	-0.0806506	II	ATGACTGCAACTCTGTTCACCGACATTTTGCTCTGCTAAGTCAAATATTTGTTGGCATTT[CG]TGTACACTGGTATCTCTTCTCCTATTCTCTTTGCCCTGTGTATTTGTACATTTTATTGCC	37	8	61545374	R						0.00036153	0.0141933
	cg06763162	4.27617e-08	3.21949e-05	-0.586716	0.0982662	0.0993171	0.0280991	0.0679719	0.015841	-0.0313452	-0.315608	II	CCATTCTTGGTTAACCTTGTGTCTTGTGGATACCTCATCAGATCTGTTCATGAAGCCTAA[CG]CAAGGTCCTCCCTCCAGGGTGACACAGTGAAGTCAAGTAACAGATGTGGAGATGCTTTGG	37	2	69942040	R						0.000114196	0.00711036
	cg17220677	4.29297e-08	3.22917e-05	-0.840294	0.140758	0.133173	0.0484436	0.0829834	0.0275557	-0.0501897	-0.376876	II	AATTAGCTATTTGGGTACGGAAACGGATGTATTAAAGTATAAAAATTGAAACCCACCAAA[CG]TGTATCAAGTAGGGGAAAATCTGCCTGCGCCCCTAGTGCCCAAAACACTTAACCCTGAAG	37	6	100676745	F				chr6:100676823-100677098	N_Shore	0.000147104	0.00828177
RARA	cg25362050	4.33198e-08	3.25551e-05	-0.390634	0.0654575	0.717953	0.0368931	0.666088	0.0408718	-0.051865	-0.0722402	II	CAGGGGCTGGCACAGACATTGCTGGCCCCAGAATGCTGAGGCCCATTCTTTGCCAGGGGG[CG]CATGTAACCATGGAGGGACAGTCTGCCCCTGTCTGCAATCCTTGGGCTGTGCCTGCTGGG	37	17	38470900	F	RARA	NM_000964	5'UTR	chr17:38472958-38473201	N_Shelf	2.20796e-05	0.00259226
	cg08330950	4.34192e-08	3.25998e-05	-0.557049	0.0933513	0.237019	0.0497553	0.179092	0.0407042	-0.0579266	-0.244397	I	CAAGCCATACACTTGAAGCATATGCGTGGAGTGTTTTGAGAAACGGAACACACAATACAT[CG]CAAATAAGGCTGCTTCTCCGTCTGGCTGGGACACATCTCCACGCTCCGCCAGATGGTCCC	37	12	125140249	F						2.30271e-07	0.000129792
	cg06610422	4.34973e-08	3.26285e-05	-0.517583	0.0867435	0.20367	0.0386707	0.156975	0.0382058	-0.0466949	-0.229268	II	TTGGGCTGCTGAACTCCAGCTAGGTGCTGGGTGAGGGCCGGGTGTGGTCACTGTACAAGC[CG]TGGACTGAAGTTAATTGGCCTTCACAGGTGCCAGCAGGTACATGGCCCTGCTCACTTGCC	37	7	140212654	R						1.35996e-09	3.54373e-06
	cg17210263	4.35471e-08	3.26358e-05	-0.343184	0.0575179	0.604231	0.0382727	0.550004	0.0413518	-0.0542271	-0.0897456	II	GGACAAGAAGACAAAACCAAACCAAACCAAAAGCCTGGTGAGATCACGGTCTCACCCAGA[CG]CAAGTGATTGCTCAGGTCAAATCAGCCAGCCTGGGCTCTGATAACTGCCGGGCCAGGTGG	37	1	203242950	F				chr1:203242519-203242818	S_Shore	1.85769e-06	0.000516758
SBF2-AS1;SBF2	cg20103036	4.39025e-08	3.2872e-05	-0.396072	0.0664022	0.281252	0.0356231	0.236071	0.04118	-0.0451808	-0.160642	II	TAAGCTGGATTTCTGATGTGTGCCACTGACAAAGTGCTGGCTGACACATGTTCCCTCAAA[CG]TTCTGGCAGACAGGAGATAAGAGCCATCAGGACTCAACTACAAATAACTACAACCTCTTC	37	11	9806415	R	SBF2-AS1;SBF2	NR_036485;NM_030962	Body;Body			5.60124e-05	0.00457158
LOC100128239	cg03739476	4.40576e-08	3.2958e-05	-0.350488	0.058768	0.0335395	0.00619433	0.0272401	0.00462436	-0.0062994	-0.18782	II	TGGAGCACTGTGATTGACATTCAGCTGCAAAGCTCTTGCTGGGAAACGCGGTGGCCGAGC[CG]TCAGCACAGGCGGCAGCTGCCTCCCACACTTAAGACAGGACTTCTAAAGCCACAGTCCCT	37	11	133907738	R	LOC100128239	NR_027276	Body	chr11:133906735-133907359	S_Shore	1.55686e-05	0.00208024
	cg02421383	4.4128e-08	3.29804e-05	-0.469468	0.0787225	0.654401	0.0483047	0.571096	0.0589062	-0.0833051	-0.1273	II	ACATCTTTATTCTCCCTTCAAAACCCCAGCCTTGGCTTGGCACATGGACTCCTTTTCAAC[CG]TTCACTCTGGCTAACCCATTTCCTGCCCCAGCCTGTACAAGGCTAGCACAGTGATTGTTC	37	8	101442975	R						1.47282e-05	0.00200473
DIRC3	cg00792015	4.43872e-08	3.31438e-05	-0.338816	0.0568268	0.548463	0.0386084	0.492584	0.0482354	-0.0558784	-0.101882	II	CACCTGATTCCCAGCCCTGTTTGCTCTTTTAGGCAAAATGGAACAGACTCAGGTCTAACA[CG]TGGTGATTCCCTGTGGTCAGCAAAGGAGTCATTATGGCATGAGGTGGGAGAGTGGCCGCT	37	2	218466469	R	DIRC3	NR_026597	Body			6.48037e-05	0.00500796
MPZL1;MPZL1;MPZL1	cg00857031	4.45814e-08	3.32315e-05	-0.593983	0.0996404	0.17095	0.0377443	0.124174	0.0318921	-0.0467763	-0.273626	II	CTTTTGTAAGCCATTTTCATAAGGATCCTTCCAAATATTTCCCCTATTGATTGGACAACC[CG]TAGGTGGCAGACTGTTCTGGGCCAAGGCAACCAAGTTGAGCAGGGCCAGCAATCAGTGTC	37	1	167690377	R	MPZL1;MPZL1;MPZL1	NM_001146191;NM_024569;NM_003953	TSS1500;TSS1500;TSS1500	chr1:167690978-167691852	N_Shore	0.000941596	0.024934
AGBL4	cg10460063	4.4617e-08	3.32315e-05	-0.43381	0.0727737	0.637099	0.0482349	0.566191	0.0509962	-0.0709079	-0.111298	II	CCCTTTAACCCACCGATCACTGACATATGTGTGCACCACCTAGTGGCACAAGCAGATATG[CG]TAGGCTGTTGTTTTAACCTCTAGCTCTTAAAACAGGATTACAAAACCTGCATGTTCTAGG	37	1	49336493	R	AGBL4	NM_032785	Body			0.000877014	0.0239264
FAM83F	cg11555302	4.46267e-08	3.32315e-05	-0.604364	0.101386	0.331492	0.0680984	0.253926	0.0500617	-0.0775655	-0.233989	II	TAACCCTGAGAAGGTGCCCGGGGTGGGGCCTGCTGGATTCAGTGACTGATGGGATTTGGT[CG]GTGGGGAGGAGGAGGAGGCCTGGGCTTCTGGCCAGAGTGACTAGGAGGATGTTGATCTGG	37	22	40405632	R	FAM83F	NM_138435	Body			3.64766e-05	0.00352701
SMYD3;SMYD3	cg01706592	4.48095e-08	3.33373e-05	-0.443708	0.0744463	0.636083	0.0506529	0.56215	0.0570631	-0.0739335	-0.116232	II	TTCTCACAGTAGCAAAGCAAACGCTTACAGCTGGAAGACCATCACATATGGTGGAGCCAA[CG]CTGTACTTGGAACTGGATTTGATTTTCAATCCTGGTTTCTCAATTAACTAGCTCTCTGAC	37	1	246168678	R	SMYD3;SMYD3	NM_022743;NM_001167740	Body;Body			1.89517e-08	2.43419e-05
ATXN1;ATXN1	cg06351796	4.48966e-08	3.33717e-05	-0.553018	0.0927934	0.352599	0.0531634	0.281843	0.0649833	-0.0707554	-0.200668	II	ATATCCAATTATCCAAAACTAATTAAAGATTGTCTTAGGCTCAATCTCAAGGAAACACCT[CG]GTAGTCTCTGGATTTACTGGAAGAGGTGTGTATTTACAAAGACAACAATTTTGTTGAAAC	37	6	16345634	F	ATXN1;ATXN1	NM_001128164;NM_000332	5'UTR;5'UTR			0.0215769	0.148551
MMD	cg06276403	4.49667e-08	3.33934e-05	-0.612101	0.102713	0.785215	0.0518734	0.713489	0.0429919	-0.0717262	-0.091346	II	TTAGGTACTCCCTAATGTCTGCCAAACTGAATGGCCAAGGGTGACTCATACCTCATTCAT[CG]TGTTTTATACTCAAAGCCTACCATGAAATAATCAGATAGGGGAAGAATGGGTTTATGGGT	37	17	53479958	R	MMD	NM_012329	Body			7.21836e-05	0.00534918
ACKR2	cg16719677	4.5303e-08	3.36126e-05	-0.574309	0.0963988	0.278807	0.0556683	0.203112	0.0454518	-0.075695	-0.271496	II	GGTGTACCTTTTGTCACTTAATGCCTGCCTGTTTCAAATCCAACCTTCATTGCTTTGTGA[CG]TTAAAACATTTCTTCTTTGCCAGCTGGCATGATGCTAAACTTTATCAGCAGGGGGCGCTG	37	3	42872879	R	ACKR2	NM_001296	5'UTR			1.34765e-05	0.00188782
MTUS1;MTUS1;MTUS1;MTUS1;MTUS1	cg13967339	4.53648e-08	3.36279e-05	-0.679349	0.114036	0.1636	0.0433175	0.103371	0.027375	-0.0602288	-0.368147	II	ATCACCCAAGACGGAGCTCCCACCACATCCTGATCACAGCGTTGCAGAGATCATGAGACC[CG]GCCTTTGCAGGCAAGAGTTGCTTGTCATTCAAAGCATTTTCCCTGAATTCCAGACAGCCT	37	8	17533669	F	MTUS1;MTUS1;MTUS1;MTUS1;MTUS1	NM_020749;NM_001166393;NM_001001931;NM_001001924;NM_001001925	Body;Body;Body;Body;Body			1.57367e-05	0.00209452
	cg04547137	4.59226e-08	3.40105e-05	-0.526965	0.0884976	0.329378	0.0603844	0.266704	0.0564451	-0.0626736	-0.190279	II	CACCACCACAACCTCCATTTGTGGGGTTTAATACCCCAGCTGCTGGGAATCAGATTCAGC[CG]GAGGAAGAAAATGTGACGTCGATGCAGAGATCCATTTATTCGGTGATGTTTGCTTAAAAA	37	12	117136040	R						3.93349e-06	0.000843192
SIX2	cg26391832	4.60421e-08	3.40681e-05	-0.377039	0.0633255	0.556226	0.0435197	0.49664	0.0502694	-0.0595862	-0.107126	I	CTGTGGGAGAAGGGCTCGCACAAAGGTGGGAGAACTGAGGATGGGTGTGTTCTTGCTCTA[CG]TTTTGAAAAGCCCGGGGCTTAGCTCCTTCCCGGACATGTCCTTTCCACTTCCTTCAGTTT	37	2	45237929	F	SIX2	NM_016932	TSS1500	chr2:45235511-45237792	S_Shore	6.25288e-06	0.00114862
	cg00823255	4.62112e-08	3.41623e-05	-0.455649	0.0765392	0.408784	0.0492107	0.345131	0.0520134	-0.063653	-0.155713	II	GAAGTATGCGGACTGATGTTGCAGGCCTTATATAAAACAAACAATGCAGAGAAATCAACA[CG]AGAAAGGAATGAGTCATGCAAATATTTGGAGGAATAGCACTGCAAGAAGTGAAAACAAAG	37	6	141796547	F						0.00417531	0.0590214
LRRFIP1	cg20793359	4.6653e-08	3.44578e-05	-0.320389	0.0538379	0.376498	0.038133	0.331764	0.0331264	-0.044734	-0.118816	II	GTCCTTGATCTCAGGGGGCAGACAGCGGGGAGAAGGATGGATGCTAGCACGGAGAACACG[CG]TGTAAAGACAGAAACGCACACATCCACACCATGCCGCTGTGAAGCCGGCGCCCAGGAGGC	37	2	238535573	F	LRRFIP1	NM_001137550	TSS1500	chr2:238535561-238536840	Island	1.14633e-05	0.00169929
YAP1;YAP1;YAP1;YAP1;YAP1;YAP1;YAP1;YAP1;YAP1	cg20710944	4.69602e-08	3.46533e-05	-0.42877	0.0720681	0.671806	0.0450507	0.616543	0.0544156	-0.0552629	-0.0822602	II	TTAATTCTGTGGACTGGTTCTTCCTTCATCTTTTGATATCCTAACTAATTTTTCCTGTTC[CG]TGGTTTTGAATAGTCAGATAAGCTTAGATTTGAAAAAGACCTTACCAACCAATTCAGTTT	37	11	102068960	R	YAP1;YAP1;YAP1;YAP1;YAP1;YAP1;YAP1;YAP1;YAP1	NM_006106;NM_001130145;NM_001282099;NM_001282098;NM_001282100;NM_001195044;NM_001282097;NM_001282101;NM_001195045	Body;Body;Body;Body;Body;Body;Body;Body;Body			7.3223e-07	0.0002792
MYADM	cg10374031	4.73143e-08	3.48831e-05	-0.525352	0.0883269	0.242741	0.0450152	0.192926	0.042198	-0.0498152	-0.20522	II	TCCTCAGGGCTTGCTCCATAGGTTCAGGAGCAAAGTGGCCGAGGTGGACTACACCACCTA[CG]TCACTGATGAATGCCCACCTAGCTGGCAGTAGCAAGTGCTGATCCCCCAGTGTGGTACAG	37	19	54367683	F	MYADM	NM_001290193	TSS1500	chr19:54369387-54369809	N_Shore	2.38873e-05	0.00272635
WFS1;WFS1	cg08703151	4.76452e-08	3.50954e-05	-0.466457	0.0784457	0.757375	0.0437441	0.700245	0.0540822	-0.0571301	-0.0754318	II	AAGACAGGATTTCAGATTTATTTTTACCAAGGCCACCCCCTTGCTACCGTGGCGGTCGTG[CG]TGAAACTGGTGGTGAGCAGTGGCGGGCCAGGCCACCTTTAGTTGTCCTGCTGTTCGCAAG	37	4	6299846	F	WFS1;WFS1	NM_006005;NM_001145853	Body;Body	chr4:6303533-6304210	N_Shelf	3.58371e-08	3.75947e-05
	cg25565203	4.78203e-08	3.51926e-05	-0.48157	0.0809986	0.636114	0.053885	0.563035	0.0517289	-0.0730794	-0.114884	II	CTAGCCTTGTTCTAGTCAGTCTACAGAAACAGAACAGCAACCATTTGCTGGTCCCACTTA[CG]TCTCAAATGAATCCCAGCAAATGATGTGTCATTGAGGATAATACATGTTGCAGCTACATA	37	5	56989227	R						0.000225202	0.010713
BPHL;BPHL;BPHL;BPHL	cg16929012	4.83965e-08	3.55846e-05	0.444253	0.074756	0.738303	0.0469327	0.788718	0.0404383	0.0504146	0.0682844	II	AAGCACGTGAAAGGCTCACGGTAAGTCCTGTCACCGCCTTCACACTCCCCCCGAGAGCCT[CG]GAGTCAATGGGCAAAGCTACTGGAAGGAAAATAACCAAGAGGAGTTGGAGTTTTAGAGTG	37	6	3140784	F	BPHL;BPHL;BPHL;BPHL	NR_026648;NM_004332;NR_026650;NR_026649	Body;Body;Body;Body	chr6:3140555-3140785	Island	1.09707e-06	0.000366852
LOC100132735	cg17762387	4.86951e-08	3.5772e-05	-0.341643	0.0575029	0.63513	0.0382841	0.576528	0.0360783	-0.0586018	-0.0922674	II	CTCATATGTCACAAAATAGAGGTACAATGTAGTTCTGGCTTGCTTAGTGCACTTAGCCGG[CG]TTGGATCCAAATTTAGCCAAAGGGAAAGAACGTGCACTGCTATCAGCCAGGGAGGTGACA	37	6	140100118	F	LOC100132735	NR_038399	Body			2.34927e-06	0.000605394
EPB41L2;EPB41L2;EPB41L2;EPB41L2;EPB41L2	cg26195291	4.88525e-08	3.58554e-05	-0.515848	0.0868345	0.549025	0.0558516	0.467782	0.0694567	-0.0812437	-0.147978	II	ATGTATTTTTCACAGGGCTTAGTTCAAATATCACAACATATTCCCTTGCGAAACAGTGTA[CG]TACCCAGATTCCATCTACTCTGTACATTAGTATTTTCCTAATTTTCAGTCCCCTGACTAG	37	6	131291248	R	EPB41L2;EPB41L2;EPB41L2;EPB41L2;EPB41L2	NM_001252660;NM_001431;NM_001135554;NM_001135555;NM_001199388	5'UTR;5'UTR;5'UTR;5'UTR;5'UTR			3.09993e-05	0.00319735
LYN;LYN	cg17806401	4.90705e-08	3.59831e-05	-0.413638	0.0696411	0.568946	0.0464192	0.505634	0.0543814	-0.0633117	-0.111279	II	TAATCTTACATCTTGGATTTGTAAGTGGCATTTATTGAGTTGAACATGAGCTTGAGCACG[CG]GTCACACATTCTTTCAGCAAACACTGGTTAGGCACCAGCTGCTACGTGCAAGCACTGCCC	37	8	56791649	F	LYN;LYN	NM_002350;NM_001111097	TSS1500;TSS1500	chr8:56792115-56793325	N_Shore	0.000211852	0.0103101
FERMT2;FERMT2;FERMT2	cg02993070	4.91827e-08	3.60188e-05	-0.589676	0.0992878	0.489221	0.0752306	0.396684	0.070531	-0.0925372	-0.189152	II	GACTCCAGTTCGCAGTCTCATAATCTTGTCGAATTGTCTCAAACGCTTGGAAAAGGAACT[CG]CTAGGCAGATAACCTTTTGTTCATTAACATTACTGGGAAACAAGATGAGAGGCCTCAAGA	37	14	53419111	F	FERMT2;FERMT2;FERMT2	NM_001134999;NM_001135000;NM_006832	TSS1500;TSS1500;TSS1500	chr14:53417108-53418339	S_Shore	0.00345968	0.0529979
ZC3H3	cg12244957	4.92074e-08	3.60188e-05	-0.846795	0.142583	0.913314	0.0316955	0.859739	0.0458224	-0.0535755	-0.0586605	II	ACCTCATGATCCACCTGCCTCGGCCTCCCAAAGTGCTGGGATTACAAGCATGAGCCACCG[CG]CCCAGCCAACAATTCATAAATGCTTAAGTGCATGCTATTCTGAGCAGTGTGATGAAATCT	37	8	144536872	F	ZC3H3	NM_015117	Body			7.91693e-08	6.42163e-05
TNFRSF11B	cg19620294	4.96906e-08	3.63399e-05	-0.537236	0.0904935	0.161151	0.0370247	0.120578	0.0328437	-0.0405725	-0.251768	II	ACCTCAAATTACAGGGCCCCTCTTTATGCATGGCATTGTCTGAGCCCTTTTCGGGGAGTT[CG]CAATCATTCATCTTCAAGTTTACATAAACCATGTAGTAGGAATTTTTCTAACTAATGTCT	37	8	119964729	R	TNFRSF11B	NM_002546	TSS1500	chr8:119963946-119964178	S_Shore	1.79854e-05	0.00227061
RHOT1;RHOT1;RHOT1;RHOT1;RHOT1;RHOT1;RHOT1;RHOT1	cg10339923	4.97871e-08	3.63779e-05	-0.526178	0.0886374	0.485618	0.0604843	0.402642	0.065325	-0.0829767	-0.170868	II	ATTTTGATTTGATAACTTCTTAGATGTGTACCATGGGCAGCTGACTTAATCTTTCTAGCC[CG]TCTCCTTATCTGCAGAATGTAAACAATGCATGTAGAGGGCCTGCCCCCACACATTAGTCA	37	17	30533123	R	RHOT1;RHOT1;RHOT1;RHOT1;RHOT1;RHOT1;RHOT1;RHOT1	NR_110083;NM_001288754;NM_001033568;NM_018307;NM_001033566;NM_001288755;NM_001288758;NM_001033567	Body;Body;Body;Body;Body;Body;Body;Body			0.00103048	0.0262615
LSAMP	cg19500345	4.99357e-08	3.64539e-05	-0.855639	0.144153	0.434071	0.0914052	0.306682	0.0938092	-0.127389	-0.293474	II	GACACTGTGACAGCCAACCAAATTTATTTCTGAGAAAAGGAAAGAAAACTTTGCTGCTGT[CG]GCAGCTCTGCTAGAGAACTGCTCCCTGATGCCCCAGGGTTTATGCACTATCAGCTCCTTG	37	3	116162448	F	LSAMP	NM_002338	Body			0.00411599	0.0585518
	cg10370305	5.02151e-08	3.65982e-05	-0.598667	0.100881	0.629971	0.0669571	0.52603	0.0735138	-0.103941	-0.164993	II	CTTTGCTTATTTTAAAAAATGTTTCCTTGATTCCTGCAAGCCAAACCCATGGAAAAATAA[CG]GAAACCAAATGCCAGGGAAATAGAGCCAAAGCAAACACATGTGAGCTCTGAAATAACAGG	37	11	27303972	F						5.79752e-08	5.18472e-05
	cg07708978	5.02521e-08	3.65982e-05	-0.378091	0.063714	0.718199	0.0320847	0.668715	0.0509953	-0.0494838	-0.0689	II	TCCTCCCTTAACATCTGTGTTTTCTTGGGCAAATTACTCAGACTCTCTGTGCCTCAGTCC[CG]TCATCTGTAAAACGAGGATAATAAAATTAGCTGCCTCGCAAGTTTGAAGAGAGATGAAGC	37	14	89606798	R						0.00115681	0.0281195
	cg25821249	5.02679e-08	3.65982e-05	-0.351824	0.0592882	0.503709	0.0405869	0.450708	0.045817	-0.053001	-0.105221	II	CCGTTTCATCTGCTCACCTTGCTGGTAAGGCCAGGGCTTTGTTCCCGGGAGTGCTCGGGC[CG]CAGGTGTGTGTGTCCGGGAGGCTCCTGCCGGGCAGGGCAGGGAGAGGGGCCTGGCCTGGG	37	17	35423464	R						0.00049472	0.0170568
ENC1;ENC1;ENC1;ENC1;ENC1	cg00954604	5.03358e-08	3.66151e-05	-0.469408	0.0791072	0.367623	0.0506887	0.315375	0.0568718	-0.0522481	-0.142124	II	GTGCAAATATAGTCAGTTCTGGACTAACACCCAACTAAGTGTGCTGTTAATTGATGCTTT[CG]CCTAGGAGGTTCTTTAAACCTGCTTTAGAGGTGAGTCATGCATTCATATCTCAAATGAAA	37	5	73928100	R	ENC1;ENC1;ENC1;ENC1;ENC1	NM_003633;NM_001256576;NM_001256575;NM_001256574;NR_046318	3'UTR;3'UTR;3'UTR;3'UTR;Body			0.0148738	0.120847
CTNND2	cg19438860	5.05779e-08	3.67585e-05	-0.531699	0.0896213	0.517248	0.0628398	0.440843	0.069664	-0.0764048	-0.147714	II	CACTCCCCACCCTTGCCCCAGGTCATTTCATTAGATACACTTTCTACCTCTGAGATTGGC[CG]AGTTACATACTTATCTGGAGAACATCAAGAATAAACATACTTCTTACAGTTTATTCTGTT	37	5	11385821	R	CTNND2	NM_001332	Body	chr5:11384681-11385521	S_Shore	0.0142035	0.117845
PLCH2	cg09185998	5.0716e-08	3.6826e-05	-0.283469	0.0477855	0.470587	0.0310129	0.420907	0.0368341	-0.0496797	-0.10557	II	GGTGGGCGGGGCACACACCTGGAAGGTCAGGTGCTGACCAGGGCAGCCTTGTGTCACCCT[CG]CAGTTGCCCTGAACTACCAGTCAGAGGGGCGGATGCTGCAGCTGAACCGAGCCAAGTTCA	37	1	2428936	R	PLCH2	NM_014638	Body			0.000158144	0.00863798
TRAF2	cg10787596	5.08309e-08	3.68767e-05	-0.683028	0.115151	0.084071	0.029477	0.0554548	0.0138917	-0.0286162	-0.340381	II	ATTTTGTTGATAAAACCTCTCACTGGCTGTAAATGTCACACATGGGGACGGAAATCAACC[CG]TCTATACAGTTGGGAGCCGCTCTGCCCCTCGGAGCCGCCTCTCTTTGCTCTCCGGGTGCT	37	9	139797192	R	TRAF2	NM_021138	Body			0.0119385	0.106936
	cg26014113	5.09164e-08	3.68997e-05	-0.39509	0.066612	0.531949	0.0448579	0.469182	0.0472081	-0.0627667	-0.117994	II	AGAATGACCTTCTGCCTGAAAAGTTCATCCAGAGAGTCATCACTTTGTACCCCTGATCAG[CG]TGCTAAGCAAAGAGCAGCTGTGACTCAGCCTGGTGACTGAAGAGATGGTTCCTGGTTCTT	37	8	82263377	R						0.000399165	0.0150298
	cg25004840	5.1001e-08	3.68997e-05	-0.573961	0.0967757	0.358308	0.0583653	0.285104	0.0713578	-0.0732038	-0.204304	II	ACCTCTGCCATGCTGTCTCTGTTCCTTGAGATCAGATAGAGCCCGGACAGCAAAGAAGCA[CG]TGGCCCTGATATTAAGATACAAGCATGCCAACAGCTTGCATTAGTATTTGTGGAATGGAT	37	2	235330993	R						0.000957867	0.0251973
ASAM	cg26894079	5.10789e-08	3.68997e-05	-0.728969	0.122919	0.129435	0.041323	0.0871726	0.0248808	-0.042262	-0.326512	II	GAAGATGACTTACCAATCCTAGATTTGGGAGGCAGACGTTCATCCTCTCCCTCTTTCTCT[CG]GATTCGCTGCCAGTAATACACAATGGGCTCTGTGCCAGAGGATGACTCACACTGCAAAGT	37	11	122954435	F	ASAM	NM_024769	Body			0.0432394	0.216577
	cg13904704	5.10804e-08	3.68997e-05	-0.586268	0.0988567	0.186882	0.0410331	0.137431	0.0344025	-0.0494519	-0.264615	II	GGGCTCAGACCTTGAATCTCGTGGCTCCTAGCCTCATTCATTCACTCGAAGAGCACAGCC[CG]CCTAGGTGCTTCCCAGTCATCCGCCTGTCAGGGGCTCCCACCTGCAGACCTCCAGCCAGA	37	1	20693892	F				chr1:20692582-20693534	S_Shore	1.52961e-05	0.00205731
VAX2	cg20782615	5.10884e-08	3.68997e-05	-0.686364	0.115736	0.0914586	0.0307371	0.0588523	0.0168099	-0.0326063	-0.356514	II	AGTGCTTAGAACAGTGACTGGCCCAGAGCAAGTACTGCAGACGTTTGTCAGCCTTTGTTA[CG]GCTGGAATGTCAACAGCCACTGCCCATTCTGGCCGCGTTGCAAACTCCGACTGCGTGCGC	37	2	71147078	F	VAX2	NM_012476	Body			0.00669021	0.0773942
TRAF3IP2-AS1;TRAF3IP2-AS1;TRAF3IP2-AS1;TRAF3IP2;TRAF3IP2;TRAF3IP2	cg01464464	5.12885e-08	3.70114e-05	-0.778014	0.131209	0.792413	0.060441	0.695744	0.0749434	-0.0966697	-0.121994	II	GGTGATATTTCAACATTTCTGGTTCTGGCAGCAAAATGTGGAAAAAGAATCATCACCTTA[CG]CTTAGTTGAATGTTTCTTTAAATAAAAGGCTTAGTTTGCATTTGGTTGTGATGCAGTATG	37	6	111895715	F	TRAF3IP2-AS1;TRAF3IP2-AS1;TRAF3IP2-AS1;TRAF3IP2;TRAF3IP2;TRAF3IP2	NR_034110;NR_034109;NR_034108;NM_001164281;NM_147686;NM_147200	Body;Body;Body;Body;Body;Body			2.57528e-07	0.000138915
DLG5	cg08571304	5.13633e-08	3.70327e-05	-0.408079	0.0688248	0.82453	0.0300693	0.784647	0.0406175	-0.0398827	-0.0483703	II	AGCCCCCAGTGTGACAGATGCTCAGAACACATCTGCTGAATGAATGGACGAATGCTGTGA[CG]AAGAGAGGTGGAGAGGTAGGCAAGGCTCAGACCACAGAAATGGTCACAGGGTGGCCTGCA	37	10	79669928	R	DLG5	NM_004747	Body			1.68708e-11	1.46382e-07
CNIH	cg26194447	5.14256e-08	3.7045e-05	-0.299789	0.0505634	0.785779	0.0247063	0.749219	0.0300486	-0.0365597	-0.0465267	II	ACTGCTATTCAGCCAATTATTGGCACCCTATCCAAAAGGCAACCTGTGCTGCTATAAAAA[CG]TCCTTCAACCTCCTGCAGCATTAGGATGTCCCAAGCACATGTCTCTTCTCAGTGAGAATT	37	14	54900991	R	CNIH	NM_005776	Body			1.58804e-09	3.94881e-06
	cg01471436	5.1656e-08	3.71496e-05	-0.43169	0.0728228	0.749404	0.0349611	0.691381	0.0487555	-0.0580228	-0.0774252	II	AGAGAAGGTAGAGGGCATCCTTTCAGAGGGGAGCTGGGGCAGACCCCAACTCCCTGACCA[CG]CAGCCGCAGTGTGTTGACTTACTAAACAGCTAACTGCCAGCACAGCTGTGGAGCTTCAGA	37	14	55284684	F						1.44892e-06	0.000441938
SLC6A6;SLC6A6	cg10586672	5.1694e-08	3.71496e-05	-0.569894	0.0961394	0.852174	0.0343947	0.801083	0.0380523	-0.051091	-0.0599537	II	TGAGTGGCTGCATCTGGCTGTAGAGTAGCCAGTGCCTAGTGTGGGGTAGTCAGCAGTGCT[CG]GAGGACAATTCACTTGAGCTCCTGGGCCCCTTTCCCTGGAAATAGGTGTATTTTTGACAG	37	3	14514657	R	SLC6A6;SLC6A6	NM_003043;NM_001134367	Body;Body			7.27094e-05	0.0053741
	cg00936312	5.17073e-08	3.71496e-05	-0.326476	0.0550761	0.365133	0.0421347	0.318683	0.0347299	-0.0464501	-0.127214	II	GGTCTTAGGTACAAAGCCCATTAACTCATTAGTGCGGATGGAGTTTGAATTCCACAGCAC[CG]TGTGATTCTTGGCTACCGTCCAGCAATAATTCAGAGCTACTGGTCAACCAGGAAAGACAC	37	17	77539850	R						0.00519186	0.0669703
RALGPS1;RALGPS1;RALGPS1	cg26469954	5.20694e-08	3.73768e-05	-0.562621	0.0949387	0.878269	0.0284393	0.8312	0.0447815	-0.047069	-0.0535929	II	CATGGACTCTTGGATGCTGCAGCAGGTCACAGAGCGAGTTTGCAGGGGCCTGGCTGGAGC[CG]CAGAGGAGACTGTCCAGTCGAGAGCAAACAGAAGGCTCCGGTTGTGTCCTGGTGAATGAC	37	9	129972490	R	RALGPS1;RALGPS1;RALGPS1	NM_001190729;NM_014636;NM_001190728	Body;Body;Body			1.25853e-11	1.15332e-07
	cg00618185	5.25645e-08	3.76991e-05	-0.502358	0.0848004	0.212936	0.0402807	0.164609	0.0351302	-0.048327	-0.226955	II	GGCACATCTGCCCTGCCGGGTTTGGAGAGCAGTTGCAAGTCAGCCCCTGGAATGTGGTCC[CG]TGCCGGCTGGAGCAAGAACTGTGTAACCTCTCTGAGCCTCAGATAACTCATCTGTTAAAT	37	10	74079926	R				chr10:74079336-74079861	S_Shore	7.31509e-06	0.00126886
	cg10890155	5.26639e-08	3.77373e-05	-0.438075	0.0739544	0.0442978	0.00947492	0.0347457	0.00604361	-0.00955209	-0.215634	II	AGTGAGACAAACCACGTGCTTTAGCATAGGGCATGGCCCGCAGCTGGTGCTTAGAGCAAC[CG]TGACTGGAAGAGGGTGGGATGATTTGGGTGCCAGGCCCTAACATTTTTTTTTTGTATTTG	37	9	134268646	R				chr9:134269881-134270252	N_Shore	0.000114525	0.00711942
OSBPL10-AS1;OSBPL10;OSBPL10	cg11807314	5.27848e-08	3.77908e-05	-0.404069	0.0682196	0.615393	0.0454626	0.544543	0.045221	-0.0708495	-0.115129	II	AAATTAGACCCAGCTTGTCCCTGACTTCTAGTAGCCAGAAAGTCTTCCACAAGATCCAGC[CG]CATGATACGGAGTACACACATAAATGTGAAAACAAACCCCTCCATCCTTTCCCACTGTAA	37	3	31746386	R	OSBPL10-AS1;OSBPL10;OSBPL10	NR_049771;NM_001174060;NM_017784	Body;Body;Body			1.12644e-05	0.00167774
TIMP2	cg09388590	5.29562e-08	3.78803e-05	-0.428159	0.0722958	0.302577	0.0446388	0.243623	0.0296182	-0.0589537	-0.194839	II	CTATTACCTTTATCTGCTTGATCTCATACTGGATCCTCTTGATAGGGTTGCCATAAATGT[CG]TTTCCAGAGTCCACTTCCTTCTCACTGACCGCTTTGGCCCTGATCACTGCAAAACACAAG	37	17	76869954	R	TIMP2	NM_003255	Body			3.19112e-07	0.000159088
PLCH1	cg21262198	5.30679e-08	3.79109e-05	-0.353561	0.0597045	0.694735	0.0340945	0.642433	0.042257	-0.0523028	-0.0752845	II	CACACGCTCACACTGGTAGCATAATGCCATCGGTTGCCCAGCATTACGGGGCAACATATA[CG]GCATACAACTTCTCCACACATGGAGCTGGAATCCCCCAGGCCCTAAGAAATTTCTCACAA	37	3	155422159	R	PLCH1	NM_014996	TSS200			6.19278e-05	0.00486015
HIVEP3;HIVEP3	cg07588874	5.31283e-08	3.79109e-05	-0.866432	0.146317	0.957889	0.0160848	0.925277	0.0359139	-0.032612	-0.0340457	II	CAATGCCTGTGAGATCACGCAGGTTGGAGCTGGCCGCTCTGAGCCATCAGGGCAGTGTGG[CG]TCCGGCAGCAGATGTCTGTGACTGGGCAGTGCAGGGACTCAGATGGGAGAGGTAGCCACA	37	1	42079755	R	HIVEP3;HIVEP3	NM_001127714;NM_024503	5'UTR;5'UTR			1.05387e-06	0.000357842
PDE4D;PDE4D	cg19940135	5.31808e-08	3.79109e-05	-0.471013	0.0795447	0.820549	0.032455	0.773646	0.0390311	-0.0469029	-0.0571604	II	ATGAAAAAGTACATGAACATTTCCTCATGTTCAGACTGTGACTCATGACTGGCCTGTTAA[CG]GACAGAGGAAGCCTCAGGCGTTCTCTTGACACATCGTCCAACCAAGTGAAATACGGGATT	37	5	59082536	F	PDE4D;PDE4D	NM_001104631;NM_001165899	Body;Body			0.00120119	0.0287358
	cg00216512	5.31846e-08	3.79109e-05	-0.530358	0.089567	0.76202	0.0489046	0.69825	0.0582709	-0.0637694	-0.0836847	II	GTTCTAAGGGCTAAATGTGCCAAAGATGTCCTAATAGACCAACACTGAACTCCTGATTAC[CG]TGTGCCACATACTATGCCAAGCATCACATCACAACACCTCATTATTGTCCCAGTGTCATG	37	3	64337491	R						8.15135e-08	6.53071e-05
RNU5E;RNU5D;CKMT2;CKMT2;CKMT2	cg12827530	5.32479e-08	3.79229e-05	-0.475209	0.0802572	0.366693	0.0525863	0.304083	0.0522042	-0.0626105	-0.170744	I	GGTCTACGCTGGGATTGGTGAGGTCCTCTGGCCCCGCCCCGCCAGGGAGGATTTCCAGGC[CG]GCCCGACCAGCTCGCCCTGCATACACTTCTTGGCTGTGTGCGCTCAGCAGGACGTGGGAG	37	5	80529121	F	RNU5E;RNU5D;CKMT2;CKMT2;CKMT2	NR_002754;NR_002755;NM_001825;NM_001099735;NM_001099736	Body;Body;TSS200;TSS200;TSS200			1.13601e-05	0.00168797
PLBD1	cg01760415	5.33551e-08	3.79389e-05	-0.675757	0.114136	0.114519	0.035539	0.0762041	0.0177558	-0.038315	-0.334573	II	AGGGACTGTTTTGAGTGCTGGTGACAGAGCTGTGAACATGACTGGCACAGTTCCAGGCCT[CG]CCTTCTGGAAAGAGGAATGCACTCACACCCTGCACTTCCTCCTCCTGTCCCTTGCTCCAG	37	12	14707507	R	PLBD1	NM_024829	Body			1.52917e-05	0.00205706
	cg13531596	5.33633e-08	3.79389e-05	-0.376362	0.0635683	0.27977	0.0338137	0.239299	0.0432225	-0.0404715	-0.14466	I	CCCGTTGTCCTCAAGGCTCTGTTTACAGGAGACGGGAGCCCTGGTTACAGGAGAGGAACC[CG]AGTGTCCGGGCTGAACCTCCTCGTCACGGCTTCCAGGAAGCCCCCACTCCCCCGCCCCTT	37	19	39894559	F				chr19:39894558-39894768	Island	0.000169502	0.00902262
	cg17383678	5.35916e-08	3.80681e-05	-0.575191	0.0971669	0.14393	0.0508114	0.108264	0.0390963	-0.0356667	-0.247805	II	CCACTTTCCCTCCCCACGTGAGGGGTCCTCACCCCAGCTGGGGATTTGGGTAATCAGGGA[CG]TCTGGAGCACCACTCCAGACCCCCAAGTTGATTCCCCACCTGGGCTTCATCTCACAGAAT	37	X	39378842	R						0.000525724	0.0176763
C16orf45	cg03116016	5.36532e-08	3.80788e-05	-0.551105	0.0931022	0.70567	0.0541594	0.619881	0.0600865	-0.0857892	-0.121571	II	GACTCATGGTGGAGTTTTCCAGGCTCGAGGGGACTGTTGACATTTACTCTGCTCCTCCCA[CG]CCACAGAGTCTAACTTTTTCTATCTTCCCCCAAACATAACTCATTACCTCCAGTTTATCC	37	16	15583606	R	C16orf45	NM_033201	Body			6.41765e-07	0.000254584
	cg20594304	5.43261e-08	3.85229e-05	-0.600701	0.101529	0.284851	0.0546279	0.209214	0.056082	-0.0756371	-0.265532	II	CTACGGATCAGTCATGGGAATTTGAATAACCCTTTCTCTCCTTAGGTCCCAGTGACCTGC[CG]AGTGGGAAGAGCCGTGGCTGGCCGGCCTCCCAGTGGCGACGACGACCTCGCTGTGTTCGT	37	12	111840957	R				chr12:111842938-111844392	N_Shore	0.000208831	0.0102248
	cg21408360	5.45559e-08	3.86523e-05	-0.3476	0.0587601	0.691114	0.0401154	0.637748	0.0447072	-0.0533666	-0.0772182	II	AGAGTGCGGAACTTGGAGTCAGATCTATTTTTGGAAGTTGAGTATAGAGCAAAATGTCCC[CG]GAACTGAAAGGAGAACAAATAGCCACTCTTTTGAGCAGTTAGGCCCTAAGTGGGCTGGAA	37	1	203493477	F						2.76234e-10	1.08839e-06
NFIA;NFIA;NFIA;NFIA	cg08037935	5.46583e-08	3.86913e-05	-0.708309	0.119745	0.194766	0.0516326	0.133593	0.0398776	-0.0611726	-0.314082	II	GAACTTTTTCTATGGCGTCTGTGTTCAAACCCACTAGTTTCACAGTCCTGGGAGGGATAA[CG]CTCATTAATCTCCGCCTTCTTTTCTCCAGACCCCCGCCCCCCAAATCCGGTGAATCTTCT	37	1	61547340	R	NFIA;NFIA;NFIA;NFIA	NM_001145511;NM_005595;NM_001134673;NM_001145512	Body;TSS1500;TSS1500;TSS200	chr1:61548753-61549564	N_Shore	0.000305645	0.0128389
	cg21942644	5.47667e-08	3.87344e-05	-0.532812	0.0900826	0.353018	0.0606671	0.284626	0.0499464	-0.0683916	-0.193734	II	TTAAAGGTATTCAAAGTCAACGTGACAGTCTGTCCCGTTTCCTCCCGTCCGTGGGACAGA[CG]GAGGAAACAGCCTCACAGTAAGTTAAACAAACAGAACAGAGAATGAGTCATACTCCAGGT	37	19	7456168	F				chr19:7459779-7460376	N_Shelf	9.72043e-05	0.00642464
TANC1;TANC1	cg15557308	5.50925e-08	3.89019e-05	-0.338227	0.057197	0.58116	0.0422167	0.533786	0.043261	-0.047374	-0.0815162	II	GCTGCCAGGGCCCTCTCCCTTTTATGAGCCTGTCCTGGGAAACCTCAGGTATTTGAGCTA[CG]ACTGTTCACCAGGTGGTGCTGTCCTGCAGTGAATGCTTAGATACTATGCCAGTGAGGTCA	37	2	159892722	F	TANC1;TANC1	NM_001145909;NM_033394	5'UTR;5'UTR			5.54287e-07	0.000231382
	cg12075247	5.50988e-08	3.89019e-05	-0.462039	0.0781352	0.569868	0.054409	0.492493	0.0530801	-0.0773744	-0.135776	II	ATTGAGAGACCGGGCTACACACGTGTGGATGTCCCCCGTGCATACACACAAGCACCCATC[CG]ATAGGCTGGGATCCAGCTGCAAGTTTGGACACTGACAAGTCTCAAGTCTAACAGGAAATA	37	12	47226029	F				chr12:47224912-47225664	S_Shore	3.16911e-06	0.000741052
	cg18125838	5.52162e-08	3.89512e-05	-0.449982	0.0761024	0.681813	0.0448638	0.61793	0.0495007	-0.0638831	-0.093696	II	ACCTTTCTAAATGTTTTGTTTCCTGGACTTCAGGGCCACTGCTAGCCCATTTGGAGCCTT[CG]TTAGATTCAGAAAAAGCTGGCCTCCTCCAGGTGGCTGCAGCTGCCCAGGTGCATGGCTCA	37	11	60940963	R						1.03853e-10	5.36094e-07
	cg12400350	5.57472e-08	3.92918e-05	-0.403961	0.0683441	0.571358	0.0453656	0.50988	0.0570349	-0.0614778	-0.107599	II	CTGATTGACACACTCATCACCTCCCATAGTTACCGTTGTTACCCATTTTTTTAAAAAAAA[CG]AGAACACTTTAGAGGTACTCTCAAAAGATTGTTTTGTAAAGTTGTTTTTAAAGGTTGGGA	37	15	90686331	F						0.000104771	0.00673384
NFIX;NFIX;NFIX	cg04189679	5.58454e-08	3.93271e-05	0.512095	0.0866447	0.606398	0.0557121	0.671266	0.065379	0.0648679	0.106973	II	CCAAGTCTCTACCTACTTCTGTGGATCTTTCTAGGCCTGCATCCGGCCCTGTGTGACCAT[CG]TGACCCGTCATGCAGAAGGGCCAGGTGCCAGTCATTCCCCCTCCCTTCAGCTTGAATTTT	37	19	13138055	R	NFIX;NFIX;NFIX	NM_001271044;NM_001271043;NM_002501	Body;Body;Body	chr19:13135317-13136169	S_Shore	1.53342e-06	0.000460309
	cg07701830	5.59477e-08	3.93652e-05	-0.359652	0.0608561	0.028819	0.00535715	0.0234439	0.00353573	-0.00537513	-0.186513	II	GTGTGACTCAAGCTGGCTGGTGCAGGCCTGGCACTTTGCTGCTGTTTCTTTTAAAAGCCT[CG]TTTCTTGTCAAGCCTCCCCAGAACACCCTCCCTTCCCTGCCCTCCCGTTTTGCTTCCTGG	37	17	26132898	R						0.000571477	0.0185881
	cg17185104	5.60361e-08	3.93935e-05	-0.401485	0.0679388	0.616755	0.0451843	0.549114	0.0455066	-0.067641	-0.109672	II	CAAGTGGGCACACAGGCAACTACAAAGGCATGCACATGTTCATTCATTCATCATTCATCA[CG]TAGCAATTCAATAAGTGTTTGCTGTGCACCTAGTACATGCCAGGTACTGATTAGGTCAGG	37	10	122152733	R						0.00343796	0.0528231
IGLON5	cg06667574	5.61894e-08	3.94673e-05	-0.621407	0.105165	0.526928	0.0787941	0.429421	0.057091	-0.0975069	-0.185048	II	TGGGGCGTCCAGCTTCTAGGTGATGGGATCTGTCCAGCCCCGGAGACAAGCTTGGGTCCC[CG]CTTGATGAATGCTGGAACCCCGTCTCCCCGGACTTTTCAGGGAGCTGGCCAGGGGTCGGG	37	19	51830634	R	IGLON5	NM_001101372	Body	chr19:51830064-51831145	Island	1.76971e-05	0.00224726
SH3RF1	cg12577414	5.65223e-08	3.9667e-05	-0.520462	0.0881011	0.645126	0.0590369	0.575471	0.052619	-0.0696546	-0.107971	II	GGTCTTACATGAGCCATTTCCCCATACGCACTGATCTCCATGGTTGGAAGAGTTTTTGCA[CG]TCACAAATGCTACACATGCTCAATGCTCTATTGTGGCCTGGGGTGCCCTCCAATGTACAC	37	4	170055158	F	SH3RF1	NM_020870	Body			0.000169727	0.0090282
C1orf130	cg21859019	5.6637e-08	3.96904e-05	-0.53483	0.0905402	0.191852	0.0420179	0.143207	0.0252163	-0.0486447	-0.253554	I	CTCCTGGGATACAGCTGGAATCTCGACAGCCTGGGGAGGAAGGAGCCTTTGATCCTACAG[CG]GCAAGAGTTCTTGACACTTGCCGGCTGCCAAGCCTGTTTCCTCCCGGTCTAACGTTCTGT	37	1	24882153	F	C1orf130	NM_001010980	TSS1500			0.000621548	0.0195366
BTBD11	cg02003159	5.66528e-08	3.96904e-05	-0.404321	0.0684475	0.0493919	0.0098814	0.0397004	0.00684603	-0.00969152	-0.196217	I	GCCCAGGACTTTGAAGCAGGGACAGGGTCCTCCTGGCTACTGAAAGGAATCGAGTTAACG[CG]CCCTAGTGGCAGGTGGCGAATGGCCGGAGATCCGGCCTCCCAGTGGTGTCCACCGCCACG	37	12	107711614	R	BTBD11	NM_001018072	TSS1500	chr12:107711603-107714107	Island	5.78432e-05	0.00466163
	cg00702123	5.67534e-08	3.97268e-05	-0.383356	0.0649026	0.601261	0.0421445	0.531033	0.0530764	-0.0702282	-0.116801	II	GAATAGAAAGCTTCATCAGCAGCTGCAAGAAGCCCAGGCATGATAAGCAGGGGTATGCAA[CG]TGAGTGAGCACTCGCCTCATGGAAAAAACAGCTCACAGCAGGAGCTCACAGAACTTCCAT	37	12	825918	F						6.02412e-06	0.00111996
RARA	cg08332908	5.6903e-08	3.97847e-05	-0.277439	0.0469756	0.117328	0.0140364	0.0994648	0.011295	-0.0178636	-0.152253	I	CAGCCGATGACCAGACGCCCATCTTTCTTCCAGTGGGTTACTTCTCCCCCATCAGTCCTT[CG]CTCTGCGCCCGCTGACCCAGTCGGGGCTGGCTGGTGGAAGAGGGCGGGGAGAGCCTTCTA	37	17	38465326	R	RARA	NM_000964	TSS200			1.72326e-07	0.000108282
FOXP4;FOXP4;FOXP4	cg13816423	5.69336e-08	3.97847e-05	-0.464477	0.0786461	0.388681	0.051335	0.322613	0.0548148	-0.0660682	-0.169981	II	CCTGAGGCCTCCTTCACTTCTCCCCACCCCCAACACATGCAGACAGATGGGAGATGTTTC[CG]GCGTGTGTGGGGCGGGGAGGGGGACGGGTATTGAGATTTCCACGGGACTCTGAGTGGTGC	37	6	41513166	R	FOXP4;FOXP4;FOXP4	NM_001012426;NM_001012427;NM_138457	TSS1500;TSS1500;TSS1500	chr6:41513652-41516189	N_Shore	7.90735e-07	0.000294218
	cg12378111	5.72072e-08	3.99418e-05	-0.474248	0.0803153	0.081877	0.0177923	0.0608075	0.0122335	-0.0210695	-0.257332	II	GCTTATCCCAAAGAACAATATAGTCTCGGCTTCATGGGGGTCATGATCTTGCCTAAGATA[CG]GACATTAAACAACAAATCCAGCAGGTGGCAGCATCATGATTGAGGTTGGTCGACCTGGAT	37	8	120522056	F						7.35717e-06	0.00127373
	cg04865113	5.75543e-08	4.01498e-05	-0.407894	0.0690941	0.40049	0.0454334	0.339928	0.0499944	-0.0605619	-0.15122	II	CCCTAGTGTGAGTCCCAACTGAAACATCCTTGCTGGCAGTAACTGCTGAGCACAGCTGGA[CG]GATGTAGCATTTGCCCTATAAAACATTTGATACTTTGCCAATAAACTGTAAAGAGGGAAA	37	1	48960137	R						0.000644617	0.0199899
GFRA1;GFRA1;GFRA1	cg21664949	5.76399e-08	4.01752e-05	-0.355687	0.0602541	0.547631	0.0379832	0.482802	0.0527861	-0.0648287	-0.11838	II	GTAGCAACCTTATGAACTGGATACTATTATTAGCCCCATTTACACATACAGGACCTAGAA[CG]TTGCAAGTAACTATTTACCTGTGGTCTCACAGCTACTAAGTGCTGGAACATGGAATTCAA	37	10	118015682	R	GFRA1;GFRA1;GFRA1	NM_145793;NM_005264;NM_001145453	Body;Body;Body			0.00116426	0.0282216
MACROD2	cg03652267	5.82343e-08	4.05549e-05	-0.444467	0.0753233	0.407762	0.0520049	0.338793	0.0416602	-0.0689687	-0.16914	II	TGTGCTTCGACATAAATGTCAATGTTTGATCACAAGTTTTTTTTACCAAATGCCAATCTG[CG]AGGTCAGCTAGTTCAATGAGTCATTTTGCTTAATAAGGAAATTTAAGTAGTTGTTTCTAT	37	20	14960329	F	MACROD2	NM_080676	Body			0.00531408	0.0678415
THADA;THADA;THADA	cg19465455	5.83151e-08	4.05765e-05	-0.687735	0.116556	0.899135	0.0322423	0.847643	0.0421541	-0.0514922	-0.0572685	II	CTGAAATAATATTTTCGAGGCATAAAACAAACAACAATGGAGACGGCCAACATCTTAGGT[CG]CCAAATGGAATCTATCAAGAAATGTTCCATTTCTGGACAGCTGGACCGTTTTATGTTTCA	37	2	43619252	R	THADA;THADA;THADA	NR_073394;NM_022065;NM_001083953	Body;Body;Body			1.44381e-05	0.00197845
SPOCK2;SPOCK2	cg09138315	5.8847e-08	4.09118e-05	0.401786	0.0681176	0.386336	0.045375	0.446744	0.0573014	0.0604079	0.156361	II	ATGCTGGGTGTTTCCAAGTGCTGTTTACTTCCTGTCATTTTAATTAGCACCCAAATCACC[CG]CTCACTTCACAGCTTGAATTAACCCAATCTCTCCCAGCTTCTCCATCTGGTATGAAGCTT	37	10	73839404	R	SPOCK2;SPOCK2	NM_001244950;NM_014767	Body;Body			2.53175e-08	2.92065e-05
	cg06439293	5.92605e-08	4.11461e-05	-0.399686	0.0677798	0.0640366	0.0138381	0.0514992	0.00725234	-0.0125374	-0.195785	II	CACGTAGGCAGCGTCCCCCAGCCCGGGACCCGCAGGAATGCGAGGGGCAAGACAGATCGC[CG]GAGGAGCAGGGGTCAGAAGTCAGTGTTTAACCACTCACTGGCTTTCGGTGAAGCCAGAAT	37	9	93956212	F				chr9:93955500-93956420	Island	2.94337e-05	0.00310158
	cg22186387	5.92847e-08	4.11461e-05	-0.538939	0.0913962	0.800741	0.0396964	0.739572	0.0469817	-0.0611691	-0.0763906	II	AAACACTACTTTTTATCCTAATATAAACCATTTTAAACAGACTCCTCTTCCAGCTAAATC[CG]AAATAGCATTAGAATATGATGAGCTTATAAATCAGTAATGGTCTGTAGATGTATCTTATT	37	3	152371520	R						9.39521e-06	0.00149488
	cg11027717	5.95405e-08	4.12885e-05	-0.762483	0.129328	0.165704	0.0523825	0.109929	0.0358636	-0.0557751	-0.336595	II	TCCGAGGGAGCCAACCCTGATTTGTACATTTGCCAATTTCCTTGTTGTAAATACACTCCC[CG]TGGCCAGTTTAAAAAAACCCCACATGACATCATTCAGAAGATATGCACATTAGCACACCA	37	11	33713904	R						0.0120894	0.107714
GOLM1;GOLM1	cg14516796	5.98837e-08	4.14913e-05	-0.597404	0.10135	0.540164	0.0778395	0.452428	0.082093	-0.0877357	-0.162424	II	AGTAGACTTTTCCAAATGGCTTTTCCCAAGCCAGATAAAACAGAACCTTATCAGAGTGAG[CG]TGGCTGCACTGCAACAAACAGCCTTTGAGCACAGAGAGCCTTTTACACCAGGGGTGTCTA	37	9	88695311	R	GOLM1;GOLM1	NM_016548;NM_177937	5'UTR;5'UTR			1.20581e-07	8.57975e-05
	cg19312085	5.99576e-08	4.15073e-05	-0.391681	0.0664523	0.438122	0.0476082	0.378734	0.0409259	-0.0593873	-0.13555	II	AAAAGAGTCGAGCTCAGTGTGGTTAGGAAAAACATTGCAACAGCAGTTTCAGGCTACTTC[CG]TTTTCTTTCTTATTTTTATCTTTAGAAGCTCAGTATATTAAAAAAAAAAAAAAAGAAATG	37	1	247553836	R						0.0098659	0.096231
FAM196A;DOCK1;DOCK1	cg17151708	6.00498e-08	4.1536e-05	-0.504638	0.0856215	0.847019	0.0316633	0.800979	0.0377322	-0.0460399	-0.0543553	II	TTGACAAAAGGATTGTCTGCTACATGCCGTGATTGTCTCAGTGGGCTTGCAAAACTCAGA[CG]TGACCTCATGGTTATGTGCAGTTTGTTGATCAAGTGACCATATTCTGCTCCAAAGTGTTG	37	10	128953596	F	FAM196A;DOCK1;DOCK1	NM_001039762;NM_001290223;NM_001380	Body;Body;Body			8.1572e-12	8.21361e-08
GRIA2;GRIA2;GRIA2	cg17014374	6.02741e-08	4.16345e-05	-0.561372	0.0952612	0.829259	0.0390376	0.775678	0.0509667	-0.0535807	-0.0646127	II	ACCAACCTGGGTAGTTCACAATTCAGTATTGATTTTTGCTCCTGCTTTATTTTCACCAGT[CG]CATTTAATTTAGACACCTTAAAATGGACAAATCTGCAATATACTCTGTGATTTATATACA	37	4	158212052	R	GRIA2;GRIA2;GRIA2	NM_001083619;NM_000826;NM_001083620	Body;Body;Body			2.30831e-07	0.000129978
[truncated: 30,624 more rows]
