# Supplementary material for: Genes with epigenetic alterations in human pancreatic islets impact mitochondrial function, insulin secretion, and type 2 diabetes
Source: Nat Commun. 2023 Dec 12;14:8040. doi: 10.1038/s41467-023-43719-9 (PMC10716521; doi:10.1038/s41467-023-43719-9)
Supplement: Supplementary file 4 — Supplementary Data 1-17 [file 41467_2023_43719_MOESM4_ESM.zip › Supplementary Data/Supplementary Data 10.xlsx]

## Sheet: MRSs
Supplementary Data 10. Weighted combined methylation risk score (MRS) for each gene with altered expression and more than five differentially methylated CpG sites within or near (±10 kb) that gene in the Islet T2D case-control cohort.
p-values are based on multiple linear and logistic regression models adjusted for age, sex, BMI, islet purity and days in culture
	Multiple linear regression models								Multiple logistic regression models
Gene name	Mean controls	s.d. controls	Mean cases	s.d. cases	Beta coefficient	Standard error of mean	p-value	% difference	OR	95% CI	Beta coefficient	Standard error of mean	p-value
ASIC2	-123.447	8.80251	-112.765	7.31554	11.47	2.03	1.74E-07	-0.0865307	1.23	1.13-1.39	0.210	0.053	8.04e-05
BCL3	-129.622	12.6485	-111.89	13.766	17.88	3.07	8.39E-08	-0.136798	1.13	1.07-1.21	0.119	0.031	0.000101756
BEST3	72.6335	14.0922	88.5987	16.6751	16.63	3.31	2.45E-06	0.219804	1.09	1.05-1.15	0.090	0.023	0.000124629
C1S	16.2732	2.42849	19.5095	2.52841	3.37	0.56	2.86E-08	0.198875	2.17	1.55-3.45	0.777	0.199	9.82e-05
CABLES1	-76.5276	3.95732	-71.2025	4.24189	5.89	0.89	1.95E-09	-0.0695842	1.75	1.39-2.38	0.558	0.137	4.39e-05
CDK18	-37.7011	4.23586	-32.9801	3.94831	5.10	0.91	2.25E-07	-0.125223	1.55	1.28-1.98	0.437	0.111	8.61e-05
DKK3	-168.076	3.92479	-159.416	6.10144	9.37	1.15	1.80E-12	-0.0515244	1.75	1.38-2.54	0.562	0.152	0.00022029
ELFN1	-98.1897	2.67454	-92.2935	4.05063	6.30	0.74	3.23E-13	-0.0600486	2.26	1.63-3.62	0.815	0.200	4.64e-05
FAIM2	-91.3038	4.19199	-82.1696	5.93558	10.04	1.17	1.73E-13	-0.100042	1.99	1.50-3.02	0.687	0.173	7.16e-05
FAM19A5	-350.665	10.9612	-336.12	8.65185	15.38	2.55	3.25E-08	-0.0414801	1.19	1.10-1.31	0.171	0.043	7.32e-05
FOXP1	-377.919	37.1527	-326.302	33.9586	57.66	8.10	2.24E-10	-0.136582	1.07	1.04-1.11	0.068	0.017	4.05e-05
FSTL4	-297.785	8.628	-281.161	10.2517	16.44	2.18	2.99E-11	-0.0558252	1.38	1.21-1.67	0.322	0.079	4.27e-05
HHATL	20.3528	5.40371	25.8172	6.20065	6.10	1.30	9.01E-06	0.268485	1.25	1.12-1.43	0.223	0.061	0.000245522
KCNG3	-53.0588	3.55213	-46.5068	3.71706	7.68	0.85	1.87E-14	-0.123485	2.66	1.77-5.24	0.978	0.266	0.000238525
NPAS2	-83.519	5.59378	-74.1873	5.91366	10.22	1.31	8.96E-12	-0.111732	1.50	1.28-1.88	0.407	0.097	2.48e-05
NTN1	-51.0968	16.8849	-31.1899	16.6859	21.38	3.92	4.10E-07	-0.389592	1.10	1.05-1.16	0.095	0.024	8.57e-05
OPRD1	132.176	12.8697	148.912	13.4132	18.50	2.95	1.15E-08	0.126615	1.17	1.10-1.28	0.157	0.039	5.62e-05
SERPINE2	-120.197	5.12409	-112.972	6.23314	7.90	1.29	2.04E-08	-0.0601127	1.35	1.19-1.59	0.304	0.072	2.77e-05
SFRP4	-186.35	43.4583	-142.703	46.6382	44.64	11.04	0.000108	-0.234219	1.03	1.01-1.04	0.025	0.007	0.000544001
SLC2A2	49.1345	6.70229	55.5585	7.12951	7.85	1.66	8.25E-06	0.130743	1.20	1.10-1.33	0.178	0.048	0.000195603
SSTR5	-129.872	11.1641	-113.738	10.3368	17.96	2.48	1.19E-10	-0.124228	1.27	1.15-1.46	0.242	0.059	4.35e-05
SULF2	-177.456	6.68209	-166.234	7.94187	11.75	1.61	9.04E-11	-0.0632353	1.35	1.20-1.59	0.299	0.071	2.5e-05
SV2B	-214.944	13.9425	-195.76	17.24	19.63	3.43	1.22E-07	-0.0892517	1.15	1.08-1.24	0.136	0.034	7.48e-05
SYBU	-132.076	14.6909	-110.854	12.9346	23.63	3.33	2.54E-10	-0.160683	1.18	1.10-1.29	0.161	0.039	2.88e-05
SYNPO	-446.956	47.4947	-368.494	46.4424	84.58	11.11	2.13E-11	-0.175547	1.05	1.03-1.08	0.050	0.012	2.57e-05
TBC1D4	126.133	12.7971	139.364	12.7655	15.42	2.99	1.44E-06	0.104896	1.12	1.06-1.19	0.110	0.029	0.000120179
TMEM176B	-197.35	12.125	-180.366	10.0558	18.92	2.86	2.40E-09	-0.086057	1.14	1.08-1.23	0.135	0.033	4.16e-05

## Sheet: MRS genes and cgid
Supplementary Data 10. Genes and corresponding cg-id included in each anlysis for the MRS
	EPIC array DNA methylation data for the Islet T2D case-control cohort
Gene name	ILMNID	p-value	q-value	Coefficient	Standard error	Mean controls	s.d. controls	Mean cases	s.d. cases	Diff. of means (cases-controls)
ASIC2	cg01977055	0.000974923	0.0327307	-0.255293	0.0749529	0.43838	0.0543292	0.396508	0.0511595	-0.0418716
ASIC2	cg02254574	3.21809e-06	0.000721015	-0.573691	0.115755	0.128773	0.0379614	0.0920172	0.0272784	-0.0367555
ASIC2	cg02423064	9.00304e-05	0.00721663	-0.348226	0.0850394	0.0813348	0.0205279	0.0655142	0.0114967	-0.0158205
ASIC2	cg04576818	0.0017386	0.0467108	-0.275421	0.085401	0.220347	0.0390537	0.191604	0.0389603	-0.0287431
ASIC2	cg07142461	0.00163385	0.0449732	-0.155355	0.047878	0.0422694	0.00587782	0.0377239	0.00356296	-0.00454547
ASIC2	cg09152943	2.48933e-06	0.000598264	-0.315044	0.0627703	0.0317836	0.00538678	0.0260167	0.00461085	-0.00576686
ASIC2	cg11101926	0.000112932	0.00835323	-0.366488	0.0908824	0.0711151	0.0176971	0.0564285	0.0132062	-0.0146867
ASIC2	cg13215772	0.000250067	0.0140417	-0.232413	0.0610147	0.841994	0.024761	0.8194	0.0242203	-0.022594
ASIC2	cg13284646	0.000870925	0.0305107	-0.233503	0.0678669	0.691451	0.0458215	0.662601	0.0487892	-0.0288496
ASIC2	cg13963233	0.000366971	0.0178607	-0.236787	0.0640248	0.264423	0.0361113	0.236625	0.0305284	-0.0277983
ASIC2	cg17199113	0.000355113	0.0174825	-0.312512	0.084282	0.559761	0.0614417	0.510595	0.067464	-0.0491658
ASIC2	cg20560754	0.000635997	0.0252497	-0.22904	0.0647782	0.772854	0.0325402	0.747943	0.0327818	-0.0249108
ASIC2	cg24613080	0.000870342	0.0304981	-0.259727	0.075484	0.0780835	0.0162402	0.067888	0.0116704	-0.0101955
ASIC2	cg25033990	0.00126832	0.0385576	-0.229355	0.0689887	0.0603387	0.0122783	0.0523058	0.00845954	-0.00803294
ASIC2	cg26314351	0.000580568	0.0238345	-0.236161	0.0662805	0.4709	0.0464546	0.430299	0.0497211	-0.0405744
BCL3	cg02398998	9.49768e-06	0.00154698	-0.604001	0.128894	0.168635	0.0528687	0.115943	0.0303038	-0.0526917
BCL3	cg09383132	0.00032953	0.0166856	-0.399027	0.106988	0.702898	0.0629914	0.639036	0.0864418	-0.0638613
BCL3	cg11597497	1.86549e-07	9.32045e-05	-0.561611	0.0996798	0.535737	0.0693737	0.437483	0.0804571	-0.0982537
BCL3	cg12478911	2.36357e-05	0.00293967	-0.402944	0.0905119	0.318969	0.0546097	0.26898	0.0480642	-0.049989
BCL3	cg19435794	0.00124689	0.038116	-0.151557	0.0455145	0.0391681	0.00480959	0.0353571	0.00426979	-0.00381108
BCL3	cg21606696	3.16495e-06	0.000711647	-0.376036	0.0758114	0.817795	0.0315817	0.771471	0.0333665	-0.0463241
BCL3	cg26476925	1.46708e-06	0.000413254	-0.438322	0.0851546	0.390193	0.0565979	0.329297	0.0614079	-0.0608961
BEST3	cg07618900	7.04896e-05	0.00614461	0.470494	0.113058	0.296448	0.0728206	0.360573	0.0905597	0.0641251
BEST3	cg09844653	1.79135e-05	0.00242274	0.480471	0.106211	0.529492	0.0739352	0.605572	0.0872482	0.0760797
BEST3	cg17277939	6.20478e-06	0.00115143	0.596829	0.124515	0.524423	0.0867619	0.617973	0.102108	0.0935498
BEST3	cg23591609	3.13754e-05	0.00355432	0.432287	0.0987487	0.516727	0.0656321	0.587471	0.0750874	0.0707436
BEST3	cg24755176	0.00125613	0.0382956	-0.243598	0.0732065	0.837087	0.0285072	0.810355	0.0282882	-0.0267314
C1S	cg00294658	0.00145882	0.0419525	0.149195	0.0454775	0.0231077	0.0028246	0.025057	0.00337361	0.00194925
C1S	cg02826740	0.000149971	0.0100958	0.233843	0.059145	0.331943	0.0355082	0.369621	0.0454846	0.0376776
C1S	cg02882962	0.00067148	0.0260743	0.190356	0.054087	0.797003	0.0251523	0.813726	0.0244483	0.0167234
C1S	cg13120986	0.00046364	0.0206816	-0.34153	0.0940907	0.222546	0.0475611	0.183933	0.0368739	-0.0386132
C1S	cg14366810	1.22794e-05	0.0018624	-0.176195	0.0381315	0.419931	0.0270895	0.392438	0.0243559	-0.0274934
C1S	cg17164331	0.000837709	0.0298193	0.121298	0.0351336	0.659063	0.0202429	0.675936	0.0293594	0.0168729
CABLES1	cg02927921	0.000419846	0.019452	-0.309158	0.0844927	0.964137	0.00903672	0.959278	0.00876587	-0.00485874
CABLES1	cg04261087	0.000854684	0.0301746	0.329103	0.0954931	0.134262	0.0316701	0.160856	0.0363397	0.0265942
CABLES1	cg20042522	0.00182911	0.0481789	-0.279492	0.0871009	0.959524	0.00970665	0.954193	0.0132832	-0.00533101
CABLES1	cg20355381	4.41205e-07	0.00017385	-0.335324	0.061715	0.665753	0.0363795	0.609628	0.0468162	-0.056125
CABLES1	cg24407078	0.00160782	0.0445617	-0.199581	0.0614115	0.734985	0.0366389	0.707896	0.0322369	-0.0270897
CABLES1	cg27541178	0.000258156	0.014343	0.373084	0.0981797	0.339655	0.067672	0.385973	0.0745425	0.0463171
CDK18	cg07368518	0.00160209	0.0444798	0.205902	0.0633346	0.308423	0.0377524	0.337101	0.0408337	0.0286781
CDK18	cg07457613	0.000384354	0.0184095	-0.27888	0.0756828	0.0423306	0.00982519	0.0335959	0.0047728	-0.00873465
CDK18	cg07713493	2.07577e-06	0.000529249	-0.326901	0.064563	0.414986	0.0455341	0.359296	0.0497259	-0.0556902
CDK18	cg08249619	0.00146229	0.0420207	0.182153	0.0555365	0.439516	0.0433082	0.465711	0.0446885	0.026195
CDK18	cg18438591	0.00176185	0.0471184	-0.161767	0.0502256	0.492208	0.0384075	0.472539	0.039825	-0.0196695
CDK18	cg26135783	0.00114876	0.0362273	-0.162089	0.0483075	0.789081	0.0234549	0.77358	0.0184815	-0.0155018
CDK18	cg26742436	0.000410521	0.0191761	-0.270301	0.0737405	0.6126	0.0568239	0.57487	0.0561137	-0.0377302
DKK3	cg00486381	9.53149e-07	0.000303288	-0.4135	0.0787484	0.769503	0.0416475	0.723301	0.0485373	-0.0462017
DKK3	cg10986946	0.000107843	0.0081179	-0.189239	0.0467801	0.42221	0.0302696	0.397844	0.0354632	-0.0243656
DKK3	cg12355710	9.25714e-07	0.000296139	-0.654841	0.124545	0.904321	0.0303722	0.857011	0.0515052	-0.0473101
DKK3	cg16578485	0.00183922	0.0483395	-0.289266	0.0901961	0.948774	0.0116731	0.939876	0.0135032	-0.00889838
DKK3	cg20345286	0.00116938	0.0366531	-0.201365	0.060112	0.851587	0.0215862	0.836043	0.0199408	-0.0155439
DKK3	cg21620540	0.000287509	0.0153174	-0.216672	0.0574869	0.517727	0.0395851	0.481049	0.04049	-0.036678
DKK3	cg23991457	9.44066e-05	0.00743694	-0.349669	0.085664	0.3786	0.0541973	0.326398	0.0547699	-0.0522017
ELFN1	cg03744629	5.74076e-05	0.0053644	-0.311183	0.0737935	0.875109	0.0231067	0.849223	0.027406	-0.0258858
ELFN1	cg06228763	0.000988398	0.0330069	-0.186637	0.0548637	0.777299	0.0266782	0.754824	0.0261981	-0.0224746
ELFN1	cg09160231	4.64369e-10	1.26637e-06	-0.326922	0.0469497	0.3026	0.0275713	0.262361	0.0290717	-0.0402385
ELFN1	cg23749162	0.000468693	0.0208138	-0.351112	0.0968159	0.830727	0.0343035	0.789768	0.0598531	-0.0409596
ELFN1	cg27165456	0.000149225	0.0100694	-0.324268	0.0819869	0.293286	0.046247	0.252344	0.0424854	-0.0409421
ELFN1	cg27643890	6.60168e-05	0.00589364	-0.223551	0.0534904	0.352477	0.0332621	0.326088	0.037579	-0.0263889
FAIM2	cg04920032	7.88809e-08	5.0302e-05	-0.642862	0.110234	0.130461	0.0374741	0.0916073	0.0224541	-0.0388537
FAIM2	cg07795005	0.00112765	0.0358099	-0.129615	0.0385632	0.470827	0.0244423	0.448605	0.0335226	-0.0222216
FAIM2	cg14442530	3.02513e-09	4.67145e-06	-0.483417	0.0737129	0.571801	0.045906	0.498519	0.0659407	-0.073282
FAIM2	cg21955005	2.72987e-06	0.000638237	-0.271347	0.054308	0.734964	0.0295858	0.696294	0.0421035	-0.03867
FAIM2	cg22522920	0.000261473	0.0144525	-0.278324	0.0733136	0.747194	0.0377206	0.710691	0.0564631	-0.0365024
FAIM2	cg23665994	1.88714e-05	0.00250909	-0.217575	0.0482397	0.387603	0.0283982	0.353566	0.0459263	-0.0340372
FAM19A5	cg00405932	0.0013551	0.0401191	-0.207974	0.0629496	0.647278	0.0429516	0.610749	0.033645	-0.0365293
FAM19A5	cg00444884	0.000965528	0.0325489	-0.213573	0.0626494	0.0733297	0.013121	0.0636781	0.0103678	-0.00965158
FAM19A5	cg01438367	0.000979655	0.0328221	-0.294346	0.0864565	0.692465	0.0610087	0.657828	0.0608133	-0.0346378
FAM19A5	cg01730859	0.000644916	0.0254745	-0.158191	0.0447933	0.645199	0.0299885	0.622613	0.0297709	-0.0225853
FAM19A5	cg02272491	0.00017516	0.0111712	-0.243766	0.0623415	0.615946	0.0421822	0.574294	0.0370658	-0.0416526
FAM19A5	cg02307074	0.00125358	0.0382431	-0.297127	0.0892761	0.954843	0.0108895	0.947218	0.0126934	-0.00762527
FAM19A5	cg03126986	4.65704e-05	0.00464958	-0.194845	0.045599	0.518546	0.033554	0.489073	0.0253669	-0.029473
FAM19A5	cg05492453	0.000380451	0.0182912	-0.235166	0.0637681	0.272231	0.0374794	0.243226	0.0310569	-0.029005
FAM19A5	cg05684192	0.00015376	0.0102669	-0.223527	0.0566358	0.578355	0.0380856	0.543639	0.0443264	-0.0347164
FAM19A5	cg06985248	0.00176277	0.0471252	-0.25976	0.080655	0.73871	0.0433995	0.701371	0.0547493	-0.0373392
FAM19A5	cg07709384	0.000968327	0.0326057	-0.158153	0.0464045	0.77438	0.0235563	0.755421	0.0251649	-0.0189586
FAM19A5	cg08559913	0.000972222	0.0326789	-0.261676	0.0768075	0.914353	0.0169781	0.898016	0.0193959	-0.0163361
FAM19A5	cg09025621	0.000594347	0.024204	-0.349273	0.0982196	0.881933	0.0304725	0.855083	0.0325482	-0.0268505
FAM19A5	cg10027732	0.000334534	0.0168346	-0.237677	0.0638011	0.380434	0.0422497	0.343923	0.0441195	-0.0365108
FAM19A5	cg11403706	3.06981e-05	0.00350233	-0.347544	0.0792866	0.925734	0.015872	0.909959	0.0195044	-0.0157751
FAM19A5	cg11832805	0.000642788	0.0254217	-0.182406	0.0516354	0.702777	0.0295451	0.67683	0.0318117	-0.0259467
FAM19A5	cg13192640	0.000266081	0.0146133	-0.182358	0.0480986	0.562127	0.0310152	0.533156	0.0413118	-0.0289714
FAM19A5	cg17208796	0.000211547	0.0126432	-0.280817	0.0728108	0.237763	0.0386123	0.209806	0.0348639	-0.0279572
FAM19A5	cg23400715	0.000191091	0.0118087	-0.21159	0.0544546	0.460735	0.0363414	0.426089	0.0389645	-0.0346463
FAM19A5	cg23902471	0.000593359	0.024175	-0.187398	0.0526912	0.676364	0.0355541	0.648482	0.0244856	-0.0278822
FAM19A5	cg25638829	0.000781039	0.0286434	-0.149719	0.0430999	0.722401	0.0238711	0.701794	0.0258624	-0.0206066
FAM19A5	cg27516790	0.000853208	0.0301445	-0.291985	0.0847098	0.808423	0.0359067	0.776252	0.0653378	-0.0321712
FAM19A5	cg27648141	0.0018927	0.0491754	-0.203704	0.0636995	0.825569	0.0246883	0.80551	0.0301555	-0.0200587
FAM19A5	cg27652464	0.00103434	0.0339375	-0.17459	0.0515344	0.0825057	0.0111053	0.0722623	0.00917598	-0.0102434
FOXP1	cg00045025	2.66305e-08	2.28881e-05	-0.470644	0.0774438	0.306744	0.0474457	0.245907	0.0380589	-0.0608379
FOXP1	cg00898584	0.00173062	0.0465821	-0.29224	0.0905747	0.941864	0.0148576	0.932695	0.0129045	-0.00916935
FOXP1	cg02463555	2.44588e-05	0.00300679	-0.367723	0.0827663	0.624638	0.0517386	0.571043	0.0593228	-0.053595
FOXP1	cg03648666	0.000220575	0.0129779	-0.271458	0.0706015	0.685487	0.0410614	0.642574	0.0536671	-0.0429134
FOXP1	cg04743738	1.61489e-05	0.00225734	-0.234546	0.0515429	0.688193	0.0325792	0.657554	0.0297352	-0.0306384
FOXP1	cg05098381	4.40807e-05	0.00447991	-0.372635	0.0869089	0.795469	0.041195	0.765193	0.053053	-0.0302763
FOXP1	cg05441296	0.000227222	0.0132025	-0.281325	0.073329	0.236936	0.0376632	0.204028	0.0287179	-0.032908
FOXP1	cg06092290	4.93718e-05	0.00483337	-0.365638	0.0858832	0.388509	0.0623566	0.33931	0.0477476	-0.0491996
FOXP1	cg06175008	0.00161858	0.0447341	-0.449952	0.138541	0.772897	0.0789163	0.723277	0.0982037	-0.0496205
FOXP1	cg06391412	8.71021e-05	0.00705574	-0.429287	0.104604	0.451038	0.0744393	0.385587	0.0792659	-0.0654512
FOXP1	cg06612872	0.00170783	0.0462442	-0.240583	0.0744674	0.93608	0.0123492	0.927645	0.015073	-0.00843497
FOXP1	cg07278181	0.000155471	0.0103355	-0.299037	0.0758276	0.615869	0.0498997	0.580045	0.0561822	-0.0358239
FOXP1	cg09001896	0.000153456	0.0102524	0.449084	0.11377	0.375028	0.0796406	0.447777	0.0915209	0.0727497
FOXP1	cg13057559	2.0124e-05	0.00261977	-0.330666	0.0735852	0.360423	0.0463242	0.324399	0.0491522	-0.0360239
FOXP1	cg14167312	9.27098e-06	0.00152136	0.495264	0.105551	0.472554	0.077619	0.548294	0.0770439	0.0757403
FOXP1	cg14564722	6.02837e-05	0.0055494	-0.410591	0.0976717	0.205894	0.0449215	0.167958	0.0386667	-0.0379359
FOXP1	cg17933531	0.000449873	0.0203325	-0.374799	0.103004	0.726492	0.0560486	0.670707	0.0640925	-0.0557849
FOXP1	cg19628600	9.45456e-05	0.007442	-0.38155	0.0934835	0.449314	0.0643298	0.385692	0.0626248	-0.0636226
FOXP1	cg19758372	1.39174e-09	2.76616e-06	-0.424984	0.0631772	0.38973	0.0465039	0.331268	0.0385011	-0.0584619
FOXP1	cg21836903	0.00115583	0.0363784	-0.32874	0.0980301	0.113484	0.0285205	0.0916684	0.0174701	-0.021816
FOXP1	cg21993077	4.72532e-10	1.27816e-06	-0.437511	0.0628652	0.391752	0.0451876	0.326533	0.0365368	-0.0652191
FOXP1	cg22076311	8.4464e-05	0.0069028	-0.402497	0.0978758	0.113168	0.0254378	0.0887308	0.0226318	-0.0244374
FOXP1	cg22844870	0.000706989	0.0269266	0.472928	0.134971	0.732828	0.0660475	0.781514	0.0744703	0.0486861
FOXP1	cg23067085	0.000681512	0.0263137	-0.299068	0.0850838	0.0476616	0.0117461	0.041054	0.00900913	-0.00660757
FOXP1	cg23252178	2.19779e-08	2.01047e-05	-0.370769	0.060581	0.534684	0.0436798	0.479356	0.0387288	-0.0553274
FOXP1	cg23889520	2.49914e-07	0.000114742	-0.42148	0.0757195	0.46516	0.0499801	0.401855	0.0558124	-0.063305
FOXP1	cg24971189	5.33328e-06	0.00103362	-0.386015	0.0799035	0.485029	0.0575227	0.433245	0.0509867	-0.0517846
FOXP1	cg25135002	0.000522073	0.022308	0.394638	0.109784	0.424345	0.0792951	0.490715	0.0821297	0.0663697
FOXP1	cg25376334	0.00143014	0.0414941	-0.424275	0.129081	0.976343	0.0076104	0.969119	0.0101227	-0.00722381
FOXP1	cg27419618	0.00160946	0.0445829	-0.285456	0.0878443	0.580291	0.0720844	0.545488	0.0552406	-0.0348035
FSTL4	cg01664151	0.00122785	0.0377753	-0.277888	0.0833334	0.771774	0.0414456	0.73164	0.0463764	-0.0401335
FSTL4	cg02378360	0.000784548	0.0287368	-0.312923	0.090117	0.881362	0.0260713	0.854476	0.0384618	-0.0268861
FSTL4	cg04062119	0.000122802	0.00884854	-0.219061	0.0546373	0.634212	0.0351225	0.597428	0.0452121	-0.0367842
FSTL4	cg06773592	5.58427e-05	0.00525666	-0.284245	0.0672869	0.689731	0.040693	0.647615	0.0375756	-0.0421169
FSTL4	cg07368396	9.81943e-05	0.00762778	-0.472384	0.116034	0.811683	0.0525776	0.755304	0.0652743	-0.0563788
FSTL4	cg10205925	1.29894e-07	7.08337e-05	-0.393132	0.068758	0.860453	0.0208108	0.822159	0.0364394	-0.0382946
FSTL4	cg10734415	7.47709e-05	0.00638573	-0.276811	0.0667734	0.956333	0.00822615	0.94964	0.00809199	-0.00669244
FSTL4	cg15602329	2.18281e-07	0.000104309	-0.312704	0.0558623	0.785294	0.0274111	0.745244	0.027698	-0.04005
FSTL4	cg15804210	0.000410351	0.0191713	-0.395878	0.107995	0.64748	0.074194	0.581979	0.0872508	-0.0655004
FSTL4	cg22631655	0.000112119	0.00832101	-0.212174	0.0525892	0.390906	0.0345862	0.366573	0.0432805	-0.0243333
FSTL4	cg23328852	2.4857e-06	0.00059757	-0.292587	0.0582918	0.459649	0.041316	0.409135	0.0344366	-0.0505141
FSTL4	cg26717066	9.10042e-05	0.00726639	-0.415883	0.101635	0.825267	0.0398996	0.779868	0.0590615	-0.0453993
FSTL4	cg27513482	5.10314e-05	0.0049398	-0.178764	0.0420765	0.579792	0.0297029	0.547201	0.0312574	-0.0325907
HHATL	cg00527744	0.00071506	0.027104	-0.167373	0.0478141	0.594683	0.0325081	0.570258	0.02966	-0.0244251
HHATL	cg07653555	0.000363156	0.0177342	0.297464	0.0803651	0.395201	0.0554506	0.437929	0.0646143	0.0427285
HHATL	cg13010797	6.63468e-05	0.00590643	-0.421912	0.100986	0.168124	0.0375681	0.132321	0.0393172	-0.0358035
HHATL	cg15300076	0.00130846	0.0392736	0.274544	0.082824	0.254123	0.0455862	0.288213	0.0604696	0.0340896
HHATL	cg24576945	1.96653e-05	0.00258021	0.225462	0.0501069	0.471254	0.0357596	0.502503	0.0344641	0.0312497
HHATL	cg24938727	0.00123472	0.0378899	0.22373	0.0671276	0.359448	0.0445885	0.387764	0.041537	0.0283158
KCNG3	cg06638795	0.00053777	0.0227297	0.228484	0.0637179	0.475028	0.0481651	0.512712	0.047774	0.0376843
KCNG3	cg12906501	1.79583e-05	0.00242559	-0.454742	0.100538	0.803605	0.0462861	0.754234	0.058864	-0.049371
KCNG3	cg25455659	0.000125687	0.00899764	0.317843	0.0794027	0.481977	0.0576753	0.520393	0.050097	0.0384156
KCNG3	cg26278888	0.0018618	0.0486837	-0.295889	0.0923738	0.970238	0.00735972	0.96504	0.00913843	-0.00519769
KCNG3	cg27137368	0.000529845	0.0225103	-0.306865	0.085471	0.60407	0.0595814	0.566051	0.0772279	-0.0380192
KCNG3	cg27553955	0.000455756	0.0204965	0.303041	0.083371	0.150362	0.0307069	0.180204	0.041278	0.0298427
NPAS2	cg09272225	7.14936e-08	4.7366e-05	-0.389992	0.0666177	0.647432	0.041539	0.586146	0.0439986	-0.0612857
NPAS2	cg15140246	8.99128e-05	0.00721004	0.190061	0.0464103	0.626899	0.0297522	0.65049	0.036307	0.023591
NPAS2	cg17440907	1.41264e-05	0.00205478	-0.346091	0.0754855	0.0703415	0.014547	0.0563698	0.00893836	-0.0139717
NPAS2	cg18428265	4.98778e-05	0.00486618	-0.510567	0.120002	0.708265	0.0744019	0.633749	0.0933383	-0.0745155
NPAS2	cg20013586	0.00112437	0.035736	-0.336956	0.100224	0.750889	0.0527113	0.71968	0.0618089	-0.0312086
NPAS2	cg25671883	9.1281e-07	0.000293337	-0.36653	0.0696663	0.171521	0.0274386	0.140048	0.0240146	-0.0314729
NTN1	cg00864474	0.00172169	0.0464399	-0.219564	0.0680155	0.337012	0.0436181	0.308742	0.0371483	-0.0282698
NTN1	cg02346492	6.23257e-06	0.00115397	-0.485851	0.101386	0.410603	0.0643447	0.342554	0.067706	-0.068049
NTN1	cg04514415	2.97484e-05	0.00342511	-0.392484	0.0893705	0.362292	0.0566831	0.302853	0.0566932	-0.0594387
NTN1	cg05976500	0.000383192	0.0183732	0.219517	0.0595586	0.313218	0.0378162	0.337763	0.0416356	0.0245443
NTN1	cg06222983	0.00148095	0.0423421	0.277832	0.0848113	0.537007	0.0586284	0.580657	0.0663774	0.0436501
NTN1	cg06818052	8.31768e-05	0.00683353	-0.233192	0.0566478	0.37963	0.0376558	0.345666	0.0345833	-0.0339641
NTN1	cg07114544	0.000759008	0.0281139	-0.346896	0.0996127	0.64296	0.0652257	0.597235	0.050298	-0.0457247
NTN1	cg08547691	2.26304e-05	0.00284313	-0.42775	0.0958402	0.314785	0.0565201	0.259795	0.0509904	-0.0549897
NTN1	cg13520090	0.00186408	0.048717	0.283267	0.0884444	0.641375	0.0552674	0.683879	0.0531792	0.0425041
NTN1	cg16087709	0.00132332	0.0395511	-0.100387	0.0303169	0.519536	0.0211842	0.5021	0.018909	-0.0174352
NTN1	cg19711783	0.00183827	0.0483278	0.366899	0.114397	0.166661	0.047349	0.20095	0.0600901	0.034289
NTN1	cg24723756	4.90755e-05	0.00481295	-0.417315	0.0979843	0.578992	0.0743616	0.506651	0.0747172	-0.0723412
NTN1	cg25479666	0.000832313	0.0297175	0.319303	0.0924327	0.576016	0.0646032	0.623283	0.073044	0.0472676
OPRD1	cg00839032	0.000320943	0.0164095	-0.273109	0.0730767	0.750505	0.0379794	0.714444	0.0488608	-0.0360607
OPRD1	cg00889308	5.24381e-05	0.00503362	0.386467	0.0911207	0.896314	0.0254811	0.918967	0.023191	0.0226537
OPRD1	cg02101724	6.87485e-06	0.00123698	0.327016	0.0685926	0.526752	0.0518019	0.569167	0.0598548	0.0424154
OPRD1	cg09970593	0.00105041	0.0342761	0.269623	0.0796977	0.381562	0.0524739	0.416843	0.0654803	0.035281
OPRD1	cg11877273	9.50803e-05	0.00746827	0.525101	0.128704	0.841794	0.0488613	0.87546	0.0468523	0.0336666
OPRD1	cg12117418	8.33425e-11	3.84641e-07	0.529294	0.0722202	0.54153	0.0514684	0.622807	0.0506047	0.081277
OPRD1	cg18511391	1.79333e-06	0.000477337	0.435227	0.0853587	0.375589	0.0570772	0.445425	0.0668094	0.0698368
OPRD1	cg19869139	1.01194e-07	5.93855e-05	-0.449772	0.0778841	0.935707	0.013746	0.916867	0.0169419	-0.0188398
OPRD1	cg25621338	4.09391e-08	3.11674e-05	0.535156	0.0894834	0.810857	0.0400756	0.859071	0.0296162	0.048214
SERPINE2	cg00514407	1.55451e-05	0.00219775	-0.241372	0.052929	0.379906	0.0354679	0.341852	0.0303535	-0.0380539
SERPINE2	cg08529333	0.000139414	0.00963254	-0.21691	0.0545808	0.533763	0.0374725	0.497475	0.0445495	-0.0362884
SERPINE2	cg08913719	0.000853059	0.0301407	-0.140661	0.0408076	0.251623	0.0226886	0.234466	0.0210658	-0.0171569
SERPINE2	cg12480674	2.89879e-05	0.00336984	-0.399916	0.090922	0.886926	0.0276542	0.861949	0.0255929	-0.0249777
SERPINE2	cg13349716	0.0006926	0.0265759	-0.273875	0.0780245	0.917687	0.0165905	0.902577	0.0228945	-0.0151097
SERPINE2	cg16744238	0.000412141	0.0192297	-0.320472	0.087455	0.492961	0.0597537	0.437977	0.0715651	-0.0549845
SERPINE2	cg19715111	0.00011919	0.00866082	-0.177081	0.0440758	0.239406	0.0233005	0.219009	0.0196537	-0.020397
SERPINE2	cg23055236	0.000307158	0.015982	-0.366498	0.0977327	0.416641	0.0674482	0.369099	0.0654557	-0.0475417
SFRP4	cg03464475	0.000634754	0.0252175	-1.1913	0.336874	0.526327	0.202354	0.36349	0.203912	-0.162837
SFRP4	cg04651042	2.48541e-06	0.00059757	-0.537479	0.107081	0.192032	0.0473482	0.141589	0.0377405	-0.0504434
SFRP4	cg05682561	0.00133691	0.0398129	-0.301509	0.0911438	0.0566068	0.0140176	0.0487049	0.0114174	-0.00790193
SFRP4	cg06161814	0.00184948	0.0485059	-0.28186	0.0879359	0.179241	0.0346382	0.152908	0.0362832	-0.0263334
SFRP4	cg09594069	4.90676e-05	0.00481295	-0.323152	0.0758744	0.290647	0.0441433	0.246228	0.0433802	-0.0444195
SFRP4	cg16873396	0.000386053	0.0184595	-1.12701	0.305955	0.55353	0.186275	0.389685	0.199584	-0.163845
SFRP4	cg20191905	0.000524909	0.0223783	-0.37397	0.104081	0.930374	0.0199301	0.912847	0.0212921	-0.0175271
SLC2A2	cg07062764	0.00109424	0.0351075	0.311169	0.0923231	0.483032	0.0634428	0.525587	0.0698262	0.0425553
SLC2A2	cg07649206	0.00129358	0.0390232	0.366087	0.110321	0.638656	0.0689532	0.687936	0.0736868	0.0492807
SLC2A2	cg09710316	0.000483927	0.0212591	0.26174	0.072361	0.390747	0.0475885	0.425516	0.0555344	0.0347684
SLC2A2	cg14777768	0.000214688	0.0127624	-0.26555	0.0689272	0.288045	0.0364346	0.2624	0.0434644	-0.0256447
SLC2A2	cg17142134	0.000729079	0.0274294	0.288471	0.0825471	0.417743	0.0563529	0.4577	0.058733	0.0399567
SLC2A2	cg25203962	0.000188012	0.0116877	-0.328405	0.0844184	0.118919	0.022398	0.102109	0.0260257	-0.0168095
SSTR5	cg05433490	5.60388e-05	0.00526699	-0.332065	0.0786244	0.545757	0.0565533	0.488638	0.0608386	-0.0571196
SSTR5	cg05716270	6.78574e-10	1.66964e-06	-0.501723	0.0729055	0.562517	0.0544676	0.48953	0.0548655	-0.0729867
SSTR5	cg07360304	1.98385e-05	0.00259422	-0.399856	0.0889092	0.212716	0.0444132	0.177953	0.0382893	-0.0347626
SSTR5	cg07678518	0.000351046	0.0173576	-0.177051	0.0477063	0.737505	0.025967	0.712617	0.0239156	-0.0248881
SSTR5	cg09695996	9.0046e-11	4.04162e-07	-0.761422	0.104126	0.311919	0.0619011	0.22338	0.0535854	-0.088539
SSTR5	cg10224476	9.74537e-05	0.00759217	-0.291674	0.0716088	0.774219	0.0362097	0.738042	0.0387525	-0.0361778
SSTR5	cg10259231	0.000138421	0.00958729	-0.23673	0.0595383	0.660291	0.0392732	0.620261	0.0434821	-0.0400306
SULF2	cg00106800	5.19387e-05	0.0050005	-0.3758	0.0885521	0.784997	0.041947	0.737487	0.0467837	-0.0475099
SULF2	cg02606438	0.000145208	0.00988161	-0.411096	0.10374	0.834292	0.0401614	0.789055	0.0467974	-0.045237
SULF2	cg05112834	0.000296724	0.0156328	-0.248282	0.0660328	0.271146	0.0346675	0.248256	0.0405195	-0.0228896
SULF2	cg05867926	0.000115383	0.0084769	-0.305424	0.0758511	0.699361	0.0419524	0.658021	0.0566556	-0.0413404
SULF2	cg14286048	0.00142487	0.0414111	-0.197082	0.0599389	0.0689156	0.0118008	0.0602011	0.00813642	-0.00871454
SULF2	cg15073110	0.00108337	0.0349001	-0.240571	0.0713113	0.877709	0.0219771	0.864426	0.0240593	-0.0132835
SULF2	cg17466278	9.40316e-05	0.00742086	-0.395364	0.0968327	0.427333	0.068686	0.362229	0.0746279	-0.0651037
SULF2	cg21500064	4.1015e-05	0.00425888	-0.370741	0.0860823	0.787356	0.0440521	0.742131	0.0540537	-0.0452251
SULF2	cg27084310	0.000186026	0.0116029	-0.267595	0.0687339	0.635551	0.0409663	0.598051	0.0535104	-0.0375
SV2B	cg03940484	0.000545248	0.0229295	-0.268092	0.0748492	0.144513	0.0242133	0.126685	0.0259641	-0.0178277
SV2B	cg05960970	0.000331366	0.0167441	-0.50543	0.135575	0.831	0.0587089	0.77722	0.0861298	-0.05378
SV2B	cg08254954	9.70596e-06	0.00156972	-0.420338	0.0898054	0.589028	0.0648929	0.519022	0.0719515	-0.0700057
SV2B	cg11639719	0.000210179	0.0125902	-0.351236	0.0910256	0.457353	0.0661344	0.406805	0.0632662	-0.0505474
SV2B	cg18761976	1.37896e-09	2.74745e-06	-0.527025	0.0783232	0.772969	0.0387359	0.696543	0.0569141	-0.0764261
SV2B	cg20234282	6.35442e-05	0.00574817	-0.270029	0.0644526	0.645771	0.0410579	0.600412	0.0525355	-0.045359
SV2B	cg22694935	0.000791938	0.0288909	-0.394038	0.11357	0.861128	0.0402815	0.832024	0.0441775	-0.029104
SV2B	cg27056762	2.11312e-05	0.00270986	-0.268544	0.0599299	0.335642	0.0351207	0.297548	0.0349544	-0.0380944
SV2B	cg27121538	2.95597e-07	0.000129642	-0.486472	0.0880137	0.557594	0.0600692	0.478504	0.0753101	-0.0790897
SYBU	cg00935894	0.000683119	0.0263521	-0.284257	0.0808863	0.889903	0.0231596	0.861989	0.0278404	-0.0279138
SYBU	cg00991639	0.000739655	0.0276744	-0.32617	0.0934512	0.512463	0.0691946	0.46284	0.0724794	-0.0496225
SYBU	cg07703654	0.000363758	0.017752	-0.217137	0.0586711	0.737692	0.0315165	0.710438	0.0357456	-0.0272538
SYBU	cg08590987	3.71527e-06	0.000797624	0.416448	0.0846324	0.530228	0.0623033	0.584656	0.0707999	0.0544279
SYBU	cg09831796	7.47325e-08	4.84893e-05	-0.581911	0.0995726	0.298687	0.0571241	0.232154	0.04929	-0.0665328
SYBU	cg09858677	2.11666e-05	0.00271269	0.409512	0.0913979	0.456007	0.0641654	0.515992	0.0739171	0.0599847
SYBU	cg10061727	0.00145561	0.0418922	-0.221572	0.0675251	0.788565	0.0334813	0.765423	0.0248355	-0.0231418
SYBU	cg11860649	3.13797e-10	9.53884e-07	-0.714138	0.101338	0.310252	0.0592191	0.224801	0.0516397	-0.0854509
SYBU	cg13456086	0.000160603	0.0105496	-0.247278	0.0628479	0.777366	0.0292018	0.744524	0.0379321	-0.0328418
SYBU	cg15864418	0.000197611	0.0120755	-0.230207	0.0593911	0.870832	0.0181062	0.855303	0.0197404	-0.0155294
SYBU	cg19571412	0.00148412	0.0424135	-0.232913	0.0711138	0.0827905	0.0153173	0.0737444	0.0147231	-0.00904615
SYBU	cg20876538	1.48176e-05	0.0021279	-0.298304	0.0652371	0.5563	0.0513211	0.50171	0.0428427	-0.0545901
SYNPO	cg00227093	1.7814e-07	9.01611e-05	-0.505398	0.089533	0.239348	0.0422607	0.185496	0.0386392	-0.0538528
SYNPO	cg01590948	0.00134756	0.0399988	-0.228654	0.0691723	0.187041	0.0281348	0.167121	0.0312361	-0.0199199
SYNPO	cg01970941	3.87583e-11	2.21407e-07	-0.375933	0.0501885	0.281301	0.0255383	0.23766	0.03188	-0.0436409
SYNPO	cg02770938	0.000210221	0.0125906	-0.345843	0.0896295	0.814912	0.0404558	0.773335	0.0487791	-0.0415761
SYNPO	cg04604050	4.76024e-05	0.00471572	-0.419325	0.0982683	0.688111	0.0589481	0.626804	0.0684803	-0.0613065
SYNPO	cg04934500	5.70271e-13	1.06628e-08	-0.867719	0.103678	0.334289	0.0579446	0.227068	0.0637736	-0.107221
SYNPO	cg05876069	1.77675e-05	0.00240898	-0.348518	0.0770058	0.503667	0.0558915	0.449183	0.0561276	-0.0544845
SYNPO	cg06654628	2.47664e-05	0.00303593	-0.409414	0.0922177	0.388257	0.0624283	0.329543	0.0569171	-0.0587135
SYNPO	cg06732545	0.00182205	0.0480691	-0.174364	0.0543179	0.562817	0.0365274	0.537181	0.0517994	-0.0256356
SYNPO	cg07714393	9.30134e-15	6.90741e-10	-0.909404	0.0986714	0.349103	0.056739	0.229938	0.0546576	-0.119165
SYNPO	cg12921411	1.59183e-05	0.00223427	-0.455913	0.100108	0.139214	0.0328418	0.108445	0.0277241	-0.0307689
SYNPO	cg13353516	2.20636e-06	0.000552022	-0.308556	0.0611192	0.504606	0.0443272	0.461737	0.0416566	-0.0428695
SYNPO	cg13590277	0.000128107	0.00911129	-0.450539	0.112701	0.50396	0.0815877	0.430817	0.0900835	-0.0731427
SYNPO	cg13897374	8.77892e-06	0.00146534	-0.431075	0.0916021	0.133084	0.0292133	0.105267	0.0243102	-0.0278163
SYNPO	cg14600885	7.00602e-05	0.00611903	-0.223744	0.0537436	0.318491	0.0332762	0.284115	0.0312177	-0.0343759
SYNPO	cg15167202	0.000676445	0.0261993	-0.336709	0.0957312	0.667652	0.0682378	0.620435	0.0785483	-0.0472167
SYNPO	cg15599668	1.11289e-12	1.68354e-08	-0.740293	0.0899388	0.508216	0.0627711	0.391187	0.0693742	-0.117029
SYNPO	cg15618414	0.000659013	0.0258035	-0.263171	0.0746566	0.631241	0.0542217	0.590372	0.0519086	-0.0408692
SYNPO	cg15697257	2.42213e-05	0.00298884	-0.351697	0.0791138	0.27549	0.0404463	0.23415	0.0445815	-0.0413394
SYNPO	cg18446916	0.000285563	0.0152526	-0.129005	0.0342096	0.688752	0.0209049	0.67141	0.0247353	-0.0173426
SYNPO	cg23751749	3.9452e-07	0.000160497	-0.63978	0.117182	0.335811	0.0681323	0.25537	0.0726558	-0.0804411
SYNPO	cg23969269	6.93208e-12	6.90578e-08	-0.871616	0.11102	0.383852	0.0686353	0.267505	0.0648727	-0.116348
SYNPO	cg25162888	6.58874e-05	0.00588828	-0.393384	0.0941156	0.51036	0.0671817	0.449097	0.0749781	-0.061263
SYNPO	cg25934997	2.7484e-15	5.61283e-10	-0.980846	0.10361	0.0989908	0.0280632	0.0548718	0.0140077	-0.044119
SYNPO	cg26584034	0.00135696	0.0401567	-0.350976	0.106247	0.611139	0.0784905	0.562012	0.0918939	-0.0491269
TBC1D4	cg02301706	0.000302515	0.0158267	-0.307959	0.0820262	0.960758	0.00906635	0.953568	0.0109587	-0.00718987
TBC1D4	cg02813563	0.000116162	0.0085112	0.502667	0.124894	0.825289	0.0477465	0.864074	0.0450734	0.0387846
TBC1D4	cg05549863	0.000495229	0.021562	0.269138	0.0745471	0.707702	0.0380424	0.744761	0.0453946	0.0370584
TBC1D4	cg11737070	0.000113617	0.00838642	0.311911	0.0773803	0.294119	0.0466418	0.326385	0.0524594	0.0322664
TBC1D4	cg12665260	0.00190981	0.0494455	0.302431	0.0946571	0.194031	0.0417013	0.229602	0.0506759	0.035571
TBC1D4	cg25547220	9.54263e-05	0.00748896	0.588057	0.14417	0.654871	0.0888988	0.727829	0.0884643	0.0729572
TBC1D4	cg25939954	2.5555e-06	0.000609863	0.590011	0.117706	0.70569	0.065647	0.76823	0.0729905	0.0625403
TMEM176B	cg00005423	0.000169491	0.010933	-0.31254	0.0797413	0.903189	0.0174053	0.878788	0.0276054	-0.0244018
TMEM176B	cg01106366	0.000171682	0.0110247	-0.192853	0.0492498	0.377973	0.0319105	0.350328	0.0317419	-0.0276451
TMEM176B	cg03964111	2.04363e-06	0.000522999	-0.44903	0.0886171	0.646648	0.0568574	0.581197	0.0544671	-0.0654515
TMEM176B	cg04318607	2.61473e-09	4.26585e-06	-0.732813	0.111203	0.181371	0.0504919	0.12017	0.0287535	-0.0612014
TMEM176B	cg05429873	0.00166031	0.0454215	-0.325325	0.100418	0.486561	0.0735274	0.444926	0.0700604	-0.0416357
TMEM176B	cg05726600	1.39526e-06	0.000399121	-0.355561	0.0689144	0.484976	0.048836	0.433735	0.0440938	-0.0512411
TMEM176B	cg07698196	3.2279e-06	0.000722617	-0.412425	0.0832287	0.551065	0.0556104	0.486111	0.0625368	-0.0649538
TMEM176B	cg08359956	1.55006e-05	0.00219335	-0.284166	0.062303	0.218027	0.0326958	0.189074	0.0283555	-0.0289532
TMEM176B	cg10321493	0.00180591	0.0478396	-0.281002	0.0874601	0.937773	0.0150436	0.926812	0.0115158	-0.010961
TMEM176B	cg10409299	3.38864e-05	0.00374579	-0.371898	0.0853493	0.837784	0.0324731	0.803431	0.0379299	-0.0343526
