# Supplementary material for: Genes with epigenetic alterations in human pancreatic islets impact mitochondrial function, insulin secretion, and type 2 diabetes
Source: Nat Commun. 2023 Dec 12;14:8040. doi: 10.1038/s41467-023-43719-9 (PMC10716521; doi:10.1038/s41467-023-43719-9)
Supplement: Supplementary file 4 — Supplementary Data 1-17 [file 41467_2023_43719_MOESM4_ESM.zip › Supplementary Data/Supplementary Data 11.xlsx]

## Sheet: Epic_T2Dq005_hg38_FOXA2
Supplementary Data 11. Sites with differential DNA methylation between human pancreatic islets from T2D cases (n=25) and controls (n=75) in regions bound by islet-specific transcription factors (Pasquali et al., 2014).
p-values are based on a linear regression analysis adjusted for age, BMI, sex, days in culture, and islet purity. Correction for multiple testing was performed using FDR analysis to produce q-values.
Chromosomal positions are based on hg38.
		EPIC array data in the Islets T2D case-control cohort
UCSC_REFGENE_NAME	FOXA2 genomic binding sites (hg38)	EPIC_pos_hg38	ILMNID	p-value	q-value	Coefficient	Standard error	Mean controls	s.d. controls	Mean cases	s.d. cases	Diff. of means (cases-controls)	Relative change (Diff. of means/Mean controls)	HbA1c association (FDR<5%)	INFINIUM_DESIGN_TYPE	FORWARD_SEQUENCE	GENOME_BUILD	CHR	MAPINFO	STRAND	UCSC_REFGENE_NAME	UCSC_REFGENE_ACCESSION	UCSC_REFGENE_GROUP	UCSC_CPG_ISLANDS_NAME	RELATION_TO_UCSC_CPG_ISLAND	Gene with differential expression in T2D islets (FDR<5%) within 10kb from methylation site
ANKRD65;ANKRD65;ANKRD65	chr1:1420933-1421589	chr1:1421541	cg23537515	0.0018	0.047	0.256	0.08	0.359	0.056	0.401	0.067	0.042	0.117		II	AGGACAAGCAGGAACATGCTTGTGGACGAAAGTTGCTCAGACGCCACCTCCCCCAGGAAG[CG]CAGCCTTGGATGTACCCCGATGTGCCCCTGGAAGGCCTCACAGGGCTCTCCATGGGGCCC	37	1	1356921	F	ANKRD65;ANKRD65;ANKRD65	NM_001145210;NM_001243536;NM_001243535	TSS200;TSS200;TSS200	chr1:1355159-1356000	S_Shore
	chr1:2445651-2446141	chr1:2445976	cg16904348	1.5e-05	0.0021	0.32	0.07	0.452	0.05	0.498	0.062	0.046	0.103	Yes	II	CTTCATTAGCTGCTGTCGCACCCACAGTGCCGTCTGTCCGGGAACGGAGGGAGCCTGGCC[CG]AGCCCCATGCCAGAGCCCCAAGAGCTGCCTGCCACCTGCTCCAGTGATGGGCACGCCGAC	37	1	2377415	F				chr1:2374818-2375814	S_Shore
PRDM16;PRDM16	chr1:3190602-3191263	chr1:3190726	cg20253172	0.0013	0.04	0.206	0.062	0.517	0.044	0.551	0.049	0.033	0.064		I	TCCATCTGGACACAGCCGGGCTCAGTCTCTTCCCAAATACCACGCCCCGCCGGTCGCCGC[CG]AAGCCCACCTGCCTGGAGGAAATCACCCGTGAGCGCATTTGCTCGCCGTGGGGTCTGCAA	37	1	3107290	F	PRDM16;PRDM16	NM_022114;NM_199454	Body;Body	chr1:3102540-3103352	S_Shelf
CAMTA1	chr1:7648817-7649440	chr1:7649005	cg24865247	7.3e-05	0.0063	-0.307	0.074	0.71	0.044	0.657	0.046	-0.053	-0.075		II	TGGGCCACAGGCCTCCTTTCTCACATCCAGGTGCGAGGAGGGCAGGCGTTGGAGGCCACA[CG]GAGCTTAGTGTAGCCACACTCCCAGAGGAAGCCAGTCCCCAGCATGCACTAAGTACTGGG	37	1	7709065	F	CAMTA1	NM_015215	Body
	chr1:8194311-8195126	chr1:8194593	cg13836573	3.6e-06	0.00078	-0.59	0.12	0.963	0.011	0.942	0.023	-0.021	-0.022		II	ACAGCATTCTGCCCATGCTTGGTGCTGCTTCTCCAAAAGGCGACTCTGGCGTGTGTTGGG[CG]TTACATCATTCTCTCCTTCAGGGGCTTAAATGATGAAATATCAAGAGAGGGAATTAAATA	37	1	8254653	R
	chr1:8194311-8195126	chr1:8195058	cg17013903	5.3e-05	0.005	-0.353	0.083	0.852	0.026	0.813	0.042	-0.039	-0.045		II	CCTCGGGTTCAGAGAGCTTCCTGGGTGAACATAAAGGCTGTTGCCTCTGCCCTCAGGGCA[CG]TCCGAGGAGGAACCCTAAATAGCTTAGGGTCCCAATCCTGTCCTTTTATTCCCATCTAAT	37	1	8255118	R
	chr1:9438164-9438805	chr1:9438524	cg07322117	2e-05	0.0026	-0.427	0.095	0.049	0.015	0.039	0.009	-0.009	-0.194		II	GATTGACATATTTGGAGATTCTCTTGCCAAATCCAATTGGCAGCTTCATAATTATGGAAA[CG]TCCATGTTATTTCCACTCAACCAGGGTTAGGGCTGCTGGTATCTGATTCAATGTTTACTT	37	1	9498583	R
MTOR	chr1:11237261-11237796	chr1:11237358	cg07493824	0.0012	0.038	0.374	0.112	0.414	0.083	0.465	0.085	0.051	0.124	Yes	II	AATTCTACCTTACGCTACAGACCAAGCAGCTGAGCTTGGCATTCTCATATTATTTAAGAA[CG]AAAGCCAGGATCACAGACTGGAGCAATGACTATTAGAACAAATAGTGGAAACGGTCTCAC	37	1	11297415	F	MTOR	NM_004958	Body
	chr1:11308788-11309148	chr1:11309058	cg22845457	0.00018	0.011	0.348	0.089	0.384	0.058	0.442	0.065	0.058	0.15		II	AGAGTGTGATAAAATTGTCTGCAGGTGCTGCCTGGCATTTCAATTATACGAGGCCTGTAC[CG]CCCAAGGGGCAGGCAGGTCTCAGCTGTCCAGGACCTGGGCTGGACATTTACAGACTCGCT	37	1	11369115	R
	chr1:11909590-11910122	chr1:11910109	cg06223676	7.8e-07	0.00026	-0.559	0.106	0.211	0.047	0.159	0.038	-0.052	-0.246		II	AGCAATCTCAGTTTCAGGAAAGATAGATTGAAGGAAAAAGGGGACTAGTAATTTTAAAGA[CG]AAAATTATTTGGTGCACAATGCATTGTGGGTATGCAAATAAAGTCTCAGCAATCAAGCTC	37	1	11970166	F
VPS13D;VPS13D	chr1:12355871-12356452	chr1:12356311	cg07139350	0.0017	0.045	-0.412	0.127	0.819	0.058	0.774	0.077	-0.045	-0.054	Yes	II	AACTGTCTTTTTAGGCAAGAAACTGAGCCCACTAAATAGATTCAGTTTTCACTCTTTTCC[CG]CTTGATGGTTTTATTCATTCACCATTTGCATCTCTTTCAGATAGACTGGGTGGTATTGAT	37	1	12416368	R	VPS13D;VPS13D	NM_015378;NM_018156	Body;Body
DHRS3	chr1:12615843-12616501	chr1:12615964	cg03546360	2.3e-05	0.0028	-0.313	0.07	0.156	0.026	0.132	0.023	-0.024	-0.155	Yes	I	AGAGGGAGTCCTGGACAGCCAGACCCCTGCTAGCTTGGCCACCACAGGCTCCGGCCAGCC[CG]GCTAGGGAAGAGTTAATCGGATCGGCTTTGGCTGATAGTTCAGGCTCCAAAGTTCAGTCC	37	1	12675968	F	DHRS3	NM_004753	Body	chr1:12676983-12678642	N_Shore
TMEM51;TMEM51;TMEM51;TMEM51	chr1:15202049-15202587	chr1:15202340	cg23578515	0.00061	0.025	-0.388	0.109	0.23	0.053	0.2	0.057	-0.03	-0.129		II	CAAATCAGCTATTGAGTAGGTAAACAGTCTGTGCTGGCAGGCACCATACACAGGTGTGAA[CG]GGAATGCCACCTGCAGGAGTTGCCTGGGTCTGCCATAACAAATTACCCCAAACTTCATGG	37	1	15528836	F	TMEM51;TMEM51;TMEM51;TMEM51	NM_001136217;NM_001136216;NM_001136218;NM_018022	5'UTR;5'UTR;5'UTR;5'UTR
DDI2	chr1:15620099-15620735	chr1:15620282	cg16034863	0.00036	0.018	0.357	0.097	0.364	0.064	0.414	0.068	0.05	0.137		II	TGTTCTGTTGGCTCCATTGTAACCTGACAACACAGTATCTATTTTAAGGTGTCTGGTGGT[CG]GTTGTCTTTCACTTGCTTGCTTGCCCATCAGGCAGGAACAGGATCCACCCTAGACACTTG	37	1	15946777	R	DDI2	NM_032341	Body	chr1:15943821-15944356	S_Shelf
SPEN	chr1:15939295-15940100	chr1:15939353	cg26059919	9.1e-05	0.0073	0.337	0.082	0.869	0.027	0.891	0.03	0.022	0.025		II	CAGCCTGCCTACGTGCTGCAGATCTTCCCGCCCTGTGAGTTCTCTGAGAGTCACCTGTCC[CG]CCTGGCCCCTGACCTCCTTGCCAGCATCTCCAACATCTCTCCCCACCTCATGATTGTCAT	37	1	16265848	R	SPEN	NM_015001	Body
	chr1:15985542-15986077	chr1:15985743	cg07214406	0.00095	0.032	-0.263	0.077	0.685	0.047	0.644	0.057	-0.041	-0.06		II	TTCACAGGTTTTGCTGAGTGCTTCCGGGAAGTCACATCATGGGCCCCCTTGGTGGGTCTG[CG]TGGCAGCAATCTGACTTTCCCTTTGGGAATTTCCCCATCAACCTTCCAAGCAATGGGTTT	37	1	16312238	R
ARHGEF10L;ARHGEF10L	chr1:17670175-17670730	chr1:17670386	cg07093748	0.0018	0.048	0.236	0.074	0.417	0.054	0.451	0.062	0.035	0.083	Yes	II	CTTGATCCCAGCAGAGGCAGAAGCGAGGCCTGTTAAATAATAATGTCGCTCACCGGGGCC[CG]TGTCAACACCGCGTCCTCCGCGTTCATGATCTAGATCGCACCGCCTTCAAAGTCTAATCC	37	1	17996881	R	ARHGEF10L;ARHGEF10L	NM_001011722;NM_018125	Body;Body
ARHGEF10L;ARHGEF10L	chr1:17670175-17670730	chr1:17670424	cg08714895	0.0016	0.044	0.337	0.104	0.683	0.062	0.725	0.068	0.041	0.061	Yes	I	AATAATGTCGCTCACCGGGGCCCGTGTCAACACCGCGTCCTCCGCGTTCATGATCTAGAT[CG]CACCGCCTTCAAAGTCTAATCCAGTCGTTTGGAGTTCATTTTAACCGATTGCTGGAGGGG	37	1	17996919	F	ARHGEF10L;ARHGEF10L	NM_001011722;NM_018125	Body;Body
PAX7;PAX7;PAX7	chr1:18719976-18720504	chr1:18720213	cg03739172	1.6e-05	0.0022	-0.281	0.062	0.277	0.034	0.244	0.033	-0.034	-0.122		II	CCTCCAAGGCTCTGCGTGCCTGCGGATGTTTGAGAAGCACTAGAGGATGACCTCTCATGC[CG]TCCCCTCCTCCCAGCTCTCAGATGCTCCATAAGCTCCCTGCGATGACTCAAAGTAAACAC	37	1	19046707	R	PAX7;PAX7;PAX7	NM_013945;NM_002584;NM_001135254	Body;Body;Body	chr1:19043390-19043828	S_Shelf
CAPZB	chr1:19430092-19430803	chr1:19430345	cg24671886	3.8e-05	0.0041	-0.609	0.141	0.36	0.082	0.275	0.085	-0.086	-0.238		II	ACTCTACAACAGCCATCAGTTGATCTTTCCCTTACACATCCCTCCAGGAAGTGAAATATC[CG]AAATGAGTCATACTCAGGAGTCGGAGCTATACTTCCACTGTAGTTTTTTTGGATAACCAA	37	1	19756839	F	CAPZB	NM_004930	Body
ZBTB40;ZBTB40	chr1:22527356-22527950	chr1:22527817	cg10111865	2.7e-05	0.0032	0.391	0.088	0.482	0.062	0.541	0.073	0.059	0.123	Yes	II	GTTTGGTCACCATGGAAGCTTTTATTGCTCCCACATGGTCAGGTCTCACCCTGCTTGAAG[CG]CAGAAGGCACAGCCTTACTGACCAGCACGCCCACTGACTGGCATCTGCCGGCTTTGTGCA	37	1	22854310	F	ZBTB40;ZBTB40	NM_014870;NM_001083621	3'UTR;3'UTR
TCEA3	chr1:23417354-23418079	chr1:23417975	cg07567926	0.00014	0.0096	-0.344	0.086	0.475	0.061	0.432	0.068	-0.044	-0.092		II	TTCCAGTTTTTGATAAGGACTTTGGCCAAGGACACCACCTCCTTGTCTGAGCAGTGCTTG[CG]GACCCCATTAACAGCAACTCCAATCCTGGTTGTCTGCAAAGTGAGAGGGTTAAGGCATAA	37	1	23744468	F	TCEA3	NM_003196	Body
	chr1:23562151-23562829	chr1:23562473	cg02675394	6.1e-07	0.00022	-0.389	0.073	0.033	0.007	0.027	0.005	-0.006	-0.195		II	CGGTCCCACAGCTGTGTTGATCTAAGACTCAGCCCCAGACAGCCTGGCGCCAGGGTGGGA[CG]TCATGCGTTCACACAGGGATGCGTGTCCCAGGCAACCTTTCCTCGGGCAGTCACCGGCCG	37	1	23888963	R				chr1:23885682-23886212	S_Shelf
	chr1:23562151-23562829	chr1:23562496	cg08540100	0.00078	0.029	-0.323	0.093	0.068	0.018	0.056	0.013	-0.012	-0.182		II	AAGACTCAGCCCCAGACAGCCTGGCGCCAGGGTGGGACGTCATGCGTTCACACAGGGATG[CG]TGTCCCAGGCAACCTTTCCTCGGGCAGTCACCGGCCGGCGACTGCCTCCCCCACCAATGA	37	1	23888986	R				chr1:23884842-23885087	S_Shelf
	chr1:23562151-23562829	chr1:23562602	cg24445316	0.0012	0.038	-0.246	0.074	0.061	0.014	0.053	0.01	-0.008	-0.124		II	CCTCCCCCACCAATGAGCGCCGGACACCCGAGAAAGGGGCGGGGTCTGCATCGCCCCAAC[CG]CGAGCGGCTTGTGAATTGCAGATGCTGAGAACTTGATAATGTTGCTTCAATTGGGGCCCT	37	1	23889092	F				chr1:23885682-23886212	S_Shelf
	chr1:26990540-26991013	chr1:26990943	cg17029721	3.1e-05	0.0035	-0.417	0.095	0.303	0.058	0.258	0.065	-0.045	-0.15	Yes	II	ACTTTGGTTTCTCATCAGGAAGAGACGGCTATCAATCTCCCTTTCTTAGGGATGATATCA[CG]AGACAGAGAACATTCATTCCTTCAATAAATATATACTGTGCATCTTCTCCCACTCAGATA	37	1	27317434	R				chr1:27320127-27321146	N_Shelf
	chr1:28792794-28793203	chr1:28792907	cg09452720	0.00037	0.018	0.472	0.128	0.439	0.096	0.515	0.11	0.076	0.173		II	GCCACTTTCTCTCCCTTGGTGGCTCAGTAACAGAAGATCTAAACAAAGCACTTAAATTTC[CG]TTAATGGAGTCAGGAATCATCAGTAAGTGGTTTTAGAGATTATTTGCTATCTGTTTACAA	37	1	29119419	R
	chr1:29682802-29683280	chr1:29683227	cg12141388	3.8e-07	0.00016	-0.567	0.104	0.392	0.071	0.313	0.072	-0.079	-0.201	Yes	II	AGCCAGCTCCTGGCCCTTGGCAGCTTCTGTGTGGTGCTTCTCCAGCAGCAAAGGCTTGTG[CG]TGAGAATCTCAGCACCTGAGAACCCCATGGTTCTCGGCTACCAGAATCTTACATCTCCAA	37	1	30156074	R
	chr1:31170644-31171037	chr1:31171034	cg20060846	0.00082	0.03	-0.294	0.085	0.199	0.037	0.168	0.038	-0.031	-0.157	Yes	II	TGACTGAGGGGAACTGCTGAGTCACTGGAACTGAGGCCCAAGGCAGGGTGTGGCCTCCAT[CG]CCTGGTTAGGGGTGGGGCAGAGTGGGACTGCCCCCACCTCCTCTGGGTGACTGAGGCTGA	37	1	31643881	R
	chr1:42339801-42341384	chr1:42340873	cg05233713	0.0014	0.041	0.265	0.081	0.514	0.057	0.556	0.056	0.042	0.081		II	CCCTCTCTCCTGCCTTCAAAGACTCTAAACCAGCAGGATTGTTTACACCAATATGCGAGT[CG]TAAGGTCCTGGGTGAGGCACTGTGAGAAGGTGTGTTTACATCCAAGTGTCACAAATAAAG	37	1	42806544	R
TCEANC2;TCEANC2	chr1:54081526-54081955	chr1:54081751	cg23879308	4.8e-07	0.00018	-0.28	0.052	0.399	0.035	0.36	0.031	-0.039	-0.097		II	AATTCTTCCCTCTTGCTGACAAGTCGCATCCCCCACTGGGCTCCTTTACAGCCCTACCTA[CG]CTTCCTGGGCTGGTTTGGCTGGTGTTGACAGAACACTCCTGACCAGTCTGGGCATGGCTC	37	1	54547424	F	TCEANC2;TCEANC2	NR_130900;NM_153035	Body;Body
PPAP2B	chr1:56579577-56580152	chr1:56580026	cg04669889	9.9e-07	0.00031	-0.423	0.081	0.378	0.051	0.318	0.053	-0.06	-0.159		II	AAAATATAATTTTTAAGGAAAACAAGTTGTTTGTTTGTTTAAGATCTTAACATCCAACAC[CG]GGTACTACGCTAGATTTTGAGAATACTAAAATGAAAAAGACTGCACGACTGTGGAACCAC	37	1	57045699	F	PPAP2B	NM_003713	TSS1500	chr1:57044102-57045117	S_Shore
C1orf168	chr1:56818547-56819284	chr1:56818774	cg19807231	3.1e-06	0.0007	-0.361	0.073	0.655	0.043	0.607	0.065	-0.048	-0.073		II	AAAGTAGTTATTGTACCAGTAATTCTCTTTCATGAGTGAGGGACCCAGGGCTCAGGATGA[CG]GACACACTTGCCCCAGGCCACACAGTTAACAAGGAGCAGAACCCGGTCTAGAGCCACAAG	37	1	57284447	F	C1orf168	NM_001004303	Body
	chr1:58357847-58358884	chr1:58357907	cg19810723	0.00037	0.018	-0.373	0.101	0.927	0.018	0.907	0.028	-0.021	-0.022		II	AAAGGAGATGTCTCTCCTTCCCTCCCTCAATTCTTTCCATCCTCCCTGCCTTCCTCCACC[CG]TAAACATTTATGAGACCAATTAGGTGTCAGCAGTGGTGTTCAACAGTTTTCTTATGTTCC	37	1	58823579	F
	chr1:58815159-58815634	chr1:58815169	cg16037711	2.2e-07	0.0001	-0.403	0.072	0.346	0.046	0.289	0.048	-0.056	-0.163		I	CAGGAGGCCTGGCCTGGCAATAACTCATTTGAATCATTTGATCCTCAAATGGGATGGGGG[CG]AGTGGGCGGATTCTGAGGCTGCCTTTGGAATGCGTTTCTGTGATCCTAGGAGGGAATTTC	37	1	59280841	F				chr1:59280951-59281194	N_Shore
	chr1:58815159-58815634	chr1:58815280	cg15687600	8.3e-07	0.00027	-0.421	0.08	0.044	0.011	0.034	0.007	-0.01	-0.23		II	GAGGGAATTTCAATGCATTCTTCCATTCACGTATTTATTTATTCACAGATTCCTATCAGG[CG]AAGGCCGCCTTTCCTGGCCTCCCCCACAGGCCCGCCAGCGATTCGTCCTTACAAGGCTAG	37	1	59280952	R				chr1:59280951-59281194	Island
LINC01135;LINC01135;LINC01135	chr1:58893378-58893983	chr1:58893620	cg21625331	0.00014	0.0098	-0.243	0.061	0.241	0.033	0.218	0.027	-0.024	-0.099		II	TCAGCCTGGCAGCTGGCAAGTCATGGAGCACTGCCTGTCCATCTGCGAGCTAACAACAGT[CG]CGCTGGAAGTCAACAAGGGAAATGGAAAGGGAGAGACCCAGCCTCCACAGGGGCTCACGC	37	1	59359292	R	LINC01135;LINC01135;LINC01135	NR_034015;NR_034014;NR_108106	Body;Body;Body
FGGY;FGGY;FGGY;FGGY	chr1:59507079-59507603	chr1:59507229	cg05910206	4.1e-05	0.0042	-0.303	0.07	0.62	0.044	0.573	0.051	-0.047	-0.076		II	ACAGCTGGATTGGGTACAGCTCTGCATCGGCCTTATTTGAACAGAGTTTGAACAGTTGGC[CG]CCTGTGGGTGGTTGAAGTATGTCTTCTGTGATTGGCTGAGACTCAGCTTCTAGTTACAAG	37	1	59972901	R	FGGY;FGGY;FGGY;FGGY	NM_018291;NM_001244714;NM_001113411;NR_103473	Body;Body;Body;Body
	chr1:67652789-67653332	chr1:67653060	cg07052157	0.0014	0.04	0.273	0.083	0.338	0.056	0.378	0.061	0.04	0.12		II	TAAGGAGACTGCCAGGAAGACAGCTGCCTCCTCTGCTGACTCTTACTCATTACCTACTGA[CG]GAGCACTTCTCCACTCTAGACCACAGCCACAGGAGTAAATAACCCTCAATCAACAGAGGA	37	1	68118743	R
	chr1:81681410-81682034	chr1:81681739	cg17222682	0.0016	0.044	-0.335	0.103	0.113	0.03	0.092	0.019	-0.022	-0.193		II	GCCTAATTTTAGTTCAGCCTTGAGAAGGGGGAATTGTTTTCCTCACCATATGCATAGCAC[CG]CAACAGCAGCAAAGCAGGTGGGGCTTTGCCAAGCACTTGTTTACTTTCTTGTTTTTTTAT	37	1	82147424	F
	chr1:84253803-84254500	chr1:84253995	cg08133848	7.9e-08	5e-05	-0.471	0.081	0.344	0.052	0.284	0.051	-0.06	-0.174		II	GACAGACTGAGTGCCTGGGGGAGCACCCTTGAGGCTGATCTTCGGCCCAGCTCTTCTAGT[CG]GTCTACAGGCTTTGCTGGCTGGGCTCCCTGTGAAGACAAGTGCCCCTTTATGCCTGTTCC	37	1	84719678	F
CTBS	chr1:84573751-84574259	chr1:84574123	cg16133940	0.0011	0.035	-0.161	0.048	0.025	0.003	0.022	0.003	-0.002	-0.084		II	CTCTGAGCCCGAGCTTCCTCATCTATAAATTGAAGGATCCGTAAACAGGAAGGCCCTCAT[CG]AGTGGTCAAAGCTGGTTTCGGCGCCCACGGCACCTCTCCTTAGGGCTCCGTTCTACCCTA	37	1	85039806	R	CTBS	NM_004388	Body	chr1:85039825-85040344	N_Shore
LPAR3	chr1:84834293-84834775	chr1:84834412	cg22510161	6.7e-06	0.0012	-0.366	0.077	0.604	0.053	0.545	0.049	-0.058	-0.096		II	AAGAAGACCTTTAAATACTAATAAGAGTAGAATTTGACCCTTAGGTAACCAGGTTGGAGA[CG]ATAGCAAATGAGAAGATAGATGAGCAGAAGTGATGTTACTATACCTGGAAAATCAACTTT	37	1	85300095	F	LPAR3	NM_012152	Body
CLCA3P	chr1:86648253-86649512	chr1:86649023	cg25503618	4.9e-06	0.00098	-0.436	0.09	0.735	0.049	0.688	0.055	-0.047	-0.064		II	TAGCAAGTGGCCCAAGCTTTCAACCAAAATAGTCTGATTCCAGAATTCATGTACTTAAAA[CG]CTGTGCTACATACTATCTCCCAAATTACTAACATTATCAGTGTTCATAAACAGATATGAC	37	1	87114706	R	CLCA3P	NR_024604	Body
BTBD8	chr1:92079964-92080543	chr1:92080105	cg24174988	0.0012	0.037	-0.228	0.068	0.075	0.016	0.067	0.009	-0.008	-0.105		II	CATTTATACCTCAGGGTTAAGAAGCCAGGTAAGTGAGGGGGTGTGACTCGCCCAGTCTTT[CG]TTGGAAAAAAGTGTAGACCTGTCAGGAAGACACAGCATAGAAAGGCTGCATGTGCTGATT	37	1	92545662	F	BTBD8	NM_183242	TSS200	chr1:92545819-92546480	N_Shore
BCAR3	chr1:93567318-93567896	chr1:93567335	cg24879726	0.00041	0.019	-0.34	0.093	0.892	0.028	0.873	0.029	-0.019	-0.021		II	TTACCTGCCAGGATCCTCTCAGCATTCATCCGGTAGCTGTCTGCAGCCTCGGCCATGAAT[CG]CGCTGTTGCCAAATGGTTCAGCATGATTTCACAGCTCTGGTCGTTTTTTTCCCACATGTC	37	1	94032892	F	BCAR3	NM_003567	Body
BCAR3;BCAR3;BCAR3;BCAR3;BCAR3	chr1:93585150-93585538	chr1:93585230	cg22836612	0.0013	0.039	-0.337	0.101	0.055	0.016	0.048	0.013	-0.007	-0.121		II	GCCTGTGAGCACACACCTTCGCCCAGGGCAGGCCACCAGCCAGCCAACTAGCAGGCCCGA[CG]TCAGGGCAGGTGGCACCTGGCCAGAGCTGCATAAGGGAGCCACTGAAGGACACTGGGGCA	37	1	94050787	F	BCAR3;BCAR3;BCAR3;BCAR3;BCAR3	NM_001308251;NM_001261410;NM_003567;NM_001261409;NM_001261408	TSS200;Body;Body;Body;Body
BCAR3;BCAR3;BCAR3;BCAR3;BCAR3	chr1:93585150-93585538	chr1:93585346	cg15676301	0.00017	0.011	-0.455	0.116	0.263	0.06	0.217	0.073	-0.045	-0.172		II	GGGGCAGGGCAGCAGGCCATGAGCCATCTTTTCCCCTCCTCCCACTTAAACATTTCTGGG[CG]TGCTGCGTGTACAAAGTGGTGACAAGTTCTAGGAGGATCTGCATTCCAAAGGGCAAACAG	37	1	94050903	F	BCAR3;BCAR3;BCAR3;BCAR3;BCAR3	NM_001308251;NM_001261410;NM_003567;NM_001261409;NM_001261408	TSS200;Body;Body;Body;Body
BCAR3;BCAR3;BCAR3;BCAR3	chr1:93614485-93614856	chr1:93614694	cg13632994	0.00023	0.013	-0.27	0.07	0.237	0.033	0.212	0.039	-0.025	-0.106		II	TGGCAAAGCAATATTGCCTTTTGGTGTTTAATTAGCAAGTCTGTCAGCAAACACCCTGAG[CG]CCCTATGCCCTCCCACCTGGCTGTGCAACCTGTTGGGAGGATGGGGACTGTGTACCCACT	37	1	94080251	R	BCAR3;BCAR3;BCAR3;BCAR3	NM_001261410;NM_003567;NM_001261409;NM_001261408	TSS1500;Body;Body;Body
BCAR3;BCAR3;BCAR3;BCAR3	chr1:93614485-93614856	chr1:93614813	cg11163887	7.7e-05	0.0065	-0.246	0.06	0.407	0.039	0.375	0.041	-0.032	-0.079		II	ACTTCTGACTCAACTGTTTGTCCTATACCTTCCTTTAAATCCTTCACTTTAATTACTCAT[CG]CCACTCTGATTACCCACTTTGCGTAACCTAGATCCTGCACACAAACCTCGCATCCAACGC	37	1	94080370	R	BCAR3;BCAR3;BCAR3;BCAR3	NM_001261410;NM_003567;NM_001261409;NM_001261408	TSS1500;Body;Body;Body
VAV3	chr1:107788691-107789328	chr1:107788756	cg11648981	0.00033	0.017	-0.303	0.081	0.842	0.03	0.812	0.04	-0.03	-0.036		II	GAAATATTCCCTGCTCTGCCTAAATTTATGCTGGTCTGTTAGAGTGTGTTAAACTTAGTA[CG]CAAATGATAAAGAATTGTTAGTACACAACCGTAAAAGAAACACTTTCATTTTGAAAATGT	37	1	108331378	R	VAV3	NM_006113	Body
	chr1:110134020-110134528	chr1:110134218	cg12301619	0.00011	0.0082	0.308	0.076	0.433	0.056	0.48	0.056	0.047	0.108		II	ACACTAACAGTATCTACTCTGTAACGTTGTAAGGAATAAAATGAACGGATGCACAAGGAG[CG]CTTAGATTATGCACTCGGGTATTAGCTGGAGCTTTCATTGTGTACCCAGCTGCCTGGGAG	37	1	110676840	F				chr1:110672810-110673339	S_Shelf
KCND3;KCND3	chr1:111988377-111989032	chr1:111988641	cg15211908	1.9e-06	0.00049	-0.315	0.062	0.348	0.039	0.306	0.037	-0.042	-0.12		II	AGACAGTAAACATACAGGCTCCCTCGAAGTAAGGTAAACAAGGCATACATTTGACCATCA[CG]TACATTCATGCAAAATACAGCAACGCATGCCTGGTCTTACAAACAGATCGCATTGTGCCT	37	1	112531263	R	KCND3;KCND3	NM_172198;NM_004980	5'UTR;5'UTR	chr1:112531559-112533773	N_Shore
KCND3;KCND3;KCND3;KCND3	chr1:111988377-111989032	chr1:111988866	cg09276363	0.0017	0.046	-0.23	0.071	0.243	0.036	0.221	0.035	-0.021	-0.089		II	GGCTGCCCGGGATAAAAGCAGAACATCTCGGATCCTATTCAAATGTCAACACTAAGCAAG[CG]CAGGAATTTAGTTGAGTCCAGGTAACTTTGCCCAGTCCCTTCCCGTCCCCCACCTCCAGT	37	1	112531488	R	KCND3;KCND3;KCND3;KCND3	NM_172198;NM_004980;NM_004980;NM_172198	5'UTR;5'UTR;1stExon;1stExon	chr1:112531559-112533773	N_Shore
KCND3;KCND3;KCND3;KCND3	chr1:111988377-111989032	chr1:111989031	cg00852622	3.2e-06	0.00072	-0.378	0.076	0.067	0.014	0.055	0.013	-0.012	-0.18		I	GCCGCGACGGCCCTTGGCGTCACGTAGAGACCTTTCCCAGAGCTCGCGGGGTGGAAGTGG[CG]TCGGGCAGGACCAGATGGACTGGCCCCCAGCCTCTGGTAGACACACCGCCGGCTCGCCGA	37	1	112531653	R	KCND3;KCND3;KCND3;KCND3	NM_172198;NM_004980;NM_004980;NM_172198	5'UTR;5'UTR;1stExon;1stExon	chr1:112531559-112533773	Island
CD2	chr1:116763224-116763949	chr1:116763847	cg16483188	0.00031	0.016	-0.396	0.106	0.577	0.071	0.527	0.093	-0.05	-0.087		II	CATTGCATTACAGTGACTGAAGGTCCAGCAACTGAAGACTAAGCCCACTGCTGTTACTAA[CG]CACTGTGCACCCGGGTTTCTCTCGTGGCTCCAGGGAAACTCTGTGAGAGGGTGCTGGCCG	37	1	117306469	R	CD2	NM_001767	Body
	chr1:116853588-116854406	chr1:116854073	cg15891991	1.3e-05	0.002	-0.343	0.075	0.449	0.051	0.393	0.049	-0.056	-0.124		II	AAATGAGACGTGGAAATTCCTCACCTGCCATAAGCTAGACAGAGCTTTTGAGATGCAAAC[CG]TATACACTCTCAGAGGAGAGGATTGAAACCAAAGAGAGAAGTCACTTTCAAAGCACCATC	37	1	117396695	R
	chr1:116902227-116903018	chr1:116902484	cg16134082	0.0007	0.027	-0.219	0.062	0.492	0.041	0.461	0.055	-0.03	-0.062		II	CAACACTGCTTTTTGAGATAACTTCCCAGATAAAGAACTCACAGCCAAATCAGTGTCTCA[CG]CTTTGCTTTCAAGGGAACCCAACCTACAGGAGTAGCCATGTGACATGTGAAACGCATTTC	37	1	117445106	R
	chr1:150477709-150478532	chr1:150477984	cg12103461	0.0015	0.043	0.33	0.101	0.042	0.012	0.054	0.021	0.012	0.286		II	GGTCAGCTGCTGTTCACAATTGCTAAGTAATAACTCACTGAGGCTGCATAGGCAAGGCTA[CG]AGAGGGTCATCAGTAAGAGAGATATTGGCCCTTAAGTAAACATCCTGTTCTGTCTTCCCC	37	1	150450460	F
SELENBP1;SELENBP1	chr1:151372422-151373105	chr1:151372647	cg24480379	0.00031	0.016	-0.364	0.097	0.094	0.026	0.078	0.019	-0.016	-0.169		II	ATTAGGGGCAGACAGAGCAGGCAATGGGTGATTGGAAACCCCTCTCCTTACCCATGCTGC[CG]ACTGGTACACTTTGATCCCGGCGGGTTTGCTGTGCTGGTGTCAGAGGCCGCTGTTCCGGG	37	1	151345123	R	SELENBP1;SELENBP1	NM_003944;NM_003944	5'UTR;1stExon
SELENBP1	chr1:151372422-151373105	chr1:151372697	cg26065909	0.00031	0.016	-0.367	0.098	0.082	0.021	0.069	0.02	-0.013	-0.157		II	CCCATGCTGCCGACTGGTACACTTTGATCCCGGCGGGTTTGCTGTGCTGGTGTCAGAGGC[CG]CTGTTCCGGGGAAGGAGCGAAGGGAGGGAATTTATACAACCAGCTGGGGGTGGGGCAGAG	37	1	151345173	R	SELENBP1	NM_003944	TSS200
CLK2	chr1:155273386-155273994	chr1:155273504	cg06658684	0.0019	0.049	-0.182	0.057	0.019	0.003	0.017	0.003	-0.002	-0.105		I	TCGGTCTCCGGCTCTGGCCTCTCCGCTCCGCCGCCGCCGCCGTGAGCGAGCACGTACGCA[CG]GACCGACGTCCTGCGTCGCTTCCCAGCTACCCCCTGGGCTCCGCCCCCAGGACCGCGCGC	37	1	155243295	F	CLK2	NM_003993	TSS200	chr1:155242861-155243436	Island
CLK2	chr1:155273386-155273994	chr1:155273509	cg07477187	5.4e-06	0.001	0.268	0.055	0.025	0.004	0.029	0.004	0.004	0.173		I	CTCCGGCTCTGGCCTCTCCGCTCCGCCGCCGCCGCCGTGAGCGAGCACGTACGCACGGAC[CG]ACGTCCTGCGTCGCTTCCCAGCTACCCCCTGGGCTCCGCCCCCAGGACCGCGCGCGCCAC	37	1	155243300	F	CLK2	NM_003993	TSS200	chr1:155242861-155243436	Island
LMNA;LMNA;LMNA	chr1:156123641-156124191	chr1:156124157	cg19238380	1.2e-05	0.0019	-0.312	0.068	0.434	0.045	0.381	0.052	-0.053	-0.123		II	GGGAAGCGTGTGGAAGCAGAGCCATGCCTGCTGTGGGTGCACATGCCCGCGTGAGGGAGT[CG]GGGTGTTTCATCCTGGGGCACCTGTGGGCTTTTGAGGTGTATGATATTCAGAACTTCACA	37	1	156093948	R	LMNA;LMNA;LMNA	NM_005572;NM_170707;NM_170708	Body;Body;Body
	chr1:156457209-156457879	chr1:156457620	cg04077677	0.00047	0.021	-0.212	0.058	0.028	0.004	0.024	0.003	-0.004	-0.127		II	CTGCCCGAGCGAAGCCCTTGGAGCTCTAAATACTTGGCAGCAAGTACAAAGCAAAGGTGG[CG]GGGTGGAGGGGGTGACGGGGGGCGGGGGATTGTCAAATGTAAATCAGTCCGACTGGAAGC	37	1	156427412	R				chr1:156426549-156427362	S_Shore
UCK2	chr1:165837866-165838478	chr1:165838268	cg15406424	6e-05	0.0055	0.343	0.082	0.407	0.059	0.46	0.062	0.053	0.131		II	CCCATCTCCCTCTTCTTTCTTTGTGTACACATTCTATTCTCATAACAGCCAGAGTGATCC[CG]TGAAAATGAAAGTTGGATAATTCCCTGCTCTGATACAACCCTGCAGTGGCTTCCCATTTT	37	1	165807505	R	UCK2	NM_012474	Body
TBX19	chr1:168291113-168291995	chr1:168291437	cg20804163	0.0018	0.048	0.358	0.112	0.687	0.065	0.733	0.077	0.046	0.067	Yes	I	TCCTTCAGCAAAGTGAAGCTGACCAACAAGCTCAATGGAGGCGGGCAGGTACGAATGAGG[CG]GGCAGGCCTGGCCACCCGCTCCGGCCTCCCCACAACACCAATCAAGAAATATCAAGGGTG	37	1	168260675	R	TBX19	NM_005149	Body
DNM3;DNM3	chr1:172358481-172359988	chr1:172358855	cg13077693	0.0014	0.042	-0.309	0.094	0.651	0.066	0.598	0.059	-0.053	-0.081		II	CTTTTTACTTAAGATAATAAAAAGCACATAAAATTTCCATGCTCATATTTGACTCCTTTC[CG]GGTCTCCCTTCCTGATTCTAACACACTGTGGAAATGGTGCAAGGAAAAAAAAGCCACAGA	37	1	172327995	R	DNM3;DNM3	NM_001136127;NM_015569	Body;Body
	chr1:177755974-177756612	chr1:177756079	cg18291057	0.0017	0.047	0.206	0.064	0.365	0.042	0.39	0.045	0.025	0.069		II	CAGGGAGATTCACTTGTGTTGCTCTAACAACCTTCCCATCTATCATTTCCCCTGGGAGCA[CG]TCTTTGCCGCTAATGCGGTGGTGGTTCTCAGCCCAGTTACATATAAGAGTCACATGGGGA	37	1	177725214	F
RALGPS2;RALGPS2	chr1:178776428-178776976	chr1:178776779	cg12518834	0.00016	0.01	0.457	0.116	0.43	0.081	0.502	0.09	0.071	0.166		II	GTCCTCTGTTGCTGTTAACATAAGGTCAGGGACTGATGAGGAAAGCATGGACCTAATGAA[CG]GGCAGGCAAGCAGTGTCAATATTGCAGCTACTGCTTCTGAGGTAAGATATTTAAGAAGCT	37	1	178745914	F	RALGPS2;RALGPS2	NM_001286247;NM_152663	Body;Body
LINC01344	chr1:182315166-182315750	chr1:182315416	cg27239387	0.00094	0.032	-0.279	0.082	0.169	0.037	0.147	0.027	-0.022	-0.131		II	GTGAGACCAGGTTCTGGCGACCTTCTGCCTTGTTTACTTAATTTACTGCTTGTGTCAAGA[CG]GTTCTGGGAAAGTTGCTTATGTCACCTCCTAAGAGTAAGGGAAAATCTCTGGCTGCTGAA	37	1	182284551	F	LINC01344	NR_104175	TSS1500
	chr1:182608516-182609300	chr1:182608842	cg21535470	0.00049	0.022	-0.272	0.075	0.879	0.023	0.858	0.027	-0.021	-0.024		II	GAGTTGGGTTTTGATTTCAGATAGTCCAACTCCAGGACCTGGGTTCCTAAGCAAACACTA[CG]TCGGCTTGCCATGTGGTATTTTCTAGAACTCAGAATTGGCTTGCTATGAGAAGAATGAAG	37	1	182577977	R
SMG7;SMG7;SMG7;SMG7	chr1:183543354-183544130	chr1:183543975	cg14846425	0.00057	0.023	0.326	0.091	0.502	0.065	0.552	0.062	0.05	0.099		II	AGGGCCAAAATAACTCACCTATGGGTTAATAGTCATTATTAGTTCATAATTCATGTATGT[CG]TTTAATGAATTAGAGTATAGAGAACCCTGGGCCCCAGAACAAGCAACTTAAAGTCATAGA	37	1	183513110	F	SMG7;SMG7;SMG7;SMG7	NM_173156;NM_201568;NM_201569;NM_001174061	Body;Body;Body;Body
COLGALT2;COLGALT2;COLGALT2	chr1:184037550-184038049	chr1:184037983	cg04200073	3.5e-06	0.00077	-0.393	0.08	0.853	0.028	0.817	0.034	-0.036	-0.042		II	TCTCCCCAACTATTCACGATTATGACAAACACTTGTTTAACCACCGCAAAGGCAGCATGT[CG]CATTTTCTTATATACTCAACTTCTGAAATTCATTCTTGACTGAGTAGACACCTAATAACA	37	1	184007117	R	COLGALT2;COLGALT2;COLGALT2	NM_001303421;NM_001303420;NM_015101	TSS1500;TSS1500;TSS1500	chr1:184005359-184006766	S_Shore
FAM129A	chr1:184792198-184792844	chr1:184792751	cg10136859	0.0015	0.043	0.243	0.074	0.049	0.009	0.059	0.013	0.01	0.194		II	AATAGCCCCAGCACAGCAGTGTTCTGGGTGTCCAGTTCCCACATTTCCCGAGCAGCCTGA[CG]CATGCCAGGTCCTATGCACCAGGGATATTAAAGTGACTCAAGGAGGCAGGAAGCCATTAT	37	1	184761885	F	FAM129A	NM_052966	3'UTR
RNF2	chr1:185044603-185045336	chr1:185045049	cg11320084	0.00037	0.018	-0.255	0.069	0.079	0.015	0.068	0.014	-0.011	-0.14		II	GCAATTACACTTGCAGTTTTATCCTGCAAGGATGAAAAGTGTATGTTTGTTGTACGAGAG[CG]GAAGGGTGCCGAAGTTCATGTGAAGTTCTGCAAACCAAAGCCTGATGAGGATTTCCGCCG	37	1	185014181	F	RNF2	NM_007212	TSS1500	chr1:185014369-185015220	N_Shore	RNF2
ZNF281	chr1:200410694-200411287	chr1:200410931	cg08272268	5.2e-07	0.0002	-0.298	0.055	0.473	0.038	0.428	0.04	-0.045	-0.095		II	GTTTATGAAAAATTAACCACCAGGCCATTCTAAGAGCTCTGCTAGGATCAACTCTTTCCT[CG]CCAGTACAGAATACCGAGAAACTCATTGCAAATTTAGAAATTTTTCTTGTAAGGGAAAAT	37	1	200380059	R	ZNF281	NM_012482	TSS1500	chr1:200378899-200379365	S_Shore
	chr1:202018473-202019306	chr1:202018614	cg22991638	0.00048	0.021	-0.482	0.133	0.137	0.049	0.111	0.036	-0.026	-0.188		II	TATCCCGCCCTGCCGGAGCTGCTGGTCACCTCTTATCTGCTTCTGTGGGATTGGGTGTGT[CG]CTGAGCAGGTCAGAGGGAGGTCACCCCTCCCGTCGTGTTTGGGTGTGCCTGAGGAGGGGC	37	1	201987742	R
LGR6;LGR6;LGR6	chr1:202295515-202296328	chr1:202295785	cg25846135	0.0014	0.041	0.316	0.096	0.305	0.061	0.349	0.075	0.043	0.142	Yes	II	TGTGAGCAAATCAACAAGGTTTGACGCATGAGAGGCAAAGGTATCTGACTCACTAGAGAA[CG]GAGCAGAGAGAAGCAAAGCAGAAGGGATTTTCTACTGTAATTACCCAAGATCACCAGGGC	37	1	202264913	F	LGR6;LGR6;LGR6	NM_001017403;NM_021636;NM_001017404	Body;Body;Body
	chr1:204417096-204417519	chr1:204417477	cg16220260	3.8e-05	0.004	-0.438	0.101	0.427	0.065	0.364	0.077	-0.063	-0.147		II	GGTAAAGGGTATATGGCTCTTGATTTTTTCGGAGTCACCACCAGCTCCAAAATCTGATAT[CG]CAGTATCTCCCACTCTGGCTGCCGCCTCCTACCAATCCACACTGCCCTGATAACCCTATT	37	1	204386605	R						PPP1R15B
	chr1:204725750-204726359	chr1:204726245	cg22543681	0.0012	0.038	-0.216	0.065	0.549	0.047	0.516	0.048	-0.033	-0.059		II	CAGGTACGACTCATGTGTCCATTTCCTGTCATCTGCAGGTGCTTGGTGAGACAGTGTCAC[CG]TTCTGGGAAGAGCTAGTCTGGGAGAAGGAGTCAGGATACTAGACCTGTCTGTGAGGCACT	37	1	204695373	R
	chr1:205485195-205485805	chr1:205485745	cg00858556	6.4e-05	0.0058	-0.247	0.059	0.046	0.008	0.04	0.006	-0.006	-0.123		II	AGTGGACATAGTTAGGAGGTGCACCCACTTCTGAAGCCTGCGGGCTTCAGAAGCTGGCTG[CG]GGCTGCCTGGCCTAACAGCAGCAAGATCTACAGATTGCAGAACGCCATCTGGCACCAACA	37	1	205454873	F
RASSF5;RASSF5	chr1:206520935-206521477	chr1:206521236	cg10669146	0.00019	0.012	-0.32	0.082	0.29	0.049	0.261	0.051	-0.029	-0.101		II	GGGGGTCTGTGGGAAATAGGCCTAGGTCTCTCCAGAAGTCTCTGGTGGTCCTGGCTGCAG[CG]ATGCAGCTGTAAAGAAACCTTTGTGTGTCTCCAGCAGAGAGGTCCTCTGACATAATCTAT	37	1	206694569	F	RASSF5;RASSF5	NM_182664;NM_182663	Body;Body
	chr1:206951315-206951926	chr1:206951796	cg03778523	0.0003	0.016	-0.299	0.08	0.462	0.057	0.42	0.051	-0.042	-0.091		II	GGATACTGGCTGTTTGGAATTATTCATGCTACCTGTTCCCATTAGCAGATAGTGGTATGG[CG]TTTGCTGACCCTAGCTGTCACTCAGTGGTAGGAGCACAGCGTTTATTCTTCCTGTTTCAG	37	1	207125141	F
CD55;CD55	chr1:207320794-207321682	chr1:207321371	cg22048546	0.0005	0.022	0.239	0.066	0.065	0.011	0.073	0.015	0.008	0.121		I	ACGTGCGGGCAGCAAGGCCTGCGATACTTGAGCACCCCTCCCCCTCTCCCGTTTACACCC[CG]TTTGTGTTTACGTAGCGAGGAGATATTTAGGTTTCTAGAAGGCAGGTCATCGCAGGCCCC	37	1	207494716	F	CD55;CD55	NM_001114752;NM_000574	TSS200;TSS200	chr1:207494543-207495364	Island
	chr1:210246402-210247071	chr1:210246604	cg07068354	0.0013	0.039	0.425	0.128	0.246	0.077	0.295	0.083	0.049	0.2		II	AATTTCCTGTTTCTGCATTTCCCTTCAGTATCTGTGACAGGCTGAAGAACGATGACTAAA[CG]AAGGGAATTTACACAAGCTAGTCTGGTGGTGTTTGCAAACCATCGCCATGAGCTTCATCT	37	1	210419949	F
RD3;RD3	chr1:211481987-211482515	chr1:211482390	cg24086592	0.00015	0.01	0.31	0.078	0.473	0.054	0.521	0.065	0.048	0.102	Yes	II	AACACGAAAGGATGATGCCAGGATCCTGCTCTCCAGGAGAGGCAAGATTTGTTGAGTAAA[CG]CTGCAACATCAATGGAGAGAGGGAACTCTGCTGGTGAAGCATAGAGTCAGCACTGATGTG	37	1	211655732	F	RD3;RD3	NM_001164688;NM_183059	5'UTR;5'UTR	chr1:211652306-211652754	S_Shelf
	chr1:212147248-212148023	chr1:212147609	cg16674866	0.00037	0.018	0.28	0.076	0.44	0.049	0.482	0.059	0.042	0.097		II	GGAGGCCTGCAGGTAGGGAAGAAGAGTGCTGGTGTCATTTCAACTGGCCCCAGGGCCTGG[CG]AAGTGGGACTGCACAGCCCAGTTCTGGGCAGAGCAGAACCTAACTCAGATCCTCCTGAAT	37	1	212320951	F
CAPN8	chr1:223631166-223631909	chr1:223631288	cg06070519	8.5e-05	0.0069	-0.291	0.071	0.922	0.015	0.907	0.017	-0.015	-0.016		II	CGCCTACCCTCCAGCCAGAAGTCACCGCTTTTTTGGTATGTGTCCTAAAGACCTTATTTA[CG]CTTCTCTTGCAGAGTTATCACAAGCTGCCTCAGATCATGATTTGCACCCAGACTGGCCTC	37	1	223818990	R	CAPN8	NM_001143962	Body
CNIH3	chr1:224732962-224733490	chr1:224733168	cg09801681	2.7e-05	0.0032	-0.312	0.071	0.675	0.045	0.638	0.046	-0.036	-0.054		II	GGAAATAGAACTGTCTGCTGTTGACTCAGTACCTGTTCTTCCCAGGTTATTTGCATACAT[CG]CCTCACATAATGGTCACAACAGCCCTTTGCAGTGGGCAATTCCATCCCCATTTCACCGAT	37	1	224920870	R	CNIH3	NM_152495	Body
	chr1:229221056-229222189	chr1:229222003	cg03706769	0.00013	0.0093	-0.528	0.132	0.268	0.073	0.216	0.063	-0.052	-0.193	Yes	II	AAAGGAAGGGGAGAAGGGGTATAAGTAATCATTGTTAAATGTCTGCTCTGACTGGATAGA[CG]CTAGGCCAGTGGATGTTTACAGCAACAGCCCTCTGTTAGAAACACATTTCTATTGCAGCC	37	1	229357750	F
	chr1:229887321-229888073	chr1:229887489	cg05917766	0.00013	0.0091	-0.41	0.103	0.47	0.075	0.416	0.086	-0.054	-0.115		II	TAAAACTCCTGGCTGGGCTGGAGCCTGGTTGATACAGGAAGAAGTGCAGGTGCTAGAGGA[CG]CACCAGCTTGTGCAATAATATCACTAGCATTTGAGAGCTATGGTGGTGACAGCACATACA	37	1	230023236	F
DISC1-IT1;DISC1;DISC1;DISC1;DISC1;DISC1;DISC1;DISC1;DISC1;DISC1;TSNAX-DISC1	chr1:231934674-231935207	chr1:231935171	cg15709273	1.2e-05	0.0018	-0.39	0.084	0.401	0.062	0.343	0.059	-0.058	-0.145	Yes	II	AGTCTGCTCTCTGGACTTTCTGGGGAGCACTGAGCCAAGCCTCAGAGGACTGTGGCATGT[CG]TGAGTGTTTAATATGCAAGTGACATCTAACAGGGGAAAACAAGACATTTGGAAACACCAT	37	1	232070917	R	DISC1-IT1;DISC1;DISC1;DISC1;DISC1;DISC1;DISC1;DISC1;DISC1;DISC1;TSNAX-DISC1	NR_126441;NM_001164547;NM_001164546;NM_001164542;NM_001164541;NM_001164538;NM_018662;NM_001164540;NM_001012957;NM_001164537;NR_028393	Body;Body;Body;Body;Body;Body;Body;Body;Body;Body;Body
	chr1:233897163-233897918	chr1:233897814	cg08501529	0.00013	0.0092	-0.341	0.085	0.469	0.055	0.423	0.072	-0.046	-0.099		II	ATTAAATGGGGAGAGGCCTATATTCTGGTTATGCCTGAATCTTACCCTTAGTTTACCCAA[CG]TGATTTTAAAAGCAAGGGGAGGATTTTGAGCTAACAAAACTTCGGTCATTGTTTACATTA	37	1	234033560	R
	chr1:234670557-234671698	chr1:234671564	cg23327425	6.2e-05	0.0056	-0.38	0.091	0.71	0.054	0.666	0.054	-0.044	-0.063		II	ATTTGGCATATTTCATGGTCTGTGCTTCTGTTCTTTATTTCGATTTTCAGTTTCCTCCTT[CG]CCCCTCCTTCTTTCCATGATTACCCAGCTGAGCTCCATGCAAACATGTCTTCTCTATTTA	37	1	234807310	R
	chr1:234963200-234964424	chr1:234963342	cg27526774	1.7e-08	1.6e-05	-0.53	0.086	0.147	0.032	0.111	0.022	-0.036	-0.248		II	TGAAAAGGGAAATTTTTAGACTTCTCATCTGTGCTGAAAGCCCCGGGCTGTTTCAGAACC[CG]GTCAGGGTAACCGTCAGGCCTGCGGTCACCGCGCTGCAATCCCAGGAGGCCTTGCGTCAG	37	1	235099089	R
	chr1:234963200-234964424	chr1:234963373	cg00311883	6.3e-05	0.0057	-0.312	0.074	0.228	0.035	0.198	0.039	-0.03	-0.131		I	TGCTGAAAGCCCCGGGCTGTTTCAGAACCCGGTCAGGGTAACCGTCAGGCCTGCGGTCAC[CG]CGCTGCAATCCCAGGAGGCCTTGCGTCAGCGGCCATTATATCAATAAGGAAGTACAATCA	37	1	235099120	F
LOC101927851	chr1:234963200-234964424	chr1:234963375	cg26956141	9.9e-06	0.0016	-0.347	0.074	0.373	0.045	0.327	0.053	-0.046	-0.124		II	CTGAAAGCCCCGGGCTGTTTCAGAACCCGGTCAGGGTAACCGTCAGGCCTGCGGTCACCG[CG]CTGCAATCCCAGGAGGCCTTGCGTCAGCGGCCATTATATCAATAAGGAAGTACAATCACC	37	1	235099122	F	LOC101927851	NR_125945	Body
EXO1;EXO1;EXO1	chr1:241847673-241848208	chr1:241848131	cg04158730	0.0015	0.043	0.152	0.047	0.074	0.009	0.08	0.009	0.005	0.07		I	CCAGCGAGACGGAGAGCTCAGGACGCAACCCTATGAGTTGGAAGCCGCAGGAGGCGGAAC[CG]GGTTGCGGGATACGCGTTGACGTCACATCCTCTGGGCGGGGCCGCAAGGAACCCGCGCAA	37	1	242011433	R	EXO1;EXO1;EXO1	NM_006027;NM_130398;NM_003686	TSS1500;TSS200;TSS1500	chr1:242011151-242011744	Island
EFCAB2;EFCAB2	chr1:245091522-245092202	chr1:245092074	cg27590993	1e-05	0.0017	-0.493	0.106	0.422	0.07	0.353	0.091	-0.069	-0.163		II	TCTCACACTGCTGGGGAAGGTGCATGACTCAGGACCCGACACACAGGCCTGAGAGTCTGG[CG]ATCTTGTGCTCTGATCCCAGCTTCATGTGTGACTCACTCTGGATCAGGCGCTTCACTTCC	37	1	245255376	F	EFCAB2;EFCAB2	NR_026587;NM_001143943	Body;Body
SMYD3;SMYD3	chr1:246116960-246117729	chr1:246117173	cg03468882	1.2e-05	0.0018	-0.454	0.098	0.47	0.075	0.407	0.078	-0.063	-0.135		II	ATAATCCACTCTACACTTGCTTGTCAGATCTTAGAACAAAACACACAAATATATCCACTT[CG]CAGTATCTGTATAAATGGACAAGTAGAAATCCGAATCATGTTATCTGAAAATGTTTTGCA	37	1	246280475	R	SMYD3;SMYD3	NM_022743;NM_001167740	Body;Body
DIP2C	chr10:388201-388747	chr10:388640	cg25734899	0.0013	0.039	-0.336	0.101	0.942	0.014	0.927	0.024	-0.016	-0.017		II	TTCCCTCCCCAACCTCCACAAGCGTGACCACCCTGGACCTTGGAGGCGCAGGGGGCAGTG[CG]TCCCCAGGTGTGAAAACTCCATGGCCAAACATCAGAATACCCACGAGACACACACGCTGT	37	10	434580	F	DIP2C	NM_014974	Body
	chr10:3935913-3936438	chr10:3936334	cg18877504	0.0011	0.035	-0.344	0.102	0.584	0.075	0.525	0.085	-0.059	-0.101	Yes	II	TTCGGTAAACATGGCTTATAATGAAAAGTGCAACACAGCCTGAACCCTGGCACCAGGGGA[CG]GATGTAAATTTATTCTAAGAACAAAATTCTAACAGGAACAGGAGGGGAGCTAGGCTGGCT	37	10	3978526	F
	chr10:4771316-4771802	chr10:4771489	cg25457000	3.5e-05	0.0038	-0.362	0.083	0.317	0.052	0.266	0.049	-0.052	-0.163	Yes	II	CATTTAGATAAGATTGTTTTTGCTTCTTCCAAATGATGCTTTTGGCTGAGAAAGTTCCAG[CG]GAGAAAGGAGAGCAGTTAGAGTAGGAAATGGGCATATGACTCATCCATTCCTGGGGTTTT	37	10	4813681	F
FAM107B;FAM107B;FAM107B;FAM107B;FAM107B;FAM107B;FAM107B;FAM107B;FAM107B;FAM107B	chr10:14571993-14572533	chr10:14572386	cg25832175	1e-06	0.00032	-0.409	0.078	0.342	0.05	0.29	0.053	-0.051	-0.151	Yes	II	CTCCAGCCCTGGGTGGGTACCAGGTTGCAACACTCACACAACCTGACTGCAGGAAGCATG[CG]TGAGTCAACCTCCAATTGGAGGAGGACAAGTTCTCGCACTTCTTAGAGCATCACCACAAC	37	10	14614385	R	FAM107B;FAM107B;FAM107B;FAM107B;FAM107B;FAM107B;FAM107B;FAM107B;FAM107B;FAM107B	NM_001282701;NM_001282698;NM_001282702;NM_001282699;NM_001282703;NM_001282697;NM_001282696;NM_001282700;NM_031453;NM_001282695	TSS200;TSS200;TSS200;TSS200;TSS200;5'UTR;5'UTR;TSS200;Body;5'UTR
FAM107B;FAM107B;FAM107B;FAM107B;FAM107B;FAM107B;FAM107B;FAM107B;FAM107B;FAM107B	chr10:14571993-14572533	chr10:14572422	cg14834568	0.00087	0.03	-0.353	0.102	0.684	0.063	0.635	0.084	-0.049	-0.071	Yes	II	CACAACCTGACTGCAGGAAGCATGCGTGAGTCAACCTCCAATTGGAGGAGGACAAGTTCT[CG]CACTTCTTAGAGCATCACCACAACACCTACAGCATGGAGGCCTGAGACCAATCAGAATGG	37	10	14614421	F	FAM107B;FAM107B;FAM107B;FAM107B;FAM107B;FAM107B;FAM107B;FAM107B;FAM107B;FAM107B	NM_001282697;NM_001282696;NM_001282700;NM_001282701;NM_001282698;NM_001282702;NM_001282699;NM_001282703;NM_031453;NM_001282695	5'UTR;5'UTR;TSS200;TSS1500;TSS1500;TSS1500;TSS1500;TSS1500;Body;5'UTR
PLXDC2;PLXDC2	chr10:19931452-19932374	chr10:19932153	cg07413747	6.8e-08	4.6e-05	-0.711	0.121	0.38	0.079	0.289	0.072	-0.091	-0.239	Yes	II	CCAGTAGGTCCTAGGTCAACATCCCTTCCTGCATTGTTGCAGTCATGATGACATAGTGTT[CG]CTATTTTTGTCGAAATGTTGACAAAGTACCAGAAACCAGCTCAATTGCTGGTGTTATTCC	37	10	20221082	R	PLXDC2;PLXDC2	NM_032812;NM_001282736	Body;Body
	chr10:23499739-23500373	chr10:23499803	cg25155467	0.0003	0.016	0.28	0.074	0.259	0.045	0.288	0.045	0.03	0.115		II	GTCGTATTTGATTGATGTGACCCCAATCACTAAGAAGTTGACTTACTCTAGGGCTGCTAA[CG]TATTTCTTACATACCCGTTACAAAAGCAAAACCAGAGACCTTTTCTACTCAGTAACAATC	37	10	23788732	R
MASTL	chr10:27158508-27158880	chr10:27158876	cg02651776	1.3e-05	0.0019	-0.377	0.082	0.79	0.035	0.749	0.052	-0.041	-0.052		II	TTTACCTGTTATATTAGTTAGAGTTCTCCAAAGAAAAAGAACCAATAAGATATATGCATA[CG]GTGCGTGTGTATGTGTATGTATATGTACATAGAGAGACAGGCCAAGGGGCCATGGCTCAC	37	10	27447805	F	MASTL	NM_032844	Body	chr10:27444133-27444494	S_Shelf
LINC01517	chr10:28806371-28806907	chr10:28806728	cg01532172	4.3e-06	0.00089	-0.256	0.052	0.366	0.032	0.329	0.035	-0.037	-0.102		II	TTTCCCTTTAAAAGTGCATCAAGCTATTTTTAGGAGGGCAGGGTGGCTGGTTTTGGGGGA[CG]AATGAAAGCATGACATCACCATGCTATTTTGGTAGCGCAAGAAGAGAAACATGCCAGGCT	37	10	29095657	F	LINC01517	NR_120652	Body
C10orf68	chr10:32795531-32796061	chr10:32795948	cg02255938	0.00068	0.026	-0.169	0.048	0.268	0.026	0.246	0.026	-0.022	-0.082		II	TGTGGAATATACCTCCTACACAATAGTGCTTCTTATATGTTATTAAATTTTCTCTTGCTG[CG]TTTGGATCCTATATTTGTTTTGGGCCTTTGAGAGCCACTCTTAGTAGCCACTGATTTGAC	37	10	33084876	F	C10orf68	NM_024688	Body
NRP1;NRP1;NRP1	chr10:33263957-33264808	chr10:33264507	cg09084320	1.8e-06	0.00048	-0.499	0.098	0.522	0.066	0.459	0.078	-0.063	-0.12		II	GGCCGGTAAAGTGTGGCTGTTAGTGAGGGCACGATAAACTGTGATTACAGGCCATGATGC[CG]GAAGTCACCTGATATCAATGCTGACATCCTAACCTTCCCCGAAGTATCAGACACAGTATA	37	10	33553435	R	NRP1;NRP1;NRP1	NM_001024628;NM_003873;NM_001024629	Body;Body;Body
PARD3;PARD3;PARD3;PARD3;PARD3;PARD3;PARD3;PARD3;PARD3;PARD3;PARD3	chr10:34717317-34717957	chr10:34717471	cg14692213	3.5e-05	0.0039	-0.305	0.07	0.617	0.047	0.567	0.055	-0.05	-0.081		II	ACAACCCATAATACAAAATTAAAAGTACCTAATCTCCTCTACAACATTCTGTATTAAACA[CG]CATTTATAAGCATGTTCCCCTGCAATCGCAGAGTTCAAAGTTCTGTAGACACCATTCACC	37	10	35006399	R	PARD3;PARD3;PARD3;PARD3;PARD3;PARD3;PARD3;PARD3;PARD3;PARD3;PARD3	NM_001184786;NM_001184791;NM_019619;NM_001184789;NM_001184790;NM_001184788;NM_001184787;NM_001184785;NM_001184794;NM_001184793;NM_001184792	Body;Body;Body;Body;Body;Body;Body;Body;Body;Body;Body
HNRNPF;HNRNPF;HNRNPF;HNRNPF;HNRNPF	chr10:43408461-43409163	chr10:43408878	cg15568066	0.0018	0.047	0.146	0.045	0.033	0.004	0.036	0.005	0.003	0.089		II	TGGCAGTTGTAGCAGAGGCAGTTGAGGCTTGTTGACCATCACCATGGAAACCCCCGCCTG[CG]AGCACGGGGCGGAGCCTACGAGGGGCGGGGTCAGGCGCGCTGCCGGCCCCAATCCTCAGC	37	10	43904326	R	HNRNPF;HNRNPF;HNRNPF;HNRNPF;HNRNPF	NM_001098205;NM_001098205;NM_001098206;NM_001098204;NM_004966	1stExon;5'UTR;TSS1500;5'UTR;5'UTR	chr10:43902580-43904792	Island
RASSF4;TMEM72-AS1	chr10:44958187-44958743	chr10:44958664	cg26040874	0.00063	0.025	-0.251	0.071	0.389	0.054	0.352	0.058	-0.037	-0.094	Yes	II	CAACCACAGGGAGCCTCAGAGCTGTCAAAGGATGGGCCATTCTCCAAAAATTCAAGCAAA[CG]CAGAAACGGGAGGGCCCCTGGACTGGGTATCTTCAGTCCTGTCACTTTTTGCAGGTGGGG	37	10	45454112	R	RASSF4;TMEM72-AS1	NM_032023;NR_033842	TSS1500;Body	chr10:45455239-45455474	N_Shore
CHAT;CHAT;CHAT;CHAT;CHAT;CHAT;CHAT	chr10:49633606-49634145	chr10:49633902	cg13682195	0.00044	0.02	0.274	0.075	0.436	0.054	0.478	0.063	0.042	0.096		II	TTATCCCCGACAGTCAATTAGAGCTGAGCCACTGCTTGCAAGGAGGGAACTGACAGAAGG[CG]GCTACAGCTGCAGAAGGCCATGGTCATGGTTTACAAGAACCACTCAGGATGGGGGCATTT	37	10	50841948	F	CHAT;CHAT;CHAT;CHAT;CHAT;CHAT;CHAT	NM_020549;NM_001142933;NM_020986;NM_001142934;NM_020984;NM_020985;NM_001142929	Body;Body;Body;Body;Body;Body;Body
	chr10:58468401-58468942	chr10:58468479	cg23714123	0.001	0.034	-0.329	0.097	0.593	0.073	0.556	0.082	-0.037	-0.063		II	TAGGGAATTTATTTACAAGAAGAGATTTAAAAGTCATAAAGCTATACACTTGGATTGGTA[CG]GTTAGTATACTCTTGCTTTGTAGCTGCTCCACATTGAAACTTTTATTTATTATTCCTAAA	37	10	60228239	F
	chr10:59061994-59062504	chr10:59062082	cg16974873	0.00063	0.025	-0.326	0.092	0.196	0.039	0.172	0.039	-0.024	-0.122		II	GGATGGTTGATAACATCCCTTCTGGCACTAGCATCTTATTCGAGGCACAGAAAACTTACA[CG]AATTTGTATTGGCCCTATTTGGGAGGACAGAAGGCCCATGGTGTACACACACACACACAC	37	10	60821842	F
UNC5B;UNC5B	chr10:71237828-71238460	chr10:71237998	cg08206047	0.00029	0.015	0.381	0.101	0.437	0.072	0.497	0.09	0.06	0.137	Yes	II	CTCCTGTCAGGCAGGTAATTGGGGATCAAGGGGCTTCCTGTGTCTTCCCACAGAAGGGGA[CG]GGAGACAAGGCAGCTTCCACTGAGTCGCCTCATTAACTTCGCCACAAATAGCCCAACAGC	37	10	72997755	F	UNC5B;UNC5B	NM_170744;NM_001244889	Body;Body
	chr10:75191834-75192474	chr10:75192186	cg14821428	0.00073	0.027	-0.256	0.073	0.242	0.039	0.222	0.036	-0.021	-0.086		II	GAGATGAAAAAATTACTCTGCCTTCAGTCCAGCAGATGCACTCGGCTCCCCAGAGGTCAG[CG]CACCCCAAGCCCAGAGGCCGGCTGGCCTCGGCACGTCTCACTCCACTATCTTCCCTCCTC	37	10	76951944	F
C10orf11	chr10:75606346-75606832	chr10:75606637	cg11924933	5.8e-05	0.0054	-0.417	0.099	0.563	0.075	0.506	0.081	-0.057	-0.101	Yes	II	GGGGACATTTATAGGAGGTGATGGTCTCTTGGCACAGAAGACTATGTCTCCCAGAGCTGC[CG]CAGTGTTTTTTCATCCCTTTCTTCTCACTTCTTTTCTGTTTACCTTTGGCTTGAGTAAGT	37	10	77366395	R	C10orf11	NM_001305581	Body
C10orf11;C10orf11	chr10:75776700-75777291	chr10:75776803	cg14665891	7.8e-07	0.00026	-0.523	0.099	0.231	0.045	0.18	0.046	-0.051	-0.22		II	GTTTAAACCTTTCCACAGAAATGTCTGAAAGGTAAACAGTTGGTTTTGGAGCAGCTATAA[CG]TGGCATTGTTTAACATGGCAGCTCACTGATGGTTGTCTTTAATTATGGCCGTGCTGTCAA	37	10	77536561	F	C10orf11;C10orf11	NM_001305581;NR_131178	Body;Body
C10orf11;C10orf11	chr10:75776700-75777291	chr10:75777114	cg02713190	0.00044	0.02	-0.221	0.061	0.302	0.034	0.273	0.035	-0.028	-0.094		II	CTTGAGTGGGGAGCCGGGTTTACTCTGTTTGTAAGGGAGCAGGGCCAAGGCTGGGGGAGA[CG]GAAATGATTTATTCAGTGATGGTAAACAAGTGCAGAGTACAGGCTGCCGAGCTGTGCAGG	37	10	77536872	F	C10orf11;C10orf11	NM_001305581;NR_131178	Body;Body
DLG5	chr10:77836188-77836754	chr10:77836482	cg04453124	0.00051	0.022	0.424	0.118	0.493	0.085	0.55	0.092	0.057	0.115		I	GCTTTCCAAACATGCAAAAGAGAAGCACGACAGCAGAGGCGCTGATGACACTGGTGTCCC[CG]CCCCGAGACTCTCCACCCCCAAGTGCTAGGACACAGGAAGACACACACGCACAGGAAGAA	37	10	79596240	F	DLG5	NM_004747	Body
	chr10:78623471-78624286	chr10:78623960	cg08806670	2.2e-07	0.0001	-0.526	0.094	0.473	0.072	0.391	0.062	-0.082	-0.173		II	ACAAGGAAATACACAAGCACATGATAAAATTTTCATATTAGCAGGCCAGTTTGAACTCAA[CG]TAGCCAAGCTATTCTCAATGCCACCTGTGTTTAGTGTGACTTCGAGGTCACAGCCAGTCC	37	10	80383717	F
	chr10:78775125-78775922	chr10:78775570	cg18436008	3.3e-07	0.00014	-0.771	0.14	0.299	0.069	0.221	0.077	-0.078	-0.262		II	CTCGGCAAACCAGGTCATGAAGGGGAGAAGCTCATGTCTGTCTTGCAGCCTGATTTCCCA[CG]GAAAGGCCCCATGTTTACAGTTCTGGGGTTTCCCAGCAAAGAGTAACACTCCAGTTGGAA	37	10	80535327	F
CFL1P1	chr10:87842234-87842753	chr10:87842258	cg09535163	4.6e-07	0.00018	-0.507	0.094	0.699	0.055	0.639	0.061	-0.06	-0.086		II	AAAAAAAAAAAAAAAAATTAAAAACCCAATGAGGTGGCTACTGTTATCATCCCCATTTTA[CG]GATGAGGACATGGGTACATAGAGATTAAGTAACTTGCCAAAGATCTCACAACTGGTAAGT	37	10	89602015	F	CFL1P1	NR_028492	Body
	chr10:90319352-90319976	chr10:90319843	cg12127811	0.0014	0.041	-0.295	0.09	0.569	0.059	0.534	0.067	-0.035	-0.062		II	GCAGTTCCTGGAGAGTGCACCATTAATAGAGTAGTTAGCCAGTACTGTTTTGTTGTCCCT[CG]GAGTAAAAGGGAAAGTGAAGCAAGAGAACAGAGATTTAATACTACATATTTTTTCACTCA	37	10	92079600	F
MYOF;MYOF	chr10:93437070-93437485	chr10:93437369	cg18082515	6.4e-07	0.00023	-0.511	0.096	0.257	0.048	0.201	0.05	-0.056	-0.219		II	TGTTTACAAAAGAGAAATGGAAAATGTTCTCCCCTTTAGCACGGCGCAAATGTGAAGGGC[CG]CATGCCTCTGGAGTGAGTAAGGGCTTTGCCGGCTGACTCTTACTCAGGGGAGCTCACGTA	37	10	95197126	F	MYOF;MYOF	NM_133337;NM_013451	Body;Body
PDLIM1	chr10:95273517-95274428	chr10:95273895	cg02314515	0.0006	0.024	-0.32	0.09	0.756	0.044	0.712	0.053	-0.044	-0.058		II	TGTCCTGAGAAGACTGATCTGGTGCATCTTCATACACACTTCACTGTTACTAAAGGACAA[CG]CAGGCTCAGTTTTTAAACGGCTCTAAGCATCATTTTATTTGGGATTGGCAAGCGTTCTTG	37	10	97033652	R	PDLIM1	NM_020992	Body
SORBS1;SORBS1;SORBS1;SORBS1	chr10:95485055-95485823	chr10:95485672	cg22851257	0.0016	0.045	-0.364	0.112	0.591	0.077	0.538	0.096	-0.053	-0.089		II	TGTCTAAATTAGTCAGTGGAACAATCAGAATGATTTCTTCCCATGACGAGCAGTAATCAC[CG]GAGATGATGCTGATCTCCTTGTTTTAGTGACGACCCCAACACAATTTAATGTTTACTTCT	37	10	97245429	R	SORBS1;SORBS1;SORBS1;SORBS1	NM_024991;NM_015385;NM_001290295;NM_001290294	5'UTR;5'UTR;5'UTR;5'UTR
PIK3AP1	chr10:96670635-96671362	chr10:96670878	cg09939446	0.00093	0.032	0.291	0.085	0.561	0.063	0.598	0.058	0.037	0.066		II	GTAAAGTCTGGTCATAACTGAGAACACGAGTGCCTGACCACCCATCCCACCCCGAGCAAG[CG]CTGCCTCCAGATGCATAAAATAACACAAACGAGTGGCTAACAAAGTGTTACCAAGTCAAC	37	10	98430635	F	PIK3AP1	NM_152309	Body
SLIT1	chr10:97097715-97098241	chr10:97098216	cg01352156	0.0012	0.038	-0.128	0.038	0.713	0.022	0.696	0.023	-0.017	-0.024		II	GGAATGTGAACGTGCACACAGGCATAGCCCTGCCCTAAGGAATCCTGAGAAAACAGTGAC[CG]GGATGACCCGGGGGGCTAAGAGTTCTGGGGCTCTCGCTATGGGCCGGACATGTGCTGAGT	37	10	98857973	R	SLIT1	NM_003061	Body
PI4K2A	chr10:97640220-97640784	chr10:97640429	cg00059510	0.00067	0.026	-0.159	0.045	0.029	0.004	0.027	0.003	-0.002	-0.079		II	AGGATAGTTGCTGTTTTGAAAGCGCCCAAGTCCAGTAAGCCAATTGGAAGCTAAGCGTGG[CG]CTGGTATAGTAGGGGCAGGGGGCGTGCCTGACCCAAGGTTGGGTCCTGGAGCATGCGCAG	37	10	99400186	R	PI4K2A	NM_018425	TSS1500	chr10:99400263-99400982	N_Shore
	chr10:98332713-98333468	chr10:98332713	cg10580531	0.0015	0.043	-0.236	0.072	0.958	0.008	0.952	0.01	-0.006	-0.007		II	GGTTCTCCATGTGTTTTACAGAAAGGAAGGGAACAGGTCTATATGGAGGTCTTCTGAATG[CG]GGCCGCTTTGCACGTGCCATCTCACCAGGCTTCCTACAGCCATGGGAAATAGCTGCTGTC	37	10	100092470	F
HPSE2;HPSE2;HPSE2;HPSE2	chr10:98460694-98461274	chr10:98461052	cg16745930	6.2e-06	0.0011	-0.411	0.086	0.196	0.037	0.159	0.032	-0.037	-0.187		II	AACATTGCATAGTGATGACTGTTTCTGGGCCTTGCCCAACCTCCAGTGTGATAACATTGC[CG]TGACATCATCTGAGCTGTAAAGAGAATAGAATGTTATAAATTGATATAGAGGTCTTTGTT	37	10	100220809	R	HPSE2;HPSE2;HPSE2;HPSE2	NM_001166246;NM_001166244;NM_001166245;NM_021828	3'UTR;Body;Body;Body
ITPRIP	chr10:104339362-104340049	chr10:104339889	cg13559810	0.0008	0.029	-0.405	0.117	0.554	0.078	0.488	0.103	-0.066	-0.118	Yes	II	TTGAAAGAGCTGTATTTCCAAAATGTCTAGAAGTTGGTCCGGTGGGTTACTCACACCCTC[CG]CAAAGCAGGTGGGGGAAATTTCTGTGAAGTAAGAGCGCTGGGCTGAGCTTTGTCATCCTT	37	10	106099647	R	ITPRIP	NM_001272013	TSS1500	chr10:106097595-106098556	S_Shore
	chr10:108521715-108522961	chr10:108522252	cg15808835	0.0003	0.016	0.408	0.109	0.191	0.047	0.241	0.053	0.05	0.263		II	CTAAAAAGCAGTTACACTTGCTAAAGTCACAGTGGGAGGCCTTGAGAAGAGCCAGCAATC[CG]TTTCGAAGTCGTGACTCTCACCTCTAATGGAGCAATATGTTCTAGATGAACAGGCTGGGA	37	10	110282010	R
	chr10:110864606-110865023	chr10:110864797	cg17182817	0.00032	0.016	-0.273	0.073	0.688	0.044	0.646	0.052	-0.042	-0.061	Yes	II	GTTCTTGGAGGGTGGCCTGTTGCTTGCTAGTTCCTGTTTTGATGTTGGCTTTGTCAATTG[CG]CTGAATGACTGTCAATCATGTTACTTCAACTGCGGTACTTGGGGACTTCCTGGAGCTGTT	37	10	112624555	F
LOC282997;PDCD4;PDCD4	chr10:110871754-110872124	chr10:110871826	cg17108996	0.00022	0.013	0.24	0.062	0.029	0.005	0.033	0.006	0.004	0.14		I	CCCCAACTTTCCACGTTTCACTCCTCTCCCTTTTCCTCCTCAGCTCCGGCTCCGCCGCCA[CG]ATTGGCCAGCCGACCACCCGGCCTCGGCCAATAAGCGCCGCCCTCTCGCCCCCGTGTTAC	37	10	112631584	F	LOC282997;PDCD4;PDCD4	NR_026932;NM_014456;NM_145341	TSS1500;TSS200;TSS200	chr10:112631414-112632476	Island
	chr10:111598450-111598864	chr10:111598594	cg12572059	3.6e-05	0.0039	-0.281	0.065	0.222	0.03	0.197	0.039	-0.026	-0.116		II	ATCCAGAATGATTTCACTGATAGGAAGCCATGCAACTGCATTCCATGGGTCCCTTTCAGC[CG]CCGCTTAGTAACAGAACAACTCCATAACCAGTTACAGCCATAGCCGGGAGGGGAAAGTCT	37	10	113358352	R
VTI1A	chr10:112637929-112638407	chr10:112638248	cg14466787	0.0015	0.043	-0.251	0.077	0.504	0.054	0.464	0.07	-0.039	-0.078		II	CTCTGAACAGCTGGGCTGATTATTGAAAATGCCTCATAGTAACTTCCAGCCTAGGCTGAT[CG]ATATCGGTGCAAAGCTTTACATGGGAGGGAGTTATTTAAACATTGAGAGCCCCAGGGATA	37	10	114398007	R	VTI1A	NM_145206	Body
VTI1A	chr10:112716884-112717522	chr10:112717188	cg26094842	7.3e-11	3.5e-07	-0.601	0.082	0.473	0.057	0.383	0.058	-0.09	-0.189		II	CTGAGAGTTGGAAGCTCTGAGTCATGACTGAGTTGGAAGCTTACATGTTGATTTACAAGG[CG]TCTTTGCCCATTACATTTATTTACATGTCCAGAGGTCATGGCCTGAAAGGCTTGGCTCCA	37	10	114476947	F	VTI1A	NM_145206	Body
TCF7L2;TCF7L2;TCF7L2;TCF7L2;TCF7L2;TCF7L2;TCF7L2;TCF7L2;TCF7L2;TCF7L2;TCF7L2;TCF7L2;TCF7L2	chr10:113142490-113143082	chr10:113142686	cg08532763	0.00057	0.024	-0.363	0.102	0.75	0.054	0.714	0.065	-0.036	-0.048		II	ACATGAGCTGGGTTTTACTGGTCTCTGAGCCCCTTTGTGCTGGTGCAGGACTGAGCCTGG[CG]CTTGGATGCCTGGTGGCCTCCTCCAGCCGGCCCCAGGCTCCACCAGTGAATGGCAGCGTC	37	10	114902445	R	TCF7L2;TCF7L2;TCF7L2;TCF7L2;TCF7L2;TCF7L2;TCF7L2;TCF7L2;TCF7L2;TCF7L2;TCF7L2;TCF7L2;TCF7L2	NM_001198525;NM_001198528;NM_001198527;NM_001198531;NM_001146286;NM_001146284;NM_001146283;NM_001198530;NM_001198529;NM_001146285;NM_001146274;NM_030756;NM_001198526	Body;Body;Body;Body;Body;Body;Body;Body;Body;Body;Body;Body;Body
CASP7;CASP7;CASP7;CASP7;CASP7;CASP7;CASP7;CASP7	chr10:113709350-113709938	chr10:113709387	cg10572337	0.00011	0.0083	-0.19	0.047	0.427	0.032	0.399	0.03	-0.028	-0.066		II	CTGAGCTCCGAGCATGTTGAGTTTTTATTATTACAGAGAAGAAGGAAACTCACTTCCTGT[CG]TCGCAGAGCACAGCCTAGTTCTGATGCAGAGGGGACTGTTTTCAGATGGAGACACTAGGT	37	10	115469146	F	CASP7;CASP7;CASP7;CASP7;CASP7;CASP7;CASP7;CASP7	NM_001267058;NM_001267058;NM_001267057;NM_033338;NM_033340;NM_001227;NM_001267056;NM_033339	5'UTR;1stExon;Body;Body;Body;Body;Body;Body
	chr10:113927262-113927824	chr10:113927639	cg19515949	3e-10	9.1e-07	-0.598	0.085	0.676	0.048	0.596	0.068	-0.079	-0.118		II	CCTGATGAATCAGGGATTTTCCCAGAAATCTCAGGGTAAGAGCTCTTGTTCTTTACATTA[CG]TTCCCAGGCCTGTTGTAAGTGGCAATGTGCATTAGGTCATCTTATCTTCACAACATCACC	37	10	115687398	F
VWA2	chr10:114266389-114267047	chr10:114266625	cg27658938	0.00032	0.016	-0.422	0.113	0.178	0.048	0.149	0.041	-0.029	-0.161		II	TTGCTACCTTGCAAGAAGTTTAAAAAACATTGCAGTCAAACCTTCCAACATTGCACCCCA[CG]ATGACATAAAATCAAGATAAGACCTGGCTGGTGATTGGTTCCTGAATGCACAGAGCTCCT	37	10	116026384	F	VWA2	NM_001272046	Body
ABLIM1;ABLIM1;ABLIM1	chr10:114630144-114630967	chr10:114630191	cg22282221	0.00039	0.019	-0.289	0.079	0.358	0.046	0.323	0.07	-0.036	-0.099		II	TGAGGACTACTGATCTATAATATATACCATATATAGCAAGGCTAGGTCTTCCAAGAGTCC[CG]CAAGAATGGAATGAAGAAATGGCTTTGTAATTCCCTTTCCCATCACTCATAAATTACTCA	37	10	116389950	R	ABLIM1;ABLIM1;ABLIM1	NM_002313;NM_001003407;NM_001003408	Body;Body;Body	chr10:116391466-116391827	N_Shore
SHTN1;SHTN1;SHTN1;SHTN1;SHTN1	chr10:116985611-116986025	chr10:116985862	cg14208149	0.00036	0.017	0.428	0.115	0.473	0.083	0.54	0.091	0.067	0.141	Yes	II	AGTCACAAAAGATAGTGTTCAATTACAACATTATTCCCTTCTGTACACATCCCAATGGGT[CG]TCCTCTTATAGCCAGAGTAGAAAGAGAAGTCATTTGTAACTTACTTGTTAATTAAAGCAT	37	10	118745373	R	SHTN1;SHTN1;SHTN1;SHTN1;SHTN1	NM_001127211;NM_018330;NM_001258299;NM_001258298;NM_001258300	Body;Body;Body;5'UTR;5'UTR
	chr10:120173827-120174257	chr10:120174179	cg18472130	0.00081	0.029	0.391	0.113	0.647	0.075	0.697	0.08	0.049	0.076	Yes	II	TGTCACTGATTTGAGTTAAATGGAGTGGAGAGAGGCTGTTTATCCTCACAATGAAGTAGG[CG]GCACAGTGAATACAGGACTGTTCAGAGCTCTTGAGCGGTTTATGAGTTTTTCTATGCTAG	37	10	121933691	F
FAM53B	chr10:124707942-124708605	chr10:124708503	cg19634573	0.00023	0.013	0.302	0.079	0.144	0.025	0.171	0.035	0.027	0.189		II	GGGAGCCTGAAGATTCCCAGGTCGCATTGAGAGACCTGATGCACAGGTTCAATACCACAT[CG]ATCTAGAAGTGACATGTTCTGACCAAGTGTGATCTGTTCAAGGAAAGAATTTCAGACCAC	37	10	126397072	F	FAM53B	NM_014661	5'UTR
	chr10:128709284-128709872	chr10:128709441	cg21368402	0.00021	0.013	0.369	0.096	0.57	0.068	0.62	0.068	0.05	0.088		II	CCCCTTCTCCCCATTTCGCAGCTATAATTGCTGATTATGTTGTTACACAGCCGCGGCTCT[CG]GCTCTGTCCTCCCGTCATCATGATCTAGTCTGGCATATCAGGAAGCTTCAAACGCAGACT	37	10	130507705	R				chr10:130508443-130508658	N_Shore
	chr10:128709284-128709872	chr10:128709495	cg25057461	0.00045	0.02	0.281	0.077	0.344	0.049	0.383	0.053	0.039	0.113		II	GGCTCTCGGCTCTGTCCTCCCGTCATCATGATCTAGTCTGGCATATCAGGAAGCTTCAAA[CG]CAGACTGGAGTGGTTTGAGTCTAATTTAGCCCTCATTTAGGCCGCAGGTACCACACAAGG	37	10	130507759	R				chr10:130508443-130508658	N_Shore
	chr10:128709284-128709872	chr10:128709539	cg01085537	0.00099	0.033	0.277	0.081	0.404	0.054	0.445	0.059	0.04	0.1	Yes	II	ATCAGGAAGCTTCAAACGCAGACTGGAGTGGTTTGAGTCTAATTTAGCCCTCATTTAGGC[CG]CAGGTACCACACAAGGTAAACACGGCATTGTTATAATTAATTACCCCTCAGGCCGCGCCA	37	10	130507803	R				chr10:130508443-130508658	N_Shore
PHRF1	chr11:601503-602065	chr11:601753	cg08368638	0.00012	0.0085	0.361	0.09	0.526	0.064	0.584	0.065	0.058	0.111		II	AAGGTAAAGGTGAGCATTGGGTGGCAGGGCCTGAGTCTCCTGCTGGCCACAGCACCCTCG[CG]TGGTTACGGAGCAGGGCCTAAGCCTCCCGCTGGCCTTGGCACCCTCGCGCGGTTATGGAG	37	11	601753	R	PHRF1	NM_020901	Body
ST5;ST5;ST5	chr11:8765120-8765785	chr11:8765479	cg05269153	8.3e-08	5.2e-05	-0.491	0.084	0.296	0.051	0.239	0.049	-0.057	-0.193		II	ACATTTGTTGAACACCCCATGAGTTCACAGCTTCAACAACAGACTGCATTACATTCTTTT[CG]ATGATGTCATTTCTTTCTGAGGCTGGGTTTTCAGCAGTTGCTGTGATAAAAAGCAAATAC	37	11	8787026	R	ST5;ST5;ST5	NM_213618;NM_139157;NM_005418	5'UTR;5'UTR;5'UTR
	chr11:13114560-13115296	chr11:13115265	cg12829473	6.4e-05	0.0058	0.384	0.092	0.515	0.065	0.572	0.069	0.057	0.111		II	TGGTACAGAAAAGGCTTTATTTGGAAACTTTATTACAGTTTTTTGAAAAGGCTGGGCAGA[CG]GCAAAGGTGAAGATTTGTAAGTAAAAAAGGAAGTGTTGCTGCAAACTAAAGCAAGACGCA	37	11	13136812	F
	chr11:13140069-13140734	chr11:13140380	cg02452500	7.2e-07	0.00025	0.369	0.069	0.306	0.042	0.359	0.044	0.053	0.174		II	TGAGGATCTGGAAAGGGCAGGCATTGTGGTAGCAAGAAAGAGGAAACCTGGAACTAAACA[CG]CAAAAGCCTAGGCCATCCCCTGGGACCATCCTGCACAGGGCCTTTTCATCTTTGTGGTTC	37	11	13161927	F
NAV2	chr11:19576689-19577870	chr11:19577247	cg23944586	0.00015	0.01	-0.473	0.12	0.838	0.039	0.787	0.065	-0.051	-0.061		II	AGGAAACTGAGGCTCAGAGAAGTTAAGCAGCTTGTCCAACGTCCGTGTGTTGCTAACTGG[CG]AAAGCCAAATGTGTGGTCAGCCTCCATCAGCGTTCTATTTGCTTCCTTCATGGGGCTGCT	37	11	19598794	R	NAV2	NM_001111018	Body
NAV2	chr11:19659974-19660463	chr11:19660240	cg00491064	2.4e-06	0.00058	-0.331	0.066	0.337	0.039	0.3	0.055	-0.037	-0.11		II	AAAATATCAGGTTTGGTAGCACGGCAAGTCTGGACCAAAGGAAACAGGCTTGCTTTATGC[CG]ACTTCACTCGGCCACTGCATCCCAGGGGCTGCCCCAGCAGGGCTGGTGCTTTCTGGCAGA	37	11	19681786	R	NAV2	NM_001111018	Body
NAV2	chr11:19673886-19674525	chr11:19674142	cg12361088	7.7e-06	0.0013	-0.406	0.086	0.881	0.024	0.849	0.032	-0.032	-0.036		II	AAGTGCCTCTGGCCTGGGTTGTGGAAGGAGCTTTTGGCTAAGCATCAGGCTATTCCTCTG[CG]CTCTCTCCTGCTGGCCCCAACTCACCTTCTCTGTTACCTCTGCATCAGGAACTCTTGAAG	37	11	19695688	R	NAV2	NM_001111018	Body
	chr11:21909111-21909655	chr11:21909424	cg09949083	0.0013	0.04	-0.257	0.078	0.283	0.045	0.26	0.04	-0.023	-0.08		II	TTTTATGCAATCAGTCTTGTGACACAGCATTTACAGTGAAATCTTTATCAAGCCCATTAA[CG]ATGTAATATGGATAAGTGAGAGAGAGCAATCAATACACAGGGAGAAATATATACCACCTA	37	11	21930970	F
	chr11:33692171-33692510	chr11:33692358	cg11027717	6e-08	4.1e-05	-0.762	0.129	0.166	0.052	0.11	0.036	-0.056	-0.337	Yes	II	TCCGAGGGAGCCAACCCTGATTTGTACATTTGCCAATTTCCTTGTTGTAAATACACTCCC[CG]TGGCCAGTTTAAAAAAACCCCACATGACATCATTCAGAAGATATGCACATTAGCACACCA	37	11	33713904	R
ZFP91;ZFP91-CNTF	chr11:58616562-58617240	chr11:58616801	cg23186952	0.0013	0.039	0.342	0.103	0.428	0.073	0.477	0.079	0.048	0.113		II	TTGTGCTCGGGCCTTCAAGAGTTCCCACAATCTGGCAGTGCACCGGATGATTCACACTGG[CG]AGAAGCCATTACAGTGAGTATTATTTACTGGTGAACATCTGGGTGAGAAGGATATATGCC	37	11	58384274	F	ZFP91;ZFP91-CNTF	NM_053023;NR_024091	Body;Body
CD6;CD6;CD6;CD6	chr11:60976699-60977208	chr11:60977027	cg04383721	3e-06	0.00069	-0.607	0.122	0.874	0.037	0.825	0.037	-0.049	-0.056		II	CATCTTTCTCCCGGCTTAGCTTGGCTCTCTGGCCACAGGTCAATGACTGATGACAGTTAG[CG]TGGCCTTCACCGTATTGGGGCCATGGAACGGGGTAGCTCCTAGGGTGCTGGAGCTCGAAC	37	11	60744499	R	CD6;CD6;CD6;CD6	NR_045638;NM_006725;NM_001254751;NM_001254750	Body;Body;Body;Body
	chr11:63622322-63623016	chr11:63622399	cg17783117	9.3e-05	0.0074	-0.291	0.071	0.497	0.048	0.454	0.054	-0.044	-0.088	Yes	II	GCCCAGCAGTCTTTCATTTGGTGACTCCATGTGGTTCTGGTGGAGCTGTCAGTCATAGCA[CG]TGGTCATCACTCTGACTACAGACACCTGCACCCTAGGTCTGGCTGGTTATAATGCCTCAG	37	11	63389871	F
MARK2;MARK2;MARK2;MARK2	chr11:63858607-63859110	chr11:63858714	cg08557669	0.00057	0.024	-0.229	0.064	0.451	0.044	0.416	0.053	-0.036	-0.079	Yes	II	GTTTTAATTTTAATACAATAAATATCAGTAGCTATCACCCACATGAAGAAAGCCATTTGA[CG]TCATCAGTAAGAGTAAAGGGATTCCAGACAGTGTGAGAACTCTTTTGTAAACAGAGATAG	37	11	63626186	F	MARK2;MARK2;MARK2;MARK2	NM_001039469;NM_001163297;NM_004954;NM_001163296	Body;Body;Body;Body
	chr11:64885566-64886257	chr11:64885808	cg08769199	1.3e-06	0.00038	-0.519	0.1	0.651	0.063	0.585	0.091	-0.066	-0.101		II	CTCAAGAGATAACAAAAGCACCCGCCTCCTAGGATGACATGAGTTCATGTGCACAGAGTG[CG]TAGAACAAGTGAGTCAGCTTACTCAGTGATTACAGGAAGTGTCTACGGGGTTATCCCTGC	37	11	64653280	F
GSTP1	chr11:67583458-67583893	chr11:67583505	cg02659086	0.0002	0.012	-0.197	0.051	0.047	0.006	0.042	0.006	-0.005	-0.105		I	CTGCCCTGTGAAGCGGGTGTGCAAGCTCCGGGATCGCAGCGGTCTTAGGGAATTTCCCCC[CG]CGATGTCCCGGCGCGCCAGTTCGCTGCGCACACTTCGCTGCGGTCCTCTTCCTGCTGTCT	37	11	67350976	R	GSTP1	NM_000852	TSS200	chr11:67350928-67351953	Island
GSTP1;GSTP1	chr11:67583458-67583893	chr11:67583802	cg26250609	0.00061	0.025	-0.37	0.104	0.097	0.025	0.08	0.024	-0.017	-0.18		I	GCCGTGACTCAGCACTGGGGCGGAGCGGGGCGGGACCACCCTTATAAGGCTCGGAGGCCG[CG]AGGCCTTCGCTGGAGTTTCGCCGCCGCAGTCTTCGCCACCAGTGAGTACGCGCGGCCCGC	37	11	67351273	F	GSTP1;GSTP1	NM_000852;NM_000852	1stExon;5'UTR	chr11:67350928-67351953	Island
	chr11:68146909-68147496	chr11:68146996	cg27606671	2.6e-07	0.00012	-0.36	0.065	0.489	0.047	0.438	0.052	-0.051	-0.104	Yes	II	AGAGCTGGTAGGCTGGGGGACACTGGGGACTGCTGTCCCACTTGGAGCCTCGGGCTACTC[CG]CCCAGGAGCAGCGATGTGGAACCTTGTTGGATTTTCATGTTCCCAAACATCCAGGAGACA	37	11	67914463	F
	chr11:74694118-74694453	chr11:74694296	cg18235790	0.00095	0.032	-0.319	0.093	0.728	0.05	0.687	0.057	-0.041	-0.057		II	TTATGAATGAATCCATGAAAGAGAAGACAACATGGCAGAGCTGCCTGCAGACTCACATAG[CG]AGCCCATGTTTACACACACAGAAAGGTCTGGACCAAAGTCAGGAGAGGGCAGTGTGCTGA	37	11	74405341	F
ARRB1;ARRB1	chr11:75323608-75324230	chr11:75324223	cg07321281	0.0019	0.049	-0.259	0.081	0.71	0.047	0.684	0.049	-0.026	-0.036		II	AATAATTACTGAAAGATAACTGTTAGTTCTTTCAAGCCCTCAGAACTCAGGCTGTGTGCC[CG]CGCCCTCCCCCCAGGTCTAGGGGAACATAGCACCAGCATCAGTTGCTCCATGAGGGCAGG	37	11	75035267	R	ARRB1;ARRB1	NM_004041;NM_020251	Body;Body
TENM4	chr11:78801097-78801931	chr11:78801884	cg00542086	9.2e-07	0.00029	-0.51	0.097	0.518	0.075	0.434	0.081	-0.084	-0.162	Yes	II	GTCTGTGCCAGCTCTGCCATGCCAGGCAGCAAGCAGCATAAGCAAGATGACTTGAGCTAC[CG]TTTGTCTAGGGTGTGAGCTGTGCCAGATACTACAAGAACTACTTTGCCCAAATTTCCTCA	37	11	78512929	R	TENM4	NM_001098816	Body
	chr11:86116388-86116837	chr11:86116463	cg04270489	0.00024	0.014	-0.432	0.113	0.793	0.06	0.743	0.076	-0.05	-0.063		II	TCTTCCTGACAGAGATGAATTAGTTACGGGACTAACTCCGCAAAGGAAGAGATTGGGCTC[CG]TTCCCTGAGGCTCCCTGAGCAGAAACCATGTTACAGAGAACAAGTAGGGGGGTTGTGGTT	37	11	85827505	F
ME3;ME3;ME3	chr11:86524045-86524433	chr11:86524309	cg25779355	0.00017	0.011	-0.383	0.098	0.123	0.03	0.101	0.023	-0.022	-0.18		II	TCCAAAGCAAATAATCATCAAACCTGCGATTCTGAAATTACTGTCCCCCTGACTCAGAGG[CG]CAGCCAATGAGTCATTTATTTACATGTAACTACAAGATAAGGAGAGAAAAACATCCTATC	37	11	86235351	R	ME3;ME3;ME3	NM_001014811;NM_006680;NM_001161586	Body;Body;Body
	chr11:95298668-95299681	chr11:95299256	cg24929096	0.00014	0.0097	0.428	0.108	0.652	0.072	0.704	0.068	0.052	0.08	Yes	II	TCTCACTTTAAATCAGCAGAAAGCAGCTCACAATAACACACTGAAGCTGCCCCATGGAAG[CG]AAGAGTGTAATTTGAGAACGGCATTATTGAGTCTCAGTACCCACAGGTAGAACTGTCTGG	37	11	95032420	F
	chr11:100684078-100684892	chr11:100684404	cg08196899	0.00024	0.014	0.394	0.103	0.486	0.07	0.548	0.084	0.062	0.128	Yes	II	AATCTACATAATTAATTGAAAAGTAATAATAGCTTGACAATAACACTTACTGAGTACATA[CG]AAGTGCCAGGCTTAAGTGTCAGACATGATCTACGTCAAGAAACAGTTTTAGGCAGATTTA	37	11	100555135	F				chr11:100557923-100558401	N_Shelf
	chr11:109112401-109113054	chr11:109112880	cg27585939	4.2e-11	2.4e-07	-0.626	0.084	0.27	0.045	0.2	0.037	-0.07	-0.261	Yes	II	CTGCAAATCAATACGATCCCCCTCACCCTACCATACTCGTTGGCCAGGATTTACTGGCTG[CG]GCTGTTCTGTGTTAACGCAGCTCTTGGAGTGGGCCTGTCCTGGAGATGATTATTTATTTT	37	11	108983607	F
	chr11:109824397-109825203	chr11:109824624	cg06196142	2.1e-06	0.00054	0.576	0.114	0.633	0.076	0.702	0.08	0.068	0.107	Yes	II	CACTTACAAATAAGTCAACATATTGTGAACACCATTTGGGTACTCATCTAGGTGCTGGAA[CG]TAAGGGGTAGGGGCAAAAATACAGAAGATGTAAAAACTATACCTGCTTTCAAGAATCTCA	37	11	109695350	F
	chr11:110362976-110363726	chr11:110363448	cg26429815	0.00022	0.013	0.304	0.079	0.366	0.052	0.402	0.055	0.036	0.098		II	GGGGCCCAGCTGTCCCAAGGCACTGAATCCAGTTCTTTAATGAGGCCACTGTTGATTGCC[CG]CACGGCCCATCATTGTATTGTTGACCAAGTGAGGAGTTTCTCTGGGCCCCCTTGGGAAGA	37	11	110234173	R
	chr11:111588910-111589460	chr11:111589094	cg09241841	8.9e-06	0.0015	0.473	0.101	0.516	0.073	0.58	0.07	0.064	0.124		II	AAAAAAACAGTCTGTGTCAACATCCAGTGAGCTCAAGGAGAGAGGAAGAGACAAGCACTA[CG]GTGGAGAGATCCAGGCACCAAGCACCAGACTATCATAATTAATTGCTTAGGCTGGGTATC	37	11	111459818	F
ZBTB16;ZBTB16	chr11:114160030-114160597	chr11:114160398	cg25009965	0.0001	0.0077	-0.463	0.114	0.687	0.076	0.619	0.09	-0.068	-0.099	Yes	II	TTGAATTCCGCAGAGATGTCATTTCTGAAAGGCAGACGGAGCTCCGGCTTGTTCTTCCTT[CG]CAGTTTTTCCTCCTTTCTCTCCCTGTCGTCCTCCTCTCCTCTTCATTTCCCTATCACGCG	37	11	114031120	R	ZBTB16;ZBTB16	NM_006006;NM_001018011	Body;Body
SIK3;SIK3;SIK3	chr11:117072390-117073159	chr11:117072583	cg01116484	6.5e-10	1.6e-06	-0.582	0.084	0.562	0.06	0.48	0.065	-0.082	-0.146	Yes	II	TATCATCGGGCAAACCTGGAAAATGTGCTAACATTTCTCCAGAGGCGAACCCATACCACT[CG]CTAATACATATGAAAGATTTTGTCCCTAATATTTTTACTATCTGAAAATGTGAATGGGTT	37	11	116943299	R	SIK3;SIK3;SIK3	NM_001281749;NM_025164;NM_001281748	Body;Body;5'UTR
MPZL3;MPZL3;MPZL3;MPZL3	chr11:118252173-118252731	chr11:118252619	cg26672590	0.0015	0.043	-0.31	0.095	0.086	0.023	0.075	0.016	-0.011	-0.129		II	TGGAATTCTGCAGAACTAAATAATTTTGATGCTCTGACTGCATGTCAGACATCGTTTTTA[CG]TCTCGAGATTTAGTTGAAGGTTCTCAGAATACACTACTGTAAATTTAGAGTTCAGAAACA	37	11	118123334	F	MPZL3;MPZL3;MPZL3;MPZL3	NM_198275;NM_001286152;NR_104405;NR_104404	TSS1500;TSS1500;TSS1500;TSS1500
CCDC153	chr11:119196588-119197203	chr11:119196853	cg24409634	9.9e-05	0.0077	-0.182	0.045	0.465	0.032	0.44	0.034	-0.025	-0.054		II	GCTCAGGTTAGAGACAAGACATGTGAGTTTGAGTCCCAACTGTGGATATGTAAACTGAGG[CG]AGCCATTTGACTTTGCTCAGCATCAGTTTCCTGATCTTTAATTGTTTGATTTTGCAGCTC	37	11	119067563	F	CCDC153	NM_001145018	TSS1500
CBL	chr11:119222253-119222856	chr11:119222498	cg26278387	0.0017	0.046	0.296	0.092	0.128	0.029	0.149	0.027	0.022	0.169		II	ATTATGAATGGAGTGCATGGCAGCTGTACAAGGATACTGTTGGTTTCCCGGAGCTAAGCA[CG]TTTCTTTTTAACATTGTTCTGAGTGATGCTGTAAATGTACAGGCAGAAGTAAACAAAAGG	37	11	119093208	R	CBL	NM_005188	Body
	chr11:121329696-121330238	chr11:121330160	cg19324929	5.4e-06	0.001	0.542	0.112	0.588	0.077	0.671	0.081	0.083	0.141	Yes	II	AATCCACTTAATTACCAAAGTCAGAAAACCGAGGCTTATCCCAGATTAGTCTTCCTTATT[CG]CAACAGCACAACTGGTGGCTCGTTCATCTTCTCTATGTAGGATCCTAACCATATGCTTGA	37	11	121200869	R
GRAMD1B	chr11:123559802-123560485	chr11:123560016	cg12461287	0.0011	0.036	-0.218	0.065	0.096	0.014	0.085	0.017	-0.011	-0.112		I	GGTCGACCTAGTGGGCAGCACCTGGGAAATAATTGGTGGCAGCGAAGGGAGCAGAGTCTC[CG]GGGAACATGGTCTTGTATTTTGTCGGATTGAGGGTGAAGAGGAAATAACCCCCCCCCCCG	37	11	123430724	F	GRAMD1B	NM_020716	Body
KIRREL3;KIRREL3	chr11:126465815-126466566	chr11:126465988	cg12689529	0.0007	0.027	0.262	0.075	0.161	0.029	0.185	0.029	0.024	0.148		II	CGCAGGGGCGGGGAGGTGGTGAGGAGCAGGTTGGTATTCTTCTTCTCTTCTTTACATTTC[CG]TTGTGCTAACAAGGGACATTTACATAAGCTTGACTCTGCCAGGAGCCCTTCCAACGGATG	37	11	126335883	F	KIRREL3;KIRREL3	NM_001161707;NM_032531	Body;Body
	chr11:128413312-128413866	chr11:128413378	cg11940376	0.00048	0.021	-0.341	0.094	0.847	0.033	0.815	0.049	-0.032	-0.038	Yes	II	CTTGACCAAGTTTGGCTCTGGGTATGATTTATCTGTGGCTGATGTGGTATTCCCCATAGA[CG]GCAACAATGATTGAGAATCTGGTTTTGTCATCTGTCCATTTGGTGATCTCTTGGATAACA	37	11	128283273	F
TMEM45B	chr11:129853804-129854414	chr11:129854052	cg10932907	3.4e-05	0.0038	-0.455	0.104	0.107	0.032	0.083	0.017	-0.024	-0.224		II	CCACATCCTGGGGCCTCTGCCTTGTTTACCCGGTGTTTTAAAACACACAGCTGGGAGGGG[CG]CAGGGCTTGCAGAGCTGGCTCTGTGCCCAGGAAGGACACGCACTCAAAATCAGCCCTGCA	37	11	129723947	F	TMEM45B	NM_138788	Body
PRDM10;PRDM10	chr11:129992002-129992562	chr11:129992554	cg16324497	0.00055	0.023	-0.307	0.086	0.172	0.033	0.146	0.03	-0.026	-0.149		II	AGCTTTCATCCTAGGCAAAGTGGCCAGGACCCGAGCATGGTTTCCACCTGCTGTTGTAGC[CG]TGCTCTCCCACCAGATGACGCAATCACCAGGTTAGACTTGATCTCGAGGGAACCAGAGGA	37	11	129862449	R	PRDM10;PRDM10	NM_020228;NM_199437	5'UTR;5'UTR
	chr11:130050248-130050630	chr11:130050516	cg03113867	8.5e-07	0.00028	0.489	0.093	0.309	0.057	0.372	0.062	0.063	0.204		II	AGAGGCCTCTGCTGTTTCTGTTCCCTCTTCCATTGGTGGAACTGGGAAACTGTAAGGAGA[CG]TGCCCTGCCAGATCTCAGATGACTGCAGCGCTGCAGAGGGAGCAGGCAGTCACTAGGGTA	37	11	129920411	F
	chr11:130050248-130050630	chr11:130050546	cg00989306	1.5e-05	0.0021	0.372	0.081	0.449	0.059	0.501	0.059	0.052	0.115		II	CATTGGTGGAACTGGGAAACTGTAAGGAGACGTGCCCTGCCAGATCTCAGATGACTGCAG[CG]CTGCAGAGGGAGCAGGCAGTCACTAGGGTAACCAAATCTCAAACCATTGAAGTCTTTGGT	37	11	129920441	F
NTM;NTM;NTM;NTM	chr11:132237635-132238218	chr11:132237805	cg15159131	0.00084	0.03	0.39	0.113	0.669	0.07	0.719	0.073	0.05	0.074	Yes	II	CGTCTCTCCGTAGCCAGAGGAAATCTGGGCGCGCAGAGAGATTTGGAGTTTCATCCTCCC[CG]CTCAGCCAGTCCCAGGCCTCGGCTCCGAGGAAATTCGCTGAACCCTTTCAATAGGCTTGA	37	11	132107699	F	NTM;NTM;NTM;NTM	NM_001144059;NM_001048209;NM_001144058;NM_016522	Body;Body;Body;Body
OPCML;OPCML	chr11:132430259-132430967	chr11:132430699	cg16478279	4.2e-08	3.2e-05	-0.391	0.065	0.23	0.028	0.196	0.041	-0.034	-0.149		II	AGGATTCCTATGAGTTGTCCCTGCGCCCTACACTTAACTCTTAATGTAACTGATTTGTGT[CG]CTGCAATTTCACAGATAAAATGTGAGAAATTTGTTTTTCTCTCTGCAGTCTCCCCCCTCC	37	11	132300593	R	OPCML;OPCML	NM_002545;NM_001012393	Body;Body
RIMKLB	chr12:8692654-8693321	chr12:8693067	cg16795447	1.8e-05	0.0025	0.554	0.123	0.564	0.085	0.644	0.098	0.08	0.142	Yes	II	TTAAATTCTTGTTTACAATTCTCTTTACTACTTCGAGGCCTCTAGTTTTGATCAAATCCC[CG]CTAGTTTCCTTGTCTTCAAACCCAGGGGGAAATGATTTGCAACAGATGATGTGTATAGGG	37	12	8845663	R	RIMKLB	NR_123740	Body
WBP11;C12orf60	chr12:14803435-14804088	chr12:14803968	cg23932063	0.0014	0.041	-0.306	0.093	0.032	0.009	0.027	0.006	-0.005	-0.167		II	CAGATAACATTTGCCACTGAGTTTAATCCGCTTTGTAAGCATCAGGTTATCCCATGTGAG[CG]CCTAGTACGTGTGGAAATTTAATAGACAGGCAGAACAGAACGTTTGTAGACCACCTGAAC	37	12	14956902	F	WBP11;C12orf60	NM_016312;NM_175874	TSS1500;5'UTR	chr12:14955991-14956471	S_Shore
ITPR2	chr12:26523546-26524262	chr12:26523846	cg04628648	0.0012	0.037	-0.35	0.105	0.069	0.022	0.058	0.011	-0.011	-0.16		II	ACGGATCGTTCAAAGCAATCTAATTGAATTTCAGGGCCAAGAGCATTGCACAACACGTGA[CG]TGTCTCCAGTGGAGCACAGTGCCAGACACTGCAGGCGTTACATAATCACATGCTGTTGTT	37	12	26676779	F	ITPR2	NM_002223	Body
FGD4;FGD4;FGD4;FGD4;FGD4;FGD4	chr12:32533785-32534499	chr12:32534303	cg03296714	0.0012	0.038	0.472	0.142	0.132	0.049	0.161	0.063	0.029	0.223		II	AGTCCGTCCTCTGGGGAGGTGTGGCATGTTTTGCATAAGGTCGTCCTTGGGCAGTAAGTT[CG]AAGAATGCACTGAAGTCATAGTGCATTGGTCTGAGCTCCTGGCAGATCCTGTGTAATCTT	37	12	32687237	F	FGD4;FGD4;FGD4;FGD4;FGD4;FGD4	NM_001304480;NM_001304480;NM_139241;NM_001304483;NM_001304484;NM_001304481	5'UTR;1stExon;5'UTR;5'UTR;5'UTR;Body
LOC100288798;LOC100288798;LOC100288798;LOC100288798;LOC100288798	chr12:46492294-46492877	chr12:46492551	cg23553331	0.00016	0.011	-0.424	0.108	0.559	0.08	0.495	0.088	-0.064	-0.115	Yes	II	CCACTCCTGCTCTCCCTCTTTTCTCTCTCCCACTTCTTAAAATATTTGTTTTAGCAAACC[CG]TTTATCAAAGGTAATACAAAGTCCTCCACTAAGGAATATGAGGTCCAAAAATCCTACAGT	37	12	46886334	R	LOC100288798;LOC100288798;LOC100288798;LOC100288798;LOC100288798	NR_125379;NR_125380;NR_125378;NR_125377;NR_125381	Body;Body;Body;Body;Body
TUBA1C;TUBA1C;TUBA1C;TUBA1C;TUBA1C;TUBA1C;TUBA1C;TUBA1C	chr12:49227939-49228407	chr12:49227940	cg15309667	0.00035	0.017	0.478	0.129	0.652	0.078	0.714	0.079	0.061	0.094	Yes	II	GTCTAGCCAGAAAGAGCAATCTGTCAAATCTAATTAAAGTAGAAGAAAGTGAACAATGGG[CG]CCCAGCTCTAAAATGACAGCCTGGTTCAATGGGGTGGAGGAGCTAGGGAGGGATGAGTGC	37	12	49621723	F	TUBA1C;TUBA1C;TUBA1C;TUBA1C;TUBA1C;TUBA1C;TUBA1C;TUBA1C	NM_001303114;NM_001303117;NM_001303116;NM_001303115;NM_001303114;NM_001303117;NM_001303116;NM_001303115	5'UTR;1stExon;1stExon;1stExon;1stExon;5'UTR;5'UTR;5'UTR
ACVR1B;ACVR1B;ACVR1B	chr12:51973985-51974652	chr12:51974205	cg09039672	4.1e-07	0.00017	0.416	0.076	0.272	0.044	0.32	0.043	0.048	0.177		II	ACTCAGTTGGGCCCCCACCACCTCCACCCGCCAATGTGTGAGTGCTTCCTTCAGCACTTC[CG]AGCCCCAGCCTCAGTGTTCTAGTGGGCAAAGCAACACTCCTGCCCATGCCAAGAGGTCAG	37	12	52367989	F	ACVR1B;ACVR1B;ACVR1B	NM_004302;NM_020327;NM_020328	Body;Body;Body
	chr12:52800625-52801366	chr12:52801098	cg23683891	0.00016	0.011	-0.389	0.099	0.396	0.066	0.339	0.071	-0.057	-0.143	Yes	II	TGGCTGGCATGCCTGCTCAAACCAGAGGCTTGTACACAGCAGAAATCACAACCTTGTCCT[CG]CTGGAGAATTCCCAAGAGATCTTAGGAAGTTATTAAACAGTTGTCTTCAAACAAAAGATA	37	12	53194882	R
PDE1B;PDE1B;PDE1B	chr12:54549153-54549682	chr12:54549161	cg18989215	3.5e-05	0.0038	-0.181	0.042	0.344	0.028	0.318	0.026	-0.026	-0.076		II	GGGCACACCCTGAACTTTTCCAAGACAGGAGCACAGGTGGGGTCTGGTCCGACTGGGTTC[CG]AGTCCAGATCTAGCAGGGAAAGATGTGTGCTCATCCCCTACCCCGCACTCAGACATGGGA	37	12	54942945	R	PDE1B;PDE1B;PDE1B	NM_001288768;NM_000924;NM_001288769	TSS1500;TSS1500;TSS1500
TMEM194A;TMEM194A	chr12:57078814-57079328	chr12:57079001	cg21721432	0.00021	0.013	-0.193	0.05	0.047	0.007	0.042	0.005	-0.005	-0.098		II	CTTTCAGCCTATTGGAAAATGGGTTCTCACCCTAGCAGTGGCGACAGGAAGATCCCACCC[CG]CTAACAACATGCTTCCGTCTTCAGTTTATTTACAACTGGTGTGATTGATGGTAAGTTTAA	37	12	57472784	R	TMEM194A;TMEM194A	NM_001130963;NM_015257	TSS1500;TSS1500	chr12:57472274-57472619	S_Shore
CTDSP2;CTDSP2	chr12:57846524-57847015	chr12:57846820	cg23172590	2.7e-06	0.00063	0.185	0.037	0.043	0.004	0.048	0.005	0.004	0.1		I	CTCCCCCCTCCCCTCCGTACTCCAGATAAACAACCCGCGGCTGCAGCGCCCACCCCCGCG[CG]CCTCCCGGCTCTCGACTCGGCCTCTTCACGGCCAGCTGGAGCTTCCCGCTGGGGGCTGCG	37	12	58240603	F	CTDSP2;CTDSP2	NM_005730;NM_005730	1stExon;5'UTR	chr12:58238840-58241046	Island
LINC01465	chr12:62601822-62602143	chr12:62601914	cg05104885	0.00012	0.0089	-0.378	0.094	0.541	0.068	0.489	0.075	-0.052	-0.096	Yes	II	CAGAAAGGGAATTATACAAGGATATCTTTATGAGTTGCTGCCAAATTTTGTTCTAGACCA[CG]GCCCTCTGGCCTCCATGAAGGATCAAAGTCTGGGCAAAGACAATTCTAAGTTGTAGGTAA	37	12	62995694	F	LINC01465	NR_121682	Body	chr12:62996159-62997632	N_Shore
PPM1H	chr12:62919610-62920344	chr12:62920256	cg13970113	1.5e-07	7.8e-05	-0.429	0.075	0.569	0.051	0.498	0.07	-0.071	-0.124		II	CCTAAAAGGCTGATAAAATTACTGTTTGTCCCAAATGTATCTTTTAGAGTCCATCCTCCT[CG]GTTACTTATTTACAACAAAATATTATAGCTATTTCCTCTTTTATGTTACAAAAAATCCTC	37	12	63314036	R	PPM1H	NM_020700	Body
RASSF3;RASSF3	chr12:64656193-64657038	chr12:64656734	cg24716423	3.9e-05	0.0041	-0.421	0.098	0.611	0.065	0.555	0.072	-0.057	-0.092		II	AAAAATCACACCAGGCTGAAGCCCCATCAGGCAAAAACCTACCAGAGAAATGGGCCTGCC[CG]TCTGATGGAATATCTGGGATTTCCTGATGTTGGTCCCTTAATTTGTGGACCATTTTAGGC	37	12	65050514	F	RASSF3;RASSF3	NR_040718;NM_178169	Body;Body
LOC101927901	chr12:67716877-67717308	chr12:67717044	cg08421007	1.7e-07	8.8e-05	-0.437	0.077	0.592	0.059	0.536	0.058	-0.056	-0.095	Yes	II	AAGGCCTGAAAAGCCTAAAATAGTTATTATTGGCACTTTACAGAGAAAGTTTGCCAACCT[CG]GATCTAGTATGATGTGACATCTTAGTTTTGGAATTCAGAAGTTGAATTCTGGAATTTGAG	37	12	68110824	F	LOC101927901	NR_110063	Body
	chr12:69150957-69151478	chr12:69151324	cg08138071	4.1e-05	0.0043	-0.43	0.1	0.146	0.037	0.118	0.027	-0.029	-0.196		II	CAGAGTTACCTGAGACTACGAACCTCCCAGGAGAGCTGTTTACTTAGGGAATTACAGCTG[CG]GGTGAGACTTTGCCATTTGAGTGTGTTCCCTGTGGGACATATCACTTAAATAGCCCGTTG	37	12	69545104	F
FRS2;FRS2;FRS2;FRS2;FRS2;FRS2;FRS2;FRS2	chr12:69476266-69476756	chr12:69476376	cg15736548	0.0014	0.04	0.263	0.08	0.467	0.06	0.495	0.051	0.029	0.061		II	TACTTGTTTAAGACTGTGTTTCTCAACCAGAGCCTCTGGAGAAAACTGTTGAACTGTGGG[CG]CTGCCTGGGGGTGCTGCTTTAAGTTATTACTCTGTTGATTAGCCAACAAGATAAATAACT	37	12	69870156	F	FRS2;FRS2;FRS2;FRS2;FRS2;FRS2;FRS2;FRS2	NM_001042555;NM_006654;NM_001278357;NM_001278356;NM_001278355;NM_001278354;NM_001278353;NM_001278351	5'UTR;5'UTR;5'UTR;5'UTR;5'UTR;5'UTR;5'UTR;5'UTR
PHLDA1	chr12:76031733-76032581	chr12:76032509	cg11409900	0.00012	0.0088	-0.315	0.079	0.217	0.037	0.189	0.033	-0.028	-0.13		II	AGTAACTCAACTCTCTACAAACCGGGGTAATATCCGGTGCTGAGATCCCACACTGCAAGG[CG]CAGTTCCAAACGTCTGGTCGGCCTCGCAGGTCCCTCTTTCCAAGGCCTAGCCAGATCTTG	37	12	76426289	R	PHLDA1	NM_007350	TSS1500	chr12:76424634-76426316	Island
PHLDA1	chr12:76031733-76032581	chr12:76032521	cg02700799	1.1e-08	1.2e-05	-0.526	0.084	0.051	0.014	0.036	0.008	-0.014	-0.284		II	CTCTACAAACCGGGGTAATATCCGGTGCTGAGATCCCACACTGCAAGGCGCAGTTCCAAA[CG]TCTGGTCGGCCTCGCAGGTCCCTCTTTCCAAGGCCTAGCCAGATCTTGGTTTTGGAATCT	37	12	76426301	R	PHLDA1	NM_007350	TSS1500	chr12:76424634-76426316	Island
C12orf79;C12orf79;C12orf79;C12orf79;C12orf79	chr12:92032093-92032530	chr12:92032243	cg16672325	0.0001	0.0079	0.391	0.096	0.551	0.067	0.615	0.067	0.064	0.116		II	CCAAACTGAATGAAGGCACAGAAGCTGGTTGGGATTCTTCTGTTAAACATTGTCTAGTCT[CG]GAAAGCAAAAAATAATAATAATGAAAGGAGGCACTAACAAGGAAATGAAGTAAGTTTAAT	37	12	92426019	F	C12orf79;C12orf79;C12orf79;C12orf79;C12orf79	NR_046159;NR_046160;NM_001256375;NM_001256374;NM_001256373	Body;Body;5'UTR;5'UTR;5'UTR
C12orf79;C12orf79;C12orf79;C12orf79;C12orf79	chr12:92055881-92056374	chr12:92056088	cg06472741	1.6e-09	3e-06	-0.54	0.081	0.702	0.045	0.633	0.06	-0.069	-0.099		II	TGGGTTTCTTTCTCACAAGACATGATCTGATACCTGCCTACACCAGAATATTGACAGAGG[CG]GTGACTCACTCTGCCACCACTTCCAGGTAACATGTTTACATTTAGACTGAAGCCTTCTAC	37	12	92449864	R	C12orf79;C12orf79;C12orf79;C12orf79;C12orf79	NR_046159;NR_046160;NM_001256375;NM_001256374;NM_001256373	Body;Body;5'UTR;5'UTR;5'UTR
	chr12:92561345-92561886	chr12:92561629	cg20451050	2.1e-05	0.0027	-0.467	0.104	0.309	0.067	0.251	0.054	-0.058	-0.187	Yes	II	TAATGTGTGAGACAATGAGTAGGTGCTTAGTAAATGTCAGTGCTGTGCCTATTTTCCCTC[CG]CCCACTTGCCACCTCTTTTCTAATAATAAGACCAAGTTTATTTACCCTGATAAGCACGTC	37	12	92955405	R
	chr12:92603186-92603771	chr12:92603433	cg19021929	0.00083	0.03	-0.369	0.107	0.524	0.073	0.481	0.082	-0.042	-0.081		II	AGTATTGACATCAGGGGAAAAAAATTGTAGATGATGATGTCATGAGTATGCTAGATGGCT[CG]GCTATGAGCCATGGTAAACACTAAAAAGGATTTAATTAAATATGCTATATTTGAAAGATT	37	12	92997209	F
LOC643339	chr12:93020063-93020681	chr12:93020405	cg12495829	4e-05	0.0042	-0.433	0.1	0.371	0.067	0.311	0.058	-0.06	-0.162		II	AGGACTGAGGAGTAAATATCTTTTATTAAACAAAGCTTATAATTCTGACTCTAAGCCTGG[CG]TTCCTAACAATGGCAGGGACTGATGGCTGTGAAAGGCACTAATCAGACACAGTAGATTCG	37	12	93414181	F	LOC643339	NR_040096	Body
LOC643339	chr12:93135157-93136072	chr12:93136028	cg11448961	0.00018	0.011	-0.4	0.102	0.628	0.064	0.564	0.094	-0.064	-0.101		II	CTTAAAAATAACAGTAAAAACAAGAAACACACTGCACTATATTGGTAAACCTCAAACTCA[CG]TAAGTCAGTTACCTGCCCCGATGGGAGTTTAGAAGTTGGTGCTACTACTCTTAGTACTGC	37	12	93529804	F	LOC643339	NR_040096	Body
CRADD	chr12:93677082-93677572	chr12:93677295	cg26322721	0.0014	0.041	0.157	0.048	0.031	0.004	0.034	0.004	0.003	0.105		II	GCTATTGAATTGTTTACCCACAGTAAGCATGGCGGGAAGAGCTTCGATCCGACCCTTGAA[CG]CTCAATAAAAATGGCGACAGCACTTCCTGTACTTGCCCTCAACAAAGATGGTGTCAACAC	37	12	94071071	R	CRADD	NM_003805	TSS200	chr12:94071293-94071655	N_Shore
CRADD	chr12:93785004-93785745	chr12:93785432	cg06991163	0.0011	0.035	-0.325	0.096	0.485	0.07	0.44	0.069	-0.045	-0.093		II	AAGGGTAGTGGCTTGAGTCACCCACTGGTATGTGTGACCTATGAGTCACTCACTGGTATG[CG]TCTTCCCGATCCCCTGGCCTATGGGTTAGAAGTCAAAGATGCTCCACTGGGGCTTCCTTT	37	12	94179208	R	CRADD	NM_003805	Body
TMCC3	chr12:94648484-94649258	chr12:94648789	cg12134308	7.5e-06	0.0013	0.443	0.093	0.28	0.059	0.338	0.071	0.058	0.206		II	TGTAAAGTTGCATGAGTTTTGCCAAACCACTTAAATGAGTTGACAATGAGCCATCCATCC[CG]CTAAGATTACTAATCTTGTTTACACAAAGAAGATCACAGTTGTGACAAGAAAAAACAAGC	37	12	95042565	R	TMCC3	NM_020698	Body	chr12:95043551-95044312	N_Shore	TMCC3
MIR492	chr12:94832893-94833332	chr12:94833031	cg11212178	0.0013	0.039	0.338	0.102	0.628	0.064	0.669	0.071	0.041	0.065		II	AACCCCTGGACCCAGAGCCATCTGCCTGCCTCCGTCTCCCGAAGTGCTCACAGGCAGAGC[CG]CAGCGCCCAGCCCAAGGCTGTTTTTTAAAAGAAGAAACTTGATACCAGGCCAGGCCTCAA	37	12	95226807	F	MIR492	NR_030171	TSS1500
BTBD11	chr12:107514912-107515848	chr12:107515587	cg24671734	0.00056	0.023	-0.252	0.071	0.705	0.041	0.669	0.045	-0.036	-0.051		II	TCCTGAATTAGTCAGAGACACCAGGACCATCAGATGAGGAATTGGCCCAAGATTCATTGC[CG]TGGCAACAGCTACTTGACTTAGCCTCTGACTTAATGTCTTGGCAGGTGGGCAAACCAGAG	37	12	107909364	R	BTBD11	NM_001018072	Body
	chr12:108099356-108100344	chr12:108100158	cg07771976	7.8e-05	0.0066	0.222	0.054	0.353	0.038	0.38	0.036	0.027	0.076	Yes	II	CCAGAATCAGACTCCACCAAACATAGGTCAGCATTAAGGGCTCCTCTTCTGTGCAGTCAG[CG]TGAACAGGTCCAAACTTTTATCAATTATTTACTGCTATGAAATGCTGCATAACAAACAAC	37	12	108493935	R
SH2B3;SH2B3	chr12:111434052-111435133	chr12:111434532	cg12032603	1.2e-05	0.0018	-0.313	0.068	0.478	0.045	0.425	0.061	-0.053	-0.11		II	TGAACACTACACGGCACGGATATTAGCTCTGTCCCATGTTGCAAATATTTCCCTGGTTTC[CG]ATTTGACTTTTCAATTTTGTTCCTGCATTTCTTGACCTATGGGGGTTTGCAAGTTCCAGG	37	12	111872336	R	SH2B3;SH2B3	NM_001291424;NM_005475	TSS1500;Body
	chr12:112932479-112933080	chr12:112932719	cg17415650	0.0012	0.036	-0.204	0.061	0.329	0.04	0.307	0.039	-0.022	-0.066		II	TTTACTCAGTGCTTATCTGATGCCAGCCACTTTGCTAAGCCTATGAATGCATTATTTCCC[CG]TTGCTACAGATGAGAGAATTGAGGTTCAGACAGGTTGAAATCATTGCTCCCAAAGTCACA	37	12	113370524	R
TPCN1;TPCN1	chr12:113222581-113223575	chr12:113222636	cg19052193	3.9e-07	0.00016	-0.524	0.096	0.332	0.062	0.263	0.049	-0.069	-0.207		II	AGCCAGTGGGCAAAGGCAGTACAGGCAGGCAAGCAGTCATATATTAAACAGTTAAACAAC[CG]TGTTGAAGCATTTGAATGCGAGGACTTTAATCTATGGTGGCAGATATCATGAAAATTATG	37	12	113660441	F	TPCN1;TPCN1	NM_001143819;NM_017901	5'UTR;5'UTR	chr12:113659038-113659657	S_Shore
TPCN1;TPCN1;TPCN1	chr12:113246395-113246856	chr12:113246824	cg08431272	0.00078	0.029	-0.254	0.073	0.464	0.053	0.422	0.06	-0.042	-0.091	Yes	II	CTGCTCTGGGCAAGAACAGTGCCAAGGTCAGAGGCCAAAGGTGTTGCTTCTTCCGTGGTC[CG]TAATGAGCACCAGTTGGAGAGGGCCAGCCCCGGCACACAGAGGAAGGGGCTGGACTGGGG	37	12	113684629	R	TPCN1;TPCN1;TPCN1	NM_001143819;NM_017901;NM_001301214	Body;Body;5'UTR
C12orf27	chr12:120972933-120973426	chr12:120973193	cg05674928	4.7e-05	0.0047	0.428	0.1	0.204	0.043	0.252	0.057	0.049	0.24		II	TTAGACTCTGGAGGCTCCTCCCCAATCTCTGTCATTCCCTCTCCAACCAAATCCACCTGC[CG]TCCCAGACTCAAATGCTCAGCCACCTAACTGCCTGAGGACCCAGCAGTTAATGAGTTTAC	37	12	121410996	F	C12orf27	NR_024345	TSS1500
ANAPC5;ANAPC5;ANAPC5;ANAPC5	chr12:121331218-121331740	chr12:121331412	cg26053552	0.00025	0.014	0.331	0.087	0.273	0.047	0.32	0.052	0.047	0.171		II	AGTGCTGGAGACACACGTGATCGTTGGACTCCTGGGCAATCCTAATTGCCTCCTGCAGGG[CG]AGCTCTGCCTGTTGACTAATGACAGACTAAACATTAATATCCCATTAATAATCACAAACA	37	12	121769215	R	ANAPC5;ANAPC5;ANAPC5;ANAPC5	NM_016237;NM_001137559;NM_001137559;NM_016237	ExonBnd;ExonBnd;Body;Body
ANAPC5;ANAPC5	chr12:121331218-121331740	chr12:121331575	cg09422086	0.0002	0.012	0.409	0.106	0.413	0.074	0.475	0.071	0.061	0.148		II	TCCAAATGCAGGTCTCTGGGTTGGAAGCTGTAACTATTTCTGGGCTTATTCTCTCAGAGG[CG]TGCCCCAACCCTAGCAGCAGAAAACACTGACAGTGGAAATATAGGACATGTCTCTTCTAA	37	12	121769378	F	ANAPC5;ANAPC5	NM_001137559;NM_016237	Body;Body
ANAPC5;ANAPC5	chr12:121331218-121331740	chr12:121331681	cg03098022	0.00042	0.019	0.443	0.121	0.551	0.086	0.618	0.084	0.067	0.121	Yes	II	GACATGTCTCTTCTAAGGGGAATTGCTACGAAAAGGGCATAAAGCAAAGGCTTTTATCTC[CG]CTTCTAAGATGTTTATTTTAAAGGTCCACTGCTGAGGGGAAGGGCAAGGAGAGGATATAA	37	12	121769484	F	ANAPC5;ANAPC5	NM_001137559;NM_016237	Body;Body
BCL7A;BCL7A	chr12:122023231-122023857	chr12:122023389	cg19525226	0.0019	0.049	-0.216	0.068	0.017	0.003	0.015	0.003	-0.002	-0.12		II	CGTCTCGACCCTTTATTTCGAGCCTGGAAGCTGGGCAGGCCCTGTGGCAGGGGATGTTTA[CG]TTTGGGGGTGTCGTTTCTCGAGTAGCGCCTCGGTCTCTAAAAGCCACTGGGGGCGAGCCT	37	12	122461295	R	BCL7A;BCL7A	NM_001024808;NM_020993	Body;Body
	chr12:122062788-122063461	chr12:122062791	cg18914967	1.9e-07	9.5e-05	-0.4	0.071	0.166	0.028	0.139	0.028	-0.028	-0.167		II	AGGGGACTCTGGATTGTGGTAGGGACTCAGGGGCGTTAGTGCATGGGTGGACTGCAACCT[CG]GCTTGACTTGTCCTAACAGCCTCTAGTGACTTACATGGTTGGGCTGGAACCAGACCTTTC	37	12	122500697	F
LNX2	chr13:27606992-27607600	chr13:27607312	cg11588787	2.7e-06	0.00063	-0.476	0.095	0.274	0.058	0.212	0.051	-0.062	-0.227		II	ATTTACTTCCTCTACTGCTGCTTAAGGGAAATCTACTATGGCATTCCTGGTTTCTAAAAA[CG]CACCACAACGTCAACTGATGAGTCATGGGTCACACTCCAAGTTCTTATGTACCAAAGAAA	37	13	28181449	R	LNX2	NM_153371	5'UTR
PDX1-AS1	chr13:27839880-27840432	chr13:27840193	cg02208492	7.5e-05	0.0064	0.335	0.081	0.302	0.046	0.354	0.052	0.052	0.172		II	CTGTTCATTATATAATTGCTCACCTTTTCACTTCTCTTCAGCTGAGTCATGAATCTTCTT[CG]TTTCTGTTCCAGTGCTTTAGCTGCAGGGGGCAGTTTCTGGCCTGTGCACTATAGGCCACG	37	13	28414330	R	PDX1-AS1	NR_047484	Body
	chr13:34592693-34593418	chr13:34592863	cg17540450	1.3e-07	6.9e-05	-0.708	0.124	0.875	0.037	0.814	0.054	-0.06	-0.069		II	GGTCCTCAGTGAGAAAGTAGCCCTGTCTCTCCTCCAACCTCTGGACATGCAGGTTGCTTG[CG]TGCTATTTATGTTTTGATTGACAAGTGTATGCTCTGTCTAGGTAAGTAGAGAAGCACCTC	37	13	35167000	F
LINC00332	chr13:40181435-40181894	chr13:40181588	cg09237247	3.7e-07	0.00015	-0.411	0.075	0.539	0.061	0.486	0.072	-0.053	-0.098		II	AGAGAGTTTAGCCAAGGTGGGAAGCTACTACATGTGGTGAGGCCATGTGTGGCAAGCATG[CG]TCTAACTAGCCATGGACACATGAAGTCCTTCAGTGCTTAACAATGCTGAGTCATATATTA	37	13	40755725	F	LINC00332	NR_046870	TSS1500
	chr13:44044690-44046355	chr13:44045072	cg07759833	0.00049	0.021	0.367	0.102	0.373	0.07	0.433	0.092	0.059	0.158	Yes	II	CAAAGGGAACAGACAATAAAAGGAATGACTTCACATTTCACAGCAAGAATTCTCTGGCCT[CG]GAGAACACTAGATACCTCTGGACCACACATCCCTTTGGCAAAATACTTTTCTCATCTACA	37	13	44619208	R
	chr13:44270843-44271464	chr13:44271296	cg01430863	0.0013	0.04	-0.389	0.118	0.641	0.083	0.583	0.083	-0.058	-0.09		II	GAAATCCTCTGTCTTGTTTACACTACATTAAAATCTCCCTTCCCCAAGCCCGTCCTTCTC[CG]AAGGCTGAGGTGCTTATCCTGGAGCCACTACTTCCTGCAGCTTGAAGATGAGTAAACCAT	37	13	44845432	F
	chr13:44312983-44313733	chr13:44313145	cg25374269	1.3e-05	0.002	-0.418	0.091	0.537	0.055	0.485	0.095	-0.053	-0.098		II	TAATTTAGGGATTCCTCTTTGTGGTTTGCCCTCAGTGTATGCATCACCCACTGTTGAACA[CG]GTAGCCTACAGCAATGTCTCAGAGGTTTTAGAACATCATTCAGAACCATGACTGGTGATT	37	13	44887281	F
LRCH1;LRCH1;LRCH1	chr13:46615800-46616202	chr13:46616128	cg09720959	0.00033	0.017	-0.387	0.104	0.649	0.068	0.586	0.089	-0.062	-0.096	Yes	II	CGATGCAGTAATGCATTTGGCAGCTGAACTGTGTACTGGGAAAAGAAAAATATCCTGGAG[CG]GGTTTAAGTTTCGCAGATAAGAAAAATGGCTTTATTTAGTGAATTGGAACAATACAAGAC	37	13	47190263	F	LRCH1;LRCH1;LRCH1	NM_015116;NM_001164211;NM_001164213	Body;Body;Body
	chr13:49660057-49660718	chr13:49660207	cg02485044	5.8e-05	0.0054	0.477	0.113	0.479	0.078	0.555	0.095	0.076	0.159		II	ACCTGCTCCCCAGCCACCACAGAACTGCTAATTCATCTCCCAGACGAGTGTTTTCTGAAA[CG]CAATGTAATCACGAGTCCCTCTTGGTGCTGAGGGTAAGTGCCAAATTGGTGCTTTCCTTC	37	13	50234343	R
DLEU2	chr13:50126288-50126753	chr13:50126470	cg12378878	7.4e-05	0.0063	-0.297	0.072	0.305	0.041	0.269	0.04	-0.036	-0.119		II	AAGCCTTATGACGAAATGATAGGCCTTGCCATACCCTTGAAATGAAACTGAGCTCCCTAC[CG]GCCTAAAGCCGCTGTTCCTGAGCTTCATGTAAACAAGGAGGGCGGTAAACACCAGAGGAA	37	13	50700606	R	DLEU2	NR_002612	TSS1500	chr13:50697984-50702286	Island
MIR759	chr13:52809312-52810605	chr13:52809945	cg22750273	6.3e-05	0.0057	-0.337	0.08	0.468	0.057	0.408	0.049	-0.06	-0.128		II	GATGAGGATTCATTTATTATCTCATTTATTGGCCTTATTTGCAGTCCAATTTAGTTCTCA[CG]TCACATTCTGATAGTCTCAGATTCAATAGCATCAGTTGAAATACTAACAATATTTTTCAG	37	13	53384080	R	MIR759	NR_031582	TSS200
PCDH17	chr13:57666021-57666579	chr13:57666571	cg02994463	0.0018	0.048	0.368	0.115	0.528	0.077	0.579	0.093	0.051	0.096		II	AGCAGTTTGTTCAAAGGTAAGGCCTATTAAATAACTTTTCTCAGCTTCCCCATTTGCATT[CG]TGTCAAAATTGCTTTGCAAGAGACTACACTTCAGATTCAAACTAGTAGAGACAACACTTT	37	13	58240705	R	PCDH17	NM_001040429	Body
PCDH9;PCDH9	chr13:66353674-66354144	chr13:66354095	cg06976873	1.5e-06	0.00042	-0.403	0.078	0.713	0.043	0.653	0.051	-0.061	-0.085		II	ATAATATTTTAAAGGCAGCAAAACTCTTCCTTTTTTCTACTTCTCTCTTATCACTTTATT[CG]TAACCACATGCTTTATAAGCTTGGTTGAAGAGGGTTGTTTTTCTTTTTCTCTCTCTTTTT	37	13	66928227	R	PCDH9;PCDH9	NM_020403;NM_203487	Body;Body
	chr13:80473745-80474259	chr13:80474066	cg24223681	0.00011	0.0082	-0.45	0.111	0.917	0.024	0.894	0.027	-0.023	-0.025		II	CACTTAGGATAGCTGCTTCAGAAGCTTCAATTATCCTTTTGAGTTCCATTTATTTATTTA[CG]TATTGACAATTCTATGGTATATATGTACAAAGTTATTAACCATGCACTACTGTATAAATG	37	13	81048201	R
	chr13:93201808-93202487	chr13:93202301	cg01624030	0.00033	0.017	-0.264	0.071	0.494	0.053	0.46	0.039	-0.034	-0.069		II	TTAAGAGTGATTAAAATTTAATTTATTAAAACCTGCCAGAATTAGGGTACAGTCAATAGT[CG]TATCCTGAGAGGTCAAGGCCTTTCCCAATTACAAGCACATGGACACACAGATGCACTGAT	37	13	93854554	F
	chr13:97141277-97142175	chr13:97141798	cg18842353	3.5e-08	2.8e-05	-0.787	0.131	0.1	0.035	0.067	0.027	-0.033	-0.329	Yes	II	GAGCAGAGAATGACTCACATTCTCTGTGACATGAGTCACTCCCATGCAAAACTGGAGTTG[CG]AGCTACTACTTTGCCTGTAGCTGTTTGTTTGTTCAGAGGCAGATGGAAGGCAGAGGCTGC	37	13	97794052	F
	chr13:97141277-97142175	chr13:97141859	cg18973863	2.6e-13	6e-09	-0.791	0.093	0.181	0.037	0.121	0.035	-0.06	-0.331	Yes	II	GAGCTACTACTTTGCCTGTAGCTGTTTGTTTGTTCAGAGGCAGATGGAAGGCAGAGGCTG[CG]CAGAGAATGGAGAGCTGTGTCTGAGGAGCCTTGGAACATTCACCCAGGTAGAGGAAGGCC	37	13	97794113	F
SLC15A1	chr13:98731876-98732491	chr13:98732180	cg17002621	4.4e-05	0.0045	-0.421	0.098	0.712	0.058	0.67	0.066	-0.042	-0.059		II	AGACCGAACTCAAGTATCAACTCTCACAAGATTCTGTTTACTTTGGTGCAGTCCTGTTTA[CG]TTGGTTCCCTGCTAGTAAACCTCAGAGGCATATTTGAGTAGCCTAATGTTTCTAGTATTA	37	13	99384434	F	SLC15A1	NM_005073	Body
	chr13:108154457-108155067	chr13:108154880	cg23695186	0.00074	0.028	-0.371	0.106	0.223	0.05	0.196	0.053	-0.028	-0.123		II	TTGAAAGGGGACAGGGAGAGATGAGCTGCCTCCAGGTTTAGAAAACAAGATAAACAAATA[CG]AAGAAGGAACTGAAGTAAGAACTGTATTCAGAGAATAGCAAGTACTTCAGGGTGAGAATA	37	13	108807228	F
	chr13:109309534-109310517	chr13:109309718	cg14317086	0.00014	0.0095	-0.252	0.063	0.564	0.05	0.527	0.052	-0.037	-0.066		II	TAGGTGAAAAGCTAGAGGTCCTAGTTGCTTTAGTATGACAGCTATAAAACCCTGCTTATC[CG]GACAACATTAAAGACACAACTGTGGCTGTCTGTGTTTTGGTCAATCACTTTTTCTGGTAG	37	13	109962066	F
	chr14:22560944-22561488	chr14:22561112	cg20553985	9e-05	0.0072	-0.403	0.098	0.549	0.072	0.5	0.083	-0.048	-0.088	Yes	II	AGATAAGAATGCCACCCACCTCCTTCATGCAATGATAGGGAAACGCAAGTAACAGGAGGG[CG]CTTAACAGTTTGCCAGACATGTGGCCCACGCTCGCTCACTCCTGGACAGGATAGGGCTGT	37	14	23030012	F
	chr14:23237514-23238264	chr14:23238096	cg10052704	0.00024	0.014	-0.3	0.079	0.06	0.014	0.05	0.01	-0.01	-0.163		II	GAATCACAGCGGCCAAGCGGGTAGGGAGTGTAGCCAGAAAAAGAACTGAGAAGCTTGAGA[CG]GCTGAGGCCCCATCGCCTCTGGAAAGCAGGGGAATTTTGCCCTCAGGGTCGCCTTAATCA	37	14	23707305	F
STXBP6;STXBP6;STXBP6	chr14:25006989-25007677	chr14:25007358	cg22410676	0.00016	0.01	-0.434	0.11	0.145	0.036	0.123	0.04	-0.022	-0.151		II	AGCTGTATGACTCATTCTGTATAAAACCTTGCTAAGAGGCGTGGGGTAAATGCTTTCTGA[CG]GTGACTGTGATAATGGTAGTAGTAACTATGACAGCACAGTCAGCCACAATATGTAAATGA	37	14	25476564	F	STXBP6;STXBP6;STXBP6	NM_001304477;NM_014178;NM_001304476	5'UTR;5'UTR;5'UTR
	chr14:31229458-31230127	chr14:31229761	cg10348234	0.00075	0.028	-0.227	0.065	0.062	0.012	0.055	0.009	-0.007	-0.11		II	GCTTCCTTATAGGCTCTTTCTCCCCACCCCTCTGCTCCTCCCCAGTGTTACACAACACTA[CG]GAGCCAGGAACACAATGTCAACTGTCAACGTCTTTCTAAAGGCAGTGGGTGATATTTACA	37	14	31698967	F
	chr14:31229458-31230127	chr14:31230030	cg18437792	2.5e-06	0.00059	-0.437	0.087	0.396	0.059	0.333	0.054	-0.063	-0.16	Yes	II	GCTCCTTGCTGTGAGATGTGTGTGAGCGAGATACTGGAGGTCTCTGGTGATAGAAAAGCA[CG]CTGGCCAATGGCAAGAACCAAAAGGAGGGGAAACTCAATTTTTTGGCAAACAATTTGAAT	37	14	31699236	F
	chr14:32308094-32308612	chr14:32308161	cg10194025	0.00031	0.016	-0.309	0.083	0.605	0.056	0.566	0.059	-0.039	-0.065		II	GGAGATCCACAGCTCCTGTGACCCAACCTGTTTCAGCCTGGAAGATAATGGAGGACAGAG[CG]AGCAAGGCATGTGTGTGTTCATTAGTATTCTTTAGAATACAAGTGCTAGAAAAACCCACC	37	14	32777367	F
NPAS3;NPAS3;NPAS3;NPAS3	chr14:33485980-33486678	chr14:33486659	cg02094363	0.00051	0.022	-0.245	0.068	0.62	0.041	0.585	0.055	-0.035	-0.056		II	GTTGAGAAGAAGCTCTCAAGCAGTCTTGCTTGACTAGATATTTAAGTTGGCTAGTCAGCT[CG]GTCAGAGTACATTCTAACAACCCAACACCTGTGACCCAGCATGCTGAGGGGCCCGGCAGA	37	14	33955865	F	NPAS3;NPAS3;NPAS3;NPAS3	NM_001164749;NM_173159;NM_001165893;NM_022123	Body;Body;Body;Body
	chr14:49972796-49973351	chr14:49973099	cg05453127	4.9e-09	6.6e-06	-0.674	0.105	0.099	0.029	0.064	0.02	-0.035	-0.356	Yes	II	GCTCTGCCTTTTTTTAACCAAACCAGAGTGTAAACAAATGGCTGTGTGACTCACCATAAT[CG]ACATAGCAAGATATGATACATGCCAGGAGAGAAAAAGAAAGTGCTGATGGAAAAATAATC	37	14	50439817	F
NIN;NIN;NIN;NIN	chr14:50739294-50739990	chr14:50739576	cg04781142	7e-05	0.0061	0.439	0.105	0.538	0.077	0.6	0.075	0.062	0.115	Yes	II	AAAAACAAGCTATTGGGTAATTGCTGTTTTGAGACAGGTGTCATGTTTACCCAATGACAA[CG]ACTCCTAATAAGTACCTTTCAATTGTCCCCTCAGTCTTCTAATGAAAGTATGTGTATGTA	37	14	51206294	R	NIN;NIN;NIN;NIN	NM_020921;NM_182946;NM_016350;NM_182944	Body;Body;Body;Body
	chr14:60356508-60357707	chr14:60356564	cg10782065	0.00079	0.029	0.367	0.106	0.64	0.068	0.681	0.082	0.041	0.064		II	GAAATCAAAATCCTGTCTGTCATTTTTGTCCAGCTGTTGTGCAAATCAATGAGCATGCAT[CG]CCTGTGTGCCTTCAGCAAAGCAGGCATTTGTGACTGCAACTCTGAATAGAAGTTTTCCTG	37	14	60823282	R
ESR2;ESR2;ESR2;MIR548AZ;ESR2;ESR2;ESR2;ESR2;ESR2;ESR2	chr14:64264865-64265505	chr14:64265220	cg02027685	0.00012	0.0087	0.487	0.121	0.628	0.081	0.691	0.071	0.063	0.101	Yes	II	TTTGACACTGTAACCTAGGCAGCTGCCTCTGAGTGAGCTTAATGAGCAGCTCCACCAAAT[CG]AGTGCTCCATATTAGGCAGTGGTAAATAGCCCCAGCCAAAGATGATGATGATCGTAGTGA	37	14	64731938	F	ESR2;ESR2;ESR2;MIR548AZ;ESR2;ESR2;ESR2;ESR2;ESR2;ESR2	NM_001214902;NM_001271876;NM_001271877;NR_106755;NR_073496;NM_001040275;NM_001291723;NM_001291712;NR_073497;NM_001437	Body;Body;Body;Body;Body;Body;Body;Body;Body;Body
	chr14:69876734-69877360	chr14:69877017	cg01780164	1e-05	0.0016	-0.263	0.056	0.386	0.035	0.349	0.038	-0.037	-0.097		II	CTTGATAGGTGAATGTAGCCAGGTGGTAGAGTCAGGAAAAGCCTGTCACACTGCTGAGCC[CG]ATGGTAACAGTTCCATCCTGTTGAGCCCCTGGAGGGTGAACACTTAGGTGGACACATGGA	37	14	70343734	F				chr14:70345943-70346527	N_Shelf
ELMSAN1	chr14:73762184-73762876	chr14:73762661	cg22721423	4.6e-06	0.00092	-0.424	0.087	0.19	0.037	0.152	0.037	-0.038	-0.198		II	GCTTCCGGGAAAGCCCTGGAGGTCAGTTTTGCTGCAGATATGACGGTGCAGAATCACTGA[CG]TGTGAAGTGAAAGTTTTGGTTTTAGAAGCTCCAGCCCCTGCTACAAGTCTCTGGGGCAAC	37	14	74229364	F	ELMSAN1	NM_001043318	5'UTR	chr14:74225626-74227209	S_Shelf
TMED10	chr14:75153082-75153654	chr14:75153530	cg00646179	0.0016	0.045	0.285	0.088	0.528	0.063	0.571	0.058	0.043	0.082		II	AAAGCAAGGGAATTCCATGGTAATTTAACAGACTGGATCTTAGCCTTCATTTCTAGAGCA[CG]TGGCTGTCTTAGTAGAAAGCATATTTCATCACTTAAGACTGGAAGCTACTTTGCAATGTG	37	14	75620233	F	TMED10	NM_006827	Body
	chr14:76758067-76758615	chr14:76758361	cg23584554	0.00017	0.011	0.461	0.118	0.46	0.081	0.536	0.095	0.076	0.166		II	CAAGAATAGAAAATGTGTCAGAGCAGATTAATATGAGTGTTGATGCCCTAAGACAACATG[CG]TTCATTTGCAGACCATTAGTCCAGAGTGTGACGATAACAAATGTGACACATGATATGAGT	37	14	77224704	F				chr14:77227569-77228691	N_Shelf
POMT2	chr14:77302758-77304191	chr14:77303344	cg21862081	0.001	0.033	-0.141	0.041	0.631	0.025	0.606	0.034	-0.025	-0.039		II	GCAAACTATCTACACCTATGATAGAATCTTATCATTTTACATGAAGTCTCTCTTGGGGGT[CG]ATTCTCCAGACAGATGGCAGAGTGATGTTTTTTAATTTAAATCCTTAAATCTCATTATGT	37	14	77769687	R	POMT2	NM_013382	Body
	chr14:80003151-80003550	chr14:80003219	cg19705352	0.00063	0.025	-0.316	0.089	0.631	0.06	0.6	0.062	-0.03	-0.048		II	TATCTTGGTGGTGATGGGGATTTGGAGATGATATGTTAGAAACCGCTAGATGGGTATTTA[CG]GCAGTGTGGAAAAATGACAGTCAAATGGTTCATGTCACAGGCTTATCCAGAGTCAATCTT	37	14	80469562	F
	chr14:85296314-85297040	chr14:85296675	cg19488267	1.5e-06	0.00041	-0.402	0.078	0.494	0.056	0.44	0.052	-0.054	-0.109		II	AGAAGGCCAGTGACTCAGACCTGCCTACTTCCCACTATCTCCTCAACACACTCATAAAAG[CG]TTTGTTGCCACTCCACTGAAAAGGCTTCAACCAAGGTCAGCAGCTGTTTACATTTTGCCA	37	14	85763019	F
KCNK10;KCNK10;KCNK10	chr14:88189145-88189799	chr14:88189641	cg19453093	1.1e-09	2.3e-06	-0.621	0.092	0.131	0.031	0.095	0.022	-0.036	-0.273	Yes	II	ATCCCTTTATGAGCTGCTTATCTGGATTCGGAGTTCTGTGTGTGCTCCCAGACAGAGTTG[CG]AAATATTGTAAGGCTGTCCTAAAGTGAGTCAGCTGCAAAATAAATCAGCAATCAATCCTG	37	14	88655985	F	KCNK10;KCNK10;KCNK10	NM_138318;NM_138317;NM_021161	Body;Body;Body
KCNK10;KCNK10;KCNK10	chr14:88189145-88189799	chr14:88189784	cg08652605	1.9e-13	5.3e-09	-0.852	0.099	0.228	0.048	0.151	0.041	-0.077	-0.337		II	ATTTCTAGTAGAGTTCATACTATGTCGAATCACAGCAACCATCAACTCTTGTTAATGTAT[CG]TTTTCCAATGATTGGGCAACCTTCCCTATCACTCGCAGACTGTTACCAAAAGATAGAGAT	37	14	88656128	R	KCNK10;KCNK10;KCNK10	NM_138318;NM_138317;NM_021161	Body;Body;Body
FOXN3;FOXN3	chr14:89303374-89304443	chr14:89304040	cg26430059	0.00018	0.011	0.583	0.15	0.058	0.028	0.078	0.032	0.02	0.347		II	CAAGAGCTGCAGCAGTCCATAAATGATCCTTTCTTTCCACTGTTGATAGTTGAAGGCAGC[CG]TTTCCAGCTTCTTGCCGGTGATCACTCTGCTAAAAATAGCTTTGATGCTGTCACATGCAA	37	14	89770384	R	FOXN3;FOXN3	NM_005197;NM_001085471	Body;Body
CCDC85C	chr14:99578645-99579139	chr14:99578820	cg04897439	2.4e-10	8e-07	-0.453	0.064	0.39	0.045	0.334	0.047	-0.056	-0.144		II	CCTCTAATACAAGCGCTGCTGCCCCAGCCCCCTTCCAAGACCGGAGCTGGCTTCTCTAAG[CG]CTTCCCTAGAGTGAGGATGTAATAATCTGCTGGAAGGCGTGACCGTGCCGTGGAAGGCTC	37	14	100045157	F	CCDC85C	NM_001144995	Body
	chr14:99980396-99981033	chr14:99980817	cg07544505	0.00046	0.021	0.316	0.087	0.515	0.06	0.559	0.058	0.045	0.087		II	CCTGTTTTTAGGCCTATGCCATTACCATATTTACCTTGTGGGCAGTGATTTTAATTTGAG[CG]GCATCATTGATTAATGTTATTTTGAATTTTGCTGGTTTGGTGATTTTGTTTGTATTTAAT	37	14	100447154	F
MEG3;MEG3;MEG3;MEG3;MEG3;MEG3;MEG3;MEG3;MEG3;MEG3;MEG3;MEG3;MEG3;MEG3;MEG3;MEG3	chr14:100842077-100842972	chr14:100842584	cg14388901	0.0012	0.037	0.314	0.094	0.271	0.055	0.315	0.073	0.044	0.164		II	AGCTTGCATTTGTCAGGGGAAGTTGTAAGGGGGTGGTGTTTACTCAACAGGTAGGAAGTA[CG]AGATCTGAGGCAAGACTGATTATTTGTGTAACGACGGGCTCTATTTCTTGAGATCAACAT	37	14	101308921	F	MEG3;MEG3;MEG3;MEG3;MEG3;MEG3;MEG3;MEG3;MEG3;MEG3;MEG3;MEG3;MEG3;MEG3;MEG3;MEG3	NR_046473;NR_033360;NR_033359;NR_033358;NR_002766;NR_003530;NR_046465;NR_046466;NR_046467;NR_046468;NR_046464;NR_046469;NR_046471;NR_046472;NR_046470;NR_003531	Body;Body;Body;Body;Body;Body;Body;Body;Body;Body;Body;Body;Body;Body;Body;Body
SNORD114-13	chr14:100968980-100969678	chr14:100969128	cg05202424	0.0018	0.048	0.33	0.103	0.529	0.078	0.567	0.089	0.038	0.072	Yes	II	TATTATAATTGGATCAATAAAAGAATGAATCAACAAATATATAACTAAATAAAGATGATT[CG]TGTGAAGCATTGTCCAATTATAAAAATAGATGGTGTGGCAAGAAGTAATATTAATATGTA	37	14	101435465	F	SNORD114-13	NR_003206	TSS1500
TJP1	chr15:29924908-29925312	chr15:29925154	cg11243269	8.4e-08	5.2e-05	-0.512	0.088	0.459	0.065	0.379	0.054	-0.08	-0.174	Yes	II	TATGCTATGCAAACAACCAGGGGTTGTGGCAGTCTACAATTTCCAACCACTTGTCTAAAG[CG]TGATTCAGAGGGGCAGCAACCAGTCCTGGTCACCACAAGCTGTTACACTTTCTGCAGGCT	37	15	30217357	R	TJP1	NM_001301025	Body
SCG5;SCG5	chr15:32677070-32677832	chr15:32677681	cg26199434	0.0017	0.046	0.334	0.103	0.713	0.054	0.762	0.058	0.049	0.069		II	CAAATGTCATGCACACCAGGCACCTTTTGATTGTAAACCAGCCTTTCCTGTATTGGTCTG[CG]TACACCATGATTGTCCCTTAGGGGAACTGTGAGTGTGGGGCTCCTCTGTCCTCATGGAGT	37	15	32969882	R	SCG5;SCG5	NM_003020;NM_001144757	Body;Body
FMN1	chr15:32878983-32879516	chr15:32879138	cg20827077	0.00023	0.013	0.452	0.118	0.567	0.084	0.625	0.09	0.058	0.103		II	GTGTGACCTTTAGTCACCATGCTCAATTAATTGAATGCTTTGCATCAAAAGTCACCATGC[CG]ATCCACATTTTACACCCACTGCTTTTCTGAAATACTTATCCCAGTTCCTTAGGTCTGTTT	37	15	33171339	R	FMN1	NM_001103184	Body
FMN1	chr15:33137763-33138591	chr15:33137944	cg00915507	6.6e-05	0.0059	-0.289	0.069	0.768	0.03	0.733	0.046	-0.035	-0.045		II	GTCGGCCAGACCTGGTGTGACTCTGGGTTCTGCCTCTTATTAGCTGGGTGACATGGGCCA[CG]TACTTCACTTCTCTGACTTTCCATTGCTTCCTCTGTAAGATGGAGATAATAATAACTATT	37	15	33430145	R	FMN1	NM_001277313	Body
	chr15:39273682-39274481	chr15:39274396	cg09604788	7.7e-09	9.4e-06	-0.566	0.089	0.387	0.063	0.309	0.05	-0.078	-0.202	Yes	II	AGATTCTGGTCTCACTGGACCAGAGTGTACAGCCTGGGTACCAGGATTTTCAAATAGCCT[CG]TCCACCTAGTGATTCTAATAAGCAGCTATGATTGAGAAACACTGTACTCGTCAATTACCA	37	15	39566597	R
FSIP1	chr15:39777951-39778498	chr15:39778218	cg15885385	0.0014	0.042	0.299	0.091	0.416	0.065	0.45	0.069	0.034	0.081		II	CTGGCCCCTCACATCAAAACCAAAAAGCATAAGTCACCAAAAGGCCAAATGTCTTGTAAA[CG]CCCTAAGCAGCCTGTCAAGGGAGACTTATTACAGCTTGCAGAGGGAGCAATGAGATGGAA	37	15	40070419	F	FSIP1	NM_152597	5'UTR
GPR176	chr15:39869335-39869691	chr15:39869444	cg17095652	9.9e-05	0.0077	0.282	0.069	0.334	0.047	0.372	0.049	0.037	0.111		II	GGCAAGGTGCTCATGACATCGCTACCGAGCTGTGGAGAAGAAACAGCTTTGTCATGATGC[CG]ACCTCGGGCAGGTGTCTCAGCTCCCAGAGGTGCAGCCCTGAGCCATCAATCCTCCCAGAC	37	15	40161645	F	GPR176	NM_007223	Body
PAK6;PAK6;PAK6;PAK6	chr15:40238666-40239294	chr15:40239044	cg05463392	0.00016	0.011	-0.229	0.058	0.021	0.003	0.018	0.003	-0.003	-0.148		I	TTTGTAAATTCAGTGGGTTTTTTGTGTCAATGACATCACCTTCCTCCCCATGGCAACCCC[CG]ACGATATCAAAATTGCCAAGCAACGTTGGAGCAGCTCGGCGCCCCAAACGAGCAGGTCGA	37	15	40531245	F	PAK6;PAK6;PAK6;PAK6	NM_020168;NM_001276718;NM_001128629;NM_001128628	TSS1500;TSS200;5'UTR;5'UTR	chr15:40531244-40531589	Island
SEMA6D	chr15:47621292-47621830	chr15:47621577	cg12530063	3.1e-05	0.0035	-0.442	0.101	0.843	0.035	0.802	0.054	-0.041	-0.049		II	TTTGGGGCTATGGGCAATTTCCGGGGTCCCCAGAGTGCCTGAGTTCATAGCCACACTTTA[CG]TCACTTTCACCTGCAGCTCTTGCAAGCTCCTGAATCCCTCTGTGCCCTAGAGCATGAAAA	37	15	47913774	R	SEMA6D	NM_001198999	5'UTR
SEMA6D;SEMA6D;SEMA6D;SEMA6D;SEMA6D;SEMA6D	chr15:47735880-47736712	chr15:47736555	cg03361973	0.00011	0.008	-0.294	0.073	0.57	0.05	0.535	0.066	-0.035	-0.062		II	AACACAGATTTACTGTTTTGCTACATATCCAGATAGGAATTTACTTAAGGCTTAGTTTGT[CG]CTTATTTGGATCGTGGTGATGTAGGGTGATTACTCTAGCAAAAAGCAAGAAGGCTGGTAC	37	15	48028752	F	SEMA6D;SEMA6D;SEMA6D;SEMA6D;SEMA6D;SEMA6D	NM_153619;NM_153616;NM_024966;NM_153617;NM_020858;NM_153618	5'UTR;5'UTR;5'UTR;5'UTR;5'UTR;5'UTR
FBN1	chr15:48534875-48535583	chr15:48535117	cg13806230	8.8e-05	0.0071	0.466	0.114	0.474	0.085	0.542	0.089	0.068	0.143	Yes	II	AGCTCTGTAAGGCTGCCCCTCTGCCCGGAATAGTCTTCCTCCAGAGAGCTGCATGGCCCA[CG]ATGTCTCATCCTCCAGGTCTGTGCTCCAATGCCACTTTAGCCACGAGCCCTTCCCTTGAC	37	15	48827314	F	FBN1	NM_000138	Body
TMOD3	chr15:51907337-51908065	chr15:51907770	cg15321250	0.00011	0.0082	-0.487	0.121	0.854	0.049	0.814	0.05	-0.04	-0.047		II	GCTGATAGCCCTGAATTGGTGGCCCTCAGTGAATGCTCTCTAGTGGCTGATAGGTGAGAG[CG]CAGGTAGCAAGATCTGAAGTTGAAGACCTTGTTCTGCTACTAGAGAACACCCCTGAGTAG	37	15	52199967	F	TMOD3	NM_014547	Body
	chr15:52069389-52069879	chr15:52069758	cg20259814	0.00061	0.025	-0.212	0.06	0.379	0.04	0.351	0.038	-0.027	-0.072		II	TTCAAAGTCCAGTCCAAGCCTGTTTCTTCATGCCCAATGTAAACCACAAACTTGGATCCA[CG]TCTGTACATTTAGACTCTGCTTCCACCCGGACTTACCAATCCCACACCCTCCTGACTTGA	37	15	52361955	R
MYO5C	chr15:52288337-52288889	chr15:52288472	cg15764949	1.8e-06	0.00048	-0.566	0.111	0.36	0.076	0.282	0.049	-0.079	-0.219	Yes	II	GGCTTCTCTTCTGAAGACCAGTGACTCCTCAGCCCAGTACCCCAGGCCGCCCACACCCTG[CG]ATCCTGGTGCTTCTGCTGGCATTGAGTGCCCTGCAGCTGAAACCCAGCCTGGTAAGTAAA	37	15	52580669	F	MYO5C	NM_018728	Body
CGNL1;CGNL1	chr15:57477582-57478302	chr15:57478102	cg02160336	3.6e-05	0.0039	0.435	0.1	0.366	0.067	0.43	0.072	0.064	0.174		II	CAGGATAGTAAGGCCCCAAAATAACTTCTTGTTTTGAGGTTAATCCTGTCTCTGAGTTTA[CG]GCTGACATTCCTGTACATCCGGCCCTGTTTGCATCCAGCAGCCAGGACCGTGGGCTCATG	37	15	57770300	F	CGNL1;CGNL1	NM_001252335;NM_032866	Body;Body
	chr15:58332062-58332502	chr15:58332145	cg03311274	5e-05	0.0049	-0.258	0.061	0.4	0.039	0.361	0.042	-0.039	-0.097	Yes	II	ATGCTGCAAACTCAGACTGCAAATCCAGAAGCCTGCAGCCTTCCGGGGATTGGCTCCCTG[CG]AAGATAACCCTGTCCTTCAACAAACCCTCGCTTCCTATTTGCATTCCTAATTGGCATCTT	37	15	58624344	R
RORA	chr15:60752258-60752852	chr15:60752630	cg02010763	0.00029	0.016	-0.297	0.079	0.123	0.026	0.107	0.019	-0.017	-0.135		I	CCGAGAACAACAGCGGTAGGAAATCATTGGAGTTCTCAAATTGCTCCCCCCACCCCCACC[CG]CCTCGAGTTTATTTAAGTGACATCAAGGGATTAGAGCGAAGTCGGTCAGTAGAGCACTGC	37	15	61044829	F	RORA	NM_134261	Body
MEGF11	chr15:66139222-66139728	chr15:66139373	cg00643381	0.00076	0.028	0.31	0.089	0.223	0.045	0.256	0.055	0.034	0.152		II	GGTTTAATTTGGAAAATGGTACATAAGTCCCAGAGTCACTGTGTGCCTGGCCTGATTAGT[CG]TTGTGTATTTCAGTGTTTTCCAGGAAATTGTTCATTAAGGATAAAAGCACCTGCTTACTG	37	15	66431711	R	MEGF11	NM_032445	5'UTR
MAP2K5;MAP2K5;MAP2K5	chr15:67771323-67772174	chr15:67771619	cg21573870	0.0012	0.038	0.332	0.1	0.412	0.069	0.456	0.065	0.044	0.107		II	TTTCCCAAGAGATACAGCTACTTTGGAATGTCAGATTAGGACTGTTACCAACTCCACTGG[CG]AGACAGCTTGAATTAGTTGCTAATGGATGCAGTGTTTGAGAGGTGCATATGGTTATTTAT	37	15	68063957	F	MAP2K5;MAP2K5;MAP2K5	NM_002757;NM_145160;NM_001206804	Body;Body;Body
	chr15:69557037-69557884	chr15:69557412	cg14715518	0.00043	0.02	-0.375	0.103	0.638	0.073	0.589	0.081	-0.049	-0.077	Yes	II	ACCAAGTTGGGGGTGGTGCCCTTTGGAGCTCAGGCCCTGAATAACTAGCCTCATAGGTTG[CG]TGCCCATGAAGCCAGTCCTAGTTAGTGCATATTCGTGTTTACTTATTTCAAAGTTCAAAG	37	15	69849751	R
	chr15:69557037-69557884	chr15:69557447	cg25175240	0.00028	0.015	-0.397	0.105	0.51	0.077	0.448	0.077	-0.062	-0.121		II	CCTGAATAACTAGCCTCATAGGTTGCGTGCCCATGAAGCCAGTCCTAGTTAGTGCATATT[CG]TGTTTACTTATTTCAAAGTTCAAAGTTCTGAAGATATTTAGAGTCTGTATGTAAGGCCCA	37	15	69849786	R
LOC145837	chr15:69561258-69562145	chr15:69561269	cg12449813	1.1e-10	4.6e-07	-0.52	0.071	0.337	0.051	0.272	0.04	-0.065	-0.194		II	CCCTGACCTGGATTTAAAGATTTGCAAGAAGACAAATTCCAAACAGATGCCCATTAGGGC[CG]TGACAGCCGCAGCTTAAAGATAACATTTACATTCTGCCGGGGTTTGTATCTCTCTGTTCC	37	15	69853608	F	LOC145837	NR_026979	TSS1500
	chr15:70111183-70111749	chr15:70111470	cg18978531	6.3e-05	0.0057	-0.354	0.084	0.263	0.046	0.219	0.043	-0.043	-0.165		II	ACTATTTTCACAGCCCCACCATGAACTGGGCCTACAGCTCTGGAGGAAAGGACTCCAGTA[CG]GGTTTTCCAGCCAGCCTTCCCTGGGCAGGGCTGAACTACCCCCTGGAAGAACATTTTAAT	37	15	70403809	F
	chr15:70140501-70141127	chr15:70140583	cg02383175	2.2e-05	0.0028	-0.405	0.09	0.684	0.056	0.641	0.062	-0.043	-0.063		II	CACATTACCTCCAGCCTCTCTGAATACAGGCCTTGAGAGACCTGAGCATGTATGGGCTTC[CG]AATGCAAACAAGGAGTGAAGTATTTCAAAACCTGGTATTTCACCAGAAACGGCCCTTCAG	37	15	70432922	R
SCAPER;SCAPER	chr15:76399985-76400330	chr15:76400103	cg13432032	0.00095	0.032	0.495	0.145	0.742	0.073	0.795	0.078	0.052	0.07	Yes	II	ACCTAGGTAAAAATTAGAAGATTAAGGGCACAATAGGAGAGTAGTGCAAAGGCAGACTAG[CG]GTAATCACCATCACAAAGGCTGGGCCACCAGCAGACTGCAGTGTTTACTCAAAGCCTGGA	37	15	76692444	F	SCAPER;SCAPER	NM_001145923;NM_020843	Body;Body
	chr15:79178813-79179584	chr15:79179142	cg20715809	6.3e-07	0.00023	-0.375	0.07	0.503	0.049	0.443	0.049	-0.06	-0.12		II	GACGATGGCTCCACGGTCCTGCCGTCAACGGTGGCTCTCAGAGACAATGTGGATCACCTC[CG]AGATGACTCTGAAGGCAGGTTGTCCTATGACAGCTGATAAGACAATCTAGATGGTGCTGG	37	15	79471484	F
LINC00927	chr15:80309706-80310077	chr15:80309958	cg12877372	9.6e-05	0.0075	-0.38	0.093	0.24	0.046	0.199	0.046	-0.041	-0.172		II	TTTCCAGAGGAGCATTTTATGGATGTTTACTCCCTCCTGGCAGCATACAGAGGGCAGGGA[CG]CAGAGGAAGACTGCCCCCTGGTGCAGGTAACAAGGCATTATTTGTACAAAACAACATGGA	37	15	80602300	F	LINC00927	NR_033833	Body
ZNF710	chr15:90028798-90029375	chr15:90028810	cg17929832	0.0001	0.0078	-0.508	0.125	0.762	0.059	0.694	0.083	-0.068	-0.089		II	ATTGGCAGGCAAATGGGGATGTGTGTGAACGGTGTGACTATGAACATGGGTGATCGATTA[CG]GACATGCAAGATGGAAAATTGCTTGTGGCATCCAGATAAGGGAAAACAAGTAGGACACCA	37	15	90572042	F	ZNF710	NM_198526	5'UTR
SLCO3A1;SLCO3A1	chr15:92096623-92097186	chr15:92096901	cg14651126	0.0011	0.036	0.267	0.08	0.424	0.057	0.465	0.068	0.041	0.097	Yes	II	GTCTGTTCCGAAGGTGATTGAGTGCTGGTGTTTTGCAGCCGTCGGCTGGCCCTTTGAACC[CG]TTTCCTAGGGAGTGTGGTAACAGGTAGGCTGGGAAGACACAGGACACATGAAGTGAGTCA	37	15	92640131	R	SLCO3A1;SLCO3A1	NM_013272;NM_001145044	Body;Body
	chr15:94248266-94248756	chr15:94248389	cg15066699	3.3e-05	0.0037	0.315	0.072	0.24	0.034	0.286	0.045	0.046	0.191	Yes	II	TACCCTTCCACCAAGTAGAACTGAACCATCTCGAAATAATGGGCCTCTTCCAGGCAAGGA[CG]TGACTGTGGCTCAGTAGATCCTACCTTTCTTCACACAAACCAAGTTGGCTGAACTTTGCT	37	15	94791618	R
ARRDC4	chr15:97960076-97960682	chr15:97960648	cg00392242	0.0012	0.036	-0.215	0.064	0.028	0.006	0.024	0.004	-0.004	-0.127		I	TCAGTGACCATCTACAACAAATCAGCAAGAAGCAGGGCTCGCAGCTGACCAATGGCCGCC[CG]CCGGGGGTGGGCTGTCCCGGCCCTTTTCCAGGCCCAACTGGGTTTGTTAAAGCGACAGGC	37	15	98503878	R	ARRDC4	NM_183376	TSS200	chr15:98503534-98504649	Island
FBXL16	chr16:695593-696296	chr16:695687	cg07482202	0.0018	0.048	-0.38	0.118	0.227	0.053	0.186	0.054	-0.041	-0.181		I	GTGGTTGGTGATCTCCCAGCAGGAGAGCAGGCGCAGCGTGTGCGTGCTGTGGCCCTGGCG[CG]CCGTGAAGTAGGCCAGCGCCGTGTCCGTCACGTGGTAGGCCTGCAGGCTCAGCTCCGCCA	37	16	745687	R	FBXL16	NM_153350	Body	chr16:743924-745943	Island
IFT140	chr16:1611821-1612482	chr16:1612443	cg09621938	0.0012	0.038	0.214	0.064	0.024	0.004	0.027	0.005	0.003	0.126		I	CCGGAACTGCTGCTGAGGGCGGCGGGCCGGCTTCGCTAGGGTGAGTGGCGGCAGTATCTG[CG]TCCGCAGCCCCCGCAGCCGCGCGCCGGCCCGCGGAGGGGACGTGCCGGGGCTAGCGCCGC	37	16	1662444	R	IFT140	NM_014714	TSS1500	chr16:1660054-1665095	Island
CREBBP;CREBBP	chr16:3804395-3804822	chr16:3804565	cg06234781	0.0018	0.047	0.373	0.116	0.191	0.056	0.227	0.062	0.037	0.193		II	TGATGTAGCTCACACCGCTCCAGAGGAAGTGAAGTATTATATTCGCATTACTGCTAGCTA[CG]ACTGACCTCACCCAGACCCATGACCTGTGCTGTTTACTGAGTTGTTGCTTCTTGCAGGAC	37	16	3854566	F	CREBBP;CREBBP	NM_004380;NM_001079846	Body;Body
CREBBP;CREBBP	chr16:3820083-3820639	chr16:3820486	cg03722044	3e-06	0.00068	-0.402	0.081	0.254	0.05	0.215	0.038	-0.039	-0.154		II	CCTTCCCCCTCAATTGAAGTCTTATGTGCTGCCAACCTGGAATGCATTCAGGAAAATGTG[CG]GCCCCCAGGTCTGAACATTTGCCCTGGAAGGATAAGTCCTAACTGGAAGACTAGTAACAA	37	16	3870487	F	CREBBP;CREBBP	NM_004380;NM_001079846	Body;Body
	chr16:4616195-4616767	chr16:4616698	cg23840481	0.00066	0.026	-0.176	0.05	0.036	0.005	0.033	0.004	-0.003	-0.091		II	AGCCTCCTTCGTTGAGACACTATTTGTTGAGTCTTTCCTCTTTTCCTGGCCCTGACCTAG[CG]TGGGGCGACAGAAGAGCAATAGCCGGGTGGGGGCTGTGAGAACGGCTGGGGTTGGGAGCG	37	16	4666699	R				chr16:4664006-4666782	Island
ZC3H7A	chr16:11759360-11759865	chr16:11759529	cg14599108	2.4e-05	0.003	-0.311	0.07	0.418	0.048	0.38	0.048	-0.039	-0.092		II	CCACCCTTAAAATCTTCTGCATAAAGTCAGTACTGGATAAAATAGTCATATTCTTTCCCC[CG]TCAAACCCCAGTAAGTACTTAGTCATATTACTAGGGAAACATTTACCATAGTCTTTCAAA	37	16	11853385	R	ZC3H7A	NM_014153	Body
	chr16:13957629-13958157	chr16:13957860	cg02849507	0.00014	0.0095	-0.326	0.082	0.544	0.057	0.487	0.068	-0.057	-0.105	Yes	II	TTAAGTCCCACGTCCTGAACTACACTGGAGCCCTCGGACACTTTAAGGATCACTGCACTC[CG]AATTGGGGTGTATCTTCCTCCAATTCTTGCCTAACCATGACAGAGGAGAGACAAAAACTA	37	16	14051717	R
	chr16:13957629-13958157	chr16:13957999	cg15453097	3e-08	2.5e-05	-0.762	0.126	0.151	0.049	0.101	0.037	-0.051	-0.335	Yes	II	ATGACTCATTATAAACAAATAGAGGACAGATTGACTTCCTCTTATCAGAGCCCGAGTCTG[CG]CCCCAGGACACAGCATGAGTCAGACTTGAAGTCCCAAGTCTTGTTGGGAATTTTCCCCCT	37	16	14051856	F
PARN;PARN	chr16:14549640-14550142	chr16:14549773	cg04388123	0.00079	0.029	0.324	0.094	0.348	0.064	0.399	0.062	0.051	0.145		II	ACTCTTACACACTGTTCACAGCAAGGGAGGCCAAGCAGCTATTTTAATAATTACCTACCA[CG]GGTCAAGCACTGATTGTGTAGTATGGGGCTCTTTGCTGGCAACTTAATATCCATGATCTC	37	16	14643630	F	PARN;PARN	NM_001134477;NM_002582	Body;Body
ABCC1;ABCC1;ABCC1;ABCC1;ABCC1	chr16:16014618-16015267	chr16:16014945	cg00649632	0.00076	0.028	-0.249	0.071	0.338	0.043	0.304	0.046	-0.034	-0.102		II	AGGGCAGGAGCTGTGGGCCGATGCCAGGCTGGCCCCATCAGCAGGAAACAGCAAGACAGG[CG]GCTCCAAATTTTGCCAGGCTGGGATGGAGCCGAGCCGGGAACGGTGTTTGCAGAGTGACT	37	16	16108802	R	ABCC1;ABCC1;ABCC1;ABCC1;ABCC1	NM_019862;NM_019898;NM_019899;NM_004996;NM_019900	Body;Body;Body;Body;Body
TMC5;TMC5;TMC5;TMC5	chr16:19429125-19429619	chr16:19429517	cg25806713	2.2e-07	0.0001	-0.705	0.126	0.101	0.032	0.069	0.024	-0.032	-0.32		II	AAAGTAATCATTACACTAATACACATTCCCAGAAAGAGCAATCAAGAGCAGGCAAGCAAA[CG]AAATCAATGTCTCTGCTGAAATGTGCCTGTGTGTGAGCGTCCCATGACCTGGTGCTCTGG	37	16	19440839	F	TMC5;TMC5;TMC5;TMC5	NM_001308161;NM_001105249;NM_001105248;NM_001261841	5'UTR;5'UTR;5'UTR;5'UTR
EEF2K	chr16:22205882-22206435	chr16:22206009	cg00255811	0.0013	0.04	-0.135	0.041	0.057	0.006	0.052	0.005	-0.005	-0.087		I	TTTGGAAAGGACAGGAATACAGGAACTAAGCGAGAAGCAGGCGAGAATGGCGAGGCGCGG[CG]GGAGAGGACGGAAGTTGGTCACTCCCTCGAATTGCCCCCTCGCTGCCGGATGCTAGGCCA	37	16	22217330	F	EEF2K	NM_013302	TSS1500	chr16:22217299-22218090	Island
COG7	chr16:23423488-23423998	chr16:23423637	cg02258482	1.8e-11	1.2e-07	-0.939	0.123	0.115	0.037	0.068	0.025	-0.047	-0.411		II	TCCCATAACTAAGGCCTGACCTGTGAGCATGCCAAAAACACCGATGAGTCATCAGGAATC[CG]AACAATAAACACACTCCCTGGAACGTACAAGGCAATTATACACAGATGTAATTAAAGAGA	37	16	23434958	R	COG7	NM_153603	Body
COG7	chr16:23423488-23423998	chr16:23423792	cg01803362	1.5e-12	2.1e-08	-0.62	0.076	0.46	0.052	0.369	0.057	-0.09	-0.197	Yes	II	AGCCGCCGAACAGCAGAACAAGGCCTTCCTGAAGCAATTTCCTGATTTGACAGCAACATG[CG]TCACGGGGTCTGTGTTCTTTAAAAATTTATAAAGCTTTTAACATAGACGGGAAAGAGCTT	37	16	23435113	R	COG7	NM_153603	Body
COG7	chr16:23423488-23423998	chr16:23423841	cg08545501	5.4e-10	1.4e-06	-0.718	0.104	0.484	0.063	0.381	0.094	-0.102	-0.211		II	ACAGCAACATGCGTCACGGGGTCTGTGTTCTTTAAAAATTTATAAAGCTTTTAACATAGA[CG]GGAAAGAGCTTGGAGAGCATCACACACCAGGCACTGTTTACCCAAATGGGAGTAAGGGGT	37	16	23435162	F	COG7	NM_153603	Body
	chr16:30437485-30438024	chr16:30437628	cg01300791	1.7e-05	0.0023	-0.229	0.05	0.282	0.031	0.258	0.027	-0.024	-0.086		II	GAACTGAGACAGGACTGAGAACAAGCCAGTCAGGTGAGTGTGAGGTGAGGTTCCAGACAG[CG]GGAACTGCAAGCACAAAGGATCTTGATTTGTTTGAAGTCCCAGGGAAGGCTGATGGGCCA	37	16	30448949	F
	chr16:49023164-49023686	chr16:49023582	cg03682003	0.00036	0.018	-0.315	0.085	0.763	0.048	0.726	0.051	-0.037	-0.049		II	CACAGGTTTGAGGTGCCAGCTTTATTGTTTTCTACTATACATTAAAATCAATCCTAACCA[CG]TGACAAATGTTTCTCTGCGTACCACCTAACATGATCCTGTGAACCACCTTTGCTGGAGGT	37	16	49057493	R
	chr16:56606477-56607241	chr16:56606656	cg10257110	1.6e-06	0.00043	0.417	0.081	0.18	0.034	0.221	0.036	0.041	0.228		II	TATAATACTGTGCATACATAAATAACAACAACAAAATTGGTCCACTGCCCAGAGAGCTCT[CG]ATCCACAGAGCTGCCAGACATCATGAGATTTCAAAAGATCTTGGCTCTAAAATCAGAGGA	37	16	56640568	R				chr16:56642129-56642595	N_Shore
KATNB1	chr16:57736623-57737174	chr16:57736708	cg15153383	0.00029	0.016	0.203	0.054	0.029	0.004	0.033	0.006	0.004	0.122		II	AACAACGACTCGCAGGAAATCTATGTGAATTGCAGACACGTGGTCTTCTCCGCCCCACTG[CG]GCTGCTGCACTTTAGGCAGCCAGCATCCCGGAACAGAGCTGCAGCTCATTATCCTGGCCT	37	16	57770620	F	KATNB1	NM_005886	5'UTR	chr16:57768817-57769100	S_Shore
LOC101927580	chr16:59910303-59910943	chr16:59910337	cg23525799	0.0011	0.035	0.302	0.09	0.649	0.058	0.686	0.052	0.037	0.057		II	CAATAATAGGTGCACTTTCATTTCAAGATCATCAAGTAATAATATTAGACCTTCAGAGAC[CG]TAATAAGAACACTTTCATATTCTTGGGAACATGTTTCACATTTTTATTGACTGCATTCAA	37	16	59944241	R	LOC101927580	NR_110917	Body
TK2;TK2;TK2;TK2;TK2;TK2;TK2;TK2;TK2;TK2;TK2;TK2;TK2;TK2;TK2	chr16:66516839-66517345	chr16:66517233	cg25718498	0.0004	0.019	-0.309	0.084	0.304	0.049	0.262	0.048	-0.042	-0.139	Yes	II	TTTAACCTCTGGTAACAAGTCTCAGGATTGGTCCGAAGGTAAACTGAGGTTAAAAGAATA[CG]TGGCTCTCAGGACTCTGCTCATGGCTTGGAAGCAAAGCAGGCACACAGGCAAAGGCGGGA	37	16	66551136	F	TK2;TK2;TK2;TK2;TK2;TK2;TK2;TK2;TK2;TK2;TK2;TK2;TK2;TK2;TK2	NM_001172645;NM_004614;NM_001272050;NM_001172644;NM_001172643;NM_001271934;NR_073520;NR_073520;NM_001272050;NM_001271934;NM_001172645;NM_004614;NM_001172644;NM_001172643;NM_001271935	ExonBnd;ExonBnd;ExonBnd;ExonBnd;ExonBnd;ExonBnd;ExonBnd;Body;Body;Body;Body;Body;Body;Body;Body
ATP6V0D1	chr16:67477920-67478377	chr16:67478000	cg04046999	8.1e-06	0.0014	-0.424	0.09	0.553	0.061	0.496	0.066	-0.057	-0.103		II	ATTACAGGCATGAGCCACTGCGCCCTGTCAATAAACAGTTTTAAAGAGAAAAGAGGAAAG[CG]AAATTCTGGAGGGTACAGGTACAAACAATACTGAAAACAAGGGCTAACATTTACCTAGCG	37	16	67511903	F	ATP6V0D1	NM_004691	Body	chr16:67514398-67515345	N_Shelf
ZFP90;ZFP90;ZFP90;ZFP90;ZFP90;ZFP90;ZFP90;ZFP90;ZFP90	chr16:68538672-68539259	chr16:68539023	cg14740130	6.7e-05	0.006	-0.308	0.074	0.086	0.018	0.072	0.014	-0.015	-0.171		II	CTGACATTATCTTGTTGACATGTTTGCGTTTTTATCGTCAGCCTCGTCGAAAGGGGCGTA[CG]ATTGCTCCCCGAAACCAGGGTCTTTCCCGGCCGATTCCCCAGCTAGCAACAAGCCCCTTG	37	16	68572926	F	ZFP90;ZFP90;ZFP90;ZFP90;ZFP90;ZFP90;ZFP90;ZFP90;ZFP90	NM_001305208;NM_001305207;NM_001305206;NM_001305204;NM_133458;NM_001305203;NR_130976;NR_130977;NR_130978	TSS200;TSS200;TSS200;TSS200;TSS200;TSS200;TSS200;TSS200;TSS200	chr16:68572891-68573740	Island
ST3GAL2	chr16:70427936-70428406	chr16:70428089	cg27429480	0.00058	0.024	-0.37	0.104	0.106	0.031	0.087	0.022	-0.019	-0.178		II	CCCCAAAGGCCCCAGGTCTGGCTGGCTGGGCTGCAGGATAACCCTGACACCAAAATGGAA[CG]GAAAGGTCTGGAAGTCACTGCTCTGTCCACAGCCCTGGCACCACTCCTGGGGAGGCTTCA	37	16	70461992	F	ST3GAL2	NM_006927	5'UTR
VAC14	chr16:70746668-70747586	chr16:70746744	cg20787266	0.0014	0.041	-0.326	0.099	0.359	0.059	0.315	0.069	-0.044	-0.123		II	AGAAGAAAGACACAGGGCGGAGGGCAGGATGGGGAAGTGGCACAGCAATGAATGACGCCG[CG]GTCCTGCCCGATTCAGCCCCTGCACACCTGCCACGGCAGGATGTACAAAGGCCATGCACA	37	16	70780647	F	VAC14	NM_018052	Body
IST1;IST1;IST1;IST1;IST1;IST1	chr16:71929096-71929521	chr16:71929206	cg04266019	0.0015	0.042	0.429	0.131	0.418	0.094	0.486	0.107	0.068	0.164		II	TATTTAGATAGCCCAGATAGCATCTGTGAATTTCCTTGGTCTTCCTCAGTGGCAGGGCTC[CG]CATCTGCCATGCCTCATCCTTGGATGTTTATTTTTAGTAAGTTGCAGTGAGCTCACTTCT	37	16	71963109	R	IST1;IST1;IST1;IST1;IST1;IST1	NM_014761;NM_001270978;NM_001270977;NM_001270979;NM_001270975;NM_001270976	3'UTR;3'UTR;3'UTR;3'UTR;3'UTR;3'UTR
IST1;IST1;IST1;IST1;IST1;IST1	chr16:71929096-71929521	chr16:71929501	cg13702593	0.0011	0.035	0.346	0.103	0.947	0.014	0.958	0.01	0.011	0.012		II	AATTAAAAACAAAGTATATTATAATTTTAAAGCTATGCCATGCAAAGATAAGTAGTAATA[CG]CTAATAAATACTAAGCCAAGTAGGAGATAACAGGATTAAGGTAGTTCATCTAAAACTTCA	37	16	71963404	F	IST1;IST1;IST1;IST1;IST1;IST1	NM_014761;NM_001270978;NM_001270977;NM_001270979;NM_001270975;NM_001270976	3'UTR;3'UTR;3'UTR;3'UTR;3'UTR;3'UTR
	chr16:76574606-76575119	chr16:76574924	cg08253526	0.00021	0.013	-0.287	0.074	0.406	0.054	0.367	0.044	-0.039	-0.096		II	GGTGATGTAGCCTTCTCAGTATATGATATCCTGGAGTGCTTATGTCAATATGTCCTATTA[CG]TGTGCAATGGACCTTGAACTCTTGGTCAGTGTGGTATCTGACAGATTTCTTTGTAAAGTT	37	16	76608821	F
ADAMTS18	chr16:77358893-77359551	chr16:77359337	cg02660552	0.00056	0.023	-0.268	0.075	0.449	0.054	0.413	0.049	-0.036	-0.081		II	ACTAGTTTTCACATAAAGTAGTGGTTCAAAGAGGCACTTACTTGTGCCCTGACTCATGAG[CG]ATGGTGAAGGCAAGGCCAAGTCCTGTGTCCTCATTGATGGTACAACTTCGGTACTTAGAG	37	16	77393234	F	ADAMTS18	NM_199355	Body
WWOX;WWOX	chr16:78659293-78660332	chr16:78660294	cg21875543	0.00043	0.02	0.482	0.132	0.478	0.103	0.553	0.107	0.074	0.156	Yes	II	TTAAAGAATAAGTGGTAGATGCGGACTGGCCACTGTGAGCCCATCACTAAAATGCACTTC[CG]TACACTAAAGGTCCCTCTTCCCTGGCAGACAGTGGTTCATTTTATTTGAGGAGGTATGTT	37	16	78694191	R	WWOX;WWOX	NM_016373;NM_001291997	Body;Body
	chr16:79253104-79253628	chr16:79253175	cg04639797	2e-07	9.8e-05	-0.522	0.093	0.49	0.069	0.416	0.073	-0.074	-0.151	Yes	II	CCAGTGTACTGCCCTTCTTGACCTTCAAATAGCTGTGACCTTTGCAAGGCACAGCCCTGA[CG]CAAGGATGCTTAGAACTTGGATCCTGGGCCTGTTTTGGCAGAATGAACTGACCTAGAATC	37	16	79287072	F
MBTPS1	chr16:84057645-84058307	chr16:84058226	cg10976554	0.00092	0.032	0.452	0.132	0.699	0.079	0.751	0.087	0.052	0.074	Yes	II	GATTCTACCATTTTCCTGTGTTCTATTAAGCATATTCGAAATGAAGACATACGGTCAGTG[CG]TGGTGTGTTCAGCACTTTCGGTTTATGATGAGGAGTAAAGGCGGAAGGCAGCCTCGCCAC	37	16	84091831	R	MBTPS1	NM_003791	Body
ZDHHC7;ZDHHC7	chr16:84994748-84995093	chr16:84994909	cg15304233	1.5e-07	7.8e-05	-0.547	0.096	0.087	0.024	0.064	0.016	-0.023	-0.263		II	AACGAATATAGCAAAGTTAGGCTGGACAAATACAGCTCTCAGTAACACAGTGCACTCACT[CG]TGTCTCTGAGTCACTGTATTTACACTTGAGTAATGCAACAGGAAGGGAGGGGAAGAAATG	37	16	85028515	R	ZDHHC7;ZDHHC7	NM_001145548;NM_017740	5'UTR;5'UTR
	chr16:85360386-85360923	chr16:85360392	cg00834923	0.00032	0.016	-0.261	0.07	0.291	0.038	0.266	0.047	-0.025	-0.086		II	CTGACCTGGCAAGCCAGGAGCCCCTGCCCTGCGGCCGGGTGGGGGCAGGTGGGGCAGGGC[CG]GGGCACGAACCTGCGTCTGCCAGCTGCTCCCTGTCAGGCTGCAGCCAAGTCCGGGCAGCT	37	16	85393998	F				chr16:85394176-85394378	N_Shore
	chr16:85360386-85360923	chr16:85360900	cg04204897	9.9e-05	0.0077	-0.296	0.073	0.496	0.048	0.449	0.052	-0.047	-0.094		II	AGAAACCCGTGACACACACACACACACCTGCATAGATTTTTCCCAAGCACACGATATGCA[CG]TGGATACACAGACTTACAAGCACAGGGCCACGTGCAGACAGACACAGACCCTGTCTGCAC	37	16	85394506	F				chr16:85394176-85394378	S_Shore
ZCCHC14	chr16:87464492-87464964	chr16:87464499	cg08557985	0.0013	0.039	-0.279	0.084	0.419	0.053	0.367	0.064	-0.052	-0.124		II	CGGTCCAATCCCGGCAAGGACAAAGAGGAGACCCAGAGAAAACAGGAAGTCTTTTCCCCA[CG]CAGACAGGAAGAGCTAAAGGCTGTAGGTCCGTCTGCCACAACCACAACTGGAAGGGGAAA	37	16	87498105	F	ZCCHC14	NM_015144	Body
ANKRD11;ANKRD11;ANKRD11;ANKRD11	chr16:89330061-89330551	chr16:89330219	cg16785524	0.0019	0.05	0.311	0.097	0.084	0.019	0.109	0.033	0.025	0.29		II	CAAAAAGCAATCTCTACAACTTCAAAAAGGAAGAGGAAGCAATACACTTAGCTGTGTGTC[CG]GTCAGGGGCAGGACACAAAGCATTTGTCAACAATGACCATGCAGCCACCACCACACCAGG	37	16	89396627	F	ANKRD11;ANKRD11;ANKRD11;ANKRD11	NR_045839;NM_013275;NM_001256183;NM_001256182	Body;5'UTR;5'UTR;5'UTR
LOC100130015;GAS8;LOC100130015;GAS8	chr16:90044047-90044391	chr16:90044390	cg06907930	0.00053	0.022	-0.843	0.235	0.842	0.094	0.761	0.163	-0.081	-0.096		II	TTGCTGCCTGGACACCTTTCTTTTGGGAGCTCAAAGCAAGTGAGCTCACCTACCTGCCAC[CG]CCCAGGACCAGTCTGCCCACTGCCTAAATGATGCCCGGCCAGCAGGACCTGGCCTGCAGA	37	16	90110798	F	LOC100130015;GAS8;LOC100130015;GAS8	NR_027335;NM_001481;NR_027336;NR_023348	Body;3'UTR;Body;Body
ABR;ABR	chr17:1114952-1115748	chr17:1115540	cg27042666	0.00058	0.024	0.28	0.079	0.031	0.006	0.037	0.009	0.006	0.188		II	CAAAGGGCAAGTGCCAGGGCAGTTGCAGCCACTAACTGCAGCCACAGATGGGACTGGATT[CG]TCACCTTCCAGATCACCTTGCTCCTCCCTCTGCCTCCTCTCTGTTCTAGTACAGGTCACT	37	17	1018780	R	ABR;ABR	NM_001159746;NM_021962	Body;Body
RTN4RL1	chr17:1995335-1996174	chr17:1995580	cg16104006	0.00062	0.025	-0.236	0.067	0.483	0.048	0.456	0.052	-0.028	-0.057		II	TCACTCTCCTCGTCCTTACAGGCTCATACCCCAGATGAGGGAGCTGACTCTCACTGTCGC[CG]GAAGTCCCACCTGCCAGAAGGCGTAGAACAACATGGTTCTGCCTGGCACTGCGTGCTGAA	37	17	1898874	F	RTN4RL1	NM_178568	Body	chr17:1901126-1902197	N_Shelf
RTN4RL1	chr17:1995335-1996174	chr17:1995603	cg17608931	0.00024	0.014	-0.35	0.091	0.664	0.059	0.627	0.066	-0.038	-0.057		II	TCATACCCCAGATGAGGGAGCTGACTCTCACTGTCGCCGGAAGTCCCACCTGCCAGAAGG[CG]TAGAACAACATGGTTCTGCCTGGCACTGCGTGCTGAAGAAATACCCCTGGATCATTATCA	37	17	1898897	F	RTN4RL1	NM_178568	Body	chr17:1901126-1902197	N_Shelf
TEKT1	chr17:6831557-6832085	chr17:6831827	cg15727185	0.0013	0.04	0.172	0.052	0.033	0.005	0.037	0.006	0.004	0.121		II	ACGCGTTGCCAGGGCAAAGAGGGCTGGTTCCGCCACTGAGCAGCCTGGCCAAAGGCTTAG[CG]CAGGCGCAAATTCTGCGGACCCCAGAGCCAGAGACCCAGGAGTGTGGCGTGTGGGAAGGG	37	17	6735146	R	TEKT1	NM_053285	TSS200
MYH10;MYH10;MYH10	chr17:8531916-8532723	chr17:8532445	cg24931885	4e-09	5.7e-06	-0.459	0.071	0.431	0.043	0.37	0.063	-0.061	-0.141		II	GAGCTCAGCAAGGCTTACAGTTTCCTCTAAGCATTTCTGTAATGAAATCAATAACTTTCC[CG]TATCTCTTAAATGGAAGACACAAAAGTGCAGGTAAGGAGTCTCCAGACAGGGTCCTACCT	37	17	8435763	R	MYH10;MYH10;MYH10	NM_005964;NM_001256095;NM_001256012	Body;Body;Body
SHISA6;SHISA6;SHISA6	chr17:11511662-11512104	chr17:11511929	cg21351661	9e-10	2.1e-06	-0.604	0.089	0.501	0.067	0.408	0.059	-0.093	-0.186	Yes	II	CAGCCAGCCCAGCCCTGGATGTGTACACAAGCCAGAAGCATGCAGGACGGAGACCTTGGG[CG]TGTGGTACAAAGGGCCTTGGGCCAGGATTCAAGAGACTCGGATTCTAGTGCCACTTTTTC	37	17	11415246	R	SHISA6;SHISA6;SHISA6	NM_207386;NM_001173462;NM_001173461	Body;Body;Body
	chr17:13297163-13297656	chr17:13297595	cg05590942	0.00015	0.0099	-0.27	0.068	0.454	0.05	0.412	0.048	-0.042	-0.093	Yes	II	GCCCAAGAGAGCTTTTGTCTTTGCCGCAGGGCAGCCCAAAAAAGAGTAGGACTGTGCATA[CG]ATCCTTATGGAATGATTCAATACAGAAATAGTAAAATGGTGATGATGTGAAAGATCCCCC	37	17	13200912	F
ALDH3A2;ALDH3A2	chr17:19660152-19660921	chr17:19660260	cg19403973	0.00014	0.0096	0.341	0.086	0.678	0.051	0.717	0.059	0.039	0.058		II	GTTACCCTAGTGAGCCATTTAAAAACAAGTTTGCAAGCCTTACCCTCCAAAGATTCAGCT[CG]TCTGAGGCCTCCAGGTGATTCTATGATGCATTCAGCATTGAAAACTACTGTTGGTGACTC	37	17	19563573	R	ALDH3A2;ALDH3A2	NM_001031806;NM_000382	Body;Body
LYRM9	chr17:27894201-27894732	chr17:27894564	cg04719462	9.4e-06	0.0015	0.416	0.089	0.198	0.042	0.241	0.041	0.043	0.216		II	AAGATACAATTGTACCCTCATAAATCAGCCCTCTTATTTACACATGCATAATCAAGGGCA[CG]TCATTAATGCAGAGCCAATCAATAAATCATTAAGCTTTTAAAGCCCTTATTAAGAACAAT	37	17	26221590	R	LYRM9	NM_001076680	TSS1500	chr17:26219938-26220475	S_Shore
PHF12;PHF12	chr17:28925942-28926511	chr17:28926120	cg22149419	0.00011	0.0084	0.464	0.115	0.299	0.064	0.366	0.088	0.067	0.223		II	CAGCTGTGGTTAGGTGGTTGACCTGGCTTTGGCTTGCTTTTAAATATGAACCCTTATGCA[CG]TATTTGAAAAATAATGTCTGCTTGTTTACTTTCTTTCTTAAAGGCTGAAACTGTTACACA	37	17	27253138	R	PHF12;PHF12	NM_020889;NM_001033561	Body;Body
PHF12;PHF12	chr17:28925942-28926511	chr17:28926256	cg10547050	7.8e-06	0.0013	0.484	0.102	0.209	0.047	0.268	0.051	0.058	0.279		II	TTAATCATCTCATCCTGTTTCTGCAACCAAGGAAGTCATCATTCATTGTGACATCATGTT[CG]GGGACCAGGCAAATAGAGGTGAGGTCACAACATAGGAAAGTTGCTTGGTGTATAATTAGT	37	17	27253274	R	PHF12;PHF12	NM_020889;NM_001033561	Body;Body
RFFL;RFFL;RFFL	chr17:35063516-35064130	chr17:35063717	cg21870038	0.00028	0.015	-0.392	0.104	0.128	0.032	0.106	0.028	-0.021	-0.168		II	GTTCAGATGAGATCATCTCAGGAACCAAGAGCAGCGGCTTTCATGTGAAGTGAATGGTGC[CG]CCTGGGGATGTATCTTTGGTAAGCAAGATTGCAACACAGCAGGGAGTTTACCCAGGGCAG	37	17	33390736	R	RFFL;RFFL;RFFL	NM_001017368;NM_057178;NM_001017368	1stExon;5'UTR;5'UTR
RFFL;RFFL	chr17:35063516-35064130	chr17:35063789	cg18710162	3.7e-05	0.004	-0.409	0.094	0.086	0.024	0.068	0.016	-0.018	-0.205		II	TATCTTTGGTAAGCAAGATTGCAACACAGCAGGGAGTTTACCCAGGGCAGTGCTGACTCA[CG]CTGGGCAAAATTTGTACTTCCCAAACAACTCAGCCTGAACCAACCGCAGTCAACTGCAAC	37	17	33390808	R	RFFL;RFFL	NM_001017368;NM_057178	TSS200;5'UTR
RFFL;RFFL	chr17:35063516-35064130	chr17:35063835	cg05032848	3.1e-08	2.6e-05	-0.562	0.093	0.151	0.034	0.113	0.025	-0.038	-0.252		II	GCAGTGCTGACTCACGCTGGGCAAAATTTGTACTTCCCAAACAACTCAGCCTGAACCAAC[CG]CAGTCAACTGCAACCTAGGAAAGAAGAGGCAGCTCACTGATTGTTTTAAATCAAGTGCTG	37	17	33390854	F	RFFL;RFFL	NM_001017368;NM_057178	TSS200;5'UTR
	chr17:36612988-36613997	chr17:36613868	cg26509269	0.00049	0.021	0.212	0.059	0.351	0.037	0.388	0.044	0.037	0.104		II	CCTGCAGGAGTTCTCGGTGGGTCAGAAGTCCGGTACCAAAAGCAGGATGTCAGACAGTGC[CG]GCTCCACATGTGGGCCCTACCTTAGGCAAGTCACTTACCCTGATTGAGCCTCAGTTTCTT	37	17	34970306	F
	chr17:37067535-37068025	chr17:37067633	cg22298548	4.9e-05	0.0048	-0.326	0.077	0.478	0.054	0.431	0.046	-0.048	-0.1		II	CACTCCTACTGGGCAGAAGTCCATTCCAGAGTCCCGGAACCTTCCCTCCAGGCAGCACCA[CG]TGCAGAGGTTGGTGGCCAGGAACCCCACCCCGGGTGTTTGCATAAAGCTCACCCATTGGG	37	17	35424933	F
	chr17:37067535-37068025	chr17:37068002	cg12164925	1.4e-05	0.002	-0.455	0.099	0.525	0.073	0.457	0.066	-0.068	-0.13		II	TCAGAGCTCTGCTGGGACCTGAGGTCACAGAAATAGATTGCAGGAGTTGAGCCTTGGGCA[CG]TACGACCGAGGTTGCTTACAGGTGACTGGAAGCCCTCACCTTCCACAGCATCCCGCCGGG	37	17	35425302	R
LASP1	chr17:38872705-38873333	chr17:38872724	cg08553913	0.00016	0.011	-0.252	0.064	0.244	0.034	0.217	0.036	-0.028	-0.113	Yes	II	GTTGCTAACCAACTTCCCAAGGCCTCCCATTTACAGCAAAAGAGTCAAATTAGACTCACC[CG]TTTCTCTACAATCCCCCATGGTACTCAGCCCACTACGTGGCCCAAAGCACAGGGTGTGTC	37	17	37028977	R	LASP1	NM_006148	Body	chr17:37025737-37027104	S_Shore
PSMD3	chr17:39980349-39980976	chr17:39980564	cg21491028	0.0017	0.046	-0.193	0.06	0.019	0.003	0.017	0.003	-0.002	-0.12		II	CTCGTGACGTCATCTCGTCCCGCGCTCGGATAGGCTGTACCCACTCCACGCTGGTTGAGG[CG]CTCTTAAAGTCCTTTGTAACCCAGATTGGAGCCTGAGGGGACCTCTCGTGGACGCCCACA	37	17	38136817	F	PSMD3	NM_002809	TSS1500	chr17:38136650-38137490	Island
THRA;THRA	chr17:40071987-40072901	chr17:40072285	cg04272820	2.1e-05	0.0027	-0.393	0.088	0.137	0.031	0.113	0.028	-0.023	-0.171		II	CTGGCCTGGGGCAGGAGCTGCCCATGCCATGTGGCTGCCACTGGTGTTCCCCGCCTGGCC[CG]GCCCACAGCAGCCAGTGCTCATTCCTGCACACACTGGTCCTCCTCGGCTGCCCCCAGGAC	37	17	38228538	F	THRA;THRA	NM_003250;NM_199334	5'UTR;5'UTR
	chr17:40542636-40543122	chr17:40543119	cg05809362	1.2e-07	6.6e-05	-0.332	0.058	0.649	0.037	0.591	0.041	-0.058	-0.09	Yes	II	AACTTATGAGTCAAGGGTGTGGGAAGACCCCACATTCGCCATTCATGAGCATTTATTCCA[CG]AGCATGTTTTGACCTATGATGTGCCAGGCACTGGGCTAGGCCAGCCAATCAGGAGTTGGT	37	17	38699371	F
KRTAP4-5;KRTAP4-5	chr17:41148822-41149340	chr17:41148994	cg23058745	2.5e-05	0.003	0.428	0.096	0.424	0.072	0.489	0.081	0.065	0.155	Yes	II	GGCTGTTTATTAATACATGAAAACAATATTATATGAGATCATCACAGTTAGTGTCCCCTT[CG]AATGAAGACACTGCTCATCTAAAAATAACTGCATTGGGGCCTGGCATAACATATTTTAAT	37	17	39305246	F	KRTAP4-5;KRTAP4-5	NM_033188;NM_033188	1stExon;3'UTR
LINC00671	chr17:42891484-42892050	chr17:42891688	cg26881686	6e-05	0.0055	0.397	0.094	0.113	0.027	0.144	0.032	0.031	0.272		II	GCTCCTCTCCCTGTCTCTCTGGCCTGCTGGCTGGAGATCAGGCACCACCAGGCAGACAGG[CG]CTGGCGGGACAGGCGGCTGTTTACTGCTAGTAGAGTACTGCTGTGTTTTCACAGCTCAGA	37	17	41043705	R	LINC00671	NR_027254	Body
LINC00671	chr17:42891484-42892050	chr17:42891703	cg02989264	5e-05	0.0049	0.461	0.108	0.142	0.039	0.185	0.043	0.043	0.302	Yes	II	TCTCTGGCCTGCTGGCTGGAGATCAGGCACCACCAGGCAGACAGGCGCTGGCGGGACAGG[CG]GCTGTTTACTGCTAGTAGAGTACTGCTGTGTTTTCACAGCTCAGAATAGCTCTATAGCCA	37	17	41043720	F	LINC00671	NR_027254	Body
LOC388387	chr17:42891484-42892050	chr17:42891952	cg20359565	3.1e-06	0.00071	0.31	0.062	0.253	0.034	0.29	0.039	0.037	0.147		II	GGGTCCAAGACTACTAATTTCCTAATTATCTGTCCCAGCTGGCTCTGGAAGAGGGGAGGA[CG]AATAACTGACTGTACAACACGGGCGTTTTGGTTGGGATGGAATTTCCCCTGCTTTTAAAG	37	17	41043969	F	LOC388387	NR_027254	Body
	chr17:50785761-50786514	chr17:50786230	cg07160420	2.8e-05	0.0033	-0.275	0.062	0.796	0.029	0.769	0.036	-0.027	-0.034		II	TTTCCATGGCCCCCATAGTAGCTAACATGTACTGAACAGTGGGCCAGGCACTGAGCTCAG[CG]CTCTACCTGGAGGATTGCCTTGGGCCTTACTGCCATTTTTCCAAGGAAGAGACTGAGGCC	37	17	48863591	R
	chr17:51435458-51436257	chr17:51435552	cg15238531	0.0001	0.0078	-0.605	0.149	0.589	0.098	0.51	0.106	-0.078	-0.133		II	CCTGTCTTGATATATCAGCTGTGTCTAGGCAGCGGGCAAGGTGAACCCATTGGGCAGTTA[CG]CAGCTGCTGGATGAACAAATAAATGTGTGGAAAATGAAGAAAAACCGAGAGTCAAAGCTT	37	17	49512913	F
	chr17:51435458-51436257	chr17:51435833	cg05105452	3e-06	0.00069	-0.499	0.1	0.143	0.038	0.11	0.026	-0.033	-0.23		II	GCTCTAGATGTACAGCCAGGGGAGCCCCTATGCAAGACTCAGCCTACTCACCACGTGGGG[CG]CTGTGCAGTCATGATATTTACCAGCAGTCAATCCGGTAGGGAGCCTCAGAATGGTGAGTT	37	17	49513194	F
	chr17:67260539-67260992	chr17:67260589	cg20688738	8e-06	0.0014	-0.293	0.062	0.719	0.036	0.676	0.05	-0.042	-0.059	Yes	II	AGACGCCAGAACATTCTCATTGCGTTTTCACTGCTTTGGTTAACATCTTGGTCTCCTGTC[CG]CACTCTAAAGAACCATTTGAGGACTCAGGGGAGTCATGTCCTGGGAGTGACTATGGGTCC	37	17	65256705	R
C17orf58;C17orf58	chr17:67994508-67995020	chr17:67994554	cg19720302	6.1e-08	4.2e-05	-0.537	0.091	0.504	0.064	0.43	0.075	-0.073	-0.146		II	GTGTGTGTGTGTGTGTGTGTGTGTATATATATATATATATATAAAACATATATAAACATC[CG]CCTCTTTGCTATTTACAGTTTGTTGAGAAAGTACCAAGAGCAAACCCCAGGGGGAAAGGT	37	17	65990670	F	C17orf58;C17orf58	NM_181656;NM_181655	TSS1500;TSS1500	chr17:65989221-65989646	S_Shore
	chr17:73706531-73707289	chr17:73706583	cg22020954	1.2e-07	6.7e-05	-0.532	0.093	0.925	0.017	0.895	0.028	-0.03	-0.032		II	AGGGCCCCGTTCCTGTTCTGGGATGCATGCTTTGGGCTTGCTATTGAGTGGGCACACAGG[CG]TGCACACACACACACACACACTCATTGCTGAAAATGTGCCCAGAAAATTAATTCTCGTTT	37	17	71702722	R
LOC100134391	chr17:73747683-73748275	chr17:73748232	cg07628930	0.00023	0.013	-0.35	0.091	0.506	0.068	0.449	0.064	-0.057	-0.112		II	CGCCTTCTGTTATGAACGACCATGTGATGCAGAAAAAATCATGCCCTGATTTTTGGTAGA[CG]CAGCGGCCAAAGCCTAAGATGTGAAGAAACTCACCTGAGGCCACTAAATTGGAAAGTGGC	37	17	71744371	F	LOC100134391	NM_001278587	Body
LINC00469;LOC400620	chr17:73795771-73796372	chr17:73795790	cg06987036	1.2e-06	0.00035	-0.442	0.085	0.719	0.052	0.667	0.057	-0.052	-0.072		II	ATCAGAAATGGCTGCAGAGCTTTGGAAAAATACAGAGGCTGAAATCTCACCTGTACCCTG[CG]GCACAAACCACAAGGGAAAGGCCCCAGTGTCTGCTGGATTCCAGGTGACTCTGATGTCAG	37	17	71791929	F	LINC00469;LOC400620	NR_027146;NR_040020	Body;Body
LINC00469;LOC400620	chr17:73797875-73798642	chr17:73798418	cg05474653	1.2e-08	1.3e-05	-0.653	0.104	0.269	0.056	0.206	0.061	-0.062	-0.233		II	TTCTGGAGCTCTTCCAACCTGGACTTCTGACTCAGGCTGTACAGCAAATATTCTTGTTTT[CG]CTGATTTCTCTACATGTGAAGAATCTGAGTGGTTTGGATCCCAACCATTTAGATGGATGA	37	17	71794557	R	LINC00469;LOC400620	NR_027146;NR_040020	Body;Body
GPRC5C	chr17:74430309-74431323	chr17:74430658	cg20417953	0.0011	0.035	-0.302	0.089	0.158	0.035	0.139	0.028	-0.019	-0.119		I	GGCAAGGCCAGGAAGGGATACAGGGTTCTAGAGAACCAGGGCCTCACCGCCAGCTCCGGC[CG]CTAAGCAAACATTCCCTCCAGGAGTCCGAGAAGCCGGTGTGCGAGGGGAGGAACCAGCCT	37	17	72426797	R	GPRC5C	NM_022036	TSS1500	chr17:72426783-72428977	Island
GPRC5C;GPRC5C	chr17:74442659-74443420	chr17:74442746	cg15965578	0.00033	0.017	-0.249	0.067	0.312	0.042	0.283	0.038	-0.029	-0.092		II	CTACACACTGTGAAATCCTCATAATCCCTGCTTTGGAGAAAGAGATGACCCTTGTCCTGC[CG]GGCACTTGATCTTTGATCTGCCCACCTGGGCTGAGGTGCTGGCCTCACCCCTGGGTGGCC	37	17	72438885	F	GPRC5C;GPRC5C	NM_018653;NM_022036	Body;Body
GPRC5C;GPRC5C	chr17:74442659-74443420	chr17:74442905	cg11963912	0.00012	0.0089	-0.397	0.099	0.165	0.039	0.135	0.032	-0.03	-0.183		II	TGGCAAAACCCACCAGAGAGGTGGGGCTTACAGACAAGTGCTGGGAGGAGCCTCAGGCCC[CG]CCCCCACACTGAATGCCGGTCGGGGCCAAATGGTTCTCAACCTTGGGGCTGAGTTTTTAC	37	17	72439044	F	GPRC5C;GPRC5C	NM_018653;NM_022036	Body;Body	chr17:72442927-72443194	N_Shelf
	chr17:76132640-76133116	chr17:76132650	cg05300378	0.0018	0.048	-0.285	0.089	0.133	0.028	0.115	0.025	-0.019	-0.139		II	CCGCCCGCCCCGGTCACCTGTGTTTTCCTCCTCACCAAACAAGAATGTGTCAGCAGGGCC[CG]GGCTCCTCCCCCACCCCATTGTTAACAAGGCCGGCTCGGCGGCCCCTTCCCACATCCCCA	37	17	74128731	R
SEC14L1;SEC14L1;SEC14L1;SEC14L1	chr17:77140215-77140808	chr17:77140244	cg26547236	0.0016	0.044	-0.161	0.049	0.04	0.005	0.037	0.005	-0.003	-0.083		II	CTGGACGGTGCTCTCCTGCTGAAATTCGGGAGCTACTTAGCAGCCCCACCTTGGCACCCT[CG]TTTCCGAGGGGCAGGCCCTGGGCGCGCGTCTCAGTTTCAAGCCCGCGGCCCGACACTAGA	37	17	75136326	R	SEC14L1;SEC14L1;SEC14L1;SEC14L1	NM_001039573;NM_003003;NM_001143998;NM_001143999	TSS1500;TSS1500;TSS1500;TSS1500	chr17:75136325-75137730	Island
SEPT9;SEPT9	chr17:77286515-77287222	chr17:77286790	cg26674546	0.0003	0.016	-0.336	0.089	0.362	0.062	0.322	0.057	-0.04	-0.112		II	CTCTGAAGTTTGCCTAAGATGGACCTGATAAGGGGAGTTCAGTACACATCAGTGCAGGCC[CG]GCCAGGGGGTGATGATGGCAGTTCCTGGGCAGATCCAGCTGGCTTTAGGGTAGGAGGGGC	37	17	75282872	R	SEPT9;SEPT9	NM_001113491;NM_001113492	Body;TSS1500
SEPT9;SEPT9;SEPT9	chr17:77286515-77287222	chr17:77286913	cg07843160	0.00061	0.025	-0.235	0.066	0.462	0.05	0.431	0.042	-0.031	-0.066		II	CCAGAGAGAGGCTCCAGGCCCCTAGGGGTGTGAACCTTTGGGGTGAGGCGGGAAGTGACG[CG]CTGGGTTCCTGCGCCTCTGTTTGTTGGAGCTATTACCTTGGAAACATCCCAGCTCTAGGC	37	17	75282995	F	SEPT9;SEPT9;SEPT9	NM_001113492;NM_001293695;NM_001113491	TSS1500;Body;Body
SEPT9;SEPT9;SEPT9	chr17:77286515-77287222	chr17:77287158	cg19546575	0.0018	0.047	-0.375	0.117	0.428	0.084	0.38	0.091	-0.047	-0.11		II	CGGGAGAGTCCTTAGCCAGGCAGGCCTGACGGCAACTGCCAGGTCATGGTGATCTGGAAT[CG]CTGACCAAAGGGAGTCAGTCCTGGTGGGTGGAGGGACTTGGTGGGCAGCCATCGTGATGC	37	17	75283240	R	SEPT9;SEPT9;SEPT9	NM_001113492;NM_001293695;NM_001113491	TSS1500;Body;Body
TIMP2	chr17:78862108-78862982	chr17:78862166	cg27549186	2.5e-05	0.003	-0.624	0.14	0.792	0.064	0.72	0.091	-0.072	-0.09	Yes	II	AAGAGGAATGTAGAAGAAAATTACAGGGCCAACTCTGTATGAGTCTCCTGGTGCCCGACT[CG]ACACGTGAGACTGAGTCATCGGTCCAGGAGGAGGTGGCCCGCTCAGGCCATGCGGTCACT	37	17	76858248	R	TIMP2	NM_003255	Body
TIMP2	chr17:78862108-78862982	chr17:78862220	cg16083963	0.00048	0.021	-0.466	0.129	0.752	0.065	0.689	0.085	-0.063	-0.084	Yes	II	CCGACTCGACACGTGAGACTGAGTCATCGGTCCAGGAGGAGGTGGCCCGCTCAGGCCATG[CG]GTCACTCACTGGCCACAGCCAGCCAGAGCTGAGTGGTTCACTGTGCCCTGTGATTTCTGG	37	17	76858302	F	TIMP2	NM_003255	Body
TIMP2	chr17:78862108-78862982	chr17:78862342	cg24985948	0.0012	0.038	-0.283	0.085	0.607	0.06	0.559	0.069	-0.048	-0.079	Yes	II	TTAGCCCCTGGATAAAGGGTCTATCCTGACTCGAGGCAAACTGGATCTAGGTTCCTGCCT[CG]GGAAATAAATGCCAGATTCAATGTGGAGTCATCTGACCAAGGCTGGGAAAGAAGTCAGAT	37	17	76858424	R	TIMP2	NM_003255	Body
RBFOX3	chr17:79361879-79362257	chr17:79362049	cg06505637	1.8e-05	0.0024	-0.45	0.099	0.197	0.048	0.16	0.032	-0.038	-0.192		II	ATTCTTCGAGTCTCTCTGTAAATAATACAGCTGCCTTGGACGAATGTTCCCTGCCTGCTG[CG]TATTTACTCAGTCATCAAAGCGCAAATGTGGTGGGTAACAGATCACTCCCTTCGAGAGAA	37	17	77358131	R	RBFOX3	NM_001082575	5'UTR
TBC1D16;TBC1D16;TBC1D16;TBC1D16	chr17:79951283-79951811	chr17:79951323	cg13573530	0.00064	0.025	-0.307	0.087	0.542	0.061	0.491	0.062	-0.051	-0.094	Yes	II	CCGAAAGCCCTGGGCAAAGGTTTCAAACCCAAAGTTGCTGCTCTGACGGCCAAAAACTAC[CG]TGGGTCACACCCCGTAAGCCCCCGGGGCCCGGGGACCCCAGACACAGGACCCAGGAGGGA	37	17	77925122	R	TBC1D16;TBC1D16;TBC1D16;TBC1D16	NM_001271846;NM_001271845;NM_001271844;NM_019020	TSS1500;TSS1500;TSS1500;Body	chr17:77924080-77924423	S_Shore
TBC1D16	chr17:79951283-79951811	chr17:79951337	cg19004465	0.00018	0.011	-0.287	0.073	0.744	0.039	0.707	0.037	-0.037	-0.049		I	CAAAGGTTTCAAACCCAAAGTTGCTGCTCTGACGGCCAAAAACTACCGTGGGTCACACCC[CG]TAAGCCCCCGGGGCCCGGGGACCCCAGACACAGGACCCAGGAGGGAGATGGGGCCCGTGG	37	17	77925136	R	TBC1D16	NM_019020	Body	chr17:77924080-77924423	S_Shore
TBC1D16;TBC1D16;TBC1D16;TBC1D16	chr17:79951283-79951811	chr17:79951497	cg20812378	0.00023	0.013	-0.351	0.092	0.491	0.063	0.436	0.067	-0.055	-0.111	Yes	II	TCTGCTGGGCTACCTGGTCTTTGAGCTGCATCTCGGTGCAGTATTTCCACTGCTGGAACA[CG]TCAGACAGCTTGTCCAGGCCGCCGTGGTGGAAGTGGAAAACCTTGTACTGGCTCTCTCGG	37	17	77925296	R	TBC1D16;TBC1D16;TBC1D16;TBC1D16	NM_001271846;NM_001271845;NM_001271844;NM_019020	TSS1500;TSS1500;TSS1500;Body	chr17:77924080-77924423	S_Shore
TBC1D16	chr17:79951283-79951811	chr17:79951518	cg20097219	4e-05	0.0042	-0.368	0.085	0.487	0.06	0.433	0.059	-0.054	-0.111	Yes	II	TGAGCTGCATCTCGGTGCAGTATTTCCACTGCTGGAACACGTCAGACAGCTTGTCCAGGC[CG]CCGTGGTGGAAGTGGAAAACCTTGTACTGGCTCTCTCGGCTGGCAACGACCAGCTGGCCG	37	17	77925317	R	TBC1D16	NM_019020	Body	chr17:77924080-77924423	S_Shore
TBC1D16;TBC1D16;TBC1D16;TBC1D16	chr17:79951283-79951811	chr17:79951648	cg03399583	3.7e-05	0.0039	-0.337	0.078	0.434	0.053	0.384	0.057	-0.049	-0.113		II	GGCCTCGTCGCTGAAGGGCCATTGGAAGGGGGAGAGGGAAGCCCGATGAATATGTAAACA[CG]GGGGTTTTATTTCCAAGTATAATCAGAGGCCACTGTCGCCAACCTCAGAAGCAGGAAACA	37	17	77925447	F	TBC1D16;TBC1D16;TBC1D16;TBC1D16	NM_001271846;NM_001271845;NM_001271844;NM_019020	TSS1500;TSS1500;TSS1500;Body	chr17:77924080-77924423	S_Shore
	chr18:922878-923619	chr18:923203	cg16602943	7.6e-05	0.0065	0.427	0.103	0.56	0.074	0.627	0.071	0.067	0.12		II	ATTTGGGCATTAAACCAACTTTCCAGAGAACTAAACTCACTCTGGGACTATGCGAGATGG[CG]CAGGCCCTGTGATGGATGATCTGCAAGGGTCAGTGGCACATGGTGCTACCTCACCAGCCT	37	18	923204	R
	chr18:8499811-8501798	chr18:8500026	cg02766058	0.00039	0.019	0.393	0.107	0.377	0.074	0.44	0.091	0.062	0.165	Yes	II	AGGGCTGTCACCAGGGACCTGCTCTGAGAACAGGTGGTGACTGTACAGGGTCCAGCCAGC[CG]CAGCTGTGGTTCTCAGCCCAGCTACCTTGGCCTGCTGGGAGACAGGAAGGTGCATTTGGC	37	18	8500024	R
	chr18:10213548-10213833	chr18:10213698	cg05898193	4.8e-07	0.00018	-0.525	0.097	0.253	0.053	0.189	0.051	-0.064	-0.254		II	AAACCACACCCCTCAGAAAACACACAAGAAATCCATAGCCACTTAAAAACACAAAACCAA[CG]TGAAGCAATCCTGATGCTTAAGAGGCAAAGCTGCTTGGTTCCACTTCCTGTTTCTAACTG	37	18	10213695	R
	chr18:12304777-12305394	chr18:12304804	cg13866214	1.4e-05	0.0021	-0.302	0.066	0.301	0.038	0.267	0.042	-0.034	-0.112		II	TGGCAGGTGAAATATCCACTTCTTTCTGGAGAAACTCCATATTTTATCTACCAAGAGGAA[CG]TCACATAAAAACACCAGGGTCTGATGTCATTCATTTTTCCAGATTTGGGGGTTTAGTTGA	37	18	12304803	R				chr18:12307554-12309043	N_Shelf
	chr18:22563013-22563650	chr18:22563392	cg01839123	9.4e-05	0.0074	-0.432	0.106	0.115	0.03	0.09	0.028	-0.025	-0.216		II	GTTGGCAGCCTCCTGTGGGGCACAAGCACGATATTATCCAAGACTCACCTATCTTTAAGA[CG]TAAATGACAGATAAGACTGCACCACAACTCTTCAGTCTTGGACACATATTTCCTAGGAAA	37	18	20143355	R				chr18:20139484-20140246	S_Shelf
TMEM241	chr18:23358828-23359222	chr18:23359063	cg18160677	0.0014	0.04	0.377	0.114	0.316	0.074	0.36	0.091	0.044	0.138	Yes	II	AACTCGATCCAGGAGTCTGCTGCAAAACAACACTCCTGCACCATCTAGTGCTGAACTACA[CG]GCTTAAGCACAAATCAAGTGGCTAAAGAGTTTGTAAACAAGGCTGGGCGCGGTGGCTGAC	37	18	20939027	F	TMEM241	NM_032933	Body
	chr18:39946414-39947252	chr18:39946415	cg18241068	0.00045	0.02	-0.281	0.077	0.67	0.045	0.627	0.051	-0.044	-0.065		II	CTAGATTTTTTGGAATTCTGATCAGTTCCATATTTCTGTGCTGTAATGACAAGTTGTGGC[CG]AATGATGAACTAGTTCTATGTAGACACGGCCCTCCATATCATATTTCTGGCTGTATTTTC	37	18	37526379	R
SLC14A2	chr18:45255016-45255712	chr18:45255415	cg26201819	0.001	0.033	-0.208	0.061	0.873	0.018	0.856	0.021	-0.017	-0.02	Yes	II	AAGCAGGATTGAGCAAGATGGCTCTTTACAGCATGGTCTTTTGTGGCCAAAAAGGGAGAG[CG]CATTTGTGTGTGTTTAGCAGCTTTGTCCGGGGCTCCATTGTCCAGCATTCAAGAGCAGAT	37	18	42835380	F	SLC14A2	NM_001242692	5'UTR
MAPK4;MAPK4;MAPK4	chr18:50707825-50708346	chr18:50708022	cg16025068	0.00031	0.016	-0.377	0.101	0.286	0.057	0.24	0.056	-0.046	-0.162		II	TGAAAATTCAGTGCAGCTGATTTAGCCAAACGATTTCTTCACCCATGTTTACTTTAGCTG[CG]TAATAGAACGTGCCAGATGATTTCCCAGTGATTGCGATGTGAGCCAGGCTTTGTGATGTG	37	18	48234392	R	MAPK4;MAPK4;MAPK4	NM_001292039;NM_001292040;NM_002747	5'UTR;Body;Body
	chr18:57141578-57142224	chr18:57141828	cg12922266	0.0018	0.048	-0.247	0.077	0.5	0.06	0.457	0.061	-0.042	-0.085	Yes	II	TTCAGACTGAGAGCTGCAGATGATGCAATCCTATGTTGACTTGCTCCTGGCCCTGCGGGG[CG]GTTGGGCTCACCTGCCCACAGACAAGGCACGATGACTGATTGCCTTTCGTCAGTAATCGG	37	18	54809059	F
NEDD4L;NEDD4L;NEDD4L;NEDD4L;NEDD4L;NEDD4L;NEDD4L;NEDD4L;NEDD4L;NEDD4L	chr18:58349529-58350092	chr18:58350079	cg12041206	0.00054	0.023	0.483	0.135	0.692	0.077	0.745	0.08	0.053	0.076		II	AAGTTTCTATAAGTCATTTAACCTGCAGATTTTTAAAGTTTTTTTCTCCCTTGTTGGTGA[CG]GCTCAGTAGGAGTTGAGCTATATACTTAAAATTGGATTTTGAATGAAACCTTCACATACA	37	18	56017311	F	NEDD4L;NEDD4L;NEDD4L;NEDD4L;NEDD4L;NEDD4L;NEDD4L;NEDD4L;NEDD4L;NEDD4L	NM_001144965;NM_001144964;NM_001144971;NM_001144970;NM_001144966;NM_015277;NM_001243960;NM_001144967;NM_001144968;NM_001144969	Body;Body;Body;Body;Body;Body;Body;Body;Body;Body
	chr18:62420529-62421225	chr18:62420906	cg23396219	0.0014	0.041	-0.302	0.092	0.11	0.025	0.093	0.021	-0.017	-0.152		II	TAAAGCTGTAGGCTCCTCCCTCTCTGGGTTTCATAGCTCTCTAAGCTTATTTTTATTATA[CG]CTTCCTGGTAGAAAGATCATTTTCCGTGATACAGAAACAAAAGCGTTATTGAGCAGTTCT	37	18	60088139	R
PHLPP1	chr18:62925234-62925736	chr18:62925670	cg22429544	0.0014	0.041	-0.492	0.149	0.799	0.064	0.745	0.066	-0.054	-0.067		II	AAGACAGATATTTCTGGCATTTTAAAAATCTGAGTTGTAGGCAACTATTTTTTTCAGTGA[CG]AGGGCTATCTTTTGACATTCTGATGTATCGTGAAGTTCTGATGTTTTGAGAGTGAAGTTC	37	18	60592903	F	PHLPP1	NM_194449	Body
ATP9B	chr18:79321570-79322277	chr18:79322212	cg17928607	7.6e-07	0.00026	-0.512	0.097	0.812	0.042	0.755	0.056	-0.057	-0.07		II	ACTGCGTCATCCCTAGCACAATTTTAGACTCTCGGTGTACTTAGTAACATGCAGGAAAGT[CG]GAGAGGGAGAGTTCTAATTCAAGCCCCGTGGGTGACACCCTACTGAACGTTTAACACAGG	37	18	77082212	F	ATP9B	NM_198531	Body
MED16	chr19:883613-884218	chr19:883879	cg17385497	0.00036	0.018	0.235	0.063	0.435	0.046	0.47	0.052	0.035	0.081		II	GGTGACTCACCACGAGGCCCAGGGGAAGGAATGAGGCCCAACAAGGCCCTGGGGACCGGG[CG]AAGGAACGAGCCCTGGGAGAAGGAATGGCAGCAGCCCTCTTCACCTGCCTGGTGACTCAC	37	19	883879	F	MED16	NM_005481	Body	chr19:885746-886200	N_Shore
HMG20B	chr19:3571240-3571713	chr19:3571447	cg11431762	0.00036	0.018	-1.287	0.348	0.115	0.084	0.073	0.069	-0.042	-0.364		II	GGCGGATAATATTCTGTTGTAAGGATATATCCCGTCATCGATCCATGCATCATTAGCAGA[CG]TTTGAGTTGTTTTCACTTTTTGGCTATTATGAATCACGCTGCTACCGACGCTTGTGTACA	37	19	3571445	R	HMG20B	NM_006339	TSS1500	chr19:3572545-3574626	N_Shore
MLLT1	chr19:6273655-6274439	chr19:6274197	cg02987482	2.5e-05	0.0031	0.235	0.053	0.036	0.005	0.041	0.007	0.005	0.136		II	AGTTCGGGTGCCCGGCCTGCTGCACCCAGGGGACTGTGGAGCGCTGAGGGGGGCACTCCC[CG]GAAGGGTGGAATAACAGAGTCTCTGCTGTTGTAGTAAAAAAGGAATCACAGATTCAGTAA	37	19	6274208	F	MLLT1	NM_005934	Body	chr19:6271959-6272176	S_Shelf
ARHGEF18	chr19:7415521-7416173	chr19:7416067	cg13706028	3.3e-05	0.0037	-0.375	0.086	0.571	0.06	0.521	0.061	-0.05	-0.087		II	TTCAGCCTCTCACACTGTAAACACATGCCCTGTTGAAGGTCTATGGAGTACCACGGTTTT[CG]CATTTGTGTGCTTCTTGTTGGTGATGTTAATGTTGAAAATGACCCCTAGCTGGGCGAGGA	37	19	7480953	R	ARHGEF18	NM_015318	5'UTR
MARCH2;MARCH2;MARCH2	chr19:8434279-8434723	chr19:8434497	cg00640258	1.1e-11	9.8e-08	-1.087	0.14	0.118	0.04	0.061	0.026	-0.057	-0.482	Yes	II	TAGCATCTGCTTGTTTTCATTTTGCTGGTGTTCTTTAAAAAAAAAAACCCACACACACAA[CG]AGGCAGCCACCCAGCAGACATTCATTGTATGGGTGGACCATATTTATTTAACAAATCACT	37	19	8499381	F	MARCH2;MARCH2;MARCH2	NM_001005415;NM_001005416;NM_016496	Body;Body;Body	chr19:8495554-8495794	S_Shelf
LDLR;LDLR;LDLR;LDLR;LDLR	chr19:11094947-11095438	chr19:11095124	cg02630186	9.9e-07	0.00031	-0.409	0.078	0.35	0.048	0.289	0.049	-0.06	-0.173		II	AAAGCTGCGGTCACCTAGTGGGGTGATCAGAGGCTCCTCCCTTAAGATCTTGATTGCCAA[CG]CCTCTGGCCCAACTTTCCTTTTTATTTATCGCAAGCCTCCTGGAATCTCAATTGCTTTTT	37	19	11205800	R	LDLR;LDLR;LDLR;LDLR;LDLR	NM_000527;NM_001195799;NM_001195798;NM_001195803;NM_001195800	Body;Body;Body;Body;Body
RTBDN	chr19:12836014-12836660	chr19:12836350	cg19055803	0.0017	0.045	-0.194	0.06	0.058	0.01	0.052	0.009	-0.006	-0.11		II	GGTCTTCTTCGGGTGGTGCTTAAAAGCCCTCCAGGGGCTTACCCTCCAAGGCCGGTTACC[CG]GATCTGGACACCCTGGGCTCTGTGGCCAGAAAATCCAGGTCTTGATTTCGCTTGGGCCAT	37	19	12947164	F	RTBDN	NM_031429	TSS1500	chr19:12949131-12949733	N_Shore
RTBDN;RTBDN	chr19:12836014-12836660	chr19:12836400	cg26487753	0.00074	0.028	-0.305	0.087	0.088	0.021	0.073	0.015	-0.015	-0.174		II	GCCGGTTACCCGGATCTGGACACCCTGGGCTCTGTGGCCAGAAAATCCAGGTCTTGATTT[CG]CTTGGGCCATTGCAGACACGCAGCCAGGTCGACTGGTCCTCATTCACTCCGGTCATGCAA	37	19	12947214	R	RTBDN;RTBDN	NM_001270440;NM_031429	TSS1500;TSS1500	chr19:12949131-12949733	N_Shore
SYCE2	chr19:12912485-12913547	chr19:12912571	cg05786256	0.00044	0.02	0.323	0.089	0.377	0.061	0.427	0.077	0.05	0.133		II	CATCAGTTTGCTGAATATCTAAATGAATGCAGCACTGACATTGGGGCTCCCACACCTCCT[CG]TACCCAGTTCACCTTGTTGTCTCAGCCTCTCCTGGATGCTCTCAACAGTTTCAGACCCTA	37	19	13023385	R	SYCE2	NM_001105578	Body
	chr19:15297199-15297979	chr19:15297533	cg10016090	0.0012	0.038	-0.195	0.059	0.299	0.032	0.277	0.039	-0.022	-0.074		II	TTTAAAATCGCCTTGGGGTACTGCGGTTGCTTTTCAAGTCTTTTACCCATCAAAGCCTGA[CG]CACTTCCACACATTCCTTTGTAGTGTTTACTGGACAAGTGCAAAGAACTAAGATACGCTC	37	19	15408344	R
CYP4F3	chr19:15640957-15641501	chr19:15641139	cg27067618	1.7e-05	0.0024	-0.315	0.069	0.488	0.052	0.449	0.045	-0.039	-0.08		II	GCTCCTGGTTGCTGGCTTGGAGGATGAGTGGTTTTCTAACTGAAACCAAGCCCCTGGCAA[CG]TCCTAATGATTCAGGCTGGGCCTTTCTGGACTTTAATCAGTTTCTCTGTCTTTCTCAATC	37	19	15751949	F	CYP4F3	NM_000896	5'UTR
ARRDC2	chr19:18000456-18001326	chr19:18000814	cg23526474	0.00076	0.028	-0.198	0.057	0.397	0.037	0.368	0.043	-0.029	-0.073		II	TGGGCGTGGGCGGGATGGGTGGGAGAACGGATCTGGTAGCGGAACGGCCCAGTGCGGAGG[CG]AAGAGAGCTACTCGAGGTGGATTTTGTTTGAGGGACAGCCATGAAGTGACAATGACGGGG	37	19	18111623	F	ARRDC2	NM_001025604	TSS1500	chr19:18111566-18112481	Island
ELL	chr19:18464415-18465168	chr19:18464596	cg10792987	0.0008	0.029	0.35	0.101	0.049	0.013	0.06	0.021	0.011	0.234		II	CTGCACCCACATCTGGGGTTTCACTCAGAGGGAACCCCTCTGCTCAGCAAAGGGAAATCA[CG]TGCTTTCTTCGGAAGGAGGAGAGAGAGGAATTGAAATGCCCCCGCCTTTTCTTAAAGATA	37	19	18575406	F	ELL	NM_006532	Body	chr19:18572408-18572619	S_Shelf
	chr19:21434937-21435677	chr19:21435141	cg14066715	0.00021	0.013	-0.659	0.171	0.284	0.11	0.217	0.079	-0.067	-0.236		II	AGCGTAATTATTGCTATCTGTTTTGCCTCTCTGTCTGCCTTTTTGTTTCCTTTGGTTTCC[CG]TGTTCCTGCCTTTTGGTGCCCTCTGCAGTGTATTACAGCTACTTTTTCTGGAGCCCATAC	37	19	21617943	R
TSHZ3	chr19:31301114-31301917	chr19:31301461	cg10952495	0.00013	0.0092	0.376	0.094	0.449	0.066	0.509	0.08	0.06	0.134	Yes	II	AGGCAATTATTGAAATTAAAACTTAGATGACATCTGCTGGGGCTGTGCACTCAAACACCT[CG]CCCTGGTCACGCCGTCTTGTCCACAATTATGGCAACATGGACATAACCAAAATAAACAGC	37	19	31792367	R	TSHZ3	NM_020856	Body
NPHS1	chr19:35846296-35846767	chr19:35846406	cg26864174	0.0013	0.039	-0.3	0.091	0.499	0.065	0.444	0.076	-0.055	-0.109		II	GGGCAAAGCAGTGGGGAGTGGAACTGAGTGACCCCCTCCCTGGAGTCTCTCCCGCCTCCC[CG]AGTCCCTGTGCATGGCAGTTTTGGGGATCTGAATCCGCCTTCTGTCCCACACCCAACTCC	37	19	36337308	F	NPHS1	NM_004646	Body	chr19:36334994-36335321	S_Shore
TBCB;TBCB	chr19:36119940-36120585	chr19:36120219	cg12148678	0.00018	0.011	0.385	0.099	0.419	0.072	0.481	0.074	0.062	0.149	Yes	II	GTTCCTTTGTTTGTGGTTGGCCTTCTCCCTGCACAATGAGCACAGCCTGAGGGCAGAGTG[CG]TCTGTGTTTACACTGAGTCCCCAGCATGAGGCCCAGCTGGGCCCCTGGGAGCTCGGAAAC	37	19	36611121	R	TBCB;TBCB	NM_001281;NM_001300971	Body;Body	chr19:36612342-36612932	N_Shore
	chr19:39403514-39404056	chr19:39403919	cg13531596	5.3e-08	3.8e-05	-0.376	0.064	0.28	0.034	0.239	0.043	-0.04	-0.145		I	CCCGTTGTCCTCAAGGCTCTGTTTACAGGAGACGGGAGCCCTGGTTACAGGAGAGGAACC[CG]AGTGTCCGGGCTGAACCTCCTCGTCACGGCTTCCAGGAAGCCCCCACTCCCCCGCCCCTT	37	19	39894559	F				chr19:39894558-39894768	Island
	chr19:39403514-39404056	chr19:39404026	cg13393476	3.8e-08	3e-05	-0.232	0.039	0.43	0.029	0.398	0.024	-0.032	-0.075		I	ACTCCCCCGCCCCTTGCGAGTGAGTCACGGGCGAGCAGGAGGCCACAACCGTGCCAGAGC[CG]CCCGCGGCCCGCCCAGCTCACGAGACCGGCCCGGGAAGGCCCCTCAGCAAGCGCCGCACC	37	19	39894666	R				chr19:39894558-39894768	Island
	chr19:40645664-40646226	chr19:40646178	cg06486732	3.6e-05	0.0039	-0.378	0.087	0.309	0.048	0.255	0.052	-0.054	-0.174	Yes	II	ATAATCCCCTCATGGACCTCCTTGTGTGTCCCAGAGGAGGGATTCTTGGGCCAAAGGGTG[CG]GACCCTTTGGCAGAGCTCATGGTCAAAAATCTCGGCAGAGTTTCAGCCTGACCCGAAGCT	37	19	41152083	F
	chr19:41595193-41595830	chr19:41595518	cg00921609	7.3e-05	0.0063	-0.291	0.07	0.063	0.012	0.053	0.01	-0.01	-0.163		II	GAGGTTTTAGAAAATACCAGAGAGGCAGTGCTGCCACCCTGTGACCATCGTCAGTAAATG[CG]CTTAACTCTGACCAGTGTCAACAGCAAAGGAGAGGGACTGCAGATGGAGGTGAAGTCCAA	37	19	42101873	F
CEACAM3;CEACAM3;CEACAM3	chr19:41799358-41799938	chr19:41799612	cg05886440	0.0006	0.024	-0.186	0.052	0.283	0.027	0.262	0.031	-0.021	-0.075		II	ACTAAATCCCTTGTGTCAACAGAGTCAGTGCCAGGAATGTCCGGGCCTCCCTCTCAGATG[CG]CACCACTGCCCTCACTCGACCTGAAATCCTGTGTTTCCTGATGTGTCAGTGACACTCCCA	37	19	42303544	R	CEACAM3;CEACAM3;CEACAM3	NR_102333;NM_001277163;NM_001815	Body;Body;Body
PPP1R15A;PPP1R15A	chr19:48872107-48872813	chr19:48872476	cg27359972	0.001	0.033	-0.137	0.04	0.045	0.005	0.041	0.004	-0.003	-0.074		I	TCGTTGCTCTTATCGGTTCCCATCCCAGTTGTTGATCTTATGCAAGACGCTGCACGACCC[CG]CGCCCGCTTGTCGCCACGGCACTTGAGGCAGCCGGAGATACTCTGAGTTACTCGGAGCCC	37	19	49375733	R	PPP1R15A;PPP1R15A	NM_014330;NM_014330	5'UTR;1stExon	chr19:49375484-49375928	Island
FUZ	chr19:49813168-49813971	chr19:49813442	cg10166205	0.0013	0.038	-0.178	0.053	0.029	0.004	0.026	0.004	-0.003	-0.097		II	CTTTCTAGTTTCTCCGAGGAGGTAAAGAGAACCAAGAAGCCGGATTGAAGATGATGACTG[CG]CCAAGGCGTTGCCTAGCCACCATCCTGTAGGCTTTGATGATTTACATTCTAAACGGAAAA	37	19	50316699	F	FUZ	NM_025129	TSS1500	chr19:50316211-50316469	S_Shore
MYH14;MYH14;MYH14	chr19:50234278-50235001	chr19:50234427	cg27550492	0.00041	0.019	0.348	0.095	0.35	0.062	0.397	0.079	0.047	0.134		II	TTAGGTGTTTCTGGGCTGAGCCAGGGCCGCCTCTGGGTCTGATTGTCTTCTGGTCTCTGG[CG]CTGTGGGAGGCCCCAGGAGCTATTGTTGGCTCCAGGGCCGGATTGGAAGTGCTGGAAATG	37	19	50737684	R	MYH14;MYH14;MYH14	NM_001145809;NM_001077186;NM_024729	Body;Body;Body	chr19:50733984-50734288	S_Shelf
ZNF83;ZNF83;ZNF83;ZNF83;ZNF83	chr19:52658629-52659169	chr19:52659081	cg19436889	0.00016	0.01	0.309	0.079	0.457	0.053	0.509	0.059	0.053	0.115		II	TGGCAAAGCAGAATATCTATGTGTCGGTGTACGTTTCATTCATCCGTCTGGGCCAGGGTC[CG]TGGGCAGACCCCCGCAGCTAATGCCCTCTTGTGAGGAGCAATACCTCAGTTGATGTCCTG	37	19	53162334	R	ZNF83;ZNF83;ZNF83;ZNF83;ZNF83	NM_001277947;NM_001277946;NM_001277945;NM_001277948;NM_001277949	5'UTR;5'UTR;5'UTR;5'UTR;5'UTR
	chr19:53497420-53497937	chr19:53497606	cg18239246	0.00013	0.0091	-0.383	0.096	0.245	0.052	0.224	0.063	-0.021	-0.087		II	TTGCAATGACATGGTTTATTCACAGTCACCATGGAATCTGATGTGGCATTTTAAAAAATG[CG]TAGATCTGTTGCAACTGGTATGAAAACATCACTTGTGGGGAAAAGAAAGAGAGATCAGAC	37	19	54000860	F
MYADM	chr19:53864350-53864757	chr19:53864429	cg10374031	4.7e-08	3.5e-05	-0.525	0.088	0.243	0.045	0.193	0.042	-0.05	-0.205		II	TCCTCAGGGCTTGCTCCATAGGTTCAGGAGCAAAGTGGCCGAGGTGGACTACACCACCTA[CG]TCACTGATGAATGCCCACCTAGCTGGCAGTAGCAAGTGCTGATCCCCCAGTGTGGTACAG	37	19	54367683	F	MYADM	NM_001290193	TSS1500	chr19:54369387-54369809	N_Shore
	chr19:55549105-55549909	chr19:55549514	cg21813050	3.1e-06	0.0007	-0.573	0.115	0.178	0.047	0.129	0.029	-0.05	-0.279		II	AAAAAAAAGAAAAAAAAATGCCTTATTTGCTTTATGAGTCAGGAATCAACGTCAACATCC[CG]TATGACTTTCAGGGAACTTTTTACCACTGTGCCTTTTACATTATTTGAATTTTTCCTGTG	37	19	56060880	R				chr19:56061261-56061516	N_Shore
MYT1L;MYT1L	chr2:2234339-2235028	chr2:2234578	cg02369100	0.0016	0.045	0.267	0.082	0.347	0.053	0.376	0.054	0.03	0.086		II	GAAGGTTACAGACAAAGACAAAGCAGTGTGGCGTGGAACCCCTGCAGCTCAAGTTGGCAA[CG]CTGCTTTGCCTTGCCTACAAAGTCAACAGTGCCTCCCAGAGGGCCTACTTCACCTAAAAC	37	2	2238350	R	MYT1L;MYT1L	NM_001303052;NM_015025	5'UTR;5'UTR
	chr2:10083831-10084454	chr2:10084105	cg13414654	0.00089	0.031	0.334	0.097	0.199	0.045	0.233	0.052	0.035	0.174		II	AAGCCATGTTTCTATTTTTAATGCTTAATCGGTAACTTGAGAGAGCCACAGTGCTATTAA[CG]AATGCTGATATGTTTGGACAGCAGCAGCCCACATAATTGCTATTGTCTTTTACCAAAGTG	37	2	10224232	F				chr2:10219802-10221016	S_Shelf	CYS1
	chr2:16817712-16818330	chr2:16817835	cg13876615	5e-05	0.0049	-0.314	0.074	0.462	0.051	0.424	0.059	-0.038	-0.083		II	TTGTTTTGTTTAGTTTTCTTATTTGAAAAATGGAGATAGTGATCTGTCTGTTATACATCA[CG]AGGTTTTTCTGAGGATCAAACCAAACTAATATAATATGTATGATTGGGCTTTATAACTTG	37	2	16999102	F
	chr2:17302746-17303682	chr2:17303081	cg10434040	0.0006	0.024	-0.383	0.108	0.671	0.062	0.617	0.095	-0.054	-0.081		II	ACCTAAAGTAGGTGCTTCTTACATGGTCACTGAATTGATTCTCTTTGCTTACTTAAATAG[CG]AATGACCCAGGACTAGAGGGTGCTTTGCTGTTATTTTTACCTGAGTTTACCGGACTTGAC	37	2	17484348	F
	chr2:18762739-18763287	chr2:18762781	cg01749742	0.0003	0.016	-0.268	0.071	0.336	0.04	0.3	0.058	-0.035	-0.106		II	TCTGAAAAGAGATAGCATCAATACAGCCCTGCAACTAAAAATACCACAAATCAGAAACAA[CG]TTCTTCTCTTCTTGATCCACTGAAGAGAGGCTGTGTTCTGTGTGCTGTCTGTTTCCTTAA	37	2	18944047	R
DTNB;DTNB;DTNB;DTNB;DTNB;DTNB;DTNB;DTNB	chr2:25618385-25619441	chr2:25619308	cg14599421	0.00016	0.01	-0.308	0.078	0.478	0.049	0.437	0.066	-0.041	-0.086		II	CGGAAACAAACTTCAACTTCAGAAACACTATTACCAGTCCGATTATCATATGTAGCTAAA[CG]TAATAAGAGCATCTCTCTTTGATTTTCAAAAACTCGCATTCTGCCAATTAATCTTAATTT	37	2	25842177	R	DTNB;DTNB;DTNB;DTNB;DTNB;DTNB;DTNB;DTNB	NM_001256308;NM_001256304;NM_183361;NM_021907;NM_001256303;NM_183360;NM_033148;NM_033147	Body;Body;Body;Body;Body;Body;Body;Body
	chr2:26012120-26013012	chr2:26012689	cg14015636	0.0006	0.024	-0.307	0.086	0.099	0.022	0.084	0.017	-0.016	-0.16		II	GAGTAGGGCTAAGGGGACTTGAAAGATCTTAAGAGCCTGTGTCACTGAGCTATGGCACCC[CG]ATGAGTCATGCTTTCCCACACAGGGACAGGCATCCCTTGCCAAACAGGATCCTGCCTTGC	37	2	26235558	R
OTOF	chr2:26541402-26542178	chr2:26542093	cg05358575	0.0018	0.048	-0.311	0.097	0.865	0.033	0.836	0.04	-0.029	-0.033		II	ACCCATTTCTCCTTTCACCATTTAAAAATACCCACACGACAGATCTTCTCCAAATGGAGA[CG]AGCTCAGTGCTTGTTTCAGAAGCAGGATGCCATGCTGGCCTTTCATGGGACATGATTTAA	37	2	26764961	F	OTOF	NM_194248	Body
C2orf70	chr2:26562148-26562762	chr2:26562252	cg23482427	0.00034	0.017	-0.214	0.057	0.18	0.025	0.162	0.023	-0.018	-0.102		I	CAGCTGCTTCGTGCGTGACCTCCAAAGTCAGGACCTGGCCTGTCCTTTGTGGTAGCGTCG[CG]TTCCAAGCCGGGTCACCGCAAGACGGATCCCGCCAGGCCTCTCCAGCGATGTTCTGCCTC	37	2	26785120	R	C2orf70	NM_001105519	TSS1500	chr2:26785114-26785687	Island
C2orf70	chr2:26562148-26562762	chr2:26562319	cg17263053	7.7e-07	0.00026	-0.291	0.055	0.238	0.028	0.204	0.028	-0.034	-0.143	Yes	II	AGCCGGGTCACCGCAAGACGGATCCCGCCAGGCCTCTCCAGCGATGTTCTGCCTCCCTCC[CG]CATCTGAGCCTCTGCACATCCCGCAGGCAGCAAGGCAGAGAGCCCCGACGCGCCGGGGCA	37	2	26785187	F	C2orf70	NM_001105519	TSS1500	chr2:26785114-26785687	Island
BRE;BRE;BRE;BRE;BRE	chr2:28233173-28234044	chr2:28233317	cg00470044	2.8e-05	0.0033	-0.375	0.085	0.31	0.05	0.261	0.051	-0.048	-0.156	Yes	II	TCCCCAGCCACTTAGTGGGTTAGTCAGGCCCTGCCTTCTCTTCAGCCAGCCCTGCAGTCC[CG]GGAATGTCTTGAGTGAGCCCTGGAATCTCTGCACAGGGTGAGTTTCCTGTTGTACATGCT	37	2	28456184	F	BRE;BRE;BRE;BRE;BRE	NM_199192;NM_199193;NM_199191;NM_004899;NM_199194	Body;Body;Body;Body;Body
LTBP1;LTBP1;LTBP1;LTBP1;LTBP1	chr2:33212058-33212576	chr2:33212411	cg23985372	0.00016	0.011	-0.276	0.07	0.652	0.045	0.614	0.05	-0.038	-0.059		II	TGGAAATGAGGGAGGAGGAGATAAGACAAAAGGAGGTGGTTAGGAGGCCGTCTGCCTAGA[CG]CAGTCCTATTATAGATGTGAGAGCAGCAGAAACACTTGAGTTTTGCTGTGGTGTGTAGTA	37	2	33437478	F	LTBP1;LTBP1;LTBP1;LTBP1;LTBP1	NM_206943;NM_001166266;NM_001166264;NM_001166265;NM_000627	Body;Body;Body;Body;Body
LTBP1;LTBP1;LTBP1;LTBP1;LTBP1	chr2:33275638-33276160	chr2:33275822	cg21846949	5.9e-05	0.0055	-0.303	0.072	0.464	0.051	0.432	0.06	-0.032	-0.069		II	TGGAACACAAAACTCAACAATGCTATCTGCTCTTCGTAGATGTTGACGAATGCCTGAGGC[CG]GACGTCTGTGGGGAGGGGCACTGTGTCAATACTGTGGGGGCCTTCCGGTGTGAATACTGT	37	2	33500889	R	LTBP1;LTBP1;LTBP1;LTBP1;LTBP1	NM_000627;NM_206943;NM_001166265;NM_001166266;NM_001166264	Body;Body;Body;Body;Body
	chr2:36650078-36650434	chr2:36650311	cg17960629	1.5e-05	0.0021	-0.321	0.07	0.612	0.046	0.559	0.053	-0.053	-0.087		II	TGGCCTGCTTTCACTTCCTGACAACTGAGCTTGTGCTGGTAACTCTCACCCTTCAGGCAC[CG]ACCCTTGGCCTATGGCAGACACTCCTGGCCCCAACTTCTTGCCTTGACTAGTAACCCCTA	37	2	36877454	R
CCDC75;HEATR5B;CCDC75	chr2:37083869-37084552	chr2:37084515	cg03392046	0.001	0.033	0.166	0.049	0.024	0.003	0.026	0.003	0.002	0.083		I	GAGTCTGCACTAGGAAACTGGTGGGAGCCGAGGTCCGGAAGTCCGACGCTGGTCGGTGGG[CG]CATGCGCAGCGCGCGCTCTACGGCGCTGAACCGGGGCGAGCAGAGAGCTGTCAGGTAAGA	37	2	37311658	R	CCDC75;HEATR5B;CCDC75	NM_174931;NM_019024;NM_174931	5'UTR;TSS200;1stExon	chr2:37311072-37311893	Island
	chr2:37583116-37583812	chr2:37583616	cg08497568	8.8e-05	0.0071	-0.324	0.079	0.712	0.042	0.666	0.059	-0.046	-0.064		II	GTTCTGATATCTCCTTTCCTTAGTCTCTTCTGCCACTGTACTTTTGCTTTGGTGTGTGTG[CG]TGCACGTGTGTGTGTGTGTTTGTACTAGCTTGTGATGTAATATGCAGGTCTTGGCCTGCC	37	2	37810759	R
	chr2:37780822-37781385	chr2:37781231	cg20468815	2.2e-10	7.4e-07	-0.618	0.087	0.644	0.051	0.549	0.076	-0.095	-0.148		II	TTCCCTTATTTAACCACATGTTCCATGCACAGATGGTATTTATCTTCAGGAGATGACTCA[CG]CCCTTGTCAACATACCTTTCTATATTAAATATCCCTATCACATACAAACTGGACCTCAGA	37	2	38008374	R
LINC00211	chr2:37832418-37833155	chr2:37832557	cg18043921	3.6e-05	0.0039	-0.28	0.064	0.555	0.049	0.51	0.047	-0.045	-0.081		II	ATCATTACTATCAATTTTAGAGGCACAGACTTCCTTCTAAATAAGACTCCTTTCCAAACA[CG]TACATCTAGAGCCATTCATTCTATCTTCTCCCACTGTTAGAATGTCCTTATCTTAAGCCA	37	2	38059700	R	LINC00211	NR_110012	Body
	chr2:41966396-41966771	chr2:41966613	cg02134923	0.0002	0.012	-0.359	0.093	0.191	0.044	0.161	0.036	-0.03	-0.156		II	TTTTTTCCAGTGACACATTTCACTGCTATTTAAATAGCTGTTTTGCCAAACCAAACACAG[CG]CTTACAGCCAGCGGTGACACATGAAGGAGATCACTGTGGCCGATCCTGCCTGCGGCATCC	37	2	42193753	R
	chr2:42101794-42102381	chr2:42101797	cg02942766	6.6e-06	0.0012	-0.35	0.073	0.673	0.046	0.623	0.052	-0.05	-0.074		II	TTTGCCTAAGCCTCAGTTTCTCCATCTGTGAAATGGGGACGTTGGCAGGAGTGCCTGTCT[CG]TTGTGCTGCCCGAGGGGTGAATGAGAAAAGGAAAGCGTTGGACTACTGTCAACGCGATTT	37	2	42328937	R				chr2:42329439-42329653	N_Shore
EML4;EML4	chr2:42327132-42327843	chr2:42327518	cg03156273	6.3e-05	0.0057	-0.338	0.081	0.563	0.052	0.518	0.071	-0.045	-0.08		II	GCAGTGTACGAGGGTTCTGGTTCCTCCATGTCCTTGTCAGTGTATTTTATTATTATTTTG[CG]TGTGGATGTCTAGTTGCCTTACACCACTTGTTGAAATACAAAGGCATTTTTAGGAGAATT	37	2	42554658	F	EML4;EML4	NM_001145076;NM_019063	Body;Body
THADA;THADA	chr2:43293806-43294316	chr2:43293927	cg01649611	5.3e-05	0.0051	-0.432	0.102	0.802	0.046	0.754	0.054	-0.047	-0.059	Yes	II	TCACCCTCTCTTAAAGGATGGCCAATAGGCTGGATCACAAATCTCCTGCATGGTTTGACC[CG]CAGGACTATTACTTTCTCTGTTCTGAACTGGAGTTGCATCACACTGTTGACTCATATGGA	37	2	43521066	R	THADA;THADA	NM_022065;NM_001083953	Body;Body
	chr2:45259182-45259468	chr2:45259350	cg04948529	0.00066	0.026	0.317	0.09	0.264	0.048	0.299	0.053	0.035	0.133		II	AGATCCAGTTACTAACCAAACACTTGTCTTTCTTTCCGACTGAAACTGACTGAAACTGAA[CG]TGCCTGTCTGTCGCTTAGGGCTCTCGACCAAGAGTGCTCGTTTTTAACCCTTTCACAGCA	37	2	45486489	R
TTC7A	chr2:47029952-47030506	chr2:47030445	cg22321808	3.8e-07	0.00016	-0.487	0.089	0.914	0.019	0.883	0.033	-0.031	-0.034	Yes	II	GAGGCAGGGCTGACCACAGGGGTGGGTTCAGGTTTTCCTGCATCCTTGGCCTCCTTCAGA[CG]ACAGCACATAGTTCTGCTTGTGGCCTTTGCCAGCGTGCCGAGCACTGCTGTTGATGGCTT	37	2	47257584	F	TTC7A	NM_020458	Body
	chr2:56168087-56168766	chr2:56168321	cg05274981	1e-06	0.00032	-0.484	0.092	0.572	0.063	0.491	0.094	-0.08	-0.14		II	TAAAAGTAGGTCTTGTTTGCTCTCTGATGCCAGACCTATACCACTCATCTCCAGGCACTG[CG]CATTCCACTCCTAATTGCTGAACTTGAGAGCACCCTGTCTGTGGCTGGTAAACAGTGATT	37	2	56395456	F
	chr2:62340989-62341472	chr2:62341065	cg04714997	1.8e-08	1.7e-05	-0.357	0.058	0.47	0.041	0.421	0.043	-0.049	-0.104	Yes	II	AGGAGAACAGGGCAGAGTCATTCCCAGAAGCCTGGGCCTTGTCAGATTCTTCAGAAGAGA[CG]GCCTCCTGGGACACTCTGGATCCCTGGCAGAGAGCTCAACCCTGACAGCCTCCCTGAGTC	37	2	62568200	F
	chr2:64730457-64730962	chr2:64730578	cg07270566	0.00023	0.013	-0.356	0.093	0.39	0.068	0.335	0.065	-0.055	-0.14	Yes	II	TAAAGGGCTACTCCAGTATTTCTGACATTAACAAATTTCTCTGCATTGCATTCACTCAAG[CG]TGACTGAAGATGATCAAAGCCAGCCCTTCCACAGCTCTGTCAATTGGGAATCTCTGAAGT	37	2	64957712	R
	chr2:67561277-67562028	chr2:67561705	cg23467838	2.3e-11	1.6e-07	-0.736	0.097	0.449	0.071	0.345	0.068	-0.104	-0.231	Yes	II	TAGACACGTTTCTTTGTAAATAACCCTGGAGTGACTGATAGAGCTTTTGCCAGACAAAGG[CG]CAAATAGCAAGGCATTACTCATGCCAAGCCGGAGAACACTGTGTCACGGCTGACAAATTT	37	2	67788837	F
	chr2:67561277-67562028	chr2:67561736	cg12968732	3.4e-09	5.1e-06	-0.769	0.118	0.172	0.046	0.12	0.041	-0.052	-0.3		II	TGACTGATAGAGCTTTTGCCAGACAAAGGCGCAAATAGCAAGGCATTACTCATGCCAAGC[CG]GAGAACACTGTGTCACGGCTGACAAATTTATGGGAGATATGAGCTCACCTCTTGCACAAA	37	2	67788868	R
	chr2:67649483-67650259	chr2:67649868	cg12294361	0.0004	0.019	-0.171	0.047	0.384	0.03	0.359	0.031	-0.025	-0.065		I	GCCCACTCCTTTAGGATGCCTGTGTGTGCTCTCCCGAAGGCTCAGCACACATGCGCCTAC[CG]CTGTCGTTTCCTGCCTGGGGAGGGTGTTGACACAGGAGAGCCAGGGCATCATGCAGCTGT	37	2	67877000	R
	chr2:68120922-68121567	chr2:68121091	cg12905710	7.1e-05	0.0062	-0.261	0.063	0.477	0.048	0.441	0.046	-0.036	-0.076	Yes	II	CTGGGTGGTAACAAAATTTCCCCTGGTCCATCATTCCTGAGCCCTAGTTCAGTCTGTGTG[CG]GCCAGGTCAGCGCTCAATAGGGTTCCAAACCTGTTGGCTGCAAGCACAGACTCCCTCTGA	37	2	68348223	F
	chr2:68709243-68709897	chr2:68709736	cg16896379	1.3e-05	0.002	-0.442	0.096	0.144	0.035	0.107	0.024	-0.037	-0.257		II	AACAGTCTTTTCTCTACCAGGTTATGATCTGGAACATATTAAACCAAGATCCAAACACCC[CG]TAATTTGGCAAGTGAGTGTGCCTTGTGTATCAGTCACTCTGTGCCTCCCTGAGCCAGCCA	37	2	68936868	R
ANTXR1;ANTXR1	chr2:69169825-69170366	chr2:69170029	cg19024002	0.0013	0.04	0.35	0.106	0.575	0.074	0.625	0.074	0.05	0.087	Yes	II	GGTAGGAAATGAAACTGTGACCTGTGGAACATTTATTTCTCTATACAAAACCAGAAGAGA[CG]CAAATGAGACTGGAACCCTCAGCCTGAGTCATATGCTAACTAGCAGAGCTACTCTGTCCA	37	2	69397161	F	ANTXR1;ANTXR1	NM_053034;NM_032208	Body;Body
	chr2:70095019-70095750	chr2:70095333	cg21081735	0.00023	0.013	-0.337	0.088	0.323	0.056	0.28	0.054	-0.042	-0.132	Yes	II	CCTGCCACAGGGCTGACTTCTGACACACAGGCCTTCTGTAAATACTCTAACAGAGAAAAG[CG]GAAGTTGACAAAAAACTGGCAGCAACAAGCCCCAGCTTGGCATTTTGGGTAACTATTCAT	37	2	70322465	F
EXOC6B	chr2:72745779-72746221	chr2:72746027	cg19135338	0.00024	0.014	-0.259	0.068	0.433	0.048	0.39	0.04	-0.042	-0.098		II	CTAGTGATGGCCCTTTTCTAACATTCCTTGAAATGATGTGGCCTTACAAGTAAACAGGAC[CG]CTTAAAAATCTAAAAACTATATTCCATAATACCTGTTGGTCAGAGACTTATAGCTGATTA	37	2	72973156	R	EXOC6B	NM_015189	Body
CTNNA2;CTNNA2;CTNNA2;CTNNA2	chr2:80018162-80018571	chr2:80018415	cg21281379	7.4e-09	9.2e-06	-0.601	0.094	0.464	0.067	0.387	0.068	-0.078	-0.168		II	TCGTTTGCTGGAAACGGCTCCCTTTAGATCAGGAAGGTTGATTTTGTGCCTTTCACCACT[CG]TAATTCAGTGACTTGAAACTGGCCATGGCGGGAGTATTTACACAAAGGAAGTCAGTAAAT	37	2	80245541	F	CTNNA2;CTNNA2;CTNNA2;CTNNA2	NM_001282598;NM_001164883;NM_004389;NM_001282597	Body;Body;Body;Body
	chr2:85421140-85421753	chr2:85421389	cg16256243	2.1e-05	0.0027	-0.485	0.108	0.117	0.033	0.095	0.025	-0.023	-0.194		II	AAAAAGGTTTTCAGCAGATAAACAGCCGGGACCTCGGGGGATTGTGCCTCAGCCTAGGCC[CG]GTAGTCGAAGACATATGGACAGGAAATGGGCAAGACACGGGCCTTTCAGAGAAGAGAGAC	37	2	85648512	R				chr2:85645343-85645879	S_Shelf
	chr2:85421140-85421753	chr2:85421622	cg04569877	8.8e-10	2e-06	-0.562	0.082	0.517	0.062	0.434	0.059	-0.083	-0.16	Yes	II	GCCCGGCACTTGGAATTTGGCCGTGAACCTAGCAGACACAGTGGCTGCCCATTTACATAG[CG]TGCAGTCGAGTGTGGGAGTTTACAGTCTAGCTGTGAAATAAACCTGTAGGTTTAATTATG	37	2	85648745	R				chr2:85645343-85645879	S_Shelf
TMEM131	chr2:97936121-97936710	chr2:97936324	cg16431278	0.00026	0.014	0.25	0.066	0.304	0.04	0.338	0.048	0.034	0.112		II	TGTCCACAGGGGCTGTAAAAAGTGTTGACACCTTCCTGCCAATCTAGAAGGTCCTGTGTA[CG]CATCGGGCTCTGGCTCTGCCTGTGCTCAGAAGAAACCTGAGACATCCCTAAGCTCTCACA	37	2	98552787	F	TMEM131	NM_015348	Body
	chr2:101479405-101479852	chr2:101479743	cg20146536	0.0012	0.037	0.249	0.074	0.445	0.053	0.491	0.062	0.046	0.104		II	TTGTTAAAGCTCACTTTATGAAACAAAGCCTGGCTTTAAAAACCACTAATCTTAAGACCC[CG]CAAAGCCAGTCTAAGATGCAAATAGTTGTCAAGATGGTCTTTTGCAAATATTATTTTCAC	37	2	102096205	R
	chr2:102240437-102241298	chr2:102240525	cg09699896	1.7e-05	0.0023	-0.394	0.087	0.646	0.065	0.58	0.077	-0.066	-0.102		II	TTTTAAAACTTTGAAGTACAGTGAGAAACATAATTTAGTAAGCAACTCAGTATGCACACA[CG]GAATGGAAAAAGCTCTGTTCTATGTTATTTGTTCTATTTTGTTCAAGTCTAGCTCAATTT	37	2	102856985	F
LIMS1	chr2:108612571-108613043	chr2:108612881	cg10075819	0.0016	0.044	0.257	0.079	0.373	0.052	0.416	0.059	0.043	0.114		II	ACTCCGGGGCTTGCGCTGCGGCTCCTGCGCCTGTCATGCACCCAGTTTCCCAGAAGCTTC[CG]GGGTTAGGTTGTCAGTGTTGAGAGGCAGTGCTAGTTCAGACTTGACCTTGTGATGGTCTG	37	2	109229337	F	LIMS1	NM_004987	5'UTR
	chr2:113158193-113158745	chr2:113158308	cg01175394	0.00039	0.019	-0.317	0.086	0.756	0.046	0.717	0.053	-0.039	-0.052	Yes	II	GCTGCAGGATGGACTTGCTGCTCTGGTCAATGCACTCGCCAGACCTCTGTGTCCATGGTC[CG]CATGTCTAGGTCAGGGGACCAGTATCAAAGTGAAGACTGGGCAAGTAAGCCCCACCTGCC	37	2	113915885	R				chr2:113914681-113915396	S_Shore
	chr2:113158193-113158745	chr2:113158525	cg08029068	0.0017	0.046	-0.382	0.118	0.107	0.034	0.089	0.024	-0.019	-0.172		II	CACACCAAGGTCAGGTTTAGACAGTGTGTAGTGCCAAGTGATTCATTCTTTTCTTCCAGA[CG]TGATATTTCCTGTATGTGAAGCATATAAAGAAGAGTCATTCATTCACTCATCTAGCAGAT	37	2	113916102	R				chr2:113914681-113915396	S_Shore
INSIG2	chr2:118088113-118088675	chr2:118088193	cg02043077	0.0014	0.04	-0.186	0.056	0.052	0.009	0.046	0.005	-0.005	-0.104		II	GCGCTCCTTTCGGCTACGAGATGAGGGGCACGCAGACGGACGCGCCCCTCGGTGAGTGTG[CG]TGTATCAGTGCATGATTCCTTTACTCCGCCCACAGGGTCTGGGCATCCGTCATTACCTAC	37	2	118845769	F	INSIG2	NM_016133	TSS1500	chr2:118845668-118846170	Island
TFCP2L1	chr2:121260662-121261679	chr2:121261110	cg00940894	0.00061	0.025	0.424	0.119	0.479	0.086	0.547	0.1	0.067	0.141	Yes	II	CACGGCTGACCTTGTCTCTTGCACATGTGCAATACTAGGCAAGTGTCTGTTGACACAGAG[CG]CTCACACAGAAGAAGATGGTATGCTTCAGGGAAAAGGCTTTGCCAGCAACACACCCTAAT	37	2	122018686	F	TFCP2L1	NM_014553	Body			TFCP2L1
TMEM163	chr2:134682989-134684161	chr2:134683839	cg04898302	0.00028	0.015	-0.34	0.09	0.189	0.046	0.169	0.038	-0.02	-0.105		II	GGCAAAAGGGCAATGATAGCAACTAGAGTGACTCATTTCTGCAATTCCCTGAACTTGACA[CG]TCAACACCAAGGTCATCATTGGGGGAAACACAGAACAAACACTTTTAGCACTGGTGACTA	37	2	135441409	R	TMEM163	NM_030923	Body
	chr2:138964226-138964952	chr2:138964615	cg24454440	0.00024	0.014	-0.293	0.077	0.593	0.046	0.552	0.067	-0.041	-0.07		II	CTCTGTCAACATGACTCAACCAAATGTAATCACAAATGGAGTGGTTTGGAAATTATGATG[CG]AGTGCATCAGTTATCTATTGACACAATGATGCTGAATAACAACCAACCACAAAATCTCAG	37	2	139722185	F
	chr2:143934937-143935722	chr2:143935073	cg08722395	0.00083	0.03	0.304	0.088	0.391	0.061	0.429	0.053	0.038	0.098		II	TTCCGAGCAGATAAAATAGTGGCATGATTGACCAAACTCCTTTTAAAAGTACACATATTA[CG]ATGCATCATAGTTATAAACAGATGGTATTTGGCCTCCTTCCTATTCTCAACATTTGGAAT	37	2	144692640	R				chr2:144694666-144695180	N_Shelf
CACNB4;CACNB4;CACNB4;CACNB4	chr2:151849626-151850102	chr2:151849684	cg13052261	0.0014	0.04	-0.265	0.08	0.724	0.05	0.688	0.058	-0.036	-0.05	Yes	II	GTATCTATGCCCAGGCTGTAAAAGATTGGAATCTTTGCTCATGGAGCCTGGGAGCTGCCA[CG]TAAGAGCCTGTATTCAAAAAGAGCTGGCTGAGCCCAGCCTTCAGCCATTTCTGCTAAGGT	37	2	152706198	F	CACNB4;CACNB4;CACNB4;CACNB4	NM_001005747;NM_001005746;NM_001145798;NM_000726	Body;Body;Body;Body
XIRP2;XIRP2;XIRP2;XIRP2;XIRP2	chr2:167211886-167212488	chr2:167212303	cg27109555	2e-05	0.0026	-0.344	0.077	0.418	0.053	0.362	0.071	-0.056	-0.134	Yes	II	GGCACCCCCTACTGGATCATTGAGGAACTTATTCGTGTTCTAAATTAGAGAAATGATTCA[CG]AGGAAACAGTTGATTTTGAAAATGCCTAAAGACTGGTTATTTAGTAAACAATATTTGATT	37	2	168068813	F	XIRP2;XIRP2;XIRP2;XIRP2;XIRP2	NM_001199144;NM_001199145;NM_152381;NM_001199143;NM_001079810	Body;Body;Body;Body;Body
	chr2:168278439-168279138	chr2:168278919	cg09666223	0.0018	0.048	0.397	0.123	0.545	0.091	0.606	0.092	0.061	0.112		II	TAGGTATTACTCATCATTTCCACATCTGTTACATGATTCTTTTTAAATTTCTTCCCTTAC[CG]TATTCCTCCCCCACCAAAAAACTAAAAGAATCATGTAGACATTTATGGCCGTATTTCTAT	37	2	169135429	R
	chr2:186575338-186575909	chr2:186575640	cg04084749	6.2e-06	0.0012	-0.363	0.076	0.493	0.055	0.425	0.048	-0.069	-0.139	Yes	II	TAGTTCTTGGCAAACTTTTGCCTTAGAATAAACCAAAAGGGAAAAAAATATATAAGCAAA[CG]TTAAATACAGGAGAATGTATTAAAACACTTCAACTTAAGGCAACAGGCAAATTAATTGTA	37	2	187440367	F
	chr2:197262061-197262635	chr2:197262521	cg02641917	0.00014	0.0098	-0.516	0.13	0.852	0.04	0.798	0.063	-0.054	-0.063		II	CCCTAGTGGGTGCCCTTTCTGAAGCCTTTTCTCATTTTAAGGCATATGGATTTGTGCTAA[CG]GAAATTCCACGTAAAAATTTCAACCTACCAAAATGAGTGCATTCTTTCCACAGAAGAATG	37	2	198127245	R
NOP58	chr2:202277916-202278547	chr2:202278053	cg24728336	0.0019	0.049	0.275	0.086	0.511	0.062	0.55	0.068	0.039	0.077		II	GCATTAGCAGGTAAAGTAAAAAATTAGAAGCTTGCTTTTTTGAAAAAATTAAGTCTTAGC[CG]TTTGTTTTTCTTGTTTAAAAGGTTGTTTGCTTCAGTTGCCTGTGTTAACCTTATTCAATG	37	2	203142776	F	NOP58	NM_015934	Body
NRP2;NRP2;NRP2;NRP2;NRP2;NRP2	chr2:205731289-205731833	chr2:205731617	cg08373252	6.3e-05	0.0057	-0.288	0.069	0.301	0.041	0.268	0.037	-0.033	-0.108		II	CTACTGCCCTTATTTGTCTAGGCAAAAGCCCTTATCTTCAGTTCCCTCTCATTCGGTAAA[CG]TGGGGATCTCCCTTGTTGACACAGCTCTAGTTAGTCACAGTGTTTCTGGGCTATTCTGAT	37	2	206596341	F	NRP2;NRP2;NRP2;NRP2;NRP2;NRP2	NM_201264;NM_201267;NM_018534;NM_201279;NM_201266;NM_003872	Body;Body;Body;Body;Body;Body
NRP2;NRP2;NRP2;NRP2;NRP2	chr2:205768385-205768959	chr2:205768530	cg05889959	0.0015	0.043	-0.34	0.104	0.638	0.065	0.599	0.086	-0.039	-0.061		II	GCACACCGTGTCGGGCCATGACTGACAAGTACAGTGGCTAAGTGCTAAGTGCTTCACTTC[CG]TAAGAGAATAAGCAGACCAGGGCACGTACACTCTCCTTGAAACTGTGCTTACCATGAGGC	37	2	206633254	R	NRP2;NRP2;NRP2;NRP2;NRP2	NM_201267;NM_018534;NM_201279;NM_201266;NM_003872	Body;Body;Body;Body;Body
CRYBA2;CRYBA2	chr2:218993705-218994462	chr2:218994271	cg20979674	1.8e-05	0.0025	-0.278	0.062	0.308	0.039	0.27	0.029	-0.038	-0.124		II	TCCAGGCTCTAAGGGTTCCAGCCTCGACGTCTGCCTGAGAGTTAGCAGCTGAGGATGAAG[CG]CTTAGTTCAGGCCGAGTTCTCTGCTCAGGCTTTCGGGTGCGTGAACTCCATCAATTCTAA	37	2	219858993	R	CRYBA2;CRYBA2	NM_057094;NM_057093	TSS1500;TSS1500	chr2:219860927-219861242	N_Shore
	chr2:224608065-224608520	chr2:224608421	cg26649732	6.1e-06	0.0011	-0.416	0.087	0.657	0.059	0.601	0.057	-0.056	-0.085		II	CATGACCCCATCCTCCTGGACACAGTGGATTGGAACAGAGATGAAAGAGACAGGAAGAGA[CG]GAGACACACATAGAGGCAGAGAGAGGAAAAAAGGGCAAAGCCAGCAGGTAGTCAGACAAA	37	2	225473138	F
DOCK10;DOCK10;DOCK10;DOCK10	chr2:224818970-224819659	chr2:224819528	cg10900636	0.00064	0.025	-0.356	0.101	0.899	0.024	0.879	0.031	-0.02	-0.022		II	ATGCTGATGTAATTGTTGACCATCTTAAACACATACCCTCGGTCCATAAATGTAAAGCAG[CG]CTAAAATAGATAAAATTCTAAATTTAAACACTTTTACTTGAAGAATCATTAAAGATTTTA	37	2	225684245	R	DOCK10;DOCK10;DOCK10;DOCK10	NM_001290263;NM_014689;NM_001290263;NM_014689	ExonBnd;ExonBnd;Body;Body
DOCK10	chr2:225038017-225038727	chr2:225038430	cg04566744	0.00032	0.016	0.491	0.131	0.687	0.076	0.744	0.079	0.057	0.083		II	GTAAACATGTTTACATATTCATTACTTCTCAATCAAAGCTCTTTGGTTGGTCAAAGGTTC[CG]CTTCTTACTCAAAGCTCTCTAAAATATCAAAAGTGGTATTATTGGAGGTCTGAAGAGTTA	37	2	225903147	R	DOCK10	NM_014689	Body	chr2:225906653-225907464	N_Shelf
	chr2:226583703-226584255	chr2:226583954	cg15653254	0.0008	0.029	-0.318	0.092	0.445	0.064	0.402	0.083	-0.043	-0.097		II	AATACACTTTCTACTGCTACAGTAAACATAGTCTTTGAGAGGGTAGAATATTAGCTGGAG[CG]TGGACTCTGGGCATGGACTCTGGATTCACTCTGGCCTGGGTTTAGATCTCAGTCTTGCCA	37	2	227448670	F
	chr2:229273501-229274114	chr2:229274026	cg22697682	0.00037	0.018	-0.363	0.098	0.123	0.028	0.097	0.026	-0.025	-0.205		II	AGCTCTGTTCTGTGACATTGGAACCTCATCCTTCCTGGTGAATCTGAAAATGCTGCCTTA[CG]ATGTAAACAGGTTTGTTCTGAGCAAGAAACCACCCTTAAAATGAGCAGAAGGTGTTTTGG	37	2	230138742	F				chr2:230135708-230136004	S_Shelf
AGAP1;AGAP1	chr2:236047954-236048458	chr2:236048219	cg20525779	0.00044	0.02	-0.27	0.074	0.671	0.055	0.638	0.055	-0.033	-0.049		II	GGTGAAAGCCAGTGACTATCAAGGTCAACCCTATCTCTGCACATCAGCTGTAGATTCTAG[CG]TGAAGTCAACCCGGGCCTGAGTTCTTGGTCTTCTGATGATGCCAGCCAGTTTCACGCAGT	37	2	236956863	R	AGAP1;AGAP1	NM_001037131;NM_014914	Body;Body
	chr2:237128194-237128632	chr2:237128517	cg04711763	0.0017	0.046	-0.266	0.082	0.393	0.056	0.351	0.051	-0.041	-0.106	Yes	II	AGATCCGTCATGTGGTGCCTCTTCCTTGTGAGCCTCTGAGTCACAGGGCAGCAGGGGTGG[CG]TCCTCAGGGATGAAAGCTGAGGAGGCTGTAAGCGAGTGAGTGCATGTGAGTCTGTGAGTG	37	2	238037160	R
ANKMY1;DUSP28	chr2:240561547-240562026	chr2:240561748	cg18536132	7.9e-05	0.0066	-0.279	0.067	0.547	0.043	0.497	0.061	-0.05	-0.091		II	AAGCAAATAGGGATCCTCCATTATTTACACTCCAGAATCTTGAGTGTTTGGGGGTGCCGG[CG]CATTCTACCAGTCTCAGGGAAGGACATGAGTACAGACTACAGTAATCAGAATCTGAGTCA	37	2	241501165	R	ANKMY1;DUSP28	NM_001308375;NM_001033575	TSS1500;3'UTR	chr2:241499582-241500785	S_Shore
ANKMY1;DUSP28	chr2:240561547-240562026	chr2:240561893	cg09583317	1.4e-06	0.0004	-0.357	0.069	0.33	0.039	0.282	0.051	-0.048	-0.145	Yes	II	TCTTCTTGTGTTTATTTTTAGTAGTGTCATAAGAACGGACTAGTTCTTCCTGCGTGACCA[CG]GATGCTTCTGTTTGAGAAAATGCATACCCACGTGGGACATTTAGATCAAGAAAGCTGTTG	37	2	241501310	F	ANKMY1;DUSP28	NM_001308375;NM_001033575	TSS1500;3'UTR	chr2:241499582-241500785	S_Shore
SNPH	chr20:1281529-1282030	chr20:1281938	cg05498943	1.4e-05	0.002	-0.359	0.078	0.4	0.054	0.348	0.053	-0.053	-0.132		II	TTTGGGAGGCTTGCTTTCAATCTGGGAGCTAGGCCATTTCTGAGCTTGGCCTCAGTTCCC[CG]CCTGCATTGCCATGGGGCAGAGGGTGGAGGGTGGAGGGTGGGGGTGAAGATACTTGCCAC	37	20	1262582	R	SNPH	NM_014723	5'UTR
	chr20:5654406-5655040	chr20:5654878	cg04427765	0.00076	0.028	-0.29	0.083	0.624	0.055	0.591	0.063	-0.033	-0.053		II	GAGATAATAATAGTGCTTACCTCATGGGGTTGTTGGGAGGTTTCAGTGACTCATATATAA[CG]CAAGTGTACACACAGAATCTGTAAGTAAAATGCTAAGCATGGTACCTGGTAAGTGCTTTA	37	20	5635524	F
	chr20:7742513-7742857	chr20:7742657	cg12697266	5.7e-07	0.00021	-0.362	0.067	0.733	0.036	0.688	0.044	-0.045	-0.061		II	CCCAATCATGTTCCAGCTTAGGTCTATCTGCAGTGTTTACATTCAATCCTGGATAAAGGG[CG]GGCACTGCAACTTAGGCAGCTGTTCTTACCAGATTGCCGGGTGAGTCAGCATGCAGTCAA	37	20	7723304	F
SNAP25-AS1	chr20:10215680-10216638	chr20:10216616	cg22922184	2.6e-06	0.00062	-0.291	0.058	0.405	0.042	0.357	0.041	-0.049	-0.12	Yes	II	CCAGTCCTTCCCTGTGACTGCTACATAGCTTTTGCCTGCAGGATAAGCCTCCATCACTGA[CG]TAGTTGCTTTTTAACTTCTTTTTTTTTTTTAACTTGGAAAATCCCCCACCTCCTCCATTC	37	20	10197264	R	SNAP25-AS1	NR_040710	Body	chr20:10198135-10198984	N_Shore
MACROD2	chr20:14820785-14821411	chr20:14821354	cg06872915	1.6e-05	0.0023	-0.49	0.108	0.647	0.07	0.587	0.079	-0.06	-0.093		II	TAATTTCACTAAGGGAAGTTTACATGTTTCCTTTTCCTTGTTCTGTTGATGACCTTCCTA[CG]TGTCAATAACTAGCAGAGAGTTTGGTCAGATAAAGGGGTTGGAATAACCTGGAGAGCTTA	37	20	14802000	F	MACROD2	NM_080676	Body
MACROD2;MACROD2	chr20:15297097-15297569	chr20:15297340	cg03580190	1.9e-05	0.0025	-0.421	0.093	0.362	0.055	0.315	0.072	-0.047	-0.13		II	TATGGACTTTGGCTCAGGGCCCAGAATACCTGAGTCAATTTCAGAATCCAATTGTTACAG[CG]GGCTTGTATTTTTAGAGAAGAAAAAGGTGTGCATCCTAAGATCCAAAAGCTGTCTACATT	37	20	15277986	F	MACROD2;MACROD2	NM_080676;NM_001033087	Body;5'UTR
BFSP1;BFSP1	chr20:17531255-17531607	chr20:17531563	cg26371206	0.00051	0.022	-0.278	0.077	0.14	0.024	0.118	0.025	-0.022	-0.156	Yes	II	GCAGCGGCCCGCTTTGTGCGGCGGATTAGCGGCCCATACAGCTCCGGGGTTGGAAGGTTA[CG]CTGGGCAATGAGGTTTTTGTTCCGTGATTGTTCAGGCCTGTTGCTTTTGATTGAATGGAG	37	20	17512208	F	BFSP1;BFSP1	NM_001161705;NM_001195	Body;TSS200	chr20:17511478-17512209	Island
RRBP1;RRBP1	chr20:17644020-17644623	chr20:17644618	cg26840689	3.1e-07	0.00013	-0.528	0.096	0.279	0.053	0.219	0.045	-0.06	-0.216		II	TCACTTGTTTCAAAGACACCTCTGTAGTTACAGACTGGGCAGGGCAGCTGCTTCAGCCGG[CG]TCTAGCTGCTGGCTGCAAGGACATTTCCCCCTCCTGACTCAGAAAAGCGTCCTGCGCCGT	37	20	17625263	R	RRBP1;RRBP1	NM_001042576;NM_004587	Body;Body
	chr20:23092058-23092885	chr20:23092242	cg25368347	0.0014	0.042	0.268	0.082	0.255	0.043	0.285	0.053	0.03	0.117		II	TGTCAGTGGGATTAAATTAAAAGAGGTCCTAGTGGTAAGTGCTTCCTGCAGGGGCTGACA[CG]TGGCCGACATCAGTGGACAACAGTCATGTCAATCTGATTGCAATGAGCAGAGACAGAGCC	37	20	23072879	F
CPNE1;CPNE1;CPNE1;CPNE1;CPNE1;CPNE1;CPNE1	chr20:35636094-35636514	chr20:35636444	cg08381158	0.00045	0.02	0.356	0.098	0.489	0.074	0.54	0.085	0.051	0.104	Yes	II	ATAGTGAAAAATCTAAGGCAGCTTAAAGGTCTATCAACTAAATATGATACATCTGAACAA[CG]GAATGCTGAATAGTGGCTAAAAAACAAGCCAGAACTATATTATATTGGTATCCTATGAAA	37	20	34224366	F	CPNE1;CPNE1;CPNE1;CPNE1;CPNE1;CPNE1;CPNE1	NR_037188;NM_003915;NM_152928;NM_152927;NM_152926;NM_152925;NM_001198863	Body;Body;5'UTR;5'UTR;5'UTR;5'UTR;5'UTR
TTI1;TTI1	chr20:37990453-37990978	chr20:37990757	cg18179663	5.2e-09	6.9e-06	-0.529	0.082	0.59	0.058	0.52	0.065	-0.07	-0.119		II	GGAAATGACTACCCTGTGGTCGACCACAGCCTCTGATGACCAAAACCCACTTTGTGCAGG[CG]GTGCTGCGACCAGGCTCGATCTGTCATCGAGAACATTCTGCTCCCAACCTGGCACGGCAT	37	20	36619159	F	TTI1;TTI1	NM_014657;NM_001303457	Body;Body
LPIN3;LPIN3	chr20:41345115-41345844	chr20:41345462	cg00650877	0.0001	0.0079	0.325	0.08	0.446	0.057	0.499	0.064	0.053	0.119		II	AATGACACCCGCTCAGCCAGCCCCACAGGGTTGTTGTGAAGATGAAATGAGCCGTACCCA[CG]GAACACTGTGGTCATTATCATTAGTCATGGCATTTAGAGGCACGAGGCAACTGGGTATTG	37	20	39974102	F	LPIN3;LPIN3	NM_001301860;NR_126051	5'UTR;Body
TOX2;TOX2;TOX2;TOX2	chr20:43959123-43959749	chr20:43959718	cg13531599	0.0016	0.045	-0.314	0.097	0.202	0.041	0.171	0.04	-0.031	-0.153		II	TCATCTGCTCATTGTCTCAGTCACACTCGTTCCCCCCACACCACAGTGCAACCCGACGTA[CG]CTCATGCGGCTTTTAGTTAATTGCCTTTGGTAAGAATCAGTTTTGGGACTTGTTCCCAAC	37	20	42588358	F	TOX2;TOX2;TOX2;TOX2	NM_001098797;NM_032883;NM_001098796;NM_001098798	Body;5'UTR;5'UTR;Body
	chr20:47464380-47464822	chr20:47464763	cg23936361	8.2e-05	0.0068	-0.241	0.058	0.482	0.042	0.447	0.037	-0.035	-0.073	Yes	II	CAGACATCAACGATGAGGCCCCAGGGATGGAGGAAAGCTGTCAGTCAACTGGCAATGCAG[CG]CTAGAGGAGATAAACTTCTATTATGCAAGCCTCTGAAATGTGAGCGTTATTTGTTACAGT	37	20	46093507	F
ZNFX1	chr20:49246308-49246850	chr20:49246439	cg14468280	1e-09	2.2e-06	0.458	0.067	0.716	0.042	0.767	0.036	0.051	0.072	Yes	II	CCACTCTCAGTGACTATGTAACTGTGTCAGGGTGAGTTGGTGCAGTCTTTTGTCTTATCA[CG]TGCCTCCATCTCCTGGAGGCAGGGTGCCCAAGGAGGGCAGGGAGGGGTTCTTGTGCTCCT	37	20	47862976	R	ZNFX1	NM_021035	3'UTR
FAM65C;FAM65C;FAM65C	chr20:50624529-50624878	chr20:50624562	cg04882779	0.00094	0.032	-0.176	0.051	0.608	0.034	0.588	0.037	-0.02	-0.033		II	GAGCCTAGTGCTCCTTGTGTGAGGTTTAACAGGACAGGCTCAGTGGCCACTCTGAGAGCC[CG]CCCACCCGGGGAAGGTGATGCACATGCAGCCTCCAGATGGCCAAATCAGGCAGCATGTCT	37	20	49241099	R	FAM65C;FAM65C;FAM65C	NM_080829;NR_110890;NM_001290268	Body;Body;Body
	chr20:51185478-51186093	chr20:51185623	cg15692427	0.0013	0.039	0.316	0.095	0.477	0.07	0.527	0.081	0.05	0.105	Yes	II	GCTTAATCTGCTCAAAGCCCTCAGTGATCACTTCATTAATTTATTCCAGCTGCTTCTAGC[CG]CTGCAGACATATGAGTTTGCAACTTTGGCCTTCTGTGTCAGTGCTTCTTAAACTTGAACA	37	20	49802160	R
NFATC2;NFATC2;NFATC2;NFATC2	chr20:51563270-51563784	chr20:51563685	cg02528670	0.00025	0.014	-0.316	0.083	0.099	0.021	0.081	0.015	-0.018	-0.179		II	CAGGAAAATAAAGAGAAAGGATATCATGAACTTTGCACAGTGTCCAGAAGAAAGTCCTTG[CG]ATGCCACGCATGGTTCACAGCAATAGGCCACGAGACCCCCAGAAGGTCCGTGGGGAGGGG	37	20	50180224	F	NFATC2;NFATC2;NFATC2;NFATC2	NM_001136021;NM_001258295;NM_001258294;NM_001258292	TSS1500;TSS1500;TSS1500;TSS1500	chr20:50178960-50179675	S_Shore
	chr20:54345320-54345832	chr20:54345682	cg19026128	0.00062	0.025	0.325	0.092	0.583	0.058	0.63	0.074	0.047	0.081	Yes	II	ACACTGTGCAAAATAATGGCAGTAGAACAAGAGGAGGAGGAACTTAGGGTATGGAGTGCA[CG]CCTAGCCCTGTCACCTACTAGCTGCATGAGTCTTGGAGGTTTATTTTGCTTTTCTGCATC	37	20	52962221	F
	chr20:57582475-57583240	chr20:57582595	cg18677860	0.0014	0.041	0.298	0.09	0.078	0.019	0.089	0.027	0.011	0.143		II	TCATGGAAAACTTGGAGGCTGGTGATTGGGCCGTCTCTGCTGCAAAGTCAAGTCCCCGAA[CG]CTTGAAAAACAACATAATGTATTCCTGTCTGCAGCTCTGAGCGAAAGCTCATTTTGTGTC	37	20	56157651	R
APCDD1L-AS1	chr20:58544462-58544997	chr20:58544508	cg27624408	0.00045	0.02	0.25	0.069	0.391	0.046	0.425	0.052	0.034	0.088	Yes	II	GTGCAGTGAGGCGGGGTTTCCATCAGTGTATGCCCAGGAGAGGGGATTACATCTGCCTGG[CG]TCCAGACCCCAGGTGGAGTGAAGCCGTTTATAACACAATTTGGCTGCAGTTGAATTTTAA	37	20	57119564	F	APCDD1L-AS1	NR_034147	Body
APCDD1L-AS1	chr20:58546829-58547416	chr20:58547287	cg06089049	3.4e-07	0.00014	-0.443	0.081	0.079	0.017	0.062	0.013	-0.017	-0.218		II	CAATTAGATGCGAGATCCTTGGTGACAGCCACCATGTCTCCCCCCTTTTGATATTCCCCA[CG]CAGCCGGGATGATGCTGAACATATGGCTGCTGCTCAATAAATATGTTCTGAATTGTACTG	37	20	57122343	F	APCDD1L-AS1	NR_034147	Body
	chr20:58942477-58942979	chr20:58942795	cg13318024	8.2e-05	0.0068	-0.283	0.069	0.629	0.042	0.591	0.053	-0.038	-0.06		II	CTCACATGGCTATAATCAAAGATAGCTACACTGGCAAGGAAATGGAGAAATTGAAACCTC[CG]TAGACTGCTGGAAGGAATGTAAAACAGTGCAGCCGCTTGCCGTATCAGCCAGCACTTCTC	37	20	57517850	F
SLMO2	chr20:59039881-59040491	chr20:59040343	cg06943251	0.00095	0.032	0.427	0.125	0.578	0.088	0.636	0.095	0.059	0.101	Yes	II	TGAGCTGTATTAACATAATTACGTGGAAAAGATCTCACAATGGAAGACATTCAAAGACCA[CG]CCAAAGTAGAATCAGGAGGACCTGGCTATGGCTCACTGACCGGTCCAACTTCTTCACCTT	37	20	57615398	F	SLMO2	NM_016045	Body	chr20:57617430-57618222	N_Shelf
SLMO2	chr20:59039881-59040491	chr20:59040439	cg02912129	0.00077	0.028	0.405	0.117	0.633	0.075	0.689	0.077	0.056	0.089	Yes	II	ACTGACCGGTCCAACTTCTTCACCTTTGAAACGAGGTGAGGACATTATTAACTCCACTGG[CG]CAGCATCGAGGTCTTGATTTACTTATGAAAATGTAATCAATCCAAAGAACAGTGGCTGAC	37	20	57615494	R	SLMO2	NM_016045	Body	chr20:57617430-57618222	N_Shore
	chr20:59435478-59436134	chr20:59435750	cg20866392	3.6e-05	0.0039	0.546	0.126	0.579	0.088	0.655	0.093	0.076	0.132	Yes	II	AGCGTCACCTGCTCTAGGCCTCACCTCCCAGGTGGTCAGGGTTTGTTGATACCTTGGTGT[CG]CCAATGAGTCTGATGAAGACAGAAGGTTTTCATTAAGTAGATAATTGCTCCTGAGAATAG	37	20	58010805	R
MYT1	chr20:64163987-64164856	chr20:64163988	cg23856293	0.00062	0.025	0.343	0.097	0.496	0.074	0.546	0.082	0.05	0.1	Yes	II	TTATGCCGTTAAAAAATACATATCCATTTAAGTCAGGGGTACTTGAATATGCAGATGAGC[CG]ATATGTAATATTCCTGGTTCATTTGAGTAATAAATTCTGCAGCCCGCTCTTTATGATGGT	37	20	62795341	F	MYT1	NM_004535	TSS1500
	chr21:14741273-14741752	chr21:14741598	cg22364705	0.0018	0.048	0.368	0.115	0.647	0.079	0.695	0.068	0.047	0.073	Yes	II	ATTACCCCATGCTGTTCTTCCTAATTAAAATCTCTGGCTTAGCTTTCCCAATGCCTACTT[CG]CAGTGTTGTTAAAACCATGAGTGTGAACTCATTTTGTAAAGTACACATTCTATAAACAAA	37	21	16113919	R
	chr21:26391136-26391764	chr21:26391532	cg00908155	0.00068	0.026	-0.328	0.093	0.93	0.016	0.914	0.021	-0.016	-0.018		II	ACAGTTAAAACACAGCTTACTAGATACAAATCCTGCCTTCTCATGGTAATATCAATGATC[CG]TACAGCAGTGAAATGTGGAGCTAATTGATTCCTTTGAATGCCAAAAGCAGGGTCCTAAGG	37	21	27763851	R
	chr21:30408612-30409343	chr21:30409134	cg00810441	2.3e-06	0.00057	-0.282	0.056	0.541	0.036	0.488	0.045	-0.053	-0.098		II	GCCATCTACTGACTTGCAAGTCAAACCACACAGTCCAGTATAAAACATGCCAACAGAGTG[CG]TAGGGCTATAGAAGCAAAGCCAAAAACCCTACCCAGCATTCTCTGCAGTCGCACCCCCTA	37	21	31781452	R
PAXBP1;PAXBP1;PAXBP1	chr21:32754999-32755502	chr21:32755292	cg05629639	0.00012	0.0087	0.48	0.12	0.568	0.083	0.642	0.097	0.074	0.13		II	GAATGGCTTGAAAACTCCGAAGATTCATCTTTAATATCATCTTGTCGTCTTTGGACAAGG[CG]GGAAGCTCGCTGTTTGTACAGCTGATGTATTGCTGATTCAAGTTCATTAATCAGTGGCAC	37	21	34127603	F	PAXBP1;PAXBP1;PAXBP1	NR_027873;NM_016631;NM_013329	Body;Body;Body
LINC00649;LINC00649	chr21:33947379-33948068	chr21:33947713	cg25705792	1.8e-07	9.2e-05	-0.465	0.082	0.314	0.05	0.259	0.044	-0.056	-0.177		II	TCCTCCACGACACAAATGACAACTTCCTTGAGCTCTGATGGCTTGCCAGGTGGCTGATGG[CG]TGGAGAACCTTGCTCATGTTTACCTGTTCTTGCATCCATTACTCACCTCTGCCCACGTGC	37	21	35320017	R	LINC00649;LINC00649	NM_001288961;NR_038883	TSS1500;Body
DOPEY2	chr21:36187914-36188502	chr21:36188495	cg22169777	2.5e-06	0.0006	-0.57	0.114	0.154	0.045	0.12	0.037	-0.034	-0.223		II	TGGAATGCCACACCATGAGCACTTGGGAAGTCCTGGCCAAGTGCTGGTCTGTTCCATTTT[CG]TCCTGTCTAAAGGGCACTAACAGTGCCCCCTGGCAGGTGCTTCACTGAGCGTTTGAGCCT	37	21	37560793	R	DOPEY2	NM_005128	Body
	chr21:37338382-37339181	chr21:37338590	cg26546143	9.5e-07	0.0003	-0.459	0.087	0.912	0.019	0.883	0.032	-0.028	-0.031		II	GGAAAACTATGCACGGACGCACGCAAGGAAGGAGGGATAGTGGTAAAGAAGGTGATAATA[CG]GAAAGTGATGTGACAGAATGGAAGAGCAGGTGACATAACCACTATTTTCAGCTTGGTAAA	37	21	38710892	F
	chr21:37338382-37339181	chr21:37338920	cg17975721	1.9e-10	6.7e-07	-1.221	0.171	0.157	0.062	0.079	0.04	-0.078	-0.499	Yes	II	TTCAAAGATTAATAAACACAAAATAACACTTGAGAAGCATGTGTCATGTCAAATGCAGAA[CG]TGTGTTCCAGAGGGAGGAACAAAACACGAGTGCTCTCTAAACAGACCAAAATTTCTTCAA	37	21	38711222	F
	chr21:37564376-37565399	chr21:37564807	cg23474190	0.00015	0.01	-0.466	0.118	0.065	0.022	0.049	0.014	-0.015	-0.239		II	CTGCCACCACCGAGTGCCTCCAGTTAGGAACTGGTTTGTGAAATTCATTACCCTATGAGA[CG]AGTTTTATCTCTGTTTCACTCAAGAGGATTCTGAGGCTCAGGAGGTTGTGAATGACTCGG	37	21	38937109	F				chr21:38935854-38936546	S_Shore
	chr21:37564376-37565399	chr21:37565327	cg09456439	2.7e-06	0.00063	-0.432	0.086	0.554	0.076	0.502	0.076	-0.052	-0.094		II	TTTGCTTTTCCCTGCCATATCTGTCTGCCCTGAGTGAGTCAGTATCAGCGGCCATGTGAC[CG]TCCGTGTCTGCAGCGTCCTCCCCCCATCCCAATATTCTTGCAGGCAGTCAGGCTTTGAAG	37	21	38937629	R				chr21:38935854-38936546	S_Shore
KCNJ6	chr21:37658590-37659319	chr21:37659243	cg11912991	0.00088	0.031	-0.255	0.074	0.258	0.042	0.227	0.043	-0.031	-0.12	Yes	II	TTTTTTTCCAGGAACTCCTGGAAACTGAATCACAGATCAGATCATGTTGTTCCACAAGAA[CG]ATGTGTCACTGTGAGGCTGCATTCCTGACCACGAACTGAGCACCAAATAAGTCATGGACA	37	21	39031545	F	KCNJ6	NM_002240	Body
LINC01423	chr21:38343571-38344072	chr21:38343734	cg10889085	6.3e-05	0.0057	-0.267	0.064	0.375	0.044	0.34	0.044	-0.035	-0.093		II	TATCAAGTTGAGCAAAGCAAGGAAAAAGTAAGCTGGTCAAATGTTTACTTGGTTGGTGAG[CG]TTGATAAAATGTTGGCCTCTGTGTGGTTCTGGATGAGACATGCACCCCCTGACCCAGCCA	37	21	39715656	F	LINC01423	NR_110545	Body
DSCAM;DSCAM;DSCAM	chr21:40507774-40508642	chr21:40508101	cg23932753	0.00013	0.0091	-0.359	0.09	0.393	0.064	0.348	0.053	-0.046	-0.116		II	GCCACCCTACATGGAGAGAGTATGTTTAATCTGGTTGTAGAGAAGGGGATGGAGTATGGA[CG]CAGTGTGGGTCCCAGCAGATTCCATTCTAGGAATTTCAACACTGATTTATTTAATTTCTG	37	21	41880028	F	DSCAM;DSCAM;DSCAM	NR_073202;NM_001389;NM_001271534	Body;Body;Body
	chr21:43343026-43343585	chr21:43343121	cg21483970	8.6e-05	0.007	-0.232	0.056	0.286	0.031	0.264	0.034	-0.021	-0.075		II	GGCTCCAGCCACCTTTATCCGATACGTGAGGCAGACAGTCACGGGACACGGTGGACATGA[CG]CTCTGCTGTGCAGAGAAACCGCTCTGTGTGCACAGCCCAAGTTCACTGGGCGGTCACAGC	37	21	44763001	F
DGCR2;DGCR2;DGCR2;DGCR2;DGCR2	chr22:19060318-19060856	chr22:19060722	cg06359253	0.0015	0.043	-0.348	0.107	0.683	0.066	0.631	0.065	-0.052	-0.075		II	TTCAACCTTTCTGCACAAATGTTACAGAAATCCTGGCCTCATGTCTTCTGGCAGCAGCAG[CG]GCAGTTCTGTCTCCAGGGCACATCATGACCTGGTGCTGTCAAACCTGCAGGGTCTTGGCC	37	22	19048235	F	DGCR2;DGCR2;DGCR2;DGCR2;DGCR2	NR_033674;NM_001184781;NM_001173534;NM_001173533;NM_005137	Body;Body;Body;Body;Body
	chr22:26161559-26162220	chr22:26162096	cg03261557	0.0017	0.046	-0.249	0.077	0.807	0.033	0.778	0.037	-0.029	-0.036		II	TGAAATGCTCACAGACATTCAGCCATTGGCACTTAGATCATGTCTCTGGCTGGGAACTCC[CG]CTGGTTTCGAGTCTCACTGCCGGGAAGCATCACCTGTTCCTGGAACTGAAAGGCAGTATG	37	22	26558062	R
	chr22:26894772-26895204	chr22:26895140	cg19498775	2.9e-08	2.4e-05	-0.554	0.091	0.366	0.061	0.281	0.056	-0.085	-0.232	Yes	II	AATATTTTTAACTGGCTCCACAGTGTGAATCAAGAAAAATAAAGCACGATTAAATACAAA[CG]TGAAACTCCACAGAAAGAGAAGAGTTTCAGCTTCAAAGCAATGACTTCTTAGCTCTGTTC	37	22	27291103	F
TTC28	chr22:28351366-28351903	chr22:28351818	cg11960802	1.7e-05	0.0024	-0.447	0.099	0.656	0.063	0.599	0.079	-0.057	-0.087		II	AACATACTAGTCAGCAATCTTTTATCAAAGTCTGCTTTAAAGATAAGGAGGAGAATTTCA[CG]AAGAGACACAAATGGTTGATACACAGGGAGCTGATAACACTGCTCTCTTCTTTCAGAAGG	37	22	28747806	F	TTC28	NM_001145418	Body
	chr22:31055502-31055958	chr22:31055577	cg01756040	6.3e-06	0.0012	-0.392	0.082	0.746	0.048	0.697	0.043	-0.048	-0.065	Yes	II	TATTTTTATCCCTTAAAACACACACACACAGAAACACACAACACTCCAATCCCCATCACC[CG]CACTTGGTCAGTATCTCCAGTTGGTTTTTACGAGAAGAGAGAGTTCCAGTTAAAGGGAGC	37	22	31451563	F
DEPDC5;DEPDC5;DEPDC5;DEPDC5;DEPDC5	chr22:31846097-31846807	chr22:31846738	cg25639389	0.0019	0.049	-0.328	0.103	0.715	0.061	0.679	0.073	-0.037	-0.052		II	TTTTCTGTCACTTACTGAACACTGAGAACCTGTGTTCCTTGACCCTGTCCATGGGATTCC[CG]GGGCCTGGGAATGCTGCAGCATGCCCTGGGGCATGAGTGGCTTCCACTGAGAGCCCACTT	37	22	32242724	R	DEPDC5;DEPDC5;DEPDC5;DEPDC5;DEPDC5	NR_110988;NM_001242896;NM_001242897;NM_001136029;NM_014662	Body;Body;Body;Body;Body
	chr22:32469638-32470332	chr22:32470151	cg11581168	0.00046	0.021	0.358	0.099	0.315	0.066	0.362	0.074	0.047	0.149	Yes	II	AATGATGTTTCTGGGTGGACATCAATGACTGACTCAGACTGTGACTTCTCACACCAGTCA[CG]CTCTGGAACGGTTTAGAGCAGTGATGCTCTCTTGGTTTTGACAAATGAACCTACTCACGT	37	22	32866138	R
RBFOX2;RBFOX2	chr22:35914564-35914981	chr22:35914668	cg04288683	0.00037	0.018	0.135	0.037	0.026	0.003	0.027	0.003	0.001	0.053		II	TCTGCCATTCCCTGTGATTCAGATACCTAAGAGTTAAACATTCAGTCTCAGCTACAGCTC[CG]GAGTTGGCTGACTCCTTAGGCACTGAAATCCATTCCTCTACGTGATTGGTTGGTTCCCAA	37	22	36310716	R	RBFOX2;RBFOX2	NM_001082579;NM_001082578	Body;Body
	chr22:36036184-36036741	chr22:36036345	cg07395178	3e-07	0.00013	0.617	0.112	0.408	0.084	0.49	0.079	0.082	0.2		II	AACGAGTGATGTTTAAGCCTCATTAGGGCTATAGAACCAGCGTTCTGACAAAAAAATACT[CG]CTATTGACTTTGACCTCACTTCCCTACCTCCCTCTGTTCGTGGGATTATTGAACCAGGGT	37	22	36432393	R
	chr22:37454732-37455302	chr22:37455198	cg16497528	5.9e-05	0.0055	-0.264	0.063	0.245	0.033	0.219	0.032	-0.026	-0.107		II	TTTCTTTGCCATGTGAAATCAAGTCGCTGGCAAGAAGCTCTCCGGTAAGACTAAGGTTTG[CG]GCTCTGCTGCAGGAAACACCATGAATTCCACACTGTGACCACGTGCGGGGCTGCCCTGCA	37	22	37851234	F
PLA2G6;PLA2G6;PLA2G6	chr22:38163747-38164513	chr22:38163782	cg07686420	0.00069	0.026	-0.322	0.092	0.809	0.042	0.785	0.053	-0.024	-0.03		II	AATACAAGGCCCCACTCTAAAGTTATCTCACTGAAGGCTGGGTACAGAGCCTCCTTTTCT[CG]CAGAGACCTGCCGCTTTCCACTCTGCTTGGTGAAGATGGGATGTGGGAGGACTGAATGGA	37	22	38559789	R	PLA2G6;PLA2G6;PLA2G6	NM_001199562;NM_001004426;NM_003560	Body;Body;Body
PLA2G6;PLA2G6;PLA2G6	chr22:38163747-38164513	chr22:38164246	cg12192122	7.5e-07	0.00026	-0.403	0.076	0.624	0.053	0.575	0.058	-0.049	-0.079		II	CGGGGAGAGCCAGGGCCCCCGCACCATAGGTCAGGCAGGAAGGGCCAGGATCAGCCCAGG[CG]GGTGGAGCTCCACTCAGCTCGCCACACTACAAAGCAGCCCTGATGTAAGAAAGGTAAACG	37	22	38560253	F	PLA2G6;PLA2G6;PLA2G6	NM_001199562;NM_001004426;NM_003560	Body;Body;Body
	chr22:39699637-39700211	chr22:39699795	cg24584447	0.00019	0.012	0.272	0.07	0.377	0.046	0.418	0.05	0.041	0.109		II	TGACACCCGTCCTCTGGCCTGCTGTGTCACTGCAGAGCCTGTTGTGGGAATGTTGCCAGC[CG]CAGGAAGCCAGTCCTCATCCCTGGGAGAAGAGCTTCTTTGTAGTCATTAGAGCTCTGATG	37	22	40095800	R
GRAP2;GRAP2;GRAP2;GRAP2;GRAP2	chr22:39967194-39968032	chr22:39967318	cg23300696	8e-07	0.00027	-0.414	0.078	0.46	0.056	0.404	0.05	-0.055	-0.12		II	GAAGTTCAGAAAGGAAAACAAAGGCTAGCCAAGACCTTGTGAATCACTCTAACCAGGAAA[CG]GACAGAGGTATTAACTCACTAGGATGGGCATTCAGAGAAGCAATATAAAATTGCATTAAA	37	22	40363322	F	GRAP2;GRAP2;GRAP2;GRAP2;GRAP2	NM_001291828;NM_001291826;NM_004810;NM_001291824;NM_001291825	Body;Body;Body;Body;Body
TNRC6B;TNRC6B;TNRC6B	chr22:40310177-40310736	chr22:40310626	cg17221275	0.00033	0.017	-0.275	0.074	0.849	0.032	0.823	0.036	-0.026	-0.031		II	ACATTCAAGCATGAGAACAATCCTGTGTGCCTAAGTGAGGAACTGAGAGGCTCAGAGAGG[CG]AAATGACTTGTTGTTGGTCATGCTGCTTAGTAATTCTGTGCTGAGTCTCGAATGCAACCT	37	22	40706630	F	TNRC6B;TNRC6B;TNRC6B	NM_001024843;NM_015088;NM_001162501	Body;Body;Body
	chr22:40711461-40712060	chr22:40711858	cg24659873	1.1e-07	6.3e-05	-0.672	0.117	0.236	0.055	0.179	0.064	-0.056	-0.239		II	CAGCTGCAGGAAAGAGAGAAACATCGTCTCTCCGTGCGCCTTTCCTTGTATATTAATCTG[CG]ATCCTGCTACACATGCCACTGTCAGTCAGGCCATGCTACGAAGCCTGGGGAGAACAGGGC	37	22	41107862	F
PARVG;PARVG	chr22:44172572-44172923	chr22:44172845	cg17542751	0.00097	0.033	0.214	0.063	0.318	0.041	0.349	0.04	0.031	0.098		II	TGTCAGGCCCACCTGGCTGAGTGCAGGAAGCAAGCGCTTTTCAGGAGCTCACTGCAACAC[CG]GGCAAACACTTCTTCCGCCAGGGATGCGGTTAGGACAATGCCACGTGGCGTCACAGTATG	37	22	44568725	R	PARVG;PARVG	NR_024427;NM_001137605	TSS200;TSS200
LOC150381	chr22:46057917-46058603	chr22:46058132	cg22982767	0.00028	0.015	-0.404	0.107	0.175	0.042	0.134	0.047	-0.041	-0.235		II	AATGGAAAAAAATTTAAAAGATTGGGGACAACAGGAAACACATTGGATCCCCAGGGGAAA[CG]GCCTGGAAGCTACAGTAGAGACATGGGTGACCCAAGGGCTCTGTTCAAGTCCTGGGGCTG	37	22	46454012	F	LOC150381	NR_027034	Body	chr22:46457095-46458028	N_Shelf
PRR34-AS1	chr22:46057917-46058603	chr22:46058224	cg23344436	0.00092	0.032	-0.208	0.061	0.042	0.007	0.036	0.005	-0.006	-0.134		II	CCCAAGGGCTCTGTTCAAGTCCTGGGGCTGTTCCCTTTATTCCTCCAAGCCTCAGCTCCC[CG]GATTTAAAGTGAGAACAGCACCCAGCCCAGCCCACTGTCAAGGGCTGTTGCAGGAATATG	37	22	46454104	F	PRR34-AS1	NR_027034	Body	chr22:46449632-46450115	S_Shelf
	chr22:49833503-49834201	chr22:49834074	cg16029289	2.1e-05	0.0027	-0.451	0.101	0.508	0.073	0.435	0.069	-0.073	-0.144		II	AATGAGTGTGTCCATTCAGTGGCAGGCTATGTTCCTGAGCAAGCCTGCCAGGCAGATTTT[CG]GATCCTCTGGAGTGTGCGCCTGCTTAACTTGCTATATACTATTGATTACGATATTTTACA	37	22	50227722	R
CHL1;CHL1	chr3:264711-265243	chr3:264803	cg19171494	0.00096	0.032	-0.332	0.097	0.644	0.069	0.612	0.065	-0.032	-0.05		II	GGAGAAATGTGTCATTCTGGACAACAAAGACCTTCTGTCTCTTTCGCAATGGACTGTTTG[CG]TAAAATACCAGCGTACTTAGTGAATTAGACATCTACAACACTGTGTAAACATTCCTTTCC	37	3	306486	R	CHL1;CHL1	NM_006614;NM_001253387	5'UTR;5'UTR			CHL1
IL5RA;IL5RA;IL5RA;IL5RA;IL5RA;IL5RA;IL5RA;IL5RA;IL5RA;IL5RA;IL5RA;IL5RA	chr3:3109361-3110713	chr3:3110354	cg23032421	0.00012	0.0089	0.407	0.102	0.065	0.016	0.084	0.031	0.02	0.306		II	TGGGAATTAACTTTTACTCATGGTGACAAGGTAAACAAGTTTTCCGTGGGTACTCTAAAG[CG]TTGCATTTCTGTTTTGTTTATGTGCCTTGTTTGGCTACAGTAGTTACTGTGCCTCTGTCT	37	3	3152038	F	IL5RA;IL5RA;IL5RA;IL5RA;IL5RA;IL5RA;IL5RA;IL5RA;IL5RA;IL5RA;IL5RA;IL5RA	NM_175727;NM_000564;NM_175724;NM_175726;NM_175725;NM_000564;NM_175728;NM_175727;NM_175725;NM_175726;NM_175728;NM_175724	5'UTR;5'UTR;1stExon;5'UTR;1stExon;1stExon;1stExon;1stExon;5'UTR;1stExon;5'UTR;5'UTR
SUMF1;SUMF1;SUMF1	chr3:4406816-4407477	chr3:4406916	cg07491975	0.00012	0.0086	0.366	0.091	0.257	0.045	0.31	0.052	0.053	0.206		II	TATATAACCTCTACATATTTCTTTAACTGAAAGCACTACATAGCACCACAGATTAATATC[CG]TCTCAGACTTAGGCAACTGAAAAGCAAATAACCACAAACTACATTTTCAAAAACCACATT	37	3	4448600	R	SUMF1;SUMF1;SUMF1	NM_182760;NM_001164675;NM_001164674	Body;Body;Body
	chr3:4986658-4987465	chr3:4986725	cg12262069	0.0002	0.012	-0.329	0.085	0.109	0.022	0.088	0.02	-0.02	-0.186		I	CCCTCCACTTCATTTTTTGCTTCCAGCTCGCCCTTAACCTCTCTTCTAGCCCAGTTCTAG[CG]GCATCCAAATGCGCTCAGAGGGAGGTGCGGGGGAGGGGCGCGCACCCCAGCCTAATGCCC	37	3	5028410	R				chr3:5028409-5028903	Island
	chr3:4986658-4987465	chr3:4986819	cg06709828	5.2e-05	0.005	-0.327	0.077	0.055	0.012	0.045	0.01	-0.011	-0.194	Yes	II	GAGGGGCGCGCACCCCAGCCTAATGCCCACTGCGGACAAAGAGGACTTCTGTTTAAAAAG[CG]GGGTGTGTGAGTGTCAGGGGGCGAAGCGCTGGCTCCGGGGCCAAGGAGAGGTGGCAGGAG	37	3	5028504	R				chr3:5028409-5028903	Island
	chr3:5016578-5016913	chr3:5016750	cg12771971	2.2e-05	0.0028	-0.452	0.101	0.439	0.07	0.375	0.071	-0.064	-0.146	Yes	II	ACTTGAGGAAGTGACAATCTATTGAGAGGAGCTAGACAAGTAAACAGGCAGTTACCACAC[CG]GTGATAAGGGTGGTGACAGCAGTGAACCCAGGGTGAGTCAGGAGGCAGAGGAGGGGCAGA	37	3	5058435	R
	chr3:31203937-31204660	chr3:31204106	cg19699208	1.4e-05	0.002	-0.261	0.057	0.521	0.041	0.486	0.047	-0.035	-0.067		II	AGCTGTGTCTGCCACTCCAATTTGACACTGTGAGATAGAGACAAATCTGGCAAGGGGTAG[CG]GCTGCACTGGGTTCTGTGTAGAACTGATAGTGGTCCAAAATGATGAAATCATAGCGTCTG	37	3	31245598	F
OSBPL10-AS1;OSBPL10;OSBPL10	chr3:31704540-31705365	chr3:31704894	cg11807314	5.3e-08	3.8e-05	-0.404	0.068	0.615	0.045	0.545	0.045	-0.071	-0.115		II	AAATTAGACCCAGCTTGTCCCTGACTTCTAGTAGCCAGAAAGTCTTCCACAAGATCCAGC[CG]CATGATACGGAGTACACACATAAATGTGAAAACAAACCCCTCCATCCTTTCCCACTGTAA	37	3	31746386	R	OSBPL10-AS1;OSBPL10;OSBPL10	NR_049771;NM_001174060;NM_017784	Body;Body;Body
OSBPL10	chr3:31704540-31705365	chr3:31705098	cg27246744	1.2e-08	1.3e-05	-0.652	0.104	0.148	0.037	0.099	0.029	-0.049	-0.332	Yes	II	GCCCCAGAAGCTGAGTCATCCGGGATGACTGGTGGCCCTGAAGTCCCGCCCACAGAAGGA[CG]GCCATGGGAGCCTGGCACACTGCCCCTTGGTGGCACAAATCCTGAGCAAGCCATGCCCTA	37	3	31746590	F	OSBPL10	NM_017784	Body
	chr3:32045132-32045927	chr3:32045744	cg04915160	2.8e-05	0.0033	-0.538	0.122	0.134	0.042	0.097	0.026	-0.037	-0.273		II	TGTGGGGGAGGGGGTGGCTCACAAAGTGAAGCTAAGCTTCCTCCCTTCTCTCTCATCCAA[CG]GGGCTGACTCAGCAGCATTAAACAAAAAGCTAGGAAGGGATTTGTATGGGTGTGTACCAG	37	3	32087236	F
HHATL;HHATL	chr3:42701215-42701679	chr3:42701501	cg24938727	0.0012	0.038	0.224	0.067	0.359	0.045	0.388	0.042	0.028	0.079		II	CCAGCCTGTCACATCCCAGTCCCTGCCTGTGTCCGTGACCACACTGCCCCACTCTCTCAG[CG]CTCTGTGTATTCAGGCCCTGGGCACCAGCTGGAGGCTGTGCTATTTGAGGAGGTGCCCAG	37	3	42742993	F	HHATL;HHATL	NR_027753;NM_020707	Body;5'UTR			HHATL
CLEC3B	chr3:45024568-45025148	chr3:45025033	cg20246900	0.00067	0.026	-0.267	0.076	0.422	0.054	0.38	0.054	-0.042	-0.101	Yes	II	CAAATTGTCCCTGATTCTGACCACTGAAGGCTCCTTCAAGCTGGCTCTGTGTCCTACTGA[CG]TGTTCCCATTATTCATTAAGCACTTCCTTGTTTTCTGGCAAAACAACAAGTTCCGGGCTC	37	3	45066525	R	CLEC3B	NM_003278	TSS1500
FYCO1	chr3:45985975-45986848	chr3:45986073	cg09923715	4e-07	0.00016	-0.464	0.085	0.202	0.038	0.162	0.04	-0.04	-0.197		II	GTGCTTTACACACATGATCACTTTTAATTCTCACAATCACCCTGGTGGAGCAGATAACAT[CG]TCCCTGTTTACAAAGGAGAAAATGATGCTCAGAGGAGTCATGTAACTTGTTTTAGGCCAC	37	3	46027565	R	FYCO1	NM_024513	5'UTR
FYCO1	chr3:45985975-45986848	chr3:45986147	cg03695289	6.3e-09	8.2e-06	-0.528	0.083	0.72	0.051	0.65	0.06	-0.07	-0.098	Yes	II	AAGGAGAAAATGATGCTCAGAGGAGTCATGTAACTTGTTTTAGGCCACGGGCCAGTAAGG[CG]AGGAATCACAGAGACTGAACTCTGGTCAGTCTGATTTCAAACCTGGTGGTTTTCCAATAA	37	3	46027639	F	FYCO1	NM_024513	5'UTR
BSN	chr3:49570050-49570625	chr3:49570607	cg20948091	3.4e-06	0.00075	0.247	0.05	0.595	0.033	0.628	0.039	0.033	0.055	Yes	II	TCAGGCCCCCAGTTGGGGGTGAGGAGCCCTGGGAAGACCATCCAAAGTTCCAGGGGCAGA[CG]CCAGAGCTACACAATCACCTCCTTTTCTAGATAGTAAGAAACAAAGAAAAACCTCTACAC	37	3	49608040	R	BSN	NM_003458	Body
NISCH;NISCH;NISCH	chr3:52471466-52472149	chr3:52472011	cg17448298	0.00046	0.021	-0.169	0.047	0.508	0.033	0.47	0.041	-0.038	-0.074		II	TTCACCTGTCGCCTTAAGTACCTTAAGGTAAAGCTGCAGCAGCTCAGTCATGGAGAGCCC[CG]CAGTCGGTGGGGGTGCAACCTGCGGGGGACTGGCTGGCAGTTTGTGTGAAGGAGACCATG	37	3	52506027	R	NISCH;NISCH;NISCH	NM_001276293;NM_001276294;NM_007184	Body;Body;Body
	chr3:53489835-53490585	chr3:53489954	cg21375511	0.0002	0.012	0.515	0.133	0.667	0.085	0.728	0.088	0.06	0.09	Yes	II	TTCTGGTGATCTATGTGGGCTTTTATGATCCTGTGCAGACTAATCAGAGTATTTAGTGCC[CG]CTGTGAGCATAACACTTAGCAGCAGGGAGAGGGGGTTAAGGAGGTGATCCTTGCTTAAGG	37	3	53523981	R				chr3:53527927-53530106	N_Shelf
CHDH	chr3:53842676-53843441	chr3:53843409	cg27567495	2.7e-05	0.0032	-0.302	0.068	0.387	0.047	0.343	0.044	-0.044	-0.114		II	GGAGAAACAGGTTCCAAAAGACTAAGAGCCTCACTCAAGGCCAACAGATGGTGAATGAGC[CG]CAGAACCAGGTGGTCTGGAAGCCAGGCATCTCACCGCGCTGTGGCTGCACAGAGTCTGTG	37	3	53877436	R	CHDH	NM_018397	5'UTR	chr3:53879638-53880831	N_Shelf
	chr3:55402878-55403344	chr3:55403274	cg20123344	1.1e-06	0.00034	-0.357	0.068	0.535	0.048	0.485	0.051	-0.05	-0.094		II	TGGGTGGTTGTCAACCCATAGTTGACAACAGTAGTTCAATCAATCCACATATACTGACTG[CG]TTAGTGTCACTAGTGACAGCCCATTCCTAACATTCATCATACTAACAGATAAGCCACTCA	37	3	55437302	R
PXK	chr3:58332665-58333036	chr3:58332694	cg10468340	0.001	0.034	0.15	0.044	0.029	0.003	0.032	0.004	0.003	0.117		II	ATCCTGGTAGTGATGGCTTAGGGTGGTGTTCCCTGGTCCGAAGCCCGGAGCTAAGGGCAC[CG]GGTCTGCGGTGCGGCTGCGAGGAGCAGGGAAGCGCAGGCCCATGGCAGCCGCGAGGCGGA	37	3	58318421	R	PXK	NM_017771	TSS200	chr3:58318398-58319192	Island
	chr3:63088804-63090105	chr3:63089657	cg14482748	3.3e-08	2.7e-05	-0.558	0.093	0.347	0.055	0.274	0.062	-0.074	-0.212		II	TATCTAATGAATTATAGTCATTCCTGATAGCCAGAGATGGGGATCATGATGAATCCAGCC[CG]AAGATATGCTTTTTCAGGTTAATCTCCCAGGCTAAAGTTGTTTTTGTAATAGTAGCTGAC	37	3	63075333	R
PRICKLE2-AS3;PRICKLE2	chr3:64186951-64187586	chr3:64187099	cg12217671	0.00012	0.0089	-0.346	0.086	0.39	0.064	0.336	0.059	-0.055	-0.14	Yes	II	CAGGTCTCTCATCCTGCATTTGCAAATGAGCCTTGGCCTTTCTAGGCCTCATAATCTGCA[CG]CAAGCCTTGACAAGTCCCTGCTGGTGGAATCTGGCCGTGTTGCTGCTGACTTCATCTGGC	37	3	64172775	R	PRICKLE2-AS3;PRICKLE2	NR_046702;NM_198859	TSS1500;Body
SUCLG2;SUCLG2	chr3:67531359-67532155	chr3:67531522	cg21514120	0.00015	0.01	0.385	0.097	0.584	0.065	0.634	0.076	0.05	0.085		II	AGTCACTAACCATCAAGACACAGAAAGAGTTGTATCCTCAATGAAGTGTTGTCAATTAAA[CG]TGTCGCCATTTGACCTCCAGTCAAAGTATTCCATGCAAAACAGTGTTGGTAGAACAAGCA	37	3	67581946	F	SUCLG2;SUCLG2	NM_001177599;NM_003848	Body;Body
FOXP1	chr3:71130351-71131027	chr3:71130881	cg23067085	0.00068	0.026	-0.299	0.085	0.048	0.012	0.041	0.009	-0.007	-0.139		II	TAATTTTCAAAGTTGCATTTAGCACTTAAAGAAATCTATTAATGCCACACATATCTAAAC[CG]CTCCAGGTCTGCAAGCAGCGACACAGCACACGCAGTGCGCCCTGGCTAGACCAAGCCCTA	37	3	71180032	R	FOXP1	NM_032682	Body			FOXP1
FOXP1	chr3:71130351-71131027	chr3:71130901	cg22076311	8.4e-05	0.0069	-0.402	0.098	0.113	0.025	0.089	0.023	-0.024	-0.216		II	AGCACTTAAAGAAATCTATTAATGCCACACATATCTAAACCGCTCCAGGTCTGCAAGCAG[CG]ACACAGCACACGCAGTGCGCCCTGGCTAGACCAAGCCCTAGCCAAACACAGCTCATTCAC	37	3	71180052	F	FOXP1	NM_032682	Body			FOXP1
FOXP1	chr3:71130351-71131027	chr3:71130920	cg21836903	0.0012	0.036	-0.329	0.098	0.113	0.029	0.092	0.017	-0.022	-0.192		II	TAATGCCACACATATCTAAACCGCTCCAGGTCTGCAAGCAGCGACACAGCACACGCAGTG[CG]CCCTGGCTAGACCAAGCCCTAGCCAAACACAGCTCATTCACGCAGACAAATACACACCAA	37	3	71180071	F	FOXP1	NM_032682	Body			FOXP1
	chr3:71658059-71658715	chr3:71658241	cg12851638	1.9e-08	1.8e-05	-0.632	0.103	0.548	0.074	0.449	0.073	-0.099	-0.181	Yes	II	GTGAAATGGAAGCACATCAGCACTTGTTATGTTTTCCTCTCCTGAGTCGGTTTGGCAGGG[CG]CCTGAGGCTGGAAAGAACAGCCAGGGGTTGCCAAGCAAGGGCTGGCTTGATTCCGTGCCC	37	3	71707392	R
	chr3:71658059-71658715	chr3:71658302	cg01249670	1.2e-07	6.6e-05	-0.56	0.098	0.186	0.04	0.14	0.035	-0.046	-0.247		II	GCCTGAGGCTGGAAAGAACAGCCAGGGGTTGCCAAGCAAGGGCTGGCTTGATTCCGTGCC[CG]TTCCTCTAGGGGATGTAAACATCCTGCCCTGGAATACTTCACCAACCTGCAGCTAGAAAA	37	3	71707453	R
	chr3:72099802-72100361	chr3:72100271	cg20852250	0.0001	0.0077	-0.244	0.06	0.509	0.044	0.472	0.037	-0.038	-0.074		II	TGAGCCACGGCGTCTGTGGGGTGGCCCCGTCCTCAGATTGGCAGGGGTTCTAAAAGGAAG[CG]TATCCTTTCGTCTGGGGTCCCAGGCTCAAATGCCGACGGGGCCAGAGAGGTAAGAAAGGT	37	3	72149422	R
HTR1F	chr3:87990692-87991281	chr3:87991110	cg08497332	0.0014	0.042	-0.298	0.091	0.754	0.048	0.721	0.06	-0.033	-0.044		II	AGTGTTGACATTACCTGCTGCACGTGCTCCATCTTGCATCTCTCAGCTATAGCTTTGGAT[CG]GTATCGAGCAATCACAGATGCTGTTGAGTATGCCAGGAAAAGGACTCCAAAGCATGCTGG	37	3	88040260	F	HTR1F	NM_000866	Body
PROS1	chr3:93973306-93974342	chr3:93974108	cg05897638	0.00086	0.03	-0.171	0.05	0.052	0.007	0.047	0.007	-0.005	-0.099		II	CTCCCTAGTTGCTGCTTTTCCTCCACAGTGTGACGTTTCCAAAGGGGAAGGGGTGGGGAA[CG]CAGTTCTCTGACTGGTCAAGACAACTTCCAGGGTTCAAGAGGACAGGATCCCTAGGTTCA	37	3	93692952	F	PROS1	NM_000313	TSS200	chr3:93692554-93692783	S_Shore
ZBTB20;ZBTB20;ZBTB20;ZBTB20;ZBTB20;ZBTB20	chr3:114418556-114419353	chr3:114419083	cg27330193	0.00067	0.026	-0.268	0.076	0.251	0.043	0.219	0.035	-0.032	-0.128		II	AAGGGCATTAAAAACAACAGAATCAAACTCTGTAATTAAGACTGCCATTTAATGTTTGTT[CG]CACACGGTATTCATTTCTGTGTATCCCTGCCAAAGATCCATTGTGTAATGTTGTCCTCAC	37	3	114137930	R	ZBTB20;ZBTB20;ZBTB20;ZBTB20;ZBTB20;ZBTB20	NM_001164345;NM_001164346;NM_001164347;NM_001164344;NM_015642;NM_001164343	5'UTR;5'UTR;5'UTR;5'UTR;5'UTR;5'UTR
LSAMP	chr3:115975408-115975995	chr3:115975687	cg20187236	6.6e-06	0.0012	-0.352	0.074	0.439	0.049	0.383	0.061	-0.056	-0.127		II	CTCCTGTACTTCTGTGCTCTCCAAGTTATCCTACTTTTCTGACCACAGAGATTTCTAAAC[CG]CCAAAGCATTGACTGTTTTTTTCCCTGTATCTTACATTACTGACCTCTTGAAAATCTCTA	37	3	115694534	R	LSAMP	NM_002338	Body
GSK3B;GSK3B	chr3:120052413-120053005	chr3:120052499	cg04970129	0.0011	0.035	0.328	0.097	0.394	0.075	0.44	0.079	0.047	0.119	Yes	II	AGCCTCACCAGGTTATGTTAATTTCCTGTCCTAAAATAGCTAGTCCACAGTAACCCCCAA[CG]CACCCCAAGTAAAATATCCCATATGGTAATTCTAGGTTATTTTTTACCTCTCATTTTTAA	37	3	119771346	R	GSK3B;GSK3B	NM_001146156;NM_002093	Body;Body
RABL3	chr3:120689132-120689848	chr3:120689224	cg24332942	0.00074	0.028	0.478	0.137	0.49	0.098	0.568	0.108	0.078	0.158		II	GGTATTGCTGTTCTCTATGTATTATTAATTTGTATTTATATTTAACTCTGGCTATTAGTC[CG]CCTCTTCCAGTCACTGAGCCATTTGCAAAGGAGAGAAGAGGGAGACAAGGGTTGCTATTA	37	3	120408071	F	RABL3	NM_173825	3'UTR
ITGB5	chr3:124814586-124814967	chr3:124814843	cg27417153	0.00022	0.013	-0.285	0.074	0.339	0.046	0.3	0.051	-0.039	-0.116		II	TCATTCATAAGTCATCAGCTTCATTTCACAACATGTTTACTTACAGGAACCAGTTTAACT[CG]CAGAATCAAGCGACAGTGCTAGGTTCCCACAGTTCCTCTGGGAATTCGTGCCAGGTTCCA	37	3	124533690	R	ITGB5	NM_002213	Body
ITGB5	chr3:124826610-124827121	chr3:124826922	cg03406996	6.6e-06	0.0012	-0.542	0.113	0.363	0.066	0.302	0.086	-0.061	-0.168		II	AAATGGTGTTAACAAACTTGGCCCAGAGGTTGGGCTGCTGCGAATGAGTCAGGACATGCT[CG]TTCATCACCCAGGCTTTCAGGCTTGGAGGCTTTACAAGTGGTGACTCCACAGAGTATTTA	37	3	124545769	R	ITGB5	NM_002213	Body
ITGB5	chr3:124878599-124879146	chr3:124878838	cg13841248	5.1e-09	6.8e-06	-1.156	0.179	0.208	0.074	0.118	0.063	-0.09	-0.432	Yes	II	CATTTGGCACCAATAAGCATTTTGAAAAGGAAGGAAGCAATGAATAAAAAACTAAACACA[CG]GAGTTCACAAATGTCAGTGTTAGGTCTAGGTCATGGAAACAGGAACTAGCAGCCCAGATG	37	3	124597685	F	ITGB5	NM_002213	Body
	chr3:127172699-127173349	chr3:127173215	cg08126146	1.3e-09	2.6e-06	-0.579	0.086	0.259	0.042	0.199	0.049	-0.061	-0.234		II	ATCCCAGGGTCGTAAGAGACTTCCCGGAGCCTCACTAAGTGGGTCTGGAGCAGTGATCAG[CG]TTGCAAATCTATTAGCTGTGCTCGGCATCTGGGGCCGCCGCATGCATGAGTCATCGGGGT	37	3	126892058	R
	chr3:127172699-127173349	chr3:127173252	cg06538722	8.2e-07	0.00027	-0.426	0.081	0.492	0.06	0.426	0.066	-0.066	-0.134		II	AGTGGGTCTGGAGCAGTGATCAGCGTTGCAAATCTATTAGCTGTGCTCGGCATCTGGGGC[CG]CCGCATGCATGAGTCATCGGGGTGGGAAGCCAGGAAGCTGCATCGTCCGGCAGGCCACTC	37	3	126892095	R
EFCAB12	chr3:129413741-129414205	chr3:129413840	cg07383284	2.3e-05	0.0028	-0.397	0.089	0.408	0.056	0.352	0.07	-0.056	-0.137		II	CACCCCAGTCTACCTATCTTACCCACTATTGCTCACCAGGGAAAAAGAACTCAGTGATGA[CG]CCAAAGTAGCACCATGAGAGCAAAGGTCTGCTGCTTGGCTTTGTGTTTACTTACTGGGAA	37	3	129132683	F	EFCAB12	NM_207307	Body
PLXND1	chr3:129593527-129594256	chr3:129594136	cg15504747	0.001	0.034	0.361	0.107	0.231	0.055	0.278	0.06	0.046	0.201		II	TGGCACTATGAAAAGGATGCGGCATTAACAGTGGGCGCTGCGGCAGGTTGCAAAATCCAG[CG]GTTCCGTCACAGGTACAGACTGCATGGCTACCACACCGGCTGCGGAGGCTTTGCACTTGA	37	3	129312979	R	PLXND1	NM_015103	Body
CPNE4;CPNE4;CPNE4	chr3:131705308-131706255	chr3:131705744	cg01787986	0.00023	0.013	0.318	0.083	0.318	0.051	0.363	0.059	0.045	0.14	Yes	II	ACAAGAGCAATAGGTATTCCATTAGTTTGAGCTTCCTGTCTTAAGCTTTCCATTTCACAG[CG]TTCTAATTACTTCAAGTGTAATTACAGGCTTTTACCCTGTCTCTGACTTCATTAGCAAGG	37	3	131424588	R	CPNE4;CPNE4;CPNE4	NM_130808;NM_001289112;NM_153429	Body;Body;Body
	chr3:134419458-134420276	chr3:134420037	cg02095151	0.0009	0.031	-0.162	0.047	0.392	0.034	0.367	0.03	-0.024	-0.062		II	GGAAGGCCCATGGAATTTTCCTGCATCCATTTTGACTGCAACTGTAGCAGCTGCTTCACA[CG]CAGTTGTTTTGATGTGAGGACCTTTCGACTCAGCCTAAAATCCAACCATTAAACTTTAGG	37	3	134138879	R
STAG1	chr3:136343358-136343905	chr3:136343898	cg25498969	0.00025	0.014	-0.411	0.108	0.6	0.068	0.541	0.085	-0.059	-0.099		II	AAAAAGTCTGGTTCAGAACCATGTTCAGACTCAGGTTCTTGAATCTGGTCTCCCATGGGC[CG]ACTGTTCTCCCGCAGTACAGTGGATGTGAGTTGTGGTGCTGGCAGGGGGCCAGGAGTCTG	37	3	136062740	R	STAG1	NM_005862	Body
ACPL2;ACPL2	chr3:141239681-141240307	chr3:141239705	cg01335127	0.00013	0.0091	0.29	0.072	0.346	0.05	0.388	0.052	0.042	0.122	Yes	II	AGTTCTTTTTACTTGCTTTTTAGCTTGAGAAGTGTTTATTTACTCTGTGTGCCAAATGCC[CG]AAGGGGAGTTGGGAATGCCTCACCTCAGTGCCAGCCCACTGCCCAATGCTCACACTCTCC	37	3	140958547	F	ACPL2;ACPL2	NM_001037172;NM_152282	5'UTR;5'UTR
PLS1;PLS1	chr3:142664181-142664764	chr3:142664265	cg05652551	0.00012	0.0085	-0.332	0.082	0.553	0.058	0.507	0.067	-0.046	-0.083		II	TAAAGACCTGAAGATAGTCTTTTCTGTCCAAAGATGGAAAACAGTACTACTACCATTTCT[CG]GGAGGAGCTTGAAGAACTACAAGAGGCATTTAATAAAATAGGTATGCTTGAGAAAAAGTA	37	3	142383107	F	PLS1;PLS1	NM_001145319;NM_002670	Body;Body
	chr3:146067027-146067564	chr3:146067332	cg25755968	1.2e-05	0.0019	-0.406	0.088	0.79	0.04	0.746	0.056	-0.044	-0.055		II	TTACCAGCATGTCATGTAAAATGGGCTTTAGGGCATAAAAAGCAAATAAATCAAGACATA[CG]TATGTCAGACAGGAAAACAGAAGTGAGTACATAAAGAGATTCTGTGACGAGGATGGACCA	37	3	145785119	F
	chr3:149277277-149277928	chr3:149277387	cg12362118	0.00071	0.027	-0.36	0.103	0.752	0.053	0.722	0.077	-0.03	-0.04		II	ATTACCTACCAGTTAGGAAGTTGTGTAAATTCAATGACAGCCATCTTACAGAGGAGCTTG[CG]GACACACAAGGAAGCTGATGCATAGTCAACATTTAACAAGTGTTATTTACAGTACTTCCT	37	3	148995174	F
TM4SF1	chr3:149371280-149371883	chr3:149371511	cg09442403	4.9e-05	0.0048	-0.378	0.089	0.221	0.041	0.193	0.049	-0.027	-0.123		II	TGTTCTTGTGTACATAGAGCCAACTGCAAAGAACTAAGACAATCCTGTGACTGTGAGACT[CG]AGGAAGCTTGTTACTGACAGCTAAAGTGAATGCTATAATTGTGTTGCTACAAAGATGATA	37	3	149089298	F	TM4SF1	NM_014220	Body
TM4SF1;TM4SF1-AS1;TM4SF1-AS1;TM4SF1-AS1	chr3:149376596-149377278	chr3:149376866	cg10725542	1.7e-05	0.0024	-0.471	0.104	0.097	0.029	0.075	0.018	-0.022	-0.229		II	ACACATTCCACTATTAGCTTCAGACACCGACCTGCTGCTAACTGTAGGGTTTTTCCTAGA[CG]CCACACCCCAGCCTTACATAAAGGAGAAAGCTTAGAGTTCTTTTAAAATAGCAATGCACT	37	3	149094653	R	TM4SF1;TM4SF1-AS1;TM4SF1-AS1;TM4SF1-AS1	NM_014220;NR_046650;NR_109810;NR_109809	Body;TSS1500;TSS1500;TSS1500
TM4SF1;TM4SF1-AS1;TM4SF1-AS1;TM4SF1-AS1	chr3:149376596-149377278	chr3:149377219	cg26584465	3.3e-06	0.00073	-0.421	0.085	0.4	0.057	0.343	0.055	-0.057	-0.143	Yes	II	TGAAAGAGCATTTTGTAAAACAACATCTCATAAAATTACTACGCTATACTGTACCAATCT[CG]CTTTTGTATAATCTGCTTTCAAAGGAATGAACAGCAACAAAAAAGTCACTTGATTTAGAA	37	3	149095006	R	TM4SF1;TM4SF1-AS1;TM4SF1-AS1;TM4SF1-AS1	NM_014220;NR_046650;NR_109810;NR_109809	Body;TSS1500;TSS1500;TSS1500
PA2G4P4	chr3:156812297-156813043	chr3:156812869	cg25738116	0.0011	0.035	-0.31	0.092	0.761	0.052	0.721	0.064	-0.04	-0.052		II	CCTATATCGAATCATCTGATATCAAATCCTACAAATGAGCTCGGCCAAAAGGTTGAGCCA[CG]CTGTCTGACTGTATCATGTTCTCCAGTTGCAATGCAAGACTGAGGCAATCAGTTGTGAGC	37	3	156530658	R	PA2G4P4	NR_003284	TSS1500	chr3:156533839-156535131	N_Shelf
	chr3:157089148-157089854	chr3:157089731	cg26331343	1.1e-06	0.00034	-0.452	0.087	0.39	0.058	0.324	0.051	-0.066	-0.169		II	TTGATATGATGATTTCCAGAACCACACTACTAGTTGGATGGCCTTAGTGAAGCAGTTAAC[CG]CTCCATGCCCTAGCTTTCTGGTCTGCAAAACGGAGATAAAAATAGGCTAGGGTCGTGGGA	37	3	156807520	R				chr3:156806688-156807069	S_Shore
LINC00881;LINC00880	chr3:157089148-157089854	chr3:157089763	cg21243455	4.2e-09	5.9e-06	-0.716	0.11	0.19	0.046	0.128	0.04	-0.062	-0.325		II	GTTGGATGGCCTTAGTGAAGCAGTTAACCGCTCCATGCCCTAGCTTTCTGGTCTGCAAAA[CG]GAGATAAAAATAGGCTAGGGTCGTGGGATTTAAATGAGATAAGGTGCACATTGTTTAGCA	37	3	156807552	R	LINC00881;LINC00880	NR_034008;NR_034007	TSS200;Body	chr3:156806688-156807069	S_Shore
IQCJ-SCHIP1;IQCJ-SCHIP1;SCHIP1;SCHIP1;SCHIP1	chr3:159823885-159824879	chr3:159824544	cg22822553	0.00078	0.029	0.329	0.095	0.105	0.025	0.127	0.03	0.022	0.215		II	TACACAGATATAGCCATCAAACTTAGATTATGGTGACTAATGCTAAATGAAGAGTCCACA[CG]GGCTTTCTAGGTTCAGCAGGGCCAGACCTGTACTCTATGTACTCTTGACCCAGATTCAGA	37	3	159542333	F	IQCJ-SCHIP1;IQCJ-SCHIP1;SCHIP1;SCHIP1;SCHIP1	NM_001197114;NM_001197113;NM_014575;NM_001197107;NM_001197108	Body;Body;Body;Body;Body
EGFEM1P	chr3:168467081-168467630	chr3:168467525	cg07323488	0.0018	0.048	-0.158	0.049	0.552	0.034	0.52	0.035	-0.032	-0.058		II	GACATTGTGTCTTGACCTCACTGTTGATGGACCTTGTGAGTTCTCCAGTCTTCAGAGACT[CG]CTGCCATCTACTGGTTATTGTTACCAGTTCTGCTCCTCTAGTCTTGGAGTTGGGTCCCGA	37	3	168185313	R	EGFEM1P	NR_021485	Body
EGFEM1P	chr3:168517419-168518020	chr3:168517807	cg06000659	0.0012	0.038	-0.38	0.114	0.101	0.028	0.085	0.029	-0.016	-0.159		II	TGGAGTTTACACTTTCTCCTCAGAGATTTCTTTTGCTGTCAAATTGACCTTTGAGTCCTT[CG]TTATCTATGGGGGCGAATTACATGTTTCCACACACACAGTCTCTTTGTCTCTGGCTAAAT	37	3	168235595	R	EGFEM1P	NR_021485	Body
	chr3:170331037-170331552	chr3:170331438	cg08204161	3.8e-05	0.0041	-0.376	0.087	0.574	0.061	0.523	0.062	-0.051	-0.089		II	ACCCTTTTGCACACAGACAAAGGGCATATTTAGACTGCCCAGTCATGGGAGACTTCCCTG[CG]CACTGAAAGAGAGTAAAGGCAGGGAGTAAGGGCCTTAGAAAGAGGCAAAAACCTACTTCT	37	3	170049226	R
TNIK;TNIK;TNIK;TNIK;TNIK;TNIK;TNIK;TNIK	chr3:171306729-171307322	chr3:171307052	cg08248287	0.00024	0.014	-0.335	0.088	0.841	0.033	0.808	0.043	-0.033	-0.04		II	GGGAGGCTTGTCTACTGTGCATCTTCAGAAAAAAGATTTAGACCGAGAAATTCATGGCCA[CG]GCCAGAGGTTGATAGTAAAAAGGTAGCTAGTCTAAAAACACTCAGCCCTAATACCAAATC	37	3	171024841	F	TNIK;TNIK;TNIK;TNIK;TNIK;TNIK;TNIK;TNIK	NM_001161560;NM_015028;NM_001161563;NM_001161562;NM_001161561;NM_001161566;NM_001161565;NM_001161564	Body;Body;Body;Body;Body;Body;Body;Body
	chr3:172460298-172460726	chr3:172460541	cg08027970	0.0016	0.044	0.199	0.061	0.376	0.042	0.402	0.043	0.026	0.069		II	TTAAAATTACACCAGTCAATACGACTGTTTGTTTTCCCATCTTTGTGTTCCAGCTGCACT[CG]GTACAGAAATGGAGTGGAGAGACATTTAACTTAACCAGATTGTGCTTTTGCTCAGAACAG	37	3	172178331	F
	chr3:177410632-177411267	chr3:177411171	cg15329288	0.00013	0.0091	-0.232	0.058	0.715	0.033	0.687	0.033	-0.028	-0.039		II	ATATTTTTTAATATATCTAGTGAATTTGTAAAACCAAGAAAGGTATAGATGTGTTGAATA[CG]GAACAATTCCTGGAAAGCTAGGACTATAGGCCCGCATTGTATTTACTGAAAGAAGCATAA	37	3	177128959	F
LINC00578	chr3:177592534-177593228	chr3:177592962	cg03283042	1.2e-09	2.5e-06	-0.481	0.071	0.654	0.042	0.587	0.059	-0.067	-0.102		II	GCAGAGTGTCTTGTCATTTCCAGAGAAACCAGACAGCAGGTTTGATGTGGGTGAGAAATG[CG]CATGCCTGCTTTTGTAATTGGTAAGGCTGTCTAAGGATTTGATTCCTTGTGAGCCACATG	37	3	177310750	F	LINC00578	NR_047568	Body
MCF2L2	chr3:183185749-183186112	chr3:183185766	cg21450615	6.8e-05	0.006	-0.342	0.082	0.495	0.061	0.43	0.066	-0.065	-0.131	Yes	II	AATGTTTCCAGGGGTACTAGGCTCGGTTACAATATTTTGCTTGGTGGCCCAGAGTATAAA[CG]TGGATATCTTAGGCTGGTCTATAGCTGAAACGTCTATTTCATTTGCAAGCCTATCTTTGG	37	3	182903554	F	MCF2L2	NM_015078	Body
	chr3:188036324-188036814	chr3:188036584	cg07718431	8.2e-08	5.2e-05	-0.748	0.128	0.31	0.077	0.234	0.069	-0.076	-0.244		II	GACCTCCGGGCTGCACATGACCCATTTTTCAACATCACTGGCCAAAGTGCAACAAGGTCA[CG]TACTGCAAATATTTGTGATTAGAAAGATTCTTTCCTCTAAAAGTTGCCATGAGATAGTTC	37	3	187754372	R
	chr3:188950660-188951229	chr3:188951056	cg11889721	4.9e-09	6.6e-06	-0.789	0.122	0.307	0.076	0.211	0.067	-0.096	-0.314	Yes	II	GGCAATACGCCCAGCCGTGTGAATGGAGCTCTAGCTTCAGCATCAGGAAGCCTGGGTCGA[CG]TCTCCTCCTCTGACTCATTGCTTGCTGAAACATGAATCATATGCCCTTTCTCAGCACTGG	37	3	188668845	R				chr3:188665275-188665552	S_Shelf
CCDC50;CCDC50;UTS2D	chr3:191328667-191329179	chr3:191328932	cg23528751	5.6e-07	0.00021	-0.36	0.067	0.061	0.013	0.049	0.006	-0.012	-0.193		II	TTGTGTACACACTCTACTCCAAACTGGCCCAGAATTTTATCAGCTGCTCTTCATTCTGTA[CG]TTGTATTTGGGGTTTTTATGGCCATCTACCATCTCTCCTCTAATTCCGGGTGCAAAAAGA	37	3	191046721	R	CCDC50;CCDC50;UTS2D	NM_174908;NM_178335;NM_198152	TSS200;TSS200;5'UTR	chr3:191046948-191047710	N_Shore
TNK2;TNK2	chr3:195894647-195895138	chr3:195894917	cg00544413	0.0014	0.041	-0.199	0.06	0.034	0.006	0.03	0.003	-0.004	-0.129		II	ATATTTTCAAAAGCAAACAAGGACATCTGGCTTGATATTCATATTCAGAAGCCTAGTAAA[CG]GGAATGCCCAGGACATACAGACTCAGTTCTCCTAAAAGACTGAACCCCAATCCTAGCAGT	37	3	195621788	F	TNK2;TNK2	NM_001010938;NM_005781	Body;5'UTR	chr3:195622187-195623033	N_Shore
	chr3:197467052-197467879	chr3:197467523	cg17208748	6.8e-06	0.0012	-0.332	0.07	0.268	0.034	0.226	0.044	-0.042	-0.156		II	ACTCTTTGCTCCGGGTGAATTGCCCAGGAAGAATTGTGCACAGCCTGCTGTCTGCCTATG[CG]TCAAGAATGTAGCAGCCAACCTGCAGTTGTAAGGAAACCTTCCACAAAACAAAGAAGCTA	37	3	197194394	R
RGS12;RGS12	chr4:3342325-3343079	chr4:3342427	cg17491449	0.0018	0.047	0.306	0.095	0.465	0.075	0.509	0.078	0.044	0.095		II	AATTCTGGTCATTTCCTGGAGGAGGAGAGACAGGATGTTTTAATAGCCAGTTATTTCCTG[CG]CCGGAGTTGGTTGGGTCTTCAGACACCAGCTGAATGCTTAGGGATTCTTTCATTTCCTAA	37	4	3344154	F	RGS12;RGS12	NM_198229;NM_002926	Body;Body	chr4:3341783-3342021	S_Shelf
WFS1;WFS1	chr4:6297888-6298597	chr4:6298119	cg08703151	4.8e-08	3.5e-05	-0.466	0.078	0.757	0.044	0.7	0.054	-0.057	-0.075		II	AAGACAGGATTTCAGATTTATTTTTACCAAGGCCACCCCCTTGCTACCGTGGCGGTCGTG[CG]TGAAACTGGTGGTGAGCAGTGGCGGGCCAGGCCACCTTTAGTTGTCCTGCTGTTCGCAAG	37	4	6299846	F	WFS1;WFS1	NM_006005;NM_001145853	Body;Body	chr4:6303533-6304210	N_Shelf
WFS1;WFS1	chr4:6297888-6298597	chr4:6298346	cg01683717	0.00012	0.0086	-0.384	0.096	0.523	0.065	0.464	0.073	-0.06	-0.114		II	GCCCCAAACAAACCCTGGAGTAGGTTGGTTTTCATAAATGCCCTCTGGCTCTCTGGCAAG[CG]TTGGAAATGCCCTCAAACCCTGTAGTGCCTGGTCTTCCCTGGCCATCTCCTGGCAGTGTG	37	4	6300073	R	WFS1;WFS1	NM_001145853;NM_006005	Body;Body	chr4:6303533-6304210	N_Shelf
LOC101929095	chr4:15149904-15150396	chr4:15150067	cg02684133	0.00079	0.029	-0.293	0.085	0.063	0.015	0.052	0.012	-0.011	-0.172		II	GGCAGGATGACTCAGCAGAAAAGAGCCTGCTGCGGGGTCCGCCCACCCTCGGGTCAGCTG[CG]GCCAGAAAAGGAAGGCCTCTGTGAGACAAACAGAAAAGGACACTGCTCAGGTCCCCTGGG	37	4	15151691	F	LOC101929095	NR_125911	Body
PCDH7;PCDH7	chr4:30945438-30945859	chr4:30945815	cg26773880	1.7e-05	0.0023	-0.454	0.1	0.377	0.07	0.32	0.069	-0.057	-0.152	Yes	II	TGATTCCTGTGAAAACATGTGACATTCCTCCTTTGCAAAGGTTTCCAGATTCCTTCTCTC[CG]TGTTGCCAATCCTGCCGCCACCCAAGGCTGATCTTAATTCCATCGGGCCACAGTTAGTGC	37	4	30947437	R	PCDH7;PCDH7	NM_001173523;NM_032457	Body;Body
TBC1D1;TBC1D1;TBC1D1;TBC1D1;TBC1D1	chr4:38119641-38120126	chr4:38119771	cg06659436	3.9e-05	0.0041	0.495	0.115	0.652	0.077	0.715	0.058	0.063	0.097	Yes	II	AGCTATGATTTTCATACAGGGTCATGAAGAGGAGTGAGGATGGAAATGGGGAGGAGGGAG[CG]CTGTTTGTTAATGGTTTGTAAACAGCTCAGGCATTAAATTACTTGGTTAGTGAAGAAAAT	37	4	38121392	F	TBC1D1;TBC1D1;TBC1D1;TBC1D1;TBC1D1	NM_001253915;NM_001253913;NM_001253914;NM_015173;NM_001253912	TSS200;Body;Body;Body;Body
TBC1D1;TBC1D1;TBC1D1;TBC1D1;TBC1D1;TBC1D1	chr4:38119641-38120126	chr4:38119969	cg06056000	0.00034	0.017	0.438	0.118	0.438	0.083	0.507	0.098	0.069	0.158	Yes	II	CAGGCACTGGAGCTGCTGCTTGCAGAAAGTTCTGGGGCTCTGGAAGAGAAATTTTTCCTT[CG]GCTCATAAATGGGTAAAAAGACGTTAACAAACAAGCAGACTCCACTTTGGAAATGATAGC	37	4	38121590	F	TBC1D1;TBC1D1;TBC1D1;TBC1D1;TBC1D1;TBC1D1	NM_001253915;NM_001253913;NM_001253914;NM_001253915;NM_015173;NM_001253912	1stExon;Body;Body;5'UTR;Body;Body
TLR1	chr4:38803824-38804786	chr4:38804404	cg00646813	0.00026	0.015	-0.36	0.095	0.398	0.063	0.338	0.06	-0.061	-0.152		II	CTCCGGGAGTAACTGACTTATATCTCATTTTCTTTAACACTGAGAAGAGAATACAAATGG[CG]GGATTAGGTGAAGAGAAATGCTGTCAAAATCAACAACTAGCAGCTGCTCTGGAAGAAAAC	37	4	38806025	F	TLR1	NM_003263	5'UTR
	chr4:38949042-38950035	chr4:38949777	cg00907499	0.0014	0.042	0.337	0.103	0.457	0.078	0.509	0.088	0.052	0.114	Yes	II	AGCCCATTTGTACATAACCACCTTCCTGAAAATCCTTAACCCTCTCCTACCTTCCCAAAG[CG]TGGGGTTTGTTTACTTATCTAGACAGCCTTTAAGCTGAATCTTCAGTACCAAGCTCTGTG	37	4	38951398	F
MIR1273H;UGDH-AS1	chr4:39538781-39539564	chr4:39539274	cg12532854	0.0012	0.037	0.184	0.055	0.568	0.04	0.594	0.038	0.026	0.045		II	AAGAAAATGTTGCCGGGTGTGATGGTGGCTCATGTTGCTGTTGGTTGCTATGGGAGTGAA[CG]AAGGGGGACGAATGCAGAAATGAAGACAAAGACAAAAAGAGTATTTTTGGAAGAAGGGGT	37	4	39540894	F	MIR1273H;UGDH-AS1	NR_106996;NR_047679	Body;Body
APBB2;APBB2;APBB2	chr4:40918310-40918761	chr4:40918509	cg25486993	7.8e-10	1.8e-06	-0.748	0.109	0.077	0.025	0.051	0.012	-0.026	-0.342	Yes	II	TATAGGCACTACACTATTTACCCACAGCCTATCTCTTGGACAGTAAGAGTGCTTTAATGC[CG]TTAATGGCAGCAGGCCAGATTCTGTGGCAATCCCCATTTTTGGCAGTCCTTGTCACTCTC	37	4	40920526	R	APBB2;APBB2;APBB2	NM_173075;NM_001166050;NM_004307	Body;Body;Body
TXK	chr4:48127538-48128047	chr4:48127852	cg13974313	6.4e-05	0.0058	-0.295	0.071	0.653	0.044	0.608	0.052	-0.045	-0.069		II	TGGGATAGGCAGTTGGCCCTCCCATCTTTGGTATTTGTGTTTTTTCCTTGGAAGGATTTG[CG]CCCCTCTGTCCTCTAGGAGAGGCTCCTATTGACATTCCTTCCACCCCCAGAGGTTCCTGG	37	4	48129869	R	TXK	NM_003328	Body
LNX1;LNX1-AS2	chr4:53592442-53593251	chr4:53592842	cg04907325	0.00038	0.018	-0.356	0.097	0.205	0.042	0.176	0.042	-0.029	-0.14		II	GAAAAGGAAGTCCGGATTCCCACAGCCTGGGCCTCAGCTGGCTGCAGTCAGTCAATAGCT[CG]CAAAGCAAGGGGGAGGAGAAGGAAGAGAAATTGTAGTCGAGGGCGGGGTCTGGGGGCCGG	37	4	54459009	R	LNX1;LNX1-AS2	NM_001126328;NR_046827	TSS1500;TSS200
	chr4:56762170-56762825	chr4:56762707	cg19475533	8.5e-06	0.0014	-0.214	0.045	0.514	0.031	0.479	0.032	-0.035	-0.069	Yes	II	CTCCTCCACTGCCCTCTGTAGGTGTAGGATCTGTCTCTTGCGGAAGACTCTAACACAAGT[CG]TGAGTGCCTATCACCAAGCAAAGGCAGGGCGCAGTCCAGGCATCAGGCCCCTTGGCTCTC	37	4	57628873	R
	chr4:68732930-68733504	chr4:68733130	cg04962286	0.00021	0.013	-0.381	0.099	0.302	0.055	0.262	0.071	-0.04	-0.134	Yes	II	TATAAAACTGCCTGCATAGTTTCATCTCTGTAACTGAGTAACTTTTCTTATCTATAAAAC[CG]CCTGCATATCTCCCAGTTATTCTCTGTCATTGTGGATATGTCTCCAGGAAAGCACAAAGT	37	4	69598848	R
ADAMTS3	chr4:72295863-72296385	chr4:72296341	cg15089600	0.00068	0.026	-0.228	0.065	0.723	0.039	0.69	0.039	-0.034	-0.047	Yes	II	ATAACGTGTGAAAAACTGCGGTTTCTTCATGTGGCTAGAGGATCATGTGTGAAGAGTGCA[CG]AGTTAGGGAAGGATCAGATCTTGAAAGCCTTCAGTGTCTAACAAGTTTCTGGACATTATC	37	4	73162058	F	ADAMTS3	NM_014243	Body
	chr4:73434382-73434811	chr4:73434614	cg14867024	0.00056	0.023	-0.256	0.072	0.823	0.029	0.793	0.04	-0.03	-0.036		II	AATACTATCCTGGAATCCAAACGGATAGACAAGGATGGTGCTACCTCTTTCTGGAGAGTA[CG]TGAGCAAGGCCTGTTTTGTTAACATGTTCCTTAGGAGACAAAACTTAGGAGAGACACGCA	37	4	74300331	F
CXCL8	chr4:73740330-73741440	chr4:73740390	cg22697359	0.0014	0.041	-0.275	0.083	0.203	0.038	0.172	0.028	-0.031	-0.153		II	AGCTTCAGTATTTTAAATGTATATTAAAATTAAATTATTTTAAAGATCAAAGAAAACTTT[CG]TCATACTCCGTATTTGATAAGGAACAAATAGGAAGTGTGATGACTCAGGTTTGCCCTGAG	37	4	74606107	F	CXCL8	NM_000584	TSS200
CXCL8	chr4:73740330-73741440	chr4:73740400	cg12447051	0.00084	0.03	-0.301	0.087	0.161	0.031	0.134	0.034	-0.026	-0.163		II	TTTTAAATGTATATTAAAATTAAATTATTTTAAAGATCAAAGAAAACTTTCGTCATACTC[CG]TATTTGATAAGGAACAAATAGGAAGTGTGATGACTCAGGTTTGCCCTGAGGGGATGGGCC	37	4	74606117	F	CXCL8	NM_000584	TSS200
PLAC8;PLAC8	chr4:83113999-83114853	chr4:83114800	cg19255783	0.00013	0.0091	-0.307	0.077	0.515	0.051	0.468	0.063	-0.048	-0.093		II	TGAAAGGGGAGAGGTAACTGTGTTTCTATCGCAGGGCATAGTACATAGAACAGTTTCAGA[CG]CTCTTATTGGCCAGAGTAATCCAGCAGAAGTGGTTTCAATGTGTGTTTCTCTTATCTGGA	37	4	84035953	F	PLAC8;PLAC8	NM_001130715;NM_016619	TSS200;TSS200
AGPAT9;AGPAT9;AGPAT9	chr4:83548313-83548839	chr4:83548717	cg01642605	1.4e-05	0.0021	-0.464	0.101	0.712	0.059	0.642	0.063	-0.07	-0.098		II	GCATTGTTGGCCACAAAGTGCATGCAACCACTGCAAGTCTTACCCCATGCCCTGCTCCAG[CG]GCACCACACACAAAGACTGTGGTCTCATGGCCTGCTGTTGATTTAGCCCCTGTGCTAAAT	37	4	84469870	F	AGPAT9;AGPAT9;AGPAT9	NM_001256422;NM_001256421;NM_032717	Body;Body;Body
WDFY3	chr4:84814285-84814936	chr4:84814326	cg14591021	3.1e-05	0.0035	-0.25	0.057	0.748	0.031	0.717	0.034	-0.031	-0.041		II	TACCAACTATTCTTTATCTACCATTTATTTGCCTTCCCACAAGTTGATATCCCTAGAGTC[CG]TTTCCTTTATGTCATCATTTCTCTAAAAATGTACTGTTCTTTGCGGAGAATGCTATACAG	37	4	85735479	R	WDFY3	NM_014991	Body
ARHGAP24;ARHGAP24	chr4:85786988-85787551	chr4:85787145	cg16809806	0.00066	0.026	-0.244	0.069	0.921	0.013	0.909	0.018	-0.012	-0.013		II	TGCTCTGGTCTTGTTACAAATGTGGACATATCCTCTGTGAGAATGTGCTGACAGATTGCC[CG]GCCTGTCGCAGTGGACATTTAATTAAGTGACTGGAAAGTTAAAAGACACTAACAAGAGGA	37	4	86708298	F	ARHGAP24;ARHGAP24	NM_001025616;NM_001042669	Body;5'UTR
AFF1;AFF1	chr4:87011270-87011908	chr4:87011828	cg25924783	0.00016	0.011	-0.273	0.069	0.596	0.05	0.548	0.052	-0.049	-0.082	Yes	II	GCCCAGTTGAGCTTCCTGACTCACAGTCTAGAGCTGCTTCCATGATAAAGACTGAAGGAG[CG]GTGAGTCATTTTTTAAAGTCAGCTGATTTATGGGGATGTTGTTGTTTTGGCAAAACTAAC	37	4	87932980	F	AFF1;AFF1	NM_001166693;NM_005935	Body;Body
HSD17B11	chr4:87356718-87357362	chr4:87357313	cg03221563	0.00016	0.011	-0.354	0.09	0.657	0.054	0.614	0.066	-0.043	-0.065		II	CCTTTTGTCTCAATTTCTCAACTTACCTTGTACTTGGATTTTTGATGAAGCCAGTGTTTA[CG]AAATTAGGACACAGACATGTTGTTTTGACTCCAGTTATTTGTAAGGCAGCCAGTTCATCT	37	4	88278465	F	HSD17B11	NM_016245	Body
STPG2	chr4:97910091-97910471	chr4:97910195	cg22798877	7.4e-05	0.0063	-0.3	0.072	0.33	0.046	0.293	0.048	-0.037	-0.112		II	AGAGTCCTGTTGACTCCCTAGGTACTGTACTAACAAGGTGACATTCCTCCCACTCACCAC[CG]GGTGCTGCAGAAACTCTTGGGCAGAGCCATGTCATCGAACTCATCCTGTACTAAGTAAAT	37	4	98831346	F	STPG2	NM_174952	Body
TSPAN5	chr4:98573737-98574433	chr4:98574176	cg04754055	0.00011	0.0082	0.414	0.102	0.447	0.067	0.511	0.084	0.065	0.145		II	GTGCAGAGAAGGGAATTTTAACTTTCCATATATCCTGACTCATTAATCCTCAAGTTAACC[CG]TTACCAAAAACAGCCAACCTCTCAAACCTTTAAAGGTTTATGCGCACATCATATTTCACC	37	4	99495327	R	TSPAN5	NM_005723	Body
	chr4:104728141-104729087	chr4:104728300	cg23639660	0.001	0.034	-0.224	0.066	0.355	0.046	0.331	0.05	-0.024	-0.067		II	TATTTTCATACTATTTTGTAAATAACACTAAACTCTTTTTATCTCCATCAGCCTCAACCA[CG]TGGTACCATTTTGCATGCAGACCACTCAGGCTGAGGAGCATTAAATTTAATTTGTGCTAA	37	4	105649457	F
GSTCD;GSTCD	chr4:105808581-105809114	chr4:105808634	cg16758598	9e-08	5.5e-05	-0.336	0.058	0.829	0.027	0.795	0.031	-0.034	-0.041		II	CATAGATTAAAAAGCTTTGCATACTGTAGCCCCTGGCTACTTCTTTGATCTTCTCTTCTG[CG]GTCTGGAATTCACTAACTGCAGCAGTCCTCCCTTATTTGCAGTTTCGCTTTCTGTGGTTT	37	4	106729791	R	GSTCD;GSTCD	NM_024751;NM_001031720	Body;Body
GSTCD;GSTCD	chr4:105808581-105809114	chr4:105808703	cg08406981	5.6e-05	0.0052	-0.186	0.044	0.731	0.026	0.709	0.029	-0.022	-0.03		II	ATTCACTAACTGCAGCAGTCCTCCCTTATTTGCAGTTTCGCTTTCTGTGGTTTAGTTACC[CG]CAGTCAACTGTGGCCCAAAAATATTAAATGAAAAATTCCAGAAATAAACAATTTATAACT	37	4	106729860	R	GSTCD;GSTCD	NM_001031720;NM_024751	Body;Body
GSTCD;GSTCD	chr4:105808581-105809114	chr4:105808819	cg04561901	5.8e-05	0.0054	-0.429	0.102	0.457	0.069	0.394	0.096	-0.063	-0.137		II	ATAACTTTTAAATAGCACATCATTCTAAGTAGCATGATGAAATCTGGCACAATCCCACTG[CG]TTCTGCCTGGGACATGAATCATTCCTTTGCCCAGCAAATCCACACTGTGTACACTACTAG	37	4	106729976	R	GSTCD;GSTCD	NM_001031720;NM_024751	Body;Body
HADH	chr4:107997135-107997786	chr4:107997283	cg07005654	6e-05	0.0055	0.39	0.093	0.388	0.066	0.441	0.081	0.053	0.136	Yes	II	GAAATCATGTGTGGTAGATAGTTTGCATAACTTTGGGATTTTCCAGAGAGAGGATGAAAA[CG]GTGGCCCTCCTTGTAATGTCTAGGCACATGGGACATCCAGTGGAACTGTTGAGGGAGGAG	37	4	108918439	F	HADH	NM_005327	Body
	chr4:112113044-112113690	chr4:112113078	cg11685160	3e-05	0.0035	-0.506	0.115	0.834	0.047	0.791	0.053	-0.043	-0.051		II	TCACATTTGCCCCTCCATCCCCAATTCATATTTAAGTACATTGAAAGGATTCTTGAGAAG[CG]TGTGACAGAGATATCATAAGATCTGGAAAATCAGCAAGAAGATCTTAGCAAACTTGGCAA	37	4	113034234	F
	chr4:123504993-123506258	chr4:123505828	cg00738629	0.00085	0.03	0.134	0.039	0.027	0.003	0.029	0.003	0.002	0.071		II	CGCGGCCGCGCCATTTGCATTTCAATGCGACCCGCTTGTTGACTCAGTGCCCGGCGCTTC[CG]CAGCTCCCACCAGAATCTGCCTTTGTTGGTTTTAGCTCCGGTCAAGTCCACTTCTTGCAT	37	4	124426983	F				chr4:124426780-124427157	Island
LOC285419;LOC285419	chr4:123856572-123857208	chr4:123857164	cg25347526	0.00018	0.011	-0.387	0.099	0.408	0.074	0.352	0.083	-0.055	-0.136		II	GTATTTTCCCACTTAGAGAAGCTTTTGTACACTGAGCATGTGGCTGTTTAAATGCCCCAG[CG]GGACATCCAGAGGCTGCAAAAACGGGAAAAATTATTTGGAACAATTTGCTTTCGTTCAAG	37	4	124778319	F	LOC285419;LOC285419	NR_027106;NR_027105	Body;Body
	chr4:128596811-128597421	chr4:128596963	cg11208099	0.0007	0.027	0.256	0.073	0.427	0.052	0.466	0.067	0.039	0.091		II	GTGGTTGTCTTCCACCAGTGACACAGCTGATCATAAATCTGAGTTTAAACACCCATTCAC[CG]CTTGTGTTTCCTCAGTGCAAGGTTATACCACATATGCGCTCTCTTGTGATTTATTTTTGC	37	4	129518118	R
PHF17;PHF17	chr4:128845927-128846517	chr4:128846433	cg22868951	6e-07	0.00022	-0.341	0.064	0.49	0.042	0.441	0.052	-0.049	-0.1		II	AGGTGTTTAGGACAGACCTGATCACTGCCATGAAGTTGCATGACTCCTACCAGCTGAATC[CG]GATGAGTACTATGTGTTGGCAGATCCCTGGAGACAGGAATGGGAGAAAGGGGTCCAGGTG	37	4	129767588	R	PHF17;PHF17	NM_024900;NM_199320	Body;Body
MAML3	chr4:139875233-139875942	chr4:139875554	cg05001330	0.0019	0.049	0.403	0.126	0.382	0.089	0.448	0.103	0.065	0.171	Yes	II	ACACCTTTCTTTCTCAACATAATTAATGAGGCTCATCAAAACCCTAGAAAACAAGCCCAG[CG]CACCAGCCACTCTCATTGACATGTTAATAGGGGGTCAGGTGCTCCTGACCTCACAGCAGG	37	4	140796708	R	MAML3	NM_018717	Body
	chr4:141140612-141141178	chr4:141140899	cg09992973	0.0013	0.039	0.445	0.134	0.46	0.097	0.532	0.104	0.072	0.157	Yes	II	TGATGAGGCCCATTCCCACAGGGCTGGTAAACAGCAATCTAGGACAATTGAGGGAGACAG[CG]GTAGCACTGCAAACACAGGTGTCAGAGTTTTAATCCCAGCTCTGTGCCTAATTTGCTATT	37	4	142062053	F
INPP4B;INPP4B	chr4:142265320-142266101	chr4:142265422	cg04593580	0.00055	0.023	-0.283	0.079	0.523	0.059	0.478	0.056	-0.044	-0.085		II	TAACTTCTATTTCAGTTACTTTCTCTTTCCATAATGATAGTCATTCATGTCTTAAATCAC[CG]TTAGTAACAGATAATATTAATTGATTTTCTATGGATTTTTATTTAGCAGATGTACAAGGG	37	4	143186575	R	INPP4B;INPP4B	NM_003866;NM_001101669	Body;Body
	chr4:143116786-143117171	chr4:143117155	cg13505986	0.00049	0.022	0.227	0.063	0.557	0.047	0.593	0.052	0.037	0.066	Yes	II	TACAAAAGCCACAGGAGACATCCGTGGAGAAACTGAACACCATGTCTTGAACAGGTGTAA[CG]GTTATGGAAACCTCTGATTTGTAGTCAAGTTGAACAGAAGTGTGGGAAGCTGGGGATCCA	37	4	144038308	F
SMAD1	chr4:145481031-145481708	chr4:145481110	cg13309020	0.00049	0.021	-0.186	0.052	0.38	0.032	0.348	0.037	-0.032	-0.085		II	TGACTCTTGCAAGAAGATATTTTCAATGTCTATGCAGATCAGGTAGGTAAGAGTTAAGTG[CG]GGGGAGTTGGCATCATCTAAAAGACTGTAGAAATTGGACCAAAAATGTGGAGTTCTAAAG	37	4	146402262	F	SMAD1	NM_005900	TSS1500	chr4:146402870-146403983	N_Shore
FAM160A1	chr4:151430512-151431235	chr4:151430821	cg19413725	3e-05	0.0035	-0.419	0.096	0.548	0.065	0.479	0.059	-0.069	-0.125		II	TGCTTACCTTTGAGAAAATGCACTCAAATCAACATGATACGATGCTTTCAGTATAGTAGA[CG]GCTCTGTAAGCCTAACATTTTGGTAGGAAGCCTTAGTTTACACGGGCAGTAACAAAAGTT	37	4	152351973	F	FAM160A1	NM_001109977	5'UTR
TMEM154	chr4:152640198-152640907	chr4:152640823	cg25351755	0.00032	0.016	-0.37	0.099	0.096	0.027	0.083	0.02	-0.013	-0.132		II	TGTAACACACTTCCTCTTCTCCACACTATGCACATATCCAGCCGCGTAAATGATCTCATA[CG]AATTATAGGCACGGAGGAGGTAAGCAAAAAGTGTTCCACCCTGGTTCCCAATCCCCCCGC	37	4	153561975	F	TMEM154	NM_152680	Body
	chr4:154973633-154973988	chr4:154973720	cg07483713	0.0013	0.039	-0.221	0.067	0.529	0.045	0.49	0.056	-0.039	-0.073		II	TCCTCCCTGCCCCTTATATTAACTTCATTGGAAACTATTCTTTGGATTTTATGCACTCAA[CG]TATTGAATCAAAGTGAGAAAGGCAGAAAAGATGCCTTGTACCCATCGTGCTACTGTGCTT	37	4	155894872	F
SH3RF1	chr4:169249467-169249993	chr4:169249668	cg10580816	0.00014	0.0096	-0.465	0.117	0.127	0.037	0.102	0.032	-0.025	-0.194		II	TGCATGTTAAAGCACACAATTATCTGCTGGTTAAAAAAACATACAAGGATCCAATCCCCC[CG]TTGGAGACACACAGAGCAACAGTAGGAAGGATACATTTCCAGCAAGCTGTGACTCTTTAA	37	4	170170819	R	SH3RF1	NM_020870	Body
GALNT7	chr4:173242755-173243802	chr4:173243479	cg21015582	0.00054	0.023	0.384	0.107	0.485	0.073	0.549	0.082	0.064	0.131		II	CCATTTCTGTTTAACAGTGATTCATTAGTTTGGGCTGTAGAGTGGATCAGCTGGTGTTTA[CG]AAGGTATCATTGTACCAGTGAGTCACAGAGGCATCTACTGATTCTCATTCACTCTCAGAA	37	4	174164630	F	GALNT7	NM_017423	Body
SNX25	chr4:185357132-185357704	chr4:185357213	cg11985408	9.9e-06	0.0016	-0.505	0.108	0.706	0.062	0.641	0.093	-0.065	-0.092		II	CCATTCACTTATCCTCTCCCAAATGCGTAGTATATATAAAGTACACAGTGATCTGCAAAC[CG]CTTCAAACAGGAACAGTTAGACCCATCCGTTCATTAATATTTCAAAATATTTGACTACAG	37	4	186278367	R	SNX25	NM_031953	Body
	chr5:1555107-1555854	chr5:1555676	cg23939096	0.00086	0.03	-0.321	0.093	0.77	0.052	0.738	0.058	-0.032	-0.041		II	TGCCCAATGTACGGCATTCCTTGTGGTGAACCACAGGGCTGGCCCAGGATTCTTAGATGT[CG]GAGGAGGCGAAGATGCCACGTCCAGCAGAAAGAGCTGCACAGTGGCGGCCGCGCGTCAGA	37	5	1555791	R				chr5:1553035-1553269	S_Shelf
NDUFS6;MRPL36	chr5:1799764-1800559	chr5:1800428	cg15095922	0.00077	0.028	-0.322	0.093	0.15	0.031	0.131	0.038	-0.019	-0.127		I	CATTCGCCTTCCTTTTTGTGTGTGTCCGGGTGAGTTGCAGACGTGGCTGCGTCCACTCCG[CG]CTCCCTGCAGGCCCCAACGCTTCATCGCAGCGCCCACTTTTTCCACCTGACCCGGCGAAC	37	5	1800542	R	NDUFS6;MRPL36	NM_004553;NM_032479	TSS1500;TSS1500	chr5:1799461-1801905	Island
NDUFS6;MRPL36	chr5:1799764-1800559	chr5:1800492	cg12287936	8e-05	0.0067	-0.285	0.069	0.306	0.042	0.275	0.058	-0.031	-0.101		II	CCCTGCAGGCCCCAACGCTTCATCGCAGCGCCCACTTTTTCCACCTGACCCGGCGAACAC[CG]GGCGGGCCGCTGGAGTTTATCAGCTCCAGGACAAATCTGCCTCTGACCACCACGTTTGCT	37	5	1800606	F	NDUFS6;MRPL36	NM_004553;NM_032479	TSS1500;TSS1500	chr5:1799461-1801905	Island
DAP	chr5:10724770-10725554	chr5:10725434	cg25143743	0.00042	0.019	-0.285	0.078	0.434	0.063	0.377	0.057	-0.058	-0.133		II	GGCCAGGGGTTTCTGAGTGGTTGTTGTGTTCCTGGTTCTGAGGCTCCTGCCCACAAGATC[CG]AAGACTCACCAGGGCAGCTGCTGACCTTCAGGTGGAGGCAGGGAGCCTCTGCAGAAGCCG	37	5	10725546	R	DAP	NM_004394	Body
CTNND2;CTNND2;CTNND2	chr5:11724842-11725383	chr5:11725113	cg07891033	0.00054	0.023	0.278	0.078	0.298	0.044	0.344	0.05	0.047	0.157		II	TTTTCCATGGGAGGCCACAGAGCCAGCTCATTTAGAGCCCAGGGCATGAACTTGCACGTG[CG]TTTTATGATTGCAGCCCAGTGACAGCAACTTGAACATGATCGATGGGCTGCCTCAGGCAT	37	5	11725225	F	CTNND2;CTNND2;CTNND2	NR_109988;NM_001332;NM_001288717	Body;Body;5'UTR
	chr5:14008889-14009474	chr5:14008941	cg02556436	0.0017	0.047	-0.304	0.094	0.187	0.04	0.17	0.051	-0.017	-0.091		II	AAAGCGTTCATTCCACCAGTTCTATGCCCTTCACCCCATGCATCGGGCCTGGCCATGGGC[CG]GGCCTGCCCCTGCAAGGACAGGACAAACTGATCCATGTCCTGTCTCGAAGCTGGTTTCCT	37	5	14009050	F				chr5:14011619-14012041	N_Shelf
	chr5:33240511-33241167	chr5:33240686	cg08340042	6.6e-05	0.0059	0.506	0.121	0.616	0.08	0.68	0.086	0.064	0.103	Yes	II	CGGCAGTAATTTAAGAACAAAACAGCAACATTTGGACTAACATTTGCTGACCCAACATGG[CG]TTTGGCCATACTGAATAATGACTTCATAAAAGGATCTCATTGGCTGTTACTACACCGCCC	37	5	33240792	R
	chr5:33240511-33241167	chr5:33240766	cg14685975	0.0014	0.04	0.363	0.11	0.594	0.075	0.64	0.081	0.046	0.077	Yes	II	TGACTTCATAAAAGGATCTCATTGGCTGTTACTACACCGCCCTTGTATAATTATTGCTCA[CG]CCCAATTTGTTTGTTTGTTTAACCAACTGCCTTATCTGATGACTCTGCAGAATTTGAGAT	37	5	33240872	R
	chr5:37090235-37090915	chr5:37090851	cg20883121	0.00022	0.013	-0.386	0.101	0.93	0.019	0.912	0.024	-0.018	-0.019		II	AATGACTTGGCTTACACTGTTTATTTATTGCAGAACCCTCAAAACAGCCTTAATTAAGTC[CG]CTCTTGAGCCCACCCTGTGTGCTCTTTTTCTTTGATTTCAGCAATTCCTAGATCAATGTA	37	5	37090953	R
CARD6	chr5:40841430-40841945	chr5:40841488	cg05981038	0.00052	0.022	-0.418	0.116	0.536	0.078	0.472	0.076	-0.064	-0.119		II	AAAAAGTTGCTTGAAATCCTTCAACATGATCCTGATTCTATCTTAGACACGTTAACTTCT[CG]GAGGCTGATTTCTGAGGAAGAGTATGAGACTCTGGAGAATGTTACAGATCTCCTGAAGAA	37	5	40841590	R	CARD6	NM_032587	1stExon
ITGA1	chr5:52895064-52895570	chr5:52895161	cg24935345	0.00026	0.014	0.334	0.088	0.726	0.049	0.761	0.047	0.036	0.049		II	TCAATGAAAAAAAAATGCTGGCTATACTCAGTCTGTTGATTTCATGACTGGGTCACAATC[CG]TACTTAGAACATTTGATTTAGAGGTGATAGGAATCTACAGGCCAGCCAGACTGAATTTCT	37	5	52190992	R	ITGA1	NM_181501	Body
PDE4D;PDE4D;PDE4D;PDE4D;PDE4D;PDE4D	chr5:59069143-59069796	chr5:59069684	cg09200454	2.5e-06	0.0006	-0.415	0.083	0.372	0.053	0.316	0.058	-0.057	-0.153		II	TCTCTCTTCTGTGATGCTCTGAATGACTCACAGTTCCAGATGGCCTTGTCAGCCTTTATC[CG]CATTCCACTCTTGGCACCATTAACCTGGTCTACTGTGGTTGCAACAAATAACTTTTCTTG	37	5	58365511	R	PDE4D;PDE4D;PDE4D;PDE4D;PDE4D;PDE4D	NM_001197220;NM_001197219;NM_006203;NM_001197218;NM_001104631;NM_001165899	Body;Body;Body;Body;Body;Body
	chr5:62041374-62042473	chr5:62041793	cg12481170	0.00037	0.018	0.285	0.077	0.547	0.054	0.582	0.055	0.035	0.064		II	ACAGGCTTTCCAGCCACCAAACAACTTTCTGCAGGGAACCCAGGGGCTATCTTGGTCCTG[CG]AAGGAGAAGGTTACCTGCTAAGTCACTGTGCAATGATCAATTCTCAGTTGTTCCCTAATC	37	5	61337620	F
HOMER1;HOMER1;HOMER1	chr5:79504105-79504451	chr5:79504189	cg14342218	0.0014	0.041	0.342	0.104	0.472	0.078	0.521	0.086	0.05	0.105		II	AAACAGCAGCCTGCGAGATCTAGAATTTTTTTTTTTAAATCAACAGAATCTCAAGAAAGA[CG]AGTTTAAGAGTGACTTGGGAGTAGTCCCACTGAGCTTAATGTATACAGAACCCTGGCAAT	37	5	78800012	F	HOMER1;HOMER1;HOMER1	NM_004272;NM_001277077;NM_001277078	Body;Body;Body
	chr5:82375343-82375999	chr5:82375822	cg26336078	0.00078	0.029	0.3	0.086	0.389	0.059	0.436	0.069	0.046	0.119		II	TTTACTGATGAGGTAAAGCTAATAAGCATCTATTTGATTTTCCTGCCAGTAGCACCCTGA[CG]TTGCCCACCTGCTGTTTCCCCCTCTGAGGTCACTTAATTAAGGAGTATTTTTTATGTGAC	37	5	81671641	R
LOC101929710	chr5:96247127-96247799	chr5:96247217	cg24299541	2.7e-05	0.0032	-0.328	0.074	0.706	0.041	0.656	0.053	-0.05	-0.071		II	TCACTATGTCTGACTGGGCAACACACATTCCTTTATTTTTCTGTTTCTAATCTTTGCAGG[CG]GTGGTACTAAATAGCCAAACCACATAGAATGAGGTCTTAATTGGAGTGAGTTGGATTCTG	37	5	95582921	F	LOC101929710	NR_130776	Body
PCSK1;PCSK1;LOC101929710	chr5:96433054-96434016	chr5:96433601	cg26904823	0.0015	0.042	0.316	0.096	0.272	0.057	0.313	0.067	0.04	0.148		II	GTGCTTTCCCTCCCTTCCATCCATTTTCTCTGTATTTACTTTATTATCTCATGTGTGTGG[CG]GGGAGGGGGGGAGGCTATAGGATTCTTATAATGGCCCTTTGGGCATCAGCACCTGCTATG	37	5	95769305	R	PCSK1;PCSK1;LOC101929710	NM_001177875;NM_000439;NR_130776	TSS1500;TSS1500;Body	chr5:95768874-95769080	S_Shore
PCSK1;LOC101929710	chr5:96433054-96434016	chr5:96433898	cg01129674	0.0012	0.038	0.341	0.102	0.564	0.072	0.616	0.074	0.052	0.092		II	TTACTTCCCTCCTCCCCTTTGTTTCTCAACCTCAGTAAAACAATATCAGTAGTTATACTC[CG]ATATTGCAAAGCCAGCGCCACCACCACCTTTTAGGGTGTTTATCAGTAAAATGATTAATC	37	5	95769602	R	PCSK1;LOC101929710	NM_000439;NR_130776	TSS1500;Body	chr5:95768874-95769080	S_Shore
	chr5:100758834-100760073	chr5:100758987	cg14003883	0.00045	0.02	0.334	0.092	0.389	0.061	0.434	0.07	0.045	0.115		II	CCTCCTTCAATAGTGGGAATCAAATTTCAACATGAGGTTTGGAGAGGACAATATTCAAAC[CG]TAGCAGCAACAATTGTTATTTAGGTAGTAAGTCTGATGTGTGCAGAGACAAAACACTCAC	37	5	100094691	F
	chr5:102795838-102796473	chr5:102796317	cg15337521	0.0003	0.016	0.429	0.114	0.524	0.083	0.589	0.09	0.065	0.123	Yes	II	GTCACCTGCAATCCATGTTAGGAACCAGGTTTGTCGGTCAATAGTCTAGGACTCATAGAT[CG]ATCTGTGCCTCTGCAACCAGGGAATCTGACATGGTACCAAAATGTTTATTTATTTCCCAG	37	5	102132021	F
EPB41L4A	chr5:112333159-112333847	chr5:112333325	cg21321148	0.00079	0.029	-0.304	0.087	0.251	0.044	0.221	0.043	-0.03	-0.118		II	CCTCTAGGAAATATATTGGGGGGTGGGAGAGGGAGATGTCAAAAAGGGGGGAAGGGAAAA[CG]GCAGGAATGTGCATGTCAACTGCATGCTGACCTTACCAGCCAATTAAGGAAATGCTCGGC	37	5	111669022	F	EPB41L4A	NM_022140	Body
	chr5:112958502-112958898	chr5:112958618	cg08381046	5.2e-05	0.005	-0.444	0.105	0.657	0.07	0.579	0.078	-0.078	-0.119	Yes	II	ACTGCCAAGCAGATGGTTAAGTTGGTTACTCAGTGTTTCTTTAGTCTGTGGGACTTGAGG[CG]CAGTGCCAAACCCTGCAGCTCAGATCTCTTTCAGGCTTTCCCTGTGTACCCTGGTGACTC	37	5	112294315	F
	chr5:124461699-124462468	chr5:124462332	cg11229005	0.00067	0.026	0.394	0.112	0.334	0.076	0.388	0.087	0.055	0.164		II	AATGTGCCTGGATGAGGCAGTAATAGAATTAGAGCCTCCACAAGCTGGACTCAGGACTGT[CG]TGAACATTCTCTGGTTTTGCATGAAACATGTGAGAGAGAGCCTTGGGATTCATCTCTTAG	37	5	123798025	R
	chr5:124633952-124635435	chr5:124635196	cg15392124	0.0004	0.019	0.361	0.098	0.296	0.06	0.34	0.062	0.044	0.147		II	ACACTGTAACAGTAAGAGGAAGAAACAAAACTTCATTTAGTGATTAATGTAAACCAGTCA[CG]AATAATGTTCCAGTAAAAGCCTAGGGGAAGAGCCTATTCAAATTGCAATGTGCTTTTGGT	37	5	123970889	F
	chr5:125408931-125409881	chr5:125409138	cg21766413	0.00038	0.018	-0.303	0.082	0.486	0.053	0.441	0.076	-0.044	-0.092		II	AAAGGAGAGAGTTGGGAATTAGACCTTGCACCAAATAATCTACATCCCTGCAAGTGAGTG[CG]CCGTATTTCAAGCTATTCTGGTTGGCTGAGCAAAGCCCTGCATTTTTGTTAACTCCCTTT	37	5	124744831	F
	chr5:125424169-125425187	chr5:125424901	cg10179043	0.00018	0.011	0.371	0.095	0.24	0.05	0.292	0.059	0.052	0.218		II	AATAAAGGTCACTTGGAGGCTTCCTGCTGCTGTTCAGAAGGTCCTTGCCTAATTAATTCC[CG]ACACTTTTTTCCCTATGACTGTGATTAGCAGCTGCAATCAGGTTGAGCAATTAGCTGCCT	37	5	124760594	R
MARCH3	chr5:127004146-127004554	chr5:127004255	cg16132619	0.00065	0.026	-0.41	0.116	0.138	0.038	0.111	0.033	-0.026	-0.192		II	TTGTTTTTATTATCTATATATAGCAATGAATGATCTGCTCCCTATAAATAGGCTGCAAAA[CG]GGGCTGTGCCTTTAGCAAACATTAAAGTGGAAATGGCCCTGACACAGATCAATAATGCTT	37	5	126339947	F	MARCH3	NM_178450	5'UTR
	chr5:128199058-128199548	chr5:128199406	cg06031000	1.5e-08	1.5e-05	-0.507	0.082	0.763	0.047	0.701	0.042	-0.061	-0.08		II	GAGGCCATTGACCAGGGTAAAGTAGTATCCCATGAAAGGCACACTGTAAATACTCATGAC[CG]CCTTTCCTGTAGCCCCATCAGGGCAGGACTAGAATTTATAACCCCTCTCCAGGGAGAGCC	37	5	127535098	R
FSTL4	chr5:133256232-133256730	chr5:133256463	cg22631655	0.00011	0.0083	-0.212	0.053	0.391	0.035	0.367	0.043	-0.024	-0.062		II	GAGGAGCCAAGGGGGAGTGCGCATGCCCAGTGTCTCCTGAACAAACAGGGCAACATCTCC[CG]GACCTTGTGACTTTGGCTGGTGTTTACAGAGTGAAGCTGCTTTGGCGTATCCTGGTGAGC	37	5	132592155	F	FSTL4	NM_015082	Body			FSTL4
	chr5:135491708-135492328	chr5:135491953	cg16092017	0.00027	0.015	-0.288	0.076	0.198	0.033	0.173	0.031	-0.025	-0.127		II	TAGAGCGCTGCAGGTGAGCATGCCGGCGGCCAGGTGCCTCCGAGTTCCTCGGTTACCCGG[CG]CTCAGGCCTGCTCCTCACTAGGGACCACTTAGCTGAGCCAGAGAGATTGCAGTGTTGACT	37	5	134827643	F				chr5:134827285-134827644	Island
	chr5:135491708-135492328	chr5:135492130	cg25383593	6e-05	0.0055	-0.373	0.089	0.157	0.033	0.128	0.027	-0.029	-0.187		II	TGGATGAAATCCTAATGAGTCAATTTCCTAACCTGCCAGAGAGGCAGCCTAGGGGAACCA[CG]GGAAGTGCCCTCTGCTCTCAAGAATGCCTGGAGCTAAGAGGGGAGCCTTAGTACCCCGAA	37	5	134827820	R				chr5:134825398-134826496	S_Shore
TGFBI	chr5:136058527-136058890	chr5:136058672	cg03946667	8.7e-11	4e-07	-0.544	0.074	0.231	0.038	0.183	0.041	-0.047	-0.206		I	CTCAAACAGAATGTGCATTTGAGGGCAGAATGTGTAAATATTGCACTACTGTGTTATAAC[CG]TCAGGAGCCATGCTGATGATGAAACGTCCCAGATGCCGGTGCTGGAAAGGTCCCTGGCTT	37	5	135394361	F	TGFBI	NM_000358	Body
TGFBI	chr5:136058527-136058890	chr5:136058698	cg27044597	1.4e-12	2e-08	-0.958	0.117	0.143	0.04	0.084	0.024	-0.059	-0.414	Yes	II	AGAATGTGTAAATATTGCACTACTGTGTTATAACCGTCAGGAGCCATGCTGATGATGAAA[CG]TCCCAGATGCCGGTGCTGGAAAGGTCCCTGGCTTTCCAAGCAAATATTTATCTCATGGAA	37	5	135394387	R	TGFBI	NM_000358	Body
TGFBI	chr5:136058527-136058890	chr5:136058710	cg17935411	1e-05	0.0016	-0.46	0.099	0.081	0.022	0.063	0.015	-0.018	-0.224		II	TATTGCACTACTGTGTTATAACCGTCAGGAGCCATGCTGATGATGAAACGTCCCAGATGC[CG]GTGCTGGAAAGGTCCCTGGCTTTCCAAGCAAATATTTATCTCATGGAAACATGAGTCATA	37	5	135394399	R	TGFBI	NM_000358	Body
DIAPH1;DIAPH1	chr5:141521145-141521699	chr5:141521455	cg26849382	0.0017	0.046	-0.235	0.073	0.551	0.047	0.517	0.059	-0.034	-0.062	Yes	II	GTAATACAATCACATGGATTCTTCCCCTTGACACTCCAACCATTGTTCTCCCACACCCTG[CG]GATCACAGGAGTTTACATGTTGCTTTTAATGAACCAAGCCTGATAGTAACTCTCCTCTTC	37	5	140901022	F	DIAPH1;DIAPH1	NM_001079812;NM_005219	Body;Body
PPP2R2B;PPP2R2B;PPP2R2B;PPP2R2B;PPP2R2B;PPP2R2B;PPP2R2B;PPP2R2B;PPP2R2B;PPP2R2B	chr5:146667683-146668151	chr5:146667755	cg25818660	0.00039	0.019	-0.264	0.072	0.595	0.05	0.547	0.052	-0.048	-0.081	Yes	II	GCTTTGTTTTTCTGTTTCTCTCTTTGTCTGTCTTGCTTAGGGGCCACCTGGTCTCTTAAA[CG]CCTTCTCTCTGCATGTCTGGCCCTTTCTCCTCTTTTTACCAATGACTTCATCTGTTTACC	37	5	146047318	R	PPP2R2B;PPP2R2B;PPP2R2B;PPP2R2B;PPP2R2B;PPP2R2B;PPP2R2B;PPP2R2B;PPP2R2B;PPP2R2B	NR_073526;NR_073527;NM_001271948;NM_181678;NM_181675;NM_181677;NM_181676;NM_181674;NM_001271900;NM_001271899	Body;Body;Body;Body;Body;Body;Body;Body;Body;Body
	chr5:150487417-150488288	chr5:150488014	cg11100481	0.00017	0.011	0.22	0.056	0.248	0.031	0.273	0.033	0.025	0.101		II	TCTTGTGTAACTTGGCCATGGCAGGGGTTCTCATTGCTAACTAATAGACGGGTCTGGATG[CG]CAGAGTCCTTGAGGATAGTAATAGTGTCAGGATTGCAGAACCCTAATGGAGAATGCATGT	37	5	149867577	F				chr5:149865064-149866038	S_Shore
	chr5:153122290-153122954	chr5:153122611	cg26294955	8e-05	0.0067	0.412	0.1	0.15	0.036	0.184	0.04	0.034	0.224		II	GCCACTGAGCTTGCTTTCACTGTGCTTTGTGGTCTCTGTCTCCCCTACTGTGACTTGAGC[CG]CCCCTATAAAAGTCATCTTCACCACTTTGAAAAGTGCTGCCGGCCTGGGCAAACATAAGC	37	5	152502171	R
GALNT10	chr5:154287191-154287598	chr5:154287370	cg12590163	0.00021	0.013	-0.426	0.111	0.589	0.082	0.512	0.091	-0.077	-0.131	Yes	II	CTCACTCCAGCCAAATCAGGCTCCTTGCCCTTAAGTAAATATGCCCTTCACTTTCTAACT[CG]CATTCTTTCCACATACTTTCCCTCTAGCTGGATTCCACCCCCAACCCCCACCCCTCAACT	37	5	153666930	R	GALNT10	NM_198321	Body
	chr5:155616656-155617196	chr5:155616835	cg09411409	0.00092	0.032	-0.299	0.087	0.671	0.057	0.628	0.075	-0.043	-0.064	Yes	II	GCTCCAGGCTCATCATGTGTTTTCCCTGGAATCATGGGATCAGCCATTTCTCCATGGGGC[CG]TGCTTCTTTTTTACTGGAAAATCATAGAAAAAGCAAGCAAGATCTGGGCAATGGGTACCC	37	5	154996395	R
EBF1;EBF1;EBF1	chr5:158979959-158980455	chr5:158980196	cg16793592	0.00031	0.016	-0.311	0.083	0.074	0.018	0.061	0.013	-0.013	-0.18		II	TAGACCCCATTTCCTTCAACAAAGATATTATTATTTGTCCTCTCTCCAAACCTGGGTCAG[CG]TCTGACTCACTTCACGTCTCATATGTCAACAGAGAAGAAAGTCCTCACCCTGAACGTGTG	37	5	158407204	R	EBF1;EBF1;EBF1	NM_001290360;NM_024007;NM_182708	Body;Body;Body
	chr5:160181927-160182422	chr5:160182105	cg19648783	0.00039	0.019	-0.319	0.087	0.613	0.06	0.57	0.062	-0.043	-0.07		II	AAATCCCCAAGTGCCTTTTAGTAGGGTGAAGGCATTAGGTTACAGGGCGGGCAGATGGGG[CG]TCCCATTAGTGAACTGACACTGGGTTCCTGTAGGTTCCATTAGTGTCTCCGATATTGACC	37	5	159609112	F
	chr5:163760376-163760955	chr5:163760589	cg02104138	1.3e-05	0.002	-0.55	0.12	0.191	0.05	0.149	0.046	-0.041	-0.217	Yes	II	TCCATCTCTCTAGCAATAGAAATAGAAAAGTCTGGGCTCATGACCTACACAAAGACCAAT[CG]ACCCCTTAAGTGATGTCAGCTTATAGACATTGAGAGAATGAGGCTTGCACTTTCTGATAA	37	5	163187595	F
ODZ2	chr5:168086147-168086840	chr5:168086451	cg05207048	0.0011	0.035	-0.251	0.074	0.053	0.011	0.046	0.01	-0.006	-0.118		II	TCATGCCACTTTGGGGTATGACTGATGACTCAAAGGCACAGCCTTCACATTGCATGCCAA[CG]TGGGTTATTTTTCAGAGGCCAGGGAAAAGGAGAGAACTGGGCGGGGAGAGGTGGTGTTTA	37	5	167513456	R	ODZ2	NM_001122679	Body
	chr5:170757151-170757772	chr5:170757551	cg19938522	7.7e-07	0.00026	-0.562	0.106	0.114	0.03	0.082	0.024	-0.033	-0.285		II	GAATTCCCGAGGCACATGCATATTTTGACCAACTATTTTAACAAGTTCCAAGCAGAGCAT[CG]TAGCAAAAACAAGTGTAAGCAATTGCTCTCTGGGCAGAGAAAATGCATACGGGCCATTTT	37	5	170184555	R
SH3PXD2B;SH3PXD2B	chr5:172437382-172438018	chr5:172437839	cg03510269	2.9e-07	0.00013	-0.407	0.074	0.536	0.052	0.478	0.055	-0.058	-0.108		II	CTGCACTCTGTCCACAGGGCACGCAGCGAAGGCTCAGGTGGCTGGTTGAGCTGAGGGCTC[CG]CTTATCCCTGTGTGCAGAGGTGTGCCAAATGGGGAAATGGCGGCAGGAGTAGGGGGAGAG	37	5	171864843	R	SH3PXD2B;SH3PXD2B	NM_001308175;NM_001017995	Body;Body
	chr5:172724557-172725094	chr5:172724589	cg04906629	0.00033	0.017	-0.296	0.079	0.263	0.046	0.228	0.038	-0.035	-0.132		II	CTGGAGTTTGGGTGGGAGAAAGAAGTACTATCAAGGGTGTTATTGAGACAAGATTGGCAA[CG]TCTGAATGGAAACTGTATGTACGATCCTCATACTGGAGCAATGTAGCCTTATCAAATTTC	37	5	172151592	F
ATP6V0E1;ATP6V0E1	chr5:172983393-172984160	chr5:172983830	cg12811552	0.0017	0.046	-0.231	0.072	0.024	0.005	0.02	0.004	-0.003	-0.145		I	TGCACACGCTGGTCACGCGGTCAGCTATTGACACTTCCTGGTGGGATCCGAGTGAGGCGA[CG]GGGTAGGGGTTGGCGCTCAGGCGGCGACCATGGCGTATCACGGCCTCACTGTGCCTCTCA	37	5	172410833	R	ATP6V0E1;ATP6V0E1	NM_003945;NM_003945	5'UTR;1stExon	chr5:172410691-172411161	Island
	chr5:180085141-180085787	chr5:180085418	cg25154162	3.4e-06	0.00074	-0.547	0.111	0.23	0.054	0.179	0.052	-0.051	-0.221		II	ATGCCAGGGCTGATTGCTTTAAGCCTGAGCCCCTGACTGCAACAGCAGATAAGATGACAT[CG]CAGACCGGCTGGTGTGCTTATGCTGACTTCCCGAAGGGAGGGGACTGTGTGAAGGCAGCG	37	5	179512418	R
BPHL;BPHL;BPHL;BPHL	chr6:3136251-3136710	chr6:3136653	cg11587950	0.0016	0.044	0.379	0.116	0.462	0.08	0.517	0.094	0.054	0.118		II	TGTAGAGATTGTTGCTCATGTGAGTTCATGCCATTAGTGTTATATTTCTTCCATGTGTAA[CG]TGTAGCTCTCAGGAAGCAATATTTAATATGCTCAAGAGCATTAGAATCTTTACTTATCAC	37	6	3136887	F	BPHL;BPHL;BPHL;BPHL	NR_026648;NM_004332;NR_026650;NR_026649	Body;Body;Body;Body	chr6:3140555-3140785	N_Shelf
	chr6:11607276-11607827	chr6:11607690	cg20615910	0.00012	0.0088	-0.297	0.074	0.743	0.038	0.701	0.047	-0.042	-0.057		II	CAGCCTCACTCTACTCCATCCCTTCTTGATCCAAGTCCAGAGTCTCTTTCACACCAGCCA[CG]CTGCCAGCATTGTCGGGAGGTTTGATGTGGTGTGAATTCCTGCCCCTGGGAGATGGACGG	37	6	11607923	F
	chr6:11854878-11855230	chr6:11855050	cg07283896	1.3e-06	0.00038	-0.451	0.087	0.331	0.058	0.262	0.045	-0.068	-0.207		II	AAGAATTTGATATCTTAAAAAGAAATACTCAGTATTTACCACTGATTTGCAGCATGACCT[CG]GGGAACTCCCTGGCTTAAAAGCACAATGACTCATGAGTTCTCCGTGATCTGTGACATATT	37	6	11855283	F
	chr6:15244568-15245130	chr6:15244647	cg02043994	0.00013	0.0094	-0.235	0.059	0.224	0.032	0.2	0.025	-0.024	-0.107		II	TCGGTCTCCATATTCCACTCATTTTTGTCTCAACATTTTGTGGTATTTTATCACAAAATA[CG]CCCGGCAAAGCAAAGATCCCGTTCAGTCTCTTTAAACACGGCTATCTTTTCTCAGGAGGC	37	6	15244878	R				chr6:15244877-15246160	Island
	chr6:21277533-21278195	chr6:21277723	cg03049445	0.00043	0.02	-0.282	0.077	0.866	0.025	0.844	0.031	-0.022	-0.026		II	GAAAGGTGGAGTTTGTGGAGAGGGCGCGATAAGGTCTACTTCCAACTTGAAACACGACAA[CG]GTGAAATGAGTCATGCTAAAACTCTTTGGGTTTCCTGGGAGAGGCATTTCATTAGGGCTG	37	6	21277954	F
NBAT1;CASC15	chr6:22141230-22141644	chr6:22141313	cg00746886	6.9e-06	0.0012	-0.42	0.088	0.345	0.06	0.281	0.044	-0.064	-0.186		II	GACCTTTAAGGTGCTTTCCAGCACCTGGGGTTTTATGATTCTATTTCTATTATGCATCTA[CG]CTGGGTATGTGTCACATTGTTTGAAGCAAACACTGAGAATGAACAGGAGCACAGTGTGGA	37	6	22141542	F	NBAT1;CASC15	NR_034143;NR_015410	Body;Body
	chr6:30749174-30749968	chr6:30749208	cg10310427	1.7e-05	0.0023	0.389	0.086	0.309	0.055	0.368	0.054	0.059	0.191		II	GGGGGTGGGGGAGTGCAGGCTGGGGAATGAGTTAAGGCCAGAAAGTGCCAGGGGCTGAGA[CG]AGCAACTGGACTGGCTCCCACTGCCCTGATACTGGAGAAACAGGCCCTTAGCCTCCTCCA	37	6	30716985	F
LHFPL5	chr6:35810944-35811584	chr6:35811188	cg15283057	0.00026	0.014	-0.398	0.105	0.404	0.068	0.365	0.084	-0.039	-0.098		II	TCTCTGCTCACATGTCATTGGCCAGAGGAAGGCAGATGGCCTCACTTAACCTCAAGAGAG[CG]GAGCAAGGAAGTACAACCTTGCCTTGCACCTGGAATATTCGTGAGCAGCTCTAATGGCAT	37	6	35778965	F	LHFPL5	NM_182548	Body
FGD2	chr6:37023327-37024052	chr6:37023388	cg20445657	0.00096	0.032	-0.274	0.08	0.757	0.042	0.733	0.05	-0.024	-0.032		II	TCCCTTCCCTCTCCTCTTTTTCTTTCCCCCTCCTCCATAACTCAGGCAGGGCATCCAGTG[CG]GGTGAGCTACCAGCTTCTTGAGGAGGGTACTGTGTCCACTACAGTTTCTCCTCTTATCAA	37	6	36991164	F	FGD2	NM_173558	Body
	chr6:39040039-39040687	chr6:39040500	cg13662353	0.00023	0.013	0.403	0.105	0.535	0.076	0.594	0.08	0.058	0.109	Yes	II	CCAGAACAACAGAGGGAAATTCCGAGCTTCCCTCAACCATAGGCCGGTTTTAAATTCTGA[CG]CGTTGCCACATCACAAGTCAGATGGGACTGAGGGAAATGACCTGAGACGAGAATGAAATC	37	6	39008276	R
LRFN2	chr6:40395362-40395951	chr6:40395445	cg18454510	0.00036	0.018	0.381	0.103	0.518	0.074	0.571	0.08	0.052	0.101	Yes	II	TGGCCTGTGGCTGGTCAACCACCTTCATCCCTGGAGCAGCTTAGAGCCTGCTGTGACTCA[CG]CTCCTCTACTGACAGGATGCCAGCCTGCTAGGCCATCTGCTGGGCAGGGCCTGAGGAGCC	37	6	40363184	F	LRFN2	NM_020737	Body	chr6:40359770-40360438	S_Shelf
LRFN2	chr6:40407193-40408061	chr6:40407667	cg18528196	0.00023	0.013	0.398	0.104	0.467	0.077	0.532	0.089	0.064	0.138	Yes	II	ATCACTTGGAGAAAAAATGCAGAAGGTGTCAGATCAATTATACCTTGTTATAAACACAGA[CG]TGTGCAAAGTGAAGATTCCCCACCAGCTGTGCCCAAGTCACGCTAGAACAGCCAGCAGAC	37	6	40375406	F	LRFN2	NM_020737	Body
LRFN2	chr6:40407193-40408061	chr6:40407762	cg01270064	0.00086	0.03	0.42	0.122	0.555	0.084	0.622	0.093	0.067	0.121	Yes	II	CAAGTCACGCTAGAACAGCCAGCAGACACCAAGTAAACACCACCTAATGATGAACCTGGT[CG]GACCATTCACGCCAGTTGGCAGATCCATAATTTCATGGGGGCATCACCCGGAGCAAAGCC	37	6	40375501	F	LRFN2	NM_020737	Body
LRFN2	chr6:40407193-40408061	chr6:40407773	cg03073365	5.8e-05	0.0054	0.504	0.12	0.553	0.083	0.631	0.097	0.078	0.141	Yes	II	AGAACAGCCAGCAGACACCAAGTAAACACCACCTAATGATGAACCTGGTCGGACCATTCA[CG]CCAGTTGGCAGATCCATAATTTCATGGGGGCATCACCCGGAGCAAAGCCAGCACCAGCCT	37	6	40375512	F	LRFN2	NM_020737	Body
	chr6:52352363-52353309	chr6:52352466	cg09225373	1.5e-11	1.2e-07	-0.406	0.053	0.441	0.04	0.38	0.044	-0.061	-0.138	Yes	II	AGAGATGACTCTCCTGCCCTTGCTTACACAAGGTGCTGACCACACAGCCACTGCGAAAGT[CG]ATACTAAATCTTGGTGCTAGTTAGAGGAACTGGTAGGTTGAGTGAAACAGGAAGAGGAGC	37	6	52217264	F
	chr6:52352363-52353309	chr6:52352666	cg24702282	2.6e-05	0.0032	-0.487	0.11	0.314	0.07	0.268	0.059	-0.045	-0.145		II	TTACTTTCTTTTATACTCCATGTGTGTGATGAGGTGACTAACGGTCAAACTATTTGGTCA[CG]GACTGTATAGCTCTCTCTTCCATGCTGAGGGGTATAAGCAGGAGTTGCACCCATGATTTT	37	6	52217464	R
TRAM2	chr6:52551273-52552084	chr6:52552058	cg00171729	0.00099	0.033	-0.343	0.101	0.156	0.036	0.128	0.031	-0.028	-0.18		II	GAAGGCTCAGCGTGATCAGACAACACGGACACTTGATCTTCTGAGATCCCAATTTGGGAA[CG]TTAACACGGAAACCCTAGCCACGTGCTGACAAGCAGGCCCTGGGCCACATTCTGCCCCAG	37	6	52416856	F	TRAM2	NM_012288	Body
	chr6:54697319-54697909	chr6:54697628	cg10853967	2.6e-05	0.0031	-0.435	0.098	0.089	0.026	0.067	0.011	-0.022	-0.246		II	ATTGCTCTGAAATGTGGGTAAAAGTAGACTCTATTGAATTTGACCATTAGAGGGCATTGG[CG]TTTTGGAGAGAGCAGATTTCGTGAAGTGTTGACAATGCAAGCCAAATTGCAGTGGGAAGG	37	6	54562426	F
LOC101930010;DST;DST	chr6:56850965-56851631	chr6:56850992	cg04152466	0.00028	0.015	-0.253	0.067	0.585	0.05	0.543	0.054	-0.042	-0.071		II	AAGTTGCTGGAATATGCTTTGCAATCCTGGGTACCAAAAACCATGGATCTTCTCAATCTG[CG]TAGCTCAGTGCCCCTGGGCAAAAATGAAAATAAAGGCTGCTCACTTCCAGCTTCCCGCAA	37	6	56715790	R	LOC101930010;DST;DST	NR_125866;NM_001144770;NM_001144769	Body;Body;Body
DST	chr6:56868744-56869188	chr6:56869045	cg01502353	0.00032	0.016	-0.273	0.073	0.792	0.035	0.76	0.034	-0.032	-0.04	Yes	II	AGCCCTACATAGAAATGAAATTATACTAAAAATAAGGACTAAAAGCTATGCCTTGGCAGA[CG]ATGGCTACTGTACTTTGATAATGATGTACAGATTTTTTAAAAAACTTTTGGTGGCTCTAG	37	6	56733843	F	DST	NM_001144769	Body
EYS;EYS	chr6:63806040-63806853	chr6:63806156	cg04895295	0.00099	0.033	-0.225	0.066	0.651	0.041	0.621	0.055	-0.029	-0.045		II	TTTTTTTACCACAGCCAATTAGAGTGTCCCTGAGGAATCTCTAAAGTATTCTTAAAGGAG[CG]AGGCAAGTCCTAGAGGGTTCAGTTAATCTTACCATGGCCTTTCTGTCCAGTAAAAAATAT	37	6	64516049	F	EYS;EYS	NM_001292009;NM_001142800	Body;Body
EYS;EYS	chr6:63806040-63806853	chr6:63806717	cg03689545	1.5e-05	0.0021	-0.417	0.091	0.552	0.069	0.488	0.065	-0.064	-0.117		II	CTTAATTTTAGAAATAGAAAAGATTACTGGCAGCCAAACAAAGTATTTACTCAGGTGCCT[CG]TAAACATGATTTGGCATCCAAAACCTGGATATGACTTAGAGAGGAGCTCACACCTTTGAA	37	6	64516610	F	EYS;EYS	NM_001292009;NM_001142800	Body;Body
BCKDHB;BCKDHB	chr6:80181172-80181747	chr6:80181647	cg10421214	0.0017	0.047	-0.395	0.122	0.935	0.02	0.917	0.026	-0.018	-0.019		II	TGGGCTATTTCACCAGTTGTGGCTGATAGGCTTTGGTCTATCTGTCCCTTTATCACCCTG[CG]GGCTGGCTCAAGCTTGTTCACCTGGTGGAAGCAGAGGTTGTAAGGCCCTTGAAGCATAGG	37	6	80891364	R	BCKDHB;BCKDHB	NM_183050;NM_000056	Body;Body
	chr6:83434314-83435031	chr6:83434750	cg26137276	1.9e-05	0.0025	-0.335	0.074	0.474	0.056	0.433	0.053	-0.042	-0.088	Yes	II	TAAGAGCATTTTATTAGTTTCAGGCCAGGCATTGTGGCTCACACCTGTAATCTCAGCATT[CG]GGGAGGTCAAGGCAGGAGGATCACTTGAAGCCAGGAGTTCAAGACCAGCCTGGGCAACAA	37	6	84144469	R				chr6:84140412-84140998	S_Shelf
BACH2;BACH2	chr6:90218050-90218697	chr6:90218320	cg19785559	0.00035	0.017	-0.306	0.083	0.276	0.05	0.232	0.043	-0.043	-0.158	Yes	II	AAAATTTTTTTAAAGTTTCCCAACACCTTCTTCTTTTAAACAGAGGCAAGCTGCTGGAGG[CG]CCGTCCTCGCCTGGCCCGCCCCACTCTGTAAACTAGACATTACCTTATACACAAATGACT	37	6	90928039	R	BACH2;BACH2	NM_021813;NM_001170794	5'UTR;5'UTR
	chr6:92126041-92126479	chr6:92126345	cg05460682	0.0006	0.024	-0.232	0.065	0.392	0.043	0.362	0.041	-0.03	-0.077		II	CTCTATGACTGCCTCAGCCGTGATTCACTATATTTACTTTGAATTGTGCAACTTTACCTA[CG]ACTGAACCTCAGAGATCACTCAGGTATGGCTCAGTGGCCTTTACAGCCAGTGACACCTCA	37	6	92836063	F
	chr6:108127916-108128456	chr6:108127984	cg19117938	1.6e-07	8.1e-05	-0.483	0.085	0.491	0.056	0.405	0.057	-0.086	-0.175	Yes	II	TAGTAGGAAAGCAGGACTCAAAAAGGTTCAGTGACATGCCTGAGGCTCCTCTGATGTCAC[CG]CTGGGCTGAGGCATGCTCTGACCCATAAACCCAGTTCTGTTTTAATTTCTTCCTGTGATC	37	6	108449188	R
FOXO3;FOXO3	chr6:108564801-108565540	chr6:108565478	cg13789303	0.00021	0.013	0.337	0.087	0.324	0.055	0.377	0.054	0.053	0.163		II	ACCCATGATTGAACAAGTGAGTTCTCTCAGTTCCTCTTGTCTTGGGGAGACCTCTAAGGA[CG]CCAGGGCTTACCTGGTAAGGCCTATCTATCACTTATTTCGTTATACACAGCACACATCTG	37	6	108886681	R	FOXO3;FOXO3	NM_001455;NM_201559	Body;Body	chr6:108878830-108883404	S_Shelf
	chr6:108798814-108799292	chr6:108799138	cg11539171	0.00028	0.015	0.441	0.117	0.583	0.078	0.647	0.088	0.065	0.111	Yes	II	AAGCTGGCTTTGGGACAAGAGAGGATGCATTTGTCCTTAGGGTCTCTCAGGGACAGGCCA[CG]CAACACCACATACACAGGTGCTCAGTAAGAATTAGATGGAGCGGACAATGCTGATTACTG	37	6	109120341	F
	chr6:126267813-126268314	chr6:126268153	cg06812216	3e-05	0.0034	0.472	0.108	0.532	0.076	0.589	0.093	0.057	0.107	Yes	II	TCAAGGAGGCTAAAGTTCTTCCCTGTGTTCCTATGAGGATAATTTCACAAATACACAGCA[CG]TCCCTTCAACCACAGATTTTGGGCAGAGAGAAGGAAACAAGAAGAAGGAGAAGAAGAGAG	37	6	126589299	R
ARHGAP18	chr6:129645572-129646203	chr6:129645616	cg06419239	0.00092	0.032	-0.346	0.101	0.639	0.066	0.577	0.068	-0.063	-0.098		II	CTCCCTCTCCCTCCAGAATTCTGTGTGCTAATCGTGCCATGGATATGCTTCAGAAGCTCC[CG]CATTTCTCACCTTTTACAAGTATAATGACAGAACTAGACGCTGTCCTCTAAAGGAAGTTG	37	6	129966761	R	ARHGAP18	NM_033515	Body
	chr6:134674239-134675035	chr6:134674685	cg04724387	0.00027	0.015	0.442	0.117	0.575	0.079	0.643	0.084	0.068	0.119	Yes	II	ACTTTACAATGGCTAATTTCACAAAGGTTTGTAGCAGGTGAATTGACATAATACAATTTC[CG]CCAGTGCTCTGAATGTCAACATGAAGAAATTCAATGAAGGGTGGGTAAACATGTGGGAGT	37	6	134995823	F
BCLAF1;BCLAF1;BCLAF1;BCLAF1	chr6:136281957-136282626	chr6:136282480	cg14002778	6.7e-05	0.0059	0.325	0.078	0.161	0.031	0.185	0.028	0.024	0.15		II	ACTAACTTAACATCTGACTTACTTCATACAAGCCACCAAAATAAACAAAAAACAAAGCTT[CG]GACCACATCATTTTTAATCACTCCATCTGAATCATCAATTCAGTAGTGACATTTCCTCAA	37	6	136603618	R	BCLAF1;BCLAF1;BCLAF1;BCLAF1	NM_014739;NM_001077441;NM_001077440;NM_001301038	5'UTR;5'UTR;5'UTR;5'UTR
	chr6:141164263-141165038	chr6:141164279	cg18860950	0.00096	0.032	-0.34	0.1	0.559	0.067	0.508	0.066	-0.051	-0.091		II	GGACAAGCAGGTTTCACTGTAGTAGTCACTGCAGTGCATGCCTGGAAAGCCCATCTAGGG[CG]TATACACCAAACTGCTAGCAAAATAGGGCTGGATTGGAATTAGAAGCTTGATTTTTTTTT	37	6	141485416	R
PHACTR2;PHACTR2;PHACTR2;PHACTR2	chr6:143744598-143746004	chr6:143745710	cg08482167	0.0001	0.0079	-0.613	0.151	0.172	0.059	0.125	0.05	-0.047	-0.273		II	TTGTACTGCTGTGAGAGCGGTGGTTGGAATGTTGTGCCCCAGCAACATACTTTCCGTGCT[CG]GTCGCCTGCAGTTTGTTCTCATTGGCCCTGTACAGAGGTATCCGCATTGTGTGTTAAATA	37	6	144066847	R	PHACTR2;PHACTR2;PHACTR2;PHACTR2	NM_001100164;NM_001100166;NM_014721;NM_001100165	Body;Body;Body;Body
ESR1;ESR1;ESR1;ESR1;ESR1;ESR1	chr6:152054007-152055021	chr6:152054454	cg04525653	4.8e-06	0.00096	0.329	0.068	0.281	0.04	0.323	0.038	0.042	0.148		II	GATCAACAAAGGATTTTCAGAATAGCCCTGATTTCTCTTTATCACCACGGTGCTGTCTCA[CG]TCTTCTCTCCCCCTCCTCCTACCTGCCGTCTCTTCCAGACTCGTCTCTCTCCCCCAATCT	37	6	152375589	R	ESR1;ESR1;ESR1;ESR1;ESR1;ESR1	NM_001122740;NM_001291230;NM_001122742;NM_001122741;NM_001291241;NM_000125	Body;Body;Body;Body;Body;Body
ESR1;ESR1;ESR1;ESR1;ESR1;ESR1	chr6:152096637-152097434	chr6:152096697	cg13889536	0.00012	0.0086	0.463	0.115	0.496	0.081	0.565	0.095	0.069	0.14	Yes	II	GATTGCAATCTCTGTTCTCAGGGTTCCCCAAGGATTCCTGTGTAACAGATGAAGGAATCA[CG]TCTGTCAGGTAGAGTAGGTGACTGCATTCAGAGTATACATTTCCAGTCTCCCCTGTCTTT	37	6	152417832	F	ESR1;ESR1;ESR1;ESR1;ESR1;ESR1	NM_001122740;NM_001291230;NM_001122742;NM_001122741;NM_001291241;NM_000125	Body;Body;Body;Body;Body;Body
ARID1B;ARID1B	chr6:156994059-156994723	chr6:156994266	cg09226014	3.6e-05	0.0039	-0.376	0.087	0.508	0.057	0.458	0.069	-0.05	-0.099		II	GGTCACCTATTTACAGTCCCTGTAGATCCTTGAACTCTGTTTACCGTGTATGTGGGTCTG[CG]TTCTCTTTCAATAACAAGCCATTTTCAGTCAGATCTGACTGTATACATAGGTGGCAGACA	37	6	157315400	R	ARID1B;ARID1B	NM_020732;NM_017519	Body;Body
SNX9	chr6:157905719-157906348	chr6:157906064	cg22510970	0.0001	0.0079	0.431	0.106	0.442	0.076	0.5	0.085	0.059	0.133		II	TTTCCAGTTCTAGTGCACCCGAAAGACAGGACAAGGTTAAAACTGGTAAGTAAATGTAGA[CG]AGAGTTGTAAAATTCTTACAAGGAAAGTCTTAAGACTGATGAACATTTATATTCATGATT	37	6	158327096	F	SNX9	NM_016224	Body
TULP4;TULP4	chr6:158408765-158409257	chr6:158409092	cg06124511	0.00016	0.011	0.439	0.112	0.513	0.083	0.574	0.087	0.061	0.119		II	GATGGCTTCTTGTGTAAATCTATCAACACCCTTTGGAGGGCTCCTGACTCAGAAGATGAA[CG]TCCTTGGGATGGGCAAAGTGATGCTTGTTTTGCCTTCCCTAAAAGTAGTTCTAGGTGTAA	37	6	158830124	R	TULP4;TULP4	NM_001007466;NM_020245	Body;Body
	chr6:158518292-158519016	chr6:158518349	cg23283839	2.3e-05	0.0029	-0.297	0.067	0.484	0.045	0.431	0.052	-0.053	-0.11	Yes	II	CAGGGAGCAGAAGCCAGCACCTCAGATAGAAGCCTCCCCTCCAGGGAAATGAGTCACAGA[CG]AGCCCGGGTGAGGCTGCGCGGCTGCGCCTGCCCCGACCTTTGCTTTTAACTTCCTTTCTC	37	6	158939381	R				chr6:158937285-158937491	S_Shore
SYTL3	chr6:158706924-158707523	chr6:158707304	cg19884556	2.3e-09	3.9e-06	-0.64	0.097	0.209	0.047	0.152	0.036	-0.056	-0.271	Yes	I	GTTGGAGGGCAGCTCTTGCAATCTTATCAGAAGCTGAGGTGAGTGTTACAAAGGACAGAC[CG]TCCCTGGCCCTCCGGGGCAGGAGCGCAGAGGACACTCTGCAAGAACTTATAGGTCTCTTG	37	6	159128336	F	SYTL3	NM_001009991	Body
EZR;EZR	chr6:158799066-158799813	chr6:158799311	cg15118447	9.6e-05	0.0075	-0.275	0.067	0.162	0.023	0.14	0.028	-0.022	-0.133		I	CCTGGACCCCAGGCTAAGGGTCTGACTCAGGTTGGGAGGGGCCTACATTTCCATGTTTAC[CG]GCTCACAGCTGATGCCAAGGTCACGCTATGACCAACAGTGCCCGGGCGGCAGGGGGCAGA	37	6	159220343	F	EZR;EZR	NM_003379;NM_001111077	Body;Body
MAFK	chr7:1532532-1533318	chr7:1532691	cg05279413	0.0012	0.037	-0.233	0.07	0.049	0.01	0.042	0.006	-0.007	-0.152		I	GCACCCGGGAGGCTGCTGTTAAGGGAGACCGTCTTCCGGGCCACTTCGCTGTCTACAAGG[CG]TGTGCTTTCACCCACGGGGCTCAGCGATGGCTGCGTTTGTTTACAGTCTCTGGCAAAGCT	37	7	1572327	F	MAFK	NM_002360	5'UTR	chr7:1570406-1571136	S_Shore
CHST12;CHST12;CHST12	chr7:2408759-2409346	chr7:2408995	cg09458009	0.00017	0.011	0.383	0.098	0.513	0.071	0.572	0.076	0.059	0.116		II	CAGGACACCTGACATGCTGCAGCATCTGGAGAGGAGTTGATACAGTTGGCAGAGTTGGGG[CG]GGATTAGTGATAAGTACTAAACAAAGCAAATGAAAACACAAGGCTGTTATTAGTTCCAGG	37	7	2448630	F	CHST12;CHST12;CHST12	NM_018641;NM_001243794;NM_001243795	5'UTR;5'UTR;5'UTR
TNRC18	chr7:5423666-5424167	chr7:5424119	cg11534937	0.0006	0.024	0.194	0.055	0.016	0.003	0.018	0.002	0.002	0.105		II	GCAGTTTCCAGGCTCCCCTCGGCGGGGCTGAATGATCAAAACTGGTGGTGAGAATTTTTC[CG]GGCCGTTTCTAGGCAGCCCTCCCCCTCCACCAGCTCGGACCCCCCCCTCCCTCCTTTCTC	37	7	5463750	R	TNRC18	NM_001080495	TSS1500	chr7:5458503-5469256	Island
	chr7:17558774-17559899	chr7:17558834	cg13865610	0.0012	0.038	-0.451	0.135	0.825	0.065	0.786	0.077	-0.038	-0.047		II	ACTTTCCTCTAGTGCTGTCCCATAAACCTGAAGGATATACAATAACAAAGGGGACAATTC[CG]TGGGACGAAAATCTTATTTTAAATAACTTCTCTATACTGACTTCAAGCCAAATGAAAAAA	37	7	17598458	R
IGF2BP3	chr7:23394457-23395014	chr7:23394672	cg00055361	2.3e-05	0.0029	0.421	0.094	0.44	0.065	0.499	0.082	0.06	0.136	Yes	II	CCGTAGCAGACAACACCAAGGCAAACACAGTCAGTGAGAAATTATGCAGGCTCCATCATG[CG]CTACAAAGCTGTCTCTGGTAGCCAAGGGAAGCATATAAGCAAAGGTCCTGTTTTCAAACA	37	7	23434291	R	IGF2BP3	NM_006547	Body
CREB5;CREB5;CREB5	chr7:28623785-28624411	chr7:28624290	cg27639501	5.1e-05	0.005	-0.525	0.124	0.831	0.054	0.779	0.061	-0.052	-0.062		II	CCAAAGAAGAATCAAGCGTTTACTATTTCATTTTAATGTTCTCTTCCAAGTTTTTGAGTG[CG]TATACTTGAGCCTATCTATGTCAGAAGCAGGGAAGAACAGTTGGGAATTTGTGAACTCAT	37	7	28663907	F	CREB5;CREB5;CREB5	NM_182898;NM_004904;NM_182899	Body;Body;Body
CREB5;CREB5;CREB5;CREB5	chr7:28784502-28785432	chr7:28785336	cg10421188	0.00028	0.015	0.339	0.09	0.498	0.064	0.548	0.073	0.049	0.099	Yes	I	GAGGTGCTTGCGTTATAGGATGTCGCCTTGTGTAATAATATACAAATCATCTGCATGGAA[CG]GCCCAGAACTGGCAAGAGATGTAGGTTGCGTGAATGCAGGGTTCTCGATTTGTTTGATTC	37	7	28824953	F	CREB5;CREB5;CREB5;CREB5	NM_004904;NM_182899;NM_001011666;NM_182898	Body;Body;Body;Body
PDE1C;PDE1C;PDE1C;PDE1C;PDE1C	chr7:31947937-31948457	chr7:31948105	cg25489840	1.1e-05	0.0017	-0.457	0.098	0.508	0.073	0.446	0.065	-0.063	-0.123		II	GGTCCTGTTAGATGGTGCTGGTTATTCCCCTTGTACAGCACCTACAACACTGCTAGTCCT[CG]ATCACAGCTTCTCTCTGGAACTTTTAAGCAACTCTGCTCACCAAGCAACAACTTGACATC	37	7	31987717	R	PDE1C;PDE1C;PDE1C;PDE1C;PDE1C	NM_001191057;NM_001191059;NM_001191058;NM_001191056;NM_005020	Body;Body;Body;Body;Body
	chr7:33669174-33669727	chr7:33669717	cg26716823	0.0014	0.04	0.392	0.119	0.261	0.069	0.311	0.084	0.05	0.192	Yes	II	GTGAATGAGTGTCCCAGTCACCTGGAGGCAGAAATCAGGAGAGTAAGTTAAAAAGCACAA[CG]AAACCTATTCTGGTACACATCTGTTTGGAGCAGTTGGGTGTATTGTAAATGTCTCGCATG	37	7	33709329	F
	chr7:34158243-34158602	chr7:34158534	cg21137870	2.3e-09	3.9e-06	-0.575	0.087	0.349	0.05	0.274	0.059	-0.075	-0.215		II	TAGAGTCTAAACAGCTGGTCCTGCTAGTGTCGCCAGCTCGGGTGACACCTATGAGTAAAA[CG]CCAGGAAACACAGCTTGCCCGGAGTTCTGTTGGAACAATTCTGTCATGTTCTAGCCACTT	37	7	34198146	F
TNS3	chr7:47499787-47500616	chr7:47499938	cg14998086	2.9e-06	0.00066	-0.803	0.161	0.87	0.056	0.794	0.064	-0.076	-0.087		I	CTAACAAATGTGCTGTTCTGGTGCGGCGATGCTGACGGCAGGAGAGTGTGTGTCTCTGTG[CG]TGAATATGCATGCGTGTGTACATGTAAGCACGTGTGTGTGAGCCCTCGGTTCTTTCCCCT	37	7	47539536	R	TNS3	NM_022748	5'UTR
CALN1;CALN1	chr7:71870950-71871525	chr7:71871313	cg21086148	0.0016	0.045	0.411	0.127	0.438	0.091	0.499	0.103	0.06	0.138	Yes	II	AAAAGAGCTTTAAAAAAAACCTATGTTTTTGCTAACACTGGCTGACCTTTTTCCAATTAG[CG]TGAATTGTCATCAAGCCTCATTTCCCCGGTATCTGTAGCCTGTAGGGCTTTCTCAAACAA	37	7	71336298	R	CALN1;CALN1	NM_001017440;NM_031468	Body;Body
	chr7:76108464-76109603	chr7:76109082	cg12599800	0.0014	0.041	-0.26	0.079	0.285	0.049	0.26	0.042	-0.025	-0.087		II	GAGTAAGACAGGGTTTTATTGGGACTCTCACAAGGCCAGAGTCCCTGCTAGAGTGCTTTC[CG]CCAGCAGCTAGAATACTGGGTTTTACACAGTAAGAAGACGTGCCAGGCTCCTCCCCACTA	37	7	75738400	R
	chr7:76307031-76307461	chr7:76307316	cg25962657	4.9e-09	6.6e-06	-0.49	0.076	0.402	0.059	0.341	0.051	-0.061	-0.151		II	TTTCCAGGCGCCATCATCACTCCGACTATAGAATCAACAGGATTTGACAGGTGCAGCTTT[CG]ACTGCTCTGTTGAGAGGGTGGAGACAGAAGCAAAAGCTGCCCACAGAAAGGCGACAGGGA	37	7	75936633	R				chr7:75931704-75932978	S_Shelf
SEMA3D	chr7:85000512-85001534	chr7:85001171	cg24817064	5.5e-05	0.0052	0.508	0.12	0.607	0.085	0.675	0.082	0.068	0.113	Yes	II	AGCCCAGTTAACTAACAAGTATATGGCAAGCCACCCTCTGTGCCAGAGAAGTGCAGCTGG[CG]GGGAACCATTTGAGGCCAAAGGCAGGTCACAGCTCAGATCCCTGGTTAATGAGGCTGAAT	37	7	84630487	F	SEMA3D	NM_152754	Body
	chr7:91351387-91351952	chr7:91351771	cg19663770	0.0014	0.04	-0.389	0.118	0.865	0.042	0.837	0.038	-0.028	-0.033		II	TCCATAACTTAACTTATTTGTTTATTCATTTATTCAACCCACATGTATCGAATGCTGTTA[CG]TTCCAAACACTATGTGCAGGTCCAACTGCAACTGGTATTTTGGGTAAGTTATTTAACCTT	37	7	90981086	F
CDK6;CDK6	chr7:92633333-92634059	chr7:92633656	cg05101437	0.00039	0.019	-0.326	0.089	0.295	0.05	0.259	0.049	-0.036	-0.121		II	TGAAATAAAGCTGGTTAACAAAGCTAGCCTTTTTTTTTTTTTTTTCCCTCTGTGGGCCAG[CG]AGGGTTTCATTTTAGGAAATGGAAGTGTCAATGTGGACAAACTGTTCTGAAGTATTTATA	37	7	92262970	F	CDK6;CDK6	NM_001259;NM_001145306	Body;Body
	chr7:95608632-95609330	chr7:95609029	cg13884741	0.00071	0.027	-0.52	0.148	0.106	0.043	0.078	0.04	-0.028	-0.264	Yes	II	GCATCTAGTTTCTGTTCATGGAAATAGAGCTCACTAGGGGAAAGGTCGGGGAGACCAAGG[CG]TCTCTATCATAGCCCTGATCTGACACTGTGTTCTTGCATGAGGCTCAGCTACTCACTGTG	37	7	95238341	F
LMTK2	chr7:98174322-98174986	chr7:98174666	cg06991560	2.2e-07	0.0001	-0.436	0.078	0.677	0.049	0.618	0.049	-0.059	-0.087		II	TGGGCGGCCTGCCTCCTCGCAGTGACTCATGGAGCTGGAGACCTGGAGGGGGTAGCCTTG[CG]GAGTACCTGGGTGACCATTGTGTACAAAAGAACCTCTATAGGATTTGCCAGGTTGTAGCA	37	7	97803978	F	LMTK2	NM_014916	Body	chr7:97800780-97801030	S_Shelf
LMTK2	chr7:98174322-98174986	chr7:98174925	cg21171831	3.9e-06	0.00083	-0.264	0.054	0.497	0.036	0.455	0.041	-0.042	-0.084		II	TTAAAATCAAAGCAAAGTGCACACCTGTTGCTCACTACCGCCCCAGCAGGAGAGTGGAAA[CG]CATGTTCTCATTTGGCAGGGTGTTTGCCGTGTTCCATGCATTTGCAGAACGTTCTGTGAG	37	7	97804237	F	LMTK2	NM_014916	Body	chr7:97800780-97801030	S_Shelf
	chr7:98418892-98419333	chr7:98419091	cg11572733	8.3e-06	0.0014	-0.391	0.083	0.155	0.033	0.13	0.027	-0.025	-0.159		II	GGCATGACTCACTATGACCAGAGACTCACCCTTGAGTCACTTGGATCAGGCAGCCCAGGA[CG]GATGTGACGTCATCAGCAAATACAAGCAGTCATAGACACAGGGGCAGCTCTGTTTGTCTT	37	7	98048403	F
	chr7:98418892-98419333	chr7:98419100	cg01728410	5.3e-05	0.0051	-0.329	0.078	0.197	0.035	0.171	0.036	-0.026	-0.13		II	CACTATGACCAGAGACTCACCCTTGAGTCACTTGGATCAGGCAGCCCAGGACGGATGTGA[CG]TCATCAGCAAATACAAGCAGTCATAGACACAGGGGCAGCTCTGTTTGTCTTGGAGATAAA	37	7	98048412	R
CUX1;CUX1;CUX1;CUX1;CUX1;CUX1;CUX1	chr7:101882800-101883584	chr7:101882958	cg24417971	6e-06	0.0011	-0.46	0.096	0.377	0.063	0.302	0.065	-0.074	-0.198	Yes	II	CTGGGATTTGAAAATCTGGGATAAAGCCTTTTTCGGGCCTCTAAGGCCCTGCTGGTTCTG[CG]TGTTCCAGAGAGCTGCACCTCTGGGTGGTGAGCTGGCCTTTTTGGCATTTGATTTATGTA	37	7	101526238	R	CUX1;CUX1;CUX1;CUX1;CUX1;CUX1;CUX1	NM_001202543;NM_001202545;NM_001913;NM_001202544;NM_001202546;NM_181500;NM_181552	Body;Body;Body;Body;Body;Body;Body
FLJ23834	chr7:105962886-105963478	chr7:105962986	cg02228042	0.00036	0.018	-0.259	0.07	0.645	0.045	0.615	0.049	-0.03	-0.047		II	TACAGGGCGACCGAGACCATCATGGGTGGACTACGCACGTCCAGCTCTTAGTGTGGTCTC[CG]TGTCTCGGTTTTCTCTTTTGACTTCTCTTTTGGAGCTCTTGGTTGAGACACTTGGTGAGT	37	7	105603432	R	FLJ23834	NM_152750	TSS1500
LAMB4	chr7:108094825-108095474	chr7:108095239	cg19471856	1.6e-09	3.1e-06	0.564	0.084	0.121	0.024	0.171	0.033	0.051	0.419		II	TAGAAATCTGTATCACTATAGAAAAGGGAAACTATAGGCAAATACATACAGTGCATTCTT[CG]CAGTGTGCTCCGGTGACATATGACAGGCACAAGCATTGGCCTGTATCCACATCACAGGTC	37	7	107735684	F	LAMB4	NM_007356	Body
LINC01393	chr7:115099957-115100404	chr7:115100037	cg14285992	1.2e-05	0.0018	-0.308	0.067	0.403	0.043	0.36	0.046	-0.043	-0.107		II	GTAGCTCCCATCTTTTCAGTTTCCTGCCCAACAGATTCCAGTCACTTGGGTGGCCTCAAA[CG]TGTATCTCTTCTTTCCACATCTGAGGAGGACCACCATGCTCCACTTGAACTCAAGCTCCC	37	7	114740091	R	LINC01393	NR_120521	Body
TES	chr7:116216670-116217440	chr7:116216981	cg16268177	0.0012	0.037	-0.279	0.084	0.672	0.049	0.633	0.059	-0.039	-0.058		II	AAATAAGGCTGTTAAAATAATTTTAAAAGATTAAAAAAAAACTATATGAGTGCTTTTTTA[CG]TACCATGCACTGTTCTAGACTCTGGGGTTATAGTTGTGAACAAGAATGACACTGAACTTA	37	7	115857035	F	TES	NM_015641	Body
PRKAG2	chr7:151819179-151819635	chr7:151819324	cg06077389	9.7e-05	0.0076	-0.434	0.107	0.323	0.064	0.269	0.059	-0.054	-0.167		II	GCATCTGCCAGAGGGCAGCGCTGAGACTTCCTCTGAGCTACAAGAACAGGTTGGACCTGC[CG]CCTAAAATCGCCTATAGGGATTTGGCAAACCCTGCTCTAGGATTTCCTTTTGTTGTCATA	37	7	151516410	R	PRKAG2	NM_016203	Body
PRKAG2	chr7:151819179-151819635	chr7:151819334	cg23580591	6.4e-06	0.0012	-0.534	0.112	0.244	0.058	0.188	0.05	-0.057	-0.232		II	GAGGGCAGCGCTGAGACTTCCTCTGAGCTACAAGAACAGGTTGGACCTGCCGCCTAAAAT[CG]CCTATAGGGATTTGGCAAACCCTGCTCTAGGATTTCCTTTTGTTGTCATAGGCCACCAGT	37	7	151516420	R	PRKAG2	NM_016203	Body
	chr7:151917803-151918493	chr7:151918464	cg02626395	2.3e-07	0.00011	-0.467	0.084	0.6	0.055	0.533	0.067	-0.067	-0.111	Yes	II	GCTGCATATTCAAGGGGTAATCCAGATCCACAGCGTCTGTTCACAATGGGCTCTGAGGCT[CG]TTCACTGGTGAAAAAACAAATTGTTGAGGACCTTCTATCTAACAGAGCCCAGGCCCTGGA	37	7	151615549	R
	chr7:156614528-156615169	chr7:156614846	cg13259502	0.00054	0.023	-0.394	0.11	0.518	0.08	0.467	0.082	-0.052	-0.1	Yes	II	CTGGCCTTGAGGAGGTGCCTTTGGGTTGCACACAGTGAACCCGATCTTTAACTCATAAAT[CG]CTCTACACCTTTGTCTCCCCCGAGAAAGGCAGAGGTCTGCTCTCTCACAAGAACGTACAA	37	7	156407540	R				chr7:156409023-156409294	N_Shore
MNX1	chr7:157011476-157012149	chr7:157011867	cg20420433	8.4e-05	0.0069	-0.475	0.116	0.155	0.041	0.115	0.034	-0.04	-0.257		II	GAAAGAATCCACACAGGGGTCGGGAAGTCAAGCGGCATCAACACCAGGCTTTGTCAATAG[CG]CCATTAGACCCAGTTATCTTCCCCAGCAAGCGTGAGAACTGGGAGGGAGTTCCAGGTTCC	37	7	156804561	R	MNX1	NM_005515	TSS1500	chr7:156802170-156804414	S_Shore
	chr7:158963667-158964395	chr7:158963910	cg18947550	0.00035	0.017	-0.288	0.078	0.232	0.038	0.205	0.038	-0.028	-0.119		II	TAGGAGAAAAGTCTAAAATAAAATTGTCCTTTGAAGGCATCTTTGATTGCCTTCTCCAGG[CG]TGGACAGAGCCAACGCCTCCTCCCAGCGGCCTGCCCCGGCCACCTGGCCCCTCTTCCACC	37	7	158756601	R				chr7:158752436-158752716	S_Shelf
	chr8:1745315-1745755	chr8:1745599	cg07805058	0.0004	0.019	-0.319	0.087	0.527	0.06	0.48	0.064	-0.046	-0.088	Yes	II	AACCTGCTCTGCTCAGCTTCCGTAATTCCAAATGTTTTATAAGGGTGACTGCAGCATTGG[CG]GCTTGCTATCTCCAGACTGTGGGCTGTCCCTCACAGCCAGGCCATGACTCAGTCACCTCT	37	8	1693765	F
	chr8:6139645-6140385	chr8:6139855	cg24993177	0.00068	0.026	-0.302	0.086	0.258	0.043	0.224	0.05	-0.034	-0.132		II	TGATTACAGCATTTACAATGGGATGTGGGCTTGCAAATGTCTGCAACTCTCTCCTCTGGA[CG]TTGTACTTCCTTTCAAGAGGCCAGTTAGAGTTAAAATCACTGTAATTGATGTAAGACTCC	37	8	5997377	R
MFHAS1	chr8:8844026-8844811	chr8:8844543	cg12077460	0.00018	0.011	-0.36	0.092	0.147	0.031	0.129	0.037	-0.019	-0.126		II	AGTTAGCATGACTCTTGCACCAGCTTCTTATCTGAAAAGATCTAAAAATGACACAACTGG[CG]TGCTCTAATTCTGCAGAGGCAGGGCTGGCTTCTGTCCACCTTCTCGGGCATAAACGGGAA	37	8	8702053	R	MFHAS1	NM_004225	Body
	chr8:9095874-9096420	chr8:9095990	cg24328293	4.7e-06	0.00094	-0.419	0.086	0.569	0.059	0.507	0.062	-0.063	-0.11		II	GCCGCCTAGCTGCAGGGCACTGGGTCATCTGGAATATAGAAATCATAATAATCCCCCTTG[CG]TCATAGGCTGACCTGAGGATCAAATGAGATAATGTCTGTGAAAGTACTTGATAAGCCTGA	37	8	8953500	F
	chr8:11474125-11474557	chr8:11474198	cg00832105	4.5e-05	0.0046	-0.352	0.082	0.283	0.049	0.249	0.053	-0.034	-0.121		II	GTGCTGGGATTACAGGCACGAGCCACCGTGCCCGGCCAACACTGTTTTATCACGTCTGCG[CG]CCAACTGCTCTTGGTTTGCGCACCACCTGGAAAGGGGTGTGGCTTTCACTCATTCTGGTA	37	8	11331707	F
	chr8:11474125-11474557	chr8:11474389	cg15854644	0.00019	0.012	-0.368	0.095	0.184	0.04	0.158	0.041	-0.026	-0.142		II	TTGTCTTCCCAGAGCATGAGGTAGCCCTGTTTGGAACCTGACACCAGCAAAACAGGACGG[CG]CATGGAACAGACAAACATGCCCCGTGGTTCAGCCACAGTTTTTGGGCACAGACTCCAGAG	37	8	11331898	R
DLC1;DLC1;DLC1;DLC1	chr8:13116075-13116614	chr8:13116235	cg10574939	0.0012	0.037	-0.219	0.065	0.579	0.048	0.553	0.051	-0.026	-0.044		II	GTACTCATCAGGTATTAATCCAGTAGGAGAGGCCCAGGCTGTCAAGGAACATGGAGGGCA[CG]AAGTCAGTAAATCCCACAATCTTGGCAGGCAGAAATGGCTAATAAAGCTTCTACCTCCCT	37	8	12973744	F	DLC1;DLC1;DLC1;DLC1	NM_001164271;NM_001164271;NM_006094;NM_182643	5'UTR;1stExon;Body;Body
PSD3	chr8:18988137-18988616	chr8:18988276	cg03605012	0.0013	0.04	0.459	0.139	0.6	0.092	0.657	0.104	0.057	0.094	Yes	II	ATGTGAGTCCTTTGCAAAGATTTGACTAAAAGTGCCCTGATAAATCTGCTCCACTAGAAT[CG]TGTAGTAAAGGGAATGAAAGGAAAAGCACGAAAGCCCTATTCCCAAACTGCGAATAAGAC	37	8	18845786	R	PSD3	NM_015310	Body
PSD3	chr8:18988137-18988616	chr8:18988472	cg02640436	0.00025	0.014	0.509	0.134	0.688	0.08	0.748	0.076	0.059	0.086		II	AAATAAATAAGCCCGCAAGTGGAAAACCTGCTTTTCATCAATCAAATAAATCAGGGAAGG[CG]GCATTTCTAGGCCATTGCCCTTGGGTCTACCACAGCACTTAGGAAATGGTTTTCCTAATT	37	8	18845982	F	PSD3	NM_015310	Body
CSGALNACT1;CSGALNACT1;CSGALNACT1	chr8:19494914-19495476	chr8:19495225	cg23998629	0.00066	0.026	-0.28	0.079	0.57	0.053	0.53	0.056	-0.04	-0.07		II	CCTCATCAGGGCCATCCACATGTTCCCCTTCTTTAGGTAAATCAGATTGATTCTGACTTA[CG]GTGTAGAGAAACATTGGAAGCTTCTGACAGTGAAATTTACAATGCCAGGAAATACAGGGA	37	8	19352736	F	CSGALNACT1;CSGALNACT1;CSGALNACT1	NR_024040;NM_001130518;NM_018371	Body;Body;Body
	chr8:19887822-19888196	chr8:19887909	cg04041636	1.7e-06	0.00046	-0.396	0.078	0.612	0.048	0.556	0.061	-0.056	-0.091		II	TGCACTTCGAAGCTGAGGCCTGAACAGATCCCAACCTTTTTTGGAAGCTGCTTTCTCTTA[CG]TAAAACATAGACACTGGTAATCCTACTACCAACACTTGTGATAAGAACAGCATATATTTG	37	8	19745420	R
XPO7;XPO7	chr8:21919288-21919671	chr8:21919552	cg08260549	0.00057	0.024	-0.179	0.05	0.033	0.005	0.029	0.004	-0.004	-0.108		I	GCGCTCCCCCGGCCCGCTCCTTCCTCCCACCCGGCGTCTCCGGGCCGCTGACGTTGCCCG[CG]CCTTTACGCCGTCCCAGCGGTGCTGCGCATTCTCCAACCACGGCCCGGGCCGCCGGGGCC	37	8	21777063	F	XPO7;XPO7	NM_015024;NM_001100161	TSS200;TSS200	chr8:21776842-21777942	Island
XPO7;XPO7;XPO7	chr8:21965711-21966253	chr8:21966220	cg03445287	0.00015	0.01	-0.281	0.071	0.485	0.05	0.443	0.046	-0.042	-0.086		II	GTGGGTGTTTCCCTTGTCTTATCTGTGAGTGAGCATATGCTAGGGTTGAATTTATTTTGA[CG]CTTTCATTTTAAATTTGGAACCAAAGTAAGAGTTTAAAGTGCAACAGAAGAGAGTCTGCT	37	8	21823731	F	XPO7;XPO7;XPO7	NM_001100162;NM_001100161;NM_015024	TSS200;Body;Body
LOXL2	chr8:23303847-23304405	chr8:23304251	cg07963670	1.2e-05	0.0018	0.248	0.054	0.208	0.027	0.238	0.026	0.03	0.147		II	TGCAAGCAGGCTGCAAATCCCTTGCCGCTGGTTTACATAACGAGGCTCCCTCTCTTCCCT[CG]GGAGGAATTGAGAACAGATGCAGAGTCTTGGAACACATGCGCTTGGTTTAGAATAGCCCT	37	8	23161764	F	LOXL2	NM_002318	Body
LINC00589	chr8:29722785-29723381	chr8:29723242	cg22664129	3.7e-08	2.9e-05	-0.422	0.07	0.051	0.011	0.038	0.006	-0.013	-0.251		II	CCCTAGTGGAAGTATAATCCAAGCCGACAGCCAAGACCACCATTAAAAGCTGATGGGTAC[CG]TTCATGTTTGGGAGACCTGTCTTACAGTCCCCTTCCAGAAGTGATTTATGCCACCAAGAA	37	8	29580758	R	LINC00589	NR_026765	Body
	chr8:37703172-37703839	chr8:37703322	cg20798740	2.6e-05	0.0032	-0.396	0.09	0.099	0.025	0.077	0.014	-0.022	-0.222		II	CGTCAATGGCAGTACAAAGCTCCCCCTCATTATTGCATAACAACAGCTTTGCAGCCAACC[CG]GTTTTCATTTTTTTTTTTTCGGAGACCTCCAGTGGATGGCTCTTCGTCGACCCTAATCCC	37	8	37560840	R				chr8:37557927-37558887	S_Shore
	chr8:37703172-37703839	chr8:37703814	cg22280148	1.6e-09	3e-06	-0.563	0.084	0.324	0.056	0.253	0.038	-0.071	-0.219		II	TAAAAACCTGCAGCCCGGAAAGGGAAGGAAACTGCCTCTCCTCGGTCGTCCCTGGTCACT[CG]GTTCCAAGGTCAGTGGAGACGCACCATGGCCCCTGGACAAAGCCCGCCCTATTGTGACTC	37	8	37561332	F				chr8:37557927-37558887	S_Shelf
LOC102723729	chr8:41562135-41562703	chr8:41562473	cg18722382	0.0011	0.035	0.266	0.079	0.446	0.055	0.479	0.069	0.034	0.076		II	TAACTGTCTAAACAACTGCTCTTTTAGCCTACATTTGCTTTGATAGCAATGCCAGGATCA[CG]CTGAGCTAAATACTTGGCATTAACCAGTGTAAATAGAGAAAAACAACTCTTATGCAATGA	37	8	41419992	R	LOC102723729	NR_125824	Body
LYN;LYN	chr8:55988855-55989512	chr8:55989232	cg13774640	0.00048	0.021	-0.195	0.054	0.315	0.033	0.296	0.039	-0.019	-0.059		II	CCGGTTTCACCGTGTGGGATGCTGGGGTTGACAGACTTCTCACTGGGCCTTTGAGAAAAG[CG]GGAAAGATGAATGACCTGGATGGTCATCACTAGGAAGCTACTAAGCAGGGGCATTATTTG	37	8	56901791	F	LYN;LYN	NM_002350;NM_001111097	Body;Body
	chr8:58224133-58224607	chr8:58224208	cg05813550	0.00097	0.033	-0.292	0.086	0.766	0.042	0.733	0.049	-0.034	-0.044		II	CAGGAATTCATGGGTCCCTACTAGGGACACAGGTGAACTACATAGTTTTATGTAAACATA[CG]TGAAAGTGTGCATTTGTCTGTTGATGAGTTCAACAGCATTTACTAAATCTCCAAAGGGAT	37	8	59136767	F
	chr8:58801531-58802299	chr8:58801606	cg25766247	5e-10	1.3e-06	-0.643	0.093	0.235	0.042	0.174	0.041	-0.061	-0.259		II	GCTACCGCTCTCTATGTGGGGAATGTATTCATCTAGCACCCAAAACCACCTACTGGCTTC[CG]GCACCTCTTATCAGCTAAGCCATCAGCCCTGAGCTGACATTTCAGCATTCAGAAGCTCCC	37	8	59714165	R
SLCO5A1;SLCO5A1;SLCO5A1	chr8:69780889-69781607	chr8:69781070	cg08935267	0.00013	0.0094	0.456	0.114	0.55	0.088	0.61	0.076	0.06	0.108	Yes	II	ATGTACATTATCTGGAAAATACATGCCAAATATGTTGCATACCATTTACTTCAGTAATTA[CG]GTGAAGCCTCAGAAGAGCATACCAGCTGTTAAGAGCAGCTTCAACTTACCTCCTGGGAAG	37	8	70693305	F	SLCO5A1;SLCO5A1;SLCO5A1	NM_001146009;NM_030958;NM_001146008	Body;Body;Body
PKIA-AS1;PKIA;PKIA	chr8:78556035-78556603	chr8:78556335	cg04929873	0.0012	0.038	-0.308	0.092	0.686	0.056	0.639	0.057	-0.046	-0.067		II	TCTTGTTACGATCAGGGAAAATGCAAGCAAGAATAAATGTGATGCCAATTAATACAACTA[CG]AATTAGTATTTAGTAGTAGTTATTGATCATTTTATATGGGAAGTAAAAAAATCAATTATC	37	8	79468570	F	PKIA-AS1;PKIA;PKIA	NR_125389;NM_181839;NM_006823	Body;5'UTR;5'UTR
TPD52;TPD52;TPD52;TPD52;TPD52;TPD52;TPD52	chr8:80102906-80103648	chr8:80102964	cg10933148	0.00011	0.0081	0.297	0.073	0.594	0.052	0.629	0.048	0.035	0.059		II	AAACAAACAACAACAACAACAAAACAGTTCTGGGAGCTTCCAGATGGCTGAACCCATGGA[CG]TTCCTGGAGAACGGCATGCTCAAAGGAGACATGGAAGCTCCATGCCCCTTCTCCCACACC	37	8	81015199	R	TPD52;TPD52;TPD52;TPD52;TPD52;TPD52;TPD52	NR_105037;NR_105036;NR_105035;NR_105034;NM_005079;NM_001025253;NM_001287144	Body;Body;Body;Body;Body;Body;Body
	chr8:94266306-94266824	chr8:94266464	cg16032415	0.00063	0.025	-0.319	0.09	0.198	0.041	0.169	0.041	-0.029	-0.147	Yes	II	CTTGGCTTCTGCTGTTCTGAGGACTAAAGAGCTATGGAATGTGGAAGTGCTTGTTAACCA[CG]GAGCACTATGTCAATAAGAGTGATTATGATTATGACGCAGGAGCCAAGGATTGAAGCTTA	37	8	95278692	F
	chr8:94919328-94919825	chr8:94919572	cg12033430	0.0011	0.035	0.324	0.096	0.491	0.07	0.54	0.079	0.049	0.1	Yes	II	TCATTTTGTGCAGTTCCCATGATTTGCTCTGTCATTTTCAGAGCTACCAGGAATACATAG[CG]TTGAATCTGCCCACTTGTTTTGGCTACTGTTGTTCCATCCCAGGGACAGAGAGGATGCTC	37	8	95931800	R
TP53INP1;TP53INP1	chr8:94945340-94945832	chr8:94945700	cg08755736	0.0001	0.0079	-0.257	0.063	0.639	0.039	0.605	0.049	-0.034	-0.054		II	TTAGACTCCTCTCCTCCCCAGATCACCACTAATATTCACAATGCTAGGGCAATCATAGAA[CG]AAAATAAAAATTCCAGAGAAAGCATGTGTCCTAAGAGGACAAACTTACAAATACAGTTCT	37	8	95957928	F	TP53INP1;TP53INP1	NM_001135733;NM_033285	5'UTR;5'UTR	chr8:95960751-95962372	N_Shelf
	chr8:101051618-101052278	chr8:101051686	cg07546433	7.7e-05	0.0065	-0.432	0.104	0.136	0.036	0.116	0.03	-0.02	-0.149		II	TTACTTGTCAGGAAAAGGAGCTACAGAGAAGAGGGGCTGTGACAGGGGAAGGCAAACATC[CG]CACCGTTCAATAATTCAGCGCAGAGCCGGTCTTGGCTGCTAAGTTACCACCACAAGGAGC	37	8	102063914	F
FLJ42969	chr8:101051618-101052278	chr8:101051706	cg05940538	1.9e-05	0.0025	-0.396	0.088	0.064	0.018	0.053	0.01	-0.011	-0.175		II	CTACAGAGAAGAGGGGCTGTGACAGGGGAAGGCAAACATCCGCACCGTTCAATAATTCAG[CG]CAGAGCCGGTCTTGGCTGCTAAGTTACCACCACAAGGAGCATTTTTAAAGTCAAACCGAA	37	8	102063934	F	FLJ42969	NR_033962	TSS1500
FLJ42969	chr8:101051618-101052278	chr8:101051893	cg16069845	6.3e-05	0.0057	-0.266	0.063	0.037	0.007	0.033	0.006	-0.005	-0.122		II	CTTTCTGTAAACAGGCCCTGAGAGATACGGGGTACTGCATGATAAAGCTGTCAGTCTGGT[CG]CAGCAGCCTGGCATGTGACTCATTTGCATATGTCACTTCCTTTAGCGTAATCCAGTCCAT	37	8	102064121	R	FLJ42969	NR_033962	TSS200
FLJ42969	chr8:101051618-101052278	chr8:101051940	cg08285800	4.5e-11	2.4e-07	-0.616	0.083	0.055	0.015	0.038	0.008	-0.017	-0.306	Yes	II	CTGTCAGTCTGGTCGCAGCAGCCTGGCATGTGACTCATTTGCATATGTCACTTCCTTTAG[CG]TAATCCAGTCCATGGGCCTCTAACTTCCAATCCTGTGGGCAAATAAAGCTGTCCAGCACA	37	8	102064168	R	FLJ42969	NR_033962	TSS200
FLJ42969	chr8:101051618-101052278	chr8:101052010	cg22632444	1.7e-05	0.0023	-0.466	0.103	0.091	0.025	0.07	0.017	-0.021	-0.234		II	TCCATGGGCCTCTAACTTCCAATCCTGTGGGCAAATAAAGCTGTCCAGCACAACCTGTGA[CG]ATCAGATTCAGGCTGTATTTAGTGGGGGAGGGATCTGGCCTCATATCCTTCATCTTTATG	37	8	102064238	F	FLJ42969	NR_033962	TSS200
	chr8:106083066-106083642	chr8:106083465	cg08196217	1.7e-10	6.3e-07	-0.651	0.091	0.14	0.032	0.1	0.022	-0.039	-0.282		II	GCCTGAGTTTATCAACAGTAACATCTCAGAGAGCTTCCATGATATGCAATGCTCTACTGC[CG]TTAAATCTGTGATTTGATGGTTAATCTCTTCATCCATTAAGCCCCCAGGAAAGTATACCT	37	8	107095693	R
EIF3H;EIF3H	chr8:116658314-116659122	chr8:116658825	cg10399701	0.00063	0.025	-0.271	0.077	0.17	0.03	0.155	0.032	-0.015	-0.09		II	AGTAGTAATAATATTAAGGGAAAAAAGAATAATAAACCTCCTACTAACCATAAATGAGAA[CG]ACAGATTCTTCAATGGCATGCTGGTAACTAAACTGAGAGTCCAGGAGTGCCCGGGTAACG	37	8	117671064	F	EIF3H;EIF3H	NM_003756;NM_003756	ExonBnd;Body
	chr8:116887497-116887994	chr8:116887731	cg05492412	0.0016	0.044	-0.429	0.132	0.213	0.055	0.169	0.052	-0.043	-0.203		II	TCTTCTGCCCTCTGTTGACAAAGCCTAACATTGCACCCTCTGACAAAAGAGAAACCTTTA[CG]TAGTCCAGCTCCTGTATCACAAAGCAAGACAAAGGTTAATCTGGAACTGGGATGCTATAA	37	8	117899970	F
	chr8:122300153-122300682	chr8:122300239	cg07785960	0.0016	0.044	-0.315	0.097	0.19	0.044	0.162	0.038	-0.027	-0.145		II	CCAGGAAGAAAATTTTAGGAAGCCTTGAGCCTTCTACTTAAATGTATTTGAGTTTGCCTA[CG]TTTTATGCTGCTTTGCCCAATATTAGTGTCCAAATGAAAGGACTCTTGTTGCTGATTGCT	37	8	123312478	F
	chr8:124254573-124255216	chr8:124255040	cg19206534	0.0015	0.043	0.326	0.1	0.246	0.049	0.287	0.056	0.041	0.168		II	TTCATTCTCTAAGGCCCATCTTCTGAGTCAGCTTCCTCATTCTTGCAAGTCAAATGCTTC[CG]TTCATTCCTCTAGAGTCTCATACCATTTTTTACTTCTGCTTTGGCATTTAATCAATTTTC	37	8	125267281	R
	chr8:124271399-124271828	chr8:124271442	cg11920589	3.8e-05	0.0041	-0.338	0.078	0.915	0.015	0.896	0.022	-0.019	-0.021		II	TGGACACAGAGAGATACCAGGGATGCATGTGCCCAGAGACCACGAGAGGACACAGGGAGA[CG]CCGAGAGAGGCCTCAGTAGATAGCAAAGCTGCTAACACTTTGACTTTGGTTTTCCAGTCT	37	8	125283683	F
	chr8:124271399-124271828	chr8:124271802	cg08203624	0.001	0.034	-0.243	0.072	0.918	0.015	0.905	0.017	-0.013	-0.014		II	CACAGCTCTGGAGAGCACTCTTTTCTTCTGGTCCATTATTTTCCCTGAAGAGACCCCTGA[CG]CCTAAAGGTAAGGCAGGAGCACTTTCTGCTTATTCCCATCCCAGCTTCTTCCCATGGCTA	37	8	125284043	R
NSMCE2	chr8:125342115-125342731	chr8:125342193	cg13345330	9.8e-05	0.0076	0.354	0.087	0.458	0.065	0.511	0.083	0.053	0.116	Yes	II	TGTGTGGCACAGCCTAGGCTCATAGACATCACATTCTCTGTGGTTCTACTTGTGCTCACT[CG]TAATTGTCACCTGCCCTGGAATATGTGAGCTTTCAGTGAGAAAGAACATCTGTCCCTCTT	37	8	126354435	R	NSMCE2	NM_173685	Body
CCAT1	chr8:127215252-127215697	chr8:127215441	cg11827271	4.2e-06	0.00087	-0.42	0.086	0.435	0.059	0.371	0.059	-0.064	-0.148	Yes	II	TCATGGCTAACCTAAATCAAACATCCTGTTGATATCTGTAAAGAGCCATATAGTTATTGT[CG]CAGGTATGCTGAGTCACAAAGCAAATACAAAGTTTATGAGTTGACAGGGAAAAGGCTGCA	37	8	128227686	F	CCAT1	NR_108049	Body
ASAP1;ASAP1	chr8:130415921-130416637	chr8:130416100	cg02460440	0.00042	0.02	0.355	0.097	0.463	0.075	0.509	0.086	0.046	0.099		II	TCTTTTTAATGAGGTTTTAAATATTTTCTATTTCAACAGCTGTTTGTCTCCCAGGCGCAG[CG]GGCCACACCTGGACAGGATGCTAAGCCTGGATGCAGCTGACTCACCACAGGCCCGACGCC	37	8	131428346	F	ASAP1;ASAP1	NM_001247996;NM_018482	5'UTR;5'UTR
WISP1;WISP1;WISP1;WISP1;WISP1	chr8:133216248-133217010	chr8:133216657	cg04772795	3.1e-06	0.00071	-0.572	0.115	0.124	0.034	0.095	0.035	-0.03	-0.238		II	GCAGAGGGTGACCTCTGAGTTACATCATTTGGCTATTTCAGTTGCACAAACACTACTCTA[CG]TTTAAATGAAGCTGGGTCAGGCCTGAGGTCAGTGTGGTTTGGTGGAAGGATTATGATATT	37	8	134228900	R	WISP1;WISP1;WISP1;WISP1;WISP1	NR_037944;NM_001204869;NM_003882;NM_001204870;NM_080838	Body;Body;Body;Body;Body
	chr8:133746390-133747208	chr8:133747133	cg09991633	9.6e-05	0.0075	0.511	0.125	0.66	0.078	0.724	0.085	0.064	0.097	Yes	II	TACAAAACACAGCTTCTGCCAAGGTGGTTATGATGACCATGCTCACAAATGATGCCTGTG[CG]TGCAGTTCTGTAAACTCCAAAGTCAAAAGCAAAGAGGGTGGGTGGTGAAGGAGAATAGAT	37	8	134759376	R
ZFAT;ZFAT;ZFAT	chr8:134685489-134686030	chr8:134685524	cg03616827	0.00039	0.019	-0.249	0.068	0.686	0.043	0.647	0.048	-0.039	-0.057		II	TAGCTACGTGGAGAAGGGGACTCTGCTGTGTTTGTTATAATTTACTACAGCAATTCATTT[CG]GGGAGCAACAGCTGGAAAATAACAGTATGCCAGATATAAGTGATACCAACCCACCCCAAA	37	8	135697767	F	ZFAT;ZFAT;ZFAT	NM_001029939;NM_020863;NM_001167583	5'UTR;Body;5'UTR
KHDRBS3	chr8:135580958-135581735	chr8:135581058	cg00753112	0.0016	0.044	-0.352	0.108	0.269	0.058	0.223	0.062	-0.047	-0.174	Yes	II	TTCAAAGTCCAGCTTTGGGTTTTGATAATTTGCTATTTTTGGAAAATGAGTCTTTAGCTG[CG]TATTTGCTATCCCAGACACACTGAAGAAGGAGGAAGCTGATCTGTAGGCAGCCAGCCTGC	37	8	136593301	F	KHDRBS3	NM_006558	Body
	chr8:136488994-136489642	chr8:136489038	cg15447234	0.00021	0.013	-0.294	0.076	0.344	0.045	0.31	0.053	-0.034	-0.098		II	CATTATTAAAGTGTGAAAAAGATTTAATTCTTAACATGAGATCAAAGTGGGAATATGCCA[CG]GTTGTGCTTACTGCTTTGGAAAAATAATGCTAAATTAGTGTTTTACATTAGAACTGCTCT	37	8	137501281	F
SLC45A4	chr8:141228502-141228909	chr8:141228671	cg07769015	1.6e-07	8.5e-05	-0.485	0.086	0.204	0.039	0.164	0.035	-0.04	-0.197		II	TTGCAACAAGCAAACATCTTTGTGATGACACAGTGATGTTATCGTAGCTGTATAAACAAC[CG]TATGGCCTTTGGCCTGAGATTCCGGAAGCTTCCTGAAGAGCACAAAATGCAGGTCAGGCC	37	8	142238770	F	SLC45A4	NM_001080431	TSS200	chr8:142237037-142237360	S_Shore
SLC45A4;SLC45A4;SLC45A4	chr8:141228502-141228909	chr8:141228695	cg23911543	3.4e-06	0.00075	-0.562	0.114	0.133	0.037	0.101	0.03	-0.032	-0.239		II	ATGACACAGTGATGTTATCGTAGCTGTATAAACAACCGTATGGCCTTTGGCCTGAGATTC[CG]GAAGCTTCCTGAAGAGCACAAAATGCAGGTCAGGCCATGTCCTGCAGCCCTGGCTAAGCT	37	8	142238794	F	SLC45A4;SLC45A4;SLC45A4	NM_001286648;NM_001080431;NM_001286646	TSS200;TSS200;Body	chr8:142237037-142237360	S_Shore
ZNF250;ZNF250	chr8:144901911-144902381	chr8:144902130	cg13353245	0.0019	0.049	-0.148	0.046	0.03	0.004	0.028	0.004	-0.002	-0.077		I	CGAGGTCCGAGGCGCAGCCGCTCTTCGCTGTGTCCGGCCCGGCGTGCTCCCGACAGGGGG[CG]TCACTGAACAGCGACCGTCTCCGTCGCCCACTCGGCCCTGGTGTTTGCTTTTTGGTGTGT	37	8	146127515	F	ZNF250;ZNF250	NM_021061;NM_001109689	TSS1500;TSS1500	chr8:146126088-146128055	Island
	chr9:2419166-2419721	chr9:2419272	cg14227773	0.00055	0.023	0.498	0.139	0.595	0.094	0.665	0.093	0.071	0.119	Yes	II	CACTGTCTTCCACTTAGAATAATTGTCAGGAATAGTTCATCAGCTGTAAGCAGCACATCT[CG]CTTCCTGGGGAGCTGGAAATAATGTAAACTCCTCTGTTTTTAAATTTTTTTGACCACGCC	37	9	2419272	R
GLIS3;GLIS3	chr9:3962275-3962869	chr9:3962860	cg15089921	0.00059	0.024	-0.373	0.105	0.704	0.065	0.645	0.076	-0.059	-0.083	Yes	II	ACCCCGAAACCCTGCACTTTCAGGAGGAGTAAGCTAAAAACTTGGCAAATGGCATAGTAA[CG]AAGTCCTGAATTGGCAGCCAAGATCTGGATGTGAATTTTAAGTTGTTTTCTCCCCAAATG	37	9	3962860	F	GLIS3;GLIS3	NM_152629;NM_001042413	Body;Body
GLIS3;GLIS3	chr9:3963563-3964239	chr9:3963768	cg17692251	1e-05	0.0016	-0.428	0.092	0.295	0.052	0.242	0.047	-0.053	-0.178		II	AAGCACAGATTGGGTTCATTGCCAATCCAGATTGATAATCTTATCGTGAGGCTGAAGTGG[CG]TCAGGCCTCACCGAGACACCAAGGATGATGGTTCCTGGTACAGAAACTGTAAATAAGCCC	37	9	3963768	F	GLIS3;GLIS3	NM_152629;NM_001042413	Body;Body
PSIP1;PSIP1;PSIP1	chr9:15479996-15480646	chr9:15480088	cg13429792	3.6e-05	0.0039	0.57	0.131	0.595	0.088	0.674	0.09	0.079	0.133	Yes	II	TTTATTTCTAAACTGAGACTGTTACCTAACAGTTCTCCTTTAGGAGTTATTCTTATTTCC[CG]TAAGAAAGGATTTACTACAACAGAGAGTAAGGAATCCACTGACCATTTGCAAACTCTAAT	37	9	15480086	R	PSIP1;PSIP1;PSIP1	NM_021144;NM_033222;NM_001128217	Body;Body;Body
	chr9:38318900-38320088	chr9:38319174	cg13431037	0.0007	0.027	-0.328	0.094	0.255	0.048	0.218	0.05	-0.037	-0.143		II	TCACAGGGGAATTCCACAAAGGCAGGGCCCTGGAAATCATTTCACAGGAAGAGTCTCGTA[CG]CTCCAAGGACCTCAGTTTCAGGACGAACTGCCGAGATCATGCAGTGAACCCGCTTTGTTT	37	9	38319171	F
	chr9:38443244-38443611	chr9:38443396	cg13910489	1.7e-05	0.0024	-0.372	0.082	0.346	0.052	0.305	0.048	-0.041	-0.118		II	ATAAGGTCTGAGCTAAAGTTTCCACCTGACCTCATTTGCTGTTTACACATCTGAGCAGGT[CG]CGGGTGTTCAGGATCCTGCAGTGTGAAGACACATATTTGCAGAATGCGTCAGAGGCCTTC	37	9	38443393	R
	chr9:69983585-69983976	chr9:69983852	cg03070981	0.00094	0.032	0.392	0.115	0.497	0.082	0.557	0.095	0.06	0.121	Yes	II	CCTCATGAAACTCTCCTCAATAACCTTGCATGTAGTATCTATTTGCTGCAGAGACTCTTC[CG]TTTAGAGCTGAATATTATTGTCCCTATTTTATAGATGAGAAAACCAGCCCAACAGCATGT	37	9	72598768	R
	chr9:80061848-80062279	chr9:80062217	cg06429507	5.3e-05	0.0051	-0.242	0.057	0.486	0.038	0.437	0.051	-0.049	-0.1		II	AGCTGTTTAGAGGCCCATTTGAAGTGAACTATTTCTCAGTTCGCTTCCAGACAGGGGACA[CG]TTGCTGCTGTGGATTGCAAATGTCATCTCTGTTGGAATCTTACATAGCAGTAAGGCTCAG	37	9	82677132	R
DAPK1;DAPK1;DAPK1;DAPK1	chr9:87640467-87640957	chr9:87640485	cg05266302	1.5e-07	8.1e-05	-0.49	0.086	0.276	0.046	0.218	0.044	-0.058	-0.209	Yes	II	AGAAGACTTCTGGTCAAGGATCCAAAGTGAGTGTCCACGTTCCTGAAAGGTGCTTGGCCA[CG]GCCTCAGCCAGCCCAGAGCCTGTGTCTGTTCCATGCACAGGGCCACGTTCCTCAGACCCT	37	9	90255400	F	DAPK1;DAPK1;DAPK1;DAPK1	NM_004938;NM_001288731;NM_001288730;NM_001288729	Body;Body;Body;Body
	chr9:87714605-87715240	chr9:87715096	cg03544495	6.6e-09	8.4e-06	-0.522	0.082	0.293	0.048	0.236	0.053	-0.057	-0.194		II	GTTTTCACCCAGTGACATTTTTATCTTATCCCTCCATAAGCCAGGCAAAAGTACACTAAA[CG]CTTGAATAGATTCTCTCTTGTCATTTTGGAATTACTATTTTCATTTTTTATTTGAAAATG	37	9	90330011	R
CTSL1;CTSL1	chr9:87725527-87726160	chr9:87725662	cg13985445	0.00056	0.023	-0.262	0.073	0.135	0.023	0.114	0.021	-0.021	-0.158		II	AAGCCCAGCTGCACCCACCCTTAAGTGGGAGATAAGGCTTCTGCCCGCGGGCTCTGCGTT[CG]TCCACCCGGCCCCACGTTTGCTGTGGACTAAACAGGAGCCACTGGACTAGAGTACACTTG	37	9	90340577	F	CTSL1;CTSL1	NM_145918;NM_001912	TSS1500;TSS1500	chr9:90340715-90341542	N_Shore
CTSL;CTSL;CTSL;CTSL;CTSL	chr9:87725527-87726160	chr9:87725808	cg07911944	0.00025	0.014	-0.237	0.062	0.023	0.004	0.02	0.003	-0.003	-0.133		II	TTCCAGGACTAAGGAATAGCAAGGTTAGGCTGAAACAGTCCACACAGGGCTTGCGGTAAA[CG]TCTTTTCAGGAGCCACTCGCCCAGTGCAGTAAGTCGTGTACTTAGTTGACTCGAGCGCTC	37	9	90340723	F	CTSL;CTSL;CTSL;CTSL;CTSL	NM_001257972;NM_001257971;NM_001912;NM_001257973;NM_145918	TSS1500;TSS1500;TSS1500;TSS1500;TSS1500	chr9:90340715-90341542	Island
	chr9:89755424-89756123	chr9:89756027	cg12304855	0.0012	0.037	-0.367	0.11	0.386	0.072	0.337	0.082	-0.05	-0.129		II	CAATAGTGAGTAACAAAGCTGCTATGTGCCTCCTTGCACACATCTTTGGATGGATGCTTT[CG]TAATACACATGGGTGAAATGGCAGTGTGCACACCAGCCTCTTTGTGACATGCCCCTTGCC	37	9	92457474	R
	chr9:96031301-96031958	chr9:96031647	cg08077104	1.7e-05	0.0023	-0.384	0.084	0.634	0.06	0.581	0.067	-0.053	-0.083		II	TGCTATAAAGCCAAGGCGCCCAAGCACCAGGATCCAGGGGCTGGGGTGGCAGCATGCCAG[CG]CCCTGAGGGCAGTGACAGCTTGCATGTGTGTTTACATACTGTTTGCAAATAAAGAGTAAG	37	9	98793929	F				chr9:98789666-98790305	S_Shelf
TSTD2	chr9:97627438-97628030	chr9:97627810	cg12673213	0.0012	0.037	-0.364	0.109	0.139	0.038	0.116	0.032	-0.023	-0.165		II	TTTACTTAGGAACGACTCGAAGTCAAGCACTATTCTAAGCACTGAGAATATAGCAGTAAA[CG]AAAGTGAAAAAGTTTCTGCCTGCTTAGAGTTTACATTCCAGTGGGGTGAAGTAAACAAGT	37	9	100390092	F	TSTD2	NM_139246	5'UTR
	chr9:101326335-101327083	chr9:101326813	cg03902407	0.0013	0.038	-0.479	0.144	0.638	0.097	0.566	0.077	-0.072	-0.112		II	CTTATTCCTACTTTGGCTAAAGGGAGACTATGACTCATTTGGAAATAAAGAGGATTTTAG[CG]GAGCCTGAAGATAGCTGAAAGATGAATACATTTAGATGCAGGACTAACAATGGTGAGGAA	37	9	104089095	F
	chr9:104992701-104993184	chr9:104993180	cg00886211	0.00028	0.015	-0.339	0.09	0.211	0.038	0.18	0.04	-0.031	-0.148	Yes	II	TCACTGTACGCTCTTAGAGACTTCTCTCTAGAGTCTCTTCTTATAAGGCATGAATCCCAT[CG]TGGGGTCTCCACCCTTATGACCTCATCTAAACCAAATTACCTCCCAAAGGACCCACCTCC	37	9	107755461	R
SLC44A1;SLC44A1	chr9:105257636-105258351	chr9:105258143	cg17230724	3.7e-05	0.004	0.466	0.107	0.569	0.076	0.631	0.078	0.062	0.11	Yes	II	CCTTCCTGACTTAATCTGGATATGTGGGATGAAAGAGAAGGAAAGAACAGATGTTTTGAA[CG]CCACATCATGGAAGAAGGGTATTATAATGGCTAGACATGTTAGTTGAGATGGGGACTAGT	37	9	108020424	F	SLC44A1;SLC44A1	NM_080546;NM_001286730	Body;Body
	chr9:107213524-107214119	chr9:107213794	cg06225648	9.5e-06	0.0015	-0.429	0.092	0.735	0.051	0.666	0.062	-0.068	-0.093		II	CCTGGTTCACAGGCTTCCACATCACAAGTTGTGTTATTTCTGCTTCTCTTCAACAAGTGC[CG]TTGCATACACCCAATCCAGGCCCCTCCAAATCACTTTTCTCCTAGATTTCTGCCCCAGGC	37	9	109976075	R
CTNNAL1	chr9:108991224-108991864	chr9:108991862	cg14442329	0.0015	0.043	-0.326	0.1	0.678	0.057	0.641	0.075	-0.037	-0.055		II	TCCTTCCCTGGCCAACTGCTCTCCTCTTTGCCTAGGGAATTATCCAAAGCAAGAAGTGAT[CG]TACATACCCTGGATTCCCAGATGATCATGGAGCATGACCATCATCTGAGAGATTAACTTC	37	9	111754142	R	CTNNAL1	NM_003798	Body
PALM2-AKAP2;PALM2-AKAP2;AKAP2;AKAP2	chr9:110078439-110079067	chr9:110078968	cg14156883	0.00033	0.017	0.434	0.116	0.48	0.086	0.539	0.098	0.06	0.125	Yes	II	ATCTTTGTCGGCAAAGGTGTCCAACAATAGCAACTGCTTATGACAACTAATTTTAGGAAA[CG]TGTGTAGTTAATTTGAAATATCGCCCTGGGCCGTTCAACCTTGGCTGAATAAGGATGTTT	37	9	112841248	F	PALM2-AKAP2;PALM2-AKAP2;AKAP2;AKAP2	NM_007203;NM_147150;NM_001004065;NM_001198656	Body;Body;Body;Body
	chr9:120299160-120299862	chr9:120299819	cg08827466	0.0019	0.049	-0.282	0.088	0.921	0.019	0.905	0.019	-0.016	-0.017		II	GGCAACTTCATACGATGTTATTTATGAAGAAATGAATGGGAAAGCAGAACTCCTCTAGTA[CG]TAGAATTATAGAATTTGGGGGCTACGGGAGACTTTCAGAATCATATTTCTAGTCCAAATT	37	9	123062097	F
DENND1A;DENND1A	chr9:123678435-123679289	chr9:123678451	cg11388154	6.1e-05	0.0056	-0.283	0.067	0.384	0.048	0.352	0.043	-0.033	-0.085		II	TCTAGAAGGAAATTTTCCAAAGCTACATCTAACAGCAAGCGAGAAGAAGGTTGTACCAAG[CG]CTTGCCGGCCTGGTCATGTCTGCCCTGCTGTGCTAACAGAGTCCAATACCGACAGATATG	37	9	126440730	F	DENND1A;DENND1A	NM_020946;NM_024820	Body;Body
PSMB7	chr9:124386153-124386671	chr9:124386502	cg14335349	4.8e-07	0.00018	-0.352	0.065	0.705	0.038	0.662	0.045	-0.043	-0.061		II	CAGACTTACTAGTAAAAGCAAGCTGGTTTTGTGTGGAAAGCGAAAGACAGCTGCCATGAA[CG]AACGAGGCAACTGCAAATGAAGAATCTCAGGAAAAAATACTCCCAGATATAGACCAATCC	37	9	127148781	F	PSMB7	NM_002799	Body
PBX3;PBX3;PBX3;PBX3	chr9:125887124-125887774	chr9:125887534	cg14185104	3.7e-05	0.004	0.432	0.1	0.658	0.06	0.714	0.069	0.057	0.086		II	AGGTTTTGTAGCCTACAGTTTTAAACAGACATTTTGAAGCTGTTTTTTAACTTTATGTTG[CG]TATGCACAATTCTGCCTTTGCACACAAGGTCAGCATGTTTGCCAGTTTAACAACATATTA	37	9	128649813	F	PBX3;PBX3;PBX3;PBX3	NM_001134778;NR_024123;NM_006195;NR_024122	Body;Body;Body;Body
LMX1B	chr9:126673702-126674050	chr9:126673858	cg14125707	0.00059	0.024	-0.147	0.041	0.397	0.027	0.377	0.028	-0.02	-0.05		I	AGGGCGCATCCCCACGGGGAGATTGGATGGAAATGGCCTGCCAGTGTGTGTGTGAGTGTG[CG]CCTGTGGCAGCAGCAGAGTAAACAGCCGCTGCCCTGTCCTCTCTGCGGCCGTGGCCAGGT	37	9	129436137	F	LMX1B	NM_002316	Body	chr9:129433766-129433970	S_Shelf
MIR3960;MIR2861;CDK9	chr9:127784715-127785263	chr9:127784931	cg08999352	0.001	0.034	-0.168	0.05	0.221	0.024	0.203	0.025	-0.018	-0.083		II	TTCTGCAAAATGGGTTAGTGATCCTGACTATGGGGCTGTTGATTCAGGATTCGGCGGGAA[CG]CCCAGCACTTCCTGAGTACACAAGAGTGCTGAGAAAATGGTAGCTGTTTTTTGCGATTAC	37	9	130547210	F	MIR3960;MIR2861;CDK9	NR_039767;NR_036055;NM_001261	TSS1500;TSS1500;TSS1500	chr9:130547264-130549117	N_Shore
	chr9:129458057-129458657	chr9:129458326	cg10043679	4.2e-06	0.00087	-0.318	0.065	0.532	0.05	0.485	0.043	-0.047	-0.088	Yes	II	GACCCTGTTTCAAAACAAAACAAAACAAAAACCACATGTGAGGCCCAGAGCAGGGCTTTG[CG]GGTGCTCAGGGAGGCAGAGTGGCTCTTGCTATCACCTCGATCCCTTGATCCAAACCACTC	37	9	132220605	F
GPR107;GPR107;GPR107	chr9:130112021-130112765	chr9:130112278	cg14633820	0.00071	0.027	0.379	0.108	0.762	0.053	0.801	0.058	0.039	0.051		II	ACAATCCCGGTTGGCTGGCTGCAGAGTTGATGGAGGAACGGCTTCATTCCGAGGTGCCGC[CG]TGCTCTGAAAGGAGCCGCGACCATGCGAGGCATTTGTTAGGGCAGCGGTTCTCAAGGGGG	37	9	132874557	R	GPR107;GPR107;GPR107	NM_020960;NM_001136557;NM_001136558	Body;Body;Body
	chr9:133509288-133509911	chr9:133509442	cg13601517	0.0016	0.044	-0.357	0.11	0.184	0.046	0.153	0.043	-0.031	-0.168		II	CATCCTCCTAGCCAAGCCCCTGCGGCTGAGACCAGGGTGAATTCCTTTCCCGGCGTCCAG[CG]TGCTTGCCCTAACTACAATCCCAGCCCCGAGAGCGGGACAGTCTATGAAGTAGATGGGGA	37	9	136374564	F
FAM69B	chr9:136711531-136712235	chr9:136711750	cg07078114	0.0013	0.039	-0.195	0.059	0.305	0.037	0.281	0.027	-0.025	-0.081		II	ATAGACTTTGGAGAAGATACACAGGTGGTAACTGAACACGCAGAAAGTGTGTTAAACACG[CG]AACCACAGCCCCAGCGAGACGCCACCACCAGGGAAATGGCTAAAATGTAAAAACCTGCCG	37	9	139606202	F	FAM69B	NM_152421	TSS1500	chr9:139606300-139607433	N_Shore
GPR64;GPR64;GPR64;GPR64	chrX:18992684-18993216	chrX:18993010	cg09049140	8.9e-05	0.0072	-0.279	0.068	0.615	0.071	0.573	0.077	-0.042	-0.068		II	TTTGATGTCTCTCCTTTCAATTTGCTTTCTCACACTAACGTACTAACCAGCTGTGCTCCC[CG]CTGCCTCGCCTCTGTTTACCTACATTGAATCATTCCTGATAGAGCTATTTGGTGTAGAGC	37	X	19011128	R	GPR64;GPR64;GPR64;GPR64	NM_001079859;NM_001079860;NM_001079858;NM_005756	Body;Body;Body;Body
	chrX:39813969-39814561	chrX:39814308	cg19328726	1.8e-11	1.2e-07	-0.646	0.084	0.207	0.053	0.147	0.057	-0.06	-0.289	Yes	II	AAACTGTTTCTATAGCCTTAACTTTCACTGCTCTTTTCACAAATATCAGTTGAATGCCTC[CG]TGGTCTGAGGGATGCAATGGTAAACAAGACAGTCCCTACCCTCAAGCTAGTTATAGTCTA	37	X	39673562	R
MID2;MID2	chrX:107826835-107827425	chrX:107827180	cg00877056	0.0011	0.035	0.219	0.065	0.082	0.056	0.085	0.068	0.002	0.028		II	GGCGGAGTAGATTTACAGAAACATTACTGGTGATGATAAGGTTTAGGTTACTTAGCACTT[CG]TGTGTTGCACATTATTTTTCAGAGGTGTTTCTTCTTAGAGCAGGAAATTGAAATCCTGCA	37	X	107070410	F	MID2;MID2	NM_052817;NM_012216	Body;Body	chrX:107069308-107070201	S_Shore
MAMLD1;MAMLD1;MAMLD1	chrX:150482550-150483257	chrX:150483109	cg02088508	1.9e-07	9.4e-05	-0.479	0.085	0.505	0.054	0.433	0.086	-0.072	-0.143		II	GTGCAAACTGTCACTCTAGAGCAAGTGCTAGGCCTTGGAATAGAGTTCTGAAAAAGGTTA[CG]GTTCTCAACTACAGGGAGAACCAGCTCCTAAGGCCTTGACACTGGTACACAAAGTAGGAC	37	X	149651375	F	MAMLD1;MAMLD1;MAMLD1	NM_001177465;NM_001177466;NM_005491	Body;Body;Body

## Sheet: Epic_T2Dq005_hg38_MAFB
Supplementary Data 11. Sites with differential DNA methylation between human pancreatic islets from T2D cases (n=25) and controls (n=75) in regions bound by islet-specific transcription factors (Pasquali et al., 2014).
p-values are based on a linear regression analysis adjusted for age, BMI, sex, days in culture, and islet purity. Correction for multiple testing was performed using FDR analysis to produce q-values.
Chromosomal positions are based on hg38.
		EPIC array data in the Islets T2D case-control cohort
UCSC_REFGENE_NAME	MAFB genomic binding sites (hg38)	EPIC_pos_hg38	ILMNID	p-value	q-value	Coefficient	Standard error	Mean controls	s.d. controls	Mean cases	s.d. cases	Diff. of means (cases-controls)	Relative change (Diff. of means/Mean controls)	HbA1c association (FDR<5%)	INFINIUM_DESIGN_TYPE	FORWARD_SEQUENCE	GENOME_BUILD	CHR	MAPINFO	STRAND	UCSC_REFGENE_NAME	UCSC_REFGENE_ACCESSION	UCSC_REFGENE_GROUP	UCSC_CPG_ISLANDS_NAME	RELATION_TO_UCSC_CPG_ISLAND	Gene with differential expression in T2D islets (FDR<5%) within 10kb from methylation site
CAMTA1	chr1:7454942-7455751	chr1:7455021	cg14921239	7.1e-05	0.0062	-0.409	0.098	0.965	0.009	0.955	0.012	-0.01	-0.01		II	GATGATGAAGTCAGGGCTCAGTGAGACTGAGTGATTCAGCTGGGGTTCATCCCCCTGCTC[CG]TGCCAGAGCCTCGGAGGTTCCGATGCACTCAGGGCCCTGGGGGCATCCAGGGCCGGCCTG	37	1	7515081	R	CAMTA1	NM_015215	Body
CAMTA1	chr1:7454942-7455751	chr1:7455652	cg26251680	4.4e-06	0.00089	-0.362	0.074	0.574	0.052	0.525	0.066	-0.049	-0.086		II	CCTGCCCAGACTCCCTGGCCACATGCAGCCGCACATGTTGGAGTGTGCCGTGGATACCTA[CG]TGGCGTCACAGGTGCCTAGAGCGGGCGGCGCTGGGGAGCTGGATGCCAGCAGGCTCTGGA	37	1	7515712	R	CAMTA1	NM_015215	Body
PTCHD2	chr1:11499870-11500627	chr1:11499925	cg23589174	5.1e-06	0.001	0.235	0.049	0.395	0.034	0.428	0.04	0.033	0.083	Yes	II	GTTAATAGGAAAGGCAGCATTAATTAGCTAGCGCTAGCACAATTAGCTTCCTCCTCTTAC[CG]CCTAGCATCTAACTGGATAATGAGTCTCTCTCTGTCCAGAGGGCAGGCAGGACAAAGGGG	37	1	11559982	R	PTCHD2	NM_020780	5'UTR	chr1:11561366-11562156	N_Shore
KIAA1026;KIAA1026;KIAA1026;KIAA1026;KIAA1026	chr1:14929015-14930018	chr1:14929985	cg13469034	1.4e-10	5.3e-07	-0.674	0.093	0.731	0.048	0.646	0.079	-0.086	-0.117		II	GCCAGTTAGAGGATATCAATTGTGGCAATTCCCCAGAGCCCTCATCAGATGGCATTAGCC[CG]TCATGTGCTGCAGTGGCACCCAGTTTGGAGGAAATTCGGAACCAGAAGAGTGTGACAGGT	37	1	15256481	R	KIAA1026;KIAA1026;KIAA1026;KIAA1026;KIAA1026	NM_201628;NM_001018001;NM_015209;NM_001018000;NM_001018001	Body;5'UTR;Body;Body;1stExon
FHAD1	chr1:15328597-15329359	chr1:15329287	cg01001187	1.1e-07	6.1e-05	-0.466	0.081	0.426	0.054	0.349	0.053	-0.076	-0.179		II	GCCAATACGTGGCGCTGCCTGCTTCGTGGCAGAGTCAAGAACGCTGTTCCTCGAAGGTCA[CG]TCAGGGGCTATTTCTGGCCACAGGGCCTGGGCTCCTCATGATCTCACCTCTTTGCAGGCT	37	1	15655783	F	FHAD1	NM_052929	Body
PDE4B;PDE4B;PDE4B	chr1:65811748-65812636	chr1:65811887	cg06461841	0.00037	0.018	-0.335	0.091	0.738	0.048	0.691	0.047	-0.048	-0.065		II	TAAATTTAGAAAAAAATTTCTTGTCTGCCTAAGACAACTTGAAAGCTGCTGTTTCATTAA[CG]TTAAATAAAAATTACATGAAATATAAAATATACAGAAGGTAAATGAGGAAATTAGGGGGA	37	1	66277570	R	PDE4B;PDE4B;PDE4B	NM_001037341;NM_001297440;NM_002600	5'UTR;5'UTR;5'UTR
PDE4B;PDE4B;PDE4B;PDE4B;PDE4B	chr1:66291222-66291906	chr1:66291846	cg10773181	0.0019	0.05	-0.32	0.1	0.416	0.06	0.376	0.082	-0.041	-0.098		II	GACTTTTAAAACAAATTCCCAGATAATTGAGGTCAATATGAAAATTTTAGTTTCAATATC[CG]AGTATCTTAACTGTGTAGATTATTTGTGAGTATACTGATAATAAGCTCCTTATGTTGTCC	37	1	66757529	F	PDE4B;PDE4B;PDE4B;PDE4B;PDE4B	NM_001037341;NM_002600;NM_001297440;NM_001297441;NM_001037340	Body;Body;Body;Body;Body
	chr1:67652803-67653431	chr1:67653060	cg07052157	0.0014	0.04	0.273	0.083	0.338	0.056	0.378	0.061	0.04	0.12		II	TAAGGAGACTGCCAGGAAGACAGCTGCCTCCTCTGCTGACTCTTACTCATTACCTACTGA[CG]GAGCACTTCTCCACTCTAGACCACAGCCACAGGAGTAAATAACCCTCAATCAACAGAGGA	37	1	68118743	R
CLCA3P	chr1:86648987-86649617	chr1:86649023	cg25503618	4.9e-06	0.00098	-0.436	0.09	0.735	0.049	0.688	0.055	-0.047	-0.064		II	TAGCAAGTGGCCCAAGCTTTCAACCAAAATAGTCTGATTCCAGAATTCATGTACTTAAAA[CG]CTGTGCTACATACTATCTCCCAAATTACTAACATTATCAGTGTTCATAAACAGATATGAC	37	1	87114706	R	CLCA3P	NR_024604	Body
LOC729970	chr1:94949538-94950479	chr1:94950093	cg06553089	1.7e-07	8.6e-05	-0.541	0.096	0.356	0.065	0.288	0.065	-0.068	-0.191		II	TGTGAAAACAGGTGTGAAATGTTGCCAACCAAGGGAGCTCATTAGAGACTCGGTGCCCCA[CG]TTTTTACTGGAGCCTGGTCATGTAGGCAGCCCCAACCTGGCACATATGGAAATACTGGCT	37	1	95415649	F	LOC729970	NR_033998	Body
ALG14;ALG14;ALG14	chr1:95072264-95073030	chr1:95072981	cg12225912	0.0018	0.048	-0.216	0.067	0.034	0.006	0.029	0.005	-0.005	-0.133		I	CAACTTCCGGGGACCAGCCGCTGTCAAAGTTCACAACTACGGGTGCCGAAGCGACTCAAA[CG]CGGAGGACGCACGTCTTGGTGGGCTGGTCTTTCCTGAGCTGGGAGGAGTGGAGGCGACGG	37	1	95538537	R	ALG14;ALG14;ALG14	NM_144988;NM_001305242;NR_131032	TSS200;TSS200;TSS200	chr1:95538251-95538551	Island
CLCC1;CLCC1	chr1:108947625-108948418	chr1:108948356	cg06756164	0.0006	0.024	0.305	0.086	0.09	0.02	0.11	0.025	0.02	0.223		II	AGGGTACCACCCACATGGCAACCCTTCAGCACACAATTCTACACGGGAGCAGACTTCCTA[CG]AACTTAGCTCTGCCACCACCAACCCAGCAGGCAAGTCGCTGAGGGTAGTGGGTATTTTTC	37	1	109490978	F	CLCC1;CLCC1	NM_001048210;NM_015127	Body;Body
	chr1:116853500-116854404	chr1:116854073	cg15891991	1.3e-05	0.002	-0.343	0.075	0.449	0.051	0.393	0.049	-0.056	-0.124		II	AAATGAGACGTGGAAATTCCTCACCTGCCATAAGCTAGACAGAGCTTTTGAGATGCAAAC[CG]TATACACTCTCAGAGGAGAGGATTGAAACCAAAGAGAGAAGTCACTTTCAAAGCACCATC	37	1	117396695	R
	chr1:116880582-116881346	chr1:116880828	cg08402735	2.9e-05	0.0034	-0.447	0.102	0.413	0.064	0.354	0.081	-0.059	-0.143		II	AAATTTGAAAAATAAACAAACTCTTTGCTCTCATTTTTTCCTTTTATCAAATGCCTTGAC[CG]TCCAGACGCAGGAGAGATGTTTAACCTGTGCAATTGAAGCTATTTTGATAACCTTTAGCT	37	1	117423450	R
	chr1:203273120-203273671	chr1:203273473	cg17220161	8.1e-05	0.0067	-0.307	0.075	0.101	0.02	0.086	0.016	-0.016	-0.154		II	CTGTGCACCGGGGCTGTGCTGTGGGCTTTGTGCTGAGCCAAAGGTGGGGCTTCTCCTGTC[CG]CCCGGTCCTGGACTCCCGGCAGCGGCCGGCAGAGGCGGTGCTGATGCTGTAGGAGGGTCA	37	1	203242601	R				chr1:203242519-203242818	Island
	chr1:203273120-203273671	chr1:203273510	cg03890167	2.9e-05	0.0034	-0.231	0.053	0.183	0.022	0.161	0.021	-0.022	-0.118		II	CCAAAGGTGGGGCTTCTCCTGTCCGCCCGGTCCTGGACTCCCGGCAGCGGCCGGCAGAGG[CG]GTGCTGATGCTGTAGGAGGGTCAGGAGCCACTGCCTCGTGCTCAGCCCCACGGGCGCCAC	37	1	203242638	F				chr1:203242519-203242818	Island
	chr1:205365785-205366569	chr1:205365939	cg11385162	0.0019	0.049	-0.197	0.062	0.512	0.046	0.479	0.046	-0.033	-0.065		II	ACCATTCACTTAGGGGAATCTGTGCAGTAATGATTCCAAGCCTTTAGCCCAAACCTGCAT[CG]TGAAGGACTCCGAGGAAGTGCCCTGATTCCACTTAGCTTTGGCCAGATCAGATTCACCAG	37	1	205335067	R
CNIH3	chr1:224623759-224624356	chr1:224624237	cg09988837	0.0017	0.046	-0.206	0.064	0.532	0.045	0.503	0.04	-0.029	-0.055		II	GAGGACATCAGTGGTCTGTGGCAATCTCTGGGCACCATTTAGTGCTTATCTTGGCCTCTC[CG]TGGCTTTGAGACTGCTGTCCGTGTCTTCTTTGCAACTGCTTTCAAATGTTGTTTTTCTGG	37	1	224811939	R	CNIH3	NM_152495	Body
	chr1:227999357-228000068	chr1:227999441	cg10264662	0.0015	0.043	-0.204	0.062	0.24	0.033	0.221	0.031	-0.019	-0.077		II	TCATACCCACAATGTAAAATCCCACTTGGGCTGCAGGACAGCCAAGGGCTAGGGAGGAGG[CG]CCGCTCATGTCACCCACAACCTTGCCCAGAAGGGGCACTGCCTCTAGGGGAAGATTGGAC	37	1	228187142	F
	chr1:229887380-229888210	chr1:229887489	cg05917766	0.00013	0.0091	-0.41	0.103	0.47	0.075	0.416	0.086	-0.054	-0.115		II	TAAAACTCCTGGCTGGGCTGGAGCCTGGTTGATACAGGAAGAAGTGCAGGTGCTAGAGGA[CG]CACCAGCTTGTGCAATAATATCACTAGCATTTGAGAGCTATGGTGGTGACAGCACATACA	37	1	230023236	F
IRF2BP2;IRF2BP2	chr1:234607772-234608632	chr1:234608029	cg25141943	0.0016	0.044	0.143	0.044	0.023	0.003	0.026	0.003	0.003	0.109		II	CACAGACAGAAAATACTCATATACGAGTTTCAGGTGCACATGCAACTTAAAACCTTCAGG[CG]TACGGGATTCTGAGGCAGCAGACTGATTTAAAATGGAGCCACTGAAAATGACACGCTTGT	37	1	234743775	R	IRF2BP2;IRF2BP2	NM_001077397;NM_182972	Body;Body	chr1:234744276-234747024	N_Shore
LINC01132	chr1:234724908-234725667	chr1:234725254	cg24127015	0.0012	0.038	0.256	0.077	0.065	0.014	0.076	0.015	0.011	0.163		II	TTAATCAGGTTCATTTTTCACCTGCTTAGAAAGTGGAACATCTCCTGAAAGGTGACAAGT[CG]TGATCAAAGGCAAGTCTCCAGGCAGAGAGTTGGCAGGTTTCCGAAGCAAAGGTTACTTAG	37	1	234861001	F	LINC01132	NR_038856	Body
LINC01132	chr1:234724908-234725667	chr1:234725345	cg07630601	0.00046	0.021	-0.252	0.069	0.239	0.041	0.213	0.031	-0.026	-0.109		II	TTGGCAGGTTTCCGAAGCAAAGGTTACTTAGAAGTGGAGGCTCCACTGCCAGCTTCCCCC[CG]CTGCAAAATCTGACACTCCTCACCCTCAGGGTTCAGCAAGATTCTCGGAAAGGCCTTTTC	37	1	234861092	R	LINC01132	NR_038856	Body
	chr10:4121636-4122197	chr10:4121689	cg04322026	6.4e-05	0.0057	-0.308	0.073	0.497	0.051	0.45	0.068	-0.046	-0.093		II	TCCTTTGTGCTCTCACCTGGTCAGTATCTCCTGCCGCAGTTGTGGTGTCAAGGTTCCTTT[CG]CTCCTTTTCCCCCACCGTCCCTTCCCACCACTCCTGTCTGTCCTTTCTTCTCCTATTTGC	37	10	4163881	R
FAM107B;FAM107B;FAM107B;FAM107B;FAM107B;FAM107B;FAM107B;FAM107B;FAM107B;FAM107B	chr10:14555911-14556798	chr10:14556260	cg09994057	0.00024	0.014	-0.322	0.084	0.325	0.047	0.285	0.055	-0.039	-0.122		II	ACTAACAATGACTAGCTTAAAGTGACTTTCCAGAGCCCTCGTCCTTCCTGTCATCAGAAC[CG]ACTGACTGGAAGGCCAGTAATTTGATATCGGAAATTTACAATTGATAAAGTCATCAATGG	37	10	14598259	F	FAM107B;FAM107B;FAM107B;FAM107B;FAM107B;FAM107B;FAM107B;FAM107B;FAM107B;FAM107B	NM_001282701;NM_001282698;NM_001282702;NM_001282699;NM_001282703;NM_001282700;NM_001282697;NM_001282696;NM_031453;NM_001282695	5'UTR;5'UTR;5'UTR;5'UTR;5'UTR;5'UTR;5'UTR;5'UTR;Body;5'UTR
FAM107B;FAM107B;FAM107B;FAM107B;FAM107B;FAM107B;FAM107B;FAM107B;FAM107B;FAM107B	chr10:14555911-14556798	chr10:14556290	cg10682254	1.1e-08	1.2e-05	-0.36	0.057	0.546	0.038	0.493	0.048	-0.053	-0.097	Yes	II	CAGAGCCCTCGTCCTTCCTGTCATCAGAACCGACTGACTGGAAGGCCAGTAATTTGATAT[CG]GAAATTTACAATTGATAAAGTCATCAATGGTGACTCCTCCCAAATGCACAGAAGATCTAG	37	10	14598289	R	FAM107B;FAM107B;FAM107B;FAM107B;FAM107B;FAM107B;FAM107B;FAM107B;FAM107B;FAM107B	NM_001282701;NM_001282698;NM_001282702;NM_001282699;NM_001282703;NM_001282700;NM_001282697;NM_001282696;NM_031453;NM_001282695	5'UTR;5'UTR;5'UTR;5'UTR;5'UTR;5'UTR;5'UTR;5'UTR;Body;5'UTR
FAM107B;FAM107B;FAM107B;FAM107B;FAM107B;FAM107B;FAM107B;FAM107B;FAM107B;FAM107B	chr10:14555911-14556798	chr10:14556526	cg22367337	0.00051	0.022	-0.274	0.076	0.849	0.027	0.829	0.033	-0.02	-0.024		II	ATTCATATTTGTCAAGCCCCGACCTAACGAGAGCTCAGCTCTGGACAAAACAAAGCCGTG[CG]CAACGTTTAGACTTGACTGACACCTACTGTGTGCTCCGTGCTACTGCCCCTCACTTGAGA	37	10	14598525	F	FAM107B;FAM107B;FAM107B;FAM107B;FAM107B;FAM107B;FAM107B;FAM107B;FAM107B;FAM107B	NM_001282701;NM_001282698;NM_001282702;NM_001282699;NM_001282703;NM_001282700;NM_001282697;NM_001282696;NM_031453;NM_001282695	5'UTR;5'UTR;5'UTR;5'UTR;5'UTR;5'UTR;5'UTR;5'UTR;Body;5'UTR
	chr10:33336838-33337659	chr10:33337594	cg06223926	0.00029	0.015	-0.475	0.126	0.115	0.036	0.086	0.03	-0.028	-0.247		II	CACTAAGTGGTGAGAGGGGTCAGTTTTAGATTTTTGCAATTCCCCAGCGTGGAGACAGGC[CG]GCTCTATACGAGAATAAGTGATAGGCAGAGGAAGAATTTGGCAGTGTTCCCGGGTTGATT	37	10	33626522	F				chr10:33623120-33626197	S_Shore
PARD3;PARD3;PARD3;PARD3;PARD3;PARD3;PARD3;PARD3;PARD3;PARD3;PARD3	chr10:34717401-34717913	chr10:34717471	cg14692213	3.5e-05	0.0039	-0.305	0.07	0.617	0.047	0.567	0.055	-0.05	-0.081		II	ACAACCCATAATACAAAATTAAAAGTACCTAATCTCCTCTACAACATTCTGTATTAAACA[CG]CATTTATAAGCATGTTCCCCTGCAATCGCAGAGTTCAAAGTTCTGTAGACACCATTCACC	37	10	35006399	R	PARD3;PARD3;PARD3;PARD3;PARD3;PARD3;PARD3;PARD3;PARD3;PARD3;PARD3	NM_001184786;NM_001184791;NM_019619;NM_001184789;NM_001184790;NM_001184788;NM_001184787;NM_001184785;NM_001184794;NM_001184793;NM_001184792	Body;Body;Body;Body;Body;Body;Body;Body;Body;Body;Body
LOC101928961;LRRTM3;CTNNA3;CTNNA3	chr10:66931716-66932577	chr10:66932097	cg02143702	0.00046	0.021	0.392	0.108	0.587	0.079	0.637	0.071	0.05	0.085	Yes	II	CTTCCGGCTTTAGAACTCTCCAGTTTGCTGATTGTGCCAGTGACCTGTGCTTTGCCTCAG[CG]CTTTCTCCCTCCCTCCCCCTTTTCAGCCAGCTGAACACTGGTTCTATTAGGCTCTCTGAC	37	10	68691855	R	LOC101928961;LRRTM3;CTNNA3;CTNNA3	NR_111911;NM_178011;NM_013266;NM_001127384	Body;Body;Body;Body
PSAP;PSAP;PSAP	chr10:71851079-71851793	chr10:71851788	cg24506833	6.2e-05	0.0056	-0.384	0.091	0.902	0.023	0.88	0.025	-0.022	-0.025		II	GTTTCACATAGAATAAGTAGTCGTGTAACAGGGTACAGGGCTCAGTCCTGGCCAGGGGCA[CG]TGGGGGCAGGTGGTGGCACCTGGTCAAAGGCAAGTCTGGGCTGGGCATGCTGGCTCACTC	37	10	73611545	R	PSAP;PSAP;PSAP	NM_002778;NM_001042466;NM_001042465	TSS1500;TSS1500;TSS1500	chr10:73610661-73611145	S_Shore
	chr10:72260437-72261960	chr10:72261674	cg12147622	0.00023	0.013	-0.259	0.068	0.611	0.046	0.575	0.044	-0.036	-0.059		II	CCTGATCAGATAAAACAAGGGCTGACCTAGAGAAAGTCTCTTGGGTCAACATATTCTTAG[CG]ATAACAGAAGATCACTCCAACTGTTCTACACCCCACCCTACAACATTGACCCCCCGCTTT	37	10	74021432	R				chr10:74020773-74021023	S_Shore
PDLIM1	chr10:95266629-95267297	chr10:95266673	cg13242090	7.4e-05	0.0064	-0.455	0.11	0.784	0.057	0.733	0.072	-0.052	-0.066	Yes	II	AAGTACAGTGCCTGGCTCGTGGCACATATTCAACCAGGGTCTGTTCCCTTCTCCCTCCAC[CG]AAACACATTTCCAATTAGAATGGAAGTCAATGGAAAATTCAGGTTGAAAATTCGGATGAT	37	10	97026430	F	PDLIM1	NM_020992	Body
	chr10:98332694-98333632	chr10:98332713	cg10580531	0.0015	0.043	-0.236	0.072	0.958	0.008	0.952	0.01	-0.006	-0.007		II	GGTTCTCCATGTGTTTTACAGAAAGGAAGGGAACAGGTCTATATGGAGGTCTTCTGAATG[CG]GGCCGCTTTGCACGTGCCATCTCACCAGGCTTCCTACAGCCATGGGAAATAGCTGCTGTC	37	10	100092470	F
HPSE2;HPSE2;HPSE2;HPSE2	chr10:98460585-98461474	chr10:98461052	cg16745930	6.2e-06	0.0011	-0.411	0.086	0.196	0.037	0.159	0.032	-0.037	-0.187		II	AACATTGCATAGTGATGACTGTTTCTGGGCCTTGCCCAACCTCCAGTGTGATAACATTGC[CG]TGACATCATCTGAGCTGTAAAGAGAATAGAATGTTATAAATTGATATAGAGGTCTTTGTT	37	10	100220809	R	HPSE2;HPSE2;HPSE2;HPSE2	NM_001166246;NM_001166244;NM_001166245;NM_021828	3'UTR;Body;Body;Body
	chr10:130902459-130903163	chr10:130902591	cg15709632	0.00043	0.02	-0.29	0.079	0.642	0.048	0.599	0.063	-0.043	-0.067		II	CTTTTCCTGACCCTACCTGAATCAGAACTAGACCATATAGACTGGGCAACTGACTCTGAA[CG]GGATTTTTAAGTCCCGAGGGAACCATGCACCCAGGCAGTCTGGCCTACAGCAGGATTCAG	37	10	132700854	F
	chr10:131983464-131984387	chr10:131983823	cg08610968	0.00034	0.017	-0.355	0.095	0.671	0.057	0.63	0.076	-0.041	-0.061		II	GAATTGTTCAGAATAGTGTAGCCTAGTGGCTTGTACTTTTTCCCATATGAGTTTCTACTT[CG]TGGAAAGGGTTTATGCACATCAAGAGGTATTTGCCACCATACATAGACTTGCTTGCTCAG	37	10	133797327	F				chr10:133794898-133796598	S_Shore
INS;INS;INS;INS;INS-IGF2;INS;INS-IGF2	chr11:2160935-2161575	chr11:2161082	cg01181416	0.00064	0.025	0.281	0.08	0.5	0.061	0.539	0.069	0.039	0.078	Yes	II	GCCAGGTGCCCTGCCTTGGGGCCCCTGGGCTCACCCCCACATGCTTCACGAGCCCAGCCA[CG]TCCTCCCTGCTGCAGAGCTGGGGCCTGGGGTCCAGCCACCCTGGAATCCTGAGCCCACCT	37	11	2182312	F	INS;INS;INS;INS;INS-IGF2;INS;INS-IGF2	NM_001185098;NM_001185098;NM_000207;NM_001185097;NM_001042376;NM_001291897;NR_003512	1stExon;5'UTR;5'UTR;5'UTR;5'UTR;5'UTR;Body
INS;INS-IGF2;INS-IGF2	chr11:2160935-2161575	chr11:2161553	cg11322849	0.00024	0.014	0.311	0.082	0.417	0.061	0.461	0.069	0.043	0.104	Yes	I	AGCAAAGCCCTCACCTGGGCCACTTTCCACATTAGACCAGGAGAGCTGGAGGCTGCAGGG[CG]GGGCTCTTTGCGCTGCTGTCCCCAGACCCCTGTCCCCACACCCCTGTCCCCACACCCCTG	37	11	2182783	F	INS;INS-IGF2;INS-IGF2	NM_000207;NR_003512;NM_001042376	TSS1500;TSS1500;TSS1500
INS;INS-IGF2;INS-IGF2	chr11:2160935-2161575	chr11:2161565	cg11208229	0.00016	0.01	0.364	0.092	0.544	0.068	0.593	0.075	0.048	0.089	Yes	II	ACCTGGGCCACTTTCCACATTAGACCAGGAGAGCTGGAGGCTGCAGGGCGGGGCTCTTTG[CG]CTGCTGTCCCCAGACCCCTGTCCCCACACCCCTGTCCCCACACCCCTGTCCCCACACCCC	37	11	2182795	R	INS;INS-IGF2;INS-IGF2	NM_000207;NR_003512;NM_001042376	TSS1500;TSS1500;TSS1500
NAV2	chr11:19577140-19578055	chr11:19577247	cg23944586	0.00015	0.01	-0.473	0.12	0.838	0.039	0.787	0.065	-0.051	-0.061		II	AGGAAACTGAGGCTCAGAGAAGTTAAGCAGCTTGTCCAACGTCCGTGTGTTGCTAACTGG[CG]AAAGCCAAATGTGTGGTCAGCCTCCATCAGCGTTCTATTTGCTTCCTTCATGGGGCTGCT	37	11	19598794	R	NAV2	NM_001111018	Body
	chr11:34684965-34685906	chr11:34685263	cg14399271	3e-06	0.00069	-0.485	0.098	0.881	0.029	0.851	0.037	-0.03	-0.034		II	TTTAGTTGGTATTGCCTTGATTTTACAGGTCCTTACCTGAAGCCCAAGGTGATTTTTGGC[CG]CTGGCGACCTTGTGACCGTTGGCAGTGGGTCAGATGTGGCACTCAGAATTAGGGGAAGGA	37	11	34706810	R
PTPRJ;PTPRJ	chr11:48019058-48019679	chr11:48019220	cg22976120	0.0017	0.046	0.278	0.086	0.551	0.061	0.593	0.071	0.042	0.077	Yes	II	TTTTCCTGCCTGTGGAAGGCCCTCTCTCTGTTTAGGAACGTGGATGTGGCAGGGGCTGGG[CG]GGCACTTGGCCTTTATAACAACAGAAGAGGATTTTCAGTGACGAGGAAGCATCCCGCCCT	37	11	48040772	F	PTPRJ;PTPRJ	NM_002843;NM_001098503	Body;Body
	chr11:61056445-61057335	chr11:61056888	cg05099759	0.00085	0.03	0.401	0.116	0.465	0.083	0.529	0.098	0.063	0.136	Yes	II	TCACAGTAACAAATGGGTCTGCAAATGAGGATCAGACCCAGATAGGGGGTTGAGCTCTGG[CG]CACTGCCTGGAACCCTGGTGCTCAACCCTAGTGGAGCTGCAGAAACTGCTGAGGTCTGTG	37	11	60824360	F
PPP1R32;PPP1R32	chr11:61488736-61489438	chr11:61488935	cg26396680	2.7e-06	0.00063	-0.359	0.072	0.298	0.04	0.254	0.04	-0.043	-0.146		I	GAGAGCTGTTAGGTAATGCGCAAAGAGAAAGGGATCGCGAGGGCTGCAGTGCGCACGGGT[CG]GATTTGAAATCGGTGGCCTTGAGCAGGTGACGTTTGAACTGAGACTGAAAAGAGGGGAGG	37	11	61256407	F	PPP1R32;PPP1R32	NM_145017;NM_001170753	Body;Body
	chr11:95147190-95147855	chr11:95147812	cg19714737	8.5e-06	0.0014	-0.372	0.079	0.716	0.045	0.657	0.059	-0.059	-0.083		II	GTGTCTTAGTTATCTTTCTATCCCACTTCCTGACATTACCATCTACCACACTTTCTGGTG[CG]GAGCGAGGCTTAATAAATAATAGTTGTATTAAACAAGCATTCAAGAAGAAATGTCCTCAC	37	11	94880976	F				chr11:94883335-94883565	N_Shelf
	chr11:95296008-95297030	chr11:95296852	cg08101769	0.00027	0.015	0.394	0.104	0.559	0.074	0.612	0.077	0.053	0.094		II	CACAGGGCAAGTGGTAAGTAGAGAGAAATCCTCACACTCCCGCAAACCTATGAGACGCAA[CG]TTAGCATCCTAGATTAGTGAAGGAAGGTCAAGAAGCAGGCTGAACAGAAAGGGAAGGTCT	37	11	95030016	F
	chr11:115589872-115590633	chr11:115590312	cg12378577	1.2e-05	0.0019	-0.31	0.067	0.363	0.046	0.325	0.041	-0.039	-0.107		II	ACAAGGAAGCGATGCTTCTCTCCCAATTATTGTGCACTCTCAGCTGTATTTTGTTGACCT[CG]CTGATTTCAATCAGCTTTCAGCACATCCAGCCTTCACCTGCTATGAATCAAAACCTGGAG	37	11	115461030	R
	chr11:115960933-115961862	chr11:115961455	cg15883463	8.4e-05	0.0069	0.315	0.077	0.25	0.041	0.282	0.05	0.032	0.128		II	GAGTCAGCTGCATTTCCTTCTGTCTCAGGGATCCCTTAAACCTGTTACTGAAATTGGCTC[CG]TGGTACCTGCAGGTTTGCTTGCCATCCAGCAAGTCCCCTGGGGTGGCCCCATTAATCACA	37	11	115832173	R
	chr11:128240506-128241220	chr11:128240869	cg22168253	1.3e-10	5.1e-07	-0.676	0.093	0.481	0.065	0.378	0.062	-0.104	-0.215	Yes	II	CCTCCCATGAATCATTTCATTCAGCTGATTCGGCAAAACATTTGACCATGAACGTGCATG[CG]TGTGTGTGTGCACAGACTCCAGTGCCTGAGTTTTCGTATAAACTAGATAAAGTCCATTTG	37	11	128110764	R
SLCO1A2	chr12:21353224-21354086	chr12:21353574	cg02988391	0.00053	0.023	0.28	0.078	0.424	0.055	0.459	0.074	0.035	0.083		II	GCAAAGCTCAGTGGCTTTGGTAGGAGATAGCAGATTGCTGTGATGCACCTGATTATATCC[CG]TTTGTTCTCCCTTTTGGTTTAGCTCACATGTGAAAATCTCCTGTGGACAACTTGGTTTTT	37	12	21506508	R	SLCO1A2	NM_134431	5'UTR
ST8SIA1	chr12:22255951-22256952	chr12:22256115	cg25490551	9.8e-05	0.0076	-0.377	0.093	0.665	0.056	0.605	0.084	-0.059	-0.089		II	CTTTCTCACTTGGGATGAACCTTAAAGAATACGTATGATTCCTCCAGGCACAGAAAGCAG[CG]TAAACAACGACACAGAAGTATTTGCTGAGAGTGATGCTGTGTTTATGAGCAAATGAACAC	37	12	22409049	F	ST8SIA1	NM_003034	Body
FAIM2	chr12:49873265-49873931	chr12:49873654	cg14442530	3e-09	4.7e-06	-0.483	0.074	0.572	0.046	0.499	0.066	-0.073	-0.128		II	CTTAACTTGGAAGGCTTGGATCTGTCCAGCTCTGGGGGTGGCCCTTCTGAGAAGCACCCA[CG]CAGGAGACCCCCTAGAGCAGCCAGCTGGCTTTTCTCTTGGAGAGAAGAGGAATGAAATGA	37	12	50267437	R	FAIM2	NM_012306	Body			FAIM2
BEST3;BEST3	chr12:69699073-69699651	chr12:69699228	cg17277939	6.2e-06	0.0012	0.597	0.125	0.524	0.087	0.618	0.102	0.094	0.178	Yes	II	CAGAATTAAAATGCATAGGTTTACTCTGGGCACTAACCTATTTATTTGGTTTGTAGTCTC[CG]ACAGGAAAGAGAATCTTCAAATTTCGGGCTCCCCCGAAGAGGTGCCTTCAGGTCGGTGCT	37	12	70093008	F	BEST3;BEST3	NM_032735;NM_032735	1stExon;5'UTR			BEST3
BEST3;BEST3;BEST3;BEST3;BEST3;BEST3;BEST3;BEST3;BEST3;BEST3	chr12:69699073-69699651	chr12:69699293	cg09844653	1.8e-05	0.0024	0.48	0.106	0.529	0.074	0.606	0.087	0.076	0.144		I	GGAAAGAGAATCTTCAAATTTCGGGCTCCCCCGAAGAGGTGCCTTCAGGTCGGTGCTGCA[CG]CCCGGTGTCACCCTTCGCTCGTGCACAGTCAGATTTTCTTTCTGTTCTCTGGCCACTGAG	37	12	70093073	R	BEST3;BEST3;BEST3;BEST3;BEST3;BEST3;BEST3;BEST3;BEST3;BEST3	NM_001282614;NM_032735;NM_001282616;NM_001282615;NM_001282614;NM_001282613;NM_032735;NM_001282616;NM_001282615;NM_001282613	5'UTR;5'UTR;1stExon;1stExon;1stExon;1stExon;1stExon;5'UTR;5'UTR;5'UTR			BEST3
BEST3	chr12:69699073-69699651	chr12:69699570	cg07618900	7e-05	0.0061	0.47	0.113	0.296	0.073	0.361	0.091	0.064	0.216		II	CCTGCCACCCCAAGTACCCCTTTGAATGAGAAGTTGGCAGTGACATGAAGGATGTTGGGC[CG]TTTGTCTGTTAGATTCATTTGACTCCACCCTGGGATCAAGGAAGAAAGGTTGATTTGGCC	37	12	70093350	F	BEST3	NM_032735	TSS200			BEST3
BTBD11	chr12:107515345-107516342	chr12:107515587	cg24671734	0.00056	0.023	-0.252	0.071	0.705	0.041	0.669	0.045	-0.036	-0.051		II	TCCTGAATTAGTCAGAGACACCAGGACCATCAGATGAGGAATTGGCCCAAGATTCATTGC[CG]TGGCAACAGCTACTTGACTTAGCCTCTGACTTAATGTCTTGGCAGGTGGGCAAACCAGAG	37	12	107909364	R	BTBD11	NM_001018072	Body
	chr12:108099445-108100344	chr12:108100158	cg07771976	7.8e-05	0.0066	0.222	0.054	0.353	0.038	0.38	0.036	0.027	0.076	Yes	II	CCAGAATCAGACTCCACCAAACATAGGTCAGCATTAAGGGCTCCTCTTCTGTGCAGTCAG[CG]TGAACAGGTCCAAACTTTTATCAATTATTTACTGCTATGAAATGCTGCATAACAAACAAC	37	12	108493935	R
OAS1;OAS1;OAS1	chr12:112906436-112907437	chr12:112906569	cg24189072	1.6e-05	0.0023	-0.373	0.082	0.078	0.018	0.061	0.012	-0.017	-0.213		II	AGACCTGTGTTTGTGTGTGTGTTAACATTTGAAAAAAATCTGGAAAGCTCTATATCAAAA[CG]TTTATAGAGGCAATTTTGTAGTGTTAGAATCATAGATGATCTTTCCACTTCCTGGTTTTT	37	12	113344374	F	OAS1;OAS1;OAS1	NM_002534;NM_016816;NM_001032409	TSS1500;TSS1500;TSS1500
CCDC60	chr12:119457175-119457784	chr12:119457589	cg24442978	0.00049	0.021	0.376	0.104	0.514	0.073	0.575	0.076	0.061	0.119	Yes	II	AATATGTTTGCAATCAATTTGCTGTATACACAATATGCTACCAGAGCAATCTTTTGTGTA[CG]TAGTTGACCTTTATCTCTGGCAATCTTGTCCTATAAAGAAGAGTGAAATCCTCCATTGCA	37	12	119895394	R	CCDC60	NM_178499	Body
	chr12:122062662-122063609	chr12:122062791	cg18914967	1.9e-07	9.5e-05	-0.4	0.071	0.166	0.028	0.139	0.028	-0.028	-0.167		II	AGGGGACTCTGGATTGTGGTAGGGACTCAGGGGCGTTAGTGCATGGGTGGACTGCAACCT[CG]GCTTGACTTGTCCTAACAGCCTCTAGTGACTTACATGGTTGGGCTGGAACCAGACCTTTC	37	12	122500697	F
	chr12:122062662-122063609	chr12:122063554	cg18538810	9.6e-05	0.0075	-0.311	0.076	0.259	0.042	0.229	0.048	-0.03	-0.116	Yes	II	CAGCGATGACTCAAACTTGACCCTTAACCCCCAGGCAGGTAAGTGAGCCGCAGTGCTTTA[CG]ATGCCGACCACAGTTTGGAATTAGGGGATACAGACATTCTGATGGCAAGGGTCAGGGAAT	37	12	122501460	F
PDX1-AS1	chr13:27839728-27840600	chr13:27840193	cg02208492	7.5e-05	0.0064	0.335	0.081	0.302	0.046	0.354	0.052	0.052	0.172		II	CTGTTCATTATATAATTGCTCACCTTTTCACTTCTCTTCAGCTGAGTCATGAATCTTCTT[CG]TTTCTGTTCCAGTGCTTTAGCTGCAGGGGGCAGTTTCTGGCCTGTGCACTATAGGCCACG	37	13	28414330	R	PDX1-AS1	NR_047484	Body
RCBTB2	chr13:48500713-48501372	chr13:48500880	cg11093142	0.0015	0.043	0.357	0.109	0.505	0.08	0.558	0.092	0.053	0.105		II	CAAACAAATCCACCCCCCTTCTTTCATGCAGGTTGATGTGATATAGAGAGAGTGAGCAAA[CG]CTGCACAGCTTGATCTTACTAAAGAGGAACTTGAGACTAAAATGCTGTGTTGAGTGTGTG	37	13	49075016	F	RCBTB2	NM_001268	Body
DLEU1-AS1;DLEU1	chr13:50521480-50522403	chr13:50521699	cg27454283	0.00012	0.0086	-0.412	0.102	0.637	0.066	0.579	0.081	-0.057	-0.09	Yes	II	GAAACAAAAACCCTAACAATTTACAGTTCACCCTCTTTGATGTAAGGTGCAGTGGGGACA[CG]AAGCCCAGGCCTCTGAGTAGGATGTAGTTGGATTGGCACAGAAAGCAAACTCTTCTTTCT	37	13	51095835	F	DLEU1-AS1;DLEU1	NR_125753;NR_109974	Body;Body
WDFY2	chr13:51625235-51626403	chr13:51625818	cg00187692	0.0011	0.035	-0.331	0.098	0.169	0.038	0.146	0.041	-0.023	-0.137		II	TGCCAACACTGGCTGAGGGCGGAATGCTGACGGGGCAAGGATGAGGCGCAGCCAGGACTT[CG]AAAAGGAAGCTGATATCAATGGAGGGAATTTTTCATCTGATGCAGCATTTCATATACTTA	37	13	52199954	F	WDFY2	NM_052950	Body
STK24;STK24	chr13:98484173-98485001	chr13:98484326	cg19300307	0.00084	0.03	0.237	0.069	0.069	0.013	0.078	0.013	0.009	0.136		I	TCTTTCTAGATGGCAAAGGAAATCTAAATCGCTTTTCCCTAAGAGAGCTGGGAACTCTGA[CG]TTTCTACTCCCACTCCCTTTTTAACAGCTGCTGTTTAACTGGTTTCACTGGCTCCCATCC	37	13	99136580	R	STK24;STK24	NM_003576;NM_001032296	Body;Body
DOCK9;DOCK9	chr13:98821918-98822783	chr13:98822004	cg04821311	2.7e-07	0.00012	0.5	0.09	0.055	0.013	0.074	0.022	0.019	0.343		II	TCTCTGGCAGAGATTTTCATCTCTCTTTTTCTTGCAACATCCTGGCAGCCAATGCAAAAA[CG]TGCCTGGTAATTTCTGCTTTCCTGTCTTTTAGAACATGTTAGTCTTTCTGCTTCCCGTTA	37	13	99474258	R	DOCK9;DOCK9	NM_001130048;NM_015296	Body;Body
CLYBL;CLYBL;LOC101927437	chr13:99812599-99813103	chr13:99812740	cg18809890	1e-07	6e-05	-0.338	0.059	0.432	0.041	0.39	0.046	-0.042	-0.096		II	GGGAAAAGGAAAAGCGTAATCACGTGCTGGACCCTGACTGGAGATGGAAGTAACACCAGC[CG]GTTAACTGGGGTGACTCATGTCACCAGTTATGGAACTACTCAGATCCTTGGGTGCTGAGT	37	13	100464994	F	CLYBL;CLYBL;LOC101927437	NR_104592;NM_206808;NR_120421	Body;Body;Body
FGF14	chr13:102291676-102292474	chr13:102291752	cg09835207	2.9e-07	0.00013	-0.535	0.097	0.824	0.04	0.767	0.043	-0.057	-0.069		II	AAAATCAGACCCTAAGAATAAGGCTGGGAAAAAAATACAGAGCTCAGAGCCCAGCAGCTA[CG]TACACCTGAAAGGATTCAACAGGTCCCAGGAAGGTGTCTGCACCTCTGCCCTGACTCCTC	37	13	102944102	F	FGF14	NM_175929	Body
CTAGE5;CTAGE5;CTAGE5;CTAGE5	chr14:39265943-39266701	chr14:39266007	cg13277939	1.6e-05	0.0022	-0.353	0.077	0.449	0.055	0.401	0.059	-0.048	-0.107		II	AACTCCTCAGGCTGATGTGGCAAAGGAGAAATAGCAATCTTGAGTTCTGAAAAGCTAGGC[CG]CATTTTGGTCCTGAAAAATCACTTGCTGTGAACTTGGGCCAGTTTTTGATTTTTTAAATG	37	14	39735211	F	CTAGE5;CTAGE5;CTAGE5;CTAGE5	NM_005930;NM_203356;NM_203355;NM_203354	TSS1500;TSS1500;TSS1500;Body	chr14:39735802-39736902	N_Shore
CDKL1	chr14:50397024-50397727	chr14:50397487	cg24455639	2.3e-06	0.00057	-0.351	0.07	0.044	0.008	0.034	0.006	-0.009	-0.217		II	TGGAAGCTTACAGAGTCTGCCTTAATTGTTTTTGGTTCCTTTCCCCCATCTTTCTCCCAA[CG]GACTCCTACTGCTCAAATCTGAGCACACTGGCGGGAAGCGGATGGACCTGGGGAAATTAT	37	14	50864205	F	CDKL1	NM_001282236	TSS200	chr14:50863088-50863563	S_Shore
CDKL1	chr14:50397024-50397727	chr14:50397520	cg22794405	5.3e-06	0.001	-0.358	0.074	0.366	0.049	0.311	0.049	-0.055	-0.15	Yes	II	GGTTCCTTTCCCCCATCTTTCTCCCAACGGACTCCTACTGCTCAAATCTGAGCACACTGG[CG]GGAAGCGGATGGACCTGGGGAAATTATGAAATCATGTCAGTTGCCACTGGGCAGAGTGCC	37	14	50864238	F	CDKL1	NM_001282236	TSS200	chr14:50863088-50863563	S_Shore
CDKL1	chr14:50397024-50397727	chr14:50397527	cg10853746	6.5e-06	0.0012	-0.314	0.066	0.432	0.046	0.379	0.053	-0.053	-0.122	Yes	II	TTCCCCCATCTTTCTCCCAACGGACTCCTACTGCTCAAATCTGAGCACACTGGCGGGAAG[CG]GATGGACCTGGGGAAATTATGAAATCATGTCAGTTGCCACTGGGCAGAGTGCCTCACACT	37	14	50864245	F	CDKL1	NM_001282236	TSS200	chr14:50863088-50863563	S_Shore
CDKL1	chr14:50397024-50397727	chr14:50397597	cg03752765	1.9e-06	0.0005	-0.469	0.092	0.111	0.027	0.083	0.016	-0.028	-0.249		II	TGGGGAAATTATGAAATCATGTCAGTTGCCACTGGGCAGAGTGCCTCACACTTTATCATC[CG]TCCCGTTCCCAGTGCCAGCATCAATGCGGGTACTTGTCCTGGAAGCAGTACCCGAGGAGA	37	14	50864315	R	CDKL1	NM_001282236	TSS200	chr14:50863088-50863563	S_Shore
CDKL1	chr14:50397024-50397727	chr14:50397602	cg16671138	2.3e-08	2.1e-05	-0.576	0.094	0.076	0.021	0.052	0.011	-0.023	-0.306	Yes	II	AAATTATGAAATCATGTCAGTTGCCACTGGGCAGAGTGCCTCACACTTTATCATCCGTCC[CG]TTCCCAGTGCCAGCATCAATGCGGGTACTTGTCCTGGAAGCAGTACCCGAGGAGAGAAAA	37	14	50864320	F	CDKL1	NM_001282236	TSS200	chr14:50863088-50863563	S_Shore
CDKL1	chr14:50397024-50397727	chr14:50397625	cg16408805	0.00014	0.0099	-0.312	0.079	0.345	0.049	0.298	0.05	-0.047	-0.136	Yes	II	CCACTGGGCAGAGTGCCTCACACTTTATCATCCGTCCCGTTCCCAGTGCCAGCATCAATG[CG]GGTACTTGTCCTGGAAGCAGTACCCGAGGAGAGAAAATTAACACAGTGTCTATGAAACAG	37	14	50864343	F	CDKL1	NM_001282236	TSS1500	chr14:50863088-50863563	S_Shore
CDKL1	chr14:50397024-50397727	chr14:50397651	cg18941817	9e-08	5.4e-05	-0.525	0.09	0.338	0.055	0.268	0.056	-0.071	-0.209	Yes	II	ATCATCCGTCCCGTTCCCAGTGCCAGCATCAATGCGGGTACTTGTCCTGGAAGCAGTACC[CG]AGGAGAGAAAATTAACACAGTGTCTATGAAACAGGGGCCAATCCCGTGTCAAGCAGCATG	37	14	50864369	R	CDKL1	NM_001282236	TSS1500	chr14:50863088-50863563	S_Shore
CDKL1	chr14:50397024-50397727	chr14:50397697	cg04455015	5.4e-06	0.001	-0.358	0.074	0.493	0.056	0.433	0.055	-0.059	-0.12	Yes	II	CTGGAAGCAGTACCCGAGGAGAGAAAATTAACACAGTGTCTATGAAACAGGGGCCAATCC[CG]TGTCAAGCAGCATGCTACTAAATGTAAACCCAGGAAGGGTTCAGAAAGGAGCCTGGAGCT	37	14	50864415	F	CDKL1	NM_001282236	TSS1500	chr14:50863088-50863563	S_Shore
FERMT2;FERMT2;FERMT2	chr14:52951383-52952307	chr14:52952261	cg14077965	0.00079	0.029	-0.25	0.072	0.07	0.015	0.059	0.01	-0.011	-0.161		II	TAACTGTTGTACTCTGTTGAGGGAACTCCTTTCAGAAACAGCAAACCAGAGAAACTGCCT[CG]CTAGCAAATTCATGGGCTCAGAAAATAAACGTCAAGAAGGCTCAGATTAAAATACCTTTT	37	14	53418979	R	FERMT2;FERMT2;FERMT2	NM_001134999;NM_001135000;NM_006832	TSS1500;TSS1500;TSS1500	chr14:53417108-53418339	S_Shore
	chr14:65346855-65347522	chr14:65346914	cg03900394	0.0019	0.05	-0.179	0.056	0.618	0.041	0.593	0.049	-0.025	-0.04		II	GTAGGTTAAAAAACATCCTGTCTCCTGTGAAGAGGGGAATGGCTTCACAGAGAAAGTTGA[CG]GGATGCTAACACCCACAGGCTGCAGATATTTAAATCAAAAAAGGGGAAAAATCAATGGGA	37	14	65813632	F
	chr14:100911863-100912497	chr14:100912050	cg07595845	7.5e-06	0.0013	0.402	0.085	0.493	0.06	0.548	0.073	0.055	0.112	Yes	II	GGCTATTAATTTTGTTATTAAAAATAATCAAGGAATAAAGAAATAAGGTAATAAAGGCCT[CG]AATGGAACAATTCTGAGAATGTGTTCTGGGCAAAGGATTATGACTAATCCAGGTCTGGTA	37	14	101378387	F
FMN1	chr15:33137915-33138564	chr15:33137944	cg00915507	6.6e-05	0.0059	-0.289	0.069	0.768	0.03	0.733	0.046	-0.035	-0.045		II	GTCGGCCAGACCTGGTGTGACTCTGGGTTCTGCCTCTTATTAGCTGGGTGACATGGGCCA[CG]TACTTCACTTCTCTGACTTTCCATTGCTTCCTCTGTAAGATGGAGATAATAATAACTATT	37	15	33430145	R	FMN1	NM_001277313	Body
PAK6;PAK6;PAK6;PAK6	chr15:40238495-40239123	chr15:40239044	cg05463392	0.00016	0.011	-0.229	0.058	0.021	0.003	0.018	0.003	-0.003	-0.148		I	TTTGTAAATTCAGTGGGTTTTTTGTGTCAATGACATCACCTTCCTCCCCATGGCAACCCC[CG]ACGATATCAAAATTGCCAAGCAACGTTGGAGCAGCTCGGCGCCCCAAACGAGCAGGTCGA	37	15	40531245	F	PAK6;PAK6;PAK6;PAK6	NM_020168;NM_001276718;NM_001128629;NM_001128628	TSS1500;TSS200;5'UTR;5'UTR	chr15:40531244-40531589	Island
PEAK1	chr15:77187584-77188157	chr15:77187751	cg09297800	0.00096	0.032	-0.232	0.068	0.766	0.037	0.724	0.041	-0.042	-0.055		II	TCTCTCCATAAAATCTGTCACATTGCCATGGAGGCAGAGTCAAGAATCCTCACTGCTGTA[CG]TGGGCTTTTAAGGACACTCTCAGTGAGGATCTATTGCCTATATGTCATCCCACATATTAG	37	15	77480093	F	PEAK1	NM_024776	5'UTR
	chr15:90157700-90158552	chr15:90158428	cg23860519	0.00091	0.031	-0.266	0.077	0.044	0.01	0.037	0.008	-0.007	-0.155		II	CTGGAGAGCATGGGCGGGGCAGCCACAGTACAGATGGGGCCACACAAAGCTTGTGGGAGC[CG]CTCTGACTGGCCAGCTGCTCCCAGCCCTGCCAGCGCTGGGATTGTGTGGTGTGATCAAGG	37	15	90701660	R						SEMA4B
	chr15:92595490-92596287	chr15:92596264	cg05110962	0.0019	0.049	-0.272	0.085	0.796	0.04	0.763	0.046	-0.034	-0.042		II	GCCGTGTTCGCTTGAACCTAATTCAGTGGGACAGCAGCTGTCTGGGAGACAGCCTCGGGC[CG]GAGCCAGCAGAAACACGGCCGCAGCACTGTCCTCACCTTCTAGACAGGGAGGTCAGACTT	37	15	93139494	R
ABCC1;ABCC1;ABCC1;ABCC1;ABCC1	chr16:16014632-16015303	chr16:16014945	cg00649632	0.00076	0.028	-0.249	0.071	0.338	0.043	0.304	0.046	-0.034	-0.102		II	AGGGCAGGAGCTGTGGGCCGATGCCAGGCTGGCCCCATCAGCAGGAAACAGCAAGACAGG[CG]GCTCCAAATTTTGCCAGGCTGGGATGGAGCCGAGCCGGGAACGGTGTTTGCAGAGTGACT	37	16	16108802	R	ABCC1;ABCC1;ABCC1;ABCC1;ABCC1	NM_019862;NM_019898;NM_019899;NM_004996;NM_019900	Body;Body;Body;Body;Body
	chr16:64391145-64391897	chr16:64391384	cg09161177	0.00036	0.018	-0.296	0.08	0.683	0.046	0.642	0.059	-0.041	-0.06		II	TCTAGGCATGGCTGAAAAGTAAGCATCCCGGGCCTCTTTTCAATTTCTCCAAGCCCCAGC[CG]CGATTGGAAATTGTTAAGCAGTCTTTCTCATAGTTTCTTTCTGTTTTTACTATTTTGGTT	37	16	64425287	R
	chr16:67514349-67514800	chr16:67514567	cg07622307	0.00028	0.015	-0.256	0.068	0.537	0.05	0.489	0.055	-0.047	-0.088	Yes	II	AAAAAAATTGTTTTTAATTGAAAGACAGTAAATGCACGCCCCCTTGTGGGTGCATGTTTA[CG]CTTGCTCTCCTTTTGGGACTTCCTGGGAACTTCTCACTTGGTCTTCTCAGTTCACGGGGG	37	16	67548470	R
WWP2;WWP2;WWP2;WWP2	chr16:69848966-69849718	chr16:69849296	cg12999769	0.00078	0.029	-0.422	0.122	0.551	0.089	0.474	0.104	-0.077	-0.14	Yes	II	GAGGGTGGATAGGAGCTGAGCCTTGGGCACTAGGCCATTCTCACAGTCATTGTTGGCTGG[CG]GTTGCCACCCCTCCTTCCACTGAGGTGACTAAAGGCTGCTTGATTGGGAACTGCAGTTAT	37	16	69883199	R	WWP2;WWP2;WWP2;WWP2	NM_001270453;NM_001270455;NM_001270454;NM_007014	Body;Body;Body;Body
ST3GAL2	chr16:70427731-70428651	chr16:70428089	cg27429480	0.00058	0.024	-0.37	0.104	0.106	0.031	0.087	0.022	-0.019	-0.178		II	CCCCAAAGGCCCCAGGTCTGGCTGGCTGGGCTGCAGGATAACCCTGACACCAAAATGGAA[CG]GAAAGGTCTGGAAGTCACTGCTCTGTCCACAGCCCTGGCACCACTCCTGGGGAGGCTTCA	37	16	70461992	F	ST3GAL2	NM_006927	5'UTR
VAC14	chr16:70746583-70747380	chr16:70746744	cg20787266	0.0014	0.041	-0.326	0.099	0.359	0.059	0.315	0.069	-0.044	-0.123		II	AGAAGAAAGACACAGGGCGGAGGGCAGGATGGGGAAGTGGCACAGCAATGAATGACGCCG[CG]GTCCTGCCCGATTCAGCCCCTGCACACCTGCCACGGCAGGATGTACAAAGGCCATGCACA	37	16	70780647	F	VAC14	NM_018052	Body
MBTPS1	chr16:84057716-84058483	chr16:84058226	cg10976554	0.00092	0.032	0.452	0.132	0.699	0.079	0.751	0.087	0.052	0.074	Yes	II	GATTCTACCATTTTCCTGTGTTCTATTAAGCATATTCGAAATGAAGACATACGGTCAGTG[CG]TGGTGTGTTCAGCACTTTCGGTTTATGATGAGGAGTAAAGGCGGAAGGCAGCCTCGCCAC	37	16	84091831	R	MBTPS1	NM_003791	Body
	chr16:85334885-85335717	chr16:85335432	cg05877550	0.0019	0.05	-0.252	0.079	0.373	0.056	0.342	0.043	-0.031	-0.082		II	GAGTTCAGTCGGCTTTTTAATCAGCAAGACCTTTGATCCAGCAGGAATGAGTAATTAGCG[CG]GAGCCGGGAGTGGGCAGTTGCAGGAGGCGGAGGCCGTGCTGTGCGGGCTGGCAGGAGGCG	37	16	85369038	R
SLC5A10;FAM83G;SLC5A10	chr17:19000472-19001124	chr17:19001053	cg27548595	4.9e-05	0.0048	-0.454	0.107	0.576	0.077	0.515	0.082	-0.061	-0.107		II	GGGCACAAGGGATAGCCTAGAGTTTGAGGGAAACACAGGCCTGGTCCCCACCCCTCTACC[CG]AGAACTAGCTAGGTGACCTTGGGCAGCGACTAACCAGTTTCTACATCTGAAAAATGAGAC	37	17	18904366	F	SLC5A10;FAM83G;SLC5A10	NM_001042450;NM_001039999;NM_152351	Body;Body;Body	chr17:18906909-18908243	N_Shelf
MAP3K14	chr17:45277247-45277832	chr17:45277722	cg25105522	0.00016	0.011	-0.268	0.068	0.098	0.018	0.084	0.014	-0.014	-0.145		I	CCCGGGGCACTGCAGATAACTCAGAAGGGCGCCAAATGGATATCTGACATTTGAGGGAAA[CG]GCCACCGCAGTATCTGCAGGACACCGCGTGAACTACTCGCTCGAGACAGTTCAGCTTCAA	37	17	43355089	F	MAP3K14	NM_003954	Body
	chr17:49389803-49390316	chr17:49390047	cg21659576	9.8e-05	0.0076	0.489	0.12	0.514	0.084	0.586	0.094	0.072	0.141	Yes	II	TGTTTGACTGTATTTTTAAAATTCTAATTCCTTTAAAATGGGCACCCCCGGTATAATGTA[CG]TAGTGACTCTTTAATTAGGGAACTGATTTTCCATGTGGTCTAGTGGCTTTCAGGACTTGT	37	17	47467409	F
CLTC	chr17:59619270-59620226	chr17:59619348	cg17081801	0.00084	0.03	0.193	0.056	0.038	0.006	0.041	0.007	0.004	0.094		I	GAAGCCCGGCGGGGGAGGAGTGCTGCAGCCAGCTGCCGAGGGAGCGCTCTGCGGCGAGGC[CG]TTTCCCTGAGTCACGGAGAGGGCGGGAGGCTGCGCCCGTCTGCCCCCGCCACGTCCTCCT	37	17	57696709	R	CLTC	NM_004859	TSS1500	chr17:57696654-57697280	Island
MARCH10;MARCH10;MARCH10;MARCH10;MIR548W	chr17:62778876-62779729	chr17:62779496	cg23371940	0.0018	0.047	0.189	0.059	0.293	0.034	0.321	0.041	0.028	0.095		II	ATGGGAGGATGTCTCCCCAAGAGCCGTTTGAAAGTGGAGAAGCTGAAGGTTTCACGGACA[CG]ATAGGATGAATCAATAGGGAATGAAAGGAGTCATGCAGATATACCCAGGTCATAGAAAAA	37	17	60856857	F	MARCH10;MARCH10;MARCH10;MARCH10;MIR548W	NM_001100875;NM_152598;NM_001288779;NM_001288780;NR_036146	Body;Body;Body;Body;Body
MAFG;MAFG	chr17:81923245-81924035	chr17:81923592	cg10909080	0.00098	0.033	0.472	0.139	0.174	0.059	0.222	0.075	0.047	0.271		II	GGAGAGGCAGGCCTAGAAGGAAGCCGGGAGCTTTAAAAATAACCCCGGCACTGCCCAGAG[CG]CGGCTGTTCCTGGCGAGTCACGCTGACTCAGCACATTGCCTCTGCCTCCCCGCCGCGCCC	37	17	79881468	F	MAFG;MAFG	NM_002359;NM_032711	5'UTR;TSS200	chr17:79880449-79880872	S_Shore
MYOM1;MYOM1;MYOM1;MYOM1	chr18:3219384-3220122	chr18:3219968	cg24128316	3.5e-07	0.00015	-0.662	0.121	0.268	0.063	0.191	0.061	-0.077	-0.289		II	GCAGGGCTAAAGACAGGACCCTGGGGGCCAGTTCAAAAATAATGCATGTGGTCAGGCAGT[CG]AATGTCAGGCCACACAACCAGCCTTTTATGGCCAAGAAGGCAGATAAATATAGCAGCAGA	37	18	3219966	R	MYOM1;MYOM1;MYOM1;MYOM1	NM_003803;NM_003803;NM_019856;NM_019856	5'UTR;1stExon;5'UTR;1stExon
MYOM1;MYOM1	chr18:3219384-3220122	chr18:3220108	cg10677144	2.2e-07	0.00011	-0.611	0.109	0.419	0.071	0.333	0.077	-0.086	-0.206		II	ACCAGGAGGAGGAGAGGGGCATGGGCAGGTAGCAGCCTTAGTAATATAATTGCATAATGC[CG]GTCAATGGGTCTGGCCCGATTAAACCAAATATAGGGTTTTTATTTGGCAACAAGAGTTAT	37	18	3220106	F	MYOM1;MYOM1	NM_019856;NM_003803	TSS200;TSS200
CCDC102B;TMX3	chr18:68714595-68715450	chr18:68715228	cg18556345	0.0019	0.049	-0.158	0.049	0.028	0.003	0.025	0.004	-0.003	-0.095		I	TGCGAGGGGAGTGCGGCGCATGCGACAGCGCCTGCGCAGTCATGTCTTAAGAATCCTTTG[CG]CTCTCGGTGCCCCCCTCCACGCCCAGGAGCGTGGGAACCCTGCTTAAGGGCTTTACTAGG	37	18	66382465	F	CCDC102B;TMX3	NM_001093729;NM_019022	TSS200;TSS200	chr18:66381934-66382575	Island
ARHGEF18	chr19:7415551-7416174	chr19:7416067	cg13706028	3.3e-05	0.0037	-0.375	0.086	0.571	0.06	0.521	0.061	-0.05	-0.087		II	TTCAGCCTCTCACACTGTAAACACATGCCCTGTTGAAGGTCTATGGAGTACCACGGTTTT[CG]CATTTGTGTGCTTCTTGTTGGTGATGTTAATGTTGAAAATGACCCCTAGCTGGGCGAGGA	37	19	7480953	R	ARHGEF18	NM_015318	5'UTR
	chr19:18398916-18399394	chr19:18399163	cg06918740	0.0019	0.049	-0.335	0.105	0.074	0.021	0.063	0.018	-0.01	-0.142		II	ATCAAATTGGCAAAAATCCAACAATGCAATGACATTCTGTGCCAGCCAGGCTGTGGGGTG[CG]TCCATGGTGTAGCACTGGTGGAGGGCACCCTGGCACAGGCCACCGGAATGATAAACTCAT	37	19	18509973	R
	chr19:47891701-47892298	chr19:47892005	cg14870990	0.00035	0.017	-0.298	0.08	0.087	0.019	0.072	0.015	-0.015	-0.173		II	GGTAGGAAGAAAGTGGTCAGACAGGCAGTTAGGGTGAGTCCTTGGTAAAACTCCTTCAAA[CG]AAGAACAGCCTGAAAATCCAGCTGCAGGCCCCAGATAAGAAAGAGCTCACATCAGCAAAA	37	19	48395262	F
LENG8	chr19:54451039-54452347	chr19:54452127	cg24292487	0.00014	0.0096	0.366	0.092	0.519	0.065	0.573	0.078	0.053	0.102	Yes	II	TGACTTGATGTCCTCTCTCTCTGCAGGTCTTCTCAGTACAGCATGGTGGCTGGGGCAGGC[CG]AGAGAATGGCATGGAGACGCCGATGCACGAGAACCCGGAGTGGGAGAAGGCCCGTCAGGC	37	19	54963304	R	LENG8	NM_052925	Body	chr19:54960191-54960948	S_Shelf
LENG8	chr19:54451039-54452347	chr19:54452149	cg02936752	0.001	0.034	0.318	0.094	0.633	0.062	0.675	0.069	0.041	0.065	Yes	I	GCAGGTCTTCTCAGTACAGCATGGTGGCTGGGGCAGGCCGAGAGAATGGCATGGAGACGC[CG]ATGCACGAGAACCCGGAGTGGGAGAAGGCCCGTCAGGCCCTGGCCAGCATCAGCAAGTCA	37	19	54963326	R	LENG8	NM_052925	Body	chr19:54960191-54960948	S_Shelf
LENG8	chr19:54451039-54452347	chr19:54452156	cg26962002	0.00015	0.01	0.37	0.094	0.571	0.065	0.622	0.07	0.051	0.09		I	TTCTCAGTACAGCATGGTGGCTGGGGCAGGCCGAGAGAATGGCATGGAGACGCCGATGCA[CG]AGAACCCGGAGTGGGAGAAGGCCCGTCAGGCCCTGGCCAGCATCAGCAAGTCAGGAGCTG	37	19	54963333	R	LENG8	NM_052925	Body	chr19:54960191-54960948	S_Shelf
LENG8	chr19:54451039-54452347	chr19:54452164	cg20631628	0.00023	0.013	0.288	0.075	0.593	0.051	0.632	0.053	0.039	0.066	Yes	I	ACAGCATGGTGGCTGGGGCAGGCCGAGAGAATGGCATGGAGACGCCGATGCACGAGAACC[CG]GAGTGGGAGAAGGCCCGTCAGGCCCTGGCCAGCATCAGCAAGTCAGGAGCTGCCGGCGGC	37	19	54963341	R	LENG8	NM_052925	Body	chr19:54960191-54960948	S_Shelf
LENG8	chr19:54451039-54452347	chr19:54452219	cg01336878	0.00027	0.015	0.249	0.066	0.456	0.049	0.489	0.049	0.033	0.073	Yes	II	GAACCCGGAGTGGGAGAAGGCCCGTCAGGCCCTGGCCAGCATCAGCAAGTCAGGAGCTGC[CG]GCGGCTCTGCCAAGTCCAGCAGCAATGGGCCTGTGGCCAGTGCACAGGTGAGAAGGCCTC	37	19	54963396	R	LENG8	NM_052925	Body	chr19:54960191-54960948	S_Shelf
MYT1L;MYT1L	chr2:1974168-1975073	chr2:1974435	cg03878061	0.00057	0.024	0.429	0.12	0.55	0.087	0.606	0.077	0.057	0.103		II	CACATGAGCACGTTCACTCGTGATGTAAGCATTACTTCTAGCCCTGCTTATAAAATTCAC[CG]TGTTTTTGTCATTTATATGCTAATATCACAAGACAAAAACCTCAGTTGGGAAAAGCAAAA	37	2	1978207	R	MYT1L;MYT1L	NM_001303052;NM_015025	Body;Body
	chr2:10035927-10036754	chr2:10036621	cg17214023	6.9e-08	4.6e-05	-0.402	0.069	0.506	0.047	0.435	0.052	-0.07	-0.139		II	CACTGGTCACTCTGTCAGTGCCTTGAGCTCCTGGCCTGGCTGGCCCTGCTGCCCTGTCTG[CG]CTGGTGCCAGCACTATGCTGGGTCACTGGGGAAGTCGGGCTGGCAACATACCCAGATGCA	37	2	10176748	R
	chr2:17374993-17375917	chr2:17375317	cg26289504	0.0012	0.038	-0.217	0.065	0.534	0.048	0.504	0.046	-0.029	-0.055		II	TTTCTGCTACCCTGTGCAGTTTCTAAACCTCAGCCAACTATAACTTAGTTCTGTTCCCAG[CG]TAGCAAGAGTCCCTATTTCCACTGCACCTGTGCACTGAGTTCCCTGAAACCCAGACAGCC	37	2	17556584	R
KLHL29	chr2:23541651-23542449	chr2:23541929	cg21410048	1.5e-05	0.0022	0.375	0.082	0.422	0.059	0.467	0.064	0.045	0.107		II	CAGATCCTGGGAAACAGTAGGTGTGTCTTCCATCCAGAAGCTCTTGTTTCTGGCAATGGC[CG]TAGTGGTGCAGCTGCTCAAACTGTCTAGAAAACTGAAGAATTAATCCTGGGAAGTAATTA	37	2	23764799	R	KLHL29	NM_052920	5'UTR
PLB1;PLB1	chr2:28583941-28584917	chr2:28583976	cg22642618	0.00036	0.018	-0.194	0.052	0.375	0.035	0.343	0.03	-0.033	-0.087	Yes	II	CCTGTATCACACATCTCCAGGACCGTCAGGAATAAGACGTTCCTCTAAGTGAAGCATGAA[CG]TTTTCCGCAGCCTTCCTTCCTGCAGGTTTTCCTCTGGACTGTTAGCCAAGGTCACTGAGA	37	2	28806843	R	PLB1;PLB1	NM_001170585;NM_153021	Body;Body
EML4;EML4	chr2:42326933-42327783	chr2:42327518	cg03156273	6.3e-05	0.0057	-0.338	0.081	0.563	0.052	0.518	0.071	-0.045	-0.08		II	GCAGTGTACGAGGGTTCTGGTTCCTCCATGTCCTTGTCAGTGTATTTTATTATTATTTTG[CG]TGTGGATGTCTAGTTGCCTTACACCACTTGTTGAAATACAAAGGCATTTTTAGGAGAATT	37	2	42554658	F	EML4;EML4	NM_001145076;NM_019063	Body;Body
THADA;THADA;THADA	chr2:43292148-43292922	chr2:43292662	cg08800183	0.00086	0.03	0.362	0.105	0.517	0.074	0.569	0.086	0.052	0.1	Yes	II	AATCTCTGCCATCAATACTCCTATCATCAAAAGCTTTTCTTGGTGCCCTACCAGGTATGA[CG]CCATGCCAACCACCATAAAAAGAGAGTCCTTATCCACTGGCTGCCGAATCTACTTCCTAT	37	2	43519801	R	THADA;THADA;THADA	NR_073394;NM_022065;NM_001083953	Body;Body;Body
PRKCE	chr2:45681320-45682273	chr2:45681501	cg01243950	0.00062	0.025	-0.299	0.084	0.862	0.026	0.837	0.04	-0.026	-0.03		II	GTCCCATTATATCTATTTGTAAACTGAGTCATGAAAAAGTTGTCAGAGTACCCAGGTAGG[CG]TTTATGATGCACCTAAGTACAGGCCAGCCAAAATTGTTTTGGTTTTGGTGCTTCCACCTG	37	2	45908640	F	PRKCE	NM_005400	Body
PRKCE	chr2:45681320-45682273	chr2:45681721	cg00205501	0.00015	0.01	-0.337	0.085	0.593	0.056	0.543	0.084	-0.05	-0.084		II	TGAGATCAGAGAGACCAGAGCTGGGGCTATTTCTTGGTAATGCAACTGCCATTCCCCATG[CG]TGGACACAAATAGACAATGCCTGTGGGAATCCAAACCCCAAGGACTGTGAGAGGCATGCA	37	2	45908860	R	PRKCE	NM_005400	Body
PRKCE	chr2:45938437-45939298	chr2:45938535	cg03324501	6.2e-05	0.0057	-0.254	0.061	0.839	0.026	0.81	0.029	-0.029	-0.034		II	TCCCTGCATTTTCCACCTTGTGTCTGTGATTGACCTGTTGTGTCCCTTTCAACATTTCAG[CG]CCCACCCCTCAAACCCCCATCAAGCCTTGCAGCAGCTATTTATTCAGTTAGCAAACTTTT	37	2	46165674	R	PRKCE	NM_005400	Body
ARID5A	chr2:96549687-96550194	chr2:96550052	cg16260241	0.001	0.034	0.197	0.058	0.367	0.042	0.398	0.036	0.031	0.084		I	GCCCGCCCCGTGTTGGGAAAACTGCTTGGGCCAGCAGTCCATGGCCCTAGGAGAGAGAAT[CG]GCTGGCCGCTGCTGGAGCCGCAGAGCAGCTGCCAAACTGCAGTCCTTCGAGTCCCTGCGA	37	2	97215789	F	ARID5A	NM_212481	Body	chr2:97215788-97216225	Island
IL1RL2	chr2:102227110-102228947	chr2:102227650	cg26788216	7.5e-07	0.00026	-0.408	0.077	0.392	0.052	0.339	0.053	-0.053	-0.135		II	CTCTGGCATCTGCAGAGGCCGCCCCGTCTAAGCACACCCATGACTGCTCTCTCCTGCTTG[CG]TCTTTGAGAAGAAGACAGTTCAGTCCCCCACCACTGATTGTTTTCTGACACAGAGTTGAG	37	2	102844110	F	IL1RL2	NM_003854	Body
IL1RL2	chr2:102227110-102228947	chr2:102228181	cg18132546	1.2e-05	0.0019	-0.363	0.079	0.24	0.04	0.201	0.042	-0.038	-0.16		II	TTGCTTAATTCAGAAAAGTATGTGTGCATTTTGTGATGAAATTCTCTACAGCTCTGTCTA[CG]AGAACTGCCCTGTAATATCTCTGTGTGTTGGCTTTAACAGTGAGCTACTGATGAGATTCT	37	2	102844641	F	IL1RL2	NM_003854	Body
LIMS1;LIMS1;LIMS1;LIMS1;LIMS1	chr2:108637306-108637964	chr2:108637583	cg16879110	2e-05	0.0026	0.49	0.109	0.29	0.065	0.341	0.076	0.051	0.177		II	AGCCACTACAGCCGTGTCAAGAGCTCCTGACACACTGGAGGCTGTCACTGGTGATCTGGG[CG]TTCTCCTAAGTCAGCATTCCTAGCTAAAAATACTGCCATTCTGTATTGGAAACACAGCTT	37	2	109254039	R	LIMS1;LIMS1;LIMS1;LIMS1;LIMS1	NM_004987;NM_001193488;NM_001193482;NM_001193484;NM_001193483	5'UTR;5'UTR;Body;Body;Body
LOC101928161;MIR7853;NCKAP5;NCKAP5	chr2:133264945-133265724	chr2:133265318	cg17592802	2.1e-05	0.0027	0.279	0.062	0.431	0.044	0.47	0.051	0.039	0.09		II	AGAAGCCTCAAGGATAAGAAGAGAAATTCCGGGGTGGCTGCCTGTTACTCAGCAAGAAAG[CG]AACACTGGCTTGCTGGCTCAGCACTTAACCTGAGATGAGGATGTCCTAACAGCCCTTTTT	37	2	134022890	F	LOC101928161;MIR7853;NCKAP5;NCKAP5	NR_110294;NR_107007;NM_207363;NM_207481	TSS1500;Body;Body;Body	chr2:134023947-134024467	N_Shore
	chr2:186575146-186576025	chr2:186575640	cg04084749	6.2e-06	0.0012	-0.363	0.076	0.493	0.055	0.425	0.048	-0.069	-0.139	Yes	II	TAGTTCTTGGCAAACTTTTGCCTTAGAATAAACCAAAAGGGAAAAAAATATATAAGCAAA[CG]TTAAATACAGGAGAATGTATTAAAACACTTCAACTTAAGGCAACAGGCAAATTAATTGTA	37	2	187440367	F
MARCH4	chr2:216316107-216316697	chr2:216316169	cg00373538	0.00051	0.022	-0.319	0.089	0.477	0.059	0.427	0.068	-0.05	-0.105		II	ATCGCCTGGTTGGAGGCCGAGTCACCACAGCTCAGACGCAGGTGTCTGGGGGTGACACAG[CG]CGACACTGCGCCTCCGGAATAAGGGCAGTCCTTCCGCCTTCGAGGCTGTGAAATGTCAGG	37	2	217180892	R	MARCH4	NM_020814	Body
CRYBA2;CRYBA2;CRYBA2	chr2:218993226-218994106	chr2:218993410	cg15680624	0.00097	0.033	-0.235	0.069	0.021	0.004	0.019	0.004	-0.003	-0.126		I	CCCCACCCCAGCAGAGGGCATTCACCGGGTGGGTGAGCGCGGCACGCGAGGGAAATGGAC[CG]GCTGCGAGGCTGCGCGCGGCCGGGCGGGCCGAGCTTTATACCTGGGCCTTGTCCCCCTGT	37	2	219858132	R	CRYBA2;CRYBA2;CRYBA2	NM_005209;NM_057093;NM_057094	TSS200;TSS200;TSS200	chr2:219857682-219858917	Island
SPEG	chr2:219486223-219487064	chr2:219486318	cg02557933	0.00042	0.02	0.257	0.07	0.417	0.052	0.456	0.059	0.039	0.093		II	AGGACGACAAGCAAAGGCTTCGGGAGGTTGGGTTTTCCAGGCCAGCATGCAGGAAGGGAG[CG]AGTCCATGAAGCCAGGCTGTGTGCAGGATCTTGACGAGCCACCAGTCCTGTTCTTCCCCC	37	2	220351040	F	SPEG	NM_005876	Body	chr2:220348955-220349784	S_Shore
LOC646736	chr2:226154399-226155301	chr2:226155253	cg08568756	0.00033	0.017	0.384	0.103	0.45	0.072	0.505	0.084	0.055	0.122	Yes	II	ACTTGAGAATCCCTGATGATATTTAAGACAGAAAAACTACAGAATCTAATGCAAAGTCCA[CG]GCCAAACTGTGCTGGGATAGGGTTGCCTAGTGGTCCATTCATCATTTTTTTTTTCTGCTT	37	2	227019969	F	LOC646736	NR_046102	Body
HDAC4	chr2:239274973-239275844	chr2:239275073	cg05870586	2.3e-06	0.00057	-0.414	0.082	0.637	0.056	0.569	0.065	-0.068	-0.106		II	GGCTTCCAACCATAAACATTCCCAGAGCTGCGAATATGTGCCCCTGGCCACAGGATTACA[CG]TAGGAAGCCAGCACACGCTACGCTATCATTACCATCTCACCCATCTCCCGTGGCTGACGG	37	2	240196769	R	HDAC4	NM_006037	Body	chr2:240196768-240196997	Island
HDAC4	chr2:239279983-239280762	chr2:239280285	cg25569341	3.2e-07	0.00014	-0.59	0.107	0.96	0.012	0.943	0.018	-0.016	-0.017		II	AATGCCAGCAACCCAAGAGTGGGGGCAAAGCTGATGTGCGAGTGCCTCGTACTCCCGAGA[CG]CTGTGTTAAAGAAGGAAAGAAGGCCACAAGCCCTGAAAGCACATTTTGCCCCAAACTCCA	37	2	240201981	F	HDAC4	NM_006037	Body
	chr20:22619092-22619765	chr20:22619494	cg26761982	1.8e-07	9.2e-05	-0.424	0.075	0.075	0.016	0.063	0.015	-0.012	-0.159		II	ACACATGCCTGAGACCTGGAGCCATTACTCACTCAGCAAATAATCCTATCACTGGGCTCA[CG]GGAGAATTATCTTTCACATCTGCACCTTCAACAGGCTTGTCCCACCTCCCAAGCAAAAAA	37	20	22600132	R
	chr20:23656107-23656931	chr20:23656832	cg06672341	0.00012	0.0088	-0.419	0.104	0.737	0.056	0.687	0.081	-0.05	-0.067		II	ACAAGCAGAAGTGAATAATCTATTCGGCTACTCCACAACACAGAATGTGTGCCTATGTTT[CG]TATGATAGCACGAAAGTAATGCCTTAGAATTACTAATGACTCTGAAGCCTCCAGTTATTT	37	20	23637469	R
	chr20:23656107-23656931	chr20:23656903	cg27417575	0.00034	0.017	-0.345	0.093	0.857	0.031	0.832	0.042	-0.026	-0.03		II	ACGAAAGTAATGCCTTAGAATTACTAATGACTCTGAAGCCTCCAGTTATTTTAAAGGTGC[CG]TCCTAGTTATCTCTTGGAAATACATTGAGAAAAAACAACCCTTTCACAGCAGCCCAGTGA	37	20	23637540	R
	chr20:47950035-47950727	chr20:47950719	cg06428260	3.9e-05	0.0041	0.359	0.083	0.449	0.058	0.506	0.066	0.057	0.126	Yes	II	TTCAACTGGAGGCTCAAAGAGAGTGACCGGTTCTCATAGCGGGGAACAGTGACTTAGCAG[CG]TGTTGAGGTCTCTTGGATACCAGGCCAGGAGCTGCCATTATGATTCATGGCGCCTCTGAC	37	20	46579463	F				chr20:46579791-46580167	N_Shore
	chr20:56347985-56348906	chr20:56348152	cg08575141	1e-05	0.0016	-0.373	0.08	0.35	0.05	0.303	0.048	-0.047	-0.134		II	ATCTCTTTAAAGGCTAGATAAGCCTCTTGCAGGTTTTACAACCCAGGAATGTTTTTCTTA[CG]GGTCTAAGAGCCTTCACTTTGAAATGTGAACATCAAGGAAGGTCGTCCTCCTATCTTCCA	37	20	54923208	F				chr20:54919036-54919357	S_Shelf
UMODL1;UMODL1;UMODL1;UMODL1	chr21:42097516-42098281	chr21:42098021	cg17836675	0.00022	0.013	-0.358	0.093	0.067	0.018	0.056	0.017	-0.011	-0.166		II	CCGGCTTCCTGATGAGGCCATTGTTTATGGAGTGATGAGTCAGCCCAGTGCAGAAGTTCT[CG]TGCAAATGATCAAGTGCTTGTCATGAATCAGAGCAGCCCAGGGCCTCAGGAGAGGCTGGC	37	21	43518131	F	UMODL1;UMODL1;UMODL1;UMODL1	NM_173568;NM_001004416;NM_001199527;NM_001199528	Body;Body;Body;Body
CLTCL1;CLTCL1	chr22:19198522-19199250	chr22:19199135	cg15571933	0.00022	0.013	-0.245	0.064	0.689	0.038	0.65	0.045	-0.039	-0.057		II	GTTTGGGGCTCAATTTCCATGGCCATGGTGACACTGCTGAGCAGAGTCAGATCCCATCTT[CG]TCTGCCTTGACTAACCATACCTGGAGTTGTCATGTGGCTCTAGGAATCCCACAGGTGGAA	37	22	19186646	R	CLTCL1;CLTCL1	NM_007098;NM_001835	Body;Body
SERPIND1;SERPIND1;PI4KA	chr22:20773597-20774438	chr22:20774123	cg09634469	2.9e-05	0.0033	-0.324	0.074	0.649	0.051	0.607	0.053	-0.042	-0.064		II	CCAGCACCAAAGTTCACATCAAAATCCCACTGATGACCTTGGCTGCTTTCATCTCTGAAG[CG]CCACTTCTCAGAAACACAGAGGTAAGTTGGGTTTCTAATGTTTCTGCTGATTATAAATTA	37	22	21128411	R	SERPIND1;SERPIND1;PI4KA	NM_000185;NM_000185;NM_058004	1stExon;5'UTR;Body
UPB1;UPB1	chr22:24510483-24511100	chr22:24510856	cg12987887	4.4e-11	2.4e-07	-0.853	0.114	0.243	0.056	0.16	0.05	-0.083	-0.342	Yes	II	TTTGCTGAGTCAGCAGAGGATGGGCCCACCACCAGATTCTGTCAGAAGGTAGGACATTAA[CG]GTGCCTCTGGCAGCAGCTGCCAAATATGTGCAAGTCACAGAGCATGACCACAGCTGCCGG	37	22	24906824	F	UPB1;UPB1	NM_016327;NM_016327	ExonBnd;Body
DEPDC5;DEPDC5;DEPDC5;DEPDC5;DEPDC5	chr22:31846377-31847110	chr22:31846738	cg25639389	0.0019	0.049	-0.328	0.103	0.715	0.061	0.679	0.073	-0.037	-0.052		II	TTTTCTGTCACTTACTGAACACTGAGAACCTGTGTTCCTTGACCCTGTCCATGGGATTCC[CG]GGGCCTGGGAATGCTGCAGCATGCCCTGGGGCATGAGTGGCTTCCACTGAGAGCCCACTT	37	22	32242724	R	DEPDC5;DEPDC5;DEPDC5;DEPDC5;DEPDC5	NR_110988;NM_001242896;NM_001242897;NM_001136029;NM_014662	Body;Body;Body;Body;Body
	chr22:35376686-35377462	chr22:35377096	cg21686890	2.1e-06	0.00054	-0.352	0.07	0.159	0.026	0.128	0.023	-0.031	-0.197		I	GCGCCTTGGGAATGCTGAGTCGCGATTTCCTCATCCCCTCGTGCAGCTGCATTTCTGCTG[CG]TCATGTTTGGGAGGGGGGACTCGCGGAAACAAAGGGAAGGCGGATTTTGCTAGATTTTGC	37	22	35773089	R				chr22:35776988-35777221	N_Shelf
SULT4A1	chr22:43826381-43827271	chr22:43826949	cg03426684	0.00068	0.026	-0.178	0.051	0.483	0.033	0.456	0.04	-0.026	-0.055		II	CTCTTCCTGGCAGCCACAAGGGAGGGCTGAGCTGTGGGATAAACTGCAGGCACCGGTCTA[CG]CTGGTTTATGAAGGCTTTGGAAAAACGAAAGACAGCTCAACATGACAAGAGAAGTTGTTG	37	22	44222829	F	SULT4A1	NM_014351	Body
	chr3:4986668-4987347	chr3:4986725	cg12262069	0.0002	0.012	-0.329	0.085	0.109	0.022	0.088	0.02	-0.02	-0.186		I	CCCTCCACTTCATTTTTTGCTTCCAGCTCGCCCTTAACCTCTCTTCTAGCCCAGTTCTAG[CG]GCATCCAAATGCGCTCAGAGGGAGGTGCGGGGGAGGGGCGCGCACCCCAGCCTAATGCCC	37	3	5028410	R				chr3:5028409-5028903	Island
	chr3:4986668-4987347	chr3:4986819	cg06709828	5.2e-05	0.005	-0.327	0.077	0.055	0.012	0.045	0.01	-0.011	-0.194	Yes	II	GAGGGGCGCGCACCCCAGCCTAATGCCCACTGCGGACAAAGAGGACTTCTGTTTAAAAAG[CG]GGGTGTGTGAGTGTCAGGGGGCGAAGCGCTGGCTCCGGGGCCAAGGAGAGGTGGCAGGAG	37	3	5028504	R				chr3:5028409-5028903	Island
IQSEC1	chr3:13019273-13019803	chr3:13019415	cg13878677	3.7e-08	2.9e-05	-0.335	0.056	0.535	0.039	0.488	0.04	-0.047	-0.089		I	TCCAGATGTGAATGGGACCCAGCCAGGGGCAACAGGCTCACTCGGAGGGGAATCTGAAGA[CG]CAAGTGGAAAACTATGCGCTGTCCGATCGCAACCCTCCAATCTGTCCCTGTGGCCGCCGG	37	3	13060915	F	IQSEC1	NM_001134382	Body
IQSEC1	chr3:13019273-13019803	chr3:13019471	cg17696731	0.00043	0.02	-0.201	0.055	0.586	0.037	0.561	0.039	-0.025	-0.043		II	AAGACGCAAGTGGAAAACTATGCGCTGTCCGATCGCAACCCTCCAATCTGTCCCTGTGGC[CG]CCGGCAGCTCCGCCTTGGGCCACAGACCTGCTGACTCAGGGCTTCCCTGGCAGCCGAGGG	37	3	13060971	F	IQSEC1	NM_001134382	Body
IQSEC1	chr3:13019273-13019803	chr3:13019474	cg26766694	5.1e-05	0.005	-0.19	0.045	0.455	0.029	0.429	0.034	-0.026	-0.058		II	ACGCAAGTGGAAAACTATGCGCTGTCCGATCGCAACCCTCCAATCTGTCCCTGTGGCCGC[CG]GCAGCTCCGCCTTGGGCCACAGACCTGCTGACTCAGGGCTTCCCTGGCAGCCGAGGGGGC	37	3	13060974	F	IQSEC1	NM_001134382	Body
	chr3:21330070-21330737	chr3:21330500	cg19896563	0.0016	0.044	-0.274	0.084	0.398	0.052	0.359	0.059	-0.039	-0.098		II	AAGTTTGCAAAATGAGTGAGGTCTGTGAAACCAAAAGTGAAAGTTATCTAAACACTGTAC[CG]TAGTTGATAGGTTGTGTTACATGTCAGTACAGGTTACAAATTCTGAAACTACTCTGGATG	37	3	21371992	F
	chr3:27521228-27522160	chr3:27522123	cg01644254	0.00041	0.019	0.396	0.108	0.524	0.071	0.585	0.091	0.061	0.116		II	GAGATAATAAATGTGTGTGGTTTTAAGCTATTAAGTGTGTGGCAATTTGTTACACAGCAA[CG]GAGAACCAACACAACCAATTAGGATGTTTCTGTAGTAGTCAGGTGAGAATTGATGGTGAC	37	3	27563614	F
	chr3:31066812-31067506	chr3:31067343	cg10802101	5.8e-06	0.0011	-0.489	0.102	0.625	0.064	0.54	0.083	-0.085	-0.136		II	TCTCATACGTCATCAGCACAACTGTCGGCTAAGTTTTCACCAAGGAACTTTTATTCCTAA[CG]CAATCGGAACTGGAAGAGAATAGCAGAATCTATCACACTAACACCATTTTTATGTGAATA	37	3	31108835	R
	chr3:53489863-53490729	chr3:53489954	cg21375511	0.0002	0.012	0.515	0.133	0.667	0.085	0.728	0.088	0.06	0.09	Yes	II	TTCTGGTGATCTATGTGGGCTTTTATGATCCTGTGCAGACTAATCAGAGTATTTAGTGCC[CG]CTGTGAGCATAACACTTAGCAGCAGGGAGAGGGGGTTAAGGAGGTGATCCTTGCTTAAGG	37	3	53523981	R				chr3:53527927-53530106	N_Shelf
FAM107A	chr3:58609764-58610641	chr3:58610300	cg18065557	0.00016	0.01	0.339	0.086	0.848	0.03	0.871	0.024	0.023	0.027		II	GCCTTTCATAGATGAGGAAACTGAGGCTCAGAGATGGTAAGTAACTCTCCCAAGGCCACA[CG]GCTGGCAAGTGGCATCCCAGGTTTGTCTCATGCCGGACCCCTTACCCCCATCCATGAGGC	37	3	58596027	F	FAM107A	NM_001282714	Body
PRICKLE2-AS3;PRICKLE2	chr3:64186462-64187651	chr3:64187099	cg12217671	0.00012	0.0089	-0.346	0.086	0.39	0.064	0.336	0.059	-0.055	-0.14	Yes	II	CAGGTCTCTCATCCTGCATTTGCAAATGAGCCTTGGCCTTTCTAGGCCTCATAATCTGCA[CG]CAAGCCTTGACAAGTCCCTGCTGGTGGAATCTGGCCGTGTTGCTGCTGACTTCATCTGGC	37	3	64172775	R	PRICKLE2-AS3;PRICKLE2	NR_046702;NM_198859	TSS1500;Body
PRICKLE2	chr3:64225073-64225878	chr3:64225788	cg22083047	1.5e-05	0.0022	-0.358	0.079	0.753	0.044	0.706	0.047	-0.046	-0.061		II	TCTTAAAAGCTGTGCTCTTAGGTGCCAAGGTTCAGATCTGGGCACAATTATCAACCTGAG[CG]CCTGTTTCAGATTATATGCTGCACCAACCTAGGAGTGGAATCAGAGCACTCTTTTTTTAA	37	3	64211464	R	PRICKLE2	NM_198859	TSS1500
	chr3:67240554-67241167	chr3:67240759	cg13011961	1.3e-05	0.002	0.502	0.109	0.496	0.083	0.567	0.084	0.071	0.142	Yes	II	ACAGTGTAGCCAGTGAAAAGCTCACCACAAATGTTTATTAGATAAGACTGGTCTGGGGCA[CG]TCATCTATGAAGGTGCTGAGCAAATCCAAGAAATGTTTCCTATCATACTCTTAAGCACCA	37	3	67291183	R
ROBO1	chr3:79168017-79168669	chr3:79168186	cg04560667	0.00012	0.0088	-0.305	0.076	0.678	0.044	0.633	0.055	-0.045	-0.067		II	ACAGTATTCTTTAGATTTGCTGGCACAACCCTATCGGCCTGTGTGTGATTTGGCTAATTG[CG]TATTCGGAGAAGAGCCAACAGTGACAGTTTACCCAATGAGAGGAAACATTCAGCTTTAGT	37	3	79217336	F	ROBO1	NM_002941	Body
FILIP1L;FILIP1L;CMSS1	chr3:100030173-100031001	chr3:100030347	cg21174202	0.00052	0.022	-0.438	0.122	0.927	0.023	0.903	0.029	-0.023	-0.025		II	GGATCTATGCCACCAGAAGTCAGTGATCAGGCCAAAACTAGACAGTGGCTCCCTGGCATG[CG]TGTTGGTTTTCCATGAAAGAAACTTGGACTCATTGTCCTCTAAGAGCTTTTCCAACTCTA	37	3	99749191	R	FILIP1L;FILIP1L;CMSS1	NM_001042459;NM_182909;NM_032359	5'UTR;5'UTR;Body
	chr3:102238115-102239226	chr3:102239103	cg07574435	0.0018	0.047	-0.353	0.11	0.919	0.022	0.902	0.03	-0.017	-0.019		II	CCTACTGTGATCTCACACAATTTATATAGTGACATATACAACTTCCAGGCTTTCATATTC[CG]TTACATCTCTCAATACTTGTGAATTTTCTAAAATGCTTCCTTGAATTTGATGCCCTCGGG	37	3	101957947	R
MGLL;MGLL;MGLL	chr3:127735871-127736837	chr3:127736391	cg19089215	0.00046	0.021	-0.201	0.056	0.274	0.03	0.247	0.038	-0.027	-0.099		II	AACTAAAAACAGCTGAAGTCAGGATCCCAGAGCTTCCAGAAAAGGCAGGAGTTGGGTCAG[CG]AAAAAGAGTAATGAGTCACAAAGAGTAAATGAGTCTGGTCCTAGAGAGAACACGTGAGAA	37	3	127455234	F	MGLL;MGLL;MGLL	NM_001003794;NM_007283;NM_001256585	Body;Body;Body
GRK7	chr3:141797106-141797937	chr3:141797863	cg25640519	3.9e-06	0.00082	-0.32	0.065	0.22	0.033	0.184	0.032	-0.037	-0.167		I	TTTGATAGTGGAATTGGAGGTTGCCAAGTTTTCAGATTTAATGGGAGGTGGAGGGTTGCT[CG]TGTCCTTGACCTTGAAGGACCTGCGCACACTCATACTTTTTCATGGACTTGTAAAACTGT	37	3	141516705	F	GRK7	NM_139209	Body	chr3:141516055-141516639	S_Shore
	chr3:146503545-146504295	chr3:146503679	cg00530671	0.0016	0.045	-0.39	0.12	0.741	0.069	0.678	0.093	-0.063	-0.085		II	AGGGAACGGATTTCAATCTGGTGGAACAGGCTAGACTACACGGAACTACACTGATTCTGA[CG]TGAGTCAGCAGAGGGAACAAAAGGACTGAGATACTTAGAAACTCTAGTGAGTAGGCAAAG	37	3	146221466	F
PA2G4P4	chr3:156812295-156812964	chr3:156812869	cg25738116	0.0011	0.035	-0.31	0.092	0.761	0.052	0.721	0.064	-0.04	-0.052		II	CCTATATCGAATCATCTGATATCAAATCCTACAAATGAGCTCGGCCAAAAGGTTGAGCCA[CG]CTGTCTGACTGTATCATGTTCTCCAGTTGCAATGCAAGACTGAGGCAATCAGTTGTGAGC	37	3	156530658	R	PA2G4P4	NR_003284	TSS1500	chr3:156533839-156535131	N_Shelf
FNDC3B;FNDC3B	chr3:172038970-172039919	chr3:172039287	cg12408494	0.0014	0.042	-0.227	0.069	0.206	0.034	0.182	0.03	-0.024	-0.115		II	GGGAAATGTGGGAGTAATATAGCTCACAAGGTTGCTGTGGGGGTTAACAACAACAAAAAG[CG]AAATATATGTGTAAATGAAAAAAAGTCAGTTTTAGGCTTAATTATCACTGAGTAAACATT	37	3	171757077	F	FNDC3B;FNDC3B	NM_022763;NM_001135095	TSS1500;TSS1500	chr3:171757493-171758724	N_Shore
FNDC3B;FNDC3B	chr3:172369480-172370508	chr3:172369682	cg19949510	1.4e-05	0.002	0.495	0.108	0.594	0.072	0.663	0.071	0.069	0.116		II	CATATACAGCCAGGGACAGAGGGTTAGGAAATTAACCTCTTTTCTCAATAGCTGTTGGCA[CG]TTCATGCTTAGTCGGTAAACGGGGACTCTTGCCAACATCAAAATCAGTTTAGGTATTGCA	37	3	172087472	F	FNDC3B;FNDC3B	NM_022763;NM_001135095	Body;Body
MCF2L2	chr3:183306579-183307541	chr3:183307046	cg23525355	1.1e-10	4.6e-07	-0.903	0.124	0.082	0.031	0.048	0.019	-0.034	-0.415	Yes	II	TTGAAACTACTGTTTTTCAGAATCAGGAAGGAGCATTCAAAAGACTGCTAAACCCTCAAA[CG]AGAACAAGATAAAGAACAGGCTGAATCAGCATGCGACAGGAGCCTGGTTAGTGAGTTGAC	37	3	183024834	F	MCF2L2	NM_015078	Body
MCF2L2	chr3:183306579-183307541	chr3:183307406	cg10606404	4e-06	0.00085	-0.519	0.106	0.813	0.05	0.762	0.056	-0.051	-0.063		II	TCTGAGGGAAGATATATTGAAAACGATCTCAGTTACGATGAGACAGCTTTGTTTGATTTA[CG]CAAAGGCAGAGACACAGGTGTACTACATCCTTCAGGAAGCAAGTTTAGAAATAAGATCTG	37	3	183025194	F	MCF2L2	NM_015078	Body
	chr3:194089344-194090066	chr3:194089960	cg23542902	0.00036	0.018	-0.324	0.087	0.833	0.033	0.798	0.037	-0.035	-0.042		II	CTCACCCACAGCCCCAGCTGGGGCTGACCCTCTGTGGGCTGCTCCGCTGCTTCTGGGGTT[CG]GGGAGGCTCAAGGGGTCAGAGACAGACATCCTGGGAGGGACACCCGGTACTAGATGGAGT	37	3	193807749	R
	chr3:197371411-197372224	chr3:197372201	cg11724602	0.0018	0.047	0.284	0.088	0.555	0.06	0.594	0.066	0.039	0.07		II	ATCATCAAACTGTAAGTGCTTTGATCTTTTTTATGCTTCTGTACATAAGAAAACCAAACA[CG]CCCAATTCCTATGCTGTGTTGTCATAAGAATTAGAAACTCTTGGCACACAGCTGTCAGTA	37	3	197099072	F
SH3TC1	chr4:8228332-8229233	chr4:8229102	cg16828491	1.4e-05	0.0021	-0.313	0.068	0.637	0.044	0.597	0.053	-0.041	-0.064		II	CTGCTTGACATCTCGGCAGCCCTGTGCACCTGTCATCCCACTTCACAGAGGACGCAGGGG[CG]GGTGGTTACCCAAAGCCGCAGAAAAGTTTATGCAAAAGCAGCTCGTTGTGCAGAGTGTGC	37	4	8230829	F	SH3TC1	NM_018986	Body
SH3TC1	chr4:8228332-8229233	chr4:8229120	cg01945624	0.00031	0.016	-0.281	0.075	0.675	0.045	0.644	0.061	-0.032	-0.047		II	GCCCTGTGCACCTGTCATCCCACTTCACAGAGGACGCAGGGGCGGGTGGTTACCCAAAGC[CG]CAGAAAAGTTTATGCAAAAGCAGCTCGTTGTGCAGAGTGTGCCACGTCCCACCCACAAAT	37	4	8230847	R	SH3TC1	NM_018986	Body
LOC101929095	chr4:15149622-15150323	chr4:15150067	cg02684133	0.00079	0.029	-0.293	0.085	0.063	0.015	0.052	0.012	-0.011	-0.172		II	GGCAGGATGACTCAGCAGAAAAGAGCCTGCTGCGGGGTCCGCCCACCCTCGGGTCAGCTG[CG]GCCAGAAAAGGAAGGCCTCTGTGAGACAAACAGAAAAGGACACTGCTCAGGTCCCCTGGG	37	4	15151691	F	LOC101929095	NR_125911	Body
	chr4:27084800-27085431	chr4:27084826	cg21025501	0.0012	0.038	-0.211	0.063	0.079	0.014	0.071	0.012	-0.008	-0.098		I	GGGGGCTGGAAACGGGCTTACATCACTGTCAGGGCAGGAGAGGAAAAATTGCAAAGTAAA[CG]GCAAGATGTTGCCGCGATAGCGAGCAGGAAAATCTGCAGTGCTTAGGAGAATGCGGGACC	37	4	27086448	F
LINC01258	chr4:38523669-38524420	chr4:38523999	cg11993828	8e-05	0.0067	-0.433	0.105	0.78	0.05	0.732	0.068	-0.047	-0.06		II	GAGATCGTGGAGAGCCCAAGTGTGGAGCTTTAAGAACCCTGACAACCACCAGTCTTGTTT[CG]GGTCATGAGTGCACCATTGGTTACCCTGATGTTGAGTCAGCATTCTCCAGACCACATAAA	37	4	38525620	F	LINC01258	NR_110951	TSS1500
LINC01258	chr4:38523669-38524420	chr4:38524102	cg11616457	1.1e-05	0.0017	-0.44	0.095	0.754	0.05	0.704	0.061	-0.05	-0.067		II	ATTCTCCAGACCACATAAAGGTCAGGTCTATCTTCACAAAGTGAAAGTGCTGAATTATAT[CG]AAACCATAGAAAAAAAAATAAGCCAACCCTGCCTCGAGTCTCTAAGTCTCTGCTCCGACA	37	4	38525723	R	LINC01258	NR_110951	TSS1500
CORIN;CORIN;CORIN;LOC101927179;LOC101927179	chr4:47831131-47831910	chr4:47831353	cg22828706	7.4e-05	0.0063	0.299	0.072	0.214	0.033	0.247	0.042	0.033	0.155		II	CAGGCAGAAGGGAAGGCATAATTAATGGGCACCCTTCAGCAGAGCTCAGAGCAGACCAAA[CG]CCAATGCAGAAGGCTCAAGAAAGAGGCAAACAGACTAGCCACTGCTCCAGGATGACTGTG	37	4	47833370	R	CORIN;CORIN;CORIN;LOC101927179;LOC101927179	NM_001278585;NM_006587;NM_001278586;NR_125881;NR_125880	Body;Body;Body;Body;Body
	chr4:98721893-98722475	chr4:98722043	cg00760824	4.6e-05	0.0046	-0.443	0.104	0.684	0.065	0.632	0.085	-0.052	-0.075		II	CCCAGTCCAAAAGGGGCATTCAGGGAAGGCTCCCCAAAAACAGACGCTGCAGATGAGCTT[CG]TAGATAGATTAGGTGTAAAACTGGCACAGGAGGGATTTATTGTAGAGAAGGTGTATGCTG	37	4	99643194	R
PPP3CA;PPP3CA;PPP3CA	chr4:101231967-101232687	chr4:101232266	cg18648613	7.2e-05	0.0062	-0.325	0.078	0.674	0.052	0.623	0.045	-0.051	-0.075	Yes	II	AAAAAGAAAAAAATTGCTGTCAGTATATGAATATGATGCCACTGACTCACCACCAAGCAG[CG]CAGGCATGCTGAGTTATTTTTGCCAGTAGTAATGATGAATTGTGCTGACTGAGCCATTTG	37	4	102153423	R	PPP3CA;PPP3CA;PPP3CA	NM_001130691;NM_000944;NM_001130692	Body;Body;Body
	chr4:104727669-104729154	chr4:104728300	cg23639660	0.001	0.034	-0.224	0.066	0.355	0.046	0.331	0.05	-0.024	-0.067		II	TATTTTCATACTATTTTGTAAATAACACTAAACTCTTTTTATCTCCATCAGCCTCAACCA[CG]TGGTACCATTTTGCATGCAGACCACTCAGGCTGAGGAGCATTAAATTTAATTTGTGCTAA	37	4	105649457	F
SH3D19;SH3D19;SH3D19	chr4:151171205-151172158	chr4:151171595	cg26471371	0.00037	0.018	0.469	0.127	0.636	0.082	0.702	0.084	0.065	0.103	Yes	II	CCAGCACCAATTATTCCACACCTGCTGGTGAACAAGCAGAGGCCTCTTTACACCTATATC[CG]CATGGTCTTCATTACTGGATTGAGAAAAACACTGATGATGAAGTAGTTTTCCGCCCATTA	37	4	152092747	R	SH3D19;SH3D19;SH3D19	NM_001128924;NM_001128923;NM_001009555	Body;Body;Body
ACSL1;ACSL1;ACSL1;ACSL1;ACSL1	chr4:184805033-184805948	chr4:184805944	cg16460004	0.00054	0.023	0.288	0.08	0.35	0.052	0.392	0.053	0.042	0.119		II	TTCCCAATAAGAGACAACGGGCATATATTTTTTAAACCACTGAAATGAAGGATAGGATGC[CG]GGTGGTATGTCTAACCAAGGTAAGGCATACCAAGAAAGAAACAGATTGCCCAGAGCATGC	37	4	185727098	F	ACSL1;ACSL1;ACSL1;ACSL1;ACSL1	NM_001286710;NM_001286712;NM_001286708;NM_001286711;NM_001995	TSS200;5'UTR;5'UTR;5'UTR;5'UTR	chr4:185724434-185724647	S_Shelf
	chr5:1552181-1553077	chr5:1552638	cg16292885	0.00097	0.033	-0.259	0.076	0.499	0.049	0.457	0.062	-0.042	-0.085		II	GTGTCTGGCGGCGTCAGCACCCCTGTGACAGGCAGCCTTTCTCCGGGCTTAGAGCGTCAG[CG]AAGGGATTATTTCAGGCCGACACTTGGCATGGAGAGTTGTCAGGCAAATGCATTTTTGAA	37	5	1552753	F				chr5:1553035-1553269	N_Shore
	chr5:1552181-1553077	chr5:1552838	cg15862420	0.00036	0.018	-0.314	0.085	0.519	0.053	0.468	0.067	-0.051	-0.099		II	TCTGTCATATTTTCATTTTAAATCTAAAGGCAACGATGCTGGCAGGCAACCAGCTCTCGG[CG]TGGACTGACACTTCAGCTACTCTGGGAAAAGCAACCTCATTCAAACAAGCCAGAGCCTTA	37	5	1552953	R				chr5:1553035-1553269	N_Shore
	chr5:1552181-1553077	chr5:1553019	cg18895088	0.00017	0.011	-0.259	0.066	0.427	0.044	0.383	0.043	-0.044	-0.103		II	GCTCCCTTGTGTTCCCGCTGGACGCTGGCCCGGCGGCCGTGGCCTATAGAGCAGGCCCCT[CG]GTGCATGAAGCCAGCACAGCCCTGGAAATCCCGTGCAACAAAAAGCCTCTGTTCCACCCA	37	5	1553134	F				chr5:1553035-1553269	Island
TRIO	chr5:14354104-14354902	chr5:14354834	cg08761206	6.5e-05	0.0058	0.339	0.081	0.54	0.06	0.587	0.06	0.047	0.087		II	TTAAGTGTTCTCCATTTTTTGTCCATTGATTAGTACTATAGTTATCACAGGCAGGGGACC[CG]GGAATACTCCATTTCCTAGGTCCCATTGGACAGTGACAAGGGTGAGGGCAGCTTCAGTGA	37	5	14354943	R	TRIO	NM_007118	Body
CDH12	chr5:21817489-21818318	chr5:21818249	cg24049565	0.00018	0.011	-0.328	0.084	0.638	0.054	0.589	0.058	-0.049	-0.077		II	TTCTCTTACCGGATTTAGAATGGCTCTTTCCCATGGGTAAATCAACCATGGTGATTCATT[CG]TTTTAGAATTTTAGTTACACATTTGTGGAAAATAAATTAAGAAGTTACTATAAATGTCTG	37	5	21818358	R	CDH12	NM_004061	Body
	chr5:31120161-31121127	chr5:31120339	cg07162625	0.0012	0.036	0.318	0.095	0.538	0.074	0.577	0.067	0.039	0.072	Yes	II	TAAACTAAGCCTGTGTTCTTCTCAGGGTCAGCTAATGTGACTCCAAAAAACATTCTGCTC[CG]TTAAACATGCATGAAGAAGTTATATTTTGTGTAAATGTACTTCCCAGTGTGATTAGCGTT	37	5	31120446	R
CARD6	chr5:40841122-40842120	chr5:40841391	cg26818786	8.2e-06	0.0014	-0.559	0.118	0.143	0.04	0.109	0.036	-0.034	-0.237		II	TTCATTAGGATGATTTCATAATATATTTCCTGGTTTAGAGGAAACAGGAACAATGGCTAC[CG]AGAGTACTCCCTCAGAGATCATAGAAAGAGAAAGAAAAAAGTTGCTTGAAATCCTTCAAC	37	5	40841493	F	CARD6	NM_032587	1stExon
CARD6	chr5:40841122-40842120	chr5:40841488	cg05981038	0.00052	0.022	-0.418	0.116	0.536	0.078	0.472	0.076	-0.064	-0.119		II	AAAAAGTTGCTTGAAATCCTTCAACATGATCCTGATTCTATCTTAGACACGTTAACTTCT[CG]GAGGCTGATTTCTGAGGAAGAGTATGAGACTCTGGAGAATGTTACAGATCTCCTGAAGAA	37	5	40841590	R	CARD6	NM_032587	1stExon
	chr5:42876276-42876972	chr5:42876624	cg03117733	0.00091	0.031	-0.272	0.079	0.276	0.043	0.245	0.046	-0.031	-0.113		II	AAGCAGCCTGGTCAGCATTATGTCGTTTGTCATAATGTCATATTGCTTCCTTTCTAGCAG[CG]AGCTGAGACCTACTACATATAGGGATCATGAATGAGATAAGAAAAGAGGCCATTGTGAAA	37	5	42876726	F
	chr5:56058048-56059146	chr5:56058959	cg17638833	6.5e-05	0.0058	-0.358	0.086	0.193	0.039	0.164	0.032	-0.03	-0.153		II	GTTAAACTCTCAGTTGATCTGGAAAATATGTTAACCAACCTTCAAAAGTATTTTCGCTCC[CG]GAAGTCTTCAAGCCCTCTGTGACTATGCCCTTTGTAACATTTTTACACATGTGACCTTCA	37	5	55354786	R
	chr5:57692688-57693642	chr5:57693400	cg25565203	4.8e-08	3.5e-05	-0.482	0.081	0.636	0.054	0.563	0.052	-0.073	-0.115	Yes	II	CTAGCCTTGTTCTAGTCAGTCTACAGAAACAGAACAGCAACCATTTGCTGGTCCCACTTA[CG]TCTCAAATGAATCCCAGCAAATGATGTGTCATTGAGGATAATACATGTTGCAGCTACATA	37	5	56989227	R
PDE4D;PDE4D;PDE4D;PDE4D;PDE4D;PDE4D	chr5:59069213-59069960	chr5:59069684	cg09200454	2.5e-06	0.0006	-0.415	0.083	0.372	0.053	0.316	0.058	-0.057	-0.153		II	TCTCTCTTCTGTGATGCTCTGAATGACTCACAGTTCCAGATGGCCTTGTCAGCCTTTATC[CG]CATTCCACTCTTGGCACCATTAACCTGGTCTACTGTGGTTGCAACAAATAACTTTTCTTG	37	5	58365511	R	PDE4D;PDE4D;PDE4D;PDE4D;PDE4D;PDE4D	NM_001197220;NM_001197219;NM_006203;NM_001197218;NM_001104631;NM_001165899	Body;Body;Body;Body;Body;Body
	chr5:62041169-62041836	chr5:62041793	cg12481170	0.00037	0.018	0.285	0.077	0.547	0.054	0.582	0.055	0.035	0.064		II	ACAGGCTTTCCAGCCACCAAACAACTTTCTGCAGGGAACCCAGGGGCTATCTTGGTCCTG[CG]AAGGAGAAGGTTACCTGCTAAGTCACTGTGCAATGATCAATTCTCAGTTGTTCCCTAATC	37	5	61337620	F
EDIL3;EDIL3	chr5:84113534-84114411	chr5:84114376	cg01046805	8.8e-05	0.0071	-0.286	0.07	0.767	0.035	0.734	0.042	-0.033	-0.043		II	AACAGGGCCTGAATATTCCAGTTCAGGTGTAGGAGATGGAAAAATGGCCAAAAAGTTTCC[CG]GATACAGAGTGAGAATGTGAAGGTAAACATGCACAACACAGCCTTAGCTTCACTTACTCA	37	5	83410194	F	EDIL3;EDIL3	NM_001278642;NM_005711	Body;Body
ERAP1;ERAP1	chr5:96781224-96781981	chr5:96781684	cg08618451	1e-05	0.0016	0.388	0.083	0.501	0.065	0.551	0.05	0.05	0.1		II	GATGCCAGAATGATCTAATCTAATCTAATTTCCCTTGGCCACATGAACATGAATGAATGA[CG]GACTCACCATTGAAGCTTTTCCTTATTTTGGGTTCTGCAGAGGGCAAATTCAATTTGGCT	37	5	96117388	R	ERAP1;ERAP1	NM_016442;NM_001040458	Body;Body
MCC;MCC	chr5:113050955-113051670	chr5:113051305	cg06062378	0.00048	0.021	0.355	0.098	0.642	0.068	0.687	0.071	0.046	0.071		II	CTCTCCCCCTACCCCCACCACCGAGGAAATGAGAATGAATCAGCACTGACGAAGAATGAG[CG]GATGCAAAAAGTAAGAGTCAGCATTTACAAGAAGCAGAAATAACAATGTGCAAAACTAGA	37	5	112387002	F	MCC;MCC	NM_002387;NM_001085377	Body;Body
MCC;MCC	chr5:113256642-113257344	chr5:113257036	cg27351783	0.00042	0.02	-0.26	0.071	0.599	0.047	0.571	0.064	-0.027	-0.046		II	AAAGAATCTGGCAGGAGGTCTGGATGGTTACTAATCAGTTATCACCCTTCCATTACATCT[CG]TTGCACCAAGTGGTTGTCACAAATTTGTCTCCTTTTGTGTTTTCCCCTCTAACTTATCAG	37	5	112592733	R	MCC;MCC	NM_002387;NM_001085377	Body;Body
TNFAIP8	chr5:119347288-119348295	chr5:119348195	cg01057573	0.00037	0.018	0.457	0.124	0.593	0.085	0.649	0.089	0.056	0.095	Yes	II	ACTGAGGAGAAAGATTATCACTGGGTGTCTTGAGCAGAGCTGCTTGCTTCTGAATGCTCA[CG]ATAATCAATAGCAGATGTGTGGTAAGCACTGGAAAGTTGCATAACTGTCTCACACTGAAT	37	5	118683890	F	TNFAIP8	NM_001077654	Body
	chr5:125408532-125409940	chr5:125409138	cg21766413	0.00038	0.018	-0.303	0.082	0.486	0.053	0.441	0.076	-0.044	-0.092		II	AAAGGAGAGAGTTGGGAATTAGACCTTGCACCAAATAATCTACATCCCTGCAAGTGAGTG[CG]CCGTATTTCAAGCTATTCTGGTTGGCTGAGCAAAGCCCTGCATTTTTGTTAACTCCCTTT	37	5	124744831	F
GRAMD3	chr5:126373689-126374635	chr5:126374191	cg26684801	0.0014	0.041	0.406	0.123	0.345	0.082	0.416	0.099	0.071	0.205	Yes	II	TGAACATGATTAACTTTTTTTGCCAATGTCATTCTGTGTTCCAAAGTTCTGTGTCATTTG[CG]CTACCACCAGCAGTTATTCTGCTGTCTCAGCAACACTGGAATTGTCTGATTTTTTTACCT	37	5	125709883	F	GRAMD3	NM_001146319	Body			GRAMD2B
ARHGAP26;ARHGAP26	chr5:142783783-142784548	chr5:142783998	cg05153380	0.00036	0.018	-0.205	0.055	0.592	0.04	0.548	0.044	-0.044	-0.074		II	GCCACACCACCCCTGCTGTGGACAATATGTCATTGTGGAGGCCAGGGCAGGCACTGGAGG[CG]AGTGCCTCAGCATCCGTAGGCTTCGGCATCCAGATGCTCCTGCTGCATCTGTGTCTGCTG	37	5	142163563	F	ARHGAP26;ARHGAP26	NM_015071;NM_001135608	Body;Body
PPP2R2B;PPP2R2B;PPP2R2B;PPP2R2B;PPP2R2B;PPP2R2B	chr5:147055592-147056311	chr5:147056247	cg02996045	0.0015	0.043	-0.197	0.06	0.807	0.028	0.784	0.034	-0.022	-0.028		II	TGAAACAAAGACAGCATAGTGTTCTGCCCTGGAGAGAGATGGCTGTTAAAAGGAGCCACC[CG]TAATGCCATGGATCTCAGGAATATTAAAGTACAGTGCAATGAAATGGGTCTCTGTCCTTG	37	5	146435810	F	PPP2R2B;PPP2R2B;PPP2R2B;PPP2R2B;PPP2R2B;PPP2R2B	NM_181676;NM_181674;NM_181677;NM_001271900;NM_001271899;NM_181678	TSS200;TSS200;5'UTR;Body;Body;5'UTR
LARP1	chr5:154724061-154724645	chr5:154724563	cg24728622	0.0013	0.039	0.345	0.104	0.57	0.068	0.619	0.078	0.049	0.086	Yes	II	TGGTGTCTATTGAGAACTTAAAGCAAGGAAGAGGCCCTGGCACTACAGAGAAAAATAAAG[CG]TAATCCTGCCCATGGAAAAATGCAAGATAAATGTTAGGTAAACAAGGCTTTCCATTTCCA	37	5	154104123	F	LARP1	NM_015315	Body
CDYL;CDYL;CDYL;CDYL	chr6:4941558-4942857	chr6:4942249	cg11935248	1.7e-08	1.7e-05	-0.462	0.075	0.489	0.053	0.416	0.056	-0.073	-0.149	Yes	II	AGTTAATTCTTGCTCAATGCAAAGATCCCACAAACCTTGGGGGCTAGGCTGAGGTCCAGC[CG]CTAAACTCTGCAATTCCTCACTCTCCTGTTCATACACACACAGACACAACCCTCCTCACC	37	6	4942483	R	CDYL;CDYL;CDYL;CDYL	NM_004824;NR_026590;NM_001143971;NM_001143970	Body;Body;Body;Body
PHACTR1	chr6:12748903-12749534	chr6:12749120	cg20011562	2e-05	0.0026	-0.196	0.044	0.052	0.006	0.047	0.005	-0.005	-0.093		I	TGACCAGCGGGACCAGGGCTTGCACCCCAGAAGTAGTAACTCCACGCACGGAGCTGGGAC[CG]CGGGCGCGGCACGCTCACATAGAGCAGCCTGTGGGTGAAGGAGACCGTAGTGTGCACTTG	37	6	12749352	R	PHACTR1	NM_030948	Body	chr6:12749877-12750499	N_Shore
LHFPL5	chr6:35810869-35811633	chr6:35811188	cg15283057	0.00026	0.014	-0.398	0.105	0.404	0.068	0.365	0.084	-0.039	-0.098		II	TCTCTGCTCACATGTCATTGGCCAGAGGAAGGCAGATGGCCTCACTTAACCTCAAGAGAG[CG]GAGCAAGGAAGTACAACCTTGCCTTGCACCTGGAATATTCGTGAGCAGCTCTAATGGCAT	37	6	35778965	F	LHFPL5	NM_182548	Body
SLC26A8;SLC26A8	chr6:35973545-35974204	chr6:35973932	cg17702736	0.00034	0.017	-0.434	0.117	0.787	0.054	0.751	0.074	-0.036	-0.046		II	CCACTGTTTCTCTGGCGTCTGAATGCTGACTCATTCCCCGGGCAACCCCAGTTTCAATTC[CG]ATAGCTCTCTGACATTTTGTCACTCTGCATAGTTGAGATGGGACACCTCTCAGGTTAGCC	37	6	35941709	F	SLC26A8;SLC26A8	NM_138718;NM_052961	Body;Body
LRFN2	chr6:40407339-40408050	chr6:40407667	cg18528196	0.00023	0.013	0.398	0.104	0.467	0.077	0.532	0.089	0.064	0.138	Yes	II	ATCACTTGGAGAAAAAATGCAGAAGGTGTCAGATCAATTATACCTTGTTATAAACACAGA[CG]TGTGCAAAGTGAAGATTCCCCACCAGCTGTGCCCAAGTCACGCTAGAACAGCCAGCAGAC	37	6	40375406	F	LRFN2	NM_020737	Body
LRFN2	chr6:40407339-40408050	chr6:40407762	cg01270064	0.00086	0.03	0.42	0.122	0.555	0.084	0.622	0.093	0.067	0.121	Yes	II	CAAGTCACGCTAGAACAGCCAGCAGACACCAAGTAAACACCACCTAATGATGAACCTGGT[CG]GACCATTCACGCCAGTTGGCAGATCCATAATTTCATGGGGGCATCACCCGGAGCAAAGCC	37	6	40375501	F	LRFN2	NM_020737	Body
LRFN2	chr6:40407339-40408050	chr6:40407773	cg03073365	5.8e-05	0.0054	0.504	0.12	0.553	0.083	0.631	0.097	0.078	0.141	Yes	II	AGAACAGCCAGCAGACACCAAGTAAACACCACCTAATGATGAACCTGGTCGGACCATTCA[CG]CCAGTTGGCAGATCCATAATTTCATGGGGGCATCACCCGGAGCAAAGCCAGCACCAGCCT	37	6	40375512	F	LRFN2	NM_020737	Body
	chr6:52352424-52353305	chr6:52352466	cg09225373	1.5e-11	1.2e-07	-0.406	0.053	0.441	0.04	0.38	0.044	-0.061	-0.138	Yes	II	AGAGATGACTCTCCTGCCCTTGCTTACACAAGGTGCTGACCACACAGCCACTGCGAAAGT[CG]ATACTAAATCTTGGTGCTAGTTAGAGGAACTGGTAGGTTGAGTGAAACAGGAAGAGGAGC	37	6	52217264	F
	chr6:52352424-52353305	chr6:52352666	cg24702282	2.6e-05	0.0032	-0.487	0.11	0.314	0.07	0.268	0.059	-0.045	-0.145		II	TTACTTTCTTTTATACTCCATGTGTGTGATGAGGTGACTAACGGTCAAACTATTTGGTCA[CG]GACTGTATAGCTCTCTCTTCCATGCTGAGGGGTATAAGCAGGAGTTGCACCCATGATTTT	37	6	52217464	R
EYS;EYS	chr6:63806089-63806939	chr6:63806156	cg04895295	0.00099	0.033	-0.225	0.066	0.651	0.041	0.621	0.055	-0.029	-0.045		II	TTTTTTTACCACAGCCAATTAGAGTGTCCCTGAGGAATCTCTAAAGTATTCTTAAAGGAG[CG]AGGCAAGTCCTAGAGGGTTCAGTTAATCTTACCATGGCCTTTCTGTCCAGTAAAAAATAT	37	6	64516049	F	EYS;EYS	NM_001292009;NM_001142800	Body;Body
EYS;EYS	chr6:63806089-63806939	chr6:63806717	cg03689545	1.5e-05	0.0021	-0.417	0.091	0.552	0.069	0.488	0.065	-0.064	-0.117		II	CTTAATTTTAGAAATAGAAAAGATTACTGGCAGCCAAACAAAGTATTTACTCAGGTGCCT[CG]TAAACATGATTTGGCATCCAAAACCTGGATATGACTTAGAGAGGAGCTCACACCTTTGAA	37	6	64516610	F	EYS;EYS	NM_001292009;NM_001142800	Body;Body
	chr6:76230404-76231283	chr6:76231234	cg02326930	0.00011	0.0081	-0.389	0.096	0.654	0.056	0.602	0.085	-0.052	-0.08		II	TACTACTATCTCTCATTCCCTTTTACCTTTGACTACCATATTTGTTCAACTGTCTCTACC[CG]TATTTAATTTTATGCTTTTTTAATTCTTCTATCCTGATTTCCCTTTATTTGATTTTATTG	37	6	76940951	R
ME1	chr6:83431434-83432237	chr6:83431828	cg23752642	8.1e-07	0.00027	-0.438	0.083	0.528	0.062	0.465	0.066	-0.064	-0.12		II	GAGGAAGCCCAGAGAGGAGAGCTCAGGCGCCACACCTGTCAGTTTCTACAGATTTTCCAC[CG]GAATTGTATTTGAATGTCAATAAGATAAGAGTCAAGGTGTTAGGGTGCAAAGGCCCAATG	37	6	84141547	F	ME1	NM_002395	TSS1500	chr6:84140412-84140998	S_Shore
ANKRD6;ANKRD6;ANKRD6;ANKRD6	chr6:89562198-89563085	chr6:89562267	cg05384277	0.0002	0.012	0.277	0.071	0.264	0.042	0.299	0.047	0.035	0.132		II	CTGTTTACTCCCTTCCCCCTCCCCGGCAGAGACTGTTCAGAGGAGTATTTGTGAGACAAA[CG]TCGGGAACAGCTGCTCAGCCAGACCCTTGTCTCCTGTGCTGCCGCAGTCACTGTGCTGGA	37	6	90271986	R	ANKRD6;ANKRD6;ANKRD6;ANKRD6	NM_001242811;NM_001242813;NM_001242809;NM_014942	TSS200;5'UTR;5'UTR;5'UTR
ANKRD6;ANKRD6;ANKRD6;ANKRD6;ANKRD6	chr6:89562198-89563085	chr6:89562338	cg24021452	0.00063	0.025	0.303	0.086	0.489	0.062	0.532	0.075	0.044	0.089	Yes	II	GCTGCTCAGCCAGACCCTTGTCTCCTGTGCTGCCGCAGTCACTGTGCTGGAACTCTCTGC[CG]AGGAGGGTGGAGTGTCTGGGCTCCGCTGCTCCCACAAAGCAAGCATTTTCCTGTTTTCTT	37	6	90272057	F	ANKRD6;ANKRD6;ANKRD6;ANKRD6;ANKRD6	NM_001242811;NM_001242811;NM_001242813;NM_001242809;NM_014942	1stExon;5'UTR;5'UTR;5'UTR;5'UTR
ANKRD6;ANKRD6;ANKRD6;ANKRD6;ANKRD6	chr6:89562198-89563085	chr6:89562761	cg02615520	0.00072	0.027	0.336	0.096	0.512	0.073	0.562	0.078	0.049	0.096	Yes	II	AATAAGCTTTTAGATGTGATTTGGCCAGCATCAGCAGAGGAGGCTAACGGGAAAAGGCAG[CG]AACATTGTAACGTAAATCACTGCAGATTTGCTGGGAGTGACAGCCCTAGGAAGCTAATGA	37	6	90272480	F	ANKRD6;ANKRD6;ANKRD6;ANKRD6;ANKRD6	NM_001242811;NM_001242811;NM_001242813;NM_001242809;NM_014942	1stExon;5'UTR;5'UTR;5'UTR;5'UTR
ANKRD6;ANKRD6;ANKRD6;ANKRD6;ANKRD6	chr6:89562198-89563085	chr6:89562773	cg02865240	0.00062	0.025	0.346	0.098	0.467	0.074	0.516	0.085	0.049	0.106		II	GATGTGATTTGGCCAGCATCAGCAGAGGAGGCTAACGGGAAAAGGCAGCGAACATTGTAA[CG]TAAATCACTGCAGATTTGCTGGGAGTGACAGCCCTAGGAAGCTAATGATCTCTCCAGGAA	37	6	90272492	F	ANKRD6;ANKRD6;ANKRD6;ANKRD6;ANKRD6	NM_001242811;NM_001242811;NM_001242813;NM_001242809;NM_014942	1stExon;5'UTR;5'UTR;5'UTR;5'UTR
TRAF3IP2-AS1;TRAF3IP2-AS1;TRAF3IP2-AS1;TRAF3IP2;TRAF3IP2;TRAF3IP2	chr6:111574164-111575023	chr6:111574512	cg01464464	5.1e-08	3.7e-05	-0.778	0.131	0.792	0.06	0.696	0.075	-0.097	-0.122		II	GGTGATATTTCAACATTTCTGGTTCTGGCAGCAAAATGTGGAAAAAGAATCATCACCTTA[CG]CTTAGTTGAATGTTTCTTTAAATAAAAGGCTTAGTTTGCATTTGGTTGTGATGCAGTATG	37	6	111895715	F	TRAF3IP2-AS1;TRAF3IP2-AS1;TRAF3IP2-AS1;TRAF3IP2;TRAF3IP2;TRAF3IP2	NR_034110;NR_034109;NR_034108;NM_001164281;NM_147686;NM_147200	Body;Body;Body;Body;Body;Body
LOC101927686	chr6:113631919-113632676	chr6:113632637	cg08715148	0.00072	0.027	-0.285	0.082	0.086	0.019	0.075	0.017	-0.011	-0.129		II	CTTCACAGCCCCAGAGTCATTTATCAGCAAATAGAAACAATGCCATCCCTGGGCTTGTCC[CG]ACAGTCAACCTACTTGTTAATGCCTGTGTAAGAGATACCCAGCTTGGAAATAGGAGCAAA	37	6	113953839	R	LOC101927686	NR_125844	Body
FRK	chr6:116034190-116034978	chr6:116034442	cg01010753	0.0004	0.019	-0.346	0.094	0.576	0.071	0.515	0.066	-0.062	-0.107	Yes	II	ATGTATCAAAAATAATGTAGATAACTAAAATGAGGACTAAGAGCTGACCAACAAGTATTA[CG]ATATGGAATTTCCTTGGTGACTTTTGATAAGAGCAGCTTCCCAGAGTAGTAAGAAGAATA	37	6	116355605	F	FRK	NM_002031	Body
	chr6:134903180-134903912	chr6:134903207	cg12549451	0.0016	0.045	-0.296	0.091	0.697	0.058	0.67	0.076	-0.027	-0.038		II	GTCAGGATATACAAAGAGATCTCACCCACTTCCCCTCCCTGAAATCAGCCAGGATTTCTG[CG]GGGACAGGCTGCAGAGAGCCACCGAGTTTCTCTGCTCAACTCTCAGCAGCATCATGCTCC	37	6	135224345	F
LOC100507477;LOC100507477	chr6:139995955-139996862	chr6:139996619	cg22809952	0.00027	0.015	-0.293	0.077	0.611	0.051	0.57	0.063	-0.041	-0.067		II	CATCACTACCTGTTTTGGTGCTTAACGTGAGGCACCCTTAATAACTAACTCTGGACCCTA[CG]CCAGTAACATGCTGCCATCTAGAGTTTTGTGGTTTACCATGGAATGTCTACTGGTTGGCT	37	6	140317756	R	LOC100507477;LOC100507477	NR_121622;NR_121623	Body;Body
	chr6:147782151-147783120	chr6:147782320	cg06159679	0.00056	0.023	-0.315	0.088	0.326	0.047	0.288	0.06	-0.038	-0.116		II	GAGAATATGACAAAGCTCCAACACTTCCTGTCAGGCACAGTATTTCATGCTTAAAAGTTG[CG]TTCAGATACATTCTTTCTTCACTCTCATCTATCCCGTATAAATGGTTGCCAGTTATCTGC	37	6	148103456	R
ESR1;ESR1;ESR1;ESR1;ESR1;ESR1	chr6:152096438-152097390	chr6:152096697	cg13889536	0.00012	0.0086	0.463	0.115	0.496	0.081	0.565	0.095	0.069	0.14	Yes	II	GATTGCAATCTCTGTTCTCAGGGTTCCCCAAGGATTCCTGTGTAACAGATGAAGGAATCA[CG]TCTGTCAGGTAGAGTAGGTGACTGCATTCAGAGTATACATTTCCAGTCTCCCCTGTCTTT	37	6	152417832	F	ESR1;ESR1;ESR1;ESR1;ESR1;ESR1	NM_001122740;NM_001291230;NM_001122742;NM_001122741;NM_001291241;NM_000125	Body;Body;Body;Body;Body;Body
	chr6:155646199-155647040	chr6:155646605	cg01328444	0.00016	0.011	-0.351	0.089	0.334	0.047	0.288	0.071	-0.047	-0.14		II	CTGCACTGCTATTCTGGCAGCACTGTCTGCTCAGTAGTCCTGAGTGCTGCACACATAGGA[CG]TGGCGCTGCTGAATGGTAATCCGGAATTCACAAAATGCTGACGGAGGCAGTAAACTGATA	37	6	155967739	R
	chr6:155646199-155647040	chr6:155646610	cg06927540	5.5e-07	0.0002	-0.459	0.085	0.529	0.054	0.459	0.078	-0.069	-0.131		II	CTGCTATTCTGGCAGCACTGTCTGCTCAGTAGTCCTGAGTGCTGCACACATAGGACGTGG[CG]CTGCTGAATGGTAATCCGGAATTCACAAAATGCTGACGGAGGCAGTAAACTGATAGTCAC	37	6	155967744	R
DACT2	chr6:168301782-168302663	chr6:168302263	cg04086018	0.00023	0.013	0.438	0.114	0.107	0.032	0.142	0.034	0.036	0.334		II	AGCGGTTGGCAGCAGGGGCTGAGTCAGCAGCTGTGGTATTACAGCCATGCTCTACTTCCA[CG]AGCAGAGAGCTAAAACTCTGCTCCAGCTGGGCCCCCAAATGCAATGCTGTCCCCAAATGT	37	6	168702943	F	DACT2	NM_001286351	Body
IGF2BP3	chr7:23394554-23395329	chr7:23394672	cg00055361	2.3e-05	0.0029	0.421	0.094	0.44	0.065	0.499	0.082	0.06	0.136	Yes	II	CCGTAGCAGACAACACCAAGGCAAACACAGTCAGTGAGAAATTATGCAGGCTCCATCATG[CG]CTACAAAGCTGTCTCTGGTAGCCAAGGGAAGCATATAAGCAAAGGTCCTGTTTTCAAACA	37	7	23434291	R	IGF2BP3	NM_006547	Body
FGL2;CCDC146	chr7:77199391-77200180	chr7:77199568	cg14752838	9.3e-05	0.0074	-0.302	0.074	0.089	0.017	0.074	0.014	-0.014	-0.16		I	AAGATTTCTTTAGACTATTTACGATTTCCTTGAGGTTTTGGACTTCTTTGAACACCTCCT[CG]ATCCTGCTGAATTGCTTCGGGAGCTGAATAGTCAAGGGGGGCAGGCTTACCTGGTAGGGG	37	7	76828885	F	FGL2;CCDC146	NM_006682;NM_020879	1stExon;Body
SRI;SRI	chr7:88219585-88220299	chr7:88220179	cg14644787	0.00049	0.021	0.156	0.043	0.044	0.005	0.048	0.006	0.004	0.091		I	AGCGCACCACGCGGGCGTGGGGGACGCGCTCCGCAGTCGTCTCCAGCTCTTGCCTGTGCG[CG]CGGCCGTGGCTCCCCTGCCTGCGCGCTTCTTCGTATCTTTGCCATTACGGCGCTAATGCA	37	7	87849494	F	SRI;SRI	NM_003130;NM_198901	TSS200;Body	chr7:87849003-87849594	Island
CDK6;CDK6	chr7:92731384-92732200	chr7:92731482	cg10813010	1.9e-06	0.0005	-0.481	0.095	0.649	0.059	0.573	0.076	-0.077	-0.118		II	AAAGAGTCACACATGAGCTTTGTTCCACAGCAAAGCATAGTCCAGCAATGCCATAGTACC[CG]TCTCTTTGCCACTGTGCATGATGAGTCAGGCACACATCACCTCGAGGCCCCTCAGGAGAA	37	7	92360796	R	CDK6;CDK6	NM_001259;NM_001145306	Body;Body
MFHAS1	chr8:8843566-8844881	chr8:8844543	cg12077460	0.00018	0.011	-0.36	0.092	0.147	0.031	0.129	0.037	-0.019	-0.126		II	AGTTAGCATGACTCTTGCACCAGCTTCTTATCTGAAAAGATCTAAAAATGACACAACTGG[CG]TGCTCTAATTCTGCAGAGGCAGGGCTGGCTTCTGTCCACCTTCTCGGGCATAAACGGGAA	37	8	8702053	R	MFHAS1	NM_004225	Body
ADAM9;TM2D2;ADAM9;TM2D2;ADAM9;ADAM9;TM2D2;TM2D2	chr8:38996172-38997035	chr8:38996885	cg06294027	0.00087	0.03	0.227	0.066	0.021	0.004	0.023	0.005	0.003	0.128		I	TATTCTCGCGCCGGGGACTGGATTTTTCCCTACGTCAGCGCAGCTAGGCGATGTCGGGAG[CG]AGCTCGGACCGAGGGCTCAGTTGCGTCAGTGCCGCGCGCGTGCTCGTCGGGCGCGCGTGC	37	8	38854404	R	ADAM9;TM2D2;ADAM9;TM2D2;ADAM9;ADAM9;TM2D2;TM2D2	NR_027638;NM_031940;NR_027878;NM_001024381;NR_027639;NM_003816;NM_078473;NM_001024380	TSS200;TSS1500;TSS200;TSS1500;TSS200;TSS200;TSS1500;TSS1500	chr8:38853700-38855116	Island
	chr8:42412382-42413137	chr8:42413002	cg25334660	1.1e-08	1.2e-05	-0.308	0.049	0.521	0.032	0.468	0.042	-0.053	-0.102		II	CTACCCACAGTCCCCTTTTATGGAGATCACAGCTGTGGACGGGCCTGGCCGCTGCTGAAC[CG]GAAGACTCCAGATAAGGTCAGGAAGCCTGAGGCCTGCCCTGGCCCCGGATGAGTTGGCCC	37	8	42270520	R				chr8:42268436-42268759	S_Shore
	chr8:61719200-61719983	chr8:61719970	cg22266107	5.3e-06	0.001	-0.418	0.086	0.712	0.049	0.651	0.056	-0.061	-0.086		II	GTGAAACTGCTATAATACTGACTTCATCAAATAACAAAGTCATTTCTCTTTTGGCAAATC[CG]TTTGAGTTAGAGACATGCACCAATATCCTAGATGTTTACTAAAGCTACTTCTCCTAGCCC	37	8	62632529	R
	chr8:94079912-94080672	chr8:94080112	cg19363785	1.4e-05	0.002	-0.422	0.092	0.832	0.033	0.789	0.057	-0.043	-0.052		II	ACACAAGCCTCAGGGGCCAGTTGTGGAAATATCACTCCCCTCAAGGGAAATGATAGAATC[CG]AAACAAGAGCACCTGAGCCCAGAGAAGCCAGAATGGTGTTGGAACGCAGAGAGGATGAGA	37	8	95092340	F
VPS13B;VPS13B	chr8:99612072-99612890	chr8:99612270	cg09360631	0.0003	0.016	0.401	0.106	0.512	0.081	0.559	0.098	0.047	0.091	Yes	II	AAACTCTTTAAACTTCACTCTCCTCATCTATCAAATGAGAATAAGAGTAGCAGTGCTTAA[CG]TTATGAGCATCACAGATCCCTGTGGGGTGTGTTGTGAGAATAAAAAAGAAAGTAAAAGTA	37	8	100624498	F	VPS13B;VPS13B	NM_152564;NM_017890	Body;Body
ASAP1;ASAP1	chr8:130196375-130197184	chr8:130197049	cg17453297	0.00029	0.015	0.447	0.119	0.531	0.083	0.596	0.094	0.065	0.123	Yes	II	GTACTGTGATACAGAGCAAAGAATCCCAGAGGCATGTGGCCACTCATCACTCCCGGCCTG[CG]TGAACTGGGAAAACCGTTTAACCTTGCTGGTGTCCCAGCACCTTCCTGAACTAGCCCATG	37	8	131209295	F	ASAP1;ASAP1	NM_001247996;NM_018482	Body;Body
ASAP1;ASAP1	chr8:130415761-130416653	chr8:130416100	cg02460440	0.00042	0.02	0.355	0.097	0.463	0.075	0.509	0.086	0.046	0.099		II	TCTTTTTAATGAGGTTTTAAATATTTTCTATTTCAACAGCTGTTTGTCTCCCAGGCGCAG[CG]GGCCACACCTGGACAGGATGCTAAGCCTGGATGCAGCTGACTCACCACAGGCCCGACGCC	37	8	131428346	F	ASAP1;ASAP1	NM_001247996;NM_018482	5'UTR;5'UTR
	chr8:141279492-141280402	chr8:141279549	cg10138338	3.2e-05	0.0036	-0.373	0.085	0.455	0.062	0.401	0.059	-0.053	-0.118		II	CAAGTCTTTGATGAGGGAGGCCAGCTTTCCCTCTGGAAGGAGATGCCTTCAGTTGTAAAC[CG]ACAATTCATAAAAAGTTGGGGGCTTCGAGTACACAATTCCGCATTCCCGAGAAGCCTGCC	37	8	142289648	F
	chr8:141279492-141280402	chr8:141279646	cg11136341	8.2e-05	0.0067	-0.353	0.086	0.145	0.03	0.122	0.027	-0.024	-0.163		II	ATTCCGCATTCCCGAGAAGCCTGCCAATCATGCAGTGGAAACACCTGACCTGGTGCATCG[CG]CACCCCTCCCTGGCCAGGCTGCCCTCCCTGGCACACGCCCCGCGCTGGCCGGCAACAAAC	37	8	142289745	R
	chr9:21069788-21070705	chr9:21070498	cg06897797	3.9e-07	0.00016	-0.462	0.085	0.529	0.064	0.447	0.06	-0.082	-0.155	Yes	II	ACCAACTGCTTGAGTGAGGACAGCAGTCCTTTCTGCAAAAGATCCCCACAGGCCACTGGA[CG]TTAGTGCACCCACTTGGAGCAAAACCAGGAGTTGTGCTGTGCATGAGCTGCCGGGCAGTA	37	9	21070497	F
	chr9:22203388-22204201	chr9:22203745	cg13819609	0.00055	0.023	-0.238	0.067	0.821	0.028	0.798	0.037	-0.023	-0.028		II	GTCCAGATCCTTGTCCTCTGGAAATTGGGATTTCGAGGCTAGTCATAGACAGGGAGATTT[CG]CAATAGGGTAATAGAGACTGCAAAATAAGCTGAGTCAGCAGAGCCACGGAATCCGCATGA	37	9	22203744	F
CENPP;ECM2	chr9:92501840-92502612	chr9:92502195	cg13720022	7.8e-05	0.0066	-0.211	0.051	0.455	0.035	0.42	0.034	-0.035	-0.076		II	CCTGACAACCTGTGAGGTAGACAGAGCTAGAGTGGCATTTGACCACTAGTGGGCAGACCT[CG]AAGTCAGACAGCTGGGGCTCAGTTCTTGCTAGCTCAGCACTTGGCATATGATAGGGTGTC	37	9	95264477	F	CENPP;ECM2	NM_001012267;NM_001393	Body;Body
TMOD1;TMOD1	chr9:97503307-97504059	chr9:97503644	cg08922436	2.7e-09	4.4e-06	-0.469	0.071	0.744	0.035	0.677	0.057	-0.066	-0.089		II	ATTGACCCTTGAGTTTCTCCCAGCCTAAGATGAAAGCCAGTGTCCTCTAAAAATAGCCTC[CG]CCCCACCTTATCAGGGTCTCACACCTTCTCCCTCCTTCAGGGTAGGGCGTTTTCTTGCAG	37	9	100265926	R	TMOD1;TMOD1	NM_001166116;NM_003275	5'UTR;5'UTR	chr9:100263675-100265217	S_Shore
COL27A1	chr9:114285151-114285807	chr9:114285408	cg21161568	1.8e-08	1.7e-05	-0.617	0.1	0.793	0.047	0.728	0.067	-0.065	-0.082		II	GCCAGTGGGGATGTGGAGGGCCAGGAGTGCCAGAAGGTCCAAGGTGTTGGTGTGGTGTCA[CG]TCCAAGGCAATCCCAAACTGGCCCCAGAACCCACGTGTCTAAGTCCTACCTTCGTCGCCT	37	9	117047688	F	COL27A1	NM_032888	Body
COL27A1	chr9:114285151-114285807	chr9:114285677	cg15958572	2.8e-08	2.4e-05	-0.484	0.08	0.57	0.059	0.493	0.075	-0.078	-0.136		II	GGCGTGCTGCCCAGCCGACCCCTTCCTCCTGCTGGAGGAGGACAGCTCAGCCATGGTAGA[CG]GCCACCCGCCCCAGCCGATTCCACAGGAAGCCACAGAAGGTGCCACTCAGTACCCCGGGT	37	9	117047957	F	COL27A1	NM_032888	Body
ASTN2	chr9:116870396-116871069	chr9:116870996	cg14425552	0.00012	0.0088	-0.29	0.072	0.607	0.05	0.572	0.054	-0.035	-0.058		II	AGGAGGAACCTAAGACAATGTACTGATAAAAATCAAGCTCAGGGCAGGCACGGTGCCTCA[CG]CCTGTAATCCCAGCACATTGGGAGGCCGAGACAGACAGATCTTGAGGCCAGGAGATCGAG	37	9	119633275	R	ASTN2	NM_014010	Body
PSMB7	chr9:124392851-124393823	chr9:124392908	cg13551141	0.0005	0.022	-0.184	0.051	0.687	0.028	0.663	0.037	-0.024	-0.035		II	TTTTAAGCAGCCAAGGACCTGTTTGCCACCATGGCCTGCCAAGGTGTAAGATGTATGCGG[CG]ATAACAGAGTCACACACAGGACTTTCTAATCCATCAGTGTCAGCTCTCCCTGACAGAGCG	37	9	127155187	R	PSMB7	NM_002799	Body
EHMT1;EHMT1	chr9:137682393-137682779	chr9:137682502	cg22266590	0.0019	0.049	0.28	0.087	0.784	0.039	0.809	0.052	0.025	0.032		II	GAACTTTTATCTTTCTCAAATCTTAGCCTGAACTAGCCAAGTTCAGGCTGCTGTAGCGAG[CG]TCTCCCTGGCGGCCAGAGTTGCAGGGCTGTGCTAGAGTTTGCTAGCCGCTGGGATGCCTT	37	9	140576954	R	EHMT1;EHMT1	NM_001145527;NM_024757	Body;Body
	chrX:40243617-40244194	chrX:40244163	cg21283945	0.00021	0.012	-0.257	0.067	0.774	0.077	0.756	0.082	-0.018	-0.023		II	GAGTAGGACAAGAATGTAACAGAATTATCGGAGGCTTCATAGTCGTCCTCCTCACCCCCA[CG]CCTGGGGTTAGAATATTACAGACATCTGGAATTATGACTGGTTAAATGCAGTCAAACACA	37	X	40103416	F
	chrX:84046142-84046885	chrX:84046605	cg04010797	8.6e-05	0.007	-0.354	0.086	0.057	0.018	0.046	0.012	-0.011	-0.196		II	AGGTTTTGTATTGGGTTGTGCAGTTTAATTTGTAGGCCAGTAGGTGGCGCCCATGGTAAA[CG]CCACCTGCAGCTGAAACAGATGGGTATGTGTTTGATCTTTGTTTATTGGGAGGTGCGCTG	37	X	83301613	F

## Sheet: Epic_T2Dq005_hg38_NKX2.2
Supplementary Data 11. Sites with differential DNA methylation between human pancreatic islets from T2D cases (n=25) and controls (n=75) in regions bound by islet-specific transcription factors (Pasquali et al., 2014).
p-values are based on a linear regression analysis adjusted for age, BMI, sex, days in culture, and islet purity. Correction for multiple testing was performed using FDR analysis to produce q-values.
Chromosomal positions are based on hg38.
		EPIC array data in the Islets T2D case-control cohort
UCSC_REFGENE_NAME	NKX2.2 genomic binding sites (hg38)	EPIC_pos_hg38	ILMNID	p-value	q-value	Coefficient	Standard error	Mean controls	s.d. controls	Mean cases	s.d. cases	Diff. of means (cases-controls)	Relative change (Diff. of means/Mean controls)	HbA1c association (FDR<5%)	INFINIUM_DESIGN_TYPE	FORWARD_SEQUENCE	GENOME_BUILD	CHR	MAPINFO	STRAND	UCSC_REFGENE_NAME	UCSC_REFGENE_ACCESSION	UCSC_REFGENE_GROUP	UCSC_CPG_ISLANDS_NAME	RELATION_TO_UCSC_CPG_ISLAND	Gene with differential expression in T2D islets (FDR<5%) within 10kb from methylation site
ANKRD65;ANKRD65;ANKRD65	chr1:1420958-1421680	chr1:1421541	cg23537515	0.0018	0.047	0.256	0.08	0.359	0.056	0.401	0.067	0.042	0.117		II	AGGACAAGCAGGAACATGCTTGTGGACGAAAGTTGCTCAGACGCCACCTCCCCCAGGAAG[CG]CAGCCTTGGATGTACCCCGATGTGCCCCTGGAAGGCCTCACAGGGCTCTCCATGGGGCCC	37	1	1356921	F	ANKRD65;ANKRD65;ANKRD65	NM_001145210;NM_001243536;NM_001243535	TSS200;TSS200;TSS200	chr1:1355159-1356000	S_Shore
	chr1:2445542-2446150	chr1:2445976	cg16904348	1.5e-05	0.0021	0.32	0.07	0.452	0.05	0.498	0.062	0.046	0.103	Yes	II	CTTCATTAGCTGCTGTCGCACCCACAGTGCCGTCTGTCCGGGAACGGAGGGAGCCTGGCC[CG]AGCCCCATGCCAGAGCCCCAAGAGCTGCCTGCCACCTGCTCCAGTGATGGGCACGCCGAC	37	1	2377415	F				chr1:2374818-2375814	S_Shore
PLCH2	chr1:2492102-2492644	chr1:2492564	cg18023674	4.8e-06	0.00095	-0.286	0.059	0.504	0.038	0.456	0.045	-0.048	-0.095		II	GGAAGGCTTCCTGCAGGAGGAGGAGGGGCTCAGGCACAGCCACGAAGGTTGGGGGAGGAG[CG]GGAATCCCCCCTGATGAGATGCACTCCTTGCCTGGTGTGGACACACACCCCAGAAGGGTC	37	1	2424003	F	PLCH2	NM_014638	Body
PRDM16;PRDM16	chr1:3190528-3191338	chr1:3190726	cg20253172	0.0013	0.04	0.206	0.062	0.517	0.044	0.551	0.049	0.033	0.064		I	TCCATCTGGACACAGCCGGGCTCAGTCTCTTCCCAAATACCACGCCCCGCCGGTCGCCGC[CG]AAGCCCACCTGCCTGGAGGAAATCACCCGTGAGCGCATTTGCTCGCCGTGGGGTCTGCAA	37	1	3107290	F	PRDM16;PRDM16	NM_022114;NM_199454	Body;Body	chr1:3102540-3103352	S_Shelf
TP73	chr1:3668641-3669231	chr1:3668661	cg22048228	4.6e-05	0.0046	-0.237	0.056	0.321	0.033	0.29	0.032	-0.031	-0.098		II	ATATTTTAAAAGAGAGGTTCTTACCTGCTGGAAGCATGTACTGGTGTATTACGGATGAGA[CG]GTCTCATAGGTGGAATTTGCTGTGAAATGCCCCAGGAAACAAAAAGCCAGAGGTCAGAGT	37	1	3585225	F	TP73	NM_005427	5'UTR
KCNAB2;KCNAB2;KCNAB2;KCNAB2;KCNAB2	chr1:6034221-6034944	chr1:6034449	cg08451900	4.6e-05	0.0046	-0.401	0.094	0.053	0.015	0.041	0.008	-0.012	-0.225		II	GAGGCTGTGTTGATGGCCTGCAGTTCCTTGTAATGTGGTCATCAAACGGTGTACAGTTCC[CG]TCTGTGGCTGCAGGCTGGAGAGCTGACTGCTGGCACAGATACAGCCTGACCTCGGGTCAA	37	1	6094509	R	KCNAB2;KCNAB2;KCNAB2;KCNAB2;KCNAB2	NM_001199861;NM_003636;NM_172130;NM_001199860;NM_001199860	5'UTR;5'UTR;5'UTR;1stExon;5'UTR			KCNAB2
CAMTA1	chr1:7401509-7402419	chr1:7402116	cg08923594	0.0012	0.037	-0.428	0.128	0.44	0.086	0.362	0.089	-0.078	-0.177		II	ATGTTAAAGATGAGTGACTAAGGCAGCAAGGGTGTCAGCACTCTGACATGAATAGTTTGA[CG]TAATTGAGACCTGGTAGTTTTGTGGGTTTTTTCCTAATCCAGGTGTTATTGTCAATTACA	37	1	7462176	R	CAMTA1	NM_015215	Body
CAMTA1	chr1:7471863-7472160	chr1:7472151	cg13202213	9.7e-05	0.0076	0.281	0.069	0.474	0.049	0.511	0.057	0.037	0.079	Yes	II	TGTTTGGCTGCCAAGCCCGGCTTGCTTGGGTGGAGGCAGCGGGGGGTCCTTCCTGGCCCA[CG]CTGGCAGCACAGACCAAGCCTGTGGGGGCAAGAGCACGGCTGCGGGGAGACGAGGACCCT	37	1	7532211	R	CAMTA1	NM_015215	Body
	chr1:8096012-8096639	chr1:8096606	cg02898855	0.00011	0.0082	-0.266	0.066	0.351	0.043	0.308	0.04	-0.042	-0.12		II	TCTACTAAAAGAAACGTCCATATCTTTAACCAATGCCTGTTTCTAGCACATTTCTCTAAG[CG]TAATTCTTTTTATCATCCAGATTCTTATGATTCATTCAAAAGAAATTTAGAGCCAAATCT	37	1	8156666	R
	chr1:8097286-8098177	chr1:8098070	cg07629900	0.00015	0.0099	-0.321	0.081	0.312	0.047	0.274	0.047	-0.038	-0.123		II	TAGAGCAGTTTTAGGTTCACAGCAAAATTGAATGGAGAGTTCCCATATACTCCCTGCCCA[CG]CAGGCACAGACTCCCCACTGCCAGTGTGCTGTACCGTAGTGATAAATTTGCTGCAATTGA	37	1	8158130	F
RERE;RERE	chr1:8438452-8439590	chr1:8438684	cg03281911	0.00065	0.026	-0.341	0.097	0.55	0.071	0.5	0.073	-0.051	-0.092		II	AAAGGCCTGATTCTAGCAAGGCCTCACAGTTTACTTCCGGCTAGCCATGAACACTCTCTG[CG]CCTGAGGTTTTCGTGGAAAGACAGCATCACAAGTACTCAAATGTAGCGTTTAAAAGTACT	37	1	8498744	F	RERE;RERE	NM_001042681;NM_012102	Body;Body
SLC2A5;SLC2A5	chr1:9036957-9037587	chr1:9037363	cg07247610	4.6e-05	0.0046	-0.209	0.049	0.494	0.036	0.461	0.051	-0.033	-0.066		II	TTACCAGGAGCCACACGAAGGCTGAACCAGCAAAGTGGAGGACCAGCTGTTTAATTGACT[CG]GGTCTGGTGACAGGCCAACATGGAGAGAGACAGCCCAGCTTCAAGAACAGCAAGGCAGCC	37	1	9097422	F	SLC2A5;SLC2A5	NM_003039;NR_024180	3'UTR;Body	chr1:9099280-9100513	N_Shore	SLC2A5
SPSB1	chr1:9294884-9295385	chr1:9295379	cg06899522	2.7e-05	0.0032	-0.558	0.126	0.912	0.03	0.879	0.028	-0.032	-0.035		II	ACCCTAGCAGCAGAGAAAACAAAAGCAGTAGCATGTTGGCCCCAGTGGCTCAGACAGCCC[CG]AGCAGGGAGCAAGGCGGGTGCCATGCCGGCTTAAGAGAGACCTGGCCCTGGGAAGAATCA	37	1	9355438	R	SPSB1	NM_025106	5'UTR
SPSB1	chr1:9345640-9346409	chr1:9345764	cg00890054	0.00033	0.017	-0.329	0.088	0.607	0.056	0.553	0.067	-0.055	-0.09		II	ATAGGTGTTTACAGCAGGTGCATTTTGGGTCTTTTGAGGTCAGGGACTAGAGCTCTGGAC[CG]TGTGGGATTTTCTCTCCAAAATCACTTGTCAGAACTTTCCAGAAGGATCCTGTTCTTTTT	37	1	9405823	R	SPSB1	NM_025106	5'UTR
SPSB1	chr1:9352192-9353148	chr1:9353030	cg22436957	1.1e-06	0.00034	-0.651	0.125	0.762	0.064	0.676	0.069	-0.086	-0.113		II	AGGGGCTACGCTGCAGGAAGCGTGACATGAACTAACTCTCTTAGAAAGTAATTCCTGCCC[CG]TCCTCCCAGGGAGCTGACCTCTGTGCCCACAGGACCCTGCAAAATTGAGAATATGGAGAG	37	1	9413089	R	SPSB1	NM_025106	5'UTR	chr1:9416126-9416404	N_Shelf
SPSB1	chr1:9355454-9356155	chr1:9356120	cg13187433	5e-05	0.0049	-0.269	0.063	0.952	0.008	0.943	0.011	-0.009	-0.009		I	AACAACAACGACCGATCGCTCAATGTCTTTGTGAAGGAGGACGACAAGCTCATCTTTCAC[CG]GCATCCGGTGGCCCAGAGCACGGACGCTATCAGGGGCAAAGTCGGGTATACCCGTGGGCT	37	1	9416179	R	SPSB1	NM_025106	Body	chr1:9416126-9416404	Island
	chr1:9438205-9439475	chr1:9438524	cg07322117	2e-05	0.0026	-0.427	0.095	0.049	0.015	0.039	0.009	-0.009	-0.194		II	GATTGACATATTTGGAGATTCTCTTGCCAAATCCAATTGGCAGCTTCATAATTATGGAAA[CG]TCCATGTTATTTCCACTCAACCAGGGTTAGGGCTGCTGGTATCTGATTCAATGTTTACTT	37	1	9498583	R
	chr1:9438205-9439475	chr1:9439275	cg01186535	0.00017	0.011	-0.332	0.085	0.767	0.042	0.726	0.054	-0.042	-0.055		II	CAAAGGGCTGGAGTGTCACTGACCTGTTTGTTGAAGTCCTGAGCTATTGCCATAGGATAG[CG]GCATCAAGAAAGTGCACAGTCAGAGTCTGAAGCAGCTATCTCTGCCCTGGCAGCAATTTC	37	1	9499334	F
PEX14	chr1:10507256-10508062	chr1:10507742	cg06080068	9.4e-05	0.0074	0.61	0.149	0.111	0.039	0.162	0.056	0.05	0.454		II	TTGCTCTGGACTCCAGCTCTTAAAGTGGTGCCTGCAGGTCTCCAGGGAGTCACTGGAATC[CG]CATAAGTAAAGAAAATACAATATCCAGGATCTTTTATTTCTACTTTCTCTGCCCCCTCAG	37	1	10567799	R	PEX14	NM_004565	Body
CASZ1;CASZ1	chr1:10756079-10756528	chr1:10756442	cg00003345	0.00069	0.026	0.168	0.048	0.445	0.033	0.467	0.037	0.022	0.049		II	CTGGAAGGCTGGGCTGGCCCATATGGCTGGGAATACGTTGCCAGCAAGGGCAAGTGCTCA[CG]CGAGCCCGGCAGCCGGCTGTGACAGCTTCACGCTCGCCAACCAGGCCTCTGGCTTGCTCC	37	1	10816499	R	CASZ1;CASZ1	NM_001079843;NM_017766	5'UTR;5'UTR
C1orf127	chr1:10948158-10948839	chr1:10948475	cg24195264	0.00044	0.02	0.369	0.101	0.484	0.071	0.543	0.084	0.059	0.121		II	GTGCAGCCACATCCCCGCTTGACAAGCCTCTCAGCAGGAGGGGACTTCCTGGAGACTTGG[CG]GGGTCCTGTTCAGGCCTCACAGTTCCTAGACCTTCAGTCAGGGTGACAGATGGTCCTGAG	37	1	11008532	F	C1orf127	NM_001170754	Body
C1orf127	chr1:10948158-10948839	chr1:10948648	cg02293425	0.00037	0.018	0.355	0.096	0.405	0.065	0.461	0.086	0.056	0.137	Yes	I	GAGGCATCTGAGGACACGGGCAGGGTCAGAGCCGGGTGCGTTGGCAAGACTGGACGTGGC[CG]CCAGGGACTAGCCTGGACACCCTCTACAGGCTCCGAGGGGAGCGTGGCTGGAGGTGTGGG	37	1	11008705	R	C1orf127	NM_001170754	Body
C1orf127	chr1:10950439-10951020	chr1:10950547	cg04863300	0.0011	0.036	-0.314	0.093	0.717	0.055	0.675	0.068	-0.042	-0.059		II	CAGAGAACCGGAGAGTGCTCCCTGCCTGACCACCTTTCAGGTCAGACTCAGCCCAGGCAG[CG]TAGGCATTCCAGGCCGATCATGCTTTGCCAAGTGCAGGAGAGGAGGTACGGTGCAGGGTG	37	1	11010604	F	C1orf127	NM_001170754	Body
PTCHD2	chr1:11499579-11500731	chr1:11499925	cg23589174	5.1e-06	0.001	0.235	0.049	0.395	0.034	0.428	0.04	0.033	0.083	Yes	II	GTTAATAGGAAAGGCAGCATTAATTAGCTAGCGCTAGCACAATTAGCTTCCTCCTCTTAC[CG]CCTAGCATCTAACTGGATAATGAGTCTCTCTCTGTCCAGAGGGCAGGCAGGACAAAGGGG	37	1	11559982	R	PTCHD2	NM_020780	5'UTR	chr1:11561366-11562156	N_Shore
FBXO44;FBXO2;FBXO44;FBXO44;FBXO44	chr1:11653232-11653705	chr1:11653483	cg06848073	0.00039	0.019	-0.284	0.077	0.394	0.055	0.349	0.061	-0.045	-0.114		II	GATCCCTGGGAAAAAGCAGGAGCCAGTTCTGGAGCCCTACAGAGGGTGTGGCCAGAAGGC[CG]TGGATTGGGAGCAAGGGCTGCGAGAGCTGGAATTTTCAGGGCTGGAGGCGGGGGAATGGG	37	1	11713540	R	FBXO44;FBXO2;FBXO44;FBXO44;FBXO44	NM_183413;NM_012168;NM_183412;NM_033182;NM_001014765	TSS1500;Body;TSS1500;TSS1500;TSS1500	chr1:11714217-11715304	N_Shore
MTHFR	chr1:11803523-11804051	chr1:11803917	cg25730859	0.00023	0.013	0.419	0.109	0.028	0.009	0.038	0.016	0.01	0.375		II	GGGGTGAGGGCTTGACTATGCAGCCAGATTTCTCCTGAATTCATGCTACTCCAAAAAGAC[CG]TGTTGTGGGTTAGAACTTGATGCTGGCCATGTTCCAAAAATAGCCAGACCCAAGTTCAGT	37	1	11863974	R	MTHFR	NM_005957	5'UTR	chr1:11865462-11866566	N_Shore
MTHFR;MTHFR;CLCN6;CLCN6;CLCN6	chr1:11805703-11806590	chr1:11806015	cg15769395	0.00013	0.0093	-0.252	0.063	0.033	0.005	0.028	0.005	-0.005	-0.161		I	GGAACGCAGTGAAGGGGCGCGGCGCAGGTGTCAGGTTGCTGGAGAGGCGGGCCTACAGGG[CG]GAAACCACCGGCGCGGGTGACCGGAAGCCCCGCCCCCAACATGGCCGTGCCCACAGGTCT	37	1	11866072	R	MTHFR;MTHFR;CLCN6;CLCN6;CLCN6	NM_005957;NM_005957;NM_001286;NM_001256959;NR_046428	5'UTR;1stExon;TSS200;TSS200;TSS200	chr1:11865462-11866566	Island
MFN2;MFN2	chr1:11979641-11980660	chr1:11979928	cg03593358	8.1e-05	0.0067	-0.364	0.088	0.137	0.029	0.11	0.027	-0.027	-0.197	Yes	II	TTCGCCGTTGTTGCTGCTCTTCTTTCCTCAAAGGCGACTGAAGGGCAGCAGGCCCATGCT[CG]CTTCTGTCTGCCCGATGAGTCACTTCACCCTAGGCCTGGCCCTCTAGAGAACACTCCTCT	37	1	12039985	R	MFN2;MFN2	NM_014874;NM_001127660	TSS1500;TSS1500	chr1:12040113-12040793	N_Shore
KIAA1026;KIAA1026;KIAA1026;KIAA1026;KIAA1026	chr1:14929214-14930109	chr1:14929985	cg13469034	1.4e-10	5.3e-07	-0.674	0.093	0.731	0.048	0.646	0.079	-0.086	-0.117		II	GCCAGTTAGAGGATATCAATTGTGGCAATTCCCCAGAGCCCTCATCAGATGGCATTAGCC[CG]TCATGTGCTGCAGTGGCACCCAGTTTGGAGGAAATTCGGAACCAGAAGAGTGTGACAGGT	37	1	15256481	R	KIAA1026;KIAA1026;KIAA1026;KIAA1026;KIAA1026	NM_201628;NM_001018001;NM_015209;NM_001018000;NM_001018001	Body;5'UTR;Body;Body;1stExon
DDI2	chr1:15620073-15620725	chr1:15620282	cg16034863	0.00036	0.018	0.357	0.097	0.364	0.064	0.414	0.068	0.05	0.137		II	TGTTCTGTTGGCTCCATTGTAACCTGACAACACAGTATCTATTTTAAGGTGTCTGGTGGT[CG]GTTGTCTTTCACTTGCTTGCTTGCCCATCAGGCAGGAACAGGATCCACCCTAGACACTTG	37	1	15946777	R	DDI2	NM_032341	Body	chr1:15943821-15944356	S_Shelf
SPEN	chr1:15939177-15939952	chr1:15939353	cg26059919	9.1e-05	0.0073	0.337	0.082	0.869	0.027	0.891	0.03	0.022	0.025		II	CAGCCTGCCTACGTGCTGCAGATCTTCCCGCCCTGTGAGTTCTCTGAGAGTCACCTGTCC[CG]CCTGGCCCCTGACCTCCTTGCCAGCATCTCCAACATCTCTCCCCACCTCATGATTGTCAT	37	1	16265848	R	SPEN	NM_015001	Body
ARHGEF10L;ARHGEF10L	chr1:17579891-17580808	chr1:17580529	cg09854011	0.0017	0.046	0.337	0.104	0.167	0.041	0.206	0.033	0.039	0.235		II	AGGTTGTGAGCCAGTGACTTGTCTCAGTAGCTGAAACTGCAGCCCTGACTCCAGCTAATG[CG]ATTTCTGGTCTTCTTTCCACAGGTGTGTAGCTGGGACGGTGCTGGTCTGAGCTGGACCTT	37	1	17907024	R	ARHGEF10L;ARHGEF10L	NM_001011722;NM_018125	TSS200;5'UTR
ARHGEF10L;ARHGEF10L;ARHGEF10L;ARHGEF10L	chr1:17579891-17580808	chr1:17580567	cg12681623	0.0017	0.046	0.377	0.117	0.144	0.041	0.182	0.038	0.039	0.269		II	GCAGCCCTGACTCCAGCTAATGCGATTTCTGGTCTTCTTTCCACAGGTGTGTAGCTGGGA[CG]GTGCTGGTCTGAGCTGGACCTTGTCTGATGGCTTCCTCCAACCCTCCTCCACAGCCTGCC	37	1	17907062	R	ARHGEF10L;ARHGEF10L;ARHGEF10L;ARHGEF10L	NM_018125;NM_001011722;NM_001011722;NM_018125	ExonBnd;5'UTR;1stExon;5'UTR
ARHGEF10L;ARHGEF10L	chr1:17579891-17580808	chr1:17580770	cg13788381	9.6e-05	0.0075	0.353	0.087	0.236	0.046	0.288	0.044	0.052	0.222		II	CTGGAGCAGCATGGCGCCGGGTGGGAAGTCTGCTCTGCTGGCTGCTGGCCCTGCCTGGGC[CG]CATCCTCTATCTCACGTTCCTTGTCTACAAAATAGAAGTAACTTTCTGCTCACGGAGGAG	37	1	17907265	R	ARHGEF10L;ARHGEF10L	NM_001011722;NM_018125	Body;Body
ARHGEF10L;ARHGEF10L	chr1:17603034-17603899	chr1:17603410	cg04360546	0.00045	0.02	0.324	0.089	0.357	0.063	0.406	0.071	0.048	0.134	Yes	II	CCCCTGAGGGCAGCTGGCGGAGCTAAGGGCTGGGCTGGGCTATCAGAAAGGAGGGTGCTG[CG]TGCCACCAGCTGGTGCAGTCCTGATGTCATCTGCAGCACCTCTGGCCAGGCTGCCACAGC	37	1	17929905	F	ARHGEF10L;ARHGEF10L	NM_018125;NM_001011722	Body;Body
IGSF21	chr1:18256190-18256668	chr1:18256282	cg13759601	0.00025	0.014	0.295	0.077	0.351	0.049	0.392	0.05	0.041	0.115		II	CTTTAGGCTGGAAATCTTTCCTCAACTGCCAAGTCTGGGTGAGATGCTTCTGCACTGAGA[CG]CAACTGCACTGCAATGGTTCCCTGTGATTCCTAAATTACAGCATTTATTAAAGTGAATTC	37	1	18582776	R	IGSF21	NM_032880	Body
	chr1:18534919-18536201	chr1:18535133	cg23286992	0.00048	0.021	0.322	0.089	0.234	0.048	0.275	0.066	0.04	0.171	Yes	II	AACGGGTCTGTACTCTTGACTTCCTTCAGCTGCACCTGGACTGCTTAATTCTGGACTCCA[CG]TTGAGGGCAAAAATAAACTCCAGTTTGTTGGGATTTCGTCTCTTGCATCTGAATGCAATC	37	1	18861627	F
	chr1:20380342-20381134	chr1:20381020	cg23662331	0.00044	0.02	-0.323	0.089	0.729	0.049	0.688	0.054	-0.041	-0.056		II	CTGAAGTGCTGTCCACGCGGTGTTCAGATGGGGCTCTGGAGGCCATGCCATGTGATCCCT[CG]GTGAGGAAAGGATTCCCTGGCCAGCCATGGGGAATATGAACTCCTGAAGATGAACAAGAG	37	1	20707513	F
KIF17;KIF17	chr1:20696668-20697188	chr1:20696761	cg26063862	0.00064	0.025	0.201	0.057	0.017	0.003	0.019	0.002	0.002	0.145		II	ACCCCTCCATCTGTGACCAGAGCCCCCCGGGCTGTGACTCCGTGTGTGACTCCCAGCCTC[CG]AGCCCCGCTGTGTGACTCCATGCCCACTCCGAACAACAGCAGGCTGACTTCTCTGGTTTC	37	1	21023254	F	KIF17;KIF17	NM_001122819;NM_020816	Body;Body	chr1:21022939-21023189	S_Shore
LOC100506801;ECE1	chr1:21299001-21299512	chr1:21299103	cg19256458	0.00033	0.017	0.345	0.092	0.32	0.059	0.377	0.068	0.057	0.18		II	ACCAAGCGCTCTCTGACAATGTGCTGATCTAATCACGTACAACTTAAGACAAAGTTAACC[CG]TCTCATTGAATGATATGGTATAATGGTGATGACTGAGCTGCCCAGTAATTGTGCTCAACC	37	1	21625596	R	LOC100506801;ECE1	NR_038404;NM_001113348	Body;Body
RAP1GAP;RAP1GAP;RAP1GAP	chr1:21632041-21632747	chr1:21632496	cg04346477	0.00084	0.03	-0.345	0.1	0.265	0.053	0.229	0.049	-0.036	-0.135		II	GCAGTCACTAGGATCCCCAATTGCCAGCAGGGCAAACTGAGGCTTGGAGAGGTGAAAACA[CG]ACCTCAAAGTCAGCCAATAAGGCCGTGAGCAGCAGATCAGGGATAAGAACACAGGCCTTC	37	1	21958989	F	RAP1GAP;RAP1GAP;RAP1GAP	NM_001145658;NM_002885;NM_001145657	Body;5'UTR;5'UTR
ZBTB40;ZBTB40	chr1:22527179-22527744	chr1:22527303	cg13027371	4.6e-06	0.00093	0.342	0.07	0.325	0.047	0.374	0.048	0.048	0.148		II	GGCTCCCTCTGGGTCATATGGTGCAGACTGTGACCAGCACCAGGCAGGCAGTCCTGTCTG[CG]TGTGGAGGAGCAGCCGTGACTGCCCGTGGCTCTGCTGCCGCCCACTCCCTGCCTTGTGAG	37	1	22853796	R	ZBTB40;ZBTB40	NM_014870;NM_001083621	3'UTR;3'UTR
TCEA3	chr1:23417473-23418133	chr1:23417975	cg07567926	0.00014	0.0096	-0.344	0.086	0.475	0.061	0.432	0.068	-0.044	-0.092		II	TTCCAGTTTTTGATAAGGACTTTGGCCAAGGACACCACCTCCTTGTCTGAGCAGTGCTTG[CG]GACCCCATTAACAGCAACTCCAATCCTGGTTGTCTGCAAAGTGAGAGGGTTAAGGCATAA	37	1	23744468	F	TCEA3	NM_003196	Body
ID3;ID3	chr1:23559069-23559830	chr1:23559514	cg05969021	0.00031	0.016	-0.243	0.065	0.018	0.003	0.016	0.002	-0.002	-0.134		I	AAAGAGAAAGAAAACCAAAAGAAGTCCCGCTACAGTGACCTGCAACGCGCGCACGCTCGC[CG]CGGCGGTCACTTATAGAGCCTGCCTGGAAGGCACGCCTCTTTATTCAAAATGGCCCGCCT	37	1	23886005	F	ID3;ID3	NM_002167;NM_002167	1stExon;5'UTR	chr1:23885682-23886212	Island
RPL11	chr1:23691280-23692480	chr1:23691980	cg03529960	0.001	0.034	0.18	0.053	0.025	0.003	0.028	0.005	0.003	0.111		I	GGAATATGGAGCCCGCAATGCCTGCTGGCCCAAAACTAGCAGAGCCGTTCGAGCCAAGGA[CG]CAGGGTTGAATTCTGTCACTTTCCCTGCCATCGTTTTAGGAGCGGCTCCGGGCACTTGCC	37	1	24018470	F	RPL11	NM_000975	Body	chr1:24018355-24018567	Island
RCAN3;RCAN3;RCAN3;RCAN3;RCAN3;RCAN3;RCAN3	chr1:24505600-24506357	chr1:24506305	cg22869168	0.001	0.034	0.277	0.082	0.765	0.041	0.793	0.043	0.028	0.036		II	TGACAGAGACCCTGTCTCTAAAAAAGGAAAAAGAAAGAAATATAGATATCTTGGGACAAA[CG]ACAAATAATTTGACAATAATCTAAAGAAAAATTGAAGGAAAATAGCTAAGACATTATTAG	37	1	24832795	F	RCAN3;RCAN3;RCAN3;RCAN3;RCAN3;RCAN3;RCAN3	NM_001251978;NM_001251979;NM_001251984;NM_013441;NM_001251977;NM_001251981;NM_001251983	TSS1500;5'UTR;5'UTR;5'UTR;5'UTR;5'UTR;5'UTR	chr1:24828865-24829878	S_Shelf
	chr1:25923230-25923867	chr1:25923234	cg14519120	0.0007	0.027	-0.196	0.056	0.047	0.007	0.042	0.008	-0.005	-0.099		II	GACCCAGCCCCTAGGCCCCATCCCCGGTTAAGGGCCAGTCTTGGTCTGGGTGTTTCTCTC[CG]GGAGCTGGTCGCAGGTTTCCGTTTTCCTCTTCAAGGAAGGAAAGACCAGCGAGAGAATTC	37	1	26249725	R				chr1:26249205-26249613	S_Shore
	chr1:25923230-25923867	chr1:25923799	cg18143792	0.00018	0.011	-0.342	0.088	0.101	0.024	0.085	0.019	-0.016	-0.16		II	GTGTGTGTGTGTGTTTTAACTTGTCAGCCAGGCAGGTCCGTGGGAGGAGGGAGCAGCGCG[CG]AATGAGAGTGTAAACAGGTAACGAACACTTTTCTGGAAAGCAGTAGTGCCATTTCTATCG	37	1	26250290	F				chr1:26249205-26249613	S_Shore
	chr1:26620281-26622044	chr1:26620360	cg16678185	0.00016	0.011	0.184	0.047	0.059	0.007	0.065	0.007	0.006	0.106		I	AAGTTTTCTGACAGGAAACCGGTCAGTTCTTGTGTCTCTCAGCTCTGGTTCCCACGGCCC[CG]GCGGCAGCTGCGCCCCCGACGCCCCTCTCGGAGCCCCGCAGGGGCGCAGAGCACTGTGGG	37	1	26946851	R				chr1:26946844-26948076	Island
	chr1:26990432-26991075	chr1:26990943	cg17029721	3.1e-05	0.0035	-0.417	0.095	0.303	0.058	0.258	0.065	-0.045	-0.15	Yes	II	ACTTTGGTTTCTCATCAGGAAGAGACGGCTATCAATCTCCCTTTCTTAGGGATGATATCA[CG]AGACAGAGAACATTCATTCCTTCAATAAATATATACTGTGCATCTTCTCCCACTCAGATA	37	1	27317434	R				chr1:27320127-27321146	N_Shelf
FAM46B	chr1:27012798-27013402	chr1:27013166	cg08830553	0.00097	0.033	-0.219	0.064	0.043	0.008	0.037	0.006	-0.006	-0.15		II	GACTTAAAGGGACAGCGCCCACCCCGCCCCGCCAGGGTCAGGAGGGAGGGAAGTGACCTG[CG]GAGTTTGTAGCAGAGTCAGACCACTGAGAAATTCCAGGTTTCTGTTTTTTTTTTTTAGCG	37	1	27339657	F	FAM46B	NM_052943	TSS1500	chr1:27338879-27339441	S_Shore
GPR3	chr1:27391548-27392079	chr1:27391773	cg01512026	0.00011	0.0081	-0.277	0.068	0.026	0.005	0.022	0.004	-0.004	-0.151		II	AGGGCGCTATTGGGCTGACATGAGTGACGTCACCCAGCTCTTATCCCAGCCCCGGCATCA[CG]GGACTTGCCCTGGCAGCAACTTACCTGCCTGGTCACTGTCAGTCCAGACCCTCTACCCTG	37	1	27718277	F	GPR3	NM_005281	TSS1500	chr1:27718892-27719349	N_Shore
	chr1:28104942-28105693	chr1:28105137	cg20486986	7.3e-06	0.0013	-0.256	0.054	0.283	0.031	0.255	0.038	-0.028	-0.099		II	CAGAAAACTGGGGCTCAAGGTTGTTAAATCATTAAGTCGAAGTCCCAGAGGTGGGAAGGG[CG]GGATCCAAACACAAGTGTGTGACTCCAGCGCTGGGGTAGGAGCACCTTGAAGGTGAAGGA	37	1	28431648	F
MED18;MED18	chr1:28328615-28329379	chr1:28328904	cg07574385	0.00035	0.017	-0.224	0.06	0.023	0.004	0.02	0.003	-0.003	-0.129		II	GATCCAGGTAGCGCCCGGAGGAAAGCGCCAAAGGAGGCCGCCATCTTTCATACAGCAGCC[CG]GAATTTTGCGCATGCGCCTCTGATTGTCTGTCCGCAATGAAGCTCTTCGGCCTTCTCGGC	37	1	28655415	F	MED18;MED18	NM_001127350;NM_017638	TSS200;TSS200	chr1:28655365-28655667	Island
	chr1:28792630-28793448	chr1:28792907	cg09452720	0.00037	0.018	0.472	0.128	0.439	0.096	0.515	0.11	0.076	0.173		II	GCCACTTTCTCTCCCTTGGTGGCTCAGTAACAGAAGATCTAAACAAAGCACTTAAATTTC[CG]TTAATGGAGTCAGGAATCATCAGTAAGTGGTTTTAGAGATTATTTGCTATCTGTTTACAA	37	1	29119419	R
OPRD1	chr1:28830678-28831400	chr1:28830743	cg12117418	8.3e-11	3.8e-07	0.529	0.072	0.542	0.051	0.623	0.051	0.081	0.15	Yes	II	AGCAGGGTTGCCACAAACCTTCAATTTGTAAAAAACACAATATCTACAAAGTGCTTTAAA[CG]AGGCATACCTGTATATGGAGAGGTCAAAGAAGAGGAGACAAATGAGCAGAGGACTGTTGC	37	1	29157255	F	OPRD1	NM_000911	Body			OPRD1
OPRD1	chr1:28839110-28840163	chr1:28840027	cg00889308	5.2e-05	0.005	0.386	0.091	0.896	0.025	0.919	0.023	0.023	0.025		II	GTTGCTCATTACTGAGGATCAGGGCACCCTGGCACCTGCACTCAGGGTTCCTCCAGTAAG[CG]CTGTGTCTCCTCTGAGCCTGGCCCTGTGCTGGGTGCTAGGTCCTGGGAGACAGCATGAAG	37	1	29166539	R	OPRD1	NM_000911	Body			OPRD1
OPRD1	chr1:28860236-28861194	chr1:28860944	cg18511391	1.8e-06	0.00048	0.435	0.085	0.376	0.057	0.445	0.067	0.07	0.186		II	GTGAGCCATTGGCCTTGACTCACAGCAGAGCCCCATTCCTCACTGTCAGCCTTCAGCTTA[CG]GGCCATTAACTGCATCCCTCCTGGGGCTGGACCAGATGGGCCTCCTCACTCCACAATCCC	37	1	29187456	F	OPRD1	NM_000911	Body	chr1:29189307-29189952	N_Shore	OPRD1
	chr1:29649692-29650520	chr1:29650023	cg07922345	0.0008	0.029	-0.337	0.097	0.915	0.022	0.899	0.021	-0.016	-0.018		II	AGGTCTCTCCTTCCTACGGGTCCACTGGCTGGGTGGCTGTCAGGCTGGTACTATCTTGGG[CG]TGGCCTCTCCACCCATCTGGCCATTTGGAAGAGAGTATGAGCTGGGCTTTTGACCTTGTA	37	1	30122870	R
	chr1:29682648-29683257	chr1:29683227	cg12141388	3.8e-07	0.00016	-0.567	0.104	0.392	0.071	0.313	0.072	-0.079	-0.201	Yes	II	AGCCAGCTCCTGGCCCTTGGCAGCTTCTGTGTGGTGCTTCTCCAGCAGCAAAGGCTTGTG[CG]TGAGAATCTCAGCACCTGAGAACCCCATGGTTCTCGGCTACCAGAATCTTACATCTCCAA	37	1	30156074	R
	chr1:29708591-29709440	chr1:29709371	cg18289141	6.5e-06	0.0012	0.402	0.084	0.274	0.05	0.319	0.055	0.045	0.164	Yes	II	CATTAGCACTCACGTTGATGTTATTTGTGGAGCCCCTGTTCTTGGCCAGATGCTGTGGGT[CG]TTCTTTTACATCTTCCTTCAAAACTGCCTGGGCAGTGTTTATTTCCTCATTTTGCAGACG	37	1	30182218	R
	chr1:30823979-30824568	chr1:30824093	cg08693658	0.00012	0.0085	-0.394	0.098	0.079	0.022	0.062	0.015	-0.017	-0.215		II	CAAGTCAACAAGAACAAAGGTCTGGTGAGGCCAACCAGGGAAAGGCCAGCCCGGGCCTCT[CG]GGATCTCAAGCCCTCGGCCTGTGTGTGTGCCAGAGCTTCCCACAGACTCGGGAAGAAGGT	37	1	31296940	F
	chr1:30823979-30824568	chr1:30824172	cg20338314	2.8e-06	0.00064	-0.512	0.103	0.197	0.043	0.15	0.042	-0.047	-0.24	Yes	II	CCTGTGTGTGTGCCAGAGCTTCCCACAGACTCGGGAAGAAGGTGCCGGAGGCTTGCCGGG[CG]GCCTTGCGGTTTGAAGCAGTGAGTCACCTTCTGGCTGCAAGTCAAGGAACTCTCACTGCG	37	1	31297019	F
	chr1:30823979-30824568	chr1:30824180	cg23944947	7.7e-05	0.0065	-0.373	0.09	0.079	0.021	0.063	0.014	-0.016	-0.202		II	TGTGCCAGAGCTTCCCACAGACTCGGGAAGAAGGTGCCGGAGGCTTGCCGGGCGGCCTTG[CG]GTTTGAAGCAGTGAGTCACCTTCTGGCTGCAAGTCAAGGAACTCTCACTGCGCCCTTGTT	37	1	31297027	F
PUM1;PUM1	chr1:31065408-31066145	chr1:31066086	cg20832125	0.00031	0.016	-0.257	0.068	0.085	0.016	0.073	0.012	-0.012	-0.138		II	TCCTCGCGCCCGCCGCGCCCTCGGAAGCTTGCCCCCGAGCACCACAGCTAGCAGGGTTCG[CG]GACGGCCACCCGCACTGCCCTGGCCCCAGAGGTGCAGGGTTCAAACCCCTTCTCTGCAGC	37	1	31538933	F	PUM1;PUM1	NM_001020658;NM_014676	TSS1500;TSS1500	chr1:31538412-31538938	Island
	chr1:31714889-31715976	chr1:31715065	cg06835744	7.2e-06	0.0013	-0.368	0.077	0.04	0.009	0.032	0.006	-0.008	-0.207		II	CGCCCCCCTTCCCCACAAGGCCTGGCAGTTCCAGAGAACTGGGCGCGGCCTCCCAAATAA[CG]ACCTCTGTTAAGTGGGACCAGGAGCCTCCCGATGGTCGCTGTGTCTGCCCATTGGACCAG	37	1	32180666	F				chr1:32180131-32180487	S_Shore
KIAA1522	chr1:32761275-32762011	chr1:32761620	cg20689531	8.9e-08	5.4e-05	-0.58	0.1	0.177	0.038	0.132	0.035	-0.045	-0.255	Yes	II	TGAAAGGCTCCAGTTTTAGAGCCAGCCAGAGTTCAGGAAGTCACTTAGCTCTCTGAGCCT[CG]CAGGCCCATGATCAATTACTAGGAAAGTACCTTCCAGTACCTGCCTCGAAGAACTTTTGT	37	1	33227221	R	KIAA1522	NM_020888	Body
HPCA	chr1:32891069-32891833	chr1:32891100	cg13816230	0.00034	0.017	0.36	0.097	0.704	0.056	0.744	0.06	0.04	0.057	Yes	II	TACCACTTAGTGTGTTGCACTGGTGTGTACTGGTAAACCCCAGTCCTGCTGGAGCCACCA[CG]CCCGGGTGTCAGTCAAGCTAGACCCATTCCCTGGGCATCCTCAGGACCCCTTTCTGGTGG	37	1	33356701	F	HPCA	NM_002143	Body	chr1:33358469-33359449	N_Shore
	chr1:33055045-33055990	chr1:33055482	cg04663489	3.1e-06	0.0007	-0.412	0.083	0.109	0.022	0.086	0.019	-0.022	-0.206		II	CCTCTCAGACATCACAGCTGCTCAGCTCCTTATCTGTAGACACGGGGTGATGGAGTAGCA[CG]CTGCAAAAGGGCTTGGTGCCTAGTTGCTCTCCTCTGCTGGTGGCCTCTGGCTCACCCTTC	37	1	33521083	R
SFPQ	chr1:35193034-35193607	chr1:35193165	cg20800296	0.00055	0.023	-0.228	0.064	0.027	0.005	0.024	0.003	-0.003	-0.12		I	GAGGCCACCTTGCTTCTCACAAAATGGCGGATGACACAGGCGGCGCGCCGCCTTTGTCCT[CG]TCTTATATAGGCCAGCTGGCACGGCCCCGCCTACTCCACGATCGACAGCTCCAATAGCCA	37	1	35658766	F	SFPQ	NM_005066	TSS200	chr1:35657467-35658811	Island
TRAPPC3	chr1:36150195-36151463	chr1:36151244	cg00238470	0.00019	0.012	-0.247	0.063	0.178	0.026	0.152	0.023	-0.026	-0.147		II	CTCAGGTTGATCTATATGATCCCCTCCTCACTCAGATAGGTTCTTAAAGGCTTCTTAGGC[CG]AGCACAGTGGCTCATGCCAGTAACCCCAGCACATTGGGAGGCAAAGGCAGGAGGAACACT	37	1	36616845	R	TRAPPC3	NM_001270895	5'UTR	chr1:36614855-36615462	S_Shore
THRAP3	chr1:36248331-36248854	chr1:36248840	cg21168718	0.0014	0.041	-0.186	0.057	0.322	0.031	0.3	0.04	-0.022	-0.068		II	TTGGGGCTCAAACTTACCTATTGAGCAAACATGATGAAATCTACCATGTACCAGGCATTG[CG]TTAGGTGTTGGAGGAGATACAAGATAAATATAAGGCACAGTCCCTATTCTTTTTCTTTCT	37	1	36714441	F	THRAP3	NM_005119	5'UTR
GRIK3	chr1:36971792-36972283	chr1:36972158	cg01186181	4.5e-06	0.00091	0.29	0.06	0.283	0.033	0.328	0.038	0.045	0.158		II	ATCATCCCAGCCAGGCCACACGCGGAGGCTCCTGATCCATCTTTGGCATGGGCTCCGCCA[CG]TGCTCCGCATCCCAATGAGGCTGTGATTTCTGAAGGAGAATCCACAGGGCCTGGGAGGCC	37	1	37437759	F	GRIK3	NM_000831	Body
RRAGC;RRAGC	chr1:38859577-38860244	chr1:38859907	cg18528571	0.00017	0.011	-0.174	0.044	0.025	0.003	0.023	0.003	-0.002	-0.082		I	ACTCGAGAGCAGCAGGGTAGGTGGTGCCCCGTCACGTGCCGGAATCACCTGACTCAGAGC[CG]CGGAGGGGGGAGGAGGAGTCACGAGGAGGGCGGCCCGGCCGCGCCTCTAGCCCCGGCTCG	37	1	39325579	R	RRAGC;RRAGC	NM_022157;NM_001271851	TSS200;TSS200	chr1:39324815-39325721	Island
	chr1:39701623-39702398	chr1:39701645	cg20966426	0.00056	0.023	-0.346	0.097	0.611	0.075	0.557	0.073	-0.054	-0.088	Yes	II	ACACACACACACACACACACACACACACACACACACACCTGCAGCCTCAGTCTGTACTTG[CG]GAAATGCCTGGCTCAAGCTGGGCCAATCAGATGTTGTCTCCTGGGAGTGTGGAATTTTGA	37	1	40167317	F
ZNF684	chr1:40531369-40531907	chr1:40531524	cg12528403	0.0018	0.047	-0.206	0.064	0.029	0.005	0.025	0.004	-0.003	-0.118		I	CAGGCTAGCAATAGAGATACCAACCCGGGAATCTCCGCACCACCCCCCAAGAGGAAGCAG[CG]TCTGACGTCTTCCGGAAACGAGCTCCACTGGCCTTATGGGAAATGTGGTCTCCGACGGAT	37	1	40997196	F	ZNF684	NM_152373	TSS200	chr1:40997160-40997439	Island
	chr1:41387540-41388092	chr1:41387731	cg01715384	0.00034	0.017	0.357	0.096	0.081	0.023	0.104	0.031	0.023	0.284		II	GAGGTCCTCAGGTGACTGCTAATTTCACACACACTGTTCCTCTCACGGCTAATGAATGCC[CG]CAGAACCCACACCTTGTCTTTCCTGCTGAACGGTGACCTGCAGTTAATGAGCTCAGGAAG	37	1	41853403	R
	chr1:42338727-42341491	chr1:42339258	cg21707106	0.0009	0.031	0.338	0.099	0.279	0.057	0.325	0.059	0.045	0.163		II	CAGAAAATGAGAAATGAATTTAAAATGAGCCAAGACTTGCAAGAGGGAGAGGGAAAAACA[CG]AGAGAGCCCCTTCTATTATTCCTAGCCCGGGAAGAGCCTTCCAGATTTCCTGGGTATCTT	37	1	42804929	F				chr1:42800265-42801370	S_Shelf
	chr1:42338727-42341491	chr1:42340873	cg05233713	0.0014	0.041	0.265	0.081	0.514	0.057	0.556	0.056	0.042	0.081		II	CCCTCTCTCCTGCCTTCAAAGACTCTAAACCAGCAGGATTGTTTACACCAATATGCGAGT[CG]TAAGGTCCTGGGTGAGGCACTGTGAGAAGGTGTGTTTACATCCAAGTGTCACAAATAAAG	37	1	42806544	R
LEPRE1;C1orf50;LEPRE1	chr1:42767008-42767490	chr1:42767480	cg12108527	0.0017	0.045	0.152	0.047	0.031	0.004	0.033	0.003	0.003	0.083		II	GTCAGCTCCCGCGAGGCAGCCGGTCTCGGGGCTCCGCGGGAGGCCGACGGCGGGAGCTCA[CG]GCTTGTGTTCCTGGGTGTGTGTCGCAGGAGCCCTGGTGGAGCTCACCCCGACCCCCGGCG	37	1	43233151	F	LEPRE1;C1orf50;LEPRE1	NM_022356;NM_024097;NM_001146289	TSS1500;Body;TSS1500	chr1:43232214-43233359	Island
	chr1:42913387-42913942	chr1:42913630	cg11329030	0.00088	0.031	-0.31	0.09	0.203	0.035	0.17	0.042	-0.033	-0.163		II	TCTGAAAAGACACCAGCAAACCTCTCGAATTGGGAAATCACAGGCACAAGCCCAAGAATA[CG]TATCTCCAGAAAAGGTTTGAGAGACCACTCCCCCAAACTGTTAGTTGAGCTGAATGTTTA	37	1	43379301	R
WDR65;WDR65;WDR65;WDR65;EBNA1BP2;EBNA1BP2	chr1:43172172-43172933	chr1:43172694	cg01605945	0.0016	0.044	0.203	0.062	0.028	0.005	0.031	0.005	0.004	0.131		II	AAGGGGAGGAGCAAAGGGCGGGGAGGGCGAGTCCGGGCCGGGGGCGGGGTCGGAGCGGGG[CG]GTGCTCTCCACTCTGAAGCGCTGCCTTGGTCTTCAGCAGAACTGTTTGGCGGGAGATCAT	37	1	43638365	F	WDR65;WDR65;WDR65;WDR65;EBNA1BP2;EBNA1BP2	NM_001167966;NR_030778;NM_001167965;NM_152498;NM_006824;NM_001159936	5'UTR;Body;5'UTR;5'UTR;TSS1500;TSS200	chr1:43637503-43638052	S_Shore
TMEM125	chr1:43270359-43271079	chr1:43270720	cg07354371	0.0016	0.044	-0.283	0.087	0.082	0.022	0.07	0.014	-0.011	-0.136		II	TGTTCATCCTCCTCCCGGCAGGCTCACCTGAGTGCAGGTTAGGCAGGTGAAGTGTCTCCC[CG]GAAACCAAGCTAGAGTGCCCCACCTGCTCGGCCCTGCCTTCTCGGATCGGATCCAGCACA	37	1	43736391	R	TMEM125	NM_144626	5'UTR	chr1:43738484-43738829	N_Shelf
RNF220	chr1:44404963-44405380	chr1:44405040	cg03636912	2.4e-06	0.00059	-0.175	0.035	0.62	0.023	0.594	0.025	-0.027	-0.043		II	TGCGGGTGGGGGAGGAGGGATGTAAACAAAAGCCAACGCTCTCTTTAGTTCACAATGGCT[CG]CGACCCCAAGACTTCCAAGCTCTTTGGTGAGGGCCAGCAGGTCTGTTCTCCAGGAGTGCC	37	1	44870712	F	RNF220	NM_018150	TSS1500	chr1:44871109-44874047	N_Shore
RNF220	chr1:44404963-44405380	chr1:44405042	cg21686694	0.0011	0.034	-0.12	0.036	0.338	0.023	0.322	0.022	-0.015	-0.046		II	CGGGTGGGGGAGGAGGGATGTAAACAAAAGCCAACGCTCTCTTTAGTTCACAATGGCTCG[CG]ACCCCAAGACTTCCAAGCTCTTTGGTGAGGGCCAGCAGGTCTGTTCTCCAGGAGTGCCCT	37	1	44870714	F	RNF220	NM_018150	TSS1500	chr1:44871109-44874047	N_Shore
RNF220	chr1:44404963-44405380	chr1:44405230	cg21612167	0.00081	0.029	-0.225	0.065	0.053	0.01	0.045	0.007	-0.008	-0.147		II	TGTGTGTGAGTGTGAGAGAATGTGTGCGTGCGTGTGTGTGTGCGCGCGTGTGTGTGTCTC[CG]AGTCCCTGGGAGAGTGGAGGCTCATTCACTGATTAGATCCAGCGCTGAGAGGCAGCACTG	37	1	44870902	F	RNF220	NM_018150	TSS200	chr1:44871109-44874047	N_Shore
BTBD19;TCTEX1D4	chr1:44807117-44807931	chr1:44807307	cg22741248	4.2e-07	0.00017	-0.657	0.121	0.376	0.079	0.276	0.083	-0.1	-0.265	Yes	II	CCTTTGGCCTCTGATCCCACTTCCTCCAGAATCAGTTCTGAGATGGCTGCCCTCTGCTCC[CG]AAACTCCCTCAGGCACCTGAGTCACCCGCAGGCTTTGGCTTCTGAGTTCTGTCCTGGCTG	37	1	45272979	F	BTBD19;TCTEX1D4	NM_001136537;NM_001013632	TSS1500;TSS200	chr1:45271679-45272318	S_Shore
BTBD19;TCTEX1D4	chr1:44807117-44807931	chr1:44807335	cg12492197	4.5e-06	0.00092	-0.435	0.089	0.223	0.044	0.175	0.043	-0.048	-0.216	Yes	II	GAATCAGTTCTGAGATGGCTGCCCTCTGCTCCCGAAACTCCCTCAGGCACCTGAGTCACC[CG]CAGGCTTTGGCTTCTGAGTTCTGTCCTGGCTGCACAGCCCTGGCCCCGCTGGCCTGAAGG	37	1	45273007	F	BTBD19;TCTEX1D4	NM_001136537;NM_001013632	TSS1500;TSS200	chr1:45271679-45272318	S_Shore
BTBD19;TCTEX1D4	chr1:44807117-44807931	chr1:44807605	cg26274118	2.4e-05	0.0029	-0.328	0.074	0.533	0.054	0.474	0.059	-0.059	-0.11	Yes	II	CCTGAGTCATCAGGGAGAGCGGCCGACAGGGTCTTGCAGCTTAGAGGCAAACTTCCTAAG[CG]CAGGCAACAGAGGGGCAGATGTAGAGCAAGGCTGTGGTCAGAAAGGCTTTGTCCTACCCC	37	1	45273277	R	BTBD19;TCTEX1D4	NM_001136537;NM_001013632	TSS1500;TSS1500	chr1:45271679-45272318	S_Shore
BTBD19;TCTEX1D4	chr1:44807117-44807931	chr1:44807823	cg24254387	0.00068	0.026	-0.285	0.081	0.04	0.01	0.033	0.007	-0.007	-0.171		II	TCTTGAGGCTGCGGGGGTGGTGGCTCAGGAATCCAGAGTCTGGGCCCACAGGAAGGAACA[CG]TCATGGCTCTGTTGTCTCCCCATCGGCCTCGACAAGGACAAACATTTCCGCTCCCGGCGC	37	1	45273495	F	BTBD19;TCTEX1D4	NM_001136537;NM_001013632	TSS1500;TSS1500	chr1:45271679-45272318	S_Shore
CCDC163P;MMACHC	chr1:45499846-45500611	chr1:45500007	cg00081251	0.00062	0.025	-0.169	0.048	0.038	0.005	0.035	0.004	-0.004	-0.093		II	TGCCGCCGCCGGGTTCAAAACTTCGGGTTGGTTTTGAAAGTCCGACTTTGGACTGGCTGC[CG]CAGCGCCACCTGGGAAACTGAGGTCGCCTCTTGCGAACACAACCGGCGATGGAGGCGGTG	37	1	45965679	R	CCDC163P;MMACHC	NM_001102601;NM_015506	TSS200;TSS200	chr1:45965586-45966049	Island
PIK3R3;PIK3R3	chr1:46132552-46133708	chr1:46132721	cg16989107	0.0017	0.047	-0.171	0.053	0.081	0.011	0.073	0.011	-0.007	-0.089		I	GCGCGGAGGGGACACCCTCCCCGCCCCATGCTGCCCACCCGCTGAGGCGCCACCCAACCG[CG]CCGGGAGGGGGGACAGCAGGCATCACCACCGCCCCTTCCACGCCGTCCCGCCTCGATGTA	37	1	46598393	F	PIK3R3;PIK3R3	NM_001114172;NM_003629	5'UTR;TSS200	chr1:46598126-46599129	Island
	chr1:48497926-48499010	chr1:48498645	cg07516023	0.00093	0.032	-0.313	0.091	0.114	0.025	0.094	0.023	-0.02	-0.178		II	AATCATATGGAAACAGGGGTCCATTAAGGTACTCACAGGCAAATGCAGACAGAAGGCCCG[CG]TGTTCCCCTCCTGCCGTGGCGTCCTGCTCCCACGTGGTGGCACTGTTGAAGACAGCCCAA	37	1	48964317	R
	chr1:50275535-50276208	chr1:50275890	cg09799176	0.0018	0.048	0.186	0.058	0.034	0.006	0.039	0.008	0.005	0.146		II	TGAAAACCATTAACTGGAGTTCAGTTCCCTGAGCCCCAGTTTCAAATTACTCACAGGAAA[CG]CCAGACCGGGAGAGTGGCTTTCAAGGGCAGAGCCATCTCCTCTAACAGACTGGCTCCAGA	37	1	50741562	R
	chr1:52139586-52140766	chr1:52139838	cg26800289	6e-06	0.0011	0.366	0.076	0.417	0.059	0.465	0.059	0.048	0.114	Yes	II	TACAGTACAAGAGAGGAAAACAGGTGAGAGACATTTTAGAAGCAGAGGGCAAACTGAAAA[CG]ATGGAATGAAATTGAAGAGGATGAAATGATTTAAAGTGGACTACTCCGATCAGCGGGGAG	37	1	52605510	F				chr1:52607400-52608504	N_Shore
LRRC42	chr1:53956449-53957716	chr1:53957529	cg20460166	0.00032	0.016	0.361	0.097	0.205	0.045	0.243	0.049	0.038	0.184		II	GGCTTCCCTGATGCTTCCTGATAACAACTTGGCAAGGTGCTGCAATGTAATTAAGTTGCT[CG]TGCTCAGGGTTTGTCTTAATATCCATCTAGACTGGAGTGAGTCCTTGTAGCAGTCTTGCT	37	1	54423202	F	LRRC42	NM_052940	Body
LDLRAD1	chr1:54017905-54018358	chr1:54018223	cg09771429	0.00085	0.03	-0.273	0.079	0.181	0.033	0.162	0.032	-0.019	-0.103		II	CGGGTTCCCTGCATTGTCACCAAGGCCAACCTGGAGGAGGGACAAGCAGGAGGCCTTGCC[CG]GGCCACACCCTCCCTGTGGGCAGGCCCCTGTCAGCTGCCTTCCAAGCAGAGGCAAAGGCA	37	1	54483896	F	LDLRAD1	NM_001010978	TSS200
LDLRAD1;LDLRAD1;LDLRAD1;LDLRAD1;LDLRAD1	chr1:54017905-54018358	chr1:54018299	cg14161729	0.00017	0.011	-0.225	0.058	0.167	0.025	0.152	0.018	-0.015	-0.088		I	TGTGGGCAGGCCCCTGTCAGCTGCCTTCCAAGCAGAGGCAAAGGCAGGAGGGCCCCTCTC[CG]GCCAGGCTATTCCCTCATCTGCCATCTGACAGCAACATTGCGAGGCTGGAATCCTCATCC	37	1	54483972	F	LDLRAD1;LDLRAD1;LDLRAD1;LDLRAD1;LDLRAD1	NM_001276395;NM_001276393;NM_001276392;NM_001010978;NM_001276394	TSS200;TSS200;TSS200;TSS200;TSS200
C1orf168	chr1:56818534-56819383	chr1:56818774	cg19807231	3.1e-06	0.0007	-0.361	0.073	0.655	0.043	0.607	0.065	-0.048	-0.073		II	AAAGTAGTTATTGTACCAGTAATTCTCTTTCATGAGTGAGGGACCCAGGGCTCAGGATGA[CG]GACACACTTGCCCCAGGCCACACAGTTAACAAGGAGCAGAACCCGGTCTAGAGCCACAAG	37	1	57284447	F	C1orf168	NM_001004303	Body
C1orf168	chr1:56820824-56821977	chr1:56820887	cg17270101	1.4e-09	2.8e-06	-0.518	0.077	0.381	0.049	0.309	0.058	-0.072	-0.189		II	CATACACATCAGCTAAAAGAAAAACTCCCCAAAGCAGTACTCACTCTTACCTTGTGTAAT[CG]TGCTGATATTTTCCATTCTGTTCTGAGCCATGACATGCCATTGAATTAAATAAATGGTAG	37	1	57286560	R	C1orf168	NM_001004303	TSS1500
C8B;C8B;C8B	chr1:56965671-56966341	chr1:56965752	cg11641535	1.2e-05	0.0018	-0.365	0.079	0.418	0.05	0.371	0.063	-0.047	-0.112		II	ATAATTTGAAAAGAGTTGTTGATAGTATGTTATCAGATGCATGCAAATTGCCTTAAGAGA[CG]TTCCTCATTCAATAGGCATGCAACAAAGAGATGGTCAGCATCATGTGGCTGCACCTTCCC	37	1	57431425	F	C8B;C8B;C8B	NM_001278544;NM_001278543;NM_000066	5'UTR;5'UTR;Body
	chr1:58745844-58746398	chr1:58746295	cg08165487	0.00014	0.0098	-0.347	0.087	0.923	0.016	0.903	0.024	-0.02	-0.022		II	CTCCCCAGTGGACTCTTTTTCCATTCATTCAGCTATGATTGCTACTTCCTAAGTGTACCT[CG]AAACCTCCCCCTTCTCTCCATGTCCACCAGAATGATCCTGGCCCAGGCTCTCACCCTTTA	37	1	59211967	R
	chr1:58773291-58773885	chr1:58773745	cg23258095	0.0011	0.035	-0.253	0.075	0.057	0.013	0.047	0.008	-0.01	-0.176		II	CAGCCCACAGAGAGGACCTGCCAGCCCTTATATGACCAAGAAGTAGGCCCTGTGAGACCT[CG]TTGAATCTTAATGGGAAATGTTTTTATTTCAGCTGTGTGTGTGTGTGTGTGTATGTGTGT	37	1	59239417	R
NFIA;NFIA;NFIA;NFIA	chr1:61157027-61157721	chr1:61157694	cg12126901	0.0019	0.049	-0.231	0.072	0.611	0.051	0.574	0.055	-0.037	-0.061		II	CATTTAAGGGAAAAGCCACAGCAGAGTGAGCTGGCTGTGGTTTTTCTTTTACTCTGTAAC[CG]GCCCACTTTCCCTTGTTTTAACACAGAAAAAGACTTTGGACTCCTTCAGACCAACCACAT	37	1	61623366	R	NFIA;NFIA;NFIA;NFIA	NM_001145512;NM_001145511;NM_001134673;NM_005595	Body;Body;Body;Body
INADL	chr1:62135704-62136222	chr1:62135973	cg27125090	0.00022	0.013	-0.256	0.067	0.29	0.037	0.253	0.038	-0.037	-0.129		II	GTGGCATTTGAGGTGTGTGCCACTAGGTGGCAATGTGGCTGGAAGTCAGTTTGCCCTTTT[CG]AATTTTACTCCAAGTGCTTCACACTTCTTCAGACCATTAGATTTTTTTTTTTTTTTTTTT	37	1	62601645	R	INADL	NM_176877	Body
ROR1;ROR1	chr1:63980914-63981514	chr1:63980928	cg22801421	0.00076	0.028	-0.392	0.112	0.735	0.071	0.684	0.082	-0.051	-0.069		II	CAAACCTAATCCTCTCCATTACATAGCTCTGCAGGCTAAGTTTTCAGGAGACAGCACAGA[CG]GAAAAGCTCCATAAAGCTGTTCTGATCCTCTTAGCACTTTGTGCAAGGAGCACAGATAAG	37	1	64446600	R	ROR1;ROR1	NM_001083592;NM_005012	Body;Body
[truncated: 2,048 more rows]

## Sheet: Epic_T2Dq005_hg38_NKX6.1
Supplementary Data 11. Sites with differential DNA methylation between human pancreatic islets from T2D cases (n=25) and controls (n=75) in regions bound by islet-specific transcription factors (Pasquali et al., 2014).
[truncated: 275 more rows]

## Sheet: Epic_T2Dq005_hg38_PDX1
Supplementary Data 11. Sites with differential DNA methylation between human pancreatic islets from T2D cases (n=25) and controls (n=75) in regions bound by islet-specific transcription factors (Pasquali et al., 2014).
[truncated: 661 more rows]
