# Supplementary material for: Genes with epigenetic alterations in human pancreatic islets impact mitochondrial function, insulin secretion, and type 2 diabetes
Source: Nat Commun. 2023 Dec 12;14:8040. doi: 10.1038/s41467-023-43719-9 (PMC10716521; doi:10.1038/s41467-023-43719-9)
Supplement: Supplementary file 4 — Supplementary Data 1-17 [file 41467_2023_43719_MOESM4_ESM.zip › Supplementary Data/Supplementary Data 12.xlsx]

## Sheet: Active promoters
Supplementary Data 12. Sites with differential DNA methylation between human pancreatic islets from T2D cases (n=25) and controls (n=75) within islet regulatory elements (Miguel-Escalada et al., Nat Genet 2019).
Active promoters. Chromosomal positions are based on hg19.
p-values are based on a linear regression analysis adjusted for age, BMI, sex, days in culture, and islet purity. Correction for multiple testing was performed using FDR analysis to produce q-values.
		EPIC array data in the Islets T2D case-control cohort
UCSC_REFGENE_NAME	Islet regulome region - Active promoters	ILMNID	p-value	q-value	Coefficient	Standard error	Mean controls	s.d. controls	Mean cases	s.d. cases	Diff. of means (cases-controls)	Relative change (Diff. of means/Mean controls)	HbA1c association (FDR<5%)	INFINIUM_DESIGN_TYPE	FORWARD_SEQUENCE	GENOME_BUILD	CHR	MAPINFO	STRAND	UCSC_REFGENE_NAME	UCSC_REFGENE_ACCESSION	UCSC_REFGENE_GROUP	UCSC_CPG_ISLANDS_NAME	RELATION_TO_UCSC_CPG_ISLAND
MAP3K5	chr6:137112385-137112946	cg27539060	3.3e-13	7.3e-09	-0.86	0.101	0.278	0.058	0.186	0.05	-0.091	-0.329	Yes	II	GTATGTCATCGTTCCCGTACTCTCAAAACTACACAGAGAAAAGGAGAACCTCATCTAAAA[CG]GTCACAGGTATATGCAGAAAGAAAACAGGGACCAAACCTCACAGAAGCGAAACCGAGACA	37	6	137112464	F	MAP3K5	NM_005923	Body	chr6:137112676-137114366	N_Shore
SACS	chr13:24007119-24008168	cg07175985	1.5e-12	2.1e-08	-1.077	0.132	0.155	0.05	0.085	0.029	-0.07	-0.451	Yes	II	TTAAAGAGACAGGACTGTCATCAACCTTAGGTGTCAATAATGCTGCAAGTGCAGCATTGT[CG]TTCATTGTGGGGGTGACAACCAACCACACGTTTTTGTTCTCTTCACTTGCAAAGGCTAAT	37	13	24007965	R	SACS	NM_014363	TSS200
RGS16	chr1:182572942-182573999	cg03517466	4.8e-12	5.1e-08	-0.662	0.083	0.122	0.025	0.082	0.014	-0.041	-0.332		II	GGCGCACAGGGTGCAAACCTGGGCAAAACAGCATCTGATTATACTGATAAGTACCCTTTA[CG]AGGCTCTTACCATGATGGACACGGGGCTAAGTAAGCTCTTCATCATCATCTCCATTTTAT	37	1	182573989	F	RGS16	NM_002928	TSS1500	chr1:182573375-182573760	S_Shore
SMOC1;SMOC1	chr14:70345717-70346793	cg19302300	3.2e-11	2e-07	-0.581	0.077	0.417	0.054	0.326	0.049	-0.091	-0.218	Yes	II	CTGATAAATGGGGCTAGGAGTATTTTCCCTGCCTACTTCACCAGGATGTTGGGACAATCA[CG]AGCTTGAGCTAAGAAATATACATGCTTAAGGCATTATTATTAGCCAGGTGAGCCTTCTGG	37	14	70345801	F	SMOC1;SMOC1	NM_022137;NM_001034852	TSS1500;TSS1500	chr14:70345943-70346527	N_Shore
ETS2	chr21:40176769-40178548	cg06958537	9.3e-11	4e-07	-0.754	0.103	0.127	0.034	0.084	0.019	-0.043	-0.34		II	GACCAGGGTTTCGGAGTCAGATAAACTCAGGTTTCCACCTTGAATTTCTCATCAATCTGA[CG]TGGCAGGTTATTCATCCTAAGGTTCAGTTCCCACCTGTGTAAAGTGGGAGCCGCAAGTCC	37	21	40176950	R	ETS2	NM_005239	TSS1500	chr21:40177002-40178667	N_Shore
CMTM7;CMTM7	chr3:32432827-32434541	cg21096345	9.3e-11	4e-07	-0.464	0.064	0.322	0.041	0.259	0.031	-0.063	-0.196		I	CAGGAAGGCCCACCACGGAACTTTCTGGGGTGATGGGCACGTTCTATTTGTTGATCTGGG[CG]ACGGTTACACAGGTGTACACATATATAAAAATTAGTGGAGCTGAACACGTAAGGTCTGGG	37	3	32432942	R	CMTM7;CMTM7	NM_138410;NM_181472	TSS1500;TSS1500	chr3:32433104-32434162	N_Shore
MACC1	chr7:20256787-20257729	cg00219756	8.9e-11	4e-07	-0.665	0.091	0.314	0.057	0.236	0.041	-0.079	-0.25		II	AGTTCTACCACTGTGGCTCCAAAGCTGCCCAACTAGAAACCCCAAAAGGCAAGAGAACTA[CG]ATACCCACAATTCAGGCTCCTCACCCGAAACCAGAAGAGGGCGTATGGCTAGAGTTTCAC	37	7	20257135	F	MACC1	NM_182762	TSS200
	chr7:127806425-127808437	cg09079909	3.2e-10	9.7e-07	-0.843	0.12	0.153	0.044	0.093	0.03	-0.06	-0.39		II	CTCGGGGTGTCCCCAGTTTGGGAGGGAGACACGCACAGTCGCTCCCGTCCACACTCCTCT[CG]TGTCCTGGCTCCATGACTGGGAGTCTGGGGAAAGAAGAATGGGTGTCTGAGACCTACCCC	37	7	127808092	F				chr7:127806677-127808849	Island
	chr11:115529858-115531643	cg00344443	4e-10	1.1e-06	-0.521	0.074	0.189	0.033	0.146	0.028	-0.042	-0.224	Yes	I	GGCTCTTCGCGGGGAGCGGGCGGGAGGCCTTCCTGTTACATGTCGCAGCTGGGACACAGA[CG]GCAGCGCTCCAGGGTCCACTTGCCGGCTTCGGTTCCCTCAGGCCCAGGACCAGGCTCCAC	37	11	115530150	R				chr11:115529997-115530548	Island
SACS	chr13:24007119-24008168	cg17127956	4.3e-10	1.2e-06	-0.686	0.098	0.134	0.033	0.094	0.025	-0.04	-0.299		II	GTGTCAATAATGCTGCAAGTGCAGCATTGTCGTTCATTGTGGGGGTGACAACCAACCACA[CG]TTTTTGTTCTCTTCACTTGCAAAGGCTAATTTTTAGCAGTAGGTATGGCTAACAGAAGAC	37	13	24007995	R	SACS	NM_014363	TSS200
FOXP1;FOXP1;FOXP1;FOXP1;FOXP1;FOXP1;FOXP1	chr3:71179231-71180365	cg21993077	4.7e-10	1.3e-06	-0.438	0.063	0.392	0.045	0.327	0.037	-0.065	-0.166		II	GAAAATTCAGATTTTGCAGACTTTAGAGGATTTTGTCACATGTATTTTTAAAGAACACAT[CG]TCCCGTATTCCAGGGATATGCCCTGGATCTGGCTTTGACTGGCTGTCCTTTACATTTTCT	37	3	71180282	F	FOXP1;FOXP1;FOXP1;FOXP1;FOXP1;FOXP1;FOXP1	NM_001244815;NM_032682;NM_001244816;NM_001244814;NM_001244812;NM_001244810;NM_001244808	TSS200;Body;Body;Body;Body;Body;Body
RNF19A;RNF19A	chr8:101321254-101323125	cg20046681	4.6e-10	1.3e-06	-0.724	0.104	0.152	0.037	0.101	0.03	-0.051	-0.333	Yes	II	AATTCCTATTTCATCTCTAATACATTCCTAATTACTTTAATCCAGCTTTATTTGTTCCTT[CG]TCTCATATCTTTTCAGCCAGTCATATCCCCTTTGAATGTTTCAATCTACACTAGTCTTGG	37	8	101323083	R	RNF19A;RNF19A	NM_183419;NM_001280539	TSS1500;5'UTR	chr8:101321568-101322714	S_Shore
TMEM22;TMEM22;TMEM22	chr3:136536646-136539451	cg02672493	9.3e-10	2.1e-06	-0.662	0.097	0.173	0.041	0.118	0.024	-0.055	-0.32	Yes	II	ACTTTTAAGCGCAAACAATGGGTGGAAATGGACAGAAACTGCCTCCGTGCCCACTTGCAG[CG]GACTACGTAGCCCTGGCAGACAGGCAATTGCTTCAAACAAGCGCCCTCCAAGGGCGTAAG	37	3	136537709	F	TMEM22;TMEM22;TMEM22	NM_001097599;NM_001097600;NM_025246	TSS200;TSS200;TSS200	chr3:136537559-136539204	Island
FOXP1;FOXP1;FOXP1;FOXP1;FOXP1;FOXP1;FOXP1	chr3:71179231-71180365	cg19758372	1.4e-09	2.8e-06	-0.425	0.063	0.39	0.047	0.331	0.039	-0.058	-0.15		II	TTCAGATTTTGCAGACTTTAGAGGATTTTGTCACATGTATTTTTAAAGAACACATCGTCC[CG]TATTCCAGGGATATGCCCTGGATCTGGCTTTGACTGGCTGTCCTTTACATTTTCTTTCTC	37	3	71180287	F	FOXP1;FOXP1;FOXP1;FOXP1;FOXP1;FOXP1;FOXP1	NM_001244815;NM_032682;NM_001244816;NM_001244814;NM_001244812;NM_001244810;NM_001244808	TSS200;Body;Body;Body;Body;Body;Body
FGF18	chr5:170845522-170847580	cg16377817	1.6e-09	3.1e-06	-0.304	0.045	0.661	0.031	0.613	0.031	-0.048	-0.072	Yes	II	AGCAGAGCTTGGCTGACACCAGCTCTAGACAGTGAGGCAGGTACGTGACAAGAACACCTA[CG]TTTTGGGGTTGGTGGGAAGGACAGGAGTTATGCCTCTGGAAGGGGCAGAGGCGGTAAGAA	37	5	170845627	R	FGF18	NM_003862	TSS1500	chr5:170845760-170848124	N_Shore
MIR4487	chr11:47421407-47422692	cg20610740	1.7e-09	3.2e-06	-0.627	0.094	0.21	0.043	0.15	0.033	-0.06	-0.286	Yes	II	AATCCAATATAAAAAAATAGATAACACACACGCAGCGCAGGCATGTTAGGGCAGAGAAAA[CG]AATTTGCTCAAATACCATCTAAGGGAGGCTCAGCCTCACTGCTGATGAGGGCGATGCAAA	37	11	47422410	F	MIR4487	NR_039707	TSS200
DIP2C	chr10:735116-736313	cg08754967	2.3e-09	3.9e-06	-0.54	0.082	0.068	0.015	0.049	0.011	-0.019	-0.275	Yes	I	TCTGCGCGTCCAGCGGAGCCTGCGGGCCCGGCCCCAGAGCCTGGTCCACCCGGCTCCCTG[CG]AAAATCACGTCCTGGAGCCGCAGCTTGACGTCTGCGCGAAAACTCGCAGTGCCCCGGGTC	37	10	736083	F	DIP2C	NM_014974	TSS1500	chr10:734707-735606	S_Shore
KCNJ2-AS1;KCNJ2	chr17:68164084-68164662	cg16284626	2.4e-09	4e-06	-0.549	0.083	0.33	0.048	0.26	0.048	-0.07	-0.211	Yes	II	CAGAGTTCGTAACAGGGCTTGGTGAACAGTATAATCTCAACACATTAACTGGGACCACAT[CG]CCATTTGGCTATCAGAGCAGCCACACCGAGTGCATCATCTCTTGCACACCCTTTTAATTT	37	17	68164199	R	KCNJ2-AS1;KCNJ2	NR_036534;NM_000891	Body;TSS1500	chr17:68164913-68165720	N_Shore
	chr1:59368973-59370117	cg18594810	3.1e-09	4.7e-06	-0.695	0.106	0.075	0.023	0.049	0.012	-0.026	-0.345		II	GGACTTCCTGTTCTAACGTATTTCTTTTTGTCCCCCGAACTCATTCAACTTGTGCCTGAA[CG]GTCTCAGCAATGGGAGCTCATTATTTCACAAGGCGAGCTGCCCAACCCAGCGTAACCACA	37	1	59369104	F				chr1:59369311-59369900	N_Shore
PPAPDC1A	chr10:122215727-122217182	cg12011977	3e-09	4.7e-06	-0.539	0.082	0.358	0.056	0.286	0.049	-0.072	-0.202	Yes	II	TGGTTTAAATTAGTGAAGCCAAGAAGTCAAAATTCTAAGAAAAGTAAATAAAATTCTGAC[CG]GTTTGGGAAAAGCAAATCCAAGCTCCTGCTGGGCTCCAGCTGGAGGTCGTGACCCCTAGG	37	10	122215735	F	PPAPDC1A	NM_001030059	TSS1500	chr10:122216259-122217377	N_Shore
KIFC3;KIFC3	chr16:57835313-57835528	cg07925311	3.3e-09	4.9e-06	0.57	0.087	0.065	0.013	0.096	0.025	0.03	0.464		II	AATGCAGGGCCCCATTCTGAGACTGCATTCCTAGCAAATGACTCTCCCTGGTCAAGGAGA[CG]GCTACTCTAACAAGGGCATGGGGAATACACGTCTGGGAAAGAATGGGTGCTCACCCTGTT	37	16	57835436	R	KIFC3;KIFC3	NM_005550;NM_001130100	5'UTR;5'UTR	chr16:57835955-57836989	N_Shore
BOC;BOC;BOC	chr3:112929836-112931857	cg18432201	3.4e-09	5.1e-06	-0.526	0.081	0.25	0.042	0.193	0.035	-0.057	-0.227	Yes	II	GGGAAAAGGGAGAAGATGGTGCTTTTGGTATGGGAAAGCAAAAGAAGTTGGAGGAGAGCG[CG]GGTCTGAGGCACAGCAAAAAGTGGGTGTTAACGGGAAAACTGCCCTAGAGTTTGGGGGAC	37	3	112930189	F	BOC;BOC;BOC	NM_001301861;NM_001301867;NM_033254	TSS1500;TSS200;TSS200	chr3:112930437-112931506	N_Shore
SMOC1;SMOC1	chr14:70345717-70346793	cg12943115	3.7e-09	5.4e-06	-0.726	0.111	0.125	0.036	0.084	0.025	-0.041	-0.329		II	TGAGCCTTCTGGTGGGTGCCGGCTGCTGGGGCTCTCTCAGGCTTCCTCGGGCAGGAGTGC[CG]GGAGAAAGTTACTCTTTATCCCACTCTCTCCCGGGGCCTACTCCCGCGGAGCTCCTCGGC	37	14	70345911	R	SMOC1;SMOC1	NM_001034852;NM_022137	TSS1500;TSS1500	chr14:70345943-70346527	N_Shore
C2orf73	chr2:54556999-54558857	cg26289571	3.7e-09	5.4e-06	-0.618	0.095	0.178	0.039	0.122	0.029	-0.056	-0.315	Yes	II	AGCCTGATATAAGGCAGAATTCAACTCTGGACTTTTCTTTTTCCGTTATCCAGGGAAATG[CG]TGAGTTACTATGACAGATGCCAAAGACTTTTGGCTCTGGTAGTGGAAATTGGGAGGCAAT	37	2	54557203	F	C2orf73	NM_001100396	TSS1500	chr2:54557630-54558039	N_Shore
LINC00881;LINC00880	chr3:156806144-156808087	cg21243455	4.2e-09	5.9e-06	-0.716	0.11	0.19	0.046	0.128	0.04	-0.062	-0.325		II	GTTGGATGGCCTTAGTGAAGCAGTTAACCGCTCCATGCCCTAGCTTTCTGGTCTGCAAAA[CG]GAGATAAAAATAGGCTAGGGTCGTGGGATTTAAATGAGATAAGGTGCACATTGTTTAGCA	37	3	156807552	R	LINC00881;LINC00880	NR_034008;NR_034007	TSS200;Body	chr3:156806688-156807069	S_Shore
LINC00881;LINC00880	chr3:156806144-156808087	cg04265842	4.4e-09	6.1e-06	-0.773	0.119	0.135	0.042	0.088	0.026	-0.046	-0.343		II	AGATAAGGTGCACATTGTTTAGCACAGTGCCTGCGCATGGAAGGCTCTCAAATAAATATT[CG]TGCAATGTTTTGAGAAGTAGAAAGTGCTAGGCACGTAGGCGTTCAGGAGACAGTCACGGT	37	3	156807650	R	LINC00881;LINC00880	NR_034008;NR_034007	TSS200;Body	chr3:156806688-156807069	S_Shore
	chr13:34250378-34251301	cg21091841	4.9e-09	6.6e-06	-0.579	0.09	0.345	0.056	0.262	0.057	-0.083	-0.24	Yes	II	TAAAAATAAAAGAGACAATTTTTTTTTCCTGTTAATTAGCTTCCTGAGGTACAAGTAAGA[CG]GCACCAACATGTTAAGATAAGAGAGAAGGCTATCTTTTGGAATTCTACTACTGTTTCAGG	37	13	34251239	F
RND2	chr17:41176353-41177465	cg10162691	6.3e-09	8.2e-06	-0.4	0.063	0.073	0.013	0.059	0.008	-0.014	-0.197		I	GCGCGTAGCCGGGACCATGGAGGGGCAGAGCGGCCGCTGCAAGATCGTGGTGGTGGGAGA[CG]CAGAGTGCGGCAAGACGGCGCTGCTGCAGGTGTTCGCCAAGGACGCCTATCCCGGGGTGA	37	17	41177409	R	RND2	NM_005440	1stExon	chr17:41177336-41177593	Island
ABCG2;ABCG2	chr4:89079350-89080708	cg24207176	6.5e-09	8.4e-06	-0.473	0.074	0.189	0.029	0.148	0.034	-0.04	-0.215		II	AATTTACTCACTCAGCTTAATAGAGCTCGGTCTTAACCAAAGGCTCAGGATCTCAGGATG[CG]TGCGCTCGGAGGCAGCGCTTTAACAATTAAGGATGTAAATGTTGGGATGAGTCACCCGGA	37	4	89079587	R	ABCG2;ABCG2	NM_004827;NM_004827	1stExon;5'UTR	chr4:89079756-89080454	N_Shore
OBFC1	chr10:105677296-105678592	cg22472212	1e-08	1.1e-05	-0.443	0.07	0.077	0.016	0.058	0.01	-0.019	-0.246		II	TCAGACTATTTTTCTTTTTGATTCCTGATATGTAAAACAGATAAAAAGTAAGCAGTGCCA[CG]AGTGCATTGTGGCATATTTTAAATGTTCATTTACAGTTGGTAAGTGACCTGACTCACACA	37	10	105678504	F	OBFC1	NM_024928	TSS1500	chr10:105677555-105678040	S_Shore
HEXB;HEXB	chr5:73980611-73982350	cg21577814	9.9e-09	1.1e-05	-0.368	0.058	0.544	0.04	0.483	0.038	-0.062	-0.113		II	ACAAGCTCTCTTGAGGGACCAGGAATCCCCCAAAGCTGACTGTCATTTATAGGCCAGTTT[CG]CCCCCTCACCTCTCCTCACATCTCCTGGTAACAGCTCAAATGGCAGAAGTCCTCAGTTTC	37	5	73981814	R	HEXB;HEXB	NM_001292004;NM_000521	5'UTR;Body	chr5:73980913-73981521	S_Shore
GSN;GSN;GSN;GSN;GSN;GSN;GSN	chr9:124029785-124031502	cg13584244	9.5e-09	1.1e-05	-0.655	0.104	0.17	0.04	0.116	0.03	-0.054	-0.316		II	AATCTCCCCTGCTTTGCATGCAGCCTATGTCACTCTTCGAGGGCTTTGCCTCCTGAAGTC[CG]TTCTCTCCAGGGCTGAAATCTGCCTCCGCTGGTGCTAGTTGAGCATTGCTCGCTTGCCCG	37	9	124030048	R	GSN;GSN;GSN;GSN;GSN;GSN;GSN	NM_001127663;NM_001127667;NM_198252;NM_001127666;NM_001127662;NM_001127665;NM_001127664	TSS1500;TSS1500;TSS1500;TSS1500;TSS1500;TSS1500;TSS1500
PHLDA1	chr12:76424138-76426456	cg02700799	1.1e-08	1.2e-05	-0.526	0.084	0.051	0.014	0.036	0.008	-0.014	-0.284		II	CTCTACAAACCGGGGTAATATCCGGTGCTGAGATCCCACACTGCAAGGCGCAGTTCCAAA[CG]TCTGGTCGGCCTCGCAGGTCCCTCTTTCCAAGGCCTAGCCAGATCTTGGTTTTGGAATCT	37	12	76426301	R	PHLDA1	NM_007350	TSS1500	chr12:76424634-76426316	Island
CMTM7;CMTM7	chr3:32432827-32434541	cg01374654	1.1e-08	1.2e-05	-0.462	0.074	0.218	0.034	0.171	0.034	-0.046	-0.213	Yes	II	GGCCAGGGAAGGAAGGTAGGTCAGGAAGGCCCACCACGGAACTTTCTGGGGTGATGGGCA[CG]TTCTATTTGTTGATCTGGGCGACGGTTACACAGGTGTACACATATATAAAAATTAGTGGA	37	3	32432921	F	CMTM7;CMTM7	NM_138410;NM_181472	TSS1500;TSS1500	chr3:32433104-32434162	N_Shore
TMEM22;TMEM22;TMEM22	chr3:136536646-136539451	cg13621410	1.1e-08	1.2e-05	-0.68	0.108	0.094	0.03	0.062	0.014	-0.032	-0.343	Yes	II	AGGAATAGACTTGCGACTTTTAAGCGCAAACAATGGGTGGAAATGGACAGAAACTGCCTC[CG]TGCCCACTTGCAGCGGACTACGTAGCCCTGGCAGACAGGCAATTGCTTCAAACAAGCGCC	37	3	136537694	F	TMEM22;TMEM22;TMEM22	NM_001097599;NM_001097600;NM_025246	TSS200;TSS200;TSS200	chr3:136537559-136539204	Island
ZNF354A	chr5:178157045-178158142	cg25729257	1.1e-08	1.2e-05	-0.635	0.101	0.078	0.024	0.05	0.011	-0.027	-0.352	Yes	II	GGCCGCTGGGAAATGGAGTCCACGAGAGGACACCTGCATTCGGGGAAGTGTAGTTCCATG[CG]TTTGAGGCGGGGTCCCGGCTGAGCTGTTACGCGCCCACATGCCACAAGAGGGCCCCTGTG	37	5	178157792	R	ZNF354A	NM_005649	TSS200	chr5:178157189-178157826	Island
MAGIX;MAGIX;MAGIX;MAGIX;MAGIX	chrX:49019856-49020867	cg04012614	1.1e-08	1.2e-05	-0.476	0.076	0.397	0.195	0.32	0.193	-0.077	-0.194		II	TGCTTCGAGTGGGAGGAGCCTTGGGGTTATTCTAGCATATTCCTTGAGGGTTATTGCAGT[CG]GCGAGGGCTAGATTAGATGAGAGTGCGGAACTGGACCCCCGTTCTGGCGGCGGTCCTTTT	37	X	49020468	R	MAGIX;MAGIX;MAGIX;MAGIX;MAGIX	NM_001099681;NM_001099680;NM_001099682;NM_024859;NM_001099680	Body;1stExon;Body;Body;5'UTR	chrX:49022407-49023072	N_Shore
ABTB1;PODXL2;ABTB1;ABTB1	chr3:127390849-127392558	cg18353563	1.2e-08	1.3e-05	-0.397	0.063	0.194	0.028	0.158	0.026	-0.037	-0.188		II	CTTAGGGGGCTGTTGGGGGATCGATGACGTCAGGGAGGCCACGGGGCTTTGTAGTGCCAA[CG]ACTAGTAGGTTTATTTTGAGAAAGGAGTTGAGCTGCAGCAACAGAAAAGAAGGATCTGGC	37	3	127390935	F	ABTB1;PODXL2;ABTB1;ABTB1	NM_032548;NM_015720;NM_172028;NM_172027	TSS1500;Body;TSS1500;TSS1500	chr3:127391011-127392434	N_Shore
STK32B	chr4:5052406-5054215	cg27153759	1.2e-08	1.3e-05	-0.368	0.059	0.454	0.042	0.399	0.042	-0.056	-0.122		II	GAGGTGGCCTGGAAGGGCGGGTTGCACCGTGTGTCTGTGTGTGTGTGCGCGTGCCCACGA[CG]CATTTGGTCTCGTGCAAGGGCCTGTTGGATGCAGCTCTCCTCAATCACCCAGGACAGAGG	37	4	5054079	F	STK32B	NM_018401	Body	chr4:5053230-5054092	Island
PGBD4;C15orf24	chr15:34393387-34394726	cg27422638	1.3e-08	1.4e-05	0.208	0.033	0.03	0.003	0.034	0.003	0.004	0.123		II	GAGGCGGAAGTAAGGCGGAAGTACTGCCCTTAACTCCCGGCACTCTGGATTGGAAGACGG[CG]CACAGAGCCTGTGTCAAGTGCCTATGAAGGGGACTGCCCATGAAGTGAAAGTCAAGTGTG	37	15	34394263	F	PGBD4;C15orf24	NM_152595;NM_020154	TSS200;TSS1500	chr15:34393814-34394264	Island
	chr12:59989345-59991709	cg02081427	1.5e-08	1.5e-05	-0.523	0.084	0.046	0.012	0.032	0.007	-0.014	-0.3		II	AGAGAAAGTGCCTATAGCTTTGACAGCCGCTTGGAGCATGCTCAGTCGGTCTCCAGGCAC[CG]GGAGGCGGCTCCCCCCCACCACCCCCCGGGCCGGCCTCCACCGCAGCCTGTCCGGCCCCC	37	12	59989735	R				chr12:59989651-59990507	Island
OGT;OGT;BCYRN1	chrX:70752099-70753909	cg24296849	1.4e-08	1.5e-05	-0.507	0.081	0.256	0.17	0.194	0.164	-0.062	-0.243		II	CCTATCACCGTGGGCAGGAGTATTCTGAATACCAAAACGATTTTGAAATTTCAGGCTATA[CG]GCCAACATTGAAGGTGTCTGCATTCAACTGGCCCTGTGAAAGCTTCAGTCTTTTTCATCG	37	X	70752337	F	OGT;OGT;BCYRN1	NM_181673;NM_181672;NR_001568	TSS1500;TSS1500;Body	chrX:70752638-70752965	N_Shore
LMNA;LMNA;LMNA	chr1:156083750-156085102	cg23274561	1.6e-08	1.6e-05	-0.306	0.049	0.411	0.033	0.359	0.038	-0.053	-0.128		II	CCCTCCTTGGCTCTGCCCTCTAGCCCAGAAGGTCTGAGGCAATGGGGGCAAGCTTGGAGC[CG]ACAGTGCTGAGCAGGCAGGAGCCAAGAGAGGGGAAGCTTGAGCCTCACGCAGTTAGGGGT	37	1	156084271	R	LMNA;LMNA;LMNA	NM_170707;NM_005572;NM_170708	TSS200;TSS200;TSS200	chr1:156084486-156085097	N_Shore
USP25;USP25;USP25	chr21:17101735-17103164	cg13802103	1.8e-08	1.7e-05	-0.516	0.084	0.22	0.043	0.165	0.032	-0.055	-0.251		II	GCAGTGACTGACACATATTCGAATGAATGAAGGTAGATAGAAAATGTCTATATTCATTTA[CG]TAATGATTAGTTAAGGAGAAAAGTACTTCCCAGCATAAAGATTTCTGGCAACCCTTTGCT	37	21	17101739	F	USP25;USP25;USP25	NM_013396;NM_001283042;NM_001283041	TSS1500;TSS1500;TSS1500	chr21:17101853-17103000	N_Shore
SLC4A4;SLC4A4	chr4:72051943-72054092	cg17691657	2.1e-08	1.9e-05	-0.458	0.075	0.052	0.011	0.038	0.008	-0.014	-0.263		II	ACTCTATACGCCCCAAGTTTTATAAAGTAGAGTCAAGAGTGATCTGAGCTGGGAAACTCA[CG]CAATTTTAGTTCTGCATGAAAGCACAGGCTCTCCCCACTGGGGAACTCTTTTGAGTAGGA	37	4	72052120	F	SLC4A4;SLC4A4	NM_001134742;NM_001098484	TSS1500;TSS1500	chr4:72052243-72053469	N_Shore
ADAM12;ADAM12	chr10:128076234-128077466	cg14621053	2.4e-08	2.1e-05	-0.382	0.063	0.196	0.031	0.166	0.023	-0.03	-0.153		I	TCCCCGCCCCAGGATGATGTGGCCGCAGGGCCCGGGGCGCCCGGCTGCCAAGCGCACATG[CG]GCGGCACGGTCCAGCTTTTCAGGCTGAAGCTGGAAACGATGACTCTGCTACTCGCTCCCC	37	10	128077315	F	ADAM12;ADAM12	NM_021641;NM_003474	TSS200;TSS200	chr10:128076155-128077482	Island
CDKL1	chr14:50862830-50864582	cg16671138	2.3e-08	2.1e-05	-0.576	0.094	0.076	0.021	0.052	0.011	-0.023	-0.306	Yes	II	AAATTATGAAATCATGTCAGTTGCCACTGGGCAGAGTGCCTCACACTTTATCATCCGTCC[CG]TTCCCAGTGCCAGCATCAATGCGGGTACTTGTCCTGGAAGCAGTACCCGAGGAGAGAAAA	37	14	50864320	F	CDKL1	NM_001282236	TSS200	chr14:50863088-50863563	S_Shore
MAPKBP1;MAPKBP1;MAPKBP1;MAPKBP1;MAPKBP1	chr15:42066046-42067407	cg22084098	2.4e-08	2.1e-05	-0.526	0.086	0.072	0.018	0.053	0.013	-0.019	-0.265	Yes	II	AATACTGTTCTTAGCTATTAAATTGCATTACTCAGAATAATCCTTTCCACGTTGAGTCTA[CG]TGCCGGACTGGCTGCGAGCAGAAACTACTTCAGTCGCTTTAAATCTCAACACTTGTGGTC	37	15	42066199	F	MAPKBP1;MAPKBP1;MAPKBP1;MAPKBP1;MAPKBP1	NM_001128608;NM_014994;NM_001265611;NR_049762;NR_049761	TSS1500;TSS1500;TSS1500;TSS1500;TSS1500	chr15:42066488-42067230	N_Shore
	chr1:59368973-59370117	cg19520452	2.7e-08	2.3e-05	-0.621	0.102	0.106	0.029	0.072	0.017	-0.034	-0.321		II	TGCCTGAACGGTCTCAGCAATGGGAGCTCATTATTTCACAAGGCGAGCTGCCCAACCCAG[CG]TAACCACAACGACAACAATCACAGTGACACCATGTAGGGACCATACATTGAGCATTTCTT	37	1	59369156	R				chr1:59369311-59369900	N_Shore
KIAA0513	chr16:85061953-85063144	cg07165260	2.6e-08	2.3e-05	-0.404	0.067	0.476	0.048	0.406	0.054	-0.07	-0.147		I	AGATTTTTTTTCCATTAAAGAGATGAAGATGGCGTGGGACTCACATGTAGGCAGCGTTTG[CG]ATCAGATCATCACTAACCTCTCTGTGTTACATTCTGACGTTTCTGGCCCTGTTTGCCTTT	37	16	85062881	F	KIAA0513	NM_014732	5'UTR	chr16:85061182-85061802	S_Shore
RHEB	chr7:151215957-151218005	cg06603923	2.8e-08	2.4e-05	-0.443	0.073	0.404	0.051	0.341	0.058	-0.063	-0.156	Yes	II	GCCCCTATTCTGCCCAGGCTGTTTGGCAGTGGGGACCTGCAGAGGCCGGGCATGGCCCTT[CG]CCCTTTGCCAGTGATCGGTGGGGAGGAATGAAGCCAGGGGAAGCTGAGTGGCAGGCCTTG	37	7	151217961	R	RHEB	NM_005614	TSS1500	chr7:151216068-151217901	S_Shore
NCRNA00169;CRYM	chr16:21311635-21312735	cg00652027	2.9e-08	2.5e-05	-0.351	0.058	0.032	0.006	0.026	0.005	-0.006	-0.198	Yes	II	CATCAAGCTGGACTGGTCTGAGTCATTCTTTGGTCTGTTGGCTCCTTTCCCAGTTTGGGG[CG]GAGGATGTTCTATACAGTCCTGGATTTTTCCCCAACCAGGAAGAGAACTCCTTGTCCTGC	37	16	21311968	R	NCRNA00169;CRYM	NR_026675;NM_001014444	TSS1500;5'UTR	chr16:21312168-21313333	N_Shore
MMP15	chr16:58058587-58058950	cg08514765	3e-08	2.5e-05	-0.629	0.104	0.165	0.041	0.117	0.028	-0.048	-0.29		II	GCTGCTTCCGGAATAGAATGAAATCCAGCTCGTTAAGCTTCGCGGGGAGGTGTGTCCACC[CG]CCCCGCGCCGACTCCGGCCGCACTGTCGCACTTCACTCGCACCAGCCAGTGGCCAAAGTG	37	16	58058888	R	MMP15	NM_002428	TSS1500	chr16:58058712-58058928	Island
FEV	chr2:219849062-219849725	cg24562066	3.4e-08	2.7e-05	-0.544	0.09	0.255	0.046	0.192	0.043	-0.063	-0.248		I	ATCCGCTTTCCGAAGGGGCCGGCTGGAGCCTTATAAAGCCGAGCGGGGAACTGCGCCAGC[CG]AGCTGGAGCGCGAAGAGAAGAGGAGGGTGCCTGGAGGGCCGGCCTGAAGCTCGTAGCAGG	37	2	219849307	R	FEV	NM_017521	Body	chr2:219848919-219850541	Island
ZNF354A	chr5:178157045-178158142	cg25224992	3.7e-08	2.9e-05	-0.445	0.074	0.084	0.021	0.061	0.01	-0.023	-0.276		I	AGGGGCGGGGCAGCCGCTGAGGCCGCTGGGAAATGGAGTCCACGAGAGGACACCTGCATT[CG]GGGAAGTGTAGTTCCATGCGTTTGAGGCGGGGTCCCGGCTGAGCTGTTACGCGCCCACAT	37	5	178157772	R	ZNF354A	NM_005649	TSS200	chr5:178157189-178157826	Island
	chr11:9634926-9636115	cg07718209	4.1e-08	3.1e-05	-0.408	0.068	0.045	0.01	0.034	0.004	-0.011	-0.245		II	CGGTCCTAACTGGAGAATAAAACTTAAATGCACGTGAACTCACCGGCAGCTGAACATTTC[CG]TGAGAAAACCCCTAAAAGCCGGCACCGGCTCCGGTGGGGCCACAGAGTCTCTGGAGCGAG	37	11	9636031	R				chr11:9634969-9636065	Island
MMP15	chr16:58058587-58058950	cg08552042	4e-08	3.1e-05	-0.443	0.074	0.133	0.027	0.104	0.017	-0.029	-0.217		I	GACCCGGGCCTCCCAGCTCTGGCCTCCTGCATCCACCCCGCCCCGACCTCAAGCTGCTTC[CG]GAATAGAATGAAATCCAGCTCGTTAAGCTTCGCGGGGAGGTGTGTCCACCCGCCCCGCGC	37	16	58058836	F	MMP15	NM_002428	TSS1500	chr16:58058712-58058928	Island
CMTM7;CMTM7	chr3:32432827-32434541	cg27005727	4e-08	3.1e-05	-0.624	0.104	0.188	0.043	0.13	0.037	-0.058	-0.309	Yes	II	GTTGATCTGGGCGACGGTTACACAGGTGTACACATATATAAAAATTAGTGGAGCTGAACA[CG]TAAGGTCTGGGCATCACACTTTATGTAAGTTAAACTTCAGTAAAGTGCTCTCAGCACACA	37	3	32432991	F	CMTM7;CMTM7	NM_181472;NM_138410	TSS200;TSS200	chr3:32433104-32434162	N_Shore
LRRFIP1	chr2:238535436-238537080	cg20793359	4.7e-08	3.4e-05	-0.32	0.054	0.376	0.038	0.332	0.033	-0.045	-0.119		II	GTCCTTGATCTCAGGGGGCAGACAGCGGGGAGAAGGATGGATGCTAGCACGGAGAACACG[CG]TGTAAAGACAGAAACGCACACATCCACACCATGCCGCTGTGAAGCCGGCGCCCAGGAGGC	37	2	238535573	F	LRRFIP1	NM_001137550	TSS1500	chr2:238535561-238536840	Island
MTUS1;MTUS1;MTUS1;MTUS1;MTUS1	chr8:17533441-17534375	cg13967339	4.5e-08	3.4e-05	-0.679	0.114	0.164	0.043	0.103	0.027	-0.06	-0.368		II	ATCACCCAAGACGGAGCTCCCACCACATCCTGATCACAGCGTTGCAGAGATCATGAGACC[CG]GCCTTTGCAGGCAAGAGTTGCTTGTCATTCAAAGCATTTTCCCTGAATTCCAGACAGCCT	37	8	17533669	F	MTUS1;MTUS1;MTUS1;MTUS1;MTUS1	NM_020749;NM_001166393;NM_001001931;NM_001001924;NM_001001925	Body;Body;Body;Body;Body
LYN;LYN	chr8:56791465-56793461	cg17806401	4.9e-08	3.6e-05	-0.414	0.07	0.569	0.046	0.506	0.054	-0.063	-0.111		II	TAATCTTACATCTTGGATTTGTAAGTGGCATTTATTGAGTTGAACATGAGCTTGAGCACG[CG]GTCACACATTCTTTCAGCAAACACTGGTTAGGCACCAGCTGCTACGTGCAAGCACTGCCC	37	8	56791649	F	LYN;LYN	NM_002350;NM_001111097	TSS1500;TSS1500	chr8:56792115-56793325	N_Shore
TNFRSF11B	chr8:119963628-119964870	cg19620294	5e-08	3.6e-05	-0.537	0.09	0.161	0.037	0.121	0.033	-0.041	-0.252	Yes	II	ACCTCAAATTACAGGGCCCCTCTTTATGCATGGCATTGTCTGAGCCCTTTTCGGGGAGTT[CG]CAATCATTCATCTTCAAGTTTACATAAACCATGTAGTAGGAATTTTTCTAACTAATGTCT	37	8	119964729	R	TNFRSF11B	NM_002546	TSS1500	chr8:119963946-119964178	S_Shore
	chr12:47224310-47226282	cg12075247	5.5e-08	3.9e-05	-0.462	0.078	0.57	0.054	0.492	0.053	-0.077	-0.136	Yes	II	ATTGAGAGACCGGGCTACACACGTGTGGATGTCCCCCGTGCATACACACAAGCACCCATC[CG]ATAGGCTGGGATCCAGCTGCAAGTTTGGACACTGACAAGTCTCAAGTCTAACAGGAAATA	37	12	47226029	F				chr12:47224912-47225664	S_Shore
C1orf130	chr1:24882029-24882968	cg21859019	5.7e-08	4e-05	-0.535	0.091	0.192	0.042	0.143	0.025	-0.049	-0.254		I	CTCCTGGGATACAGCTGGAATCTCGACAGCCTGGGGAGGAAGGAGCCTTTGATCCTACAG[CG]GCAAGAGTTCTTGACACTTGCCGGCTGCCAAGCCTGTTTCCTCCCGGTCTAACGTTCTGT	37	1	24882153	F	C1orf130	NM_001010980	TSS1500
BTBD11	chr12:107711363-107713616	cg02003159	5.7e-08	4e-05	-0.404	0.068	0.049	0.01	0.04	0.007	-0.01	-0.196		I	GCCCAGGACTTTGAAGCAGGGACAGGGTCCTCCTGGCTACTGAAAGGAATCGAGTTAACG[CG]CCCTAGTGGCAGGTGGCGAATGGCCGGAGATCCGGCCTCCCAGTGGTGTCCACCGCCACG	37	12	107711614	R	BTBD11	NM_001018072	TSS1500	chr12:107711603-107714107	Island
RARA	chr17:38465125-38465798	cg08332908	5.7e-08	4e-05	-0.277	0.047	0.117	0.014	0.099	0.011	-0.018	-0.152		I	CAGCCGATGACCAGACGCCCATCTTTCTTCCAGTGGGTTACTTCTCCCCCATCAGTCCTT[CG]CTCTGCGCCCGCTGACCCAGTCGGGGCTGGCTGGTGGAAGAGGGCGGGGAGAGCCTTCTA	37	17	38465326	R	RARA	NM_000964	TSS200
MYO18A;MYO18A	chr17:27505978-27507814	cg11463779	6.3e-08	4.3e-05	-0.354	0.06	0.228	0.029	0.188	0.028	-0.04	-0.174	Yes	II	AAAAGGGTCCGAAAGGGGCTGAGTGGCACTGCCTAGGACAGGCACCAGGGTCATGATGAA[CG]TATAGAAGAGGGGCTGTCCAAGGCAGGCACCGAACTCTGCAGGCTGTGTTCAAGGTAGTG	37	17	27507729	R	MYO18A;MYO18A	NM_203318;NM_078471	TSS1500;TSS1500	chr17:27506889-27507607	S_Shore
MTA3	chr2:42794941-42797036	cg06342490	6.5e-08	4.5e-05	-0.241	0.041	0.492	0.029	0.452	0.028	-0.04	-0.081		II	TTAGGGTGGCCTAGGAAGGGAGTTTTTCTACCTCTGTCCCCAGCTGGGTCTCTGGCGAGG[CG]GGAAGCACCCGGAATCTTCCTGGCCCTAGAGCCTGCAGGCTCCAGGCCGGCCCCTTGAAT	37	2	42795193	F	MTA3	NM_020744	TSS1500	chr2:42795847-42796230	N_Shore
TACSTD2	chr1:59041829-59043451	cg19813884	6.7e-08	4.6e-05	-0.573	0.098	0.227	0.048	0.168	0.042	-0.06	-0.262	Yes	II	CAGCCCTCCCTTAATTTCTCTCACTCCCTCTCTTCTTTGTCCAGTTCTCACAGTAGCACA[CG]TTTATATAGTTTACAGTTCACAAACATTATCTCATCCTAACACCAGTCCTGACAGGTAGG	37	1	59043370	R	TACSTD2	NM_002353	TSS1500	chr1:59042013-59043295	S_Shore
HTATIP2;HTATIP2;HTATIP2;HTATIP2;HTATIP2;HTATIP2;HTATIP2	chr11:20384934-20386083	cg02900213	6.7e-08	4.6e-05	-0.608	0.104	0.114	0.031	0.082	0.021	-0.033	-0.288	Yes	II	ACAGATAAACAGCCCTTGTTCCTCGGGATAAGGACTGGCAGTCCCCTGACACCCTAAGAC[CG]GCATCTGTCGATGTTATTTCCCCAGCATGGCCGAAACAGAAGCCCTGTCGAAGCTTCGGG	37	11	20385756	F	HTATIP2;HTATIP2;HTATIP2;HTATIP2;HTATIP2;HTATIP2;HTATIP2	NM_001098520;NM_001098522;NM_001098523;NM_001098522;NM_001098523;NM_006410;NM_001098521	Body;5'UTR;1stExon;1stExon;5'UTR;5'UTR;5'UTR	chr11:20385161-20385673	S_Shore
FZD5	chr2:208632812-208633638	cg06697829	7e-08	4.7e-05	-0.369	0.063	0.058	0.011	0.046	0.007	-0.013	-0.219	Yes	II	GGCCCGCCTCGTCCTGCGTGTCGTGGTTGAACTGGTTGGGCATGTGCGTCAGGTTGTAGC[CG]ATGCCGCGGCACATGGGCACCGTGATTTCCTGGCACACCGGGGCCTTGGACGCGGCGGCC	37	2	208633331	R	FZD5	NM_003468	Body	chr2:208631558-208634934	Island
NCMAP;LOC100506985	chr1:24882029-24882968	cg22926874	7.4e-08	4.8e-05	-0.655	0.112	0.073	0.023	0.05	0.014	-0.023	-0.321		II	CGAGATCTCTTCCCGCTTTCTATAAATATTGATTGAGTACCCGCTGCCTGCCAGGGATAT[CG]CCCTGGGCTCCTGGGATACAGCTGGAATCTCGACAGCCTGGGGAGGAAGGAGCCTTTGAT	37	1	24882084	R	NCMAP;LOC100506985	NM_001010980;NR_109781	TSS1500;Body
SEL1L3;SEL1L3;SEL1L3	chr4:25863760-25865492	cg10814722	7.5e-08	4.8e-05	-0.425	0.073	0.419	0.053	0.359	0.047	-0.061	-0.145		II	CGCCGCCACCGCCACCACTGCGCTCTTTGTTTTAATTGTCCAGAGTATTGGCACCCAGGA[CG]GGTTTGTATTTGATTTGCATCCCTGTGCTCCGGCTTCCACTTTGGACTGAGAAAAAAATG	37	4	25865415	F	SEL1L3;SEL1L3;SEL1L3	NM_015187;NM_001297594;NM_001297592	TSS1500;TSS200;TSS200	chr4:25865063-25865376	S_Shore
MYOF;MYOF	chr10:95241671-95242477	cg19166875	7.7e-08	4.9e-05	-0.608	0.104	0.222	0.051	0.16	0.042	-0.062	-0.279	Yes	II	ATAGGATCCGGCTTGCCAAATTTCGTTTTAGGGATATTGCTGGCAGATTCCACAATCACT[CG]CAGCATGGTTCTTAGCTGGTAGAAAGCAAGTTTCAGCAAACGAAGTGGAGACTAGGGCGC	37	10	95241944	R	MYOF;MYOF	NM_133337;NM_013451	1stExon;1stExon
FKBP1B;FKBP1B	chr2:24272168-24273536	cg00284173	8.3e-08	5.2e-05	-0.506	0.087	0.051	0.013	0.038	0.01	-0.013	-0.248		II	CTCCTGTCGCGGCTGCAGTCGTTCGGTTATCCGCTGCTGCTGATACCCCAGCCTGGGTTT[CG]GCTTCGCTTTCCCTGCCCTACTCGGCGAGCTCTGGAAAGCAGGACCTGCTCTCGGATACC	37	2	24273093	R	FKBP1B;FKBP1B	NM_054033;NM_004116	Body;Body	chr2:24272582-24273313	Island
ADPRH	chr3:119298007-119299409	cg16904330	8.4e-08	5.2e-05	-0.463	0.08	0.449	0.056	0.376	0.059	-0.073	-0.163	Yes	II	GTCCTCCGAGGCCAAGAAGCAGAGTGTCTTGGCCTAGTGTCTGAAAATCGCAGCGCAGGA[CG]GAACTTCCGAGAGCCTATACCTCCCCACTTCCCCCTCCAGTTTACAGATGGGCAAACCGC	37	3	119299162	R	ADPRH	NM_001125	5'UTR	chr3:119298284-119298983	S_Shore
CLU	chr8:27471667-27472692	cg11467637	8.3e-08	5.2e-05	-0.418	0.072	0.194	0.032	0.156	0.027	-0.038	-0.195		I	GCGCATCATCACCACGAATAGCTGTGCTGGCTCCAGGAGAGACCCTGAGGTGCGGCCGCT[CG]GCGCTTCCAGTAGGGAAGAGCCTGAACTCGCGTGCCCATCTGGGAGCCCCTCTCACGCGG	37	8	27472454	R	CLU	NM_001831	TSS200	chr8:27471954-27472523	Island
TMEM91;TMEM91;TMEM91;TMEM91;TMEM91;TMEM91;TMEM91;TMEM91;TMEM91;TMEM91	chr19:41882291-41883026	cg25008217	8.6e-08	5.3e-05	-0.5	0.086	0.094	0.021	0.073	0.019	-0.021	-0.226		I	AGCCGTCGCCCCGCCCCGTCCCCGCCCCCGCGCGCAGCGGGCCCGGGGCGCTGAGACCCG[CG]TAGAGCAAAGCGCAAGGTCCCAGCGCCCCTTGGATCCTCGGTGGCAGGGTCCGGGCAAGT	37	19	41882654	F	TMEM91;TMEM91;TMEM91;TMEM91;TMEM91;TMEM91;TMEM91;TMEM91;TMEM91;TMEM91	NM_001042595;NM_001098824;NM_001098823;NM_001098822;NM_001098821;NM_001098824;NM_001098823;NM_001098822;NM_001098821;NM_001098825	TSS1500;1stExon;1stExon;1stExon;1stExon;5'UTR;5'UTR;5'UTR;5'UTR;5'UTR	chr19:41882507-41882773	Island
PDE4B;PDE4B;PDE4B;PDE4B;PDE4B;PDE4B	chr1:66797479-66798457	cg15044556	8.9e-08	5.4e-05	-0.76	0.131	0.074	0.028	0.045	0.014	-0.029	-0.392		II	ATTAGAAGTTATTCCAACATGAACACAATCCTCAGGATGAATGACTGCCTAGACTTTGAA[CG]TAATGGTCAACCAGTTTTCACCCGAATTTTGACTGTTTCATTTAGAAGAAAAGCAAAATG	37	1	66797677	R	PDE4B;PDE4B;PDE4B;PDE4B;PDE4B;PDE4B	NM_001037339;NM_001037341;NM_002600;NM_001297440;NM_001297441;NM_001037340	TSS200;Body;Body;Body;Body;Body
CDKL1	chr14:50862830-50864582	cg18941817	9e-08	5.4e-05	-0.525	0.09	0.338	0.055	0.268	0.056	-0.071	-0.209	Yes	II	ATCATCCGTCCCGTTCCCAGTGCCAGCATCAATGCGGGTACTTGTCCTGGAAGCAGTACC[CG]AGGAGAGAAAATTAACACAGTGTCTATGAAACAGGGGCCAATCCCGTGTCAAGCAGCATG	37	14	50864369	R	CDKL1	NM_001282236	TSS1500	chr14:50863088-50863563	S_Shore
RNF145;RNF145;RNF145	chr5:158635996-158637147	cg24699588	8.8e-08	5.4e-05	-0.327	0.056	0.486	0.039	0.433	0.044	-0.054	-0.11		II	TTTAACCTCGTCACTGACTGGACTAGACTGTAAACTCCTTGGCGTCTGGGATGGCTCAGC[CG]TGCCCAGCACCAAGTGCAGGCACTCAAACCCCTGTGGAGTAAGTGACTGGATGAATGAAT	37	5	158637000	R	RNF145;RNF145;RNF145	NM_001199383;NM_001199380;NM_001199380	TSS1500;1stExon;5'UTR	chr5:158636218-158636949	S_Shore
MACC1	chr7:20256787-20257729	cg08705973	8.9e-08	5.4e-05	-0.604	0.104	0.252	0.055	0.187	0.04	-0.065	-0.257		II	GGTTTTAGTGAATAGAAGTCACTCTACCAAACCCGGGTACTCTTCAAACATGCCTTGCTC[CG]TATGCAGGCAGGCAACTGCACCCCTGCTTCCTGAGCCACCTGGGACTTGAAGTTCTACCA	37	7	20257023	R	MACC1	NM_182762	TSS200
SEZ6L	chr22:26564796-26566192	cg21353232	9.2e-08	5.6e-05	-0.271	0.047	0.309	0.028	0.269	0.027	-0.041	-0.131		II	CTTAATTTAGAGTTCGTGATTGGGCTTCAGAGGGGTCCAGACCCCCTCGTGTTAGATGCA[CG]ATTTTGTGGCTATGTGTAGTGTTCTAGTAGATTCACAGCTGTCACCAGATCCACAGAGTT	37	22	26564879	F	SEZ6L	NM_021115	TSS1500	chr22:26565199-26565986	N_Shore
SPRY4;SPRY4	chr5:141703772-141705115	cg27015057	9.3e-08	5.6e-05	-0.61	0.105	0.13	0.033	0.088	0.023	-0.042	-0.321		I	CCGAAGAGAAAGAAAAAATCTACGTCGAGCATAGGCCGCTACGGCGGGCTGGGAGATACA[CG]GCAAAGCTGGCACCGTGGGCACCGAGCTGGGAGGTGGGCGAGCCGCCCAGAGCGAGGGCG	37	5	141703946	R	SPRY4;SPRY4	NM_030964;NM_001127496	5'UTR;5'UTR	chr5:141703749-141705023	Island
KCNA6	chr12:4917970-4919569	cg22087651	9.6e-08	5.7e-05	-0.403	0.07	0.058	0.012	0.045	0.007	-0.013	-0.225		II	GCATCTCAAAAATACTTTCTCTATTTTTTTTTTCCTGTAGATATTGGAGAGGTTGGCAAA[CG]GGTCTTCCTGAAGACAGAAGAATGTATGATTTAATGTTTTCTTTAGATTTCTGTATGAGT	37	12	4918075	F	KCNA6	NM_002235	TSS1500	chr12:4918273-4919657	N_Shore
PRRT4;PRRT4	chr7:128001016-128002493	cg26757675	9.6e-08	5.8e-05	-0.312	0.054	0.044	0.007	0.036	0.004	-0.008	-0.177		II	TGAAGACACAGAAAATTACCGAATTTGCCCAAGATTGCACAGCTTGGTAGAAACTCGAAC[CG]TCTCCCTGCCGGCCCTCTCCACCACCTGGTGGTTTTCAACAGTTGCACTGCTACACAGCA	37	7	128002276	R	PRRT4;PRRT4	NM_001174164;NM_001114726	TSS1500;TSS1500	chr7:128001346-128002066	S_Shore
MACC1;MACC1	chr7:20256787-20257729	cg15749858	1.1e-07	6.4e-05	-0.595	0.103	0.221	0.047	0.163	0.04	-0.057	-0.26		II	GCCCAAGCTTCTTCAGTTCAGACACATGGTTTTAGTGAATAGAAGTCACTCTACCAAACC[CG]GGTACTCTTCAAACATGCCTTGCTCCGTATGCAGGCAGGCAACTGCACCCCTGCTTCCTG	37	7	20256996	F	MACC1;MACC1	NM_182762;NM_182762	1stExon;5'UTR
MACC1	chr7:20256787-20257729	cg03840849	1.1e-07	6.4e-05	-0.526	0.091	0.284	0.051	0.224	0.05	-0.06	-0.211		II	AAAAATATTTATGCAAGCAAATCCTCATGCAGCTGGAACTTGCCCCACCAGATTCTCTTT[CG]GTGATTCAGAGCTGAAGGTGCCTCACTGCCCTGTGGAACAGGTGAATAAAGCCTTCCCAG	37	7	20257420	F	MACC1	NM_182762	TSS1500
C2orf3	chr2:75937320-75938507	cg11051158	1.4e-07	7.4e-05	-0.364	0.064	0.064	0.011	0.051	0.008	-0.013	-0.205		II	AGGCCGAGTTCTGTTCTGGGGCCTGAGTTTGCAAAGCATTCCCTTTGCCAGGTTAGGTTG[CG]TGGACTGACACCTTAGAGATTTTCACGGCCTATCCGGTCTGAGTCCCACGGAGAGCAGAA	37	2	75938223	F	C2orf3	NM_003203	TSS200	chr2:75937657-75938139	S_Shore
SLC35C1;SLC35C1;SLC35C1	chr11:45825393-45827521	cg08794544	1.5e-07	7.8e-05	-0.429	0.075	0.219	0.036	0.176	0.034	-0.043	-0.196		II	GGCCTGCCCAACGCAGGTGCTAGAGCGCGAACCAAGAGAAGTCGATCCTCCTGGTCTCCC[CG]GCTGCCTGGTGAGTGGCAGACCACAGGCTAGACTTCCCAGGCCCCGGCCCTGGAAGGGGC	37	11	45825518	F	SLC35C1;SLC35C1;SLC35C1	NM_001145266;NM_018389;NM_001145265	TSS200;TSS1500;TSS200	chr11:45825615-45826872	N_Shore
AMOTL2	chr3:134092241-134094457	cg08115510	1.5e-07	8.1e-05	-0.702	0.124	0.06	0.021	0.039	0.01	-0.022	-0.358		II	CTAACGCTGACGTCACCGGGCTGGACAGCAGGCTGCATTCTTTCTAAGTGAGGGCCAATT[CG]TGGCTCCAGAGAGGATTTTCCAAGGAAGACAAAGAGGAATTCTTGGACTAGTTGGGGGCA	37	3	134092715	R	AMOTL2	NM_016201	5'UTR	chr3:134092257-134093741	Island
HSPB1	chr7:75932615-75933195	cg11401866	1.6e-07	8.4e-05	-0.527	0.093	0.044	0.013	0.03	0.007	-0.013	-0.305	Yes	I	CCATCCCCAGATAAGCGGGGAGTTCCCTGGCGCGGTGCCAGTTTCTAGCCGCTGAGTGGG[CG]TGTGCGCGGCTCCAAGTGCGCCTGCGTACTGCTCACTCCCCAGCTCCGCGCCCTGCTCCG	37	7	75932851	R	HSPB1	NM_001540	Body	chr7:75931704-75932978	Island
ZNF69	chr19:11998203-11999330	cg11693364	1.7e-07	8.7e-05	-0.579	0.102	0.136	0.034	0.097	0.026	-0.039	-0.287		II	TATCAATAGCAAGTTTGGCTGAAATGCAAATATCCAATAACCAGAGTGCAGGAAGGAGCT[CG]CCCTTGGAAAAGCTGTGGTCAGAATCCGTCTGTCTGGCTCTGCAGGGCCCGATACCCAGG	37	19	11998457	F	ZNF69	NM_021915	TSS1500	chr19:11998804-11999131	N_Shore
	chr1:182583774-182584661	cg24085895	1.8e-07	9e-05	-0.306	0.054	0.42	0.036	0.368	0.036	-0.052	-0.125		II	TTCGGAGAAACTCGACTTCCCAGGCTCGGAGGGCCAGTTTGGGATTGTTATAGAACAAAA[CG]TGGGCGGCATAAAGTGCTCCGAAGTGGAGATCACCTTGAAGACTGGGCCCTTGGCTCTGT	37	1	182584578	R				chr1:182584177-182584545	S_Shore
ZNF709;ZNF709	chr19:12594944-12596231	cg01274826	1.9e-07	9.6e-05	-0.426	0.076	0.285	0.043	0.23	0.038	-0.055	-0.192	Yes	II	TCATCATACCTAACAAAGAGTGACTACGTTTTAATCTTTGACAACTGACAGGGTTTAGGC[CG]TCACCCATCCCTTCCCTCCCCCCACACTTTGCTCTAGTGGGAAGTTTGGACCCCACAGCC	37	19	12596128	R	ZNF709;ZNF709	NM_152601;NM_001145647	TSS1500;5'UTR	chr19:12595124-12595883	S_Shore
CCL28	chr5:43396445-43397637	cg22724765	1.9e-07	9.6e-05	-0.43	0.077	0.458	0.054	0.392	0.056	-0.066	-0.144	Yes	II	TTTTTTTTCTTGCATTTCTGTCTACTTATGTGATACAACACTTGGGGTTATGTTTTCAGA[CG]CCCAAGTACCCTCCTGGTCCACAGCCAGAATTAAAATGAGGCACGAGCCTCAGGTGCAGA	37	5	43397572	F	CCL28	NM_148672	Body	chr5:43396897-43397364	S_Shore
TMTC4;TMTC4	chr13:101325883-101327987	cg02157052	2e-07	9.9e-05	-0.454	0.081	0.139	0.028	0.107	0.02	-0.033	-0.234		II	TTTCCCCTATCTAGGTGCACTGGCCGTGATTTTACCCCACTCCATCTGGGGCGCGCCCGG[CG]CAGACAGGACTGCAGAGAAAAGGGACAGGGAGGGGACCTAGTCAGTCCCTACTATAACTG	37	13	101326091	F	TMTC4;TMTC4	NM_001079669;NM_032813	5'UTR;5'UTR	chr13:101326329-101327723	N_Shore
	chr1:59280502-59281608	cg16037711	2.2e-07	0.0001	-0.403	0.072	0.346	0.046	0.289	0.048	-0.056	-0.163		I	CAGGAGGCCTGGCCTGGCAATAACTCATTTGAATCATTTGATCCTCAAATGGGATGGGGG[CG]AGTGGGCGGATTCTGAGGCTGCCTTTGGAATGCGTTTCTGTGATCCTAGGAGGGAATTTC	37	1	59280841	F				chr1:59280951-59281194	N_Shore
MFSD6L	chr17:8702116-8703263	cg24203800	2e-07	0.0001	-0.344	0.061	0.104	0.018	0.089	0.013	-0.015	-0.144		I	CTAGGCCTCGGGCCCCGCCTGGCCTCTGGCTGCCAATGTGGCCCAGGAGCCTGAGCTAAA[CG]CCTGGACTGCTTCAGGCAAGTAAAACCGTCAGAGTCGGCGTGGGGGGGAGCCAGAATGGA	37	17	8702868	R	MFSD6L	NM_152599	TSS1500	chr17:8702342-8702824	S_Shore
	chr11:9634926-9636115	cg07149022	2.3e-07	0.00011	-0.516	0.092	0.236	0.042	0.18	0.046	-0.055	-0.235	Yes	II	TCCGTGAGAAAACCCCTAAAAGCCGGCACCGGCTCCGGTGGGGCCACAGAGTCTCTGGAG[CG]AGGCTCTCTCCAATGCCTGGGCCCTGGGACCGAGCAACTGTCCCAGTAGAATCCCTTTCG	37	11	9636089	F				chr11:9634969-9636065	S_Shore
PDE1B	chr12:54942840-54944409	cg21370074	2.2e-07	0.00011	-0.264	0.047	0.3	0.03	0.266	0.027	-0.034	-0.114		II	ATCACAGCTCAGGGCACACCCTGAACTTTTCCAAGACAGGAGCACAGGTGGGGTCTGGTC[CG]ACTGGGTTCCGAGTCCAGATCTAGCAGGGAAAGATGTGTGCTCATCCCCTACCCCGCACT	37	12	54942934	R	PDE1B	NM_000924	TSS1500
SIX2	chr2:45235813-45237717	cg02711647	2.3e-07	0.00011	-0.54	0.097	0.233	0.052	0.179	0.04	-0.054	-0.233		I	GGGGGAGAGGGGCGACGGCAGGGACTCTAGGACGGTGGTGGGGCTTCCCCGGTGGGTGGT[CG]GGGAGGAGAACGGAGGCAAGATTCCCAGTCCTCCCGCTTCGCCGCTGGGGATCGGCTCGG	37	2	45237689	R	SIX2	NM_016932	TSS1500	chr2:45235511-45237792	Island
PARVB;PARVB	chr22:44419691-44420926	cg11553066	2.3e-07	0.00011	-0.35	0.063	0.344	0.041	0.291	0.045	-0.053	-0.155		II	GCTCACGTGTGCAGGGCACTCTGGGCAGACACGGCCTGGGGGACCCACTACTGGGTGTTG[CG]CGGGCGCCCTGCAGGGTGCGGGGCTCAGGGCGTGCAGGGCTGAGGCCTGGGAGGCCTGCG	37	22	44420757	R	PARVB;PARVB	NM_001003828;NM_013327	Body;Body	chr22:44419824-44420790	Island
DNER	chr2:230578178-230580758	cg23635168	2.6e-07	0.00012	-0.349	0.063	0.294	0.041	0.247	0.028	-0.048	-0.162		II	TGTTTTTTAAAAAAATTAAAGTAAGGACTCCATGTGAACTTCTGCTGTAGGTGTCACAGA[CG]CCAGGGATTGCTAAAAGTCCTCCAGTGGAAACAGAAGGCAAACTGCACGGCTTCTCCCTG	37	2	230580525	F	DNER	NM_139072	TSS1500	chr2:230578062-230579981	S_Shore
	chr3:174157447-174158087	cg21247370	2.8e-07	0.00012	-0.386	0.07	0.422	0.047	0.364	0.052	-0.059	-0.139		II	TTCAGGAATCCAGCCCACTAATATTTGCTGTGGGTTTCATGACTCAACCCTTCAAGATGC[CG]CACAAGGAAGAATTTCCTCATTTTGCAGAACTGCCAAATCTCATTCACTGGAGCAAAGGC	37	3	174157628	R				chr3:174158595-174159348	N_Shore
SOX7	chr8:10587164-10588879	cg14594607	2.8e-07	0.00012	-0.355	0.064	0.243	0.035	0.204	0.029	-0.039	-0.161		II	GCTCTTCTCACCCTGAATTTTCTCCTTATATTTTTTCTTTCTTCCTCCGATTGGCAGTCC[CG]CTTCTCCGAGTGGAGTCGCTCCCGCCCTCTCGCGTCCCCCCCTGGCTGCGCTGCGACCTG	37	8	10588833	R	SOX7	NM_031439	TSS1500	chr8:10587304-10591109	Island
CLU	chr8:27471667-27472692	cg13159325	2.6e-07	0.00012	-0.496	0.089	0.124	0.028	0.093	0.021	-0.032	-0.254		II	GCCGGGGGGCGCATCATCACCACGAATAGCTGTGCTGGCTCCAGGAGAGACCCTGAGGTG[CG]GCCGCTCGGCGCTTCCAGTAGGGAAGAGCCTGAACTCGCGTGCCCATCTGGGAGCCCCTC	37	8	27472446	R	CLU	NM_001831	TSS200	chr8:27471954-27472523	Island
LPGAT1	chr1:212003213-212004534	cg04489786	2.9e-07	0.00013	-0.303	0.055	0.068	0.01	0.056	0.008	-0.012	-0.182		II	ACCCATCCTCACACCCCAGGAGTGCCTTGGTTTCAGTTGAGAGCCCCCTTTCAGCCAACA[CG]GCCGCCTTTCATTGTTAGGGCTCTCTTCTCTGCCCAAACTAGGAACCTGTCTCCTTGACG	37	1	212004408	R	LPGAT1	NM_014873	TSS1500	chr1:212003431-212004280	S_Shore
CABP7	chr22:30115608-30116447	cg06068500	2.9e-07	0.00013	0.4	0.072	0.304	0.045	0.352	0.044	0.047	0.156		I	GGGGCCAGTCTCACCTCTCTGGGTCTACAGTTCTTAGTTCCGGGCTCTCCGCTCCTGGTG[CG]TGGATGGGGGAAGGTGAGCCAAGGGGCAGGAAGGAGGACCCCCGCAACCCACCCCCTCCC	37	22	30115711	R	CABP7	NM_182527	TSS1500	chr22:30116081-30117160	N_Shore
MIR4487	chr11:47421407-47422692	cg06114465	3.3e-07	0.00014	-0.348	0.063	0.425	0.047	0.371	0.044	-0.054	-0.127	Yes	II	TCTTGCAAATCAAGGAAAAGAAAATCAAGCAATCCAATATAAAAAAATAGATAACACACA[CG]CAGCGCAGGCATGTTAGGGCAGAGAAAACGAATTTGCTCAAATACCATCTAAGGGAGGCT	37	11	47422380	F	MIR4487	NR_039707	TSS200
TUBB3;TUBB3	chr16:89988025-89989265	cg25921484	3.2e-07	0.00014	-0.56	0.102	0.096	0.026	0.068	0.018	-0.028	-0.294		II	CTCCCTTCCTTCTCTGACCAGTAAACGCATCTCCAGTCGCTCCCCCGAGGCCCCCCTGCA[CG]CAGTCTCCGACCTCAGAGAGTGAGTCAGATAGAAGCCGCTGCCCACCCTCCCCCACCCTG	37	16	89988910	F	TUBB3;TUBB3	NM_006086;NM_001197181	TSS1500;5'UTR	chr16:89988830-89989746	Island
	chr2:45876876-45878749	cg04702872	3.2e-07	0.00014	-0.647	0.118	0.141	0.043	0.096	0.028	-0.045	-0.319	Yes	II	TTTTTGGGACGTGTTTGCTGCACTTGATATCCTGTTTTTCCAGGGGACTGCCTCCTTCCT[CG]CCTTTAAGCCTTTTTAGGCTTTTAAGCCGCAGGCAATGATAACCTTTACCCACTGAGGAA	37	2	45876958	R				chr2:45877178-45879685	N_Shore
ANXA11;ANXA11;ANXA11	chr10:81963105-81964070	cg02291020	3.6e-07	0.00015	-0.601	0.11	0.289	0.06	0.216	0.054	-0.073	-0.253	Yes	II	GTAAGTCAGAAACAGCCCCCACCCTCCAGAGTCAGAGGACAGGGCAGCGATAAGCCACAC[CG]CCACACAAATACTATGCAAGGCGAGAGATGAGAACCGAGTCAGTGCCAGAAGGGCTGAGT	37	10	81963408	F	ANXA11;ANXA11;ANXA11	NM_145868;NM_145869;NM_001157	5'UTR;5'UTR;5'UTR	chr10:81964681-81965558	N_Shore
HFE;HFE;HFE;HFE;HFE;HFE;HFE;HFE;HFE	chr6:26087431-26088480	cg20485758	3.6e-07	0.00015	-0.544	0.099	0.24	0.052	0.175	0.039	-0.064	-0.268		II	TTTGCCTGGAAAATTAAGTATATGTTAGTTTTGAACGTTTGAACTGAACAATTCTCTTTT[CG]GCTAGGCTTTATTGATTTGCAATGTGCTGTGTAATTAAGAGGCCTCTCTACAAAGTACTG	37	6	26088446	F	HFE;HFE;HFE;HFE;HFE;HFE;HFE;HFE;HFE	NM_139010;NM_139009;NM_139008;NM_139007;NM_139006;NM_139004;NM_139003;NM_139011;NM_000410	Body;Body;Body;Body;Body;Body;Body;Body;Body
MAP2K6	chr17:67497526-67498825	cg12323063	4.1e-07	0.00016	-0.478	0.088	0.123	0.027	0.098	0.023	-0.026	-0.208		II	AATCAGGCCGACGAGGCTTACCCTTTGCAGACTGTGCCAATAAGCAGTCGAGGCTTGTTG[CG]ATCTGCAGAAATCTACAGAATTCTCTGTTTCCGAGAAGGCTTGTTGCTAGCATATGACAT	37	17	67497879	F	MAP2K6	NM_002758	Body
	chr12:95266594-95268035	cg26485187	4.2e-07	0.00017	0.204	0.037	0.079	0.007	0.089	0.009	0.01	0.127		I	CCTTGGCTGGAGGGTGGGGGTGAGCGCGGGCTCCCTGGCACCTGCCGGTAAAGCAGCAGC[CG]CAGCCCCCGAGGGCGCCCCAGGCCAGGAGCTGCGCGCCGTCGGCGGGCCGTGCCTGGAGG	37	12	95266869	R				chr12:95266832-95267785	Island
TMEM22;TMEM22;TMEM22	chr3:136536646-136539451	cg18172881	4.4e-07	0.00017	-0.466	0.086	0.164	0.038	0.127	0.034	-0.037	-0.228		II	CGCACAGCCTCCAGCAGCCACGGGGAGGAAAAGGCGAATCTTTCCTCACAGTGCTCTGGG[CG]CTGTAGAATTTCTACGCCACGTGCACCCATTTGGCCTCATTTGAGAGGAGGAGAGGGAAG	37	3	136538801	F	TMEM22;TMEM22;TMEM22	NM_001097600;NM_025246;NM_001097599	5'UTR;5'UTR;5'UTR	chr3:136537559-136539204	Island
PHC2;PHC2	chr1:33814601-33816245	cg10628982	4.7e-07	0.00018	-0.308	0.057	0.039	0.006	0.032	0.005	-0.007	-0.187		I	GCACACGGTCAGAGTCCCGTAAGTGTTGGTTATCTTCCCCAAGCGCACCGGGTGAACCTG[CG]CTGTCGTGGCGAAGCATACTCATTCAGCACGCGCGCGAGGGGCTGCGGGGGTACAGAGAC	37	1	33816091	R	PHC2;PHC2	NM_004427;NM_198040	TSS1500;Body	chr1:33815950-33816193	Island
EPS8	chr12:15941421-15943221	cg19321018	4.5e-07	0.00018	-0.399	0.074	0.262	0.041	0.219	0.038	-0.043	-0.163		II	CTGGTGGTGCCCAAGGCCCTCCATCGGGTCCCTGAGAGTCTCCCAACTGCCGGTCCTTAG[CG]CCAGCCTGCAAGCCCAGACCCGCCTCGCCAGGCTGCCTGTGAGCCTATTTTTCATGTAGC	37	12	15942969	F	EPS8	NM_004447	TSS1500	chr12:15941718-15942740	S_Shore
TBC1D2B;TBC1D2B	chr15:78369265-78370440	cg23683012	4.7e-07	0.00018	-0.492	0.091	0.145	0.03	0.109	0.025	-0.036	-0.248		II	AGGTACCAAGGCCATAGGCAAAGTTCTAAAGGAGGCCCCAGGGGTAGAAGCCTACGCTCA[CG]GATGCCTGGGAAGGCTGCACAGGACATCCACGGGATGGTGGGGGTCGGGAGACACCAGAG	37	15	78369302	R	TBC1D2B;TBC1D2B	NM_144572;NM_015079	Body;Body	chr15:78369517-78369906	N_Shore
BFSP1;BFSP1	chr20:17511213-17512399	cg23651728	4.5e-07	0.00018	-0.372	0.069	0.059	0.01	0.047	0.01	-0.012	-0.202		II	GTTATACCAAAATTTAAAAATAGATGAAAAGTAAATGATACAACTTCGTGTAAACTGTGA[CG]TGCCATCAAAACAGAAGCCAGTCTTAGCTTAAGGAAATGTGCCACCTGCGTGCAGGGATG	37	20	17511410	F	BFSP1;BFSP1	NM_001161705;NM_001195	Body;Body	chr20:17511478-17512209	N_Shore
AFF1	chr4:87857035-87857724	cg15148757	4.6e-07	0.00018	-0.717	0.132	0.123	0.042	0.08	0.026	-0.043	-0.35		II	CGCAAATTGTTATGCAGATCATCCCGGGAAGGCACTTGGCTTTGGAGGTGGAGATGTGTC[CG]AATCTCCCTTGAACCAGTCTCTGTTAGGGGGAAAGGCCTTGCAGCCAAGTGATTTGTTTT	37	4	87857305	F	AFF1	NM_001166693	5'UTR	chr4:87855873-87857204	S_Shore
HGSNAT	chr8:42994196-42994527	cg03284554	5.2e-07	0.00019	-0.448	0.083	0.165	0.031	0.125	0.026	-0.039	-0.239	Yes	II	GGTTCCCTGGTAAAACTCCAACTGGCCTGTGCACTGCTCTGGGGTGGAGCCACAGAAGTT[CG]CTCCTCAGTTTGCAGCTGGGAGGAGCCTGGCCCTCCTCTTCCTCGGGAGAACCTGGGATT	37	8	42994513	R	HGSNAT	NM_152419	TSS1500	chr8:42995248-42995519	N_Shore
ZNF281	chr1:200378352-200380169	cg08272268	5.2e-07	0.0002	-0.298	0.055	0.473	0.038	0.428	0.04	-0.045	-0.095		II	GTTTATGAAAAATTAACCACCAGGCCATTCTAAGAGCTCTGCTAGGATCAACTCTTTCCT[CG]CCAGTACAGAATACCGAGAAACTCATTGCAAATTTAGAAATTTTTCTTGTAAGGGAAAAT	37	1	200380059	R	ZNF281	NM_012482	TSS1500	chr1:200378899-200379365	S_Shore
LOXL1	chr15:74218516-74220671	cg00028013	5.4e-07	0.0002	-0.405	0.075	0.347	0.046	0.297	0.053	-0.05	-0.144		II	GGCAGGTCTGTGGCTTGGCTGGGAACTCCAGGGACTGAGGGAGCACTGCAGCTGTGGGAC[CG]GCGCATAGCTAAAAGCCGGCGGGCCATAGGGCCCCGCGGAGGAGGCCCCAGCAGGCGGAC	37	15	74218697	R	LOXL1	NM_005576	TSS200	chr15:74218696-74220373	Island
FAM176A;FAM176A	chr2:75786946-75788615	cg00156336	5.5e-07	0.0002	-0.39	0.072	0.06	0.013	0.049	0.008	-0.012	-0.195		II	GCCCAGATTTGAAAGCAGACCTCCAAGCCCCTGCCAGCATCCATCCTCTCATTCCTGTCC[CG]TCGCCTGCTTTGAGCCTGTATTCAGCTACTCAACTCAGACAGGAAATAACCACTTACTTT	37	2	75788423	F	FAM176A;FAM176A	NM_032181;NM_001135032	5'UTR;TSS1500	chr2:75787129-75787420	S_Shore
PRKAA2	chr1:57110194-57111930	cg06836772	5.6e-07	0.00021	-0.497	0.092	0.124	0.027	0.093	0.024	-0.031	-0.247		II	CAGAATAAGTAGAGGAGGACAATTCAAGAGAGCACAGAGCTGCGTGCATTCTCCCTGTGC[CG]CGACCTGTATCCAAAAGCCTCAGACGAGACTTGAGGAGCTTCCTAGAGGCTCTCCTGCCA	37	1	57110403	R	PRKAA2	NM_006252	TSS1500	chr1:57110663-57111337	N_Shore
CCDC50;CCDC50;UTS2D	chr3:191046297-191048582	cg23528751	5.6e-07	0.00021	-0.36	0.067	0.061	0.013	0.049	0.006	-0.012	-0.193		II	TTGTGTACACACTCTACTCCAAACTGGCCCAGAATTTTATCAGCTGCTCTTCATTCTGTA[CG]TTGTATTTGGGGTTTTTATGGCCATCTACCATCTCTCCTCTAATTCCGGGTGCAAAAAGA	37	3	191046721	R	CCDC50;CCDC50;UTS2D	NM_174908;NM_178335;NM_198152	TSS200;TSS200;5'UTR	chr3:191046948-191047710	N_Shore
RELL2;RELL2;HDAC3;RELL2	chr5:141017313-141017752	cg12082871	5.7e-07	0.00021	-0.382	0.071	0.045	0.01	0.035	0.005	-0.01	-0.225		II	GCACTCCTGGCCCGGACAGCTCCCTGGTTGGGTAGGGGGTGGGGCCGGACCTCAGCCGGA[CG]TCTTAGACGTGCTTGTTTCAGATCCTGAGGACGGCATTCCTACCCCTCCCCCATTCCCAG	37	5	141017675	F	RELL2;RELL2;HDAC3;RELL2	NM_173828;NM_173828;NM_003883;NM_001130029	5'UTR;1stExon;TSS1500;5'UTR	chr5:141016320-141017685	Island
LOXL1	chr15:74218516-74220671	cg12594244	6.3e-07	0.00022	-0.372	0.07	0.357	0.041	0.307	0.049	-0.05	-0.139		II	GACCGGCGCATAGCTAAAAGCCGGCGGGCCATAGGGCCCCGCGGAGGAGGCCCCAGCAGG[CG]GACCAGGAGGCCGAAGCCTCCCGACGCTCCCAGCCTGTTGCTTATTCATTCAGAGTGGGA	37	15	74218754	F	LOXL1	NM_005576	TSS200	chr15:74218696-74220373	Island
TMEM90B;TMEM90B	chr20:24449711-24451025	cg16120788	6e-07	0.00022	-0.262	0.049	0.111	0.015	0.094	0.007	-0.017	-0.152	Yes	I	ATCTGGACGCGATCCCCCGCTAGGGCCTCCCTGGTCTGGGCCAAAGTTGGTGGCCACCTT[CG]CGCGGGCTGCGCCCTCCTTCTCTTCCCTGCCCTCCTCCCCCGGGGCCCGCGCCCGCTGCC	37	20	24449916	R	TMEM90B;TMEM90B	NM_024893;NM_024893	5'UTR;1stExon	chr20:24449844-24452037	Island
ZNF354A	chr5:178157045-178158142	cg20771870	6.2e-07	0.00022	-0.429	0.08	0.113	0.027	0.083	0.02	-0.03	-0.261	Yes	II	GAGGTTCGCTGAGGGCAGTAACTTGCAACTCTGTGTCTGTGGGAATTTCGGGAGGGAGGG[CG]TGGGCGGCAGGAAAACGGCCCAGAACAGACCTAGTGCCCCTCAGTTATTCACCAGAGGGG	37	5	178157956	F	ZNF354A	NM_005649	TSS1500	chr5:178156129-178156555	S_Shore
LMNA;LMNA;LMNA;LMNA;LMNA	chr1:156083750-156085102	cg17718488	6.7e-07	0.00023	-0.336	0.063	0.36	0.044	0.306	0.041	-0.054	-0.15	Yes	II	TCTTGGCTTTCTTTAGGGGACTTCTTTAGGGGACTGTGGCTTGTTGCTTGGGTCTAAAAA[CG]AATGCTTGGCTTTGAAGAGAGATAGATTGGGGCAAAAGAAAGAAAAAAAGGGACCCCCCA	37	1	156083805	F	LMNA;LMNA;LMNA;LMNA;LMNA	NM_001282626;NM_005572;NM_170707;NM_170708;NM_001282625	TSS1500;TSS1500;TSS1500;TSS1500;5'UTR	chr1:156084486-156085097	N_Shore
LDLR	chr19:11199817-11200442	cg12013591	6.4e-07	0.00023	-0.339	0.063	0.236	0.034	0.196	0.03	-0.04	-0.17	Yes	I	TCAGCTCTTCACCGGAGACCCAAATACAACAAATCAAGTCGCCTGCCCTGGCGACACTTT[CG]AAGGACTGGAGTGGGAATCAGAGCTTCACGGGTTAAAAAGCCGATGTCACATCGGCCGTT	37	19	11199965	F	LDLR	NM_000527	TSS200	chr19:11200919-11201686	N_Shore
MACC1	chr7:20256787-20257729	cg14085715	6.4e-07	0.00023	-0.502	0.094	0.254	0.047	0.197	0.04	-0.057	-0.223		II	CCCAACTAGAAACCCCAAAAGGCAAGAGAACTACGATACCCACAATTCAGGCTCCTCACC[CG]AAACCAGAAGAGGGCGTATGGCTAGAGTTTCACCCTAAGAAGAAAGGGGAAGCAGGTGGA	37	7	20257162	F	MACC1	NM_182762	TSS200
BTBD11	chr12:107711363-107713616	cg24124443	7e-07	0.00024	-0.508	0.095	0.082	0.021	0.061	0.014	-0.021	-0.258		I	GGCTACTGAAAGGAATCGAGTTAACGCGCCCTAGTGGCAGGTGGCGAATGGCCGGAGATC[CG]GCCTCCCAGTGGTGTCCACCGCCACGGGCCTCCGCTCGACAGGCTTATTTCCCTCCATGC	37	12	107711648	R	BTBD11	NM_001018072	TSS1500	chr12:107711603-107714107	Island
SPATS2L;SPATS2L;SPATS2L;SPATS2L;SPATS2L;SPATS2L;SPATS2L	chr2:201170487-201172635	cg05997495	6.9e-07	0.00024	-0.432	0.081	0.053	0.011	0.04	0.01	-0.013	-0.24		II	TCATCCCCCCCGCAATCCTGGTTTTAGCAGATGTCGGGGTTTTGGAGACCTGACACTTTT[CG]TGAAAGATTCTTTCTGTACGTTTTCTTTTGGCTATATTACAGGGTTTGTAGCTTGAGAAC	37	2	201172585	R	SPATS2L;SPATS2L;SPATS2L;SPATS2L;SPATS2L;SPATS2L;SPATS2L	NM_001282744;NM_015535;NM_001282735;NM_001282743;NM_001100424;NM_001100422;NM_001100423	TSS1500;5'UTR;5'UTR;5'UTR;5'UTR;5'UTR;5'UTR	chr2:201171200-201172492	S_Shore
TTYH2;MGC16275	chr17:72209152-72210044	cg14506834	7.4e-07	0.00025	-0.446	0.084	0.08	0.019	0.061	0.013	-0.019	-0.237		I	ACCTTGTCCTCACTCAGGCGTCCTGCAGGCGGCTTCAGCGAGTTGTTGGGGCAGATGCGC[CG]GGAGCTCCCGAGGGCAGGGACGGCGTCTTATTTCTCTTTTTAAGTCCACAGGGCTTGCAC	37	17	72209198	R	TTYH2;MGC16275	NM_032646;NR_026914	TSS1500;Body	chr17:72209669-72210290	N_Shore
REPIN1;REPIN1;REPIN1;REPIN1	chr7:150064860-150066978	cg24115925	7.2e-07	0.00025	0.403	0.076	0.121	0.024	0.145	0.024	0.025	0.206	Yes	II	TCTTTATTACTGCAGTTTTCTCTAACACCTGGGGGCTACCGGAGTGTGGGCCGAAGCAGG[CG]CTGCAGCCGCGGAAGTATCCCCAGGAACATCCCCAAGAGGAGCTGGAAAAAGCCTCATCC	37	7	150066876	R	REPIN1;REPIN1;REPIN1;REPIN1	NM_001099696;NM_013400;NM_014374;NM_001099695	5'UTR;5'UTR;TSS1500;Body	chr7:150068756-150070051	N_Shore
C2orf70	chr2:26785002-26786297	cg17263053	7.7e-07	0.00026	-0.291	0.055	0.238	0.028	0.204	0.028	-0.034	-0.143	Yes	II	AGCCGGGTCACCGCAAGACGGATCCCGCCAGGCCTCTCCAGCGATGTTCTGCCTCCCTCC[CG]CATCTGAGCCTCTGCACATCCCGCAGGCAGCAAGGCAGAGAGCCCCGACGCGCCGGGGCA	37	2	26785187	F	C2orf70	NM_001105519	TSS1500	chr2:26785114-26785687	Island
RASA2;RASA2;RASA2	chr3:141205105-141207076	cg15870109	7.5e-07	0.00026	-0.511	0.096	0.127	0.03	0.094	0.022	-0.033	-0.263	Yes	II	GTTTTGCAGAGAATTGGTCCTAGTAAAGAGTATTTGTGTGGGAGGAGTTTGGCTTGCTGG[CG]GGGAGTATTTGGATAATACTGGAAGAGCCTCAAATGCATCTCTTGCCTCCTTTTGAATAA	37	3	141205390	F	RASA2;RASA2;RASA2	NM_006506;NM_001303246;NM_001303245	TSS1500;TSS1500;TSS1500	chr3:141205983-141206760	N_Shore
SASH1	chr6:148663197-148664550	cg06492708	7.5e-07	0.00026	-0.507	0.096	0.153	0.037	0.118	0.03	-0.035	-0.231	Yes	II	AGCCCGAGCCCGCGCCGGAGCCGGAACCGGAGCCCAAGCCGGGTGCTGGCACATCCGAGG[CG]TTCTCCCGACTCTGGACCGACGTGATGGGTATCCTGGTAAGTTACCTGGGGAGGGGGCGG	37	6	148664322	F	SASH1	NM_015278	1stExon	chr6:148663425-148664041	S_Shore
	chr1:59280502-59281608	cg15687600	8.3e-07	0.00027	-0.421	0.08	0.044	0.011	0.034	0.007	-0.01	-0.23		II	GAGGGAATTTCAATGCATTCTTCCATTCACGTATTTATTTATTCACAGATTCCTATCAGG[CG]AAGGCCGCCTTTCCTGGCCTCCCCCACAGGCCCGCCAGCGATTCGTCCTTACAAGGCTAG	37	1	59280952	R				chr1:59280951-59281194	Island
FYCO1	chr3:46036190-46037699	cg24919972	8.2e-07	0.00027	-0.409	0.077	0.1	0.02	0.078	0.016	-0.022	-0.217		II	CGCTGTTCTTGTGTGGCTAAGGAGCACTCCAAAGGTAGCTAGTTCGAGTTGAATCGTGCA[CG]TGCTGTAAGTGTGAAATACACCTAGGTACCAAAGAGTCCGAAGAATGTTAACTAGCTCAT	37	3	46037608	F	FYCO1	NM_024513	TSS1500	chr3:46037013-46037473	S_Shore
C5orf49	chr5:7850787-7852083	cg16867973	8.2e-07	0.00027	-0.531	0.1	0.455	0.071	0.385	0.07	-0.071	-0.155		II	TGCAATCCTTTGCCAGTGTGTTTACGTTGGCCCTTGATCTGAATGCTGGGTCAATACCTG[CG]TTCCGTTTGTTGAAAATGTGTTAAGCTGTATACTCGTGATTGGTGGGTGTACAGCCAAGA	37	5	7851918	R	C5orf49	NM_001089584	TSS1500	chr5:7850957-7851413	S_Shore
ME1	chr6:84139823-84141625	cg23752642	8.1e-07	0.00027	-0.438	0.083	0.528	0.062	0.465	0.066	-0.064	-0.12		II	GAGGAAGCCCAGAGAGGAGAGCTCAGGCGCCACACCTGTCAGTTTCTACAGATTTTCCAC[CG]GAATTGTATTTGAATGTCAATAAGATAAGAGTCAAGGTGTTAGGGTGCAAAGGCCCAATG	37	6	84141547	F	ME1	NM_002395	TSS1500	chr6:84140412-84140998	S_Shore
CABP1	chr12:121077802-121079626	cg12660093	8.5e-07	0.00028	-0.305	0.058	0.248	0.032	0.215	0.021	-0.034	-0.137	Yes	II	GCCAGACCTGGCTTCTCTTCTATTCTGAGAACTGATATCCTGTGGCTGACTTACCAGGGT[CG]TCCTAGTCCCCCCGCACGGTATTGGGAGTGGAGGCAGCCCCACACGGAGGCGCTGGGAGA	37	12	121077927	R	CABP1	NM_001033677	TSS1500	chr12:121078161-121079483	N_Shore
NR4A1;NR4A1;NR4A1;NR4A1	chr12:52444186-52445843	cg07248895	9.2e-07	0.0003	-0.44	0.084	0.13	0.029	0.1	0.019	-0.029	-0.227	Yes	II	CCTGGCCAACGCCTGCCCTCGGGAAGGTCCTGTGTAGGGAGACTGCCTGGAGGGACTAAG[CG]AGGGCTCTAACTGACGTCTCAGGGGCAGCCTCTCAGCCTGAGACCCTGCTGGGGAAGCCG	37	12	52444494	F	NR4A1;NR4A1;NR4A1;NR4A1	NM_002135;NM_173157;NM_001202234;NM_001202233	TSS1500;TSS1500;Body;Body	chr12:52444553-52445421	N_Shore
KCTD12	chr13:77459065-77461303	cg24515970	9.6e-07	0.0003	-0.349	0.066	0.043	0.009	0.034	0.005	-0.008	-0.196		I	CCAGCAGTGCAGCTGCGGCCTGCCATCGTTGGTTGTCGTGTCACTGAAAGTAGAGAGACG[CG]AAAAACCTGGAGAGACGAAAGAGCCGCCCCAGTCCGAGCGCAGCCAGATTTTGTTCAAGT	37	13	77461058	F	KCTD12	NM_138444	TSS1500	chr13:77459322-77461099	Island
NTNG1;NTNG1;NTNG1	chr1:107682434-107683426	cg15288802	1e-06	0.00031	-0.388	0.074	0.364	0.05	0.31	0.045	-0.054	-0.149	Yes	II	AGGGGCCTCCGGGCAAAGGAAGTGCTTGTTGAAAAACAACATTGTGATCACTTCCAGCGG[CG]AAGGGTGTGCTTGGGAACGGTTTGGGGAGGGGACAGAAGAGAGAGGGGTGGGATGGACGG	37	1	107682555	R	NTNG1;NTNG1;NTNG1	NM_001113226;NM_001113228;NM_014917	TSS200;TSS200;TSS200	chr1:107682889-107684463	N_Shore
TACSTD2	chr1:59041829-59043451	cg17210938	1e-06	0.00032	-0.331	0.063	0.255	0.035	0.219	0.034	-0.036	-0.141		I	CGAAAGCCGGGAAGGGGAGAACCGATACTCACCTGTAGGCTTCTGGGGACCCGCCCTCGG[CG]CGGCCTCCTGCTACAGACCTGGCGCGTCTGGGCCGCTCTCCCGGCAGAAAGTCTAAAGAG	37	1	59043173	R	TACSTD2	NM_002353	TSS200	chr1:59042013-59043295	Island
	chr11:31848291-31849443	cg02865068	1.1e-06	0.00033	0.412	0.079	0.503	0.057	0.553	0.061	0.05	0.098		II	CACAGGAGAGAAGAGCAGTCACAATATATTAGCTTGATGGCATAACTCGAACCGGAGAAG[CG]AGGGGAGCCTGAGTGACTGGGGCGCACATGACCCCCCTCCTGGGGCCTTTGGGCTCAACC	37	11	31848347	R				chr11:31848487-31848776	N_Shore
	chr5:108747327-108747747	cg00748566	1.1e-06	0.00033	-0.479	0.092	0.464	0.056	0.392	0.081	-0.072	-0.155		II	ATAGAGCCGGAATAGCAATCACTTTCTCACTATATGAGTCATTGTTTTTAATCCTGCATG[CG]TGTCCCAACTACAGTTAACCAAGGCATCATAAGTGATCTATGTTACTATGAGAAACACTG	37	5	108747559	R				chr5:108744926-108745640	S_Shore
DSCAML1	chr11:117667392-117668351	cg17677487	1.1e-06	0.00034	-0.294	0.056	0.37	0.039	0.327	0.03	-0.043	-0.117		II	CCAAGGACGCCCGGTTTCTACTGGCCTAAGTCACCTGGGACACGAGCTTCCTGCCTCTTT[CG]GACTCAGCTTACCCGGCCCCCCCACCCTCCCCAGGAGGAGCATGGACGCTCTGGGTAGAA	37	11	117668288	R	DSCAML1	NM_020693	TSS1500	chr11:117666634-117668141	S_Shore
	chr3:156806144-156808087	cg26331343	1.1e-06	0.00034	-0.452	0.087	0.39	0.058	0.324	0.051	-0.066	-0.169		II	TTGATATGATGATTTCCAGAACCACACTACTAGTTGGATGGCCTTAGTGAAGCAGTTAAC[CG]CTCCATGCCCTAGCTTTCTGGTCTGCAAAACGGAGATAAAAATAGGCTAGGGTCGTGGGA	37	3	156807520	R				chr3:156806688-156807069	S_Shore
TMEM154;TMEM154	chr4:153600737-153601438	cg11392885	1.1e-06	0.00034	-0.438	0.084	0.164	0.033	0.124	0.025	-0.04	-0.247		I	AGGGCTGCGCGGGGAGCCTGCATGTCCGCTCGCCTCGGCAGAGGCGCGCTCAGGATGCTG[CG]CCGGGCTGCAGCCTCTCTGAAACGTGAACATTTCCTGTTTCCTGCTTGTTTGGGTCGGTG	37	4	153601123	F	TMEM154;TMEM154	NM_152680;NM_152680	1stExon;5'UTR
LAMA4;LAMA4;LAMA4;LAMA4;LAMA4	chr6:112574617-112576047	cg13938098	1.1e-06	0.00034	-0.428	0.082	0.441	0.062	0.378	0.059	-0.063	-0.143	Yes	II	AGAAGAATATTCAGCTTTTGTGACGCTTCCTCACCACTCTTATTTATGTAGTCAAGGTAC[CG]GATGTCTTATCTATATTTACATAGATATTTTATGTGGCCCCCGCTAGTTTGCAGGAAAGT	37	6	112575966	R	LAMA4;LAMA4;LAMA4;LAMA4;LAMA4	NM_001105209;NM_001105206;NM_001105207;NM_002290;NM_001105208	TSS200;TSS200;TSS200;TSS200;TSS200	chr6:112575091-112575483	S_Shore
LYN;LYN	chr8:56791465-56793461	cg03973663	1.1e-06	0.00034	-0.399	0.076	0.23	0.034	0.192	0.041	-0.038	-0.166		II	TATTAATGCAATGCTGAGATCCCAGTGAACAGAATCTGGCTTAGAAGAAGTGGGTATCCA[CG]GTGCCCGAGCCTAATCTTACATCTTGGATTTGTAAGTGGCATTTATTGAGTTGAACATGA	37	8	56791576	F	LYN;LYN	NM_002350;NM_001111097	TSS1500;TSS1500	chr8:56792115-56793325	N_Shore
NRG2;NRG2;NRG2;NRG2	chr5:139421301-139421892	cg25939793	1.2e-06	0.00035	-0.471	0.091	0.054	0.015	0.039	0.008	-0.014	-0.269		II	GTCACTCCTGACTCACTGAGCCTCAGGCCAGCACCGCCAGGACCTCTCCGTTTTTCCTTC[CG]CTACTGGGCTATGATGGCAGCTTTCCAGCCCCACATGCCATACATCAGCCGCAGATCCCC	37	5	139421649	F	NRG2;NRG2;NRG2;NRG2	NM_013982;NM_013983;NM_013981;NM_004883	Body;Body;Body;Body	chr5:139422076-139423150	N_Shore
PDE4B;PDE4B;PDE4B;PDE4B	chr1:66797479-66798457	cg13866577	1.2e-06	0.00036	-0.647	0.125	0.088	0.033	0.056	0.011	-0.032	-0.368		II	GTTTTAGCTTTGTTTAGTATAACAAGAGCTGCAGGACTCCCAGGCCAATAAACGTGTTCA[CG]TAAAACTCCAGACAGCTTCTTTTAGACTGGAGTCTTATCAGGGAGACCTCATTTTCCCTC	37	1	66797481	R	PDE4B;PDE4B;PDE4B;PDE4B	NM_001037341;NM_001037339;NM_001037340;NM_002600	Body;TSS1500;Body;Body
MTA3	chr2:42794941-42797036	cg23859635	1.2e-06	0.00036	-0.478	0.092	0.132	0.032	0.104	0.021	-0.027	-0.206		II	CCCGGAATCTTCCTGGCCCTAGAGCCTGCAGGCTCCAGGCCGGCCCCTTGAATCTCACCG[CG]AGGAAGGCACCCTGCTGCCTGCACTTATTTGCATCCAAGAGTTTGCATTGAGACTGGCGC	37	2	42795262	F	MTA3	NM_020744	TSS1500	chr2:42795847-42796230	N_Shore
CABP7	chr22:30115608-30116447	cg22735918	1.2e-06	0.00036	0.234	0.045	0.307	0.029	0.335	0.028	0.028	0.09		II	TCTTGAGGACCCAGGTGCTTGGGGCCAGTCTCACCTCTCTGGGTCTACAGTTCTTAGTTC[CG]GGCTCTCCGCTCCTGGTGCGTGGATGGGGGAAGGTGAGCCAAGGGGCAGGAAGGAGGACC	37	22	30115691	R	CABP7	NM_182527	TSS1500	chr22:30116081-30117160	N_Shore
ESR1;ESR1;ESR1;ESR1;ESR1	chr6:152128405-152130058	cg21950534	1.2e-06	0.00036	-0.428	0.082	0.15	0.028	0.117	0.028	-0.033	-0.219		II	CAACGAGGAGGGGGAATCAAACAGAAAGAGAGACAAACAGAGATATATCGGAGTCTGGCA[CG]GGGCACATAAGGCAGCACATTAGAGAAAGCCGGCCCCTGGATCCGTCTTTCGCGTTTATT	37	6	152128483	F	ESR1;ESR1;ESR1;ESR1;ESR1	NM_000125;NM_001122741;NM_001122740;NM_001122742;NM_001122740	TSS1500;5'UTR;1stExon;5'UTR;5'UTR	chr6:152128822-152129771	N_Shore
IGFBP6	chr12:53491176-53492146	cg21396441	1.3e-06	0.00037	-0.354	0.068	0.05	0.01	0.039	0.006	-0.011	-0.221	Yes	II	CCTTCTTCCGCTCCTCCCCACCCTCCAGTCCCTCCAGCCAGCTGTACAGCTCCCAAATTC[CG]GGCCGAGATTCCCGGGAACAAAGCAAGAAAAATCAGAGCAATTTGGGAAGTAAACAGAAA	37	12	53491214	F	IGFBP6	NM_002178	TSS1500	chr12:53491572-53491955	N_Shore
UBE2E2	chr3:23243675-23245692	cg21007371	1.3e-06	0.00037	-0.399	0.077	0.058	0.013	0.046	0.009	-0.012	-0.204		II	AGTTTGGGTTAGTGTGTCAACAGGGTCAGTCCCCGTATCTACTTTGCGAAAGCTTCGAGG[CG]AGCGTGAAGTCAAGGGCTGCGGTGGATGGGGGTAAAAGGCCTCCTCGTCCCACTGCCTGC	37	3	23244130	R	UBE2E2	NM_152653	TSS1500	chr3:23244050-23245071	Island
PEX11G;PEX11G;PEX11G	chr19:7553527-7554340	cg27308652	1.3e-06	0.00038	-0.371	0.072	0.119	0.022	0.095	0.019	-0.024	-0.205		II	CAAGGAGAGATTTTCCTTTTTAGTTTTTGTGCTTCACCTTTTCTGCACTGTCTGCCTGCC[CG]TAGTGAGCAGGAATGACTGCTGTAATATCACAACAAGGCATCTTTCGACGTTAAGGAAAG	37	19	7554309	R	PEX11G;PEX11G;PEX11G	NM_001270539;NM_080662;NM_001300881	TSS1500;TSS1500;TSS200	chr19:7553699-7554033	S_Shore
MITF;MITF;MITF;MITF	chr3:69914864-69915663	cg12854020	1.3e-06	0.00038	-0.438	0.085	0.294	0.053	0.248	0.048	-0.046	-0.157		II	AATTACCTCTCCTTTTAAGTTCTCTAATAATGTGCAGTCTCTGCAAGCCTCAGCCAGTAC[CG]GAGCTGGGTAAGGCTAAATAAGCTTCCCGAGGTGCTTGCCTGGCTGCTGGGCTGCCTCCC	37	3	69915123	R	MITF;MITF;MITF;MITF	NM_198177;NM_198159;NM_001184967;NM_006722	TSS1500;Body;5'UTR;Body
ABCA1	chr9:107688583-107690883	cg14170545	1.3e-06	0.00038	-0.586	0.113	0.308	0.064	0.247	0.082	-0.061	-0.198	Yes	I	TTCTTTTTGATAAAAGATATACCTAAAGAGGCACCTACACATAACCCTGGCACCGTCCGC[CG]CCCCAAGAACCTTCCTGCTTTACCAATGGCCTGGGAGTTGGCAAACACGCTAACAAAAAA	37	9	107688675	R	ABCA1	NM_005502	5'UTR	chr9:107688769-107689046	N_Shore
LGI3	chr8:22013551-22014973	cg24382070	1.4e-06	0.00039	-0.271	0.052	0.645	0.034	0.603	0.029	-0.042	-0.065		II	TGAACTCCTGCTTTCCCCACCCATGGCCGCTGAGCCTGCAAAACTGCAGAACTCCCTGCC[CG]ACTGGTGCCTGGAATCTCCAGCCCTGAGGACCCCTGCAGTCCCCCTGGTCCCCGCACTCT	37	8	22013694	F	LGI3	NM_139278	Body	chr8:22014152-22014559	N_Shore
ELMOD2	chr4:141444776-141446007	cg06671387	1.4e-06	0.0004	-0.459	0.089	0.128	0.029	0.098	0.023	-0.03	-0.236		II	CTTCGTTTCTCAACACATGGACTTTCCTCATCTGCCACGTATTGGCCACAGTCAAGTAGC[CG]GTTCCCTTTTCTCGTGCATAAAGTGGAGTTATTCATAATTACTTCACAGAATTAAGATTC	37	4	141444896	R	ELMOD2	NM_153702	TSS1500	chr4:141445099-141445698	N_Shore
TMEM176B;TMEM176B;TMEM176B;TMEM176B;TMEM176A	chr7:150497115-150498959	cg05726600	1.4e-06	0.0004	-0.356	0.069	0.485	0.049	0.434	0.044	-0.051	-0.106		I	GCCACCACTGGCCCCTGACCTCCCCAACTCCAATGAAATCTGCGAAAATCTTCTGACAGC[CG]TTCCTCTCTGGTGCTCCCTTCCTCATAGACTGTGTCCCTGACAATGGGAACAGCCGACAG	37	7	150498594	R	TMEM176B;TMEM176B;TMEM176B;TMEM176B;TMEM176A	NM_014020;NM_001101314;NM_001101311;NM_001101312;NM_018487	TSS200;TSS1500;TSS1500;TSS1500;5'UTR	chr7:150496809-150498206	S_Shore
KRT19	chr17:39683626-39684901	cg09135035	1.4e-06	0.00041	-0.392	0.076	0.251	0.043	0.216	0.042	-0.035	-0.141		II	AAGACTGGCCCCGGGTGGACCAGATCACCAAAGCCAAACTCTCGCATCTTCCTGCGGCAG[CG]CGGCCCCTGGCCTAGACCTCTGGGCACTCTACAGCCGGGTCCCATCTCCTCCCACTCTTC	37	17	39683711	F	KRT19	NM_002276	Body	chr17:39683908-39684599	N_Shore
FYCO1	chr3:46036190-46037699	cg16042668	1.5e-06	0.00041	-0.293	0.057	0.203	0.029	0.169	0.021	-0.034	-0.166		II	GGCATCTTGACAACAACGCTGTTCTTGTGTGGCTAAGGAGCACTCCAAAGGTAGCTAGTT[CG]AGTTGAATCGTGCACGTGCTGTAAGTGTGAAATACACCTAGGTACCAAAGAGTCCGAAGA	37	3	46037592	F	FYCO1	NM_024513	TSS1500	chr3:46037013-46037473	S_Shore
RNASEH1	chr2:3605525-3606563	cg07173100	1.5e-06	0.00042	-0.271	0.053	0.033	0.005	0.028	0.004	-0.005	-0.152		I	GAGCCAGGGCTGAGATCCCGAAGGCGGGCGAGGTCTGGGATGGGGCGGGGCCTATGGGAG[CG]GGGCTGAAGCCCTGGGCCCGGCAGAGGAAGGTCGAGATGGACCATGTTGGGCCCCTTCTC	37	2	3606140	R	RNASEH1	NM_002936	TSS1500	chr2:3605489-3606332	Island
PCNA;CDS2	chr20:5106888-5108807	cg09445550	1.5e-06	0.00042	-0.33	0.064	0.201	0.032	0.171	0.026	-0.03	-0.149		II	AATTCAAATCATACCCACTTCCAAGCCATGTGTGGATTAAACGAGATAAGCCAACTAAAG[CG]ATTACTCAGCTCAGTGCCTAGTATACAATTAGTGCTTAACAAGTACTAGCGACCGCTTGG	37	20	5106966	R	PCNA;CDS2	NM_002592;NM_003818	5'UTR;TSS1500	chr20:5107202-5108086	N_Shore
MDK;MDK;MDK;MDK;MDK;MDK;MDK	chr11:46401989-46402926	cg00091986	1.5e-06	0.00043	-0.355	0.069	0.074	0.013	0.06	0.011	-0.013	-0.18		I	GCGGGGGAGGTCTAACAAGCAGCGGGGGCTGCGGGGTTGTCCTCGGGGTGGGGGACTGGA[CG]CTGTCGACAGCACCTTCCTGGGGCCCCGGCTCCCGTTTGGTGGTTGGTCCCAGGGCCTGC	37	11	46402182	R	MDK;MDK;MDK;MDK;MDK;MDK;MDK	NM_001012334;NM_002391;NM_001270552;NR_073039;NM_001012333;NM_001270551;NM_001270550	TSS1500;TSS1500;TSS1500;TSS1500;TSS1500;TSS1500;TSS200	chr11:46402624-46404139	N_Shore
C1orf56	chr1:151019907-151021425	cg03603260	1.6e-06	0.00044	-0.356	0.069	0.2	0.029	0.166	0.028	-0.034	-0.169		II	TTCAGTGTTCACAGAGATGCAACCAGTAAGTGTTTGGTGATGAGCCAGGGTCTTTGTTGA[CG]GATCTGAAAAGTCCTGGTATCTAAAACCCAGTTGCTAAGCCAGCCAGTGTTGCTTACATG	37	1	151021364	F	C1orf56	NM_017860	Body	chr1:151020162-151020627	S_Shore
PAK6;PAK6;PAK6;PAK6;PAK6	chr15:40530695-40532045	cg22680798	1.6e-06	0.00044	-0.508	0.099	0.47	0.068	0.397	0.081	-0.073	-0.156		II	GGCTGGATTGGCTTAGGCTGGCCTGGGCAGGTAGGTGGCTCTGTGTTGGGTGTGGACCCA[CG]TGTGTGTGAGTGCGAGAGTGTGTAAGCCAGTGTGTGTGCCGTCCCCCTGCTGGGGACAGC	37	15	40532034	R	PAK6;PAK6;PAK6;PAK6;PAK6	NM_020168;NM_001128629;NM_001128628;NM_001276718;NM_020168	1stExon;5'UTR;5'UTR;5'UTR;5'UTR	chr15:40531244-40531589	S_Shore
RORA	chr15:61520964-61521970	cg27167601	1.6e-06	0.00044	-0.597	0.116	0.162	0.045	0.113	0.027	-0.048	-0.299	Yes	II	AAATTAAAATCGGTGAGATGATTCCGTGCCTACTTCTGAGACTCTCTCGGGAACAGAACT[CG]TCCCCATCCGCTGCCAGCTTGGGTAGAGACAAATCCGATTGTCCACGTCCACGTTGGGAA	37	15	61521923	R	RORA	NM_134261	TSS1500	chr15:61519621-61520031	S_Shore
RND2	chr17:41176353-41177465	cg05270634	1.6e-06	0.00044	-0.351	0.068	0.07	0.013	0.059	0.012	-0.012	-0.165		I	CTGCAAGATCGTGGTGGTGGGAGACGCAGAGTGCGGCAAGACGGCGCTGCTGCAGGTGTT[CG]CCAAGGACGCCTATCCCGGGGTGAGGGACCTGCGTCTTGGGAGGGGGACGCTAAGGCTGC	37	17	41177445	R	RND2	NM_005440	1stExon	chr17:41177336-41177593	Island
TMEM154	chr4:153600737-153601438	cg18284089	1.7e-06	0.00045	-0.311	0.061	0.325	0.038	0.275	0.034	-0.05	-0.153		II	AGTCCCGGCCTCCAGCTTTTGAAACCGTCCCCGGGGCAACAGAGTCCCTTGCTCAGATGT[CG]TTCGGTATCTGGGACTGGGAGGGGTCCTGGACCACACGCATTCTCACTCTGTGATTTTGC	37	4	153601384	R	TMEM154	NM_152680	TSS200
PINK1	chr1:20959617-20961403	cg24455365	1.7e-06	0.00046	-0.335	0.065	0.199	0.029	0.165	0.027	-0.033	-0.168	Yes	I	GGCGGGCAGGCTGGAGAGCCAGGGAGGAGCCAGCGGTGCAGTTCAGGTTTGAAGCCTGGC[CG]CTGGCAGAATTCCATCTTCTTCCAGGGAGGTCACTCTTCTTCCTGGGGGTGTAGAACCAC	37	1	20961229	R	PINK1	NM_032409	Body	chr1:20960045-20960551	S_Shore
CCAR1	chr10:70480495-70481735	cg12580870	1.7e-06	0.00046	-0.235	0.046	0.045	0.006	0.039	0.005	-0.006	-0.131		I	CGAGGTTAAAAAAAAAAGGTTAAACATAAAATGGCGGCGGGCTGGATCGGATCACGTGAC[CG]CCATTTCTTTCCTTCCCACCCAAAGGAAAGCCCTTCCTTCAGAGCAAGCGCAAGACATAT	37	10	70480731	R	CCAR1	NM_018237	TSS1500	chr10:70480704-70481598	Island
HNF1B;HNF1B	chr17:36103701-36105067	cg09463047	1.7e-06	0.00046	-0.489	0.096	0.036	0.01	0.026	0.006	-0.01	-0.268		I	CGCGAGGCTCTGCTCCCGGGAAGTCGCAGCGGTTTCACTGCACCCACTCGCACCTTCAGT[CG]CGTGGGCAAACCTCCCGGCAAAGGGCTCCACAGCTCCAGTTCTCCCCGGCCCAGCCCCAG	37	17	36104218	F	HNF1B;HNF1B	NM_000458;NM_001165923	Body;Body	chr17:36102033-36104766	Island
FBXO4;FBXO4;FBXO4	chr5:41924799-41926113	cg07665144	1.7e-06	0.00046	-0.428	0.084	0.074	0.017	0.056	0.012	-0.019	-0.249		II	CAAGAAAATAAATGGTAACTTGGTGATTGAGGAAATAACACACACAAAAAACACCCCATA[CG]TAGTATGGTAGTGCTGAAAAGGAAGCAAGTGGTTATTAAGCCCAAGACAGTGGCAGAGGT	37	5	41924974	F	FBXO4;FBXO4;FBXO4	NM_001297437;NM_012176;NM_033484	TSS1500;TSS1500;TSS1500	chr5:41925289-41925716	N_Shore
SOCS2	chr12:93963782-93966126	cg23224120	1.8e-06	0.00047	0.249	0.049	0.032	0.005	0.036	0.005	0.004	0.117		II	GAACCAAGTTTGTGTGGGTGCTTCTTCCTGGGGGCCCTCGGGCTGCGCCAGGTGTGAGAC[CG]GAATGCCAATTTGGGGAATCTCTCCTGTTCTTTCCTTTTTAATTTTTTCTACTTGTCCTT	37	12	93966060	R	SOCS2	NM_003877	5'UTR	chr12:93963963-93967395	Island
GLP1R	chr6:39016041-39017376	cg06629734	1.7e-06	0.00047	0.37	0.072	0.413	0.051	0.465	0.053	0.052	0.125	Yes	II	GCACAGCCCGGCATCCTCCCGGACTCCCTCTGCCCCACAGTCTGACCCAGACCCCTCTCC[CG]CAGTGCCTCCCCAGACAATCCACCTGCTCAAAGACCCTGAGAAGACCCTGGGAGGAGCTG	37	6	39017116	F	GLP1R	NM_002062	Body	chr6:39016307-39016998	S_Shore
PAK6;PAK6;PAK6;PAK6;PAK6	chr15:40530695-40532045	cg22773066	1.8e-06	0.00048	-0.317	0.062	0.658	0.042	0.615	0.039	-0.043	-0.065		I	GTGTCCTCTGGAGGTGTTGGGACAGAAGGGCAGTCTTGTCCGAGCTGACTGGAGTCCTCC[CG]GGCTGGCTCTGAACTCATCTCCCACGGGGATGTTTCGGTAAAGGAGTGGCTTCTGGGGTC	37	15	40531891	R	PAK6;PAK6;PAK6;PAK6;PAK6	NM_001276718;NM_020168;NM_001128629;NM_001128628;NM_001276718	1stExon;TSS200;5'UTR;5'UTR;5'UTR	chr15:40531244-40531589	S_Shore
TARSL2	chr15:102263973-102265135	cg16440755	1.8e-06	0.00048	-0.339	0.066	0.269	0.038	0.233	0.035	-0.036	-0.135		II	TGAAGGGCCTCCCCTGCCTTTCGAGGCCTGTCTAGAGGCTATTGGCAGTAGTTTTTAGTC[CG]TTGAAACGAAAATCTTCCAAAACCTTGCAAAAAGGCCATCGTCTGCGTTCTCCAAAAAGG	37	15	102264980	R	TARSL2	NM_152334	TSS1500	chr15:102264097-102264750	S_Shore
SLC39A8;SLC39A8;SLC39A8	chr4:103265259-103267122	cg07928979	1.8e-06	0.00048	-0.304	0.06	0.26	0.03	0.225	0.033	-0.034	-0.132		II	ATCCAATGGTAGCGGTGGCGGGCTAGCTGAGCCAGCACTGCCCAAGCCGGCCCTTCCTGG[CG]GGATATCCGCAGATCAGAGGAATGTTTATTTGTTCATATGGGAGCTCAAGAAAAGCTGAC	37	4	103267084	F	SLC39A8;SLC39A8;SLC39A8	NM_022154;NM_001135147;NM_001135146	TSS1500;TSS1500;TSS1500	chr4:103265627-103266785	S_Shore
CRH	chr8:67090232-67090967	cg00269606	1.8e-06	0.00048	-0.409	0.08	0.745	0.042	0.698	0.055	-0.047	-0.063		II	AACACTGAATCTCACATCCAATTATATCAACAGATATTTATCGCCTCTTGGTGACGTCAA[CG]AGCCCTAAAATGGAAGGGCTTCTTATGACTTGTCCATTGACAAAAATTCTTGAATGAGAT	37	8	67090928	F	CRH	NM_000756	TSS1500	chr8:67089249-67089962	S_Shore
TMPRSS6;TMPRSS6;TMPRSS6	chr22:37505147-37506130	cg06965679	1.9e-06	0.00049	0.299	0.059	0.345	0.038	0.389	0.039	0.044	0.129	Yes	II	TAGATCCCGGTCCCCTGTCCTGGAGGCCCCCGCTTACCTTTGGGAGCGGCAGATAGGTGC[CG]GGCCTGCACACAGGCCTCAGGAGCCTCTGTTTGTCCAGGCCAAGGCCTCCCCACCCCCAC	37	22	37505566	F	TMPRSS6;TMPRSS6;TMPRSS6	NM_001289001;NM_001289000;NM_001289000	TSS200;1stExon;5'UTR
CDKL1	chr14:50862830-50864582	cg03752765	1.9e-06	0.0005	-0.469	0.092	0.111	0.027	0.083	0.016	-0.028	-0.249		II	TGGGGAAATTATGAAATCATGTCAGTTGCCACTGGGCAGAGTGCCTCACACTTTATCATC[CG]TCCCGTTCCCAGTGCCAGCATCAATGCGGGTACTTGTCCTGGAAGCAGTACCCGAGGAGA	37	14	50864315	R	CDKL1	NM_001282236	TSS200	chr14:50863088-50863563	S_Shore
	chr16:30671386-30672123	cg07069636	1.9e-06	0.0005	0.362	0.071	0.398	0.053	0.45	0.056	0.052	0.129		II	AGCTCTGATCGAGAGCCTGGCCGGCCCCCTGGGGATCGGGCCCGAAAATGGCCCAATAAG[CG]GAGAAGAAAAGAGGTGAGGTTGTCCCTTAAAACTCTTTAGGCAGAATGTATTTCCCACAG	37	16	30671749	F				chr16:30669107-30671155	S_Shore
SEMA5A	chr5:9545663-9546913	cg03702236	1.9e-06	0.0005	-0.562	0.11	0.341	0.07	0.266	0.068	-0.075	-0.22	Yes	II	CGTCTGGTCCTCCGGAACTCGAACTTTGTGATTTTGTTCTTTCTGTGTGACATCCTCATC[CG]TTCTGAGGGAGAAACTCCTTAAAGAAGACGAGAGAGTCAGTCGTTGCGGGTTCTTGGAGG	37	5	9546755	R	SEMA5A	NM_003966	TSS1500	chr5:9544692-9546715	S_Shore
LAMA4;LAMA4;LAMA4;LAMA4;LAMA4	chr6:112574617-112576047	cg14289461	1.9e-06	0.0005	-0.366	0.072	0.565	0.052	0.511	0.05	-0.054	-0.096	Yes	II	CCCTCCCCTCTCAGTTTGGAGCCCCTCCAAGGGCTCCAGAAGAATATTCAGCTTTTGTGA[CG]CTTCCTCACCACTCTTATTTATGTAGTCAAGGTACCGGATGTCTTATCTATATTTACATA	37	6	112575929	R	LAMA4;LAMA4;LAMA4;LAMA4;LAMA4	NM_001105209;NM_001105206;NM_001105207;NM_002290;NM_001105208	TSS200;TSS200;TSS200;TSS200;TSS200	chr6:112575091-112575483	S_Shore
TMEM176B;TMEM176B;TMEM176B;TMEM176B;TMEM176A	chr7:150497115-150498959	cg03964111	2e-06	0.00052	-0.449	0.089	0.647	0.057	0.581	0.054	-0.065	-0.101		II	TTCCAGCATGGTCAGCACCCCCTCTGCTACACACATTCCCCTCGTGAGGGGCCAGGGGTG[CG]GCCCTGTGACCAGGACAGCCATTCATTGGGTGACTTTGAGCCACCACTGGCCCCTGACCT	37	7	150498493	F	TMEM176B;TMEM176B;TMEM176B;TMEM176B;TMEM176A	NM_014020;NM_001101314;NM_001101311;NM_001101312;NM_018487	TSS200;TSS1500;TSS1500;TSS1500;5'UTR	chr7:150496809-150498206	S_Shore
CDK18;CDK18;CDK18	chr1:205473295-205474363	cg07713493	2.1e-06	0.00053	-0.327	0.065	0.415	0.046	0.359	0.05	-0.056	-0.134	Yes	II	GGGGAGCCCGAGGGCTACTATTGTCAAGAAAATGACCACCAAAATCTGTCCATGCACATT[CG]TTCCTAGGGCGCCAGGTACAGGGAGGTACCTAGGAGAGGTAGGAGCACCGCTTTTAGAGA	37	1	205473393	R	CDK18;CDK18;CDK18	NM_212502;NM_212503;NM_002596	TSS1500;TSS1500;TSS1500	chr1:205473877-205474109	N_Shore
ETV6	chr12:11803711-11804164	cg12403778	2.1e-06	0.00053	-0.468	0.092	0.101	0.025	0.074	0.013	-0.026	-0.262		II	GCATTTATTGTACACTTTATTCATTTCGCTGTTCCACCAGTACCCAGGTAGAAAGCCTTC[CG]CTCTTGTGAGAGGCTGAAGCTGCTGAAGTTTGTTTTTGGTTTGGCCTATTTAATGTGTGT	37	12	11804115	R	ETV6	NM_001987	Body	chr12:11801853-11802218	S_Shore
THBD	chr20:23031417-23031834	cg01099875	2.1e-06	0.00053	-0.342	0.068	0.033	0.006	0.027	0.005	-0.006	-0.174		II	TCGGGCTAAAAAGGGTTAAGGTGTAGGAGCACAGAGTCCTCCTTCTGGGGTTGGAAGCTC[CG]TTCCCGGGCAGCTCAGCGTGGATTCCGCTGCGTTCACCTCTTGCCTCCAGGGCCCAGTAG	37	20	23031678	R	THBD	NM_000361	TSS1500	chr20:23028403-23032218	Island
	chr12:22093922-22095025	cg23658477	2.2e-06	0.00054	-0.362	0.072	0.089	0.016	0.074	0.016	-0.015	-0.173		I	CGCGCCTGGGGCCGGAGACCTTCCCCATCCCTGCTCTGCTCAGCTTTGACTTGGGGCGGG[CG]CGACGCCGCGATTTTACAAACCCAAGTAATAGGCGTCCCCTTAAACTTCATTAGACACTG	37	12	22094371	R				chr12:22093954-22095357	Island
MEIS3;MEIS3;MEIS3	chr19:47921946-47922950	cg02141602	2.1e-06	0.00054	-0.365	0.072	0.353	0.045	0.304	0.044	-0.049	-0.139		II	GCGCTCCCCGTTCCCGGTCTCTCCCTTGTCTTGTGGAAATTAAACAGAACCACCAAGGAG[CG]GGATAGGGGATGAGCCAGAGTGAGCCTGCAGAGCTACAGCACGAGGGATTGGGGTTAGGG	37	19	47922822	R	MEIS3;MEIS3;MEIS3	NM_001009813;NM_020160;NM_001301059	TSS200;TSS200;TSS200	chr19:47922251-47922777	S_Shore
R3HCC1	chr8:23145214-23146534	cg04903451	2.1e-06	0.00054	-0.256	0.051	0.027	0.004	0.023	0.003	-0.004	-0.146		I	GCGGCTGCGACGCGCCGAGAGGCCGCGGTGAGTGCAGCAGCACTGGGGGGGTGGTCGTCC[CG]ACCCCCGGGCTCCCGGGTGGGAAGGAGCAGCTGGGCTGCGCGGAGCAGGCCCCCGTGAGC	37	8	23145704	R	R3HCC1	NM_001136108	5'UTR	chr8:23145528-23146006	Island
C1orf229	chr1:247274281-247275995	cg11316386	2.2e-06	0.00056	-0.426	0.084	0.164	0.036	0.135	0.022	-0.029	-0.179		II	GGCCCCGCCGGCCTGAGTCCTGGACAGGTGATTGGCAGGTGAATGAGCTGGAGTGTGCAG[CG]TGCCTGGCTGGGGGCCAGGGAAGATCTGCCGGGACCTCAGGGGCTGCAGGCTGCCAACTG	37	1	247275808	R	C1orf229	NM_207401	TSS200	chr1:247274585-247275757	S_Shore
THBD	chr20:23031417-23031834	cg26324132	2.3e-06	0.00056	-0.361	0.072	0.05	0.011	0.041	0.007	-0.01	-0.191		I	GTGAGAGGCAAACTGTTTAAAAACACCCTTGCCTCTCTCCTCTACTGTCCTCACAACGAG[CG]CCAGGGGGCGGCGCTGTCGAGCTCTAAACAAAGCCAAGGAAGTTGGAGAAGTTTCGGGCT	37	20	23031563	R	THBD	NM_000361	TSS1500	chr20:23028403-23032218	Island
CYTH3	chr7:6310513-6311890	cg05162032	2.3e-06	0.00056	-0.357	0.071	0.051	0.011	0.04	0.006	-0.011	-0.218		II	CCTTAGGATCTCATGGCTCCAGACAGCCTGACTGTAGGAGGGTTCGCAACTGGGCGCCTT[CG]TTCCACAGCGCTCCCATCAACACACCCACTCGGTGCCACAGTGCTACCCCTAGCTTCAAC	37	7	6310773	R	CYTH3	NM_004227	Body	chr7:6311322-6312526	N_Shore
PLEKHG5;PLEKHG5;PLEKHG5;PLEKHG5	chr1:6549852-6551152	cg05836788	2.3e-06	0.00057	-0.459	0.091	0.105	0.026	0.081	0.017	-0.024	-0.229		II	CGGAATCGCCCTGAGCCAGGTTCGCTTCCGCTCTATTGTAAAAAGCTGGATTCTGATCTG[CG]GCCTCCGCGGTGCCCCAGAAACAGCCCGCTTTTCTCTGGGCCCCCTCTTTTTTTTTTTTC	37	1	6551105	R	PLEKHG5;PLEKHG5;PLEKHG5;PLEKHG5	NM_020631;NM_198681;NM_001042663;NM_001042664	5'UTR;Body;Body;TSS1500	chr1:6550083-6551115	Island
CDKL1	chr14:50862830-50864582	cg24455639	2.3e-06	0.00057	-0.351	0.07	0.044	0.008	0.034	0.006	-0.009	-0.217		II	TGGAAGCTTACAGAGTCTGCCTTAATTGTTTTTGGTTCCTTTCCCCCATCTTTCTCCCAA[CG]GACTCCTACTGCTCAAATCTGAGCACACTGGCGGGAAGCGGATGGACCTGGGGAAATTAT	37	14	50864205	F	CDKL1	NM_001282236	TSS200	chr14:50863088-50863563	S_Shore
FKBP1B;FKBP1B	chr2:24272168-24273536	cg13401339	2.4e-06	0.00058	-0.265	0.053	0.056	0.008	0.048	0.006	-0.008	-0.144		I	GATGGGGAAGGCAGGCGGAGACGCCGGACGGGATTCTTGGGGGTCTAGGAGACCATCCTC[CG]CCATCCTCTTCCGCGCTCACCTAGGGGAATGTAGGCGGCAGCTCGGAGGCGGGGGTCTGC	37	2	24272928	R	FKBP1B;FKBP1B	NM_054033;NM_004116	Body;Body	chr2:24272582-24273313	Island
C20orf3	chr20:24974303-24974838	cg06937882	2.5e-06	0.00059	-0.692	0.138	0.246	0.067	0.175	0.054	-0.071	-0.288	Yes	II	ATTTGAGATTCAAAGAGGAATCGAATCTGGAGGAAGTGACAGGCAGAAGAAATCAAAGCC[CG]TTACCAGTGGCACGAGGAATTATCTCTGGAAAAGCCATGTTCAAAATGCAGTGTTAAGAA	37	20	24974362	F	C20orf3	NM_020531	TSS1500	chr20:24972665-24973700	S_Shore
PDE4D;PDE4D;PDE4D;PDE4D	chr5:58883063-58883867	cg00322656	2.4e-06	0.00059	-0.302	0.06	0.031	0.005	0.026	0.004	-0.005	-0.159		II	TTAACTCTGCAGCAGCCTGGCTCAGCTGCAGAGACTGCTGCCTGACAGGGGATGTGCTGG[CG]TCAAGGGGGCCCTCTAGGTGGGTTCCCAGACATTGCAGAGCCGCGCACTCCTTGCTAACC	37	5	58883504	R	PDE4D;PDE4D;PDE4D;PDE4D	NM_006203;NM_001197218;NM_001104631;NM_001165899	TSS1500;Body;Body;Body
ACCN1	chr17:32483425-32484321	cg09152943	2.5e-06	0.0006	-0.315	0.063	0.032	0.005	0.026	0.005	-0.006	-0.181		II	AGAGATGTGGGTGGGAAGGGAGAGCTTAGCCAATGGAAATAAAGTCCTCCCCCCTACACA[CG]CCACTAGAGACAAGATTAAAAGCGAGAGCGAGAGAGAAAATGCTTAAAACAAGTCGCTGA	37	17	32483882	F	ACCN1	NM_001094	TSS200	chr17:32484007-32484280	N_Shore
PDE4B;PDE4B;PDE4B;PDE4B	chr1:66797479-66798457	cg06115810	2.6e-06	0.00062	-0.562	0.112	0.177	0.048	0.129	0.026	-0.047	-0.267		II	CCTCTAATTAAAGGAAAGATTTAAGGGAGAGAAAGGAATAGCCTATGCCTCTTACTTGTG[CG]GGTCAGTGTTCGCTGAATTAGAAGTTATTCCAACATGAACACAATCCTCAGGATGAATGA	37	1	66797599	F	PDE4B;PDE4B;PDE4B;PDE4B	NM_001037341;NM_001037339;NM_001037340;NM_002600	Body;TSS200;Body;Body
	chr3:193788134-193789386	cg14473575	2.6e-06	0.00062	-0.421	0.084	0.061	0.015	0.047	0.009	-0.014	-0.234		II	TCCTCTGAGCGTGGATTCCAACAGGAGCTCTGCCGCCACCCAGCAGGGTGACCTTGAATA[CG]TCTGCCCGCATGGCTGGGCTTCAAAGACCTTGCCTGGGTGATGTGTGAGCACATGTGATT	37	3	193788394	R				chr3:193788481-193789266	N_Shore
	chr1:112531589-112534496	cg06870740	2.7e-06	0.00063	-0.448	0.09	0.029	0.007	0.021	0.004	-0.008	-0.26		II	CCGGAGCCCCCTTCAGTCTGTCAGTTTGAAAGGTACACAATTGGCCCTTCAGGAGGTGGG[CG]TGGGCTCCATTAGCGTTTGCCAGGAGTCCCGGAGCTGTGTGGGATTTGCATACAGTAATA	37	1	112534124	R				chr1:112531559-112533773	S_Shore
CTDSP2;CTDSP2	chr12:58239990-58241226	cg23172590	2.7e-06	0.00063	0.185	0.037	0.043	0.004	0.048	0.005	0.004	0.1		I	CTCCCCCCTCCCCTCCGTACTCCAGATAAACAACCCGCGGCTGCAGCGCCCACCCCCGCG[CG]CCTCCCGGCTCTCGACTCGGCCTCTTCACGGCCAGCTGGAGCTTCCCGCTGGGGGCTGCG	37	12	58240603	F	CTDSP2;CTDSP2	NM_005730;NM_005730	1stExon;5'UTR	chr12:58238840-58241046	Island
KCTD12	chr13:77459065-77461303	cg20248204	2.7e-06	0.00063	-0.53	0.106	0.159	0.043	0.121	0.031	-0.038	-0.24		II	GCTGCAGAGACAAAATGAGATGAAGCTTCAAATCTGCTCTTAATTGCAATTCCCTCTTCC[CG]CAGGGCCTTCGAGGCACTTCACTTCGAAGTGAAGGGGTAAGACTCCGGAACGTTCGGTCT	37	13	77461279	R	KCTD12	NM_138444	TSS1500	chr13:77459322-77461099	S_Shore
ATXN7L1;ATXN7L1	chr7:105516633-105518207	cg18664667	2.7e-06	0.00063	-0.553	0.111	0.245	0.055	0.185	0.047	-0.06	-0.245	Yes	II	GCCTAGCCCCTGAGCCGTTTCCAGCGCTCCCTGCCGTGAGACGAGGGTGGCCCGGGTTTG[CG]CAGGCAACCTTTGGCCAGGAATCTGATTCCTGGGAGAATTCACTTCAGGCTTAACTGCTC	37	7	105517962	F	ATXN7L1;ATXN7L1	NM_020725;NM_152749	TSS1500;TSS1500	chr7:105516844-105517963	Island
KCNK17;KCNK17	chr6:39280746-39281690	cg02883595	2.8e-06	0.00065	-0.617	0.124	0.113	0.032	0.078	0.025	-0.034	-0.306		I	CCCAGCTCCCAGTTCGCAAACGTGCGCCCGGGTTCCCCCTCTGGAAGCGGCCAGGTGTGG[CG]TTTAGCTCTTTGCCACGGGTGCGGGTGCGACCAACCCCCAAGCAGGCTCAAACGCGCCCT	37	6	39281421	F	KCNK17;KCNK17	NM_031460;NM_001135111	Body;Body	chr6:39281135-39282215	Island
KCNK17;KCNK17	chr6:39281095-39282548	cg02883595	2.8e-06	0.00065	-0.617	0.124	0.113	0.032	0.078	0.025	-0.034	-0.306		I	CCCAGCTCCCAGTTCGCAAACGTGCGCCCGGGTTCCCCCTCTGGAAGCGGCCAGGTGTGG[CG]TTTAGCTCTTTGCCACGGGTGCGGGTGCGACCAACCCCCAAGCAGGCTCAAACGCGCCCT	37	6	39281421	F	KCNK17;KCNK17	NM_031460;NM_001135111	Body;Body	chr6:39281135-39282215	Island
PTP4A1	chr6:64281610-64283989	cg17693967	2.8e-06	0.00065	-0.376	0.075	0.416	0.055	0.358	0.05	-0.058	-0.139	Yes	II	TACAAAGGATGCATGTGATTTCGAAATGCCACAATTGAGCCAACTGCAGTTGCACGCGTA[CG]TAGTATAGAGAGGTGTGATCAAAAAAAGAATATAGGGAGCATAGGGCTTCGTCTGCATCA	37	6	64281643	R	PTP4A1	NM_003463	TSS1500	chr6:64282151-64283736	N_Shore
SEMA5A	chr5:9545663-9546913	cg04555220	3.2e-06	0.00071	-0.521	0.105	0.26	0.058	0.203	0.053	-0.057	-0.219	Yes	II	GGCTTCAGGTACGTGCGGTTCCCTCGGCTAAATCTGGCCCGGGGGATGGGGGGCAGGGGC[CG]TCTGGTCCTCCGGAACTCGAACTTTGTGATTTTGTTCTTTCTGTGTGACATCCTCATCCG	37	5	9546695	F	SEMA5A	NM_003966	TSS1500	chr5:9544692-9546715	Island
HFE;HFE;HFE;HFE;HFE;HFE;HFE;HFE;HFE	chr6:26087431-26088480	cg08320659	3.2e-06	0.00071	-0.536	0.108	0.106	0.03	0.073	0.017	-0.033	-0.314		II	AAACAGGAAGTTCTTCCCTGAGTGCTTGCCGAGAAGGCTGAGCAAACCCACAGCAGGATC[CG]CACGGGGTTTCCACCTCAGAACGAATGCGTTGGGCGGTGGGGGCGCGAAAGAGTGGCGTT	37	6	26088202	R	HFE;HFE;HFE;HFE;HFE;HFE;HFE;HFE;HFE	NM_139010;NM_139009;NM_139008;NM_139007;NM_139006;NM_139004;NM_139003;NM_139011;NM_000410	Body;Body;Body;Body;Body;Body;Body;Body;Body
SPSB1	chr1:9354451-9355377	cg26352795	3.2e-06	0.00072	-0.48	0.097	0.545	0.07	0.468	0.07	-0.077	-0.142	Yes	II	CAGTCTGTAGCATCAGAAACTGGTCATGAGTTGAGTTTTAACAGGTGTTCATGGTAAAAG[CG]CCATCCCTGGTGACTAAGGTTTGATGTCCTTGGAAGAATTTTCTCGTTGGGGGGGCTGGG	37	1	9354739	F	SPSB1	NM_025106	5'UTR
KCND3;KCND3;KCND3;KCND3	chr1:112531589-112534496	cg00852622	3.2e-06	0.00072	-0.378	0.076	0.067	0.014	0.055	0.013	-0.012	-0.18		I	GCCGCGACGGCCCTTGGCGTCACGTAGAGACCTTTCCCAGAGCTCGCGGGGTGGAAGTGG[CG]TCGGGCAGGACCAGATGGACTGGCCCCCAGCCTCTGGTAGACACACCGCCGGCTCGCCGA	37	1	112531653	R	KCND3;KCND3;KCND3;KCND3	NM_172198;NM_004980;NM_004980;NM_172198	5'UTR;5'UTR;1stExon;1stExon	chr1:112531559-112533773	Island
ACCN1;ACCN1	chr17:32483425-32484321	cg02254574	3.2e-06	0.00072	-0.574	0.116	0.129	0.038	0.092	0.027	-0.037	-0.285		II	TTCAGGTTGATCGAATTTCAGAGAAGAGCTCCCAGTCCTCGGGCTCTGCTTAAACCTTGA[CG]TTCAGGGGAGAGAACGCAAGGCAAGCATCGCGCCAGATGCTGTGAGTTTATCCTGAGAGC	37	17	32483640	R	ACCN1;ACCN1	NM_001094;NM_001094	1stExon;5'UTR	chr17:32484007-32484280	N_Shore
PHLDA3	chr1:201437406-201439039	cg00785170	3.3e-06	0.00074	-0.383	0.077	0.137	0.023	0.114	0.026	-0.023	-0.166		II	GCACGCCATGGGGCCCCCAGCCTCTGCATCAAGCCCATGTTGGGTTCCTCCTCCATCGCC[CG]ATTTCTCTGTGCAGCACCCAAGAGAGGCTGTCCATCGCTGCCTCTGCTTGGACAGTTCAC	37	1	201438757	F	PHLDA3	NM_012396	TSS1500	chr1:201437519-201438648	S_Shore
LYNX1;LYNX1;LYNX1;LYNX1;LYNX1;LYNX1	chr8:143858227-143859619	cg15511327	3.4e-06	0.00075	-0.4	0.081	0.048	0.011	0.036	0.006	-0.012	-0.246		II	CCTTTGGCGCACCCGCCTCGCTGCCCATGGCCTCCGCCTGCCTCCCCTGCGCTCAGCTCC[CG]CTTCTGGTCCCTGTAGCAAAGCTGGAAGGCAGGCCTGCAAGGCAGCCCCTTGCTCCGTGG	37	8	143859410	F	LYNX1;LYNX1;LYNX1;LYNX1;LYNX1;LYNX1	NM_023946;NM_177457;NM_177476;NM_177457;NM_023946;NM_177477	1stExon;5'UTR;TSS1500;1stExon;5'UTR;TSS1500	chr8:143858279-143859411	Island
SMOC1;SMOC1	chr14:70345717-70346793	cg10979891	3.4e-06	0.00076	-0.395	0.08	0.064	0.015	0.05	0.009	-0.014	-0.217		II	ATTATTAGCCAGGTGAGCCTTCTGGTGGGTGCCGGCTGCTGGGGCTCTCTCAGGCTTCCT[CG]GGCAGGAGTGCCGGGAGAAAGTTACTCTTTATCCCACTCTCTCCCGGGGCCTACTCCCGC	37	14	70345898	R	SMOC1;SMOC1	NM_001034852;NM_022137	TSS1500;TSS1500	chr14:70345943-70346527	N_Shore
ZNF530	chr19:58110822-58111794	cg23854009	3.6e-06	0.00077	-0.333	0.068	0.076	0.015	0.061	0.011	-0.015	-0.198	Yes	II	TTCCCCTCCACCTTTCTCCATAGCAACGGGGTCATTCCTCCCTGAGGTCCAGGAGAAGGG[CG]ACCTCTGCCAGCCCAAGAAGCGGTGAGAACTACATTACCCAGAGGCCCGTGAGCCAGGTT	37	19	58111128	F	ZNF530	NM_020880	TSS200	chr19:58111229-58111770	N_Shore
C11orf97	chr11:94245212-94246136	cg10912360	3.6e-06	0.00078	-0.394	0.08	0.204	0.039	0.17	0.026	-0.034	-0.166	Yes	II	CTTCCCGATAGCCTGCCTGAATTCAGGGTCTGGGCATCAGCTCCAATTTAATCATAGTGG[CG]TTATTCTGAAAGGAATTAACACACACACACACACACACACATTTATATGTATACCATTTT	37	11	94246091	R	C11orf97	NM_001190462	Body	chr11:94245546-94245891	S_Shore
MYO5C	chr15:52586899-52588385	cg06687489	3.6e-06	0.00078	-0.436	0.088	0.177	0.036	0.137	0.027	-0.04	-0.227		II	GCAGAAAGGAAGCTTCTGAGGAATGCTCTAGTGTTTCCCAGAGTCAGGGTATATGAAAGG[CG]CTTTAGAAACTGTGGTGTTTGTACTGTTGCTAACAGTACAGATGTTAGGCAAAGAGCCTA	37	15	52587077	F	MYO5C	NM_018728	Body	chr15:52587353-52588172	N_Shore
ADAM12;ADAM12	chr10:128076234-128077466	cg16257029	3.7e-06	0.0008	-0.26	0.053	0.483	0.038	0.447	0.039	-0.036	-0.074		II	CACATGCGGCGGCACGGTCCAGCTTTTCAGGCTGAAGCTGGAAACGATGACTCTGCTACT[CG]CTCCCCGGCTCTCTGGGAACCCTCGGAGTGCGGGTCAGGTCTCCACCGCGGCCCACAGCC	37	10	128077369	R	ADAM12;ADAM12	NM_021641;NM_003474	TSS1500;TSS1500	chr10:128076155-128077482	Island
SLC35C1;SLC35C1;SLC35C1	chr11:45825393-45827521	cg27363529	3.7e-06	0.0008	-0.243	0.049	0.581	0.035	0.545	0.042	-0.035	-0.061	Yes	II	CTAGCCCCTTAGTTTTACCATGAAGATAACTCAGGCCGTCGGAGAAAGTGGCCTGCCCAA[CG]CAGGTGCTAGAGCGCGAACCAAGAGAAGTCGATCCTCCTGGTCTCCCCGGCTGCCTGGTG	37	11	45825469	R	SLC35C1;SLC35C1;SLC35C1	NM_001145266;NM_018389;NM_001145265	TSS200;TSS1500;TSS200	chr11:45825615-45826872	N_Shore
ETS2	chr21:40176769-40178548	cg22703724	3.8e-06	0.00081	-0.48	0.098	0.068	0.021	0.051	0.011	-0.017	-0.249		II	AATCTGACGTGGCAGGTTATTCATCCTAAGGTTCAGTTCCCACCTGTGTAAAGTGGGAGC[CG]CAAGTCCTCCGAGAGTGACGATGATGTGCGTGGAGTGCCCAGCCCAGATTGAAGCGCGGC	37	21	40177003	R	ETS2	NM_005239	TSS1500	chr21:40177002-40178667	Island
CCL28;CCL28;CCL28;CCL28	chr5:43396445-43397637	cg13041796	3.8e-06	0.00081	-0.254	0.052	0.255	0.028	0.227	0.028	-0.028	-0.111	Yes	I	GGCCTAGCCTACCGCGGGCTGCCCTTCACAGAGCTGCAGGAGAAAACGTTGTATTGTGCA[CG]CATTCCCTAACCCTTACTAGTTTTTTTTTTTTTAATTGATCGGCCAGCTTTTGATGCGGG	37	5	43397409	R	CCL28;CCL28;CCL28;CCL28	NM_001301875;NM_148672;NM_001301874;NM_001301873	TSS200;Body;Body;Body	chr5:43396897-43397364	S_Shore
RARA	chr17:38465125-38465798	cg20601137	4e-06	0.00084	-0.22	0.045	0.281	0.029	0.252	0.021	-0.029	-0.104		II	TCTGCTCAGGGCAGGCAGGAAGAAATGTCTATTTTCTCCTGTTTCAGGTCATCCTATCCT[CG]AGTTATCCATATGCTGTGTATTTGAGACAGGGAACTGTTCCTGTCCCCAGCCGATGACCA	37	17	38465217	F	RARA	NM_000964	TSS1500
FOXK2	chr17:80476977-80478634	cg01137065	4e-06	0.00084	-0.252	0.051	0.032	0.005	0.027	0.004	-0.005	-0.159		II	CGTGTATATTTTTAAACTGTGTGCTGACGACAGTTAAGTAAATGTGATTCAGAACTTCTG[CG]TATTTTGCAGGACAGTTTTGACACAATGACATGACTCGCTAGCCAGGAAAGATAACGACA	37	17	80477010	F	FOXK2	NM_004514	TSS1500	chr17:80477098-80478553	N_Shore
LRRFIP1	chr2:238535436-238537080	cg21532103	4e-06	0.00084	-0.359	0.073	0.886	0.02	0.861	0.029	-0.024	-0.027		II	TCCTAGAGGCTGGGGACCCACCAGAGAAGTGACAAGTCCTTGATCTCAGGGGGCAGACAG[CG]GGGAGAAGGATGGATGCTAGCACGGAGAACACGCGTGTAAAGACAGAAACGCACACATCC	37	2	238535538	R	LRRFIP1	NM_001137550	TSS1500	chr2:238535561-238536840	N_Shore
RPS6KA6	chrX:83441905-83443902	cg17718280	4e-06	0.00084	-0.376	0.077	0.31	0.143	0.26	0.163	-0.05	-0.16		II	GACTCCAAGAGTATCTCTTTGCAGGGCTCACGAAGAGCAGGTGTCTTATATGCCAAACCA[CG]CCCATTTCGATACTTAGTGACAAATACTAGGGCAGGGATTTTAGTACATCATACATTATC	37	X	83443715	R	RPS6KA6	NM_014496	TSS1500	chrX:83442396-83443335	S_Shore
TMEM164;TMEM164	chrX:109245257-109246812	cg07911663	4.1e-06	0.00085	-0.264	0.054	0.254	0.073	0.219	0.081	-0.035	-0.136	Yes	II	GAAAGGGGAGAGAAGATGCCTTTCTGGCCTTGCATGAGTCGTGGCAGAAAGGAGGAATCG[CG]AAGAGGAGCCGGCCATACCCAGCACACACCCCGAAGCCAAGCTGCTCATTACTAGAAAGG	37	X	109245325	F	TMEM164;TMEM164	NM_032227;NM_017698	TSS1500;TSS1500	chrX:109245900-109246673	N_Shore
PDLIM1	chr10:97048629-97049448	cg08799394	4.1e-06	0.00086	-0.447	0.091	0.472	0.07	0.398	0.05	-0.074	-0.157	Yes	II	TAGGCTGGTGGCTGGAAAGGCAGTGTGTACCTTTGAGAATAATCAGAGGTCTCTGTGGGA[CG]AGGCAAACAGGTGGAAGATAAGGCCCAAAAACTGGCCCGCCTACTCTTTTAGGGGGGTGA	37	10	97049193	F	PDLIM1	NM_020992	Body	chr10:97050185-97051124	N_Shore
PART1;PART1;PDE4D;PART1;PDE4D	chr5:59783290-59784459	cg26353176	4.1e-06	0.00086	-0.467	0.095	0.085	0.025	0.068	0.016	-0.017	-0.199		II	ATGCATTAAGGCAGGAACTGGCAGGCCTCAGGGTACGCCAACTATAGGACTCGTGCTTCT[CG]TACGCTGGGCTATAATCTATGAAACTGAGCTCCAGAGCCAGCCAATCACTTAGCTCCTCA	37	5	59783906	R	PART1;PART1;PDE4D;PART1;PDE4D	NR_028508;NR_024617;NM_001165899;NR_028509;NM_001165899	Body;Body;5'UTR;Body;1stExon
PTCH2	chr1:45285334-45286312	cg00329697	4.2e-06	0.00087	-0.386	0.079	0.038	0.009	0.03	0.006	-0.008	-0.207		I	CCGGGTGCGGAGTCCTTTGCGGAGCTGGTGTTCGTCCCAGGGGTTAAGGTCCTGTCCCGC[CG]TCCTTACCCGCAGTAAGCCTCCGGGCTTAGAGAGAGGGACGGGGAAACAGACGGGCACAG	37	1	45286062	R	PTCH2	NM_001166292	3'UTR
PHF19	chr9:123630572-123631821	cg03808351	4.2e-06	0.00087	-0.562	0.115	0.192	0.053	0.147	0.037	-0.045	-0.236		II	CGGCCTGCAGCGTCCTGGCGATGGCGCCCTTCTTCAGCGCGCCGCCTTTCTGGGGGGAGA[CG]AGGGCCCCAGTCAACCACCAGGTCCGGGTGGACCACGCGAGTCAGCACGCGGCTGTCTAT	37	9	123631620	F	PHF19	NM_015651	Body	chr9:123631106-123631672	Island
TMBIM1;PNKD	chr2:219156552-219157602	cg12804532	4.2e-06	0.00088	-0.229	0.047	0.137	0.015	0.12	0.015	-0.016	-0.12		I	ACACAGAAATGCAGGGAAGAAAGTAATTTCTCTCCACCCCTCCTAGTTCCCAGGGGGAAG[CG]TTCGCTTTGGGTCCTTCTTTGGCTATTACATTTCTGTATGTATTTTGTTTTTCTACAGTG	37	2	219157511	F	TMBIM1;PNKD	NM_022152;NM_015488	TSS1500;Body	chr2:219156977-219157380	S_Shore
ABCC3;ABCC3	chr17:48711893-48712554	cg05599550	4.4e-06	0.0009	-0.487	0.1	0.307	0.058	0.243	0.061	-0.064	-0.208	Yes	II	AACGTGACCTTCTCAAAGATTCCTTTTTTACTAGGAAAGATTGTTAAATCCCTCTCCCTA[CG]TCCCCTACTCAATGACTCATCGGCCCCACGGACTTGTTCGGGAGTGGGAGCGCCTGTGTA	37	17	48711902	F	ABCC3;ABCC3	NM_001144070;NM_003786	TSS1500;TSS1500	chr17:48712050-48712705	N_Shore
FEV	chr2:219849062-219849725	cg23837867	4.5e-06	0.00091	-0.491	0.101	0.477	0.072	0.4	0.063	-0.077	-0.162	Yes	II	TTGTGGGCTTGACAAAAGGGCCCCGGGCCAAGGCTTAAGGGGGGTGCTGTGGTCCCCAGG[CG]CGAGGCTGGGGGCCCGGGCCACCCGGCTCCTCCTCCCGGAGCCTGGTCCAGGCGCGCTGC	37	2	219849133	R	FEV	NM_017521	Body	chr2:219848919-219850541	Island
	chr10:77168572-77169777	cg11942936	4.5e-06	0.00092	-0.273	0.056	0.295	0.037	0.264	0.032	-0.03	-0.103		II	TCTTTTTAAGTCATAGGAACAGAAGCATCTGCAGACTAGGATCCCAGGCCCAAACTTGCA[CG]TGAGATTTGTTGAAACTTAGGTCATTTGGTACTCCTGACACCTGCCTGGCCCAGGGGTCC	37	10	77169689	F				chr10:77155128-77169600	S_Shore
	chr3:156806144-156808087	cg00673344	4.5e-06	0.00092	-0.457	0.094	0.284	0.052	0.23	0.055	-0.054	-0.19	Yes	II	AGGCTCTCAAATAAATATTCGTGCAATGTTTTGAGAAGTAGAAAGTGCTAGGCACGTAGG[CG]TTCAGGAGACAGTCACGGTACTCGTTTCCAGACAGAAGTCATGAGGAACAAGAGGGAAGG	37	3	156807691	F				chr3:156806688-156807069	S_Shore
TACSTD2	chr1:59041829-59043451	cg16080552	4.6e-06	0.00093	-0.463	0.095	0.305	0.057	0.247	0.056	-0.058	-0.191		II	ACTCACCTGTAGGCTTCTGGGGACCCGCCCTCGGCGCGGCCTCCTGCTACAGACCTGGCG[CG]TCTGGGCCGCTCTCCCGGCAGAAAGTCTAAAGAGTTTCATTGCAAAGTGTGGCTCGCGAC	37	1	59043199	F	TACSTD2	NM_002353	TSS200	chr1:59042013-59043295	Island
HIC1	chr17:1956804-1957795	cg11144056	4.7e-06	0.00094	0.237	0.049	0.024	0.003	0.027	0.004	0.004	0.156		I	GGTGCGGGGCGGAGGCGGAGCGTGGGCCGCGGAGATCCGGCGTTCGCAGGAGGCTTGGTG[CG]CGGCGGGGCTGCACGGGGCCACTTCCGGAGTAGTACTGCGAGCAGCGGCGCGACAGTGCG	37	17	1957410	R	HIC1	NM_006497	TSS1500	chr17:1952919-1962328	Island
CAPN1;CAPN1;CAPN1;CAPN1	chr11:64948232-64949860	cg14791734	4.8e-06	0.00095	-0.202	0.042	0.038	0.004	0.034	0.004	-0.005	-0.119		II	ATGCTTGCATCCACAACATGCAAGACTGCAGCAGCTGCTGGGCTGGGGCTGCGAGACCAG[CG]AAAAGCCCTGACTTGGGGGGGTCTCGGGAGTCTCTGCAGTCTCCCCACCCACACCCCCGG	37	11	64948320	R	CAPN1;CAPN1;CAPN1;CAPN1	NM_001198868;NM_001198869;NM_005186;NR_040008	TSS1500;TSS1500;TSS1500;TSS1500	chr11:64948715-64949060	N_Shore
EDARADD;EDARADD	chr1:236558110-236559608	cg09312999	4.9e-06	0.00097	0.353	0.073	0.399	0.051	0.448	0.058	0.049	0.124		II	TCTTCATAACCAATTCCAACGTGTTCTCACTTAAGTAATGGGTATAAAACCCCACTTAAG[CG]TAATATTTTAAATATTTGAAGCCATCTTTTCTGAGAGAACCCGAAGCTGTTTTTTCTAGA	37	1	236558142	R	EDARADD;EDARADD	NM_080738;NM_145861	TSS1500;Body	chr1:236558459-236559336	N_Shore
DNAH9	chr17:11501331-11502686	cg15094819	4.9e-06	0.00098	-0.334	0.069	0.069	0.014	0.055	0.008	-0.014	-0.198	Yes	I	GCCTGGGAGCGTTGCGCGGGGAGTGCTGAGGCGGAGCAGCTGCTCCAGGCCTTCCTGGGC[CG]CGATGCTGCCGAGGGGCCGCGGCCGCTGCTGGTGGTGCGGCCCGGGCCCAGGGGCCTGGC	37	17	11501999	R	DNAH9	NM_001372	1stExon	chr17:11501631-11502328	Island
LINC01099;LINC01099;LINC01098	chr4:178828712-178829530	cg27363247	5e-06	0.00099	-0.506	0.104	0.093	0.028	0.066	0.013	-0.026	-0.284	Yes	II	TTTTTCTCCTCTGGAACATGTGACACTGTCAACACTTCCTGGAAATCCTGCACTCTCTCA[CG]ATGTGCTCTTGTACTCCTCCTGCTTTTACTGCTGTCTTCTCAGCTTTTTCCTACTCCCTA	37	4	178829142	R	LINC01099;LINC01099;LINC01098	NR_108093;NR_108092;NR_028342	TSS200;TSS200;Body
PTGFRN	chr1:117452218-117453575	cg08936785	5.2e-06	0.001	-0.522	0.108	0.296	0.062	0.232	0.057	-0.064	-0.215		II	CTCCAGCGTGATGGAACGCGGGGTGTCCCGGGATAGGGCTAAAGCGATGGGATTTCCAGA[CG]AGTCTTTCCCAGGCCAACTTTTAAAGGTCGGAGGAAAGTTTCTCGTGGGGTGGGGGCCCA	37	1	117452320	F	PTGFRN	NM_020440	TSS1500	chr1:117452203-117453452	Island
CLK2	chr1:155242639-155243692	cg07477187	5.4e-06	0.001	0.268	0.055	0.025	0.004	0.029	0.004	0.004	0.173		I	CTCCGGCTCTGGCCTCTCCGCTCCGCCGCCGCCGCCGTGAGCGAGCACGTACGCACGGAC[CG]ACGTCCTGCGTCGCTTCCCAGCTACCCCCTGGGCTCCGCCCCCAGGACCGCGCGCGCCAC	37	1	155243300	F	CLK2	NM_003993	TSS200	chr1:155242861-155243436	Island
CDKL1	chr14:50862830-50864582	cg22794405	5.3e-06	0.001	-0.358	0.074	0.366	0.049	0.311	0.049	-0.055	-0.15	Yes	II	GGTTCCTTTCCCCCATCTTTCTCCCAACGGACTCCTACTGCTCAAATCTGAGCACACTGG[CG]GGAAGCGGATGGACCTGGGGAAATTATGAAATCATGTCAGTTGCCACTGGGCAGAGTGCC	37	14	50864238	F	CDKL1	NM_001282236	TSS200	chr14:50863088-50863563	S_Shore
CDKL1	chr14:50862830-50864582	cg04455015	5.4e-06	0.001	-0.358	0.074	0.493	0.056	0.433	0.055	-0.059	-0.12	Yes	II	CTGGAAGCAGTACCCGAGGAGAGAAAATTAACACAGTGTCTATGAAACAGGGGCCAATCC[CG]TGTCAAGCAGCATGCTACTAAATGTAAACCCAGGAAGGGTTCAGAAAGGAGCCTGGAGCT	37	14	50864415	F	CDKL1	NM_001282236	TSS1500	chr14:50863088-50863563	S_Shore
PAK6;PAK6;PAK6	chr15:40530695-40532045	cg01279378	5.2e-06	0.001	-0.24	0.05	0.385	0.033	0.349	0.031	-0.036	-0.094		I	GGTGGTCAGGCTGCCTGTGTGTGTCCTCTGGAGGTGTTGGGACAGAAGGGCAGTCTTGTC[CG]AGCTGACTGGAGTCCTCCCGGGCTGGCTCTGAACTCATCTCCCACGGGGATGTTTCGGTA	37	15	40531871	F	PAK6;PAK6;PAK6	NM_001128628;NM_001128629;NM_020168	5'UTR;5'UTR;TSS200	chr15:40531244-40531589	S_Shore
QTRT1	chr19:10823358-10824031	cg20702802	5.2e-06	0.001	0.378	0.078	0.773	0.044	0.814	0.032	0.04	0.052	Yes	I	CGCCGTCCGCACCAGCATCGTGGAGAAGCGCTTCCCGGACTTCGTGCGGGACTTCATGGG[CG]CCATGTACGGGGATCCCACCCTCTGTCCCACCTGGGCCACTGACGCTCTGGCCTCTGTGG	37	19	10823868	F	QTRT1	NM_031209	Body	chr19:10823618-10823878	Island
NSUN7	chr4:40751583-40752989	cg18132212	5.2e-06	0.001	-0.26	0.054	0.103	0.016	0.09	0.013	-0.013	-0.126		I	GGTGAGGTCCAGGAACTGTGCAAGAGGCCTCTGGCTCGGAGGGGCTGAAACAGGTGTCTC[CG]CGCGCTGGGGGAAGAGCGACTCTCCCGGCAACAGGTAGCACCCGCCAAATCCCGCGGGAA	37	4	40751843	R	NSUN7	NM_024677	TSS200	chr4:40751842-40752493	Island
LYN;LYN	chr8:56791465-56793461	cg02410887	5.4e-06	0.001	-0.397	0.082	0.188	0.035	0.152	0.028	-0.036	-0.191		II	AATGAAATAACGCCAGCATTCCTGCATGCGGGCAGTGCGGGCCCTGTACAGAAAGGTACA[CG]AGATAGGCATCCTCACATCCATTGTCCTGGGAGGAAACTGAGGCTTTGAGAAACGGAGAA	37	8	56791798	F	LYN;LYN	NM_002350;NM_001111097	TSS1500;TSS1500	chr8:56792115-56793325	N_Shore
	chr1:91316029-91317664	cg11159604	6e-06	0.0011	-0.274	0.057	0.507	0.039	0.452	0.045	-0.054	-0.107		II	ACTGCTGTCAAAATCGCCTGCATGGAACCATCCCTGACCTGGACTAACAGCATGTATTAG[CG]TGACAGAGACTAAAAAGCTAAGAACCGCCGTGCGATGGCCGGCTTTGGGCACCGGGGGTG	37	1	91316223	R				chr1:91316249-91317390	N_Shore
LAMC2;LAMC2	chr1:183154917-183155852	cg12552165	5.8e-06	0.0011	-0.194	0.04	0.582	0.03	0.555	0.028	-0.027	-0.046		II	GGTGGAGAGGACCCTGTTGTGACTCTCCGACTGACTTGTCTTCCTTGATGTCCTTTAAGC[CG]GAGCTGATTCGGGCTGCTGCCTTATTTCTGAGTTAGCGCTCTTAAGATTGGGCCTCCCAG	37	1	183154981	R	LAMC2;LAMC2	NM_018891;NM_005562	TSS200;TSS200
DIP2C	chr10:735116-736313	cg15744049	5.6e-06	0.0011	-0.435	0.09	0.079	0.021	0.06	0.012	-0.019	-0.244		II	TTGTTAATGAACATTTTAAGAGGCGGAGACGGAGCGCTAGGCTGGAAGTTTCGAATGCAA[CG]ACCAGCAGATGACCTTGAGCGACTCTGAGCCTTTGCCTGGAGGGTCAGTGTCCCCATCTG	37	10	736221	F	DIP2C	NM_014974	TSS1500	chr10:734707-735606	S_Shore
	chr12:63025179-63026708	cg25707722	6e-06	0.0011	-0.419	0.087	0.073	0.019	0.057	0.011	-0.016	-0.22		II	GGCTGCTCCCTGGCTCTGTTCTAAATTAATAAGGCCAATCAGAAATGCACAAAGCCTGGA[CG]GCCAATCATTCTTCTCGAGGCTTTTGCCATCTCCTCCGCGGTCAGATAAATCATGTTAAA	37	12	63025490	R				chr12:63025588-63026213	N_Shore
DUSP6;DUSP6	chr12:89746893-89748350	cg20143530	5.7e-06	0.0011	0.29	0.06	0.037	0.006	0.044	0.007	0.006	0.167		II	TAAAACAATGTAGAGTGCAGAAACAAACTCTTAGGTCAGTCCAGTGCTTTTACTGTATTC[CG]CTCCGGCGGCGTGGGGAGTTACAAGCCATTGTTCGGGGGAATCTATATCTCTCCCCCCGC	37	12	89747082	R	DUSP6;DUSP6	NM_022652;NM_001946	TSS1500;TSS1500	chr12:89745168-89748144	Island
STXBP6	chr14:25518536-25520106	cg11775837	5.9e-06	0.0011	-0.287	0.06	0.072	0.01	0.059	0.01	-0.012	-0.171		I	GGCCCTGAGCCAAAGACCCGGGAGAAACCGATCTGGGTGCAAGAGCCGGTGCGACTTTCA[CG]GCTTGTGGGAAGTTTGTGGGCTAGAAAGGTGGGCTGCTTCTGTGAGCTTCTCTGTGAGAC	37	14	25519611	R	STXBP6	NM_014178	TSS1500	chr14:25518424-25519612	Island
C14orf43	chr14:74253219-74254415	cg05165025	5.8e-06	0.0011	-0.555	0.115	0.105	0.033	0.072	0.018	-0.032	-0.307		II	GCTTGGGGACAATTCCGGTTTGGTTTTCTGAAAATGCGTAGGGTTGTTTTCCCAAACTTC[CG]AGCTACTCTGCTCTTCGTCCCAGGAAGGCCAAGCAAATAAAAGTCCGGGGAAAGTTCCTT	37	14	74253312	R	C14orf43	NM_001043318	5'UTR	chr14:74253387-74254188	N_Shore
WFIKKN2	chr17:48912055-48912769	cg14074284	6.2e-06	0.0011	-0.234	0.049	0.693	0.03	0.657	0.027	-0.036	-0.052		II	GTCCTTTCCTCCGATCTGAAATGGAGGTGCAGTTTGTTGTGAGGATTAAATGAGATGATG[CG]TTCAGAGAAGCCACACGTGTGAAGAGCCCAGTGCATCTGGCAGCTGGTACCACCAGGACT	37	17	48912075	F	WFIKKN2	NM_175575	TSS1500
	chr17:64830900-64831804	cg12522342	5.8e-06	0.0011	-0.292	0.061	0.394	0.04	0.355	0.043	-0.039	-0.099	Yes	II	GATCGCGCACCCTGGAAGGGGCAGTGTGGTGGGGAGCGCGGGCGTGTGTATGCGCGTGTG[CG]TGTGTCTGTCTGTCCATCTGTCTGTCCCAAGGATGTATCGGGGGAGATGATGACGCCCCC	37	17	64831573	F				chr17:64831193-64831574	Island
SPINT2;SPINT2	chr19:38754507-38755882	cg27176870	6.2e-06	0.0011	-0.291	0.061	0.048	0.008	0.041	0.006	-0.007	-0.148		I	AGGCTTCCAAGAAACGCGTGTCTGCCGCCCCCTCCTCCCACCCTGAGGCCAGTCCTAGAG[CG]AAGGCCCTCCTCCGACGTCGTCACCAAGCCCAAGGGAAGGGTGGCAGGTGCTCAGCGGGC	37	19	38754930	F	SPINT2;SPINT2	NM_021102;NM_001166103	TSS200;TSS200	chr19:38754846-38755699	Island
FEV	chr2:219849062-219849725	cg15138883	6e-06	0.0011	-0.53	0.11	0.173	0.046	0.128	0.035	-0.045	-0.26	Yes	I	GTGGGCTTGACAAAAGGGCCCCGGGCCAAGGCTTAAGGGGGGTGCTGTGGTCCCCAGGCG[CG]AGGCTGGGGGCCCGGGCCACCCGGCTCCTCCTCCCGGAGCCTGGTCCAGGCGCGCTGCGC	37	2	219849135	R	FEV	NM_017521	Body	chr2:219848919-219850541	Island
RBM9;RBM9	chr22:36423852-36425570	cg27137430	5.5e-06	0.0011	-0.377	0.078	0.425	0.056	0.366	0.051	-0.059	-0.139	Yes	II	GGCCAGGGAGTGGCTCCTGCTTGCGGTACTAGTTGTACAGAGTTAAGTCCTGAGTTTACT[CG]CCTGAGCACCTTGGTTCCCGGAGAGGGAATGGGCACTCTGTGAGAGGCAGGCTATTTGCC	37	22	36425366	R	RBM9;RBM9	NM_001082578;NM_001082579	TSS1500;TSS1500	chr22:36424219-36425303	S_Shore
UNC84B	chr22:39151181-39152504	cg25884379	6e-06	0.0011	-0.273	0.057	0.046	0.008	0.038	0.005	-0.008	-0.168	Yes	II	GGCCCTTGGTGCACTCTCGGTGAGGCTGTCGAGGGCTTGCTCAACACCCGGCACCAGTGC[CG]TTGTCCTCTTAGCCGGCCATTTCTACACCCATTTTTCAGACAAGGAAACAGGTTGCTAAT	37	22	39152460	R	UNC84B	NM_015374	TSS1500	chr22:39151457-39152476	Island
PARVB;PARVB;PARVB	chr22:44419691-44420926	cg02076260	6.1e-06	0.0011	-0.295	0.061	0.441	0.043	0.387	0.045	-0.054	-0.122	Yes	II	AAAAATTTTTTTTTTTAAATTTTTTACTGCGTGTGCTCACGAAACACTACCAACCTCGTA[CG]TTTTAAAGATTGTTAGAGTTGCAAGGGATAGTCTGGTGTCTTTAAGTGTACCGCTTGCCC	37	22	44420903	F	PARVB;PARVB;PARVB	NM_001243386;NM_001003828;NM_013327	TSS1500;Body;Body	chr22:44419824-44420790	S_Shore
UBE2E2	chr3:23243675-23245692	cg10397322	6.1e-06	0.0011	-0.368	0.077	0.085	0.019	0.07	0.012	-0.015	-0.179		II	CAGGCTTAGCCTGGAAGAAGTTTCCAGGCCAACGTGAAGTTTTCCTGTCTTGGGTACATG[CG]AGCCCCACGCGTCTGCGAGTTTGGGTTAGTGTGTCAACAGGGTCAGTCCCCGTATCTACT	37	3	23244051	R	UBE2E2	NM_152653	TSS1500	chr3:23244050-23245071	Island
TES	chr7:115850116-115851867	cg20879085	6.1e-06	0.0011	-0.281	0.059	0.059	0.011	0.05	0.007	-0.01	-0.162	Yes	I	ACGCCCAGAGAATCCCTTCGGAGACCAGGTCAGGGTCACTGAGCTTGCCCAGCAGGGCGC[CG]CCTCGGACGCCGCCCCGCCTCTCACCTTGCCAGCGCCGCGCTCGGGCCGCGAAGGTGCGT	37	7	115850441	R	TES	NM_015641	TSS200	chr7:115850370-115851028	Island
MMP16;MMP16	chr8:89339068-89340501	cg05033271	5.9e-06	0.0011	0.285	0.059	0.076	0.013	0.086	0.012	0.01	0.132		I	ACACACACACACAGAGACACACCGCGACACACACACACACACGCGCGCATACACACAGCC[CG]ACACACACGCACGCGCGCTTCTTAAAGGAGACGGCTCATAAAGGATTCCCCACTACGGTA	37	8	89340069	F	MMP16;MMP16	NM_022564;NM_005941	TSS1500;TSS1500	chr8:89339965-89340481	Island
DHRS3	chr1:12654813-12656595	cg17468563	6.9e-06	0.0012	-0.178	0.037	0.515	0.025	0.488	0.026	-0.027	-0.053		II	CATGAAGCTGGAAGGGGCTGGGCTGGGATGCTTAGGTGATGGGAGAAGAGGGATTCTGGA[CG]GTTGCAGAGCTGGGTGCTGGAGAAAGTGAGCTTCCCAGAGGACACCAGAGCGTTTGGCCT	37	1	12654900	F	DHRS3	NM_004753	Body	chr1:12655926-12656248	N_Shore
TCEA3	chr1:23750877-23751678	cg06033387	6.9e-06	0.0012	-0.511	0.107	0.136	0.038	0.106	0.028	-0.03	-0.22		I	GTCGCGGCGCGGAGGGCGCCCGAGGGTGTCCCAGGGGCCCTGGGAAGCGTTCTGGGCTCC[CG]CGTCTCTGCACCGTTGCATCTCAAAGCGGGAGGACACAGTTCCGCGCCTATGCCCAAGTG	37	1	23751582	R	TCEA3	NM_003196	TSS1500	chr1:23750508-23751663	Island
DAB1	chr1:58715349-58716543	cg11256607	6.8e-06	0.0012	-0.368	0.077	0.122	0.022	0.096	0.021	-0.026	-0.212		II	CCTCAGCATTTCGCCACCTAGCGCGGAATGCTGCTGCAGGAAGAGGTGGCGCGGCCTGAC[CG]ACCTGGCCTGAATGTGAGCTCTGAGGGGGAAGGACCTCAGCACCCACTCGCAGACTCCCT	37	1	58716306	F	DAB1	NM_021080	TSS200	chr1:58715272-58716095	S_Shore
LEPR;LEPR;LEPR;LEPR;LEPR;LEPR	chr1:65990603-65991912	cg05197142	6.5e-06	0.0012	-0.443	0.093	0.141	0.03	0.106	0.023	-0.035	-0.248	Yes	II	CCAAACACCCCCACCCACCAGATGCGCGAATGCCCTCTTCAGCCTTCCTGATAAGCATGA[CG]AAGATGCTGGCGGAAGCATCCCTGGTATCAGGAAACTCATGACCTCACTAGTTTTGATCT	37	1	65990802	F	LEPR;LEPR;LEPR;LEPR;LEPR;LEPR	NM_001198689;NM_001198688;NM_001198687;NM_002303;NM_001003679;NM_001003680	TSS1500;TSS1500;TSS1500;5'UTR;5'UTR;5'UTR	chr1:65991001-65991811	N_Shore
ATP1B1;ATP1B1	chr1:169074762-169076309	cg16959606	6.6e-06	0.0012	-0.291	0.061	0.047	0.008	0.039	0.007	-0.008	-0.168		II	TCACTGCGGGCTACCGCCCTGGGTGGGTTTGGCAATTGTCCTGCTCGAGGTGGTTCAGGC[CG]CCCACAAGGGGCACAGCCGGGCAGTCAGGAACCGGGGCTGCCGGCTGGGCTGGCCTGCAA	37	1	169074934	R	ATP1B1;ATP1B1	NM_001677;NM_001001787	TSS1500;TSS1500	chr1:169074766-169076411	Island
LOC100126784;NAV2;NAV2;NAV2	chr11:19736720-19737410	cg03611487	6.4e-06	0.0012	-0.392	0.082	0.287	0.047	0.24	0.051	-0.047	-0.163		II	CAAACATTGTCAGAGGACTGGCAGTGCATAGGCTCTGGAAAGGTGATTCATCACCCTGTC[CG]TGAAAAAAAATGTTCTTCAGCTTCTCTCTGAGGGGCTGGAACAGTCCACTTCCCTCAAGA	37	11	19737237	R	LOC100126784;NAV2;NAV2;NAV2	NR_015384;NM_182964;NM_001111018;NM_145117	TSS1500;Body;Body;Body	chr11:19733936-19735320	S_Shore
BEST3;BEST3	chr12:70092773-70093540	cg17277939	6.2e-06	0.0012	0.597	0.125	0.524	0.087	0.618	0.102	0.094	0.178	Yes	II	CAGAATTAAAATGCATAGGTTTACTCTGGGCACTAACCTATTTATTTGGTTTGTAGTCTC[CG]ACAGGAAAGAGAATCTTCAAATTTCGGGCTCCCCCGAAGAGGTGCCTTCAGGTCGGTGCT	37	12	70093008	F	BEST3;BEST3	NM_032735;NM_032735	1stExon;5'UTR
CDKL1	chr14:50862830-50864582	cg10853746	6.5e-06	0.0012	-0.314	0.066	0.432	0.046	0.379	0.053	-0.053	-0.122	Yes	II	TTCCCCCATCTTTCTCCCAACGGACTCCTACTGCTCAAATCTGAGCACACTGGCGGGAAG[CG]GATGGACCTGGGGAAATTATGAAATCATGTCAGTTGCCACTGGGCAGAGTGCCTCACACT	37	14	50864245	F	CDKL1	NM_001282236	TSS200	chr14:50863088-50863563	S_Shore
ZNRF1	chr16:75033536-75034248	cg12482825	6.9e-06	0.0012	-0.503	0.106	0.11	0.032	0.08	0.02	-0.03	-0.275	Yes	II	ACCGGGATCTGTCTGCATTCCCTTTGGTTCCCGATGCCAAGGGATAAATGGGATACCTAC[CG]TCTGGAAACTAGGCTTTCTGCGAGGCTGCGGAGCCTGGCGATTTAGGGACTCACGGCGTG	37	16	75034148	R	ZNRF1	NM_032268	Body	chr16:75033041-75034207	Island
UBB	chr17:16283717-16284950	cg06537829	6.5e-06	0.0012	-0.382	0.08	0.086	0.018	0.069	0.015	-0.017	-0.199		II	CCCTCCTTCTCCCGCCGGAAATACCCTCTTTCAGGACGGCGCGCCTGTGCGGCGCACGCG[CG]CTCAGTTACTTAGCAACCTCGGCGCTAAGCCACCCCAGGTGGAGCCCAGCAACAACAGAG	37	17	16283976	F	UBB	NM_018955	TSS1500	chr17:16283927-16284768	Island
NEDD4L;NEDD4L;NEDD4L;NEDD4L;NEDD4L;NEDD4L;NEDD4L;NEDD4L;NEDD4L	chr18:55862316-55863229	cg17375724	6.2e-06	0.0012	-0.339	0.071	0.382	0.052	0.33	0.044	-0.053	-0.138	Yes	II	ATACACCTGAGAGGGATCCCTGAGGCTCCAGGGTCACCTGGGCCAAGCCAGGTATACACA[CG]TCTCATGGCAAGTTGGCTGTTATCATAACTTCCCTGGTGTTGTTTTGTTGCAAGGGCAGC	37	18	55862468	F	NEDD4L;NEDD4L;NEDD4L;NEDD4L;NEDD4L;NEDD4L;NEDD4L;NEDD4L;NEDD4L	NM_001144970;NM_015277;NM_001243960;NM_001144967;NM_001144964;NM_001144965;NM_001144971;NM_001144968;NM_001144969	TSS200;Body;Body;Body;5'UTR;5'UTR;5'UTR;Body;Body	chr18:55862653-55862873	N_Shore
HOPX;HOPX;HOPX	chr4:57547121-57548294	cg02305203	6.5e-06	0.0012	-0.231	0.048	0.332	0.032	0.3	0.035	-0.032	-0.097		II	CGTGTGACAATCCGTGGAAATGTTTCTAAAGGCGAGGGTATGTGTGTGGGTGTGAGGACC[CG]GCTGTTGGATGTTTACGTATTTTATTAGCTAGATACGGGAGCTAATACTCAATTGCAGTG	37	4	57548273	F	HOPX;HOPX;HOPX	NM_032495;NM_001145460;NM_139212	TSS1500;TSS1500;TSS1500
CDKN1A;CDKN1A	chr6:36646077-36647717	cg18900812	6.9e-06	0.0012	-0.341	0.072	0.499	0.048	0.445	0.067	-0.055	-0.11	Yes	II	GTCATCCTCCTGATCTTTTCAGCTGCATTGGGTAAATCCTTGCCTGCCAGAGTGGGTCAG[CG]GTGAGCCAGAAAGGGGGCTCATTCTAACAGTGCTGTGTCCTCCTGGAGAGTGCCAACTCA	37	6	36646127	R	CDKN1A;CDKN1A	NM_078467;NM_000389	TSS1500;TSS1500	chr6:36646244-36648465	N_Shore
C7orf50;C7orf50;C7orf50	chr7:1083711-1084849	cg23498771	6.8e-06	0.0012	-0.362	0.076	0.046	0.011	0.037	0.007	-0.01	-0.206	Yes	II	CTGCAGATTAGGGTATATTCTGACTCAGCAAAATAGGCACCAGCGCCTGTAAAAAGAAAC[CG]CGCTGGGCACTAAGAGAATTCTCAAAAACTCCCAGAGCCCTGGGTGTGTGTCCTCCCACA	37	7	1083910	R	C7orf50;C7orf50;C7orf50	NM_001134395;NM_032350;NM_001134396	Body;Body;Body	chr7:1084387-1084595	N_Shore
HSPB1	chr7:75931390-75932796	cg07571951	6.2e-06	0.0012	-0.285	0.059	0.333	0.036	0.291	0.04	-0.042	-0.127	Yes	II	TGCAGCCTCAACTCCTGGGCTCAAGCACCAGACTCCTTTTATCACATTCTATCTCACACG[CG]TGTGGTTCCAATCCTGCCTCTGCCACTTCTCAGTTGTATGCCCCAACCCAACCTGTCTGG	37	7	75931608	R	HSPB1	NM_001540	TSS1500	chr7:75931704-75932978	N_Shore
FGF20	chr8:16858401-16860152	cg27110277	6.8e-06	0.0012	-0.264	0.055	0.39	0.036	0.351	0.036	-0.039	-0.1		II	CAGCCAGCAACTTCGAGGAGGTGCAGTCGAGGCCCCTCTTTGGGGTTGTCCTTGGGACAG[CG]GTGATGCTGTTCAGCTGCGGCCGTGCAACCGTCTTTGATGTGAGCTTTGCAGTGATAAAT	37	8	16860121	R	FGF20	NM_019851	TSS1500	chr8:16859044-16859452	S_Shore
	chr12:46385272-46386149	cg27173292	7.2e-06	0.0013	-0.297	0.062	0.049	0.008	0.041	0.008	-0.008	-0.167		II	GACAGTGTCTTATCACTTTCATAACAGCGTCTGGCACTTGCTGAAGGAACACATGAATGG[CG]GTCTTGTCGCTGTCAAAGTCTTTGGAGTTTTTCAGTGTACTGTTTTTGATATGGGGTTTG	37	12	46386015	F				chr12:46383561-46384756	S_Shore
	chr12:47224310-47226282	cg09792000	7.3e-06	0.0013	-0.327	0.069	0.492	0.049	0.436	0.05	-0.056	-0.114	Yes	II	TTAGGAACTATGAGCATGTCATGAAGAGCCCCAGACATAAGCCCCAGATGATTGAGAGAC[CG]GGCTACACACGTGTGGATGTCCCCCGTGCATACACACAAGCACCCATCCGATAGGCTGGG	37	12	47225979	R				chr12:47224912-47225664	S_Shore
FAM48A;FAM48A	chr13:37632901-37634329	cg22088594	7.4e-06	0.0013	-0.298	0.063	0.08	0.016	0.068	0.011	-0.012	-0.154		II	AGAAACATAGAACTAGCTTTTCTCTTTGCTTAGCACATACAAATGGAAAAACAGCGACAC[CG]TTACCTACATTTACTAGTCCAATGCGTACAACCTTCTGTAGTATATCAACTGCCAATGAG	37	13	37634133	R	FAM48A;FAM48A	NM_017569;NM_001014286	TSS1500;TSS1500	chr13:37633395-37633966	S_Shore
NDRG2;NDRG2;NDRG2;NDRG2;NDRG2;NDRG2;NDRG2;NDRG2	chr14:21492579-21494101	cg05624244	7.4e-06	0.0013	-0.309	0.065	0.043	0.008	0.035	0.004	-0.008	-0.196		II	AGGGTAGCAGAGCATGGCTGTTTCCCTCCACAATTTAAAAACAAACACAAAGATTGGTGC[CG]TCGCTTCTCTCCTCTACTCAGTCTCCGTGTAGGTCCCACGAGTGGAGAAAGGGAGAGGAG	37	14	21492736	R	NDRG2;NDRG2;NDRG2;NDRG2;NDRG2;NDRG2;NDRG2;NDRG2	NM_201540;NM_201541;NM_201538;NM_201537;NM_016250;NM_201539;NM_201535;NM_201536	5'UTR;5'UTR;5'UTR;5'UTR;5'UTR;5'UTR;5'UTR;5'UTR	chr14:21492735-21494270	Island
STXBP6;STXBP6	chr14:25518536-25520106	cg17001172	7.5e-06	0.0013	-0.31	0.065	0.602	0.042	0.552	0.049	-0.05	-0.082		II	AAAATCTTGATAACAAATTCAATTTTCTCAAAACACCCTGGACTAAACAAAACATATCTG[CG]TCCCCTCCCTGCTGAACCCCCCAGACAGTGATTTGAGCATTGTGATTCTGCACTCTTTTA	37	14	25520039	R	STXBP6;STXBP6	NM_014178;NM_001304476	TSS1500;TSS1500	chr14:25518424-25519612	S_Shore
SMOC1;SMOC1;SMOC1;SMOC1	chr14:70345717-70346793	cg18493027	7.3e-06	0.0013	-0.254	0.053	0.05	0.008	0.043	0.007	-0.007	-0.142		I	CCTCCCGGGGGTTTATAACGGGAATTCCCATGGCCCGGGCTCAGGCGTCCAACCTGCTGC[CG]CCTGGGCCCCGCCGAGCGGAGCTAGCGCCGCGCGCAGAGCACACGCTCGCGCTCCAGCTC	37	14	70346151	R	SMOC1;SMOC1;SMOC1;SMOC1	NM_001034852;NM_022137;NM_022137;NM_001034852	5'UTR;1stExon;5'UTR;1stExon	chr14:70345943-70346527	Island
MIR548H4	chr15:69366258-69367354	cg07987890	7.2e-06	0.0013	-0.251	0.053	0.258	0.028	0.228	0.027	-0.03	-0.115		II	CTGTTTGTTTTTCCTTAACATCCCAACATAGAAAACACACACTTTGTTTTAAAGTAACAG[CG]AGGAACCGCCTCGCTGTGGTCTTTCGCTTGCTTGGCATTGCCCCTAGGGTGCTCGGAGAT	37	15	69366322	R	MIR548H4	NR_031680	Body	chr15:69366321-69366796	Island
GNAO1;GNAO1;LOC283856	chr16:56224619-56226074	cg08613597	7.5e-06	0.0013	-0.278	0.059	0.096	0.015	0.082	0.011	-0.014	-0.146		I	CCTGCACGGAGAGCGGCGGCTGGGATCTCGGAGCAGGGTCGGCTATGGCCCTGGAGGCAG[CG]GCTCACAGAGAAAAAGCTCTGGCTTTTCTCCGCCCGCTGCGTTCCTCTTCTTACAGCCTC	37	16	56224627	R	GNAO1;GNAO1;LOC283856	NM_020988;NM_138736;NR_027078	TSS1500;TSS1500;Body	chr16:56224731-56224980	N_Shore
EPN1;EPN1;EPN1	chr19:56186117-56187099	cg10801421	7.6e-06	0.0013	-0.253	0.053	0.024	0.004	0.02	0.002	-0.003	-0.135		I	CTAGCAACGGGGCCCAGCGCGCCGGAAGTGATGCCTTCCAGGTTGGCTTGGCTGCGGAAG[CG]ACTCCTGCCAGGGCGGGGTGCGGCACGGGAGGGCGGGGAGCGCGGCAATTTCCGCTTCCG	37	19	56186515	R	EPN1;EPN1;EPN1	NM_001130072;NM_013333;NM_001130071	TSS200;TSS200;TSS1500	chr19:56186108-56186884	Island
KALRN;KALRN	chr3:124303131-124304192	cg24175649	7.8e-06	0.0013	-0.407	0.086	0.177	0.035	0.142	0.032	-0.035	-0.197		II	TATAGTGGCGGAGAAGTACCTCACCTCTCATTTACACATGGATCTCAGCTGCGGGATTAA[CG]TGTGACTCCTGGCTACAGGAATGTGTTTGACACCTGTCTGTACACCAGGAACTATTTTTG	37	3	124304161	F	KALRN;KALRN	NM_001024660;NM_007064	Body;Body	chr3:124303529-124304092	S_Shore
C4orf3;C4orf3	chr4:120221091-120222379	cg18483704	7.3e-06	0.0013	-0.332	0.07	0.044	0.008	0.036	0.006	-0.009	-0.194		II	AGTCAGGTGATGGACTCCTCCCTGAAACTGCACGAGGTCACCTCTCCTATCCCCGTATTC[CG]TTTGGATCCTTATGCCAACGTGTTAGGAAGGCCCCCTCTGGTGGGTTTTGTACTGTCTCT	37	4	120222089	F	C4orf3;C4orf3	NM_001170330;NM_001001701	Body;TSS200	chr4:120221626-120222007	S_Shore
ESR1;ESR1;ESR1;ESR1;ESR1	chr6:152128405-152130058	cg19411146	7.5e-06	0.0013	-0.298	0.063	0.179	0.028	0.154	0.017	-0.026	-0.143		I	CGTATTTCTAGCCAACGAGGAGGGGGAATCAAACAGAAAGAGAGACAAACAGAGATATAT[CG]GAGTCTGGCACGGGGCACATAAGGCAGCACATTAGAGAAAGCCGGCCCCTGGATCCGTCT	37	6	152128471	F	ESR1;ESR1;ESR1;ESR1;ESR1	NM_000125;NM_001122741;NM_001122740;NM_001122742;NM_001122740	TSS1500;5'UTR;1stExon;5'UTR;5'UTR	chr6:152128822-152129771	N_Shore
SORBS3;SORBS3	chr8:22422281-22423905	cg04584206	7.3e-06	0.0013	-0.373	0.078	0.56	0.054	0.497	0.067	-0.064	-0.114	Yes	II	TCAGGAAATATTCTTGGAGGTGGAGCTGGACCCTTGAGAAGCTCCGAGGGCCTGATTCGG[CG]AAGACCCATAGCAGAGGCTGGCAGGAAGCAGCGTGGGGGTGGGGGCTCCGGTCCCTGGGG	37	8	22422347	R	SORBS3;SORBS3	NM_001018003;NM_005775	TSS1500;Body	chr8:22422534-22423702	N_Shore
ENTPD2;ENTPD2	chr9:139948116-139949027	cg25483003	7.1e-06	0.0013	-0.359	0.075	0.23	0.038	0.192	0.032	-0.038	-0.165		I	AGACCTGGCGTGGGGGTGGGCGGGCGAGGCTGGCTCGGAGGGTCCTGTGCTGGAGAGCCG[CG]CTTTTCCCGGGCCCGGGAAAGGAGGCCAGACTCGCTTGCAGGAATGAGGCACTGTCGGCT	37	9	139948856	R	ENTPD2;ENTPD2	NM_203468;NM_001246	TSS1500;TSS1500	chr9:139947906-139948937	Island
BCOR;BCOR	chrX:40031218-40031820	cg12775788	7.2e-06	0.0013	-0.432	0.091	0.192	0.054	0.159	0.043	-0.032	-0.169		II	CCGTCATTTCCCGGGAAGATGGGAACCCACAAGCCTGACTGTGCTTCCTAAGGATACTAG[CG]TGCGCGCAGACCTTGGGGGGAAAGAGGGCAGCGCGGTCTCCCCGACCCGGACTCTTCCCT	37	X	40031643	R	BCOR;BCOR	NM_001123384;NM_001123383	5'UTR;5'UTR	chrX:40030818-40032181	Island
MIR760;BCAR3	chr1:94311288-94313908	cg09160344	8.3e-06	0.0014	-0.455	0.096	0.1	0.021	0.077	0.025	-0.023	-0.228		II	ATTCCTCTTCTGTAATGCAACCCATCTTGTGTGTAAGCATGCATCTGGGCCCGTGTGCTT[CG]TTCCTGTGAGAACTGGGGTCCAGGGAGCCAACTCAAAAATGGTGATACTCTGGCTATTGC	37	1	94311393	R	MIR760;BCAR3	NR_030621;NM_001261408	TSS1500;5'UTR	chr1:94313317-94313628	N_Shore
MMP15	chr16:58058587-58058950	cg00885460	7.9e-06	0.0014	-0.627	0.132	0.221	0.061	0.164	0.057	-0.057	-0.259	Yes	II	GTGAGGCCGGCTAGGGTGCCCCGAGGGCCTGCTCTAGAGAAAACCGCCCTCAGGTGAGGA[CG]GCTTCCATTTCCGGGTCTGAAGATAAGGAACAGCTTATCTTCGGTCTCCGCCCTCCTGCC	37	16	58058629	F	MMP15	NM_002428	TSS1500	chr16:58059380-58061477	N_Shore
LDLR;LDLR;LDLR;LDLR;LDLR	chr19:11202206-11202959	cg03637691	7.9e-06	0.0014	-0.453	0.096	0.244	0.043	0.196	0.051	-0.049	-0.2		II	AGTTGTTGGAATCTGAACCGCAAGCCTTCACTTAGACCAAAATCAGGCAACAGCGGTGAG[CG]CAGCTCCAAACGTGTCAATGACTCACCCAAATTTGAGTAAGGGAGTTGGCTGCTTTAACG	37	19	11202610	F	LDLR;LDLR;LDLR;LDLR;LDLR	NM_000527;NM_001195799;NM_001195798;NM_001195803;NM_001195800	Body;Body;Body;Body;Body	chr19:11200919-11201686	S_Shore
BBC3;BBC3;BBC3;BBC3	chr19:47733578-47735004	cg20214924	8.2e-06	0.0014	-0.298	0.063	0.673	0.038	0.631	0.048	-0.042	-0.063	Yes	II	ACAGGGGCATGAGCACACACACTCACATACTGATGGGGCTCACACTTACACACACCCAGA[CG]GAAATGCACAGACTCACTAACAGGGTCCCCTGGACAAGCAGACGGACACAATGACAGGGC	37	19	47734955	F	BBC3;BBC3;BBC3;BBC3	NM_014417;NM_001127242;NM_001127240;NM_001127241	TSS1500;Body;Body;Body	chr19:47733884-47734806	S_Shore
KIF3C	chr2:26204584-26206068	cg21187770	8.7e-06	0.0014	-0.247	0.052	0.314	0.031	0.284	0.036	-0.03	-0.097		I	CCCCTGCTCCTGCCTTTCTGCCTGCAAATGGGTGCGCGTCACCCCTCCCCGTCAGGGTGT[CG]CCAGGCCTCCGGGAACCGAACTCCTAAATGTTCCTTGACTCTGTCCTTTCCTCCCCCTGT	37	2	26205876	F	KIF3C	NM_002254	TSS1500	chr2:26204554-26205649	S_Shore
CARD6	chr5:40841065-40842028	cg26818786	8.2e-06	0.0014	-0.559	0.118	0.143	0.04	0.109	0.036	-0.034	-0.237		II	TTCATTAGGATGATTTCATAATATATTTCCTGGTTTAGAGGAAACAGGAACAATGGCTAC[CG]AGAGTACTCCCTCAGAGATCATAGAAAGAGAAAGAAAAAAGTTGCTTGAAATCCTTCAAC	37	5	40841493	F	CARD6	NM_032587	1stExon
ZNF323;ZNF323;ZNF323;ZNF323;ZNF323;ZNF323	chr6:28302978-28304502	cg05605299	8.1e-06	0.0014	-0.251	0.053	0.032	0.005	0.028	0.003	-0.004	-0.14		II	TGGGGAGCGGCCCCCAGCATTTAGGAGTTAGATGGTCATCGAGACCCAAAACATTAGAGC[CG]GAAGGTGTTAGGAAGATATAAACGTAGAGAGCGAGTAACAGGAGGCAATTCCACGGCCAA	37	6	28304161	R	ZNF323;ZNF323;ZNF323;ZNF323;ZNF323;ZNF323	NR_024164;NR_024165;NM_001135215;NM_030899;NM_145909;NM_001135216	TSS1500;TSS200;5'UTR;TSS200;5'UTR;TSS1500
FAM160B1;FAM160B1	chr10:116581084-116582805	cg00177239	9.4e-06	0.0015	-0.393	0.084	0.21	0.039	0.17	0.033	-0.04	-0.19		II	CCTGTTTCAATGTTGAATAATAATATATTTTAAAGTTAGCAAAGCCATTTCACCTGCAGT[CG]TTGATTTCTTCAAAATCTGAGCATTTAAATCCATTGCCAATGTTTGCTTAAAGAACACTG	37	10	116581112	R	FAM160B1;FAM160B1	NM_020940;NM_001135051	TSS1500;TSS1500	chr10:116581522-116582434	N_Shore
P2RX5-TAX1BP3;TAX1BP3;TAX1BP3;EMC6;EMC6	chr17:3570874-3572595	cg05831167	8.9e-06	0.0015	-0.336	0.071	0.054	0.011	0.044	0.008	-0.01	-0.194		II	GGGACTCCCCACCTCTGTCATAGGGTTGTGTCCCTCTGTGACACCGGCGTCTGAGTCTAA[CG]TCCCAGCCTTCCTTCCTCCCTCTGCCTAGTCTAATAGCACCCAGCACCTAAAACAAGCCA	37	17	3571053	R	P2RX5-TAX1BP3;TAX1BP3;TAX1BP3;EMC6;EMC6	NR_037928;NM_014604;NM_001204698;NM_031298;NM_001014764	Body;Body;Body;TSS1500;TSS1500	chr17:3571224-3572618	N_Shore
WFIKKN2	chr17:48912055-48912769	cg20493283	9e-06	0.0015	-0.234	0.05	0.541	0.034	0.504	0.035	-0.037	-0.069		II	CCAGTGCATCTGGCAGCTGGTACCACCAGGACTGCTCACTCTGTGCGACCTTGGACAAGT[CG]CTCGCCCTCTTCGACCACAGACCTTCTCCTTTGGGAAGTGGGGGAGGCCAGACAAGGCTG	37	17	48912164	R	WFIKKN2	NM_175575	TSS1500
MYO1B;MYO1B;MYO1B	chr2:192109679-192111211	cg15096140	9e-06	0.0015	-0.287	0.061	0.489	0.042	0.439	0.052	-0.05	-0.103	Yes	II	GCATCCAAAAATTTTCATCTTGGGGAGGAGGAAAAATTGAGACTTACTCCCACTGTTTGC[CG]GAATGTGACCCCAGGCTGGCTTCGAGTTGTCAAATGTTGTATTTCTCATTTTATGTCAGT	37	2	192109731	F	MYO1B;MYO1B;MYO1B	NM_001130158;NM_012223;NM_001161819	TSS1500;TSS1500;TSS1500	chr2:192109828-192110940	N_Shore
LRRFIP1	chr2:238535436-238537080	cg26271045	9.5e-06	0.0015	-0.345	0.074	0.219	0.038	0.183	0.03	-0.036	-0.165		II	CAGAGCCTAGCTCTCACCCCGGCGAGGGACTTCCACCCCGACTCACCGCGGAATGGGGAG[CG]CCAGGCTGAACCAAATCCTGTGCTCACCCCTCCGTGCAAACCCCTCAAGGCAACTCAGGC	37	2	238535754	F	LRRFIP1	NM_001137550	TSS1500	chr2:238535561-238536840	Island
PYGB	chr20:25227661-25229546	cg00381330	8.9e-06	0.0015	-0.449	0.095	0.039	0.013	0.03	0.006	-0.009	-0.238		II	GCCGGGCTTGCCCAACGAGGGGGCAAACACCACGCTCAGGTGGCGTGGACAGGTCGCTGC[CG]CCTCGGACTACACCAGAGATCTCAGCTATGAGCCTGGACGCCCGCCCCGCCCTCCCGAGG	37	20	25228575	F	PYGB	NM_002862	TSS200	chr20:25228300-25229402	Island
LRRC2;LRRC2	chr3:46607243-46608304	cg11365440	9.5e-06	0.0015	-0.312	0.067	0.297	0.04	0.26	0.036	-0.037	-0.124		II	AGGGAATGTAAAAGTGTTTTCGATGTTGGAAGCAGCAGACATCGAAGGTCTCAATTTCAC[CG]TTACATTTTATCTTTTTAATATCCTAAAATGTATGTGAGTTTAGGTTCTCTTTAGATACT	37	3	46608179	R	LRRC2;LRRC2	NM_024750;NM_024512	5'UTR;TSS200	chr3:46607346-46607806	S_Shore
PPARGC1A	chr4:23889745-23891076	cg27365602	9.1e-06	0.0015	-0.428	0.091	0.477	0.065	0.418	0.053	-0.059	-0.124		II	AGCCACTTATAACCCTGACTCATAATGGCTACAGGGCATATGAATTATCCATATCTATTC[CG]CCTTACCAAGAAATCAGAACAAGATAACAATTACAATCCACAAATACGATCTACCAAGGC	37	4	23890206	R	PPARGC1A	NM_013261	Body
SYNPO;SYNPO	chr5:150003897-150004894	cg13897374	8.8e-06	0.0015	-0.431	0.092	0.133	0.029	0.105	0.024	-0.028	-0.209		II	ACCCTCCTGGGCTGCGTGGGGGCTCCAGCCCTTGCGCCCCTCCCCGCAAGCGGATCAGGG[CG]AGGCAGCCCCAGGCTTACAGGTGGGCAACAGCCCAGAGTCTGTCTCCCCAAGCCCGTTCT	37	5	150004783	F	SYNPO;SYNPO	NM_001166208;NM_001166209	Body;Body	chr5:150004670-150004984	Island
THAP5;DNAJB9;THAP5	chr7:108209477-108211343	cg08179898	9.3e-06	0.0015	-0.202	0.043	0.031	0.003	0.028	0.004	-0.004	-0.115		I	TTCGGGGGTTGAAGCCGGAAGTGGCGCACAGCCCTAGCAGCAACAACAGTTTTCCACGTG[CG]CGTAGGGCGCCGGGATCACGTGGGGAGGCAGAAGCCAATGGGGAAGCGTTTCGTGTAGGT	37	7	108210251	R	THAP5;DNAJB9;THAP5	NM_182529;NM_012328;NM_001130475	TSS1500;TSS200;TSS200	chr7:108209784-108210906	Island
IRF5;IRF5;IRF5;IRF5;IRF5;IRF5	chr7:128577591-128578945	cg26616347	9.2e-06	0.0015	-0.213	0.045	0.264	0.026	0.24	0.026	-0.025	-0.093		II	CAGAGTGGGGAAGCACCCCACCCTCTCCCAGGGCCCAACTGAGCACTGCAGCGGGAGGTA[CG]GGGTTGTCAAATGACAGTTTTGCCATTCCAGATTGCCAAAAGAGCCAGTGGCCAGTCTAG	37	7	128577752	F	IRF5;IRF5;IRF5;IRF5;IRF5;IRF5	NM_001098630;NM_032643;NM_001098629;NM_001098628;NM_001098631;NM_002200	TSS1500;TSS1500;TSS1500;TSS1500;TSS1500;TSS1500	chr7:128577818-128578756	N_Shore
TRNP1	chr1:27319775-27321285	cg02555074	9.9e-06	0.0016	-0.333	0.071	0.027	0.006	0.022	0.004	-0.005	-0.191	Yes	II	CCAGGCTCTCTTCGCACAGAGGCCTTAGGCAAGACCCTCCCCCGGATGGAGACCGGATTC[CG]TGAATTTCTAAACACCAGCTACCAGAGCTTATGACTCTGAGGGGCCAAACCAGGGAAGAT	37	1	27319884	F	TRNP1	NM_001013642	TSS1500	chr1:27320127-27321146	N_Shore
MPPED2	chr11:30606438-30608516	cg13788507	9.7e-06	0.0016	-0.407	0.087	0.194	0.039	0.158	0.026	-0.035	-0.182		II	CTCTGTCAGGAGTCCTGGCACCGTTCCAGGACGCAGGGCTCACCGCAGGGGTAAGGGGAG[CG]GCTGGGACACTTCGCTCAGACCTAGGAAGGCGACCCTAGGTTCCCTCCCATCTGCTGATC	37	11	30608357	F	MPPED2	NM_001145399	TSS1500	chr11:30606004-30608128	S_Shore
ARCN1;ARCN1	chr11:118442702-118444337	cg00558376	1e-05	0.0016	-0.237	0.051	0.04	0.006	0.035	0.005	-0.005	-0.137		II	CCTGGGCGACAGAGTGAGACTCCATCTCAAAAAAAAAAAAAAAAAGTTCTTTATATATTC[CG]GATACTGGTCTTTTAGGCACACAGGTTATCCTGTATATTAAATAATAGTGGCTGTGCCAG	37	11	118442837	F	ARCN1;ARCN1	NM_001655;NM_001142281	TSS1500;TSS1500	chr11:118443087-118443631	N_Shore
BTBD11	chr12:107711363-107713616	cg01797169	9.7e-06	0.0016	-0.27	0.058	0.34	0.036	0.302	0.035	-0.039	-0.113	Yes	II	TCTTTCTTTAGTCAGGAAAGAAGATTCTCCTTTGAGCAAATTTACTCCTTTTAAGAAGGC[CG]AGCTATTTGGAAAGATGCCCACCAGGATGGCAAAGTGGTGCTTGAGCCCTCCCTGCAGCA	37	12	107711489	F	BTBD11	NM_001018072	TSS1500	chr12:107711603-107714107	N_Shore
EGLN3	chr14:34419320-34420709	cg08122140	9.7e-06	0.0016	-0.255	0.055	0.024	0.004	0.022	0.004	-0.003	-0.109		II	TCCGGGACCGCCCTTTCCCCCGCCCCGCTGCCAGTCACCCCCGCCTGCTCTGCCCCTCCG[CG]AAGGATCCCAGAGAGCCCGGCGCCAACCTTAGTTGTTTGTGACCAGGGGAGCGGCTGGAA	37	14	34420415	F	EGLN3	NM_022073	TSS200	chr14:34419508-34420438	Island
LOXL1	chr15:74218516-74220671	cg04436755	1e-05	0.0016	-0.445	0.095	0.232	0.044	0.189	0.048	-0.043	-0.186		II	CTAAAAGCCGGCGGGCCATAGGGCCCCGCGGAGGAGGCCCCAGCAGGCGGACCAGGAGGC[CG]AAGCCTCCCGACGCTCCCAGCCTGTTGCTTATTCATTCAGAGTGGGAAAGCGCCAGCCGA	37	15	74218767	F	LOXL1	NM_005576	TSS200	chr15:74218696-74220373	Island
MLX;MLX;MLX	chr17:40718631-40720023	cg15999590	1e-05	0.0016	0.199	0.043	0.355	0.031	0.382	0.027	0.027	0.077		II	GGTGAGCGCGGGGAGGCCGCCCTCAGGGTAACGTGGGGAGCCGGCCGGCCGGACAGTGCG[CG]TGCACACACTATCTGCGGCGGTGTGCTGACAAGCCAATTGAGGGGACTCCATCTTACAAA	37	17	40718810	F	MLX;MLX;MLX	NM_170607;NM_198204;NM_198205	TSS1500;TSS1500;TSS1500	chr17:40718686-40719633	Island
ZNF827	chr4:146857099-146859265	cg03395562	1e-05	0.0016	-0.271	0.058	0.028	0.005	0.023	0.003	-0.005	-0.178		II	ACCGCCCTGTTTTCGCACACAAGCTCATCAGCTCCCAAAGTTGCCATCTAAGGGCAAGTT[CG]CAGAGAACACTGAAGCCCATTTTGTCCAAGCACGGCAGACCTCCCCTGACCCCCTCAGGA	37	4	146857246	R	ZNF827	NM_178835	Body	chr4:146857334-146859082	N_Shore
	chr1:9241257-9242927	cg16313966	1.1e-05	0.0017	-0.292	0.063	0.252	0.032	0.221	0.031	-0.031	-0.124		II	ATTATGACTATGATTATTAAAGTTGTTGGTCTAGTTCCCGCCTCCTTCTTTGCAAACTTT[CG]CACGGACTGAGAAACACAAGCGTTTACCTGGGTGCATGCTGGGACGGGGCGAGCAGGTAG	37	1	9242037	R				chr1:9242167-9243827	N_Shore
IL6R;IL6R;IL6R	chr1:154377316-154379048	cg15230320	1.1e-05	0.0017	-0.293	0.063	0.169	0.027	0.143	0.024	-0.026	-0.154		II	TGGAGACCCGACCCAGACATTGGTGGGTTTTAGGGCTCCTGGCTGATTCCAGTGGGCAAC[CG]GGCTACCAAGCACTGTTTTACCCTAAGGGTAAGAGGAACATCGCCTCCTCGAGGGCTCTC	37	1	154377481	R	IL6R;IL6R;IL6R	NM_181359;NM_001206866;NM_000565	TSS200;TSS200;TSS200	chr1:154377670-154378445	N_Shore
IGSF9B	chr11:133821138-133822006	cg13900758	1.1e-05	0.0017	0.373	0.08	0.522	0.058	0.572	0.064	0.05	0.096		II	AGAGACCTGGTCCAAAACGCCGACGGTGTCCTGTTCTCCCTGCAGGAAGGCAGACGGGTA[CG]GGTTGTTCTGGACAGCCTTCTGCCTGCGGGAAAGCCCCCACACCCAACCCGACAGCACCT	37	11	133821138	F	IGSF9B	NM_001277285	Body
CKAP4	chr12:106641140-106642642	cg13163660	1e-05	0.0017	-0.349	0.075	0.401	0.049	0.345	0.054	-0.056	-0.139	Yes	II	GAGGCATGGTTGATGCGAGTTAGCAAAGATTCTCGACTGTGGTAAGTCTGTTCAAGGGGA[CG]CATTCACCAAGTGTCCCCGTTAGCCAAGTTAGCCTGCTGTGGCCAGCTCTTTACTTTTTC	37	12	106642557	F	CKAP4	NM_006825	TSS1500	chr12:106640880-106642374	S_Shore
PAK6;PAK6;PAK6	chr15:40530695-40532045	cg05447023	1.1e-05	0.0017	-0.448	0.096	0.545	0.063	0.478	0.088	-0.068	-0.124		I	GGGCTGGCTCTGAACTCATCTCCCACGGGGATGTTTCGGTAAAGGAGTGGCTTCTGGGGT[CG]GAGTGGCATTTGGAGAGCGAGGCTGGATTGGCTTAGGCTGGCCTGGGCAGGTAGGTGGCT	37	15	40531952	R	PAK6;PAK6;PAK6	NM_001128628;NM_001128629;NM_020168	5'UTR;5'UTR;TSS200	chr15:40531244-40531589	S_Shore
	chr16:67203971-67205125	cg26783727	1.1e-05	0.0017	-0.26	0.056	0.234	0.03	0.206	0.029	-0.028	-0.12		II	CCTGGCCAAAGAGCCCGCGCAGCGAGGTGGGGTTGGGGGCTGGGACCCAGCTCCGTGCCC[CG]CCACCTGGCTCTCTGGGAAGAATCGGACCTGTCACCCTCGAAGGACTGGCCGCTAAATAA	37	16	67204807	F				chr16:67204208-67204637	S_Shore
FAM63A;PRUNE;PRUNE;PRUNE;PRUNE;PRUNE;PRUNE;PRUNE;PRUNE;FAM63A;FAM63A;FAM63A;FAM63A	chr1:150980463-150981413	cg24288996	1.2e-05	0.0018	-0.365	0.079	0.108	0.023	0.085	0.017	-0.023	-0.216		II	CAAGAGGGGTCAAAGATTATTCTAATGTTCTCCTAACATGAACAACCACAAAATTGGTGG[CG]ACTGAGTCAGTTTGGTAAAGGGCAGAATTTGTAGAAAGAAGATGATCTGTTTTGCCAAGT	37	1	150980549	F	FAM63A;PRUNE;PRUNE;PRUNE;PRUNE;PRUNE;PRUNE;PRUNE;PRUNE;FAM63A;FAM63A;FAM63A;FAM63A	NM_001163258;NM_001303242;NM_021222;NM_001303243;NM_001303229;NR_130132;NR_130131;NR_130130;NR_130135;NM_001163260;NM_001163259;NM_001040217;NM_018379	5'UTR;TSS1500;TSS1500;TSS1500;TSS1500;TSS1500;TSS1500;TSS1500;TSS1500;TSS1500;TSS1500;TSS1500;5'UTR	chr1:150980735-150981092	N_Shore
ATP1B1	chr1:169074762-169076309	cg01536279	1.2e-05	0.0018	-0.365	0.079	0.237	0.041	0.197	0.04	-0.041	-0.172	Yes	II	TGGGGTCTAGACTGGCCTGAGTCTCAATTGGTTTCTACGGGACAACTCACTGCGGGCTAC[CG]CCCTGGGTGGGTTTGGCAATTGTCCTGCTCGAGGTGGTTCAGGCCGCCCACAAGGGGCAC	37	1	169074888	R	ATP1B1	NM_001677	TSS1500	chr1:169074766-169076411	Island
ADAM12;ADAM12	chr10:128076234-128077466	cg05237641	1.2e-05	0.0018	-0.291	0.063	0.249	0.035	0.221	0.029	-0.028	-0.112		I	CGCACACGTCCCCGCCCCAGGATGATGTGGCCGCAGGGCCCGGGGCGCCCGGCTGCCAAG[CG]CACATGCGGCGGCACGGTCCAGCTTTTCAGGCTGAAGCTGGAAACGATGACTCTGCTACT	37	10	128077307	F	ADAM12;ADAM12	NM_021641;NM_003474	TSS200;TSS200	chr10:128076155-128077482	Island
NAV2;NAV2;NAV2;LOC100126784	chr11:19733697-19735066	cg06631462	1.2e-05	0.0018	-0.349	0.075	0.063	0.015	0.05	0.008	-0.014	-0.215		II	GTCCCAGGCGCGGACAGGGAGGGGCTCCATGAAACGCAGCAAGGTTTGGCCAGAGCCTGC[CG]GGGTCATGGAGCCTCTCCCGGCTTCTTCAGGCCACTCTAATTACAGAGTCTGTGGTAGGT	37	11	19733709	R	NAV2;NAV2;NAV2;LOC100126784	NM_001111018;NM_145117;NM_182964;NR_015384	Body;TSS1500;TSS1500;Body	chr11:19733936-19735320	N_Shore
CREB3L1	chr11:46298899-46300120	cg15917625	1.2e-05	0.0018	-0.413	0.089	0.163	0.035	0.13	0.029	-0.033	-0.202		II	CCCGACTACACATCACTGGGCAGGAGCCGGGGAGAGGGTTCAGCGCAGGGTCTCCAGGAG[CG]ACATGTGTTTGGAGCTAAGCGCCCCTCCTGGGGGCTCAATCTTTGAATACACTGGCCTCC	37	11	46299900	F	CREB3L1	NM_052854	Body	chr11:46299544-46300216	Island
GSPT1;GSPT1;GSPT1	chr16:12008791-12010880	cg04426177	1.2e-05	0.0018	-0.443	0.096	0.563	0.07	0.481	0.067	-0.082	-0.146		II	TTCATCGACTGCATCTTACACTTACAGATTAGGTAAACCTGGGAAAAGAACAAAAGCAAA[CG]AGAAATACTTAAGAGTTCGCATTTAGGCCCTTCATGAAGTAGGAAAAAATGTTGCTCTGA	37	16	12010867	F	GSPT1;GSPT1;GSPT1	NM_001130006;NM_002094;NM_001130007	TSS1500;TSS1500;TSS1500	chr16:12008880-12010114	S_Shore
	chr17:41797684-41798579	cg15265102	1.2e-05	0.0018	-0.24	0.052	0.386	0.038	0.355	0.028	-0.031	-0.081		II	GGCCACCATCTTCAGCAATGTCAATTTTGTTATCAAAGGCATCCTCCTGACGGATGCTGG[CG]GAGTCAGTGAGTTGAGGTGGTTGTTGAACTGTGTTTCCCGTGATCCCTTGCATGAAAGAG	37	17	41797729	R				chr17:41797861-41798381	N_Shore
BZW1	chr2:201675644-201677609	cg23892690	1.2e-05	0.0018	-0.369	0.08	0.083	0.02	0.065	0.012	-0.018	-0.218		II	AAAAACATGGGGCTACATCCTAGAGGCGCTGTGCATCTTTATCTGCACAGAGTTTTGTCA[CG]TCCACAGTGCTTTTCACACGCACTATCTAATCTGATCGTACCCCAGCTCCCTGATGATAT	37	2	201675739	R	BZW1	NM_014670	TSS1500	chr2:201675989-201677306	N_Shore
SEL1L3	chr4:25863760-25865492	cg08018825	1.2e-05	0.0018	-0.331	0.072	0.331	0.047	0.291	0.04	-0.04	-0.121		II	GCGCCATTCCCGCAGGGCGCAGGGCGAGTGTGCCCCCTGGAGTTGTGCCGCGCAGCTGCC[CG]GCTCCCAGGCCTTCAGGATGGATTTTGACCCCTGCCAACCTCCACCTGTCCACCTGCGGG	37	4	25865188	F	SEL1L3	NM_015187	TSS1500	chr4:25865063-25865376	Island
LMO1;LMO1;LMO1	chr11:8285554-8285785	cg10987828	1.2e-05	0.0019	-0.31	0.067	0.298	0.04	0.252	0.039	-0.046	-0.155	Yes	II	CCGGGGTTTCGTGTTGCTTCCCGGATTGTTTGGCAAAGTTAACCCTCTTCAGGGCACAAA[CG]ATCCTACCGAGTCTTACAGCACTACTCCTGACCCCAGCAGCACCCCCAAAAGCATCCTGA	37	11	8285775	R	LMO1;LMO1;LMO1	NM_002315;NR_073006;NM_001270428	TSS1500;TSS1500;Body	chr11:8284102-8285032	S_Shore
IGSF9B	chr11:133821138-133822006	cg19907915	1.2e-05	0.0019	0.414	0.09	0.589	0.061	0.645	0.065	0.056	0.095		I	CAGCACCTCAGAGCATTTCCACCCTTCAGTGATCTCCCCTTCATGCCCTCACAGCCCTCC[CG]GCCCCCACGCGCCACCAAACCTCTCAGGTTCGGAAGCCACGGGTCAGGGAGCCCCAGCCG	37	11	133821252	F	IGSF9B	NM_014987	Body
	chr12:22093922-22095025	cg21485303	1.2e-05	0.0019	-0.517	0.112	0.129	0.034	0.098	0.03	-0.032	-0.245		II	TGCTGGGTTATGAGTGCACGAATGTCTCACAGGAGCAAGGCTGGCTCAAGTCTAATTTTC[CG]CTTTTCCCCGGCGACCTAGAAAACTTGGTTTCTCTGGTGGACCAGCCGCCGCGCTATCGA	37	12	22094699	R				chr12:22093954-22095357	Island
TUBB3	chr16:89988025-89989265	cg15669092	1.2e-05	0.0019	-0.392	0.085	0.086	0.021	0.067	0.015	-0.019	-0.218		II	CCACCCTGGCCGGGTTCTTGCCTGGCTTGTGCGTCCTTGTGACAATTCCTGACACGGATG[CG]CACCGGGCAGTGGCACGTCCAGGTGCTGTGCGCGCCCGGGCCCACAAAGCTCCTTTGGAC	37	16	89989024	R	TUBB3	NM_006086	TSS1500	chr16:89988830-89989746	Island
TUBB3	chr16:89988978-89990572	cg15669092	1.2e-05	0.0019	-0.392	0.085	0.086	0.021	0.067	0.015	-0.019	-0.218		II	CCACCCTGGCCGGGTTCTTGCCTGGCTTGTGCGTCCTTGTGACAATTCCTGACACGGATG[CG]CACCGGGCAGTGGCACGTCCAGGTGCTGTGCGCGCCCGGGCCCACAAAGCTCCTTTGGAC	37	16	89989024	R	TUBB3	NM_006086	TSS1500	chr16:89988830-89989746	Island
SETBP1;SETBP1	chr18:42258772-42260028	cg24683679	1.3e-05	0.0019	0.217	0.047	0.115	0.013	0.128	0.018	0.013	0.113		I	GACGAGCGGGCGGGCAGGGCCGCCGGGCTCAGCGGACCGAACTGCACAGCTCAGCAAAAG[CG]CCCTCGCCCTCCGCGCGCCGCCTCCTGCGAGCCCAAACCCACCAACATTTTTTAACGCTC	37	18	42259754	F	SETBP1;SETBP1	NM_001130110;NM_015559	TSS1500;TSS1500	chr18:42258983-42260795	Island
ATP5A1;HAUS1;HAUS1	chr18:43683924-43685053	cg22226091	1.2e-05	0.0019	-0.268	0.058	0.214	0.027	0.18	0.025	-0.034	-0.159		II	TTCTGAGTGGATGCAATCAATGTGGAAGAAACACAAACATCTTGCTAAGCAAGAACCAAA[CG]TTTCAAGTACTTTTTTTTAACGACAAGTGATTCAAACAAGAAATAAAAATAAAAGAAAGA	37	18	43684032	R	ATP5A1;HAUS1;HAUS1	NM_001001937;NR_026978;NM_138443	5'UTR;TSS1500;TSS1500	chr18:43684113-43684847	N_Shore
DNAJC5	chr20:62525594-62526990	cg00637477	1.2e-05	0.0019	-0.379	0.082	0.106	0.024	0.086	0.017	-0.02	-0.187	Yes	II	AGGAGCACCGGCCGCAGAGGTCTGGGAGCTTCTAGGATGGGAAGTGGCCCAGGCAGCCTA[CG]CGGGGCAGGCCGTCAGTGAGTGGCGGAGCGCCTGCAGTTACAGGGACAGGGAAGGGTGGC	37	20	62525797	R	DNAJC5	NM_025219	TSS1500	chr20:62525796-62526638	Island
ETS2;ETS2	chr21:40176769-40178548	cg26276938	1.2e-05	0.0019	-0.555	0.12	0.094	0.033	0.071	0.02	-0.023	-0.242		II	GTTCAGTTCCCACCTGTGTAAAGTGGGAGCCGCAAGTCCTCCGAGAGTGACGATGATGTG[CG]TGGAGTGCCCAGCCCAGATTGAAGCGCGGCCAAGGCGGGTCGCTATCTGGGCACCGCTCA	37	21	40177033	R	ETS2;ETS2	NM_005239;NM_001256295	TSS1500;TSS200	chr21:40177002-40178667	Island
C22orf36;GGT1	chr22:24988329-24989488	cg21712830	1.3e-05	0.0019	-0.364	0.079	0.052	0.011	0.041	0.01	-0.011	-0.209		II	AGACGAGGTGGCTTTTGGCACCTCTTTACCCTCTGGCCCCAGTGCTGACTGGGGAATAGT[CG]CTTTGACCGTGCAAAGAGCATTCTAGGCGGGGTGGGGGGGTTCTGCTGTGTGTGCCAGTG	37	22	24989335	R	C22orf36;GGT1	NM_207644;NM_013430	TSS1500;5'UTR	chr22:24988593-24989279	S_Shore
	chr6:32861712-32863146	cg06801569	1.3e-05	0.0019	-0.226	0.049	0.037	0.005	0.033	0.005	-0.004	-0.116		II	GAACAGAGGCAGACACTGCGGCTCAAAACCCCAAGGGTAGGTACCTATTGTGCGGAGTCT[CG]GAACGCCTGCCTGGAAGAAGAGTTCCGGCGGCTCCCCGAACGCTTGGAGAAAGCGCTTGG	37	6	32862729	R				chr6:32862156-32862785	Island
	chr1:51442656-51443144	cg10893043	1.4e-05	0.002	-0.385	0.084	0.175	0.035	0.141	0.032	-0.034	-0.193		II	AGTTCCCAAAAAGGTGCTTTCGGCTTTTGCCGGGGGTAGAAGTAAATAGTCCATAGGCGC[CG]GGCAGTCACAGTGCTGGAGCAAGAAAAGGTCGTGCTCACAGCCTTCCTGGCTGCCCTAAG	37	1	51442760	F				chr1:51443311-51444036	N_Shore
GBP1;GBP1	chr1:89530085-89531342	cg01355374	1.3e-05	0.002	-0.488	0.106	0.222	0.052	0.173	0.044	-0.049	-0.219		II	ATATTTAGAAGCTAAGCAGATTTGTAATGGATTTAGAGTAATATGAAACTGAAAGTACTT[CG]TTCAAATCACTGACTCCACTACCATAAATGGAATTAGTGGAGTGTGCCAGTGGGAGGGTT	37	1	89531025	F	GBP1;GBP1	NM_002053;NM_002053	5'UTR;1stExon
ADAM12;ADAM12	chr10:128076234-128077466	cg02327997	1.4e-05	0.002	-0.27	0.059	0.258	0.033	0.23	0.028	-0.029	-0.111		II	CCGCCCCAGGATGATGTGGCCGCAGGGCCCGGGGCGCCCGGCTGCCAAGCGCACATGCGG[CG]GCACGGTCCAGCTTTTCAGGCTGAAGCTGGAAACGATGACTCTGCTACTCGCTCCCCGGC	37	10	128077318	F	ADAM12;ADAM12	NM_021641;NM_003474	TSS200;TSS200	chr10:128076155-128077482	Island
ESR2;ESR2;ESR2	chr14:64760629-64762019	cg23494957	1.4e-05	0.002	-0.289	0.063	0.165	0.025	0.142	0.02	-0.023	-0.139		I	GCTTTGGGTTTGTCAAATCCCCAGCAGCAAACGTAACCTCGGGCCCTGGAGTGGCAAAGC[CG]TGGACTAGAGGTGGAGGGAGTGGGTTCTCAGCTCTCAAGAGGTCACTGGGAAGGCCTTTC	37	14	64761548	R	ESR2;ESR2;ESR2	NM_001437;NM_001040275;NM_001040276	TSS1500;TSS1500;5'UTR	chr14:64760859-64761241	S_Shore
REEP1;REEP1;REEP1;REEP1	chr2:86563744-86565401	cg01968178	1.4e-05	0.002	-0.28	0.061	0.057	0.011	0.048	0.006	-0.009	-0.165	Yes	II	CTGCAGCGGCCCCGTTTGCAGGGCAGGGACCCGGGTGCTGCCCCACCCTCAGCGTTCCAG[CG]GAGAAACTGAAGTCCGAACCTGAACCTCGGGAATCTGTCTGCACCTGTCTAGGTGGGATG	37	2	86565038	F	REEP1;REEP1;REEP1;REEP1	NM_001164730;NM_001164732;NM_001164731;NM_022912	Body;TSS1500;TSS1500;TSS1500	chr2:86564242-86565068	Island
DNAJC10	chr2:183580110-183581819	cg10359940	1.4e-05	0.002	-0.251	0.055	0.033	0.005	0.028	0.004	-0.005	-0.142		I	CCCGCGCACACCGCCACGTCAACCTAAACCTACACCGCCCTCTCCACCCCACCGCCGCAG[CG]CCCGCTGGGCCCGCAGCGGGTCTCCCCAGGCAGCGTCCTCCACGCCTTTCCCACAATGCT	37	2	183580906	F	DNAJC10	NM_018981	TSS200	chr2:183580693-183581202	Island
ZFAND5;ZFAND5;ZFAND5	chr9:74979121-74981128	cg11093123	1.4e-05	0.002	-0.272	0.059	0.073	0.014	0.061	0.009	-0.012	-0.162		II	ACTTTACCCGGAACACTGGGAACCTTTTCAGAGCACAAACAAAAAACATTTTCAACTGAC[CG]CTCCAAGTGAATTTCAGTTCAACTCAAAATAACAAAATTACTAAGTCGGAAAGGACTTCT	37	9	74981047	R	ZFAND5;ZFAND5;ZFAND5	NM_001102420;NM_001102421;NM_006007	TSS1500;TSS1500;TSS1500	chr9:74979145-74980744	S_Shore
OCRL;OCRL	chrX:128673874-128675341	cg24076965	1.4e-05	0.002	-0.333	0.073	0.37	0.073	0.319	0.086	-0.051	-0.139		II	CCAACTTCCAAGCCTCTGGATTGTGCTTGGCAGTGTGGCTCAGTGGAAGGACTGAATGGG[CG]GGGAAGCAGGAAGCCTGGGTTCTTAGTTCCTGCCCCTGCAACTGACATGTGTTGTGTAAC	37	X	128675022	F	OCRL;OCRL	NM_000276;NM_001587	Body;Body	chrX:128674133-128674727	S_Shore
ARRB1;ARRB1	chr11:75061939-75063768	cg01329796	1.4e-05	0.0021	-0.433	0.095	0.072	0.02	0.054	0.009	-0.017	-0.239		II	AGCAAGAGTGTTTGCTACAGCGAGTGCAGGTGACAGTGTGCGTATCAGTGTATGCCCACA[CG]TGTGTGCCAGCACGAGGGTGTGCTAGAATTGGTGTGTGTTGGATTGTGAGCTGTGCATGC	37	11	75062133	R	ARRB1;ARRB1	NM_004041;NM_020251	Body;Body	chr11:75062224-75062977	N_Shore
ESR2;ESR2;ESR2	chr14:64760629-64762019	cg01845091	1.5e-05	0.0021	-0.359	0.078	0.141	0.026	0.116	0.022	-0.025	-0.178		II	TCTAAGGAGCCAGTGGTGAAACCAGAGAGGCTTTGGGTTTGTCAAATCCCCAGCAGCAAA[CG]TAACCTCGGGCCCTGGAGTGGCAAAGCCGTGGACTAGAGGTGGAGGGAGTGGGTTCTCAG	37	14	64761519	R	ESR2;ESR2;ESR2	NM_001437;NM_001040275;NM_001040276	TSS1500;TSS1500;5'UTR	chr14:64760859-64761241	S_Shore
IGSF11;IGSF11	chr3:118752882-118754215	cg06491249	1.5e-05	0.0021	-0.317	0.069	0.144	0.024	0.118	0.019	-0.026	-0.177		II	AGCAATGACTTTTCCACAGCCTTCCTCTGAGCCTGCAAGAGTCTTTCCTGTTGCAGTTTT[CG]GATAATTTATATTTGGCTTTTTCACTTTCAGTCCTCTCTTATAAAACCTAAATAATCTGA	37	3	118754097	R	IGSF11;IGSF11	NM_001015887;NM_152538	TSS1500;Body	chr3:118753092-118753961	S_Shore
COL25A1;COL25A1;COL25A1;COL25A1	chr4:110223072-110224739	cg08193528	1.4e-05	0.0021	-0.296	0.065	0.034	0.006	0.03	0.006	-0.005	-0.133		II	GGCGTCCGGCCTGCCGCTCCCGCTGCTGCGCGCCCCCCTTCCGAAGGCAAAGCAGGAGCC[CG]CCTTATTATCATAATGTATTCACCTTGGCCCAGCCCGCGGGCCGGCCCGGGGAACCCCCA	37	4	110223999	F	COL25A1;COL25A1;COL25A1;COL25A1	NM_001256074;NR_045756;NM_032518;NM_198721	TSS1500;TSS1500;TSS1500;TSS1500	chr4:110222970-110224257	Island
PIM1	chr6:37136899-37138958	cg04373205	1.4e-05	0.0021	-0.277	0.06	0.047	0.008	0.04	0.005	-0.007	-0.151		II	TCAGGATTCGCTGGTGCTTTTGCATTTCTAAAATGGGAATCCCGTGGCTGAGCTTTTAGC[CG]GCCGGAACGACTGAGGGCTGCATCCCTTTCCCGCAGGAGCGGGGCTCCCGCCTCCAGTTC	37	6	37137071	R	PIM1	NM_002648	TSS1500	chr6:37137070-37139434	Island
MARCKSL1	chr1:32800402-32802245	cg00556029	1.5e-05	0.0022	-0.333	0.073	0.252	0.039	0.214	0.034	-0.038	-0.151	Yes	II	TCGGGTACCCCCCACCCCACCCGAATCCCAGGGGCAGGTAGAGTCCGGTGTGGGCAGGAG[CG]AGGCCAGTCCTCCCGCGAGCTGGGCGGGGCGGGGCGGGGGGCCTGGAGGAAGGAGACGGG	37	1	32802033	R	MARCKSL1	NM_023009	TSS200	chr1:32800859-32802229	Island
EXT2;EXT2	chr11:44116852-44118124	cg08133496	1.6e-05	0.0022	-0.309	0.068	0.267	0.04	0.226	0.028	-0.041	-0.153		II	AAGAATGCTGTCATGGAACTTTTTGACAAACATTGTTGAGAATATCCATAGGGCAAACTC[CG]TACAGAGAGCTTGTTGGAATGAAGGGTACCAGCATTTTCCGTTTGATGGATAGTACCAAA	37	11	44116911	F	EXT2;EXT2	NM_000401;NM_207122	TSS200;TSS200	chr11:44117117-44117994	N_Shore
CD9	chr12:6309227-6310171	cg15366360	1.6e-05	0.0022	-0.358	0.079	0.168	0.03	0.138	0.026	-0.03	-0.18		I	GCCTCCACGTAAGTCCGCGGTAAAAGTGGCAGGGAGTGGCTGCCTGCAAAGACCCCAAGA[CG]GCTTGAAGAAGGAGTGGGTGGCGGGTGGGGGTTAGGGCGACTAGGCGGGGAAACAGGGAG	37	12	6309291	R	CD9	NM_001769	TSS200	chr12:6309152-6310392	Island
GPRC5A	chr12:13043321-13044829	cg14454121	1.6e-05	0.0022	-0.281	0.062	0.223	0.032	0.198	0.025	-0.025	-0.114		I	CAGAGTCCCTCCTGCCTCCCCGTGGCATGGGGTAGAACCTGGCTTGAGCCCCGACACAGG[CG]GGCAGCCACTCCAGGATCGTTCCACACGTAAACAAAGACGAGTTTCGGTCCGATTGGCTT	37	12	13043585	F	GPRC5A	NM_003979	TSS1500	chr12:13044042-13044667	N_Shore
	chr13:33923348-33925092	cg21398996	1.6e-05	0.0022	-0.346	0.076	0.476	0.054	0.427	0.059	-0.049	-0.103	Yes	II	ACGCAAGGATTCTTAAGGACCTCCTGGCTCAAAACAATCACTTCCTCTCTTGCTGTGGTT[CG]TGGACAATGGAGTCCCAAAGGGAGGCCTTTCCTTGCAACCTCAAAGGGAGGAAAGCCTGC	37	13	33923778	R				chr13:33923930-33924781	N_Shore
SECISBP2L	chr15:49337851-49339212	cg13141289	1.6e-05	0.0022	-0.283	0.062	0.044	0.008	0.038	0.006	-0.006	-0.137		II	GACCTCTTCAGGATCTGAAACCACCTCTTAGTGATGTTGGAAAAGCTTTCATCTGCCCAC[CG]TACATCTGCTCCTTCCTTATGTTACGCAAATAAAGGGAGTCATGACTATAAAGGAATGAG	37	15	49339044	R	SECISBP2L	NM_014701	TSS1500	chr15:49338363-49338771	S_Shore
AMFR	chr16:56458274-56459892	cg00152175	1.6e-05	0.0022	-0.225	0.049	0.052	0.008	0.044	0.006	-0.008	-0.145		I	GGCCGCGGCGCAGGGGTCACTCGGGCTCGCAGGCGCTGGCAGGCGGGCAGGGCCTCAGGG[CG]CGGGGCACCCTGGCCACCAGGCCGTCGGCCACTTGCCCCCCCCCCACCCCATTAACCCTC	37	16	56459720	R	AMFR	NM_001144	TSS1500	chr16:56458735-56459748	Island
SERPINE2;SERPINE2;SERPINE2	chr2:224903066-224904914	cg00514407	1.6e-05	0.0022	-0.241	0.053	0.38	0.035	0.342	0.03	-0.038	-0.1		II	AGACGAGGGGAACCAGAAAACTGGATTCCCGGCTATGGTGATAGCATGAGGTACCCGCAG[CG]TCCTGGGAACCCAGCCCTTCTCAGCCGGTAACCACTGCTGCTGGGACCCGGTGCGCGATA	37	2	224904626	R	SERPINE2;SERPINE2;SERPINE2	NM_001136528;NM_006216;NM_001136530	TSS1500;TSS1500;TSS1500	chr2:224903221-224904735	Island
CSPG5	chr3:47619132-47620992	cg01406312	1.6e-05	0.0022	-0.163	0.036	0.295	0.021	0.274	0.019	-0.022	-0.073		I	CCCAGGCTCTAATCGGATCAGATCTAATCCGTTCGCAGCCAAAGCCACTAGCCTAGATCT[CG]CACAGCCAGGCCCGCCATAACGCATCCCGGGAGCAAGGGGTAAGACCCTCCCTGGGACTG	37	3	47620990	R	CSPG5	NM_006574	TSS1500	chr3:47619112-47621131	Island
PRICKLE2	chr3:64210719-64211476	cg22083047	1.5e-05	0.0022	-0.358	0.079	0.753	0.044	0.706	0.047	-0.046	-0.061		II	TCTTAAAAGCTGTGCTCTTAGGTGCCAAGGTTCAGATCTGGGCACAATTATCAACCTGAG[CG]CCTGTTTCAGATTATATGCTGCACCAACCTAGGAGTGGAATCAGAGCACTCTTTTTTTAA	37	3	64211464	R	PRICKLE2	NM_198859	TSS1500
SYNPO;SYNPO	chr5:150004802-150004952	cg12921411	1.6e-05	0.0022	-0.456	0.1	0.139	0.033	0.108	0.028	-0.031	-0.221		II	CCGACTTGACCCAGGATAACCCAGGCGGGTTGGGCTCTGCCCAGAATTGACCAACATGGG[CG]CCGTGGGGGCAGCGGGAACGGCCAGTGCTGGGCCTCCTCACTCCTCCCTGCGGGCGGGGC	37	5	150004918	R	SYNPO;SYNPO	NM_001166208;NM_001166209	Body;Body	chr5:150004670-150004984	Island
SAMD5	chr6:147830898-147831522	cg23263534	1.5e-05	0.0022	-0.777	0.17	0.085	0.041	0.049	0.02	-0.036	-0.422		II	GTGCTAAGGACATCAGAGATAATCGGGCCACAGGATGTGCTTCAGAGGTCTGGGCTGTCA[CG]AGTTTGGTTTATTATTAAGCCAGATAAGATGAAGTAGGTACAACTGTGACTTCCAGGAAG	37	6	147831215	F	SAMD5	NM_001030060	Body	chr6:147828733-147830298	S_Shore
TMEM176B;TMEM176B;TMEM176B;TMEM176B;TMEM176B;TMEM176A	chr7:150496790-150498255	cg08359956	1.6e-05	0.0022	-0.284	0.062	0.218	0.033	0.189	0.028	-0.029	-0.133		II	AGTCGGTGGAGCGGGAGGTCGGCGGTGGCGGGGATGGGGGTATCCGGAGCGCAGCCGGGG[CG]CAGCTGCTGGCACAGGAGCTCCACAGGCAGCCAAGGACTCGGTCCTGTCCCAGAGCCTGC	37	7	150498205	F	TMEM176B;TMEM176B;TMEM176B;TMEM176B;TMEM176B;TMEM176A	NM_014020;NM_014020;NM_001101314;NM_001101311;NM_001101312;NM_018487	1stExon;5'UTR;TSS1500;TSS1500;TSS1500;5'UTR	chr7:150496809-150498206	Island
TMEM176B;TMEM176B;TMEM176B;TMEM176B;TMEM176B;TMEM176A	chr7:150497115-150498959	cg08359956	1.6e-05	0.0022	-0.284	0.062	0.218	0.033	0.189	0.028	-0.029	-0.133		II	AGTCGGTGGAGCGGGAGGTCGGCGGTGGCGGGGATGGGGGTATCCGGAGCGCAGCCGGGG[CG]CAGCTGCTGGCACAGGAGCTCCACAGGCAGCCAAGGACTCGGTCCTGTCCCAGAGCCTGC	37	7	150498205	F	TMEM176B;TMEM176B;TMEM176B;TMEM176B;TMEM176B;TMEM176A	NM_014020;NM_014020;NM_001101314;NM_001101311;NM_001101312;NM_018487	1stExon;5'UTR;TSS1500;TSS1500;TSS1500;5'UTR	chr7:150496809-150498206	Island
PTPRU;PTPRU;PTPRU;PTPRU	chr1:29562618-29564598	cg13338595	1.6e-05	0.0023	-0.186	0.041	0.411	0.025	0.379	0.037	-0.032	-0.078	Yes	II	GCCCCAACAACCGCTCTTGGCCAGGTGATGAGCGCCCTGTTCCTGGAGGTATGTAGAACA[CG]CATTTGAAGGCGCCAAGGTACAAGGGATTCAGGCATCGGATGGGACAGAGGCCGGGTGTC	37	1	29562674	R	PTPRU;PTPRU;PTPRU;PTPRU	NM_133178;NM_001195001;NM_005704;NM_133177	TSS1500;TSS1500;TSS1500;TSS1500	chr1:29562745-29565307	N_Shore
CD58;CD58;CD58	chr1:117112702-117114060	cg21039631	1.6e-05	0.0023	-0.244	0.054	0.318	0.033	0.287	0.033	-0.032	-0.1		II	TGAAGGAGGATGGGGAGGCAAAATGGGAAGAAGGGGACCTATTTCCTGAGGTTGTTGTGA[CG]ACTTGGCTGACAACACACGGAGAGGATGGAACCAGTTCTGATACTAGTTTTTAGGATTTG	37	1	117112854	F	CD58;CD58;CD58	NM_001779;NR_026665;NM_001144822	Body;Body;Body	chr1:117112960-117113883	N_Shore
DGKZ	chr11:46354044-46355400	cg18765542	1.6e-05	0.0023	-0.226	0.05	0.609	0.034	0.574	0.038	-0.035	-0.057		II	GTTCCCTCTCCTGTGCCCCTTCCCCAAACCCAGTGGGTCTCTAAATTCCAGCGGCGCCGA[CG]GGGTTAATGTTGGCTCATGTCACCGCCTCTGCACGCCCCCGCTCCAAACCTGCCAGCTGC	37	11	46354101	F	DGKZ	NM_201532	TSS1500	chr11:46354091-46355190	Island
RERG	chr12:15373691-15374788	cg19205533	1.6e-05	0.0023	-0.264	0.058	0.322	0.037	0.292	0.034	-0.03	-0.094		II	ATTTTCCCTCTCAGCTAGGAGAGCCCTGTCAAGATAGGCTGCTGGTGTTCACATCTCCCT[CG]CAGCGAACCCCAAAGCCGCCCTGGGAGGAGAACCCGGTGACCAAGAGGACCGACTCAGAG	37	12	15373987	R	RERG	NM_032918	5'UTR	chr12:15373986-15374514	Island
NIN;NIN;NIN	chr14:51296559-51298684	cg12812165	1.7e-05	0.0023	0.195	0.043	0.254	0.023	0.274	0.021	0.02	0.079		II	TAACCAAATGTCATTTTGTTCTTTCCCCTTCTCCTGGGCATTATACTGGGAAACTGTTTA[CG]CGCATCGACCCCGCACACCTCCAAAAATCTCCACTTTCCGGGCTCCAAGCAGCTCTCCGC	37	14	51296728	R	NIN;NIN;NIN	NM_182946;NM_020921;NM_182944	5'UTR;5'UTR;5'UTR	chr14:51296727-51298477	Island
MLX;MLX;MLX	chr17:40718631-40720023	cg20795913	1.7e-05	0.0023	0.256	0.056	0.21	0.029	0.239	0.031	0.029	0.139		II	CCTCAGGGTAACGTGGGGAGCCGGCCGGCCGGACAGTGCGCGTGCACACACTATCTGCGG[CG]GTGTGCTGACAAGCCAATTGAGGGGACTCCATCTTACAAAACGCGCTTCATGTCGCCGCC	37	17	40718830	F	MLX;MLX;MLX	NM_170607;NM_198204;NM_198205	TSS1500;TSS1500;TSS1500	chr17:40718686-40719633	Island
HAT1;HAT1	chr2:172778478-172779760	cg09545452	1.6e-05	0.0023	-0.233	0.051	0.027	0.004	0.024	0.003	-0.003	-0.122		I	AGGCGGCCAGATCGGGGATAGAACGCCGAGACGGTGGTGACAATGCCCGCCTAGAACTTT[CG]GGCTGTAGCCTGGGTTCCAGAAGGCCTGCTTGGGACCGGAAGCGCGGAACTCTCAGCCCA	37	2	172779111	R	HAT1;HAT1	NR_027862;NM_003642	Body;Body	chr2:172778733-172779299	Island
C3orf26;FILIP1L;MIR548G;FILIP1L;FILIP1L	chr3:99594583-99595456	cg18337222	1.7e-05	0.0023	-0.224	0.049	0.172	0.021	0.153	0.022	-0.019	-0.112		I	CCGTGGTTCCCGGCTCCCAGCGGAGGGAATGAGTGGTGGGCCGGTGGGCCGGGGCGCCGG[CG]CCCTCCTGTCGGGCTAACAAAGTCATTGGGAGGCAGGGTCGATCCGCTTGTAACTTTTTT	37	3	99595254	F	C3orf26;FILIP1L;MIR548G;FILIP1L;FILIP1L	NM_032359;NM_182909;NR_031662;NM_014890;NM_001042459	Body;Body;Body;TSS1500;Body	chr3:99594969-99595215	S_Shore
TRIM56	chr7:100728210-100729283	cg16182713	1.7e-05	0.0023	-0.29	0.064	0.065	0.012	0.055	0.009	-0.01	-0.153		II	TGTTCCCTCAGCAAGAGGCTTCTTACCTGATCCCCCACAGCCTCTCCTACAGCTCAGCAA[CG]GTTTATGGAATGAAAGGCCTCTCTTGAAGCTTTGCAGGCACCTGCCTGCCTGAGGTGTTA	37	7	100728343	F	TRIM56	NM_030961	TSS1500	chr7:100732088-100732424	N_Shelf
GSDMD;GSDMD	chr8:144640249-144641311	cg20387272	1.6e-05	0.0023	-0.426	0.094	0.061	0.018	0.047	0.009	-0.014	-0.228		II	ACAAAGTGCTATGAAGTTTGAGGCTACCAGGATGGGGCGCCAAGCCAAGGTTCCTCCGGA[CG]CGCGAGGCTGGTGCTCCAGGCGGGCTGGCGGGAAGAGGGGGCAGGAAGGGGGCCGGGGCG	37	8	144640401	R	GSDMD;GSDMD	NM_024736;NM_001166237	TSS200;5'UTR	chr8:144640396-144640772	Island
HPS1;HPS1	chr10:100205728-100206989	cg13180809	1.8e-05	0.0024	-0.29	0.064	0.025	0.004	0.021	0.004	-0.004	-0.162		II	TTTGCCTAGCACGCCAGTTTCTGTCCAGTTTCACCCCAAATCCCCACCTCCCCCCACCCC[CG]AACCTCACGGCCACCCTGGGAAGGAGGCTTGACTTGTGACATCCACCCCTCTTCACGGCT	37	10	100206399	F	HPS1;HPS1	NM_182639;NM_000195	5'UTR;5'UTR
	chr10:102825819-102826919	cg11721913	1.8e-05	0.0024	-0.374	0.083	0.298	0.047	0.248	0.046	-0.049	-0.165	Yes	II	GAGGCGCTGTGTGTAGATGGCGACAGCCTCCTACACGCCAGGGCTCCACCCGGATCCTGG[CG]CCACTGCGGGAGGGCCTGCCCTTGGCTCAGCGTCAGAGTTTGTCCTCTGGGGCCCAACGC	37	10	102825997	F				chr10:102825929-102827693	Island
CASP7;CASP7;CASP7;CASP7;CASP7;CASP7	chr10:115439259-115440924	cg21223843	1.8e-05	0.0024	-0.489	0.108	0.669	0.073	0.589	0.075	-0.079	-0.118	Yes	II	CAATAGCAAAGTAAAGGCCCTGGTCTAGCAGTGCCATGAGCCTTGGGTGACGCAGCGGAG[CG]CTTGAGTGCCCAGCAGAGCCTCCCTTTCCCCCTCCCAGCTGCTAGAGGCAAGAGGGGGAG	37	10	115440663	R	CASP7;CASP7;CASP7;CASP7;CASP7;CASP7	NM_001267056;NM_033340;NM_033338;NM_001227;NM_033339;NM_001267057	5'UTR;5'UTR;5'UTR;5'UTR;5'UTR;Body	chr10:115439007-115440196	S_Shore
KCNJ8	chr12:21927104-21928368	cg22374485	1.7e-05	0.0024	-0.256	0.056	0.043	0.007	0.037	0.005	-0.007	-0.15		II	CCCCGAAAAGTCCATCCATCACTGCAAGCCTCTGCGGTGTTTTGCATTTTAAATCATTTA[CG]GGAACACGGACAGCCTCCCCCCTCCGCTCCCCCGGAGCAGCTTTGAAACTTACAGACTCC	37	12	21927425	R	KCNJ8	NM_004982	5'UTR
BEST3;BEST3;BEST3;BEST3;BEST3;BEST3;BEST3;BEST3;BEST3;BEST3	chr12:70092773-70093540	cg09844653	1.8e-05	0.0024	0.48	0.106	0.529	0.074	0.606	0.087	0.076	0.144		I	GGAAAGAGAATCTTCAAATTTCGGGCTCCCCCGAAGAGGTGCCTTCAGGTCGGTGCTGCA[CG]CCCGGTGTCACCCTTCGCTCGTGCACAGTCAGATTTTCTTTCTGTTCTCTGGCCACTGAG	37	12	70093073	R	BEST3;BEST3;BEST3;BEST3;BEST3;BEST3;BEST3;BEST3;BEST3;BEST3	NM_001282614;NM_032735;NM_001282616;NM_001282615;NM_001282614;NM_001282613;NM_032735;NM_001282616;NM_001282615;NM_001282613	5'UTR;5'UTR;1stExon;1stExon;1stExon;1stExon;1stExon;5'UTR;5'UTR;5'UTR
LUNAR1	chr15:99557853-99559137	cg00118584	1.8e-05	0.0024	-0.326	0.072	0.367	0.048	0.323	0.044	-0.044	-0.12		II	CCTGCCCCTTCCCTTCTCCTTGTGGGGACATGTGGCGGGGCCGGGTGTGAGAATGAGACC[CG]TTTCCCGAGGGAAGGAGGGCGCGGTGACCGGCTGTTCCGGCCCCTACACGTCCAGTCCGA	37	15	99559021	R	LUNAR1	NR_126487	Body	chr15:99557978-99559170	Island
SNED1	chr2:241937446-241938932	cg20363891	1.7e-05	0.0024	-0.287	0.063	0.324	0.039	0.29	0.035	-0.034	-0.104		II	ATTCCCAGGGGAGAGCAGGGGTCCTGGTACTGCCCTGGTTTTCACACATGGCAATGTGGC[CG]TGGGCACGGGCTTCCCGGGCCTCAGTTTCCCAAGTGGGGCGCCGGGCCTGCGAAGGTTGC	37	2	241938818	R	SNED1	NM_001080437	Body	chr2:241937716-241938468	S_Shore
TMEM22;TMEM22;TMEM22	chr3:136536646-136539451	cg10258419	1.8e-05	0.0024	-0.45	0.099	0.102	0.026	0.079	0.019	-0.023	-0.224		II	ATCAGTAAAATGGCGGGTGGACTCGGGGATGCCCGAAGACTTTTCCGGACCACGATTTTC[CG]ATGCTGGACACATATTTAAACATGAAGGAATAGACTTGCGACTTTTAAGCGCAAACAATG	37	3	136537607	F	TMEM22;TMEM22;TMEM22	NM_025246;NM_001097599;NM_001097600	TSS1500;TSS1500;TSS1500	chr3:136537559-136539204	Island
FLJ36777	chr4:7104586-7105921	cg10310081	1.8e-05	0.0024	-0.288	0.064	0.049	0.01	0.04	0.004	-0.009	-0.189		II	TCCTTGGCTCCGCCCCTTCCCCGCCCTCGTCGCGGAGCCAGGTTCTACCCCGGGACATCT[CG]CTGGACTCAGCCTCCCACAGGATTCAGGAGTGCGGGGATGCTCTTTGTGCTGAGAACTCG	37	4	7105272	F	FLJ36777	NR_027441	TSS200
PPARGC1A	chr4:23889745-23891076	cg21543179	1.7e-05	0.0024	-0.509	0.112	0.222	0.056	0.177	0.042	-0.045	-0.201		II	CCATATCTATTCCGCCTTACCAAGAAATCAGAACAAGATAACAATTACAATCCACAAATA[CG]ATCTACCAAGGCAAGGGAGGGCAAATGGAGCCAACATTTGCAAACCCAGCAAAGAGTTAA	37	4	23890254	F	PPARGC1A	NM_013261	Body
PTGER4	chr5:40678913-40680484	cg18314571	1.8e-05	0.0024	-0.299	0.066	0.32	0.041	0.279	0.047	-0.041	-0.128		II	GAAGGATTACAGAGAAAAACTTCACCATTAGACAAGAAGTCAAAATGATTCTAAGGGCCG[CG]CAAACAGGCTTTTCCAAGAATTAATCATGAGGTGGTGCTTGGAGAATTCCTTTACTCCAG	37	5	40679018	F	PTGER4	NM_000958	TSS1500	chr5:40679502-40682081	N_Shore
PIK3R1;PIK3R1	chr5:67583578-67584948	cg01239651	1.7e-05	0.0024	-0.295	0.065	0.599	0.044	0.552	0.05	-0.047	-0.078	Yes	II	GGCACATAAACCTAATGCAGAGACACCTTTTAATTAGCAGGTCATATGGCCATTTAAATG[CG]AGTTGCAATCGACCTCATAAAAATAGCCGCAGTGTTGTTTTATTCTGAATCGTCACATGA	37	5	67583598	F	PIK3R1;PIK3R1	NM_181523;NM_181524	Body;TSS1500	chr5:67584213-67584451	N_Shore
PRUNE2;PRUNE2;PRUNE2;PRUNE2	chr9:79520272-79522094	cg21909090	1.7e-05	0.0024	-0.199	0.044	0.461	0.033	0.426	0.035	-0.034	-0.075		II	GCTGGGGCAATAGAACCTTGCTAAGGTGAGGTGCAGTCTGCAGACCGGCAACATCAGCAT[CG]CTGATCTTATAGAAATGCAGAACCTCAGTCCCCTGCTCCTACTTACCAAATCAGAATCTG	37	9	79521848	R	PRUNE2;PRUNE2;PRUNE2;PRUNE2	NM_015225;NM_001308047;NM_001308048;NR_131751	TSS1500;TSS1500;TSS1500;TSS1500	chr9:79520803-79521508	S_Shore
	chrX:100352626-100353490	cg18386008	1.7e-05	0.0024	-0.349	0.077	0.264	0.261	0.214	0.251	-0.05	-0.189		II	TCGCTGCTCTCCTCACAGGCCCAGGTGGGTGGGGCAAGCCGCTCTCCGTAATTGGTTCTA[CG]CCAGCGTCGTCGCGCGCGCCACCTCCCGCCACCGAGCCTCCCGCCACCTCTAGCCAATCA	37	X	100353031	R				chrX:100353009-100353276	Island
STXBP6	chr14:25518536-25520106	cg01601050	1.9e-05	0.0025	-0.406	0.09	0.09	0.023	0.069	0.012	-0.021	-0.23		II	AAAAAACGAATAGACCCAGCCGATGGGTTTTTATCCTGTGCGCTCCTTCCTTTATTCTTA[CG]ATAGCAAACTCAAAGATCTAATGGGGCCTGACAGGCACTGTAACTGGGGGAAGGCGAACT	37	14	25519778	F	STXBP6	NM_014178	TSS1500	chr14:25518424-25519612	S_Shore
MAT2A	chr2:85765539-85767345	cg09363733	1.8e-05	0.0025	0.328	0.073	0.266	0.039	0.303	0.052	0.037	0.141		II	GCCATTGCTTTGGGTTCGCATTTAAAGTCTTCGGTGCAGGGTTTTACTTGAGGCTTTGTC[CG]CTCAACCGCCATTATGGGGATCAATTGGCACGTGAAGGAGGAGTAAAGCTATATTTCCAG	37	2	85767277	R	MAT2A	NM_005911	Body	chr2:85765695-85766983	S_Shore
MITF;MITF;MITF;MITF	chr3:69914864-69915663	cg07113570	1.8e-05	0.0025	-0.495	0.11	0.17	0.048	0.134	0.037	-0.036	-0.21		II	TGGGCTGCCTCCCTGGCCGTGCCTGGGTCCTTGAGTAGCCCTCATTGTGGTGTGAGGCAG[CG]TTTTTGTCCTGCAGGTACAGTAGGTACTGGATTAAACAGGTCTGCTGTTGCAGACAGAAA	37	3	69915232	R	MITF;MITF;MITF;MITF	NM_198177;NM_198159;NM_001184967;NM_006722	TSS200;Body;5'UTR;Body
MAP6D1	chr3:183542492-183544140	cg05902884	1.9e-05	0.0025	-0.302	0.067	0.388	0.043	0.346	0.051	-0.042	-0.109		I	GCGGGCACAGGGGCAGGTGCAGCAATGAGGGTGTCAGAGAAGACTCGGGGCCCTGCTTCC[CG]GAGAACACGTGTTTCAGTCAGCCTGTGAGTCGCCGCCTATTTGCCTTTAGGATGCTAGTC	37	3	183543862	F	MAP6D1	NM_024871	TSS1500	chr3:183542496-183543804	S_Shore
SLC41A1	chr1:205781636-205783109	cg03046812	2e-05	0.0026	-0.423	0.094	0.079	0.023	0.06	0.012	-0.019	-0.243	Yes	II	CCAGTCCTCCCTCACCACTCCCCCTGTAAAGAGACTTCAGACAGGCCTAAGGCCCTGGGA[CG]AAAGAAGCAAAAGTGAACCAGGACGCCCTATCCCCTCCTCCCAGGCGGGGACAAAAAAGA	37	1	205781722	R	SLC41A1	NM_173854	5'UTR	chr1:205781870-205783010	N_Shore
TMEM135;TMEM135;TMEM135	chr11:86748069-86749439	cg17980364	2e-05	0.0026	-0.343	0.076	0.324	0.046	0.28	0.047	-0.044	-0.137		II	TTGTCTTGCTAATTGTTGGCCAAGTTCCCTAGCCAGGTCTGAGTTCTAACACACGACTGC[CG]CCTCTACTGTGTGTGCTGTTTGGTTGATAAGCACCTATCAAAGATGCTGTAGACAGGATT	37	11	86748241	R	TMEM135;TMEM135;TMEM135	NR_033149;NM_001168724;NM_022918	TSS1500;TSS1500;TSS1500	chr11:86748660-86749093	N_Shore
CAST;CAST;CAST;CAST;CAST;CAST;CAST;CAST;CAST;CAST	chr5:96038018-96039406	cg19933664	2e-05	0.0026	0.192	0.043	0.026	0.003	0.029	0.003	0.003	0.118		II	ACAGCACGTGGTCCGCATCACAGGCTGCGTTATTGAGTGAGCCAGTCTCCAGATGCCAGG[CG]CATGACGAGTCCACGGAGCGGGACCTCCCTCCCCACGCATCCCGGGCTCCCGGGGCGGGG	37	5	96038381	R	CAST;CAST;CAST;CAST;CAST;CAST;CAST;CAST;CAST;CAST	NM_001042445;NM_001750;NM_173060;NM_001042441;NM_001042443;NM_001042444;NM_001042446;NM_173063;NM_001042440;NM_001042442	TSS200;Body;TSS200;Body;TSS200;TSS200;TSS200;Body;Body;Body	chr5:96038209-96038884	Island
MAT2B;MAT2B	chr5:162931470-162931827	cg16417447	1.9e-05	0.0026	-0.417	0.093	0.097	0.025	0.077	0.022	-0.02	-0.21		II	ACGTTTGTGGACGACGTTTAGAGCTTGCTATCCTGGGCACACAAGAACCCTTGGACTGTT[CG]GTGCAAAGTTGGCAAATCCTACACGGCCTGTGCCAGGGTTTACTTTCTGCATCAATTTCA	37	5	162931633	R	MAT2B;MAT2B	NM_182796;NM_013283	Body;TSS1500	chr5:162932454-162932946	N_Shore
PTP4A1	chr6:64281610-64283989	cg23174607	1.9e-05	0.0026	-0.334	0.074	0.084	0.019	0.069	0.01	-0.015	-0.178		II	GAATTCATCTTGACCAAGCCTAAGGCCGTGGCATGCAAGGTGTTGAGTCACCGGGTACAG[CG]GTCTTGCGACATAAATATTATTTGATGACGAAGGTACTCGGGGCCCAGGTGCCAAGGTAA	37	6	64281846	R	PTP4A1	NM_003463	TSS200	chr6:64282151-64283736	N_Shore
AKAP7;AKAP7;AKAP7;AKAP7;AKAP7	chr6:131571140-131571982	cg05712302	1.9e-05	0.0026	-0.394	0.088	0.087	0.021	0.069	0.013	-0.017	-0.2		II	GACAGAACACATGGCACTGACCTATGGCCAGGGACTCACAGTTTTGTGAGAATACGGGAG[CG]TATAGCCACTTCCTTCACTGAATGCCAGTCCCAGAGCAGTTGCATTAGGCTGGAGGACTG	37	6	131571441	R	AKAP7;AKAP7;AKAP7;AKAP7;AKAP7	NM_138633;NM_004842;NM_138633;NM_004842;NM_016377	5'UTR;5'UTR;1stExon;1stExon;Body
CYP7B1	chr8:65710619-65712110	cg17347634	2e-05	0.0026	-0.331	0.074	0.397	0.051	0.344	0.058	-0.054	-0.135		II	CACAGTACAGGAAGAGAGTGAGACAGGTAAAAAGAGATTGCAGAACAGCGTGGTAGGGGA[CG]AAAGAGAAGTGGTTCAAGTACTACAGGCTGTACTCAGAAAGAATAAGGGAGAAACTTTTA	37	8	65711916	F	CYP7B1	NM_004820	TSS1500	chr8:65710990-65711722	S_Shore
MTSS1	chr8:125739315-125741335	cg19523819	1.9e-05	0.0026	-0.234	0.052	0.386	0.036	0.349	0.039	-0.037	-0.095		II	TTGCAAATAGCGAAATATATAATTAAGGAGAGTTCGGGGGCGTATCCTGCAATGGGATGC[CG]AGTTCGATAAAGTTGCAGGATGCTGGGAAAGTGGATTGATTTGCTGTTGCTAAATGAATG	37	8	125741259	F	MTSS1	NM_014751	TSS1500	chr8:125739685-125741266	Island
CDK20;CDK20;CDK20;CDK20;CDK20	chr9:90588846-90590087	cg10299961	1.9e-05	0.0026	-0.212	0.047	0.029	0.004	0.027	0.004	-0.003	-0.086		II	GCGCAGGTGCTGTTTTCTAGCTCCGAAAGCCAGGCACTATTGATGCAGACAGACAGGTCC[CG]GGCTGCGTTGTGGAAAGAGGGTCTGTGGGTCCTCTTGTCTTAAAATGTCAGTTGGCTACG	37	9	90589865	R	CDK20;CDK20;CDK20;CDK20;CDK20	NM_178432;NM_001170640;NM_001170639;NM_012119;NM_001039803	TSS200;TSS200;TSS200;TSS200;TSS200	chr9:90589209-90589807	S_Shore
KRT19	chr17:39683626-39684901	cg13002493	2.1e-05	0.0027	-0.265	0.059	0.088	0.013	0.076	0.013	-0.012	-0.139		I	TCTACAGCCGGGTCCCATCTCCTCCCACTCTTCAGGCCTCGCTGACCCGCGTCCCTTCTT[CG]TCCCGGGGCTCCAACCTTGCCCCCGCCACCTCCAGAGGCCCCACCCACTTATCTGCCCTG	37	17	39683800	F	KRT19	NM_002276	Body	chr17:39683908-39684599	N_Shore
TMEM90B	chr20:24449711-24451025	cg02997755	2.1e-05	0.0027	-0.338	0.075	0.226	0.036	0.193	0.031	-0.034	-0.148		I	CATAAATTGGGTCATTTTTAACCTCAAAACCGAACCGCAGCCTGGGGAGGCCTTTAGGAC[CG]AGGGGAGCCATCCCTTCCTCTAGTCGGGCAGCAAATTCCTGTCCTCCTAGTCCCCCGCAG	37	20	24449734	R	TMEM90B	NM_024893	TSS200	chr20:24449844-24452037	N_Shore
UBE2E2	chr3:23243675-23245692	cg24311743	2.1e-05	0.0027	-0.401	0.089	0.07	0.019	0.055	0.011	-0.015	-0.211		II	CCCACGCGTCTGCGAGTTTGGGTTAGTGTGTCAACAGGGTCAGTCCCCGTATCTACTTTG[CG]AAAGCTTCGAGGCGAGCGTGAAGTCAAGGGCTGCGGTGGATGGGGGTAAAAGGCCTCCTC	37	3	23244116	R	UBE2E2	NM_152653	TSS1500	chr3:23244050-23245071	Island
	chr5:126564388-126565801	cg22551065	2.1e-05	0.0027	-0.222	0.049	0.412	0.034	0.373	0.036	-0.039	-0.094		II	TCCTGAAAGCAAAAATGGGCAATTGAGATAAATGAAAAAGAGAGGCATCAATAAGAAAAA[CG]AAAGAGTTCATCAGTGAATTTTTATGGCATCTAAAATTTTAGTTTTTGGTAATTTAGTTT	37	5	126565698	F				chr5:126564997-126565580	S_Shore
IL13	chr5:131991374-131992581	cg04303330	2.1e-05	0.0027	-0.173	0.039	0.715	0.023	0.695	0.02	-0.02	-0.028		II	CGTGGGCCCTCTACTACAGATTAGGAAACAGGCCCGTAGAGGGGTCACACGGCCAAGTAG[CG]GCACTCCAGGCACTGGGGGCCCTCGAGGGGAAGGGGCAGACTTCTGGGAGTCAGAGCCAG	37	5	131992430	R	IL13	NM_002188	TSS1500	chr5:131991554-131992304	S_Shore
	chr6:53223478-53224881	cg02814877	2.1e-05	0.0027	-0.397	0.089	0.314	0.056	0.262	0.043	-0.052	-0.165	Yes	II	AGAGAAGCCTTAAATCGTTACTCATCTTTCACAGTCTTTTATAATCGTGAATGAGCCCTC[CG]TTGTAGACTGTTAATGCGTGTCCAGGATGCCCGAGAGTGGGGGTAAAACAATAAAAGACT	37	6	53224811	R				chr6:53223890-53224666	S_Shore
CLSTN1;CLSTN1	chr1:9883505-9884641	cg26985289	2.2e-05	0.0028	-0.297	0.066	0.127	0.02	0.108	0.021	-0.02	-0.155		I	TCACGAAAGGGGGTCCAGGAGACGAGGTCAGCGAAACGCGCCTGGTAAACAGTTAAGGGC[CG]CGCAGCACTACCCACACCGGCTCCCGCCCCGGGACCTGCCCCCGGGGAGTCTGTCCTGAA	37	1	9884622	R	CLSTN1;CLSTN1	NM_014944;NM_001009566	TSS200;TSS200	chr1:9883011-9884667	Island
DHRS3	chr1:12675938-12676692	cg03546360	2.3e-05	0.0028	-0.313	0.07	0.156	0.026	0.132	0.023	-0.024	-0.155	Yes	I	AGAGGGAGTCCTGGACAGCCAGACCCCTGCTAGCTTGGCCACCACAGGCTCCGGCCAGCC[CG]GCTAGGGAAGAGTTAATCGGATCGGCTTTGGCTGATAGTTCAGGCTCCAAAGTTCAGTCC	37	1	12675968	F	DHRS3	NM_004753	Body	chr1:12676983-12678642	N_Shore
LOC100126784;NAV2;NAV2;NAV2	chr11:19736720-19737410	cg18052274	2.2e-05	0.0028	-0.357	0.08	0.342	0.049	0.297	0.062	-0.045	-0.132		II	AATGAGAGGGAAAGTCCATGCTGGGATTGTTCATATCCAGGCAGCTGTTCTGCCTTTGCC[CG]TTTGACCCTTCATTTAACAAACATTGTCAGAGGACTGGCAGTGCATAGGCTCTGGAAAGG	37	11	19737158	R	LOC100126784;NAV2;NAV2;NAV2	NR_015384;NM_182964;NM_001111018;NM_145117	TSS1500;Body;Body;Body	chr11:19733936-19735320	S_Shore
KCTD12	chr13:77459065-77461303	cg27275523	2.2e-05	0.0028	-0.385	0.086	0.049	0.013	0.039	0.008	-0.01	-0.213		II	TCACTGAAAGTAGAGAGACGCGAAAAACCTGGAGAGACGAAAGAGCCGCCCCAGTCCGAG[CG]CAGCCAGATTTTGTTCAAGTTGCCTTGCAGCCAGCCTGGAAAATAAATAAATAAACCTAG	37	13	77461098	F	KCTD12	NM_138444	TSS1500	chr13:77459322-77461099	Island
AFF1	chr4:87857035-87857724	cg11468363	2.2e-05	0.0028	-0.474	0.106	0.307	0.064	0.247	0.048	-0.06	-0.195		II	ATTTGTTTTAAGGGTGGAGCCGGAGATAATTTTAAACACCCTCCCCCTTGGTGCACGTTG[CG]GGGTGTGACTCACCACGGGGAAATCAGACTGATTTAAAACCTTCAGTGCAAACTTGTAAA	37	4	87857418	F	AFF1	NM_001166693	5'UTR	chr4:87855873-87857204	S_Shore
GPX3	chr5:150399695-150400808	cg08891071	2.2e-05	0.0028	-0.329	0.074	0.174	0.029	0.145	0.025	-0.029	-0.167		I	TAGGGAGCTATTAGCCCCCTTGCCCTGGCTGTAATGGAGACCGCTGTGTCTGCCTCCTTT[CG]CACTTTGGAGCCAAAAGAGGAAGGGACCGCCTCCCACGTCCACAGGGACCTGACTTCCAC	37	5	150399909	F	GPX3	NM_002084	TSS200	chr5:150400000-150400490	N_Shore
FGF20	chr8:16858401-16860152	cg06143905	2.2e-05	0.0028	-0.37	0.083	0.207	0.039	0.176	0.03	-0.032	-0.153		II	TGTTGGCTGGGGCTCCAATTCCGCAAACTGATCAGATCAGAGTCCTGTGTACATACACAC[CG]AGTATATAAGCGGGTCCTCTTGACATATGCTAATCAAGTCCTTTCATGCGCGCTGGGGAG	37	8	16859872	R	FGF20	NM_019851	TSS200	chr8:16859044-16859452	S_Shore
LRRN1	chr3:3842000-3842853	cg22595235	2.4e-05	0.0029	-0.447	0.1	0.156	0.037	0.124	0.03	-0.032	-0.205		II	CCGCCGCCCGCCCAGGGAGTCCCTGCCTGGCAAGCTGGGGCTCGGGGAAAAGTCCAGCAG[CG]AGAGGGCCGCGTGTCCCGGGACGGTTCCAGGGGAGCCCGCGCGGAAACGCGGACCAGGCG	37	3	3842694	R	LRRN1	NM_020873	5'UTR	chr3:3840513-3842772	Island
ITGA1;PELO	chr5:52095152-52097056	cg16619991	2.3e-05	0.0029	0.261	0.059	0.188	0.027	0.212	0.037	0.024	0.127		II	TGCTCTCAGCATGACCGGGCCTTGGAGCGGTTCTATGAACAGGTGGTCCAGGCTATCCAG[CG]CCACATACACTTTGATGTTGTAAAGTGCATCCTGGTGGCCAGCCCAGGATTTGTGAGGGA	37	5	52096811	F	ITGA1;PELO	NM_181501;NM_015946	Body;Body	chr5:52095811-52096025	S_Shore
GNB2;GNB2	chr7:100272935-100273984	cg03825683	2.3e-05	0.0029	0.448	0.1	0.038	0.011	0.05	0.018	0.012	0.305		II	CTTCCGGGCCGCGCTGCAACCCCGCCTTTCTCCCCACTTCCCCGGCGGCCTCGGGCCTGA[CG]TCAGCCCTGCATCCCCCAGGCCTCGGGCCAGCGGCCAGGAGCTGCCTCCCCCAGCCCCCG	37	7	100273779	F	GNB2;GNB2	NM_005273;NM_005273	5'UTR;ExonBnd	chr7:100270875-100274003	Island
PDE4B;PDE4B;PDE4B;PDE4B	chr1:66797479-66798457	cg03442467	2.4e-05	0.003	-0.607	0.136	0.103	0.038	0.07	0.022	-0.033	-0.321		II	ACAATCCTCAGGATGAATGACTGCCTAGACTTTGAACGTAATGGTCAACCAGTTTTCACC[CG]AATTTTGACTGTTTCATTTAGAAGAAAAGCAAAATGAGAAAAAGCTTTCCTCATTTCTCC	37	1	66797701	R	PDE4B;PDE4B;PDE4B;PDE4B	NM_001037341;NM_001037339;NM_001037340;NM_002600	Body;TSS200;Body;Body
RHEB	chr7:151215957-151218005	cg21134096	2.4e-05	0.003	-0.404	0.091	0.101	0.024	0.08	0.021	-0.021	-0.206	Yes	II	AGGCAGGCCCGGCGTGGTGGCTGCTGGAGGGCTTGGCACTTGCCGAGTTAGCAGAGACTC[CG]CCGCGCCGGGGAACCCGCCCCTATTCTGCCCAGGCTGTTTGGCAGTGGGGACCTGCAGAG	37	7	151217883	R	RHEB	NM_005614	TSS1500	chr7:151216068-151217901	Island
	chr1:59280502-59281608	cg17170948	2.6e-05	0.0031	-0.322	0.073	0.053	0.011	0.044	0.007	-0.009	-0.17		II	CAGAAACCCTGCAGGAGATTCCTTCTTCCCATTTTATAGAAGGGAGGCTGAGGCTCGGCA[CG]TTGAAATGGCTTGACCAAGGTCCCACAGGCAAAAAAATGGTACAGCAAGATATTGTAACC	37	1	59281383	F				chr1:59281889-59282235	N_Shore
ATP2B4;ATP2B4	chr1:203597122-203599120	cg02457623	2.5e-05	0.0031	-0.343	0.077	0.029	0.006	0.024	0.006	-0.005	-0.17		I	GAAGCACGGGCAGTTTGGGGGCCTTGGAATCAGCCTGACGCCAGCGAGTTCCTAACCCGC[CG]TCTGGCCTCCAGTTTCCCCTCTGCACAATGGAAAGCCTGCTCTCCACGGTAGAGGTGACA	37	1	203599089	R	ATP2B4;ATP2B4	NM_001001396;NM_001684	5'UTR;5'UTR	chr1:203598471-203598853	S_Shore
CR2;CR2	chr1:207627336-207628105	cg18294909	2.5e-05	0.0031	-0.363	0.082	0.097	0.023	0.079	0.015	-0.019	-0.191		II	CCTCCCGCTTGTCCCACCCTCACCGGCGCCGCGTCAGCCCCCAGGCCGCCTGCAGGTGTG[CG]CTCAGAACTAGCACGTGTGCCGGACACTATTTAAGGGCCCGCCTCTCCTGGCTCACAGCT	37	1	207627615	F	CR2;CR2	NM_001877;NM_001006658	TSS200;TSS200	chr1:207627531-207628280	Island
KNDC1	chr10:134972306-134973398	cg20926764	2.5e-05	0.0031	0.26	0.059	0.399	0.04	0.439	0.05	0.041	0.102		II	GGTCTGAGCACCAGGGTGCAGCGGGATCAGGCTCCTGGAGCAGAGTCTGCCTGCCACTTC[CG]CCTCCTTCCAAGACAGGGACTGGGGCGCTGCAGGCCCTGTGGGGCCCACAGAGAGAGAGC	37	10	134972570	R	KNDC1	NM_152643	TSS1500	chr10:134971717-134971945	S_Shore
LOC100126784;NAV2;NAV2;NAV2	chr11:19735785-19736594	cg24565274	2.5e-05	0.0031	-0.46	0.104	0.23	0.05	0.183	0.061	-0.047	-0.204		II	GAAGCTAAGCCCCTCCTTCCTGGGTGGTAGATCCTGGTGTTGGTAGCCCGAGTGACGGGG[CG]TGGGGATGGGAGATGGCTTGAAGAGAATTGGTGACTCCTACCTTTCCAGACAGAGCCTGC	37	11	19736253	R	LOC100126784;NAV2;NAV2;NAV2	NR_015384;NM_182964;NM_001111018;NM_145117	TSS200;Body;Body;Body	chr11:19733936-19735320	S_Shore
PSMD12;PSMD12	chr17:65361736-65362153	cg27135298	2.6e-05	0.0031	0.267	0.06	0.065	0.011	0.073	0.015	0.008	0.119		II	TGTTTCTTGGAAAGCCCGTTAAACTCTTATAGTGCCTACTTGTCTTTACTTCTGTAGTTC[CG]TCTTCAGTAATGACTCCACCCCACCTCAATCTTACTAATTCCTCAAGACCCAATACAAAC	37	17	65361838	R	PSMD12;PSMD12	NM_174871;NM_002816	Body;Body	chr17:65362343-65362837	N_Shore
SIX2	chr2:45235813-45237717	cg09526912	2.5e-05	0.0031	-0.402	0.091	0.184	0.041	0.148	0.023	-0.036	-0.195		I	CGGACGCCGGAGAATCGACTTCCCGGAGGATCCCGCCTTTCCTCCCTCTCCTAGCCCCGC[CG]GCTGCCTGGCGGCCTGTACCGCCCCAACTCTGCGCTCTCTGCTCCTCGCCGGGCGGGGAC	37	2	45237431	F	SIX2	NM_016932	TSS1500	chr2:45235511-45237792	Island
TMEM22;TMEM22;TMEM22;TMEM22;TMEM22;TMEM22	chr3:136536646-136539451	cg22304507	2.5e-05	0.0031	-0.276	0.062	0.113	0.017	0.096	0.015	-0.017	-0.149		I	ACCCTCCCACCTCGCGGGTAGAGGAAGTCCTTCAGTTCAGGCACAACCCTGAGCGTCCCC[CG]CAGTCTCCAACTCCGGCGCCAGTCAGGTTGTGGGGTGGGGGCGGCGGAGGGCGGAGAGCG	37	3	136537863	R	TMEM22;TMEM22;TMEM22;TMEM22;TMEM22;TMEM22	NM_025246;NM_001097600;NM_025246;NM_001097599;NM_001097600;NM_001097599	1stExon;5'UTR;5'UTR;1stExon;1stExon;5'UTR	chr3:136537559-136539204	Island
TMEM22;TMEM22;TMEM22	chr3:136536646-136539451	cg15184386	2.5e-05	0.0031	-0.347	0.078	0.108	0.024	0.085	0.017	-0.023	-0.212		II	AATATGGCCAAGAATTTGTATTTTCCATTACTCTCTTGTCTCATGTCCATGACTCTTGAA[CG]CCAGTCTGTGGGCGCTGAGATTTTCGTGGTACATCGACGGTTTGTAGACATCTTTTCCCA	37	3	136538601	R	TMEM22;TMEM22;TMEM22	NM_001097600;NM_025246;NM_001097599	5'UTR;5'UTR;5'UTR	chr3:136537559-136539204	Island
IQCJ-SCHIP1;IQCJ-SCHIP1;SCHIP1;SCHIP1;SCHIP1	chr3:159480641-159482573	cg18823825	2.6e-05	0.0031	-0.264	0.06	0.054	0.009	0.046	0.008	-0.008	-0.157		II	TCCCCTTACACACACCTCGCTGAGGTCATCCTCAGCGTGCAGCCCGGAGGGGAAGGGAAA[CG]TGAGCTAAAGCAACAGGTTCCACCCACAGCCTGAACTTGGAAGGGGATGCGGCGGCGGCA	37	3	159480896	F	IQCJ-SCHIP1;IQCJ-SCHIP1;SCHIP1;SCHIP1;SCHIP1	NM_001197114;NM_001197113;NM_014575;NM_001197107;NM_001197108	Body;Body;Body;Body;Body	chr3:159480946-159483023	N_Shore
NAT1;NAT1;NAT1;NAT1;NAT1;NAT1;NAT1;NAT1;NAT1;NAT1;NAT1;NAT1;NAT1;NAT1;NAT1;NAT1	chr8:18067218-18068119	cg22116708	2.6e-05	0.0031	-0.497	0.112	0.26	0.057	0.209	0.063	-0.051	-0.197	Yes	II	GAGCACTTCCTCATAGACCTTGGATGTGGGAGGATTGCATTCAGTCTAGTTCCTGGTTGC[CG]GCTGAAATAACCTGGTAAGTGGAACTCTGTAAGGGGCTTTGAAATTGGGGTTTAATCCTA	37	8	18067674	F	NAT1;NAT1;NAT1;NAT1;NAT1;NAT1;NAT1;NAT1;NAT1;NAT1;NAT1;NAT1;NAT1;NAT1;NAT1;NAT1	NM_000662;NM_001160175;NM_001160173;NM_001160172;NM_001160171;NM_001160170;NM_001160176;NM_001291962;NM_001160179;NM_001160175;NM_001160176;NM_000662;NM_001160173;NM_001160172;NM_001160171;NM_001160170	1stExon;1stExon;1stExon;1stExon;1stExon;1stExon;1stExon;5'UTR;5'UTR;5'UTR;5'UTR;5'UTR;5'UTR;5'UTR;5'UTR;5'UTR
	chr13:28501812-28503343	cg00889398	2.7e-05	0.0032	0.227	0.051	0.413	0.038	0.441	0.036	0.027	0.066		II	CCTGAGACTGGTCTTCGGGCAGCCGAGGGCGCGGGATGACTCGGGCAGGCGTGTGGCCTC[CG]ACTGACCAGGGTTGGGCCCGGGATCAGAGCTTTGCTTGGAAGTTCTCTGGGTGGCAGAGA	37	13	28502089	F				chr13:28501859-28502090	Island
SMAD3	chr15:67357218-67358975	cg04809597	2.7e-05	0.0032	-0.377	0.085	0.235	0.041	0.193	0.04	-0.042	-0.178	Yes	II	CTCCACTTCTGAGGACCCACTTCTCACCCCCTCCTCCTCCGCACACGTTCCCGAGGCTCT[CG]GCCGGTGTGATCTCACCGACTAGAGAATAAAAACAGCCCAGGGGCGCCGGCGCCGGCCAA	37	15	67357361	F	SMAD3	NM_005902	TSS1500	chr15:67357339-67359061	Island
SAMD4B	chr19:39832275-39833520	cg21911861	2.7e-05	0.0032	0.217	0.049	0.052	0.007	0.058	0.006	0.006	0.121		I	CCTCGCCATTCCCATCGGAGAGAGCAAGCGGCAAGGCTGAGAACAGCGCGATGAGAAAGC[CG]AGCGCCCAGAAGCCCGAGTGCAGACGCCCACTGAGGACAGCCTTGGGTGAGGCGGGCCAC	37	19	39832561	R	SAMD4B	NM_018028	TSS1500	chr19:39832498-39833003	Island
FAM128A;LOC150776	chr2:132248878-132249147	cg05280131	2.7e-05	0.0032	0.233	0.053	0.309	0.036	0.336	0.039	0.027	0.088		II	CGTCTGCCTGCCCTGCTCCCTGGGCACTTCCCTGGATGCTGTATACCACAGGACAGAGAT[CG]AGACTGTCTTTTGAAAAACATTTAGAGACAGGATCTCACCCTGTCACCCAGACTGGTCTC	37	2	132248998	R	FAM128A;LOC150776	NM_001085365;NR_026922	Body;TSS1500	chr2:132249335-132250975	N_Shore
LINC00877	chr3:72149327-72150806	cg26882827	2.7e-05	0.0032	-0.24	0.054	0.382	0.037	0.347	0.034	-0.035	-0.091		II	CCCCCTCATCGCTGACTTATGGGGATCTGGGCCCAGAACTTCCCATTTCTTGACACAAGT[CG]GAGATGTAGAAGTGTATGTATAATCTTCCCCTTTTAAAAATGTCAGCATCTATTTAAAAA	37	3	72149600	R	LINC00877	NR_104116	Body
CDGAP	chr3:119041119-119042783	cg05894970	2.6e-05	0.0032	-0.344	0.078	0.294	0.05	0.25	0.04	-0.044	-0.149		II	ACTTTCTCCTTGTCTCTTGAATTTATCTTAGACATAAATGAAAATAGAGGTAACTCAAAG[CG]TCTAACCCACAGTGACAATTGCTGCTCTGTTTTTAGAGCCGGGATTTTGTTCGTGGACTT	37	3	119041204	F	CDGAP	NM_020754	Body	chr3:119041382-119042255	N_Shore
IFRD1;IFRD1;IFRD1;IFRD1	chr7:112089295-112091565	cg12879160	2.7e-05	0.0032	-0.294	0.067	0.614	0.047	0.565	0.036	-0.049	-0.08		II	GGTGGAAATTTGCTACAGGCAATTGAAAATAGAATAGAGCTCAGCTGAGAGGTGGAGTGG[CG]GATGACTCACCTACATTGAGGTGAGTCAGGGACTTTGATCTGTCATAAGCATAGTATATG	37	7	112089544	F	IFRD1;IFRD1;IFRD1;IFRD1	NM_001550;NR_120333;NM_001007245;NM_001197080	TSS1500;TSS1500;5'UTR;5'UTR	chr7:112090122-112091412	N_Shore
IL6R;IL6R	chr1:154377316-154379048	cg24346686	2.8e-05	0.0033	-0.193	0.044	0.313	0.025	0.29	0.031	-0.024	-0.075		II	CGTTTCCTTGCCTCTGCTGCAGCCTGCGAGGAGCAGCTGGGCAGAAAGACTGTGCCTTTA[CG]GTGGTGAGTCTTCCGATGCCCAAGCCTCACCCCAGACCGATGAAATCAGAATCTCTGGAG	37	1	154377364	F	IL6R;IL6R	NM_000565;NM_181359	TSS1500;TSS1500	chr1:154377670-154378445	N_Shore
RNASE4;ANG;ANG	chr14:21151949-21152905	cg10850001	2.8e-05	0.0033	-0.51	0.116	0.076	0.025	0.057	0.022	-0.02	-0.257		II	CCGTTAAATTTGAAACACAAACTGTCTCGCGATGGGCTGTCCTGCCAAAGAAAGCAGCAG[CG]AATAAGTACGTGGCAGATGGTGCTGTCGACCAGTGTCAAGACCAAGTTTCATGGGTTCCT	37	14	21152358	F	RNASE4;ANG;ANG	NM_002937;NM_001145;NM_001145	TSS200;5'UTR;1stExon	chr14:21152483-21152740	N_Shore
CDC34	chr19:532403-533261	cg17811941	2.9e-05	0.0033	0.222	0.05	0.028	0.004	0.032	0.004	0.004	0.129		II	TCTCATGTGAAAAGGACTCAGGCCAAAACCAGGGCAGTTTTCTTGATCTCACGATCCAGA[CG]TGACCTTTGACTTCTTTTAGCGTTCAGGGACCTCGTTCTTGGGGCCAGAGGGACAAAGCG	37	19	533119	R	CDC34	NM_004359	Body	chr19:531114-532896	S_Shore
ZNF575	chr19:44037060-44038720	cg14556871	2.8e-05	0.0033	-0.28	0.063	0.02	0.004	0.017	0.003	-0.003	-0.141		II	ACGTGCCTTTTATTGGGCACTGGCTCTCTTTGAGCCCGGAGTCCCGCCCCCGCCCTCTCT[CG]AAGAACTGGCCAGACTTTTTGCAAACGCCTTGAAGGGTAGAATTAGCAGCGAGCTCTTGA	37	19	44037103	F	ZNF575	NM_174945	TSS1500	chr19:44037297-44038286	N_Shore
LRRC2;LRRC2	chr3:46607243-46608304	cg13719901	2.8e-05	0.0033	-0.372	0.084	0.103	0.023	0.083	0.016	-0.021	-0.2		II	GGAACCCAGCCAGACGCAGGCTTTGAAAGCCATATGACCAAGGGAATGTAAAAGTGTTTT[CG]ATGTTGGAAGCAGCAGACATCGAAGGTCTCAATTTCACCGTTACATTTTATCTTTTTAAT	37	3	46608139	F	LRRC2;LRRC2	NM_024750;NM_024512	5'UTR;TSS200	chr3:46607346-46607806	S_Shore
MIR181A2HG;NR6A1;NR6A1;NR6A1	chr9:127420271-127421002	cg12954102	2.7e-05	0.0033	-0.542	0.123	0.075	0.027	0.053	0.011	-0.022	-0.298		II	CCTTCAAAGTCTCTCAGTGACTAGAGGCAGCCAGACACTCAAACTGCCAGTCCTGAATTA[CG]GCCTCTGAATGGTGAGGGCTTCACATTTCACCGATCAGGGCACAGCCCAATCAGAAGACA	37	9	127420539	F	MIR181A2HG;NR6A1;NR6A1;NR6A1	NR_038975;NM_001278546;NM_001489;NM_033334	TSS200;Body;Body;Body
	chr10:106097463-106098640	cg03787876	2.9e-05	0.0034	-0.447	0.102	0.078	0.024	0.057	0.014	-0.021	-0.27	Yes	II	GCTCTGCTCAGATGTGAGAAGTAACGGGTCACCTGGCCACTAGGAACAAAAATGTGGTCC[CG]CTCTGGGCTCCGAGGCTGCGCGCGCCTCGAGGAGGAGCTGCCCGCAGCCCTGGCTGGAGC	37	10	106097683	R				chr10:106097595-106098556	Island
SLC35C1;SLC35C1;SLC35C1	chr11:45825393-45827521	cg17695841	3e-05	0.0034	-0.253	0.058	0.578	0.042	0.538	0.046	-0.04	-0.069	Yes	II	ACCATGAAGATAACTCAGGCCGTCGGAGAAAGTGGCCTGCCCAACGCAGGTGCTAGAGCG[CG]AACCAAGAGAAGTCGATCCTCCTGGTCTCCCCGGCTGCCTGGTGAGTGGCAGACCACAGG	37	11	45825485	F	SLC35C1;SLC35C1;SLC35C1	NM_001145266;NM_018389;NM_001145265	TSS200;TSS1500;TSS200	chr11:45825615-45826872	N_Shore
TMEM91;TMEM91;TMEM91;TMEM91;TMEM91;TMEM91;TMEM91;TMEM91;TMEM91;TMEM91	chr19:41882291-41883026	cg01190023	2.9e-05	0.0034	-0.273	0.062	0.05	0.008	0.042	0.008	-0.008	-0.152		I	CCTCCGGCAGAGCTTGGGCCTGGGCTCACGAGGAAGGGGCTGCAGTTCTCCAAGGATTCC[CG]CCTGCTCCCAGACCCCCGGGAGTCGTAGGAACCCGTTCCTGGACGCTGACGTCGGCTTTC	37	19	41882490	F	TMEM91;TMEM91;TMEM91;TMEM91;TMEM91;TMEM91;TMEM91;TMEM91;TMEM91;TMEM91	NM_001042595;NM_001098824;NM_001098823;NM_001098822;NM_001098821;NM_001098824;NM_001098823;NM_001098822;NM_001098821;NM_001098825	TSS1500;1stExon;1stExon;1stExon;1stExon;5'UTR;5'UTR;5'UTR;5'UTR;5'UTR	chr19:41882507-41882773	N_Shore
	chr3:46853065-46854471	cg24392548	2.9e-05	0.0034	-0.293	0.067	0.049	0.01	0.042	0.006	-0.008	-0.153		II	GGCGGGGCCTGGGCGGGGTCGCGCCGTGCAGTCCTGACTCAGATGAGTCCTCTCTCTCTT[CG]CAGCTCTCCGTGGACTCAGGGCCCTCCACCTCATCGGGAGCCTCCCAGGCACTCAGCGTC	37	3	46854173	F				chr3:46853727-46854138	S_Shore
HOPX;HOPX;HOPX	chr4:57547121-57548294	cg16975863	2.9e-05	0.0034	-0.331	0.075	0.163	0.03	0.135	0.024	-0.028	-0.17		II	AAAACGATTCTCATTTATTTCCCCTGCATCTGTACTTTCCTCTTACCATCCCCTCCCCTT[CG]TTAATGAAATTCCTGTCTAAGAGGTGAAAGATTCCCCATGGGCTTGCGAATAAAAAGCCA	37	4	57548093	F	HOPX;HOPX;HOPX	NM_032495;NM_001145460;NM_139212	TSS1500;TSS1500;TSS1500
UCP1	chr4:141489443-141490710	cg14223995	2.9e-05	0.0034	-0.323	0.073	0.058	0.013	0.051	0.011	-0.008	-0.13		II	TACCCCTCTGCCTAGCTACCTGGAGCCGGACTTTGGCCGTGTCCAGCGGGAAGGTGATCA[CG]TCCGCCAAGCACGCCGCTATTCCAGCTGAGAAGAGCTGGACCCCCAGGGTCGGGTGTACG	37	4	141489799	R	UCP1	NM_021833	1stExon	chr4:141489962-141490378	N_Shore
CCL28;CCL28;CCL28;CCL28	chr5:43396445-43397637	cg20742784	3e-05	0.0034	-0.31	0.071	0.213	0.032	0.18	0.034	-0.033	-0.155	Yes	II	AAAACGTTGTATTGTGCACGCATTCCCTAACCCTTACTAGTTTTTTTTTTTTTAATTGAT[CG]GCCAGCTTTTGATGCGGGTATGTTAAAATCTCCCACTGTTATTGGGATTATGCCAGTTTT	37	5	43397451	F	CCL28;CCL28;CCL28;CCL28	NM_001301875;NM_148672;NM_001301874;NM_001301873	TSS200;Body;Body;Body	chr5:43396897-43397364	S_Shore
SEPT8;SEPT8;SEPT8;SEPT8;SEPT8;SEPT8	chr5:132111132-132111832	cg03146502	2.9e-05	0.0034	-0.469	0.107	0.102	0.03	0.077	0.025	-0.026	-0.25		II	CGGTATTTATAGCATTAATTACATAAGTCCTGGCTCCCTTATTTAGCCCCAGAACCAATT[CG]TTATCGTTCACATATTCAGAATTCCCCCTTCCCTCCAACAGCCCTGGGCCTCCCTCCTCC	37	5	132111794	R	SEPT8;SEPT8;SEPT8;SEPT8;SEPT8;SEPT8	NM_001098811;NM_001098812;NM_001300798;NM_015146;NM_001300799;NM_001098813	Body;Body;Body;Body;Body;5'UTR	chr5:132112448-132113621	N_Shore
SEPT8;SEPT8;SEPT8;SEPT8;SEPT8;SEPT8	chr5:132111454-132113952	cg03146502	2.9e-05	0.0034	-0.469	0.107	0.102	0.03	0.077	0.025	-0.026	-0.25		II	CGGTATTTATAGCATTAATTACATAAGTCCTGGCTCCCTTATTTAGCCCCAGAACCAATT[CG]TTATCGTTCACATATTCAGAATTCCCCCTTCCCTCCAACAGCCCTGGGCCTCCCTCCTCC	37	5	132111794	R	SEPT8;SEPT8;SEPT8;SEPT8;SEPT8;SEPT8	NM_001098811;NM_001098812;NM_001300798;NM_015146;NM_001300799;NM_001098813	Body;Body;Body;Body;Body;5'UTR	chr5:132112448-132113621	N_Shore
CYP7B1	chr8:65710619-65712110	cg01510388	3e-05	0.0034	-0.287	0.065	0.175	0.029	0.153	0.019	-0.022	-0.126		I	GTCCCTCAAGATGCTTGTGAAGGTGCCCGCTGCGCTCTGACACCGGCGATCTCTTAGGTA[CG]ACCCAGCGGGGTTGGGCTGGCGGCAGAAACCGGCGGAGTGCGCGACCTCGAACCCGTTTC	37	8	65711658	R	CYP7B1	NM_004820	TSS1500	chr8:65710990-65711722	Island
TACSTD2	chr1:59041829-59043451	cg01821018	3.1e-05	0.0035	-0.255	0.058	0.478	0.045	0.438	0.045	-0.04	-0.084	Yes	I	AGAAAGTCTAAAGAGTTTCATTGCAAAGTGTGGCTCGCGACTGTCGCGCTCTCCTCTATA[CG]CGACTCCCTTTTCGTTCTTTCCCAGCCCCAGCCCTCCCTTAATTTCTCTCACTCCCTCTC	37	1	59043280	R	TACSTD2	NM_002353	TSS200	chr1:59042013-59043295	Island
RYK;RYK	chr3:133968770-133970162	cg25420398	3.1e-05	0.0035	-0.544	0.124	0.068	0.024	0.047	0.013	-0.021	-0.308	Yes	II	CTAAAACGTGAATTTCGAGATATTCAAAATCGAGGGCCCTAGAGTGACACACATAGAAAG[CG]TCAAAAAAACTTCGTGCAGCAAGGAAAAAAAGTTGTAAGGGTGACTGACTCTTCTAGGGA	37	3	133968920	F	RYK;RYK	NM_001005861;NM_002958	Body;Body	chr3:133969033-133970009	N_Shore
MIR2110;CCDC186	chr10:115933447-115934856	cg03115097	3.2e-05	0.0036	-0.354	0.081	0.107	0.022	0.087	0.017	-0.02	-0.183		II	ATGCAGACGATTCTGCAATGTAAGAATTTGTAAAGCAAAACTTACTACTGTTCTGTTAAG[CG]TCTTCGATACTGTTGGCAAAACACACACACGGAGGTGTAATGGCACCTCACTCCTCCTTA	37	10	115934817	F	MIR2110;CCDC186	NR_031747;NM_018017	TSS1500;TSS1500	chr10:115933379-115934262	S_Shore
	chr12:59989345-59991709	cg08367275	3.2e-05	0.0036	-0.3	0.069	0.02	0.004	0.016	0.003	-0.004	-0.203		II	CCATCTGGAAAGACAGATCTACCTGCCTTTTGGCTTTCTTCCTTGGTCAAAACTAAAATC[CG]AAGTGGAGTGCCCCGAGCGATAGAGAAAGTGCCTATAGCTTTGACAGCCGCTTGGAGCAT	37	12	59989652	R				chr12:59989651-59990507	Island
BEST3	chr12:70092773-70093540	cg23591609	3.1e-05	0.0036	0.432	0.099	0.517	0.066	0.587	0.075	0.071	0.137		II	AAAATTGGGAGAGGAGCATAATAAATTAAACCCATTTCATAATTTGTTCTCATGGACTCC[CG]GTAGTTTTAAATAACAGTCCTTAATTAACTTTCCTTTCTTTCATTTAGTAGTTCACTCTT	37	12	70092840	R	BEST3	NM_032735	5'UTR
HIC1	chr17:1957763-1958674	cg03244036	3.1e-05	0.0036	0.209	0.048	0.039	0.005	0.044	0.006	0.005	0.121		II	AGTGGACAGTGCCGTACAGTAATGTCTACGGGGAGTTCCAGGAGAGCTCGGCTACTCCTG[CG]CAGGATAACCTCTCCCCCACCACCCGAGTCCCGTGCTCGCGGGCAGGACTTTTCCGAACT	37	17	1958034	R	HIC1	NM_006497	TSS1500	chr17:1952919-1962328	Island
TMEM91;TMEM91;TMEM91;TMEM91;TMEM91;TMEM91	chr19:41882291-41883026	cg16150105	3.1e-05	0.0036	-0.351	0.08	0.076	0.017	0.061	0.01	-0.015	-0.2		II	CAAAGCACTTAGAACAGGGCGCACGGTCCTTGTTGCTGTTATTATTATTGGCTATTATTG[CG]CAAAGGGGAAGGGAGGCGGGGCCAAGCCAGGAAGGCCCTGGAGAATCCGGGGTGCCCCCT	37	19	41882368	R	TMEM91;TMEM91;TMEM91;TMEM91;TMEM91;TMEM91	NM_001042595;NM_001098824;NM_001098823;NM_001098822;NM_001098821;NM_001098825	TSS1500;TSS200;TSS200;TSS200;TSS200;5'UTR	chr19:41882507-41882773	N_Shore
C6orf122;C6orf208	chr6:170189801-170191216	cg16298927	3.2e-05	0.0036	-0.447	0.102	0.478	0.07	0.4	0.085	-0.078	-0.164		II	AATTTTAATAGAACTCAATAACTGTGTTGCCTTGCAGGCTCCGAGTGCTACAGGCAGACC[CG]AGTCCGAGTCTTCCTACGGTTCATTGTCCCCCCCTGGATTTCCTAGGGACTCCAGATACG	37	6	170191076	R	C6orf122;C6orf208	NR_026781;NR_026780	Body;Body	chr6:170190111-170190712	S_Shore
NECAB1	chr8:91803482-91804567	cg15834388	3.2e-05	0.0036	-0.221	0.051	0.322	0.03	0.292	0.03	-0.031	-0.095	Yes	II	GCATCCACTCAGGTGAGGCTGGGGGCGTCCTTACCTTGCGCTTTGGCTGCTCAGGACAAA[CG]CCCTGCCATTCGTCCCTTCTCTCTGTCCGGACGCCCTCCTCCATCCCTGCACTTGGGGCC	37	8	91803692	R	NECAB1	NM_022351	TSS1500	chr8:91803656-91804141	Island
TMOD1;TMOD1	chr9:100263492-100265104	cg14382750	3.1e-05	0.0036	-0.447	0.102	0.074	0.022	0.057	0.015	-0.018	-0.239		II	ACACCTGTTCACCCTCTCCGGGCCTGGGACGCTGGGGTCCCAGCCGCGCACATGCGGAGA[CG]CTGCAGAAATCGGAGACTGACTGCCCCAGACTCGATCGTATCCTGGGACTCACTAAGGCC	37	9	100264941	F	TMOD1;TMOD1	NM_003275;NM_001166116	5'UTR;5'UTR	chr9:100263675-100265217	Island
CHRNB2;CHRNB2	chr1:154539865-154540916	cg00818872	3.3e-05	0.0037	0.23	0.053	0.025	0.004	0.029	0.004	0.004	0.144		II	CCCTTTTTTTTCCTGGGACCCAGCGTTTCCGCCTCCGGGGCGCAGACTCCTCCCCCTCAC[CG]TCCCAATTGTATTCCCTGGAAGAGCAGCCGGAAAAGCCTCCGCCTGCTCATACCAGGATA	37	1	154540271	F	CHRNB2;CHRNB2	NM_000748;NM_000748	1stExon;5'UTR	chr1:154540233-154540573	Island
SLC35E3	chr12:69139482-69140875	cg08810582	3.3e-05	0.0037	-0.328	0.075	0.078	0.016	0.062	0.01	-0.016	-0.208		II	CTTTCAATAAGTTCTTTCCCCCCTCTGGCGAGGGCTACTAAATTTGCTCAGCATTTAATA[CG]TAAAATTGGCTAACAGTGTCTGCACAGCCAGAGAGAAGTTGTCTAGCAAATCGGGTCAAT	37	12	69139650	F	SLC35E3	NM_018656	TSS1500	chr12:69139815-69140206	N_Shore
	chr13:28501812-28503343	cg06883496	3.3e-05	0.0037	0.287	0.066	0.488	0.047	0.525	0.049	0.037	0.075		II	TGGAGCCACAAGCCCTCCATTCCTCTTGGAATCTTCAACCCCAAGGTAAGGTAAGTTCAC[CG]AGCACCGCCCAGCGATGCGCAGGATCCGGGGGGGATCACGCGCGGCGACCCTACCGAGCG	37	13	28503235	R				chr13:28503057-28503374	Island
SNX33	chr15:75939153-75940712	cg14080001	3.3e-05	0.0037	-0.312	0.071	0.058	0.012	0.047	0.009	-0.011	-0.193		II	GAACCGGTTTCTGCTGGGGTTACCTTTGGACGGGGTTCCTGGGATTCAGAGCAGGGTCAG[CG]TCAGGCTCAGAAACTGCTGAGGAATTAGGCAAACAAAAGAGACCACTCAGCGAGTGGCTA	37	15	75940555	F	SNX33	NM_153271	TSS1500	chr15:75939504-75940831	Island
MPV17L;MPV17L	chr16:15489323-15490236	cg07662121	3.3e-05	0.0037	0.773	0.177	0.037	0.019	0.066	0.054	0.028	0.75		I	GCGGGCGCCCACAGCGCGGACATGGCGGGCTGGTGGCCGGCGTTGTCGCGCGCGGCCCGG[CG]CCACCCGTGGCCCACCAACGTGCTGCTTTACGGCTCGCTCGTCTCGGCCGGGGACGCGCT	37	16	15489794	F	MPV17L;MPV17L	NM_173803;NM_001128423	1stExon;1stExon	chr16:15489526-15490075	Island
KARS;KARS;KARS;TERF2IP;KARS	chr16:75681214-75682828	cg05797001	3.3e-05	0.0037	-0.405	0.093	0.029	0.008	0.023	0.006	-0.006	-0.196		II	GGCCGCCTGCACGGCCGCCATCTTCCCGGAGGGCCCGACCCAAAAGTAAGGAGGATAGTA[CG]TTAATTTCCAGGTCAAGGTGCGAAGCCCCACCTCTTCCGGGGGAGAGGGGGCGGGCACTC	37	16	75681577	F	KARS;KARS;KARS;TERF2IP;KARS	NM_001130089;NM_005548;NM_005548;NM_018975;NM_001130089	5'UTR;1stExon;5'UTR;TSS200;1stExon	chr16:75681264-75682579	Island
STAT5B	chr17:40428849-40429522	cg02832357	3.3e-05	0.0037	-0.324	0.074	0.13	0.024	0.106	0.019	-0.024	-0.182		II	AGAGAAGGACCCCTCCCGCCCCCACTCAGACACACAGAGCTCCCCTGTGTGTATGCAAAA[CG]TTCATGTCCAGAGATGGCCCAGAGCTGCAAGTTCTCCCATAGTCCTCCCTGGGCAGCTCT	37	17	40429406	F	STAT5B	NM_012448	TSS1500	chr17:40427951-40429036	S_Shore
ZNF563	chr19:12443728-12444978	cg25682920	3.4e-05	0.0037	0.293	0.067	0.024	0.004	0.03	0.008	0.006	0.267		II	GCCCACGTTCGCCGCGGCCGGTTCTGGACGGTTCCAACCAGCTCTTTCCCACTTTTGGGA[CG]CCTGACCCTGCACACGCACCATTTCCCGGCTTCCGGGATGTTCCAGGGTCCTCCCTCTGC	37	19	12444273	F	ZNF563	NM_145276	Body	chr19:12444032-12444548	Island
TMEM176B;TMEM176B;TMEM176B;TMEM176B;TMEM176A	chr7:150497115-150498959	cg10409299	3.4e-05	0.0037	-0.372	0.085	0.838	0.032	0.803	0.038	-0.034	-0.041		II	GGCAGCAGCCGGCTGCTGGTGGCCTCGTGGGTGAGTGTGACGGCCTGCCTCGTCGGGCGG[CG]GGAGGAACTCCCCACCTCCAGCCGCAGCAGCACTCTCTGCCAGCCTCCCTCTGAACAGGA	37	7	150498843	F	TMEM176B;TMEM176B;TMEM176B;TMEM176B;TMEM176A	NM_014020;NM_001101314;NM_001101311;NM_001101312;NM_018487	TSS1500;TSS1500;TSS1500;TSS1500;Body	chr7:150496809-150498206	S_Shore
PDE1B;PDE1B;PDE1B	chr12:54942840-54944409	cg18989215	3.5e-05	0.0038	-0.181	0.042	0.344	0.028	0.318	0.026	-0.026	-0.076		II	GGGCACACCCTGAACTTTTCCAAGACAGGAGCACAGGTGGGGTCTGGTCCGACTGGGTTC[CG]AGTCCAGATCTAGCAGGGAAAGATGTGTGCTCATCCCCTACCCCGCACTCAGACATGGGA	37	12	54942945	R	PDE1B;PDE1B;PDE1B	NM_001288768;NM_000924;NM_001288769	TSS1500;TSS1500;TSS1500
LOXL1	chr15:74218516-74220671	cg14435807	3.4e-05	0.0038	-0.466	0.107	0.172	0.038	0.137	0.042	-0.035	-0.205		II	GGCCATAGGGCCCCGCGGAGGAGGCCCCAGCAGGCGGACCAGGAGGCCGAAGCCTCCCGA[CG]CTCCCAGCCTGTTGCTTATTCATTCAGAGTGGGAAAGCGCCAGCCGAGCGGCCAGCCAGT	37	15	74218780	F	LOXL1	NM_005576	TSS200	chr15:74218696-74220373	Island
HNF1B;HNF1B;HNF1B;HNF1B	chr17:36103701-36105067	cg04433035	3.4e-05	0.0038	-0.341	0.078	0.049	0.011	0.039	0.007	-0.01	-0.198		II	CTCCCCGGGGTCCCGGAGGCTCCTCCGAAAGGAGTCAGAAAACTTCTAACTTGCCATGAT[CG]CCACCATTAGGCCATATAAGATATGCAAATTAGTGGGAAGGGCCCAGCTTTCGGCTGGAT	37	17	36105064	F	HNF1B;HNF1B;HNF1B;HNF1B	NM_001165923;NM_000458;NM_001165923;NM_000458	5'UTR;5'UTR;1stExon;1stExon	chr17:36105334-36105583	N_Shore
IRS1	chr2:227662956-227663687	cg08166272	3.4e-05	0.0038	-0.39	0.09	0.145	0.033	0.123	0.032	-0.022	-0.151		II	CGTGGTGGCCCTTAGCACGGTTGTGCAGCTGTAGGAGAGCCTGGTACCAGCTGTCTTGCT[CG]GCCTCGCTGTCCGCCGCGATGGCAAAGTGCTCGTCCCGGGTGTAGAGAGCCACCAGGTGC	37	2	227663151	R	IRS1	NM_005544	1stExon	chr2:227662082-227664912	Island
TMEM22;TMEM22;TMEM22	chr3:136536646-136539451	cg27339452	3.4e-05	0.0038	-0.349	0.08	0.059	0.015	0.047	0.007	-0.013	-0.212		II	TCCGTGCCCACTTGCAGCGGACTACGTAGCCCTGGCAGACAGGCAATTGCTTCAAACAAG[CG]CCCTCCAAGGGCGTAAGCTAGAGGGGCCCGGGCGGGCGCTTTCCCGTGGACCCTCCCACC	37	3	136537752	R	TMEM22;TMEM22;TMEM22	NM_001097599;NM_001097600;NM_025246	TSS200;TSS200;TSS200	chr3:136537559-136539204	Island
PLOD1	chr1:11994301-11995258	cg11469137	3.6e-05	0.0039	-0.256	0.059	0.042	0.007	0.035	0.004	-0.007	-0.17		II	TCATGAAAACTGACTTCCTTGGGGCTTGACCTGGGGCTGCTCTAAGTGCGCTACAGGTAA[CG]CCATTAACCCGTGCAAGACCCAATGAACAGACGCTATCATAAGCCCCACTTTTCAGGCGA	37	1	11994385	R	PLOD1	NM_000302	TSS1500	chr1:11994694-11994969	N_Shore
TCEA3	chr1:23750877-23751678	cg07820742	3.6e-05	0.0039	-0.393	0.09	0.052	0.015	0.041	0.009	-0.012	-0.221		II	AAGAGAGATTTGGGAAGGAGGGCTCTCTGGCGAGCTGGGAGGCTGTGACCTGGCCACAGG[CG]GCGGTCGCGGCGCGGAGGGCGCCCGAGGGTGTCCCAGGGGCCCTGGGAAGCGTTCTGGGC	37	1	23751517	R	TCEA3	NM_003196	TSS1500	chr1:23750508-23751663	Island
LPAR2	chr19:19738318-19740076	cg12992720	3.6e-05	0.0039	-0.56	0.129	0.102	0.037	0.073	0.02	-0.029	-0.286		II	AGCGTGTGCACACAAGGGTGAGGTCACTTGCTAGAACCCTGCGAGGGGGCGGTGCCGAGG[CG]TGGAGGTGATCGGAGTGGACAGAGAGGCGGCCCCAGAAGTTAGTCGGCGGGATTTGGGCG	37	19	19738592	R	LPAR2	NM_004720	5'UTR	chr19:19738572-19739821	Island
KIF3C	chr2:26204584-26206068	cg07751331	3.6e-05	0.0039	-0.232	0.053	0.378	0.038	0.346	0.035	-0.032	-0.085		I	CCTCGGACACCCCCCTGCTCCTGCCTTTCTGCCTGCAAATGGGTGCGCGTCACCCCTCCC[CG]TCAGGGTGTCGCCAGGCCTCCGGGAACCGAACTCCTAAATGTTCCTTGACTCTGTCCTTT	37	2	26205865	F	KIF3C	NM_002254	TSS1500	chr2:26204554-26205649	S_Shore
DSE;TSPYL1	chr6:116599961-116601570	cg19341652	3.7e-05	0.0039	0.432	0.1	0.111	0.029	0.141	0.037	0.03	0.269		II	ATGTACCTTAACATCTCTGCATCTTGGCCCCTAATCATGGCGGACAACTGGGGGTGGTTT[CG]AAAAGCAGTCATCCAGAAGCCCGGGATATTCTGAATGATGTAGTTCCTCCGCTCCAGGTA	37	6	116600143	R	DSE;TSPYL1	NM_001080976;NM_003309	TSS1500;1stExon	chr6:116600494-116601174	N_Shore
	chr13:33923348-33925092	cg02863856	3.8e-05	0.004	-0.686	0.159	0.045	0.021	0.03	0.014	-0.014	-0.317		II	GCCGTGGAGTCCCGCAACTGCTCACTGATGGATCTCCTGAGCTGCGTTTGGCAAGGTTTC[CG]TTTGCTGGTCATTTTAGATCCGTCCTCATAACGACCGGCGGGCTCTCCACCGCCACTCCC	37	13	33924537	R				chr13:33923930-33924781	Island
NIN;NIN;NIN;NIN	chr14:51296559-51298684	cg09674448	3.8e-05	0.004	0.191	0.044	0.165	0.019	0.178	0.016	0.013	0.078		II	ACCAAATGTCATTTTGTTCTTTCCCCTTCTCCTGGGCATTATACTGGGAAACTGTTTACG[CG]CATCGACCCCGCACACCTCCAAAAATCTCCACTTTCCGGGCTCCAAGCAGCTCTCCGCTA	37	14	51296730	R	NIN;NIN;NIN;NIN	NM_182946;NM_182944;NM_020921;NM_016350	5'UTR;5'UTR;5'UTR;5'UTR	chr14:51296727-51298477	Island
OCA2	chr15:28340896-28341852	cg07193234	3.7e-05	0.004	-0.299	0.069	0.166	0.027	0.141	0.027	-0.026	-0.154	Yes	II	CAGTGTAGGGTGCGGTGCCCCCACCCCACTTCGGGCCTGGACCGAGACCGCGAGTGTGAC[CG]TATATCCCTTCAGGTGGATTTTTCAACATGTGAACTTGGTTAAAAGCTTCTAGAACGTTA	37	15	28341783	F	OCA2	NM_000275	5'UTR	chr15:28339774-28342442	Island
FLJ42289;FLJ42289	chr15:100889716-100891359	cg12740037	3.7e-05	0.004	-0.52	0.12	0.87	0.038	0.832	0.05	-0.038	-0.044		II	GGTATGAAAGATTGAAACTGGTGCACCTGCCTAGGGCACCTACCGTAAGCTTGGAGCTTA[CG]GGACTGAAAGTTGCTCTGGGTGAGTCAGTAAGTGAGTGGTGAGTAAATACGAAGGCCTAG	37	15	100891257	R	FLJ42289;FLJ42289	NR_028139;NR_028140	TSS1500;TSS1500	chr15:100890242-100890494	S_Shore
QTRT1	chr19:10823358-10824031	cg19742686	3.7e-05	0.004	0.398	0.092	0.443	0.067	0.507	0.078	0.065	0.146	Yes	II	GCGGGACTTCATGGGCGCCATGTACGGGGATCCCACCCTCTGTCCCACCTGGGCCACTGA[CG]CTCTGGCCTCTGTGGGAATCACACTGGGCTGACCTGGCATTGGGAGAGGGAGGGAGGAAG	37	19	10823913	F	QTRT1	NM_031209	Body	chr19:10823618-10823878	S_Shore
C6orf122;C6orf208	chr6:170189801-170191216	cg16365842	3.7e-05	0.004	-0.522	0.12	0.305	0.067	0.236	0.079	-0.069	-0.226		II	GTTTATAGCCACACCAAGTAATTTTAATAGAACTCAATAACTGTGTTGCCTTGCAGGCTC[CG]AGTGCTACAGGCAGACCCGAGTCCGAGTCTTCCTACGGTTCATTGTCCCCCCCTGGATTT	37	6	170191057	R	C6orf122;C6orf208	NR_026781;NR_026780	Body;Body	chr6:170190111-170190712	S_Shore
PPP1R3B	chr8:9007738-9009464	cg23433113	3.7e-05	0.004	-0.225	0.052	0.043	0.006	0.037	0.004	-0.006	-0.132		II	CGCGCGGCCGCCTGGCCTCCGCCAGCCCGGGACGGGGATCGTGCTAGGTCCCGTCGCCCT[CG]GTGGCCTGAGAGCCTACCAAGTGTATTTCCTCGCGTTTTATAGGGAAAATAAGGCCCGGA	37	8	9008373	F	PPP1R3B	NM_024607	TSS200	chr8:9008058-9009353	Island
TSPAN14;TSPAN14	chr10:82214612-82215120	cg03293884	3.9e-05	0.0041	-0.542	0.125	0.123	0.038	0.093	0.025	-0.03	-0.244		II	TCGGGGGAAGTCGTGGGCCCGGGTACTGGCCTGGGGCTGGGCGCAGAGCGGTGGTGAGTG[CG]GCGGTGTCACACACTCGTTGGCTGTGCTGGCGCTGCTATCCGGGAGGTCAGGCGGTGCTG	37	10	82215075	R	TSPAN14;TSPAN14	NM_001128309;NM_030927	5'UTR;5'UTR	chr10:82213556-82214760	S_Shore
KLC2;RAB1B;KLC2;KLC2;KLC2	chr11:66034686-66036379	cg01259360	3.9e-05	0.0041	0.352	0.082	0.105	0.02	0.128	0.033	0.023	0.223		I	TATCTCCCAGGCTCTACATTCTCGGGAGCGGCGCCTCCCAAGGGGGTCCTGGGACCTTCT[CG]CGCTCCTCCTGGCCTCTGAGGGATGCGTCCTACCCGCGCCATCGCCCCGTGGCCCAGGAC	37	11	66034992	R	KLC2;RAB1B;KLC2;KLC2;KLC2	NM_001134774;NM_030981;NM_001134776;NM_022822;NM_001134775	3'UTR;TSS1500;3'UTR;3'UTR;3'UTR	chr11:66034751-66035054	Island
ZFP36L1	chr14:69262084-69263132	cg12616615	3.9e-05	0.0041	-0.293	0.068	0.063	0.013	0.052	0.007	-0.011	-0.182		II	TCGGTTTTGTGCAAGGGGGAAAGTGAAAGTCTTCGGAGTGAAGGAGGCGCTGCGGGTGTA[CG]TATTCATCGGCCAATCTGGACCCCAGGCGCACCTCAAGGCAGATGACAGTGTGCAGCACT	37	14	69263003	F	ZFP36L1	NM_001244701	TSS200	chr14:69259612-69262900	S_Shore
CHRNA5	chr15:78857248-78858773	cg26678012	3.8e-05	0.0041	-0.234	0.054	0.264	0.032	0.235	0.033	-0.029	-0.111	Yes	I	ATCTTAAGGTGTGCAGTGACTAGGCCAAGGACATCCGGTGGTTAGAGAAGGACGCGCCTG[CG]ATGCCAGCCTCAAGTCTTTGCCTTCCTGGAACTCTGCTCCAGGGTCGCACCTGCCCAAAG	37	15	78857577	F	CHRNA5	NM_000745	TSS1500	chr15:78857725-78858269	N_Shore
	chr15:80543539-80544786	cg21792399	3.9e-05	0.0041	-0.378	0.087	0.632	0.057	0.577	0.059	-0.055	-0.087		II	CAAAACATTAGAACCCAGGATAGGTCTACGCCTCCACTGATACGGAAAAATATATGAAAG[CG]TGGATTAGGGTTTTTGCCACAGATGAGAACAAAATCCAACGGAGACTTGACATTTCTTTA	37	15	80543685	F				chr15:80544014-80544662	N_Shore
MMP15	chr16:58058587-58058950	cg27208052	3.9e-05	0.0041	-0.328	0.076	0.29	0.045	0.249	0.04	-0.041	-0.142		I	GGGTGCCCCGAGGGCCTGCTCTAGAGAAAACCGCCCTCAGGTGAGGACGGCTTCCATTTC[CG]GGTCTGAAGATAAGGAACAGCTTATCTTCGGTCTCCGCCCTCCTGCCTGCAACCCTCACC	37	16	58058642	R	MMP15	NM_002428	TSS1500	chr16:58058712-58058928	N_Shore
ARL15	chr5:53607673-53607983	cg15800161	3.9e-05	0.0041	-0.423	0.098	0.228	0.049	0.186	0.046	-0.042	-0.186		II	GAAACAAATTTCCGTACCGTAAGTTTACCTGGGACTACCAAAACAGTTCTGTTAGATGAC[CG]TGGAATTCACCCCAAATGTGCACATAACCAATAAGGGCGAGGCAGCCCCCTAGAGGGAGC	37	5	53607772	R	ARL15	NM_019087	TSS1500	chr5:53605932-53606798	S_Shore
GRIN3A	chr9:104500135-104501296	cg16162905	3.8e-05	0.0041	-0.378	0.087	0.416	0.061	0.356	0.056	-0.059	-0.142	Yes	II	ACCTGAGGGATCTGAAATTCGGTGGTTCACTGAAATAGGTTCAAAGAGGCTGTGACTTAA[CG]AGCTTCTGGATGTGTCGCTTTTAAGGTTTTTCTAGCTAAGGGTATTAAAGTAAGAATTAT	37	9	104501251	F	GRIN3A	NM_133445	TSS1500	chr9:104499849-104501076	S_Shore
	chr1:11967649-11969698	cg22498982	4e-05	0.0042	0.41	0.095	0.055	0.013	0.069	0.018	0.014	0.246		II	CTGAAGCAGCCGCCCACAGCCCAGCCCCGCCGTGCCCCGCCGTGCCCCGCCGTGCCCCGC[CG]TGCCCCGCCATGCGACTCAAAGCCCCATTCAAGCTACGTAGGAGGGTAAATTGTCCTTTT	37	1	11969643	F
CDK2AP1;CDK2AP1;CDK2AP1;CDK2AP1;CDK2AP1	chr12:123753801-123754602	cg10411075	4e-05	0.0042	-0.243	0.056	0.539	0.04	0.493	0.042	-0.046	-0.085		II	TAGGTTTTGCAGGGCTGAGAGGGAGGAGGAAGGAGAAATCGTCCCATTTTGGCTGGGGGA[CG]AGGAGCAATAGCTCGGTGACCCCAGTGCTCTGTCCAGGCCACTCCCTTGTTCGGGGGCGG	37	12	123753891	F	CDK2AP1;CDK2AP1;CDK2AP1;CDK2AP1;CDK2AP1	NM_001270433;NM_001270434;NR_073008;NR_073007;NM_004642	5'UTR;TSS1500;Body;Body;Body	chr12:123755246-123756408	N_Shore
KLHL1;ATXN8OS	chr13:70680951-70681359	cg21878148	4e-05	0.0042	0.365	0.085	0.474	0.067	0.528	0.064	0.053	0.113		II	CATCTCTTAACCCACATTTTCAACCTGAAACATTTTAGACTTAGTAGCCACATGAGCACA[CG]CGGTGAAATGAGTGGAAATTGAGAGATGCTTGGAAGCCCCGTGGGGACTTACTGTACCTG	37	13	70681276	R	KLHL1;ATXN8OS	NM_020866;NR_002717	Body;TSS200	chr13:70681732-70682219	N_Shore
JDP2;JDP2;JDP2	chr14:75893994-75895581	cg02114084	4e-05	0.0042	-0.25	0.058	0.161	0.023	0.141	0.018	-0.019	-0.121		I	AGGCTGGCGAGATCGCCTCCTCACCCGCTCAGTCCTGAAGTGTCCAAGGATGAAACTGTG[CG]GAAATTCTCCCTGTCGCTCTCAGTTTGTGGGGGAAGCGCCGGGACTGAGGTACATGGTTA	37	14	75894209	R	JDP2;JDP2;JDP2	NM_001135047;NM_001135048;NM_130469	TSS1500;TSS1500;TSS1500	chr14:75894308-75895469	N_Shore
RAB27B	chr18:52495266-52496363	cg12377874	4e-05	0.0042	-0.379	0.088	0.59	0.064	0.529	0.07	-0.062	-0.104		II	ACTCGCAATCCCTCGCCTTCACTCCTCATAGTTAATGAGACACCCCCTCGGAGGAGAGAA[CG]CAATGTCAGGGCCCCAGTTCTCACAGCGCCCTGGGCTCTTTGAATGAGAGACATCAAAGA	37	18	52495404	F	RAB27B	NM_004163	TSS1500	chr18:52495604-52496007	N_Shore
QTRT1	chr19:10823358-10824031	cg12739761	4.1e-05	0.0042	0.398	0.092	0.573	0.067	0.632	0.069	0.059	0.104	Yes	II	CACCAGCATCGTGGAGAAGCGCTTCCCGGACTTCGTGCGGGACTTCATGGGCGCCATGTA[CG]GGGATCCCACCCTCTGTCCCACCTGGGCCACTGACGCTCTGGCCTCTGTGGGAATCACAC	37	19	10823877	F	QTRT1	NM_031209	Body	chr19:10823618-10823878	Island
IL17RB;CHDH	chr3:53879850-53880882	cg07356771	4e-05	0.0042	-0.384	0.089	0.05	0.014	0.038	0.007	-0.011	-0.228		II	AACCCCGCGTAGCTGAAAGAATTCGCTCCCTCAAAGGAGTCAGTGAGCTTCGGCAGTCTG[CG]TTCCACCCGTTTCGCTTCGCGCGGCGGGGCGATTGTGTAAAGCGGGCCCGGGTCTCGGCG	37	3	53879950	R	IL17RB;CHDH	NM_018725;NM_018397	TSS1500;5'UTR	chr3:53879638-53880831	Island
HERC6;HERC6	chr4:89299711-89300914	cg09168222	4.1e-05	0.0042	-0.256	0.059	0.485	0.039	0.444	0.053	-0.041	-0.084		II	GATGCTTTATTAACCACTCTAGGTATTATTCTAACACTTTATGTGCCTATTAAATTATCC[CG]ACATATTAGATTTGCTGAATTGCAGTCCATATTTCGTAGATATGATAGCTGAAGCACGGA	37	4	89299733	R	HERC6;HERC6	NM_017912;NM_001165136	TSS200;TSS200	chr4:89299990-89300429	N_Shore
MCC	chr5:112823081-112824831	cg25956344	4e-05	0.0042	-0.429	0.099	0.113	0.029	0.089	0.023	-0.024	-0.21		II	CCCTCATCTTGGCTCCCACTCTGTACTGGGAAGAGTCTGCACGCTGTGTGGCATTGTGTA[CG]TTGGGTCAATTTCTGGAAACGGCTCACTCTACTGGCCAGGCATCACTAGAATTTCCCCCA	37	5	112824765	F	MCC	NM_001085377	TSS1500	chr5:112823256-112824304	S_Shore
	chr6:14210932-14212129	cg11405200	4e-05	0.0042	-0.305	0.071	0.22	0.033	0.19	0.035	-0.03	-0.137	Yes	I	TTCCCGGGACAGGAGAGATAAGCTCGTCTGACCTCAGTTGACCTCGCCGCAGGCGCCAGG[CG]TCCTCATTTACTGCGAGGCATTGGGGAGTCTACTTTTCTCTCTGCTCCCTGGGATTTTTT	37	6	14212128	R				chr6:14211081-14211744	S_Shore
B3GALT4	chr6:33244631-33246249	cg00163549	4.1e-05	0.0042	0.229	0.053	0.349	0.037	0.379	0.041	0.03	0.086	Yes	II	AGCTGGCTGGTGCCACCCACTACCCGCTAGACCGGTGCTGCTATGGGAAATTCCTGCTGA[CG]TCCCACAGGCTGGACCCCTGGAAGATGCAGGAAGCCTGGAAGCTGGTGGGTGGCTCTGAC	37	6	33246185	F	B3GALT4	NM_003782	1stExon	chr6:33244677-33245554	S_Shore
IGFBPL1	chr9:38423723-38424815	cg24669906	4e-05	0.0042	-0.362	0.084	0.08	0.021	0.066	0.014	-0.014	-0.18		II	CCAGTCGGGGCGACAACTTGCCCGAGGTCGCTATGGCAGAGTCAGGATTGGATAACCGTA[CG]GTCTCCGGATCCAAGGCTGGCTCCAGATAGTATGCCCGTAAATCCTCCCAGAAGGATGCG	37	9	38424717	F	IGFBPL1	NM_001007563	TSS1500	chr9:38423947-38424584	S_Shore
DHRS3	chr1:12678085-12678749	cg17935811	4.2e-05	0.0043	-0.388	0.09	0.393	0.06	0.328	0.062	-0.064	-0.164		II	CCCGGGCCGCCCGCGGGCCAGGTGATCACCCCGAGTGTGGAGCAGGCCCGGGGGAGCTTG[CG]TATGCCTTGATCCAACCAGGTCACCCAGGGTTTTATTTCAGGTCATTTGGTCATCCTCGG	37	1	12678641	F	DHRS3	NM_004753	TSS1500	chr1:12676983-12678642	Island
SLC19A3	chr2:228582198-228583129	cg13466956	4.2e-05	0.0043	-0.351	0.082	0.315	0.051	0.274	0.047	-0.041	-0.13	Yes	II	TGCCTTTTCAGTTAAAATCTGTGAACGTGGGATGTAACCATAGGAGGTGCTGGCACTTTA[CG]GGAATCATGATTTTATTTAATCTGCGCTTCCAGAAGGCTGCAAATGGGAATTCCAGACAA	37	2	228582401	F	SLC19A3	NM_025243	5'UTR	chr2:228582485-228582821	N_Shore
NPPC	chr2:232790595-232791997	cg07935340	4.1e-05	0.0043	-0.191	0.044	0.429	0.035	0.402	0.029	-0.027	-0.063		I	GGCCACACAGAACGTCCCGGGGTCTGACTCCGCTGGTGAACTCCCTCTGTGGGAACAATG[CG]CACCTGACCTTGCCTGCACCCACGCGAGGATCCGCTGCTGGGGGAAGCCCGCTCCAGTAT	37	2	232791964	R	NPPC	NM_024409	TSS1500	chr2:232791575-232792016	Island
PRR7-AS1;PRR7-AS1;PRR7;PRR7;PRR7	chr5:176874550-176875307	cg18509791	4.2e-05	0.0043	-0.47	0.109	0.116	0.032	0.088	0.027	-0.028	-0.243		II	GAGAAATGGCCCTCCTGCCAGCTCTCCCAGGCCTGACTCAGCAGATGCCAGCCCCGACCG[CG]GGCTTCAGATCCAGGATCCCAGCGACCACAACCGTCCTTGGGTTTCCTTTCCCATCCGGG	37	5	176875126	F	PRR7-AS1;PRR7-AS1;PRR7;PRR7;PRR7	NR_038916;NR_038915;NM_001174102;NM_030567;NM_001174101	TSS200;TSS200;TSS200;5'UTR;5'UTR	chr5:176873349-176874737	S_Shore
ADAMTS2;ADAMTS2	chr5:178772101-178772991	cg26650846	4.1e-05	0.0043	-0.308	0.072	0.105	0.019	0.087	0.018	-0.018	-0.174	Yes	I	GGGCCGGGCCGGGGGAGCCCCGCCGCCAGCCACCCCAGGGGCACAACCTCCGAGGAGCGG[CG]CCGGCCGAACGTCCCCACCTAGAGAGCCCTTGGGGTGCCGGGTCCCACCCATCAGCCCTG	37	5	178772782	F	ADAMTS2;ADAMTS2	NM_021599;NM_014244	TSS1500;TSS1500	chr5:178770724-178772794	Island
	chr7:148849-150393	cg09462806	4.2e-05	0.0043	-0.301	0.07	0.648	0.043	0.601	0.05	-0.048	-0.074		II	GTGCTTCAGAAGGCGTGGGCACCCTGTCCCCTTTGCAGATGGGGATGCAGGCCCTGGTGG[CG]GTGGAGGGGAGATGGGGGCAGGGACGTTGCCGGGCAGAGGAAGCTGGGTGAGTGTGCACT	37	7	150084	R				chr7:149494-150038	S_Shore
RNASE4;ANG;ANG;RNASE4	chr14:21151949-21152905	cg09562503	4.3e-05	0.0044	-0.486	0.113	0.115	0.032	0.088	0.024	-0.028	-0.241		II	CCAACTACGCAGAGGCTGGCACGCCGACCCTCCACACCTCACCACGCCCCCATCTCCGTC[CG]TGTACACACACTCACACAAGGACGCCAACCCCACCTAGATGCAAAGCAGGATTCAAAAGA	37	14	21152739	F	RNASE4;ANG;ANG;RNASE4	NM_002937;NM_001145;NM_001145;NM_002937	1stExon;5'UTR;1stExon;5'UTR	chr14:21152483-21152740	Island
RORA	chr15:61520964-61521970	cg17149655	4.3e-05	0.0044	-0.41	0.095	0.224	0.048	0.18	0.036	-0.044	-0.196	Yes	II	AGCCCAGGGACAGAAATTAAAATCGGTGAGATGATTCCGTGCCTACTTCTGAGACTCTCT[CG]GGAACAGAACTCGTCCCCATCCGCTGCCAGCTTGGGTAGAGACAAATCCGATTGTCCACG	37	15	61521910	F	RORA	NM_134261	TSS1500	chr15:61519621-61520031	S_Shore
XYLT1	chr16:17564297-17565258	cg06935356	4.3e-05	0.0044	-0.203	0.047	0.162	0.02	0.144	0.016	-0.018	-0.112		I	CGTGGAGGAAGCTCCTAGCCCCGGAGTTCGCGGTCCAGGGATCTTCTGTCGGTACCAGAC[CG]GTTGGCAGGTGGACACGTGAGAAACATTTCAGGAGTGTCAGAGCCACAGTCTGATCCCTT	37	16	17565189	F	XYLT1	NM_022166	TSS1500
C20orf3	chr20:24974303-24974838	cg25894160	4.2e-05	0.0044	-0.36	0.084	0.077	0.018	0.062	0.012	-0.015	-0.197	Yes	II	TTAAATGCTAGATGGCACTAGAATTCCATGTGAATGCTTTTTATTTATTCATTCAAAGAG[CG]GAAGAACCAGCTTGAGGGAAGTGGAGAGCTGTGCAAATCCAGTTCTCCAGAGATCCCAGG	37	20	24974513	F	C20orf3	NM_020531	TSS1500	chr20:24972665-24973700	S_Shore
MICALL1	chr22:38301669-38303128	cg10574823	4.2e-05	0.0044	-0.206	0.048	0.036	0.005	0.031	0.005	-0.005	-0.134		II	GATCCCGAACTCTCCCCCGAGGCTGGTCCCTCCGCGGGGACACTGGCCCCGCCCACAAAG[CG]CTGATTTCCGCCGAGGATCGCTGAACCCCTAAGCCCTTGACCTCTTTGAAGGGGTGTTGA	37	22	38302850	F	MICALL1	NM_033386	Body	chr22:38301954-38302871	Island
IQSEC1;IQSEC1	chr3:13008514-13009766	cg22481960	4.3e-05	0.0044	-0.49	0.114	0.434	0.079	0.365	0.077	-0.069	-0.159	Yes	I	GCACCCCGCCCCGCAGGCAGCTTTCTCTCGCACGCCGGGCGCCCGGTCCCGACGGTCACC[CG]CACTCCCGCACAGGCATCCCCACAGCCTGCGCCAGCCCACCGCTCAGCACCCGGGAAGGC	37	3	13008800	F	IQSEC1;IQSEC1	NM_001134382;NM_014869	Body;Body	chr3:13008648-13009210	Island
	chr10:102825819-102826919	cg17282904	4.5e-05	0.0045	-0.431	0.101	0.154	0.036	0.121	0.029	-0.034	-0.219	Yes	II	GTGTGTAGATGGCGACAGCCTCCTACACGCCAGGGCTCCACCCGGATCCTGGCGCCACTG[CG]GGAGGGCCTGCCCTTGGCTCAGCGTCAGAGTTTGTCCTCTGGGGCCCAACGCAGGGAGCC	37	10	102826005	F				chr10:102825929-102827693	Island
IL10RA;IL10RA	chr11:117856497-117857587	cg10042876	4.4e-05	0.0045	-0.197	0.046	0.274	0.026	0.248	0.027	-0.026	-0.096		II	ACTACTCAGTATTCATCCATCGGTGTCCTCAGACCCCCAGACGGGGAGGCCCTGGGGCAA[CG]CCAAGACTCACACCGGCGTCCTGGCGCCTTTGCCCTCAAGGGCCTGCAACTACCTCCTCC	37	11	117856639	F	IL10RA;IL10RA	NM_001558;NR_026691	TSS1500;TSS1500	chr11:117856638-117857298	Island
FAM48A;FAM48A	chr13:37632901-37634329	cg06035369	4.5e-05	0.0045	-0.174	0.041	0.037	0.004	0.033	0.004	-0.004	-0.106		I	CTTAGCAACACCGCGAAAGGCGATGTAGGCGTCCACCTGGAGTTTAGCTGCCTCAACCTC[CG]CCCCGGCCTGCCGGGTCTCTGGGGACCCCGTCTTCCTCCAGCGGGCTCTGGGATGCGGCC	37	13	37633548	R	FAM48A;FAM48A	NM_017569;NM_001014286	5'UTR;5'UTR	chr13:37633395-37633966	Island
CA12;CA12;CA12;CA12;CA12;CA12	chr15:63673617-63674589	cg27304042	4.4e-05	0.0045	-0.318	0.074	0.132	0.025	0.112	0.022	-0.02	-0.153		II	GCCAGGGCTGACCCAGGAACACAGTTCTCCGAGGAGCTGCTGGCAGGCGTGGGTGAGATC[CG]CCTGTCTCACATCCAGAAGGGTGCGTCTAGGGATTCCTTCAGTGGCATGCCCTTGGTCTG	37	15	63674289	R	CA12;CA12;CA12;CA12;CA12;CA12	NM_001218;NM_001293642;NM_206925;NM_001218;NM_001293642;NM_206925	1stExon;1stExon;1stExon;5'UTR;5'UTR;5'UTR	chr15:63673888-63674160	S_Shore
CMC2	chr16:81030747-81031439	cg09615493	4.4e-05	0.0045	-0.413	0.096	0.098	0.025	0.079	0.019	-0.019	-0.19		II	AAAATCGCACATATCAACTGCTAATCTTGACTAAACTCAGACTCCTTACTAAGACATTAT[CG]TTTCCTTCTATCAACGGAGATAACATTTTACATCAGTGGGTTATAACTAAGTTTCATTTT	37	16	81030827	R	CMC2	NM_020188	Body
MTA3	chr2:42794941-42797036	cg25783099	4.4e-05	0.0045	-0.167	0.039	0.386	0.026	0.362	0.023	-0.025	-0.064		II	GAGGTGCTGGGGAGAGGCTAAGCCCCAGCCCCCACTCTAATTCTCTAACAGCCCCTGGTC[CG]CATTTGAGTGCAGGCCTCTGCCTCAGCCAGGACCCTGACCCCAGGGCCCTCCACTTCCAG	37	2	42795486	F	MTA3	NM_020744	TSS200	chr2:42795847-42796230	N_Shore
MITF;MITF;MITF	chr3:69914864-69915663	cg18503031	4.4e-05	0.0045	-0.492	0.115	0.343	0.077	0.283	0.063	-0.06	-0.174		II	TATCAGGAGCCACCCCTAGTGACACAGCCAGTGCCAGAACTAACTTTGACTTTCACTCTT[CG]CCAAGGGCTTGCAGAACACCTTAAAGGAAAAAAGATGGAGGCGCTTAGAGTTCAGATGTT	37	3	69915406	R	MITF;MITF;MITF	NM_198159;NM_006722;NM_198177	Body;Body;TSS200
CLVS1;CLVS1	chr8:62200256-62201556	cg01405761	4.4e-05	0.0045	-0.309	0.072	0.094	0.018	0.078	0.013	-0.016	-0.167		II	CACCCAGTTCAGCAGCGAGGACACCTGCAGAAATACATTCCCAAAGCAAGGCTGGGCGGC[CG]TGTGAAGGTATTTGTTACCTTTTTTCTCCCCTCTGTATTTGCCGAGCCTCCCCGCCTTTC	37	8	62200689	R	CLVS1;CLVS1	NM_173519;NM_173519	1stExon;5'UTR
MYCL1;MYCL1;MYCL1	chr1:40366588-40368362	cg01847380	4.6e-05	0.0046	-0.344	0.08	0.361	0.053	0.309	0.053	-0.052	-0.144	Yes	II	CTGACCTCAGGCAGGGGCAGAGCTTTGGCCACCCATGGGGTGGCCCCCTCTTGGATGGCT[CG]GGGAGGTCCTTACCCGAGTCGCTTGGGCTCTCGGACCCGGAGCAGGCCTGGGTCTTGGGT	37	1	40366596	R	MYCL1;MYCL1;MYCL1	NM_001033081;NM_001033082;NM_005376	Body;Body;Body	chr1:40366595-40368213	Island
PAK6;PAK6;PAK6;PAK6;PAK6	chr15:40530695-40532045	cg22615802	4.6e-05	0.0046	-0.456	0.107	0.703	0.061	0.64	0.078	-0.063	-0.089		I	GTCCGAGCTGACTGGAGTCCTCCCGGGCTGGCTCTGAACTCATCTCCCACGGGGATGTTT[CG]GTAAAGGAGTGGCTTCTGGGGTCGGAGTGGCATTTGGAGAGCGAGGCTGGATTGGCTTAG	37	15	40531928	R	PAK6;PAK6;PAK6;PAK6;PAK6	NM_001276718;NM_020168;NM_001128629;NM_001128628;NM_001276718	1stExon;TSS200;5'UTR;5'UTR;5'UTR	chr15:40531244-40531589	S_Shore
	chr20:2187469-2188701	cg09063661	4.6e-05	0.0046	-0.178	0.042	0.058	0.007	0.052	0.006	-0.006	-0.111		II	GATGCTCAGAGGCTCGCTGGCACGGAGCTCCCGGGCTGGGGCGTCCAGATCTGGAGAAGC[CG]GGGGCCTTGGTCACACTCAGAGCTGACGTCCAGTGCGGCCCTTGCTGAGGACTCGAGCGA	37	20	2188420	F				chr20:2187532-2188576	Island
UBE2E2	chr3:23243675-23245692	cg18257541	4.6e-05	0.0046	-0.296	0.069	0.052	0.01	0.044	0.006	-0.008	-0.161		II	TGGAAGAAGTTTCCAGGCCAACGTGAAGTTTTCCTGTCTTGGGTACATGCGAGCCCCACG[CG]TCTGCGAGTTTGGGTTAGTGTGTCAACAGGGTCAGTCCCCGTATCTACTTTGCGAAAGCT	37	3	23244062	F	UBE2E2	NM_152653	TSS1500	chr3:23244050-23245071	Island
LIMD1	chr3:45634481-45636077	cg08534342	4.6e-05	0.0046	-0.335	0.078	0.296	0.049	0.25	0.048	-0.046	-0.155	Yes	II	TTTTCTTTTTCCTTTTATAATTTGAAGAGGAGAAAAGAACTCCGCTGAGCAGGCCCGGGA[CG]GCGAAGTGCCACCAGCTACCCCAACAAGGACGTCTCCAGGGGAAAGGGAGTTGGAAGCAA	37	3	45636060	F	LIMD1	NM_014240	TSS1500	chr3:45635090-45635932	S_Shore
IGFBP7;IGFBP7;IGFBP7-AS1	chr4:57975765-57977470	cg03195531	4.6e-05	0.0046	-0.289	0.068	0.504	0.044	0.456	0.051	-0.047	-0.094		II	GGTTTGGGAAGCTCTCTTAAGAACAAGCTGTTAAAAACCCCCACTTGTGGACTGTGTCCC[CG]CTGGCCACAGGCCTGCTGTGGTCTTGGGTGTCAAGCACTAAAAGGACAAACCGTTGCCAA	37	4	57977040	R	IGFBP7;IGFBP7;IGFBP7-AS1	NM_001253835;NM_001553;NR_034081	TSS1500;TSS1500;Body	chr4:57975860-57976916	S_Shore
CDS1	chr4:85503370-85505162	cg16061128	4.5e-05	0.0046	-0.361	0.084	0.311	0.051	0.263	0.052	-0.048	-0.153	Yes	II	TGTTCCCGCTTTGGCAGCCCAAGGTCCACCACTGCTCAGAGACTAGCTGGAGGGCAACGG[CG]TCCCATAGCATCTCACACTGTGTTGGGATCCTAGGTGGTGACCTTTGTGAGATTCAGTAC	37	4	85503470	F	CDS1	NM_001263	TSS1500	chr4:85503546-85504893	N_Shore
ITPR3	chr6:33588181-33589805	cg23431342	4.6e-05	0.0046	-0.353	0.082	0.072	0.017	0.058	0.01	-0.014	-0.192		II	TTTTTTGAAAGGAAAGACGGAAGGAGCCAAGAGTTTTGGAGCCAACTCCTGGAGAGGGAG[CG]GCTGAACTGATTCGGAAGTTGGATCTCTTTGTACACAGGAATGCGGAGAGAAAAAAAACA	37	6	33588441	F	ITPR3	NM_002224	TSS1500	chr6:33588617-33589909	N_Shore
NEIL2;NEIL2;NEIL2;NEIL2	chr8:11627815-11628493	cg09768257	4.6e-05	0.0046	-0.299	0.07	0.306	0.037	0.266	0.043	-0.04	-0.13		II	AGAGTAGAGGTGGCCCTGGGAGCCCTGCGTGGTGATTAGAACAGAACCACAGCTGTTTCT[CG]GGGATCAGAGATAACTGTCTGTAGCTATGCCGGGCTTACCTACGTGGCTGGGGGTCTCAC	37	8	11628346	R	NEIL2;NEIL2;NEIL2;NEIL2	NM_001135747;NM_001135746;NM_001135748;NM_145043	5'UTR;5'UTR;5'UTR;5'UTR	chr8:11627091-11627668	S_Shore
LRRC8E	chr19:7953078-7953708	cg21215336	4.7e-05	0.0047	-0.214	0.05	0.359	0.034	0.327	0.034	-0.032	-0.09		II	TGCCGGCCGGTGCAAAGGGAAACCTGGCCCACGAGGTGCCCGTCCTGGGAGCCAGGCAGA[CG]CGGCCAAGTCTCAGAGTGAAGATAAACAGGCTGAAGATAAACTTGACTTTGGGGGTCTCA	37	19	7953705	F	LRRC8E	NM_025061	5'UTR	chr19:7953280-7953708	Island
PRR7	chr5:176874550-176875307	cg14098951	4.7e-05	0.0047	-0.46	0.108	0.05	0.015	0.038	0.012	-0.012	-0.246		I	TGGAGAGAGAAATGGCCCTCCTGCCAGCTCTCCCAGGCCTGACTCAGCAGATGCCAGCCC[CG]ACCGCGGGCTTCAGATCCAGGATCCCAGCGACCACAACCGTCCTTGGGTTTCCTTTCCCA	37	5	176875120	F	PRR7	NM_030567	5'UTR	chr5:176873349-176874737	S_Shore
LYNX1;LYNX1;LYNX1;LYNX1;LYNX1;LYNX1	chr8:143858227-143859619	cg05569086	4.7e-05	0.0047	-0.315	0.074	0.074	0.015	0.06	0.012	-0.014	-0.186		II	GGAACTGGCGCCCTTTGGCGCACCCGCCTCGCTGCCCATGGCCTCCGCCTGCCTCCCCTG[CG]CTCAGCTCCCGCTTCTGGTCCCTGTAGCAAAGCTGGAAGGCAGGCCTGCAAGGCAGCCCC	37	8	143859399	F	LYNX1;LYNX1;LYNX1;LYNX1;LYNX1;LYNX1	NM_023946;NM_177457;NM_177476;NM_177457;NM_023946;NM_177477	1stExon;5'UTR;TSS1500;1stExon;5'UTR;TSS1500	chr8:143858279-143859411	Island
NBL1;NBL1	chr1:19970314-19971834	cg03884082	4.9e-05	0.0048	-0.418	0.098	0.259	0.051	0.21	0.047	-0.05	-0.192		II	TTTCCTAGACCGGGTGCGGCAAACCCTCCCCCTGCCTCCCGCCGGCCCCGAGGCCTGGCC[CG]GGTCATCTCCCTGGAATTGAGTCTGGGGCAGGGAGAGCCAGCCTTTCCGGGGGCTCAGTT	37	1	19971709	F	NBL1;NBL1	NM_182744;NM_005380	Body;5'UTR	chr1:19970255-19971923	Island
TRAF6;TRAF6	chr11:36530634-36532408	cg07170183	4.9e-05	0.0048	-0.414	0.097	0.127	0.028	0.1	0.023	-0.027	-0.212		II	GCCCAGGAAGTTTCTGCGATCCATAGAACCCTCTATTATTACCTGCTCTTCCCCTTCATC[CG]GTCCAAGGGAGTCAGCCCTTGCCTTAAATATTTCTTTGAATTTCCTGCCAAGAACACCAG	37	11	36532282	F	TRAF6;TRAF6	NM_004620;NM_145803	TSS1500;TSS1500	chr11:36531167-36531915	S_Shore
ADAM12;ADAM12	chr10:128076234-128077466	cg13488201	5.1e-05	0.0049	-0.336	0.079	0.186	0.034	0.159	0.03	-0.026	-0.142		II	CCAGGATGATGTGGCCGCAGGGCCCGGGGCGCCCGGCTGCCAAGCGCACATGCGGCGGCA[CG]GTCCAGCTTTTCAGGCTGAAGCTGGAAACGATGACTCTGCTACTCGCTCCCCGGCTCTCT	37	10	128077323	F	ADAM12;ADAM12	NM_021641;NM_003474	TSS200;TSS200	chr10:128076155-128077482	Island
SLC4A8;SLC4A8;SLC4A8;SLC4A8;SLC4A8;SLC4A8;SLC4A8;SLC4A8	chr12:51818151-51819296	cg00277891	5e-05	0.0049	0.263	0.062	0.04	0.007	0.046	0.008	0.006	0.155		I	TCGAGTGATCTGCTCAGACCCGACCAGAGGGCGCGGGCTGCTGATGCTTGGCTTGGAGCC[CG]TGGGGGAGACCTAGTTCGGCTCCGCCATGCCGGCCGCCGGGAGTAACGAGCCGGACGGCG	37	12	51818744	R	SLC4A8;SLC4A8;SLC4A8;SLC4A8;SLC4A8;SLC4A8;SLC4A8;SLC4A8	NM_001039960;NM_001258402;NM_001039960;NM_001258402;NM_001258403;NM_001258401;NM_001267615;NR_047672	5'UTR;5'UTR;1stExon;1stExon;TSS200;5'UTR;5'UTR;Body	chr12:51818460-51819166	Island
LDLR	chr19:11199817-11200442	cg22381454	5.1e-05	0.0049	-0.222	0.052	0.083	0.011	0.071	0.007	-0.011	-0.136		I	TTAAACATCGAGAAATTTCAGGAGGATCTTTCAGAAGATGCGTTTCCAATTTTGAGGGGG[CG]TCAGCTCTTCACCGGAGACCCAAATACAACAAATCAAGTCGCCTGCCCTGGCGACACTTT	37	19	11199903	F	LDLR	NM_000527	TSS200	chr19:11200919-11201686	N_Shore
XRCC1	chr19:44079389-44080212	cg15167433	5.1e-05	0.0049	0.22	0.052	0.033	0.005	0.037	0.006	0.004	0.12		II	CTAGCAACAGAAGCGACCTCCGGGATTGGTGTCTGGAAGAAATTCGCCTTTCTCATTGCA[CG]ATGGAGTTACCGCCCACACTGAAGCCGAGAAAGCAAATCTTTTTGCTGTATTATTATTTA	37	19	44079985	F	XRCC1	NM_006297	TSS1500	chr19:44079582-44079905	S_Shore
KCNB1	chr20:48099023-48099744	cg11131532	5.1e-05	0.0049	-0.277	0.065	0.042	0.007	0.034	0.005	-0.008	-0.183		I	CACCAGGCTCCCAGCCGGCCTTGACCTTCCCCCGCGCTTAAGCGGCTCAGTGGGGTAGGA[CG]GATGGTCGCTGTCCCTCCCGCCGGTGCTGAAGTCCGCCGCACCCCATGGATGGAGGGAGG	37	20	48099323	F	KCNB1	NM_004975	TSS200	chr20:48098512-48099560	Island
FAIM;FAIM;FAIM;FAIM	chr3:138327119-138328792	cg19188109	5e-05	0.0049	-0.305	0.072	0.055	0.011	0.045	0.008	-0.01	-0.184		II	CAGGGCTGTTTTTGCCCGCCAGTATGTCCCCACCGTCTAGCCCAGAGCGGGGCCAGCGGC[CG]GCTCCTACCCACACTTGCTGGCAGGAAGACTGGACGCACTGCGGGACATGGTGATGTCCT	37	3	138327414	F	FAIM;FAIM;FAIM;FAIM	NM_018147;NM_001033032;NM_001033031;NM_001033030	TSS1500;TSS200;TSS200;TSS200	chr3:138327500-138328185	N_Shore
PKD2	chr4:88928260-88929882	cg22426627	5.1e-05	0.0049	-0.299	0.07	0.068	0.014	0.056	0.009	-0.012	-0.18		II	CCTTTGGTGAATCGAGGCAGAAGTGGCTGGTGGATAACTGGGACCCAAGAGTTATCTCAG[CG]TCGGGCAGGCATCGACAGCTCCAGGAGCCCTTTCCCTGCAGGCGGGCTGGCGGGTGAGCG	37	4	88928481	R	PKD2	NM_000297	TSS1500	chr4:88928480-88929659	Island
STOML1;STOML1;STOML1;STOML1;STOML1;STOML1;STOML1;STOML1;STOML1;STOML1;STOML1;STOML1;STOML1	chr15:74284247-74285046	cg09727616	5.2e-05	0.005	-0.166	0.039	0.034	0.004	0.031	0.003	-0.003	-0.088		I	GGTACCCAGACCTGCCGAGCATGGCTTTTGACAGGAGACACGCCCCGCGCCTCCGCGCGG[CG]CCCTCCCTGGCCAGTGGGCCCTACGCGGCCCCGCCCTCCTGGCTGCTGCTTCCGGCTTCA	37	15	74284603	F	STOML1;STOML1;STOML1;STOML1;STOML1;STOML1;STOML1;STOML1;STOML1;STOML1;STOML1;STOML1;STOML1	NM_001256677;NM_004809;NM_001256675;NM_001256672;NM_001256677;NM_001256673;NM_001256674;NM_004809;NM_001256675;NM_001256672;NM_001256673;NM_001256674;NM_001256676	5'UTR;1stExon;1stExon;1stExon;1stExon;1stExon;1stExon;5'UTR;5'UTR;5'UTR;5'UTR;5'UTR;5'UTR	chr15:74284252-74284821	Island
SLC1A5;SLC1A5;SLC1A5	chr19:47290515-47291190	cg11341711	5.2e-05	0.005	-0.376	0.089	0.151	0.033	0.123	0.031	-0.028	-0.185	Yes	II	CCTTCCCCAGGAGACTAGACTCACACTCCCGAGGGCTGGAGCCTCCCCTCAATATCCTGT[CG]AGTTTTCCTAAGACTCTAGAGGGAAGTCTCTGCTCCAGGGGCCCCAAAGCCCCGTCCTGT	37	19	47290532	F	SLC1A5;SLC1A5;SLC1A5	NM_005628;NM_001145144;NM_001145144	Body;5'UTR;1stExon	chr19:47290585-47291983	N_Shore
CBFA2T2	chr20:32077326-32078667	cg03678333	5.2e-05	0.005	0.201	0.047	0.033	0.004	0.037	0.006	0.004	0.115		I	TGCTTAATGGGAGCTGGTCTTGGGGCCGGGCTTCCGCGTGCGTTGGCCTGGCGGCGAGAG[CG]CGCGGCGGGGGCGTGCCCGGCGGGCGGGGCGGGGCCAGCCGGGGGCGGGGCGGGGCGCGG	37	20	32077828	R	CBFA2T2	NM_001032999	TSS200	chr20:32077657-32078469	Island
AFF1	chr4:87857035-87857724	cg19533294	5.2e-05	0.005	-0.475	0.112	0.222	0.054	0.177	0.049	-0.045	-0.205		II	AGCAAGGTCGTGCGGTGTGTGTAGAAGGTAGGTGGCCGTGGGTTACCTCTCTCAGACCTG[CG]TGGTGTTGGCCTCTGGGTGGGGATAAAAGTCACGAAAAAGACCTTTGGACCCAGAGTCTA	37	4	87857667	R	AFF1	NM_001166693	5'UTR	chr4:87855873-87857204	S_Shore
S100A13;S100A13;S100A13;S100A13;S100A1;S100A13;S100A13	chr1:153599281-153600605	cg13946767	5.3e-05	0.0051	-0.244	0.058	0.142	0.02	0.121	0.018	-0.021	-0.148		I	TTACCTCTCCTCAGCGGCAGCAGGGCAGAGTGCTGAACCCAGGACCCCACAGATCCTCCC[CG]CTCCTGTCTCCCGGTGACAAGGGTCCTGGAACGGGGCGTCTCTGACTCCCTGCTCCAGGA	37	1	153599671	R	S100A13;S100A13;S100A13;S100A13;S100A1;S100A13;S100A13	NM_005979;NM_001024212;NM_001024211;NM_001024213;NM_006271;NM_001024210;NM_001024212	5'UTR;1stExon;5'UTR;TSS200;TSS1500;5'UTR;5'UTR
TGFB3	chr14:76448365-76449395	cg09500876	5.3e-05	0.0051	-0.241	0.057	0.067	0.011	0.058	0.009	-0.009	-0.138		II	CCTCTTCTCGGCCCGAACCTCTAGGCCTTTTCCCACGAGCAGCCAAGGGAGGGTAGGGCA[CG]TGGCTCCCCGCACCCCGCAACACAGGGCTTGCCTCTGAACTGAACTTTCCTGAGAGTGAG	37	14	76449371	F	TGFB3	NM_003239	TSS1500	chr14:76448623-76449389	Island
ANXA2;ANXA2;ANXA2;ANXA2	chr15:60689108-60689718	cg02072495	5.3e-05	0.0051	-0.572	0.135	0.421	0.092	0.334	0.096	-0.087	-0.206		II	CTTAAGCCACCTTCCCAGATGAGGAAACTTATCTGTGTTCCCCTCCTTCTTCTCAACAGC[CG]GCTGATGGAACCCAAGCCCTCCACACCAGCAGTGGGGCCAGCTGCACAGAGCGGCCAGAA	37	15	60689285	F	ANXA2;ANXA2;ANXA2;ANXA2	NM_001136015;NM_004039;NM_001002858;NM_001002857	5'UTR;5'UTR;Body;5'UTR	chr15:60689749-60690430	N_Shore
LYN;LYN	chr8:56791465-56793461	cg05997362	5.4e-05	0.0051	-0.253	0.06	0.292	0.032	0.261	0.034	-0.032	-0.108		II	GCTGCTACGTGCAAGCACTGCCCTACATGCTGGGACGCAGCTGTAGTAGGAATGAAATAA[CG]CCAGCATTCCTGCATGCGGGCAGTGCGGGCCCTGTACAGAAAGGTACACGAGATAGGCAT	37	8	56791748	F	LYN;LYN	NM_002350;NM_001111097	TSS1500;TSS1500	chr8:56792115-56793325	N_Shore
WNK3;WNK3	chrX:54383720-54385789	cg02896496	5.3e-05	0.0051	0.246	0.058	0.134	0.145	0.121	0.144	-0.013	-0.098		II	GGCCCTGATGGTGGCAGGTGGGGGAGGGAGCAATGGTTTTAAGGGTTCGGTGAACCTCCT[CG]GCCCCTTGGTGCCATAGCAACCCCTTCAGAGACCTGGTCCCGCCCCCTCGCCGCCGCCAG	37	X	54385394	F	WNK3;WNK3	NM_020922;NM_001002838	TSS1500;TSS1500	chrX:54383872-54385477	Island
ANKRD52	chr12:56651093-56652792	cg15571223	5.5e-05	0.0052	-0.264	0.062	0.048	0.009	0.04	0.005	-0.008	-0.173		II	GGAATTATGTATGGCAATAGCCCCAGAGGGAGGGAAAGCGTGTATCTCCACTGGCGGAGG[CG]TGAGTTCGGTAGAGAAGAAATAGCAAAAGTGCTCAAACTGCAGAGAAACCCCAAGGAGGA	37	12	56652630	F	ANKRD52	NM_173595	TSS1500	chr12:56651692-56652527	S_Shore
ESR2;ESR2;ESR2;ESR2;MIR548AZ;ESR2	chr14:64760629-64762019	cg00453774	5.5e-05	0.0052	-0.232	0.055	0.358	0.034	0.321	0.035	-0.037	-0.103		II	CCAGTTCCCCCAGCTTAATGGGGTGTTCCCCTCACCCACCCCAGCAGGAGCCCCAGGGTG[CG]AGACTAGGACCACAGTCTTAACTGGCTTTAAGGCAGCTGTTGCTGATGAAAATGAAAAGG	37	14	64761822	F	ESR2;ESR2;ESR2;ESR2;MIR548AZ;ESR2	NM_001437;NM_001040275;NM_001291723;NM_001291712;NR_106755;NR_073496	TSS1500;TSS1500;5'UTR;5'UTR;Body;Body	chr14:64760859-64761241	S_Shore
PTRF	chr17:40574516-40575621	cg08971281	5.6e-05	0.0052	-0.298	0.071	0.122	0.023	0.103	0.019	-0.019	-0.157		I	CGCCCCACCCTTCCCGGGATGGTTGGAATAGTTGGAGCGGGAGACTAGGGCCTCCGCTGG[CG]GCGGGAGCGGGACGGGCGGAGGAATGCGAGCTGAGGAACGGAATCAGGTTCTAAGAGTGT	37	17	40575485	R	PTRF	NM_012232	TSS200	chr17:40573740-40575526	Island
KCNJ2;KCNJ2	chr17:68164787-68166214	cg25724441	5.5e-05	0.0052	0.147	0.035	0.02	0.002	0.022	0.002	0.002	0.103		II	CGCAGCCTTCCCGGCGCCGGCGGGCTGGGTCTTGGGAATTCTGGTTTGCTTTGGCTCACT[CG]CTTTTTACAAACCACTGGATCTTACATGCCTCTGTACCCCCCACTTCCACTCCATGTCCC	37	17	68165759	R	KCNJ2;KCNJ2	NM_000891;NM_000891	5'UTR;1stExon	chr17:68164913-68165720	S_Shore
INPP4B;INPP4B	chr4:143766575-143768163	cg04084236	5.6e-05	0.0052	-0.314	0.074	0.414	0.051	0.365	0.05	-0.049	-0.117	Yes	II	GCCCTGGGCCCTGCCTGAGCGCCAGAGAGCTTGAGGAGCCTGCAGCATAGTTCTCAGACC[CG]AAACAATGACCTCCCCCGTCCAAACCCAGGCACTCTTGCGCCAAGGCCCTAACCTCTCAG	37	4	143766602	R	INPP4B;INPP4B	NM_001101669;NM_003866	5'UTR;5'UTR	chr4:143766940-143768413	N_Shore
LAMA4;LAMA4;LAMA4;LAMA4;LAMA4	chr6:112574617-112576047	cg10910512	5.5e-05	0.0052	-0.386	0.091	0.758	0.045	0.714	0.054	-0.044	-0.058		II	TTATGTAGTCAAGGTACCGGATGTCTTATCTATATTTACATAGATATTTTATGTGGCCCC[CG]CTAGTTTGCAGGAAAGTGGGTGGAAAAGGGATTCCAGGGCAGGAACCAAAGGTAGATGAT	37	6	112576009	R	LAMA4;LAMA4;LAMA4;LAMA4;LAMA4	NM_001105209;NM_001105206;NM_001105207;NM_002290;NM_001105208	TSS200;TSS200;TSS200;TSS200;TSS200	chr6:112575091-112575483	S_Shore
NECAB1	chr8:91803482-91804567	cg15333318	5.4e-05	0.0052	-0.228	0.054	0.036	0.005	0.032	0.005	-0.004	-0.113		II	CCAGCCAATGCTTTGTCCCCAGAACACAGGCGAGAACTACCGATGCAAATGCAGGAGGAA[CG]ACTGTCCCTTAACTTGCAGCTAGGGCTGTCCCAGACCTGCAGCTTGTGGCTTAACACCCT	37	8	91804358	F	NECAB1	NM_022351	Body	chr8:91803656-91804141	S_Shore
LNX1-AS2;LNX1	chr4:54457311-54458357	cg02485360	5.6e-05	0.0053	-0.364	0.086	0.208	0.041	0.177	0.037	-0.031	-0.149		II	TCAGGAATTTGCAAAACTTCAGTCATTCCTATCTCGGCTGGCTTGGCAGTTAGAGTCATA[CG]GCAGTTACAGTGCACTGCAGGCCTGCAATTAGGAGCAATTTAAATGATTCAGATTGGAAT	37	4	54458345	F	LNX1-AS2;LNX1	NR_046827;NM_001126328	TSS1500;TSS1500
	chr13:101240379-101241540	cg18976765	5.8e-05	0.0054	-0.243	0.058	0.028	0.005	0.023	0.003	-0.004	-0.15		II	CAGCTGAGGTCCTCTGAAAGCCAGCGTGTGGGCTGTCACGCTTCCTTTACAGGGAAGCAG[CG]CCCGTGCGTGAGGCGGTTCCTGGCTTTTACCGCCCTCTGCCCGTTCTGGCAATCGCGCCC	37	13	101240690	R				chr13:101240689-101241226	Island
	chr15:84747989-84749602	cg01631454	5.9e-05	0.0054	-0.164	0.039	0.357	0.027	0.328	0.027	-0.029	-0.081		II	AGGGTGGGGACTACTGTACTGCCTTTCAGTCAGGCGGATCCCAAAGAACTGCTGCCTGGA[CG]GGAATGGGAATATGGTCTGGCTGGGAGGATAGAAAGGTGCAGATGAAAGAAAATGTGATA	37	15	84748333	R				chr15:84748593-84749285	N_Shore
COX10	chr17:13972315-13973325	cg06681597	5.7e-05	0.0054	0.178	0.042	0.024	0.003	0.026	0.003	0.002	0.079		II	AGTCGTCCGCGCGCGGCTTTTTCTTCAGGACAGCGGAGGCACACCGTGCTTTGCGGTTCC[CG]GAAGTCCTTCAGGCCTCAGACCTGTCAGCCCGCCACACTCCAGCCAGTCCCTTCCGATCA	37	17	13972703	F	COX10	NM_001303	TSS200	chr17:13972630-13973085	Island
VWA3B;VWA3B	chr2:98702817-98704073	cg23394610	5.7e-05	0.0054	0.385	0.091	0.03	0.008	0.04	0.012	0.01	0.342		I	CGCGGGTCACAGAGACCTAGAACAGCTGGAATCCTTCGCCCCCGGCGCGCAGCCTTCGCC[CG]CCGGAATCGCTGCCTTATCCACCAGCGGGATGCTTACCTCGCCCGCCCTCTCGGGTCAGG	37	2	98703695	F	VWA3B;VWA3B	NM_144992;NM_144992	1stExon;5'UTR	chr2:98703354-98703889	Island
TMEM91;TMEM91;TMEM91;TMEM91;TMEM91;TMEM91;TMEM91;TMEM91;TMEM91;TMEM91	chr19:41882291-41883026	cg07663732	6e-05	0.0055	-0.292	0.069	0.277	0.039	0.241	0.037	-0.036	-0.13		II	CCCCTTGGATCCTCGGTGGCAGGGTCCGGGCAAGTGTCATTGCGAGGGTTCAGGAAGCCC[CG]GCCTGTGATCGTGAGCGGTGAGTGAGGGACGTAGGTGGGTGGGGGTCACAGTCCCTTCCC	37	19	41882741	R	TMEM91;TMEM91;TMEM91;TMEM91;TMEM91;TMEM91;TMEM91;TMEM91;TMEM91;TMEM91	NM_001098824;NM_001098823;NM_001098825;NM_001098822;NM_001098823;NM_001042595;NM_001098822;NM_001098821;NM_001098821;NM_001098824	1stExon;1stExon;5'UTR;1stExon;5'UTR;TSS1500;5'UTR;5'UTR;1stExon;5'UTR	chr19:41882507-41882773	Island
ITPKB	chr1:226926392-226927043	cg23343458	6.2e-05	0.0056	-0.414	0.099	0.223	0.049	0.182	0.049	-0.041	-0.186		I	AGTGCGAAAGAGGGGGGAAAGCTCTTCGGTTCAGGGGCCCGGCGATCCCGGCAGTGGCGA[CG]CCAAGCCGGCCCTGCACGCCCTTTTCGACCGTGGAGATACTGCCCCTGTCAGTGTCTGCT	37	1	226926937	F	ITPKB	NM_002221	TSS200	chr1:226924560-226926553	S_Shore
LDHA;LDHA;LDHA;LDHA;LDHA	chr11:18415639-18416521	cg02232751	6.1e-05	0.0056	-0.408	0.097	0.428	0.068	0.361	0.058	-0.067	-0.156	Yes	II	TGACTGACTGCTAGGCATTTTCTTCCTTTCGTTCAACAAATATTTGTGGAGTGCCTATTA[CG]TGCCAGAAGCTGTTCTGGACACTGAGAAACAGGGATGAAGAAGAAACAGATCCAAGCCTT	37	11	18415742	F	LDHA;LDHA;LDHA;LDHA;LDHA	NM_001165415;NM_005566;NR_028500;NM_001135239;NM_001165416	TSS200;TSS200;TSS200;TSS200;TSS200	chr11:18415922-18416680	N_Shore
KCNA5	chr12:5152512-5153662	cg09720117	6.1e-05	0.0056	-0.27	0.064	0.251	0.036	0.221	0.035	-0.031	-0.121		II	GGCATGGGAATCCTGCAGGGTTCCAACCCCCTTGTACATTTTTGTGGATCTGTAGGAAGA[CG]GGAAGAGAGATGCTTCTCCATTGATACATGTATTTCAAGGTCCGTAACTACGTGGCCCCC	37	12	5152546	F	KCNA5	NM_002234	TSS1500	chr12:5153012-5154346	N_Shore
KLF7	chr2:208029998-208031996	cg15058605	6.1e-05	0.0056	-0.243	0.058	0.066	0.011	0.057	0.006	-0.009	-0.139		II	CTGGAGCCGGCAGCTTGCGAGGGGGCCTTTACGTGATGAGGCTCACCATGGGGTCTCCAG[CG]AGGTGTCTGCAGAGCTTCGATGGTGAGAGGAGGAACTCGATTTCTCGTTTTCTGGAGTTG	37	2	208031878	R	KLF7	NM_003709	TSS1500	chr2:208030852-208031477	S_Shore
TFE3	chrX:48900551-48901782	cg18394995	6.1e-05	0.0056	-0.224	0.053	0.462	0.066	0.418	0.086	-0.044	-0.095		II	CCGGGAGTATTCCGCCTGTTCCATGCCATCGAGAGCGGTTGTACTATGTTCATTGCGCTG[CG]CAATATGTGCTTAATAAATTCTTGACGGGTGAATGAATCTGGTCCCTTCGGTGAATGACG	37	X	48901652	F	TFE3	NM_006521	TSS1500	chrX:48900510-48901469	S_Shore
	chr15:80543539-80544786	cg01654770	6.3e-05	0.0057	-0.309	0.074	0.539	0.054	0.489	0.046	-0.05	-0.092		II	AGGCGGTGCATCAGCTTGGATTTTCTAACAGGTTCTTTTCCAGAACTTTTGCTGCGGGCA[CG]GAGACTCTTACCAAATTCGGCTCCATAATACATTCCCCAAAACATTAGAACCCAGGATAG	37	15	80543586	R				chr15:80544014-80544662	N_Shore
BBS2	chr16:56553247-56554407	cg00876127	6.2e-05	0.0057	-0.203	0.048	0.264	0.027	0.236	0.024	-0.028	-0.106		II	TCTGTCCCTTGCTTTAGCCGTTGTATGGAGGAAAACCATACCAATCCTTAGACTCACGTT[CG]GTCTAGGGCTCCTGGTAAGGCTCCCTATATATTTTTAAGTGCAAACCAGCAAAATTGAAA	37	16	56554313	F	BBS2	NM_031885	TSS1500	chr16:56553529-56554075	S_Shore
	chr6:6724341-6725512	cg23260754	6.2e-05	0.0057	-0.162	0.039	0.416	0.026	0.388	0.029	-0.028	-0.067	Yes	II	GCGCTGAGGCGGCTTGGGCGCCATGCCCTTTGGGTTACTCAGCTCTTCAGCCTCCTGGAA[CG]CTAGGACAAAGGAGTGCCTTGGTGCTGGCAGAAGCCGGGGGGCACAGCTGGGTTTTACAA	37	6	6725335	R
RING1	chr6:33175685-33176711	cg02475416	6.2e-05	0.0057	-0.213	0.051	0.03	0.004	0.027	0.004	-0.004	-0.117		II	GAAGGCTAAAGCGGCAGATCTTTTGCAGCCTTTTCCCCCGGGATCCTGGAATGGGGGTTA[CG]GAGAAGTGAGGGGGGTTGATCCCCAGAGTCGCCAGGGTACGCAGAGTGGGGGAGGTAGCC	37	6	33175891	R	RING1	NM_002931	TSS1500	chr6:33175561-33176387	Island
GDI1	chrX:153664710-153666490	cg18796341	6.2e-05	0.0057	-0.205	0.049	0.242	0.099	0.212	0.096	-0.031	-0.126		I	ATAAACGCGGGTCGCCATGCGTTGGGCCTCTTGTCGCTCATTTCTGCGCTGGGCTTTAGG[CG]CGTGCTCGCCGGAGGGATGCGGGAGGATGGAGCCTGGCGAGGGGGAGGCGAAGAGGCATC	37	X	153664903	R	GDI1	NM_001493	TSS1500	chrX:153664761-153666065	Island
ACER3	chr11:76571418-76572727	cg17838626	6.4e-05	0.0058	-0.272	0.065	0.086	0.017	0.073	0.009	-0.014	-0.158		II	TCAAGCAAGGGCTTGATAGAAGTATTCATCCCACCCCCGCCCCGATTAAATCAAACCACA[CG]CACACAAATAGAGGCTCTGGCACATCCTGACAGAATATAGCCTCTGGGATGTCAGGAACC	37	11	76571610	F	ACER3	NM_018367	TSS1500	chr11:76571963-76572291	N_Shore
RPRD1A;RPRD1A;RPRD1A;RPRD1A	chr18:33646905-33647961	cg02210077	6.5e-05	0.0058	-0.218	0.052	0.505	0.034	0.468	0.04	-0.037	-0.074		II	GGCATGTAAACTGGTATAAATTGGGGCAGGCACTTTAAAGACTATTTGCATGACCAATTA[CG]GTTAAAAATACACCTTCCTAAATAGAGTATAGGATGGTGACCAGAGGCTGGGAAGGGTAG	37	18	33647829	F	RPRD1A;RPRD1A;RPRD1A;RPRD1A	NM_018170;NM_001303412;NM_001303411;NM_001303413	TSS1500;TSS1500;TSS1500;TSS1500	chr18:33647065-33647665	S_Shore
CAPG	chr2:85640841-85641434	cg13217878	6.4e-05	0.0058	-0.23	0.055	0.562	0.036	0.525	0.045	-0.037	-0.067		II	GGGCGTGGGAAGGAGGGTATAGGGGAAGCTAAGGACAAGCTTACTGTGCTGTAAACTTTG[CG]AGAGAATTGCAGTGTTCACTTCCATTCAATCGTTAGGCCCCCGGCCTCAATCACCCTGTG	37	2	85641336	F	CAPG	NM_001256139	TSS200	chr2:85640969-85641259	S_Shore
SPRY4;SPRY4;LOC101926941;SPRY4;SPRY4	chr5:141703772-141705115	cg20580245	6.4e-05	0.0058	-0.277	0.066	0.065	0.011	0.056	0.011	-0.009	-0.143		I	GGGCTGGGAGATACACGGCAAAGCTGGCACCGTGGGCACCGAGCTGGGAGGTGGGCGAGC[CG]CCCAGAGCGAGGGCGCCCCCCGACCCAAACGGTGGCTCCTGACCAAGCCCAGAGACGCCC	37	5	141703991	R	SPRY4;SPRY4;LOC101926941;SPRY4;SPRY4	NM_001127496;NM_030964;NR_120664;NM_001293290;NM_001293289	5'UTR;5'UTR;TSS1500;TSS200;TSS200	chr5:141703749-141705023	Island
CLU	chr8:27471667-27472692	cg24428058	6.5e-05	0.0058	-0.666	0.159	0.066	0.028	0.044	0.02	-0.022	-0.331		II	GAATTTAGAAGAAAACTAGATGACTCATGCATGCAAGCCGAAAGCCACAACTGAGAGATC[CG]CATCTTCGCAGAGGATATGCTGCAGGAAGGAGCTCGGTGCAGGCCAGCTCTGTCACCTGC	37	8	27471775	R	CLU	NM_001831	5'UTR	chr8:27471954-27472523	N_Shore
PIP5K1B	chr9:71319431-71321114	cg24142106	6.4e-05	0.0058	-0.365	0.087	0.134	0.029	0.108	0.021	-0.026	-0.195	Yes	II	CCAAAGGAGTCCTTTAGATCTGACCCCTACCCTCTTCGCAGCTAGACTGACATCAGGTGA[CG]TTGCAAGTGCCCCCAGCCCACTAAGCGCTATCAGTAGGAATTGGCCCTCAGCCCCGTCAC	37	9	71319485	F	PIP5K1B	NM_003558	TSS1500	chr9:71319698-71320937	N_Shore
PLA2G16;PLA2G16	chr11:63380830-63382336	cg15219506	6.7e-05	0.0059	-0.289	0.069	0.048	0.01	0.04	0.007	-0.008	-0.161		I	CGGCCCCGGTCCCGAGCCCGGCGACTGCAGGACGCCCGCGCCCCCGGCACCGCCTCTTCC[CG]CCTCACCCATGCCCTGCGCGCCCAGCATCCAGGAGTCGCACACACTCGACCTCTGCACAC	37	11	63382047	F	PLA2G16;PLA2G16	NM_007069;NM_001128203	TSS200;TSS200	chr11:63381143-63382096	Island
ZNF878	chr19:12163056-12164192	cg04124861	6.7e-05	0.0059	-0.344	0.082	0.17	0.034	0.143	0.027	-0.028	-0.162		II	CTAGAAGGGACACTGTTGTCTTCCTCACTCCGTGGGCCGTCCCTGCCCCTTCATCCTACA[CG]GGACACAAGTGTGCAGGGAATTCCAGATTCAGTGTCCACAAAATGTGAAAGACATTAAAA	37	19	12164080	F	ZNF878	NM_001080404	TSS1500	chr19:12163326-12163560	S_Shore
TRIB2;TRIB2	chr2:12855954-12857979	cg19706900	6.7e-05	0.0059	-0.361	0.087	0.287	0.05	0.242	0.038	-0.045	-0.157	Yes	II	GTTCCTCTTCTGCTGAAAACACTAGAAATACAAGCCCAGGATGTGGGGATCGGGGGCAAG[CG]GTGACACCAACTAAAAGGAAGCAATGGATTTCCTTTTAAATGGAGAGGAGGATGTCGGAG	37	2	12856422	F	TRIB2;TRIB2	NM_021643;NR_027303	TSS1500;TSS1500	chr2:12856625-12859019	N_Shore
DLEC1;DLEC1	chr3:38080363-38081905	cg15121877	6.7e-05	0.0059	-0.189	0.045	0.29	0.023	0.269	0.03	-0.021	-0.074		II	GGGCTGCAGTTGAGAAACAGCCCATCATGCCGAAGTGGGCCCGACATTCTAGTGGAAGGA[CG]CTCTATCCATACACACACATGCGCAAATACCACACATACCACACAACGTGCGGCATATAT	37	3	38081287	R	DLEC1;DLEC1	NM_007335;NM_007337	Body;Body	chr3:38080628-38081187	S_Shore
CSNK1G3;CSNK1G3;CSNK1G3	chr5:122847288-122848669	cg20637304	6.6e-05	0.0059	-0.302	0.072	0.581	0.049	0.528	0.064	-0.053	-0.091		II	GCCATAATTCACATTTCTAAGCAGTTGGAGCCCTGATATGGCACTGGGGTTACAAACAAG[CG]GGGAAAAATGTCAACCCAGTGATGTCATACTCCTAGGCCGGGCCCTAAGATTTTTTTGGA	37	5	122847387	F	CSNK1G3;CSNK1G3;CSNK1G3	NM_001031812;NM_001270573;NM_001270574	TSS1500;TSS1500;TSS1500	chr5:122847661-122848292	N_Shore
F3	chr1:95006639-95008272	cg09549015	6.7e-05	0.006	-0.3	0.072	0.051	0.012	0.043	0.005	-0.008	-0.163		II	GTGTCAGCCACGGTGTGACCGGCTCGGCTCACAGGTCTGAGGGTCAGTTGGCTCAGGCAT[CG]CCCGGTACGACCAGAGATAGTGACTGAGGAAGAGCAGCCTCACATCTGGCAGTTTGCCTC	37	1	95008041	R	F3	NM_001993	TSS1500	chr1:95006837-95008051	Island
IGSF3;IGSF3	chr1:117209261-117210823	cg26111265	6.8e-05	0.006	-0.239	0.057	0.055	0.008	0.047	0.007	-0.008	-0.141	Yes	II	GTGGGCCGAGCAGCCCGGCAAGTTAATCAGGGCTTCACACCCAGACTCCGGGGCCGCCGG[CG]AGATGTACAGGCCCTTCCCAAAGCCCAGCTGGCCACCCATAACCTGGGAAGCCGGCGGCA	37	1	117210620	F	IGSF3;IGSF3	NM_001542;NM_001007237	TSS1500;TSS1500	chr1:117209824-117210621	Island
KLC2;RAB1B;KLC2;KLC2;KLC2	chr11:66034686-66036379	cg18485444	6.8e-05	0.006	0.192	0.046	0.043	0.005	0.047	0.007	0.004	0.095		I	AGGGATGCGTCCTACCCGCGCCATCGCCCCGTGGCCCAGGACGGGGACCTCCCCTTAGTC[CG]TCCTCCCACCGCCGGGCCCTGCCCCGCATCCCGGCCTTATGCACTGCCCCTCCCACCCGG	37	11	66035072	F	KLC2;RAB1B;KLC2;KLC2;KLC2	NM_001134774;NM_030981;NM_001134776;NM_022822;NM_001134775	3'UTR;TSS1500;3'UTR;3'UTR;3'UTR	chr11:66035216-66035447	N_Shore
ZFP90;ZFP90;ZFP90;ZFP90;ZFP90;ZFP90;ZFP90;ZFP90;ZFP90	chr16:68572643-68574033	cg14740130	6.7e-05	0.006	-0.308	0.074	0.086	0.018	0.072	0.014	-0.015	-0.171		II	CTGACATTATCTTGTTGACATGTTTGCGTTTTTATCGTCAGCCTCGTCGAAAGGGGCGTA[CG]ATTGCTCCCCGAAACCAGGGTCTTTCCCGGCCGATTCCCCAGCTAGCAACAAGCCCCTTG	37	16	68572926	F	ZFP90;ZFP90;ZFP90;ZFP90;ZFP90;ZFP90;ZFP90;ZFP90;ZFP90	NM_001305208;NM_001305207;NM_001305206;NM_001305204;NM_133458;NM_001305203;NR_130976;NR_130977;NR_130978	TSS200;TSS200;TSS200;TSS200;TSS200;TSS200;TSS200;TSS200;TSS200	chr16:68572891-68573740	Island
FEV	chr2:219849062-219849725	cg01157126	6.7e-05	0.006	-0.329	0.079	0.184	0.035	0.152	0.03	-0.032	-0.173		I	CAGGCGCGAGGCTGGGGGCCCGGGCCACCCGGCTCCTCCTCCCGGAGCCTGGTCCAGGCG[CG]CTGCGCGGAGCCCCTCCATAGAGCCCAAGTCAGGAAACGCGTCCAGGAAAAAGGAAATCC	37	2	219849189	F	FEV	NM_017521	Body	chr2:219848919-219850541	Island
EIF4G1;EIF4G1;EIF4G1;EIF4G1;EIF4G1;EIF4G1;EIF4G1	chr3:184033837-184034413	cg24252966	6.7e-05	0.006	0.351	0.084	0.077	0.016	0.097	0.023	0.02	0.262	Yes	I	TCCCCTCTTGCTGAACTCTGGTCTCCCCTCTTCAGCCAGCGTTTCCCCCGGGGCAGACAG[CG]CCGGTGGTGTTCAGTACGCCACAAGCGACACAAATGAACACGCCTTCTCAGCCCCGCCAG	37	3	184033945	F	EIF4G1;EIF4G1;EIF4G1;EIF4G1;EIF4G1;EIF4G1;EIF4G1	NM_198244;NM_198242;NM_001291157;NM_001194947;NM_001194946;NM_198241;NM_182917	5'UTR;5'UTR;5'UTR;Body;Body;Body;Body	chr3:184032166-184033242	S_Shore
FAM125B;FAM125B	chr9:129088507-129090150	cg13995325	6.9e-05	0.006	-0.312	0.075	0.044	0.01	0.037	0.006	-0.007	-0.164	Yes	II	AATCGTTTGACCGGCCTGGCCTGGGGTCCTGCTCTCTCTGGTCACGTGGGTGCAGACCAA[CG]TGCACCTGCCCCAGGAGCATCACTGCCTCTGTGACCTGGGCACAGCAGAGAGGACACCTA	37	9	129089710	F	FAM125B;FAM125B	NM_033446;NM_001011703	Body;Body	chr9:129088646-129088994	S_Shore
RARG;RARG;RARG	chr12:53613748-53615849	cg15260268	7e-05	0.0061	-0.181	0.043	0.205	0.02	0.186	0.017	-0.019	-0.09		I	GCCCCGTACAGCCGTCGCGGACCCGGGGCAAACGTTTCCATACAGTCGTACATCGCGACC[CG]GCTTGAAGGGAAACTGGGTGCTGGAAACACCAAGGACCCGCAGCCGATTCCCCCTCCTCC	37	12	53613892	F	RARG;RARG;RARG	NM_001042728;NM_001042728;NM_000966	1stExon;5'UTR;Body	chr12:53613716-53615103	Island
BEST3	chr12:70092773-70093540	cg07618900	7e-05	0.0061	0.47	0.113	0.296	0.073	0.361	0.091	0.064	0.216		II	CCTGCCACCCCAAGTACCCCTTTGAATGAGAAGTTGGCAGTGACATGAAGGATGTTGGGC[CG]TTTGTCTGTTAGATTCATTTGACTCCACCCTGGGATCAAGGAAGAAAGGTTGATTTGGCC	37	12	70093350	F	BEST3	NM_032735	TSS200
DDHD1;DDHD1;DDHD1	chr14:53618340-53620584	cg14056412	7e-05	0.0061	-0.266	0.064	0.033	0.006	0.029	0.005	-0.004	-0.127		I	ACTCACGGTTCCAGTACACCGGGTAGCACTCTCCTTGGGTCACATCCACCTCGTAGAGGC[CG]CCCCGCACGCACACAGGCTCGATGTTCACAAGCTCCACCATCTCCGGCTCGTGCCCCGTC	37	14	53619033	F	DDHD1;DDHD1;DDHD1	NM_001160147;NM_030637;NM_001160148	1stExon;1stExon;1stExon	chr14:53618865-53620039	Island
SLC5A10;FAM83G;SLC5A10	chr17:18907146-18908684	cg01735398	6.9e-05	0.0061	-0.23	0.055	0.306	0.03	0.28	0.037	-0.026	-0.085		II	GCCTCCAGCGCCAGCCGCTGCTCCTCGCTGTAGAAGAACTCAGGCTTGGACTCGCTGGAG[CG]CCAGTTCACATGGTTGTCGTCCAGACACTGCACCTGAGAGAAGGCCATGGCGCCGCCTGC	37	17	18907305	F	SLC5A10;FAM83G;SLC5A10	NM_001042450;NM_001039999;NM_152351	Body;Body;Body	chr17:18906909-18908243	Island
ITGA6;ITGA6	chr2:173291748-173293142	cg19925054	7e-05	0.0061	-0.319	0.077	0.046	0.011	0.039	0.007	-0.007	-0.158	Yes	II	AGGGCTAGGCTGGGCCCCGGGAGAGTTTACTTTTTTTTCTGTTTTAAACAAAGTGCTTTC[CG]CCGGTTCTTCCCTCCGGGCGTGTTTGCTGGGACCCCGGCAGGTGGCACGCTTTGCTGAGC	37	2	173292978	R	ITGA6;ITGA6	NM_001079818;NM_000210	Body;Body	chr2:173292099-173293183	Island
NRP2;NRP2;NRP2;NRP2;NRP2;NRP2;NRP2;NRP2;NRP2;NRP2;NRP2;NRP2	chr2:206546735-206547773	cg06967443	7e-05	0.0061	-0.5	0.12	0.155	0.043	0.113	0.034	-0.043	-0.274	Yes	II	AAGGGTGCCGCGGGATGTGTGTCAGTTTACGCCTCTGAGATCACACAGCTGCCTGGGGGC[CG]TGTGATGCCCAAGGCAAGTCTTGGTTTTAATTATTATTATTATCATTATTGTTACGCTTG	37	2	206547615	R	NRP2;NRP2;NRP2;NRP2;NRP2;NRP2;NRP2;NRP2;NRP2;NRP2;NRP2;NRP2	NM_201279;NM_201267;NM_201266;NM_201264;NM_018534;NM_003872;NM_201279;NM_201267;NM_201266;NM_201264;NM_018534;NM_003872	5'UTR;5'UTR;5'UTR;5'UTR;5'UTR;5'UTR;1stExon;1stExon;1stExon;1stExon;1stExon;1stExon	chr2:206549599-206551316	N_Shore
RBP1;RBP1;RBP1	chr3:139257675-139258120	cg12615535	6.9e-05	0.0061	-0.365	0.088	0.182	0.037	0.155	0.034	-0.027	-0.15		II	ATCCTCCTCAAACTCCTTCCCAACCTGGAAGTCCATGATGTAGTTCCTAAAAGTGCTCAG[CG]TGCGGATGATCATATGGTCACCGTCCTGCACGATCTCTTTGTCTGGCTTCAGCAAGTTGG	37	3	139257713	R	RBP1;RBP1;RBP1	NM_002899;NM_001130992;NM_001130993	Body;Body;Body	chr3:139257712-139257949	Island
WAC;WAC;WAC	chr10:28821000-28823176	cg13348293	7.2e-05	0.0062	-0.228	0.055	0.034	0.005	0.03	0.005	-0.005	-0.136		I	CCCCTCCCGCTGCGCCTCTGGGCGCACGCGCAGCCGCTGCAGCCTCCCTTATTTAGTCCG[CG]ATGGCTTCCCTCGCGCCCCACCGTCCTCTTCCGGAAGGCGGCTCCCTCCCTGCGCAGCCC	37	10	28821714	F	WAC;WAC;WAC	NM_100486;NM_016628;NR_024557	TSS1500;TSS1500;Body	chr10:28821189-28823092	Island
ATF7IP2;ATF7IP2;ATF7IP2	chr16:10479520-10480448	cg12450779	7.1e-05	0.0062	-0.207	0.05	0.598	0.033	0.565	0.031	-0.033	-0.055		II	GAGTTGTTTTTGTAAATAAGGTCTTATTCCTAATAAGTTTCGAAAGTCTAAATCTTCACA[CG]AGTCACTCAAAAGAAAGGCCCAGCTCAGGAGCCTGCATCTGCGCTATGGCGGGTAAGCCC	37	16	10479644	F	ATF7IP2;ATF7IP2;ATF7IP2	NM_001256160;NM_024997;NR_045816	TSS1500;TSS1500;TSS1500	chr16:10479686-10480254	N_Shore
	chr2:61921430-61922475	cg27370997	7.2e-05	0.0062	-0.231	0.056	0.063	0.009	0.057	0.01	-0.006	-0.101		I	CCGTGTTTGCTTCAGGCCATTCTATGCGGCATCCACGAGGTCTGTGGGCCAGCGGCACGG[CG]CGGCCCTGTCCCCCAAAAAGGAGGAGAGGCAGGAGGAAGAGGAAGTGGCCGTACAGGCCG	37	2	61921752	R				chr2:61921717-61921979	Island
RNF145;RNF145;RNF145	chr5:158635996-158637147	cg08584521	7.1e-05	0.0062	-0.289	0.069	0.145	0.025	0.122	0.021	-0.023	-0.157		II	AATGATGCGAGAATTCGTTTTAACCTCGTCACTGACTGGACTAGACTGTAAACTCCTTGG[CG]TCTGGGATGGCTCAGCCGTGCCCAGCACCAAGTGCAGGCACTCAAACCCCTGTGGAGTAA	37	5	158636982	F	RNF145;RNF145;RNF145	NM_001199383;NM_001199380;NM_001199380	TSS1500;1stExon;5'UTR	chr5:158636218-158636949	S_Shore
KCNK17;KCNK17	chr6:39280746-39281690	cg13855924	7.1e-05	0.0062	-0.449	0.108	0.25	0.049	0.201	0.054	-0.049	-0.196		I	CAGTCCTTGTGTCCGAAGACTCGGAGTAAAGCGGGTTCAGCCAGAGAGCGGCCCTGCGTC[CG]CCCTCCTCTCGAACCCGGGTCTGCGCACGTCGAGCCCCCTCTCTGCGTTGAGGGTGGCCC	37	6	39281183	R	KCNK17;KCNK17	NM_031460;NM_001135111	Body;Body	chr6:39281135-39282215	Island
KCNK17;KCNK17	chr6:39281095-39282548	cg13855924	7.1e-05	0.0062	-0.449	0.108	0.25	0.049	0.201	0.054	-0.049	-0.196		I	CAGTCCTTGTGTCCGAAGACTCGGAGTAAAGCGGGTTCAGCCAGAGAGCGGCCCTGCGTC[CG]CCCTCCTCTCGAACCCGGGTCTGCGCACGTCGAGCCCCCTCTCTGCGTTGAGGGTGGCCC	37	6	39281183	R	KCNK17;KCNK17	NM_031460;NM_001135111	Body;Body	chr6:39281135-39282215	Island
LRRCC1;LRRCC1	chr8:86018826-86020248	cg24317002	7.1e-05	0.0062	-0.266	0.064	0.037	0.006	0.032	0.006	-0.005	-0.124		II	CAACAGGAGGTGCAATGGCCAGAGGAACAATTTATACGTATGTAAGGCTATGTAAAGGCA[CG]TAAAGCCAAACCGCTGTGAAAACCGCCTTCAGAAGTCAGTCGGCTACTAGGCAAATATAC	37	8	86019162	F	LRRCC1;LRRCC1	NM_001077501;NM_033402	TSS1500;TSS1500	chr8:86019305-86019864	N_Shore
DNAJB4	chr1:78469862-78470928	cg09148021	7.4e-05	0.0063	0.578	0.139	0.076	0.031	0.103	0.031	0.026	0.341		I	ATTCTGTGTTGAAATATTGGCATGTTAACCCATTTGTCCTGTTTAATTAGGAAATAAAGA[CG]GTAGAGCTAGTCGGAAAATGAATAGTTAATCGTGGAGGAGGAGAAAACATAGCTCAGTAC	37	1	78470417	F	DNAJB4	NM_007034	TSS1500
CACNB2;CACNB2;CACNB2;CACNB2;CACNB2;CACNB2	chr10:18428957-18430636	cg06159486	7.3e-05	0.0063	0.197	0.047	0.037	0.005	0.043	0.007	0.005	0.141		I	GGCTGGCTGCTTCGCTCCGAGCCGACTTTTCGCCAATGGTCCAAAGGGACATGTCCAAGT[CG]CCTCCCACAGCGGCGGCGGCGGTGGCGCAGGAGATCCAGATGGAACTGCTAGAGAACGTG	37	10	18429691	R	CACNB2;CACNB2;CACNB2;CACNB2;CACNB2;CACNB2	NM_201571;NM_201597;NM_201596;NM_001167945;NM_201572;NM_201593	TSS200;1stExon;1stExon;TSS200;TSS200;1stExon	chr10:18429125-18430234	Island
HELLS;HELLS	chr10:96304701-96306200	cg01570069	7.4e-05	0.0063	-0.289	0.07	0.042	0.008	0.036	0.007	-0.006	-0.154		II	TTTCCCTGGCGGGGGATTTGGCTAGAAGGCTGGGCCGGCAGCGGTTGTGAGGAGTTAGCT[CG]CGGCATTGCAGGCTCTGAGAGGAGGGGACCCGGTTCCCGGGTGAGTGTCCAGGCATGCCA	37	10	96305623	R	HELLS;HELLS	NM_018063;NM_018063	1stExon;5'UTR	chr10:96305116-96305893	Island
FAM160B1;FAM160B1	chr10:116581084-116582805	cg07216976	7.3e-05	0.0063	-0.333	0.08	0.175	0.033	0.142	0.029	-0.033	-0.189		II	CTTCCAAATCGGTCCTTACAGGAAGAACCTCTGAATGCTATACGCATATATGGACGGCTG[CG]TGTCCCTACAAAGTCAGCCTGTTACTTCCACTGGAGAAACAAAACTCTTGAGAATCGCTG	37	10	116581248	R	FAM160B1;FAM160B1	NM_020940;NM_001135051	TSS1500;TSS1500	chr10:116581522-116582434	N_Shore
HNF1B;HNF1B	chr17:36105248-36105894	cg14487292	7.3e-05	0.0063	-0.439	0.106	0.123	0.031	0.097	0.027	-0.026	-0.211		I	AGCGAAGAGTAGAGACCCTGGATGCGTCCCGGCCGACGCAGGTGGTGGGCCAGGAGAGCC[CG]CAGGGCGGAAGAGAAACTGACCACTTAGGAAGGGGCGCCGAGGCCACGGGGGAGGTGAGG	37	17	36105517	R	HNF1B;HNF1B	NM_001165923;NM_000458	TSS1500;TSS1500	chr17:36105334-36105583	Island
AFAP1;AFAP1	chr4:7940333-7941080	cg18619267	7.3e-05	0.0063	-0.355	0.086	0.048	0.012	0.038	0.009	-0.01	-0.214		II	TGACCTCTAACTGTAACTGCCTTGGCCTCATTCCGTGGGTGTGGATGCTCCTGCTTGAAA[CG]CATTTTCCAGCCCGCCAAATTCTTGGGAGAGTTTCTTCCACTCTCCAGGCGCTGAGAGCT	37	4	7940375	R	AFAP1;AFAP1	NM_198595;NM_001134647	5'UTR;5'UTR	chr4:7940563-7941853	N_Shore
TRIM46;KRTCAP2	chr1:155145218-155146264	cg08831354	7.5e-05	0.0064	0.198	0.048	0.047	0.006	0.053	0.007	0.006	0.137		I	CCTCCAACTGCAGGGAGGATACAGTGAGCGAGAACACGAAGAGACCCGAACCAAGCAGGC[CG]CCCTGGATGGTGAGCCACTCGGTGGAGGCCAGCTGACGGCTGTACATCTGCATCCCAGCA	37	1	155145252	R	TRIM46;KRTCAP2	NM_025058;NM_173852	TSS1500;Body	chr1:155145342-155145938	N_Shore
POLA2	chr11:65028865-65030038	cg13833535	7.6e-05	0.0064	0.23	0.055	0.021	0.003	0.024	0.004	0.002	0.114		I	AAGGGGAATGGAGAAGGGGGTACAGTAAGTTTTAGATAGTCGAAGGCACGCGCACGACAA[CG]CCTGCGCACCACGGAACAGGGCAAAAGGGTGACAAACATGCGCCACTGAGTTTTATCGAG	37	11	65029061	F	POLA2	NM_002689	TSS1500	chr11:65029040-65029926	Island
KCNJ8	chr12:21927104-21928368	cg20815815	7.5e-05	0.0064	-0.312	0.075	0.043	0.009	0.036	0.007	-0.008	-0.18		II	TGGGGGGGCGGGGGCGGGGGGGCGATGCTCCACAAATCAGCCTCCCAGTTAGGGCTTTGA[CG]CACGCCAGACCTCGGAAGCCGACGTTGTCGCGGAGTAGGGGGCGGGCGGGGAGGGGGCGA	37	12	21927819	R	KCNJ8	NM_004982	TSS200
GABARAP	chr17:7145250-7146748	cg09949713	7.6e-05	0.0064	0.237	0.057	0.022	0.003	0.025	0.004	0.003	0.147		II	TTCTCCGAAGGTGTCCTTCCACTCCCCACCAGCGCGCCCATCCTGTCACTCGGCCCTTCC[CG]CCAAAGCATCTGGTGTCAGCATTATTGTATCCCAGGCATCTGGTGTCCGCATTATTCTAT	37	17	7146708	F	GABARAP	NM_007278	TSS1500	chr17:7145479-7146709	Island
ZNF331;ZNF331;ZNF331	chr19:54057080-54058746	cg20071427	7.6e-05	0.0064	-0.172	0.041	0.554	0.029	0.528	0.03	-0.026	-0.046		II	GGGGTGACGCAGCCGGGCTCTCCCCATAACTAGGGCTGGGGTGCTCCCGAGGCTTTGGGG[CG]ACGGAACCCGCACCTGTGAACCTCGGCAGTGCGTCCCCGGGACTCTGTTCTGTGAGGTGC	37	19	54058085	R	ZNF331;ZNF331;ZNF331	NM_001079906;NM_018555;NM_001079907	5'UTR;5'UTR;TSS1500	chr19:54057414-54058254	Island
LAMP5-AS1;LAMP5;LAMP5	chr20:9494908-9496007	cg13994321	7.5e-05	0.0064	-0.366	0.088	0.095	0.022	0.074	0.016	-0.021	-0.22		II	CCTTAATGTTTTGCGGTGTTTTTTCTTTTTTTCTTTTAGGGGAGGAGGGAGGGCCTTCCT[CG]CCGGTGGCAGGGAATTCCCCTGAGAGCCATACACCTCTGTGGCATATTCCAGACAGAGCC	37	20	9495723	F	LAMP5-AS1;LAMP5;LAMP5	NR_109957;NM_001199897;NM_012261	TSS200;Body;Body	chr20:9495253-9495597	S_Shore
TMEM154	chr4:153600737-153601438	cg04069927	7.6e-05	0.0064	-0.192	0.046	0.64	0.03	0.607	0.029	-0.033	-0.052	Yes	II	AGAGAAGTTGCTGTTGAAGCACTGGTTCTATTATCACGCCTCTCCAGCCCTTTGGAGTCC[CG]GCCTCCAGCTTTTGAAACCGTCCCCGGGGCAACAGAGTCCCTTGCTCAGATGTCGTTCGG	37	4	153601329	F	TMEM154	NM_152680	TSS200
B3GALT4	chr6:33244631-33246249	cg14023774	7.5e-05	0.0064	0.262	0.063	0.518	0.049	0.557	0.049	0.039	0.074		II	GGAGGCCTCGCCCCAACACAGTGTGTCAAGCTGGCTGGTGCCACCCACTACCCGCTAGAC[CG]GTGCTGCTATGGGAAATTCCTGCTGACGTCCCACAGGCTGGACCCCTGGAAGATGCAGGA	37	6	33246157	F	B3GALT4	NM_003782	1stExon	chr6:33244677-33245554	S_Shore
RAP1GAP;RAP1GAP	chr1:21995582-21996707	cg07138512	7.6e-05	0.0065	-0.43	0.104	0.082	0.026	0.062	0.013	-0.02	-0.243		II	GTGCCCTGGCTGACGCCCTCCTCACCCGGGCGCTCGGCGCGCTTCCTGGCAGAGGCCACG[CG]GTTGACCCTCGCCAGCCCATTCGCGGCTCTTGGACTTTGTCTCTGGACTGGGCAGCTCGC	37	1	21996317	F	RAP1GAP;RAP1GAP	NM_002885;NM_001145657	TSS1500;TSS1500	chr1:21996161-21996409	Island
DENND1B;DENND1B	chr1:197743616-197745617	cg17611742	7.8e-05	0.0065	-0.414	0.1	0.669	0.07	0.601	0.078	-0.068	-0.102		II	TTCCTATACCACAGACTGCAGTGATAACCAAGGACTAACTTTTGAACACATGTACATAGT[CG]CAGGCCTCATAGTCTGGCAGTTTAGGCGAGTTCAGAGAGGGCACCACTGAATAAGCGTGG	37	1	197745238	R	DENND1B;DENND1B	NM_144977;NM_001142795	TSS1500;TSS1500	chr1:197743931-197744788	S_Shore
CBLC;CBLC;CBLC;CBLC	chr19:45280807-45281520	cg01057656	7.7e-05	0.0065	-0.274	0.066	0.058	0.01	0.051	0.009	-0.008	-0.13		I	ACCTGCAGGCCCCTCCCCGGTTCTCTAGGACCCGCCCTCTCCTTTCACTCTGGGCGAGGC[CG]CCCCTATCCCAGCCGCACCGGTCCTTCCCGGCACACGCGAGGCTCCCATGGCTCTGGCGG	37	19	45281140	F	CBLC;CBLC;CBLC;CBLC	NM_001130852;NM_012116;NM_001130852;NM_012116	5'UTR;1stExon;1stExon;5'UTR	chr19:45281133-45281355	Island
	chr3:193788134-193789386	cg06605897	7.8e-05	0.0065	-0.326	0.079	0.501	0.064	0.449	0.054	-0.053	-0.105	Yes	II	ATGCTGCAGAGAAAGGGCGCCATGCCTTTGGGGCTGGGGCTCGGCAGAAGGTCCTCTGAG[CG]TGGATTCCAACAGGAGCTCTGCCGCCACCCAGCAGGGTGACCTTGAATACGTCTGCCCGC	37	3	193788343	F				chr3:193788481-193789266	N_Shore
FAM46B;FAM46B	chr1:27338994-27339931	cg13782884	7.8e-05	0.0066	-0.373	0.09	0.142	0.03	0.119	0.029	-0.023	-0.162		I	AGCGGCTGGGCAGGGGCCAAGGCGGGGGGCACGAAGGCAGGGACGGGGCGGCAACGACGG[CG]AGACAAAGCCAGGGAACACCTCAGACGGCGACGACTAACCGACCCTAGCGCCTGCAGCCC	37	1	27339287	F	FAM46B;FAM46B	NM_052943;NM_052943	5'UTR;1stExon	chr1:27338879-27339441	Island
GSTM4;GSTM4;GSTM4	chr1:110198326-110199359	cg06932256	7.9e-05	0.0066	-0.234	0.057	0.047	0.008	0.042	0.006	-0.005	-0.115		II	GCCACTTCCTGAGCCTGGACCCAGTCTCAGAGCTGGGGAACTGGCCCAATGCAAAAGGGT[CG]GGAGCATCTGCAACAGAGACTGAGCTCTATCAGCTTCGGTGACATAGCCTCCATTCACGC	37	1	110198347	F	GSTM4;GSTM4;GSTM4	NM_147148;NM_000850;NR_024538	TSS1500;TSS1500;TSS1500	chr1:110198541-110199127	N_Shore
ACCS;ACCS	chr11:44087315-44088648	cg09339476	7.9e-05	0.0066	-0.455	0.11	0.062	0.019	0.046	0.012	-0.016	-0.255		II	TACAAATGAAAGGGGCAGAAATGACAAACTGCGATGAAAGGCCATAAGGATGCTCACACC[CG]AATCTAAAAAGCCCTTTGTGTGGGCCGCAGCCAAGCATACTTTGGCAAGAAATTTCTGTG	37	11	44087396	F	ACCS;ACCS	NM_001127219;NM_032592	TSS1500;TSS1500	chr11:44087518-44088165	N_Shore
GLB1L2	chr11:134201274-134202753	cg00430080	7.8e-05	0.0066	-0.405	0.098	0.185	0.041	0.146	0.035	-0.039	-0.211	Yes	II	TCCGCAGAGGCCGGCGCTTCAGCCTGGCAGGTATGGTCTAGCCAGCTGGCCTGGCAGGGT[CG]TAAGAACAGTGTCCGTGGGCCTCCAAGATCCCGGGCCATGATTTATTTGCACAGTAGGAC	37	11	134202533	R	GLB1L2	NM_138342	Body	chr11:134201784-134202407	S_Shore
	chr13:28500891-28501156	cg02991571	7.8e-05	0.0066	0.383	0.093	0.277	0.054	0.312	0.055	0.035	0.125		II	TAGAGGGCTTCCAACCCCTAGGACCACTTTGCTCTTCCCTGCAGGAAGCTCTCAGATGGG[CG]CCTTAGCCCGGTGGTGCACCCGACGGCCCTCCCCGGCGCTCCCTGTGTTCAGTACCAGTA	37	13	28501126	R				chr13:28501859-28502090	N_Shore
	chr3:196729165-196731026	cg22668421	7.9e-05	0.0066	-0.328	0.079	0.076	0.017	0.063	0.015	-0.014	-0.178		I	GTGGACGCGGCTGGCCCGGGATGGAGCTGGCGCGGCCACAGTGGGGGACGAGGCAGGGCA[CG]CGGCGTTCCCCGGGCTCGGCCTCCCTCCCAGCGCACGGGCGGTCGGAGGAACTGGAGCCC	37	3	196729632	R				chr3:196728958-196730878	Island
MFN2;MFN2	chr1:12039721-12040882	cg03593358	8.1e-05	0.0067	-0.364	0.088	0.137	0.029	0.11	0.027	-0.027	-0.197	Yes	II	TTCGCCGTTGTTGCTGCTCTTCTTTCCTCAAAGGCGACTGAAGGGCAGCAGGCCCATGCT[CG]CTTCTGTCTGCCCGATGAGTCACTTCACCCTAGGCCTGGCCCTCTAGAGAACACTCCTCT	37	1	12039985	R	MFN2;MFN2	NM_014874;NM_001127660	TSS1500;TSS1500	chr1:12040113-12040793	N_Shore
SYNC;SYNC	chr1:33168012-33169478	cg20736068	8.1e-05	0.0067	-0.308	0.075	0.173	0.03	0.147	0.024	-0.026	-0.152		II	TCTTCCTTCGGATTCCTTTTTCCACTTAGCTACCCTGTCTGGGGAGGTCTTTGACTCAAT[CG]CAGAAGAATGCTGGCACCATAACAAGCCCCAGGGGCTGGGGTGCCTGGGAGGCCGGTGGG	37	1	33169227	R	SYNC;SYNC	NM_030786;NM_001161708	TSS1500;TSS1500	chr1:33168019-33168865	S_Shore
GNG12	chr1:68298409-68299597	cg26764244	8.1e-05	0.0067	-0.496	0.12	0.283	0.069	0.223	0.065	-0.06	-0.21	Yes	II	GCTTGCCCCTGTGCCAGCGGTCCCCAGGGCTGTGAGGATGAGCGCTGCCAAACCCCTACA[CG]AAAGTTTGGTTCTGTTCCAGAAACTATGGAGGAAAACACGCATAGTAACATTTAAAGGGC	37	1	68299511	F	GNG12	NM_018841	TSS1500	chr1:68298371-68299315	S_Shore
HIST3H2BB;HIST3H2A	chr1:228644930-228646553	cg15471815	8e-05	0.0067	0.338	0.082	0.08	0.017	0.1	0.026	0.02	0.244		II	CACGCGGCCCACGGGGAACTGCAGCCCCGCGCGCGACGAGCGCGACTTAGCCTTGGCGCG[CG]CCTTGCCACCCTGCTTACCACGACCGGACATTTCCGAGTCAAGGAAAAAAGACAACGGCA	37	1	228645486	F	HIST3H2BB;HIST3H2A	NM_175055;NM_033445	TSS1500;1stExon	chr1:228645196-228646434	Island
UNC5B-AS1;UNC5B;UNC5B	chr10:72977049-72978397	cg22966967	8e-05	0.0067	-0.137	0.033	0.508	0.026	0.487	0.026	-0.021	-0.042		I	CCCTCCTTCTCACCTCCCAGAACAGGCTGCCCCCAGTGCTTGCAACTTACCCCTTCGCGG[CG]CTGCACGGCTCGGCTCACTTCTCCAAGAAGGCAGGCTTGTGGGTGTGAGAGTATGTATTA	37	10	72977761	F	UNC5B-AS1;UNC5B;UNC5B	NR_038453;NM_170744;NM_001244889	Body;Body;Body	chr10:72977123-72977774	Island
SLC39A13;SLC39A13	chr11:47429278-47431094	cg18063878	8.1e-05	0.0067	0.201	0.049	0.574	0.036	0.602	0.038	0.028	0.049		II	GCCCAGAGTTAGACAGCTCAAAGTGCAGCATAGAATTCACCGTGGGGGCTCTAAAGCCTG[CG]CTATACAAGAGAGAGGCATCCCCTGGCTAAAGGCTCCTTCCTCATCAGCCCCATCTCCTG	37	11	47431064	R	SLC39A13;SLC39A13	NM_001128225;NM_152264	5'UTR;5'UTR	chr11:47429733-47430346	S_Shore
SLC12A4;SLC12A4;SLC12A4;SLC12A4	chr16:68001987-68003404	cg16726667	8.1e-05	0.0067	-0.32	0.078	0.119	0.024	0.099	0.021	-0.02	-0.17	Yes	I	TGTCTGCGCGCGCAGGGCGGGGAGCCAGTGGCAGCGGCGCGGTCCAAAAAAAGTTGAGTC[CG]CACCGACGTGTGCGCGCAAGGTCCCGGGATAGGTGCGGGCGCGGGCCCGGGATGGCGGCC	37	16	68002228	R	SLC12A4;SLC12A4;SLC12A4;SLC12A4	NM_001145961;NM_001145962;NM_005072;NM_001145964	Body;Body;Body;TSS1500	chr16:68001916-68002462	Island
VGLL4;VGLL4	chr3:11683735-11684957	cg25619837	8.1e-05	0.0067	0.296	0.072	0.031	0.006	0.038	0.008	0.006	0.206		I	TCCACCGCCCCCCGCAGCCTGAGATCCGAACACACTCGGTGCCGAACCGAACCTAAGAAA[CG]CCGGCCTTTCAAGTGCCCTACACCCCGGAGGAGGACAGCGGGCGCTTAGAAGGCAGGCAC	37	3	11684784	F	VGLL4;VGLL4	NM_014667;NM_001128219	Body;Body	chr3:11684192-11684930	Island
GHSR;GHSR	chr3:172165465-172167221	cg18875012	8e-05	0.0067	-0.322	0.078	0.271	0.042	0.234	0.049	-0.037	-0.138		II	CACGACAGCATCGCCGCGCCTCCTCCGCCACAGCTTCCTGCCGATGAGACTGTAGAGGAC[CG]TGAGACAGAAGACAGGAAGGAAGAAGAAGATGCTGGACACCCACACCATGACCGTGAGCA	37	3	172165517	F	GHSR;GHSR	NM_198407;NM_004122	1stExon;1stExon	chr3:172165372-172166738	Island
NDUFS6;MRPL36	chr5:1799287-1800825	cg12287936	8e-05	0.0067	-0.285	0.069	0.306	0.042	0.275	0.058	-0.031	-0.101		II	CCCTGCAGGCCCCAACGCTTCATCGCAGCGCCCACTTTTTCCACCTGACCCGGCGAACAC[CG]GGCGGGCCGCTGGAGTTTATCAGCTCCAGGACAAATCTGCCTCTGACCACCACGTTTGCT	37	5	1800606	F	NDUFS6;MRPL36	NM_004553;NM_032479	TSS1500;TSS1500	chr5:1799461-1801905	Island
GCNT2;GCNT2	chr6:10555841-10556781	cg13347910	8e-05	0.0067	-0.209	0.051	0.58	0.035	0.546	0.031	-0.034	-0.059		II	AGTGGATGTAGCTCACGACTTCTTCTTTTGACCCCAGTATTCTAAGACAAACACCACAGC[CG]AAGCTGGAAGTGAGAGGAGAGGGGTTCGTTTCAGAGTCAGGAGCCCAAGGCGCCCCAGCA	37	6	10555853	R	GCNT2;GCNT2	NM_001491;NM_145649	TSS200;Body
HIST1H3E	chr6:26223847-26224711	cg26721439	8e-05	0.0067	0.266	0.064	0.057	0.009	0.067	0.013	0.011	0.189		II	CCCTGGAGGACGGGGGCTCCAGCATATTCATGATGTCAATCGCCTTGGACTACATGCCAG[CG]TCATTGCGAACCTGCTACACTTTACAAAATAGCTTTCCAATGAGAAAGAAAACCTACTGG	37	6	26224120	R	HIST1H3E	NM_003532	TSS1500	chr6:26225386-26225790	N_Shore
B3GALT4	chr6:33244631-33246249	cg16090881	8.1e-05	0.0067	0.363	0.088	0.647	0.059	0.694	0.057	0.048	0.074	Yes	II	TCAGGCACGGGGTATGTGCTGTCAGCGTCTGCTGTGCAGCTCATTCTCAAGGTGGCCAGC[CG]GGCACCCCTTCTCCCATTAGAGGATGTCTTTGTGGGGGTAAGTGCCCGACGAGGAGGCCT	37	6	33246043	R	B3GALT4	NM_003782	1stExon	chr6:33244677-33245554	S_Shore
UNC84A;UNC84A	chr7:855237-857166	cg22643751	8.1e-05	0.0067	-0.264	0.064	0.168	0.026	0.147	0.023	-0.021	-0.126		I	AAGACGCGGTGCAGTCCCCAGCACGGAGAAGAGAACCTGCGAATTCCACGCGGGAAGAGC[CG]GCGTTTCCATCAGCAGGGGCCCTGCAGGAGACCTCGCGTGCAGACCCCACACATTCCCCA	37	7	855365	F	UNC84A;UNC84A	NM_025154;NM_001130965	TSS1500;TSS1500	chr7:855308-856747	Island
	chr8:8242891-8244742	cg16317421	8.2e-05	0.0067	-0.3	0.073	0.292	0.041	0.256	0.042	-0.036	-0.124		II	CTCTCCCTACCTCTGGGAAGAGGGTGGCGCCGGAGGGAGCAGGGCTGGAAGTCCCGGTGG[CG]GATTCCAGGTTCCGCTCAGTCCCTGGACTGCAGGATTCTGGCAAATTGCTTAACCTCTTT	37	8	8244565	F				chr8:8243559-8243984	S_Shore
SGK3	chr8:67624350-67625656	cg00345314	8e-05	0.0067	-0.408	0.099	0.418	0.064	0.347	0.075	-0.072	-0.171	Yes	II	AAAAGATGTGTGGAAAGGAAATTTCTCTGCACACAGGATCTGCCAATTTGTGAAAGTTCT[CG]ACTGTTTATAAACACAAGGGCCGTAACTCTGCTAATGACAAAAGTGGAAAACTGTCCAAA	37	8	67624394	F	SGK3	NM_001033578	TSS1500	chr8:67624608-67625424	N_Shore
SLC27A4	chr9:131102165-131103421	cg20723954	8.1e-05	0.0067	-0.396	0.096	0.71	0.053	0.652	0.056	-0.059	-0.083		II	TCCAAATCCGTGTCCTTTGTGCCAACAGGTGTGCCAGGCTGCTCACAAGACACCATGGTA[CG]AGAAAGGATTTCTCGTAGTCACCTAGACACCAGGTTTATGGCTGTGTCGCAGCAAAGTTG	37	9	131102192	F	SLC27A4	NM_005094	TSS1500	chr9:131102450-131103298	N_Shore
KIF21B	chr1:200992038-200993215	cg12587954	8.2e-05	0.0068	-0.139	0.034	0.444	0.023	0.425	0.025	-0.02	-0.044		I	TTCATAAATGAAGAAACTGAGATTCAAAGAGGGGAACTACCGAAGGTTACAGAGCGAGTT[CG]TGGGTAAGCATGGTAAGAACCCTGGTCTCCCGGGGATCCCACAGCGATTGACGGTTTATA	37	1	200993200	F	KIF21B	NM_017596	TSS1500	chr1:200992282-200992839	S_Shore
TSPAN14;TSPAN14	chr10:82214612-82215120	cg11064418	8.3e-05	0.0068	-0.433	0.105	0.078	0.022	0.061	0.013	-0.018	-0.228		I	GGGGCTGGGCGCAGAGCGGTGGTGAGTGCGGCGGTGTCACACACTCGTTGGCTGTGCTGG[CG]CTGCTATCCGGGAGGTCAGGCGGTGCTGGGCGGCTGTGCAGAGCATTGTATTGGAGCCTC	37	10	82215107	R	TSPAN14;TSPAN14	NM_001128309;NM_030927	5'UTR;5'UTR	chr10:82213556-82214760	S_Shore
PLEKHG3	chr14:65170600-65172336	cg27266176	8.3e-05	0.0068	-0.365	0.089	0.314	0.053	0.262	0.057	-0.052	-0.166		I	GCGTCACAGGGACCGAGTTATGGTGAGGAATTCAAGACATGCCTTTCTGACTTGGAAAAG[CG]GACACGGCCGGCTCTGGTAGGATTAGGATCCCCAGATCGATCCCGGCTGGTCACTCACTT	37	14	65170689	R	PLEKHG3	NM_015549	TSS1500	chr14:65170876-65172007	N_Shore
LOXL1;LOXL1	chr15:74218516-74220671	cg22590761	8.2e-05	0.0068	-0.437	0.106	0.21	0.046	0.171	0.048	-0.039	-0.184		II	GCCCACAGGCGGTCCTGCCCGCCCGGTGCCCTGCGGAGAGCCTCGTGCAGCCCTGGGCAC[CG]CCCCTGCCCTGCCCTGACCCCTTGGCCTTGAAATGCTGTCATCGGAGGAGCCGTCCCGCT	37	15	74218921	F	LOXL1;LOXL1	NM_005576;NM_005576	5'UTR;1stExon	chr15:74218696-74220373	Island
DNAH6	chr2:84743096-84743940	cg10929210	8.3e-05	0.0068	-0.391	0.095	0.099	0.024	0.079	0.02	-0.02	-0.203		II	CCTGAAATTCTCGACTCTTTCGGATAAATTTCTATTAAAGTGAACGTCAAGTCAGTCTTA[CG]CCTCTTGAAGGAAAACAGAAAAGAAATTCCTGTAAGAGGTTGAGATGGGTGTGAGTGGTC	37	2	84743279	F	DNAH6	NM_001370	TSS1500	chr2:84743463-84743685	N_Shore
KCNB1	chr20:48099023-48099744	cg01663603	8.2e-05	0.0068	-0.333	0.081	0.073	0.016	0.061	0.011	-0.012	-0.17		I	TTGACCTTCCCCCGCGCTTAAGCGGCTCAGTGGGGTAGGACGGATGGTCGCTGTCCCTCC[CG]CCGGTGCTGAAGTCCGCCGCACCCCATGGATGGAGGGAGGGGCCGCCCCTCGGGGCGGGG	37	20	48099343	R	KCNB1	NM_004975	TSS200	chr20:48098512-48099560	Island
CASZ1;CASZ1	chr1:10753854-10755450	cg19590227	8.3e-05	0.0069	-0.36	0.088	0.303	0.053	0.255	0.05	-0.047	-0.157	Yes	I	GCGCGCCCCCGCACCCCGCGCGTCCCCGGCCCTGGGCCCCAGGAGCGCCGGCCTGGGACA[CG]CAGTGGGGTTTCCTCGGCGTTGCTTTGGTTTTGCCCTTAAAACGGGTCCAAGTGTCCTCC	37	1	10755322	F	CASZ1;CASZ1	NM_001079843;NM_017766	5'UTR;5'UTR	chr1:10755226-10755521	Island
LOC100126784;NAV2;NAV2;NAV2	chr11:19735785-19736594	cg07189401	8.5e-05	0.0069	-0.343	0.083	0.185	0.035	0.152	0.042	-0.032	-0.175		II	TGAAGAGAATTGGTGACTCCTACCTTTCCAGACAGAGCCTGCATCCAGACAAGCCCTGGC[CG]TGCAATCTCTTTTACAGAAATTAGCAAGGGCCAATCAGGTTCTCTTGGTCCTCCCCGCTC	37	11	19736333	F	LOC100126784;NAV2;NAV2;NAV2	NR_015384;NM_182964;NM_001111018;NM_145117	TSS200;Body;Body;Body	chr11:19733936-19735320	S_Shore
	chr13:28501812-28503343	cg21942770	8.5e-05	0.0069	0.259	0.063	0.373	0.043	0.403	0.046	0.03	0.08		II	TCATAAATAAACTCCCTAGGTTTTCCACAGCAAACTTCACCAGGCAAAGAACTGCAGCTC[CG]CCGACCAGTTAGTTGGTGGAGGCGCAGAAACTTGTCCTCGGACCCCACGCAGAAGCCGCC	37	13	28501860	R				chr13:28501859-28502090	Island
EPS15L1	chr19:16581943-16583331	cg14881567	8.4e-05	0.0069	-0.192	0.047	0.046	0.006	0.041	0.005	-0.005	-0.102		II	TCGACCATGCTGTGTCATCCCTCCAGCCCATGCCGAGGCCTGGTTCTCTGTTAGGGATGC[CG]TCCCCCTGCCAGTGCGCCTGGGGAGGCGGTCGCCCACCCCGCGGAGGGTCGGGACCCTCA	37	19	16583117	R	EPS15L1	NM_021235	TSS1500	chr19:16582113-16583299	Island
FOXP1	chr3:71179231-71180365	cg22076311	8.4e-05	0.0069	-0.402	0.098	0.113	0.025	0.089	0.023	-0.024	-0.216		II	AGCACTTAAAGAAATCTATTAATGCCACACATATCTAAACCGCTCCAGGTCTGCAAGCAG[CG]ACACAGCACACGCAGTGCGCCCTGGCTAGACCAAGCCCTAGCCAAACACAGCTCATTCAC	37	3	71180052	F	FOXP1	NM_032682	Body
TBC1D14;TBC1D14	chr4:6910810-6912205	cg17378483	8.5e-05	0.0069	0.193	0.047	0.035	0.005	0.04	0.004	0.005	0.138		I	AACGTTCGGAAAAGCCCTTTATAGATTAAGAGACTGAGGCTGGCTGGGAGGACGCCACGG[CG]CCGCTCCCAAGACCACCGCGGCGGGGCCTGAGCTCCGGTGTCACGCAAAGCTTCCCTTCC	37	4	6911009	R	TBC1D14;TBC1D14	NM_020773;NM_001113361	TSS1500;TSS200	chr4:6910935-6912310	Island
UNC5C	chr4:96468650-96469587	cg03008707	8.5e-05	0.0069	-0.404	0.098	0.096	0.025	0.072	0.016	-0.024	-0.251		II	CTTCCAGTCAGCTTTCCCGGCTTTGAAGGCTGGGAGCTGCTGCTAACACTTCAAACTAGG[CG]GACAAGAAGGGAGCCGGGCGATCAGCTCCGGAGCCTCCCCTCCTCCCTTACCCATCCCCA	37	4	96468962	R	UNC5C	NM_003728	Body	chr4:96469456-96469667	N_Shore
AGAP3;AGAP3;AGAP3;AGAP3;AGAP3	chr7:150782885-150783924	cg02730049	8.4e-05	0.0069	-0.354	0.086	0.078	0.018	0.062	0.014	-0.016	-0.207		II	TCCCTCTTCTTCCTCTATGTACCAATGGGGTCGGGTAGCATTTAGCTAATCTCCCAAGTC[CG]GCAGGGGGAGGGTCTTTTAGGAGAGCACTGCTGCAGCCGGCAGTGGAGAGCCTGGGCAGG	37	7	150782939	R	AGAP3;AGAP3;AGAP3;AGAP3;AGAP3	NM_031946;NM_001308304;NM_001042535;NM_001281300;NM_001281300	TSS1500;TSS1500;TSS1500;1stExon;5'UTR	chr7:150783480-150785040	N_Shore
PCM1	chr8:17779820-17781880	cg04467958	8.4e-05	0.0069	0.272	0.066	0.026	0.005	0.03	0.006	0.004	0.155		I	CGAATGTGGGGTGAGGAAGGGGCAAAAAAGCGATCCCGGTCTTGGCTCCTTCTTCCGGCA[CG]GGCCGGAGCTGACACCCCCACGGAAAACCGCACAGCGCCTCCGCTCTTTCTCCACGGGCT	37	8	17780063	F	PCM1	NM_006197	TSS1500	chr8:17780032-17781272	Island
TMEM117;TMEM117;TMEM117;TMEM117	chr12:44229273-44230593	cg09696464	8.6e-05	0.007	-0.344	0.084	0.08	0.019	0.065	0.016	-0.014	-0.182		II	GCCTCTCCCCACCCCCACATCCCCACACCACCAACAGACAAAAACAGAAATCATGTTTTG[CG]ACCTGAGATTGCTTTCGAAAGTTTGTAGCTCTTCGAGGACATTCCAGTGGGACCCTCATT	37	12	44229417	F	TMEM117;TMEM117;TMEM117;TMEM117	NM_001286213;NM_001286211;NM_032256;NM_001286212	TSS1500;TSS1500;TSS1500;TSS1500	chr12:44229710-44230164	N_Shore
	chr12:47224310-47226282	cg12091498	8.7e-05	0.007	-0.268	0.065	0.407	0.048	0.361	0.037	-0.046	-0.114		II	TTCGCCTTTCTAAAGAGTGGAAATTTCCATCATGTGATAGGGGCAACATCCCCAGTGTCG[CG]TTTCCTGCGGACCCTCCCTTCCAGGCCAGCCACCAATCGTCAGGCGGCAACCTGAGAAGT	37	12	47226255	R				chr12:47224912-47225664	S_Shore
TNPO2;TNPO2;TNPO2	chr19:12831866-12832713	cg02011723	8.6e-05	0.007	0.641	0.156	0.103	0.042	0.14	0.063	0.037	0.365		I	AGCGCTGGGTCTCTGGGGCTCCGTGTGAGACCCAGGTGGAGCCCCTGAGGCCGCGGTGGC[CG]CATGACGACGGGAACGCCCTCGGCGGACAGGCGGAGGCCTCCGATCCACGCCCGCCCAAG	37	19	12831888	R	TNPO2;TNPO2;TNPO2	NM_001136196;NM_001136195;NM_013433	5'UTR;5'UTR;5'UTR	chr19:12831793-12832225	Island
THBD	chr20:23028984-23030825	cg14835472	8.6e-05	0.007	-0.341	0.083	0.055	0.014	0.045	0.01	-0.01	-0.182		I	AGGGCTGATGCCGCATACTCGGATTGCTGGGTTCTCTGGCCGCCCTTGCGCCCGCCCTCG[CG]CATGGGATCACCTCGCCGGGATGAGTAAACCCTGCCCTGGCGCAGGGAGGTTCTCGGGCG	37	20	23030454	F	THBD	NM_000361	TSS200	chr20:23028403-23032218	Island
LHFPL2	chr5:77943641-77945331	cg18359530	8.5e-05	0.007	-0.374	0.091	0.072	0.018	0.057	0.014	-0.015	-0.211		II	GCGCCTGGACCCCCATCCTCGCCGCCCTCTTCCGGAGAGGAGGCTCCGGACATAAGTTCC[CG]TGCCCTCTGAATATCTAGGTGTGGAAACTCAATTCCAACAGTCACAAAGATTATTCCTAA	37	5	77945219	F	LHFPL2	NM_005779	TSS1500	chr5:77943868-77945220	Island
KIAA1522	chr1:33219138-33220708	cg00251405	8.8e-05	0.0071	-0.399	0.097	0.114	0.03	0.09	0.025	-0.023	-0.205	Yes	II	AACACTAAGTAAAAGGGTGCTACTATTTTGAACACTGTAACTACAGAAATACAGTCAGTT[CG]ATACATTTGTACACACAGGCACGTGACAGTCACGGGGAGGTGGCTGGTGGGCTCTAGCGG	37	1	33219246	R	KIAA1522	NM_020888	Body	chr1:33219427-33220028	N_Shore
SNX33	chr15:75939153-75940712	cg16692836	8.7e-05	0.0071	-0.219	0.053	0.055	0.009	0.048	0.007	-0.007	-0.126		I	GAGGAATTAGGCAAACAAAAGAGACCACTCAGCGAGTGGCTAGAAGTCGCCCGACAGCCT[CG]TCGCGCCCCCTCCTTCCTCCGGGGTTGGGGCTGGCCACTTCTGGGGCGGGGAGAGGGCGC	37	15	75940635	R	SNX33	NM_153271	TSS1500	chr15:75939504-75940831	Island
TUBB3;TUBB3	chr16:89988025-89989265	cg13006202	8.8e-05	0.0071	-0.355	0.087	0.551	0.064	0.49	0.067	-0.061	-0.111	Yes	II	TGCCGGCCTCAGAACTGGGAGCTGCTTCCTGGCAGGGCCCGCCTCTGCTGGGAGACCGGA[CG]GTGAGTCAGCCTTAAGCCCGGCACCAGACCCCTCTGAGGATGGAGCAGGAGCTGGCTGCC	37	16	89988309	F	TUBB3;TUBB3	NM_006086;NM_001197181	TSS1500;TSS200	chr16:89990069-89990507	N_Shore
MTA3;MTA3;MTA3	chr2:42794941-42797036	cg02525646	8.8e-05	0.0071	-0.203	0.049	0.772	0.026	0.743	0.025	-0.029	-0.038		II	GCCTCCATCTGGGTGTTGGACAGTTGGTTCTGCTCAGCCCAGTTTTGGGGTAAACGATGA[CG]CAGTTAGGGTGGCCTAGGAAGGGAGTTTTTCTACCTCTGTCCCCAGCTGGGTCTCTGGCG	37	2	42795128	R	MTA3;MTA3;MTA3	NM_020744;NM_001282756;NM_001282755	TSS1500;TSS200;5'UTR	chr2:42795847-42796230	N_Shore
	chr20:34652287-34653612	cg24308847	8.8e-05	0.0071	-0.226	0.055	0.448	0.04	0.418	0.036	-0.031	-0.069		II	GTCCCTCCCTAGGCGCCCCTGGCTAGCTCGGCTTGCCTGGCAGCGTCTGTGTCTGAGGGA[CG]TGTTGGTGGCCGCCGCTGGCCGCATCTGTCCCCCTGCAGGTGGGCATCAGGTTGCCCCCG	37	20	34653477	R				chr20:34652454-34653500	Island
VEGFA;VEGFA;VEGFA;VEGFA;VEGFA;VEGFA;VEGFA;VEGFA;VEGFA;VEGFA;VEGFA;VEGFA;VEGFA;VEGFA;VEGFA;VEGFA;VEGFA;VEGFA;VEGFA;VEGFA;VEGFA;VEGFA;VEGFA;VEGFA;VEGFA;VEGFA;VEGFA;VEGFA	chr6:43738455-43739693	cg24845681	8.8e-05	0.0071	-0.194	0.047	0.026	0.003	0.024	0.004	-0.002	-0.088		I	CCGCGGGCAGGGGCCGGAGCCCGCGCCCGGAGGCGGGGTGGAGGGGGTCGGGGCTCGCGG[CG]TCGCACTGAAACTTTTCGTCCAACTTCTGGGCTGTTCTCGCTTCGGAGGAGCCGTGGTCC	37	6	43738590	F	VEGFA;VEGFA;VEGFA;VEGFA;VEGFA;VEGFA;VEGFA;VEGFA;VEGFA;VEGFA;VEGFA;VEGFA;VEGFA;VEGFA;VEGFA;VEGFA;VEGFA;VEGFA;VEGFA;VEGFA;VEGFA;VEGFA;VEGFA;VEGFA;VEGFA;VEGFA;VEGFA;VEGFA	NM_001171625;NM_001171624;NM_001171623;NM_001171630;NM_001171629;NM_001171628;NM_001171627;NM_001171626;NM_001204384;NM_001171625;NM_001171624;NM_001171623;NM_001171622;NM_001171630;NM_001171629;NM_001171628;NM_001171627;NM_001171626;NM_003376;NM_001033756;NM_001025370;NM_001025369;NM_001025368;NM_001025367;NM_001025366;NM_001204385;NM_001204384;NM_001287044	5'UTR;5'UTR;5'UTR;5'UTR;5'UTR;5'UTR;5'UTR;5'UTR;5'UTR;1stExon;1stExon;1stExon;1stExon;1stExon;1stExon;1stExon;1stExon;1stExon;1stExon;1stExon;1stExon;1stExon;1stExon;1stExon;1stExon;1stExon;1stExon;TSS1500	chr6:43737632-43739852	Island
IFIT2	chr10:91060920-91062577	cg06092948	9e-05	0.0072	-0.39	0.095	0.171	0.039	0.137	0.035	-0.034	-0.2		II	GTTGTGCTCCCTTGATGCCATCAGTACATTCCACAAAGAGGAAGTTCTTCTAACTCACTA[CG]CAGCTGGGCTTGGCTCTTACTCAAGAGCATTTTGGGGTGAAAATATCTAAGTTTACCAGC	37	10	91061294	F	IFIT2	NM_001547	TSS1500
ACCN1	chr17:32483425-32484321	cg02423064	9e-05	0.0072	-0.348	0.085	0.081	0.021	0.066	0.011	-0.016	-0.195		II	CTCGGAGCCTGTTAACCAGCGCATAATGCCCCATGTTAACCATCCTGGGGGATGTCAGGG[CG]GCCACGCTGATGCACTGCGGTCGGGCGCAGCGGCACAGCCTTCAGAGCCGCCGCCGCTCG	37	17	32484008	R	ACCN1	NM_001094	TSS200	chr17:32484007-32484280	Island
PUM2;PUM2	chr2:20549880-20551733	cg04793497	9.1e-05	0.0072	0.236	0.058	0.117	0.017	0.13	0.019	0.013	0.113		I	CCTTGCGTCCCTGCTCCCGCGCTGCCGCCGCGCGGGCCGGGGGCGCCCTGCGCGTGCGCA[CG]TTCTCCGCGCTCTCACGTGTTTGGCCGCCTCTCCGGCGTGCCCTCCCCCGCCCTCACCTT	37	2	20550749	F	PUM2;PUM2	NM_015317;NM_001282752	TSS200;TSS200	chr2:20550013-20551063	Island
SALL4;SALL4	chr20:50418864-50419143	cg06303238	9e-05	0.0072	-0.282	0.069	0.295	0.04	0.27	0.045	-0.025	-0.085		I	CCTCCTCCGAGTTGATGTGCTGGGGTTTCGCCTGCTTGCGCCTCGACATGGTGCGAGCAT[CG]GGGCGCCGGGAGAGCCGCAGTTATTTGCCCTCTCCGCCACAAATTCCTGGAGTTGGGAAA	37	20	50418959	R	SALL4;SALL4	NM_020436;NM_020436	1stExon;5'UTR	chr20:50417312-50419045	Island
HNRNPK;HNRNPK;HNRNPK;HNRNPK;HNRNPK;RMI1	chr9:86594226-86596479	cg05693941	8.9e-05	0.0072	-0.229	0.056	0.079	0.012	0.069	0.009	-0.01	-0.13		I	CTGTCGCCTGGAGCGCCCTCCTCCTTTCTCGTTCGCGCACTCACTAGCTGGGGGGAGGGG[CG]GCTAGGGGGCGAACCTCTCGCGAGATCTAACAACTGCCTAGTTCACGCGCACAGGGAGGG	37	9	86595561	F	HNRNPK;HNRNPK;HNRNPK;HNRNPK;HNRNPK;RMI1	NM_002140;NM_031262;NM_031263;NM_002140;NM_031262;NM_024945	5'UTR;5'UTR;TSS1500;1stExon;1stExon;TSS200	chr9:86594326-86596142	Island
USP9X;USP9X	chrX:40943455-40945857	cg06806679	9e-05	0.0072	0.389	0.095	0.039	0.011	0.046	0.012	0.007	0.182		II	TAATTTTTTTCTTTGCTGGTCTGTTTGAAGGGCTCCTATGGCCAAAAAGGTGGTCAGTCC[CG]TCAGCTAGGCTGTGAGGACGCCTAAACGCTTTGAGGACGCCTAAACGCTTTGAGGTAGTG	37	X	40943654	R	USP9X;USP9X	NM_001039591;NM_001039590	TSS1500;TSS1500	chrX:40943673-40945728	N_Shore
TRIM3;TRIM3;TRIM3;TRIM3;TRIM3	chr11:6494737-6495877	cg22042195	9.1e-05	0.0073	-0.213	0.052	0.027	0.004	0.024	0.002	-0.003	-0.117		II	TCCTTGGAGTGCTCCTATGGAATATGCTAGTCTATCGGCTGACCAGGAAGACGTAGAAAC[CG]TCTGTACCTCAGCACGATCTCTGGGCGGCAGAAGGGCAGTACCCAGAACTCTGGGAGAAG	37	11	6495627	R	TRIM3;TRIM3;TRIM3;TRIM3;TRIM3	NM_001248006;NM_033278;NM_001248007;NM_006458;NM_001248006	1stExon;TSS1500;TSS1500;TSS1500;5'UTR	chr11:6494725-6495453	S_Shore
NDRG2;NDRG2;NDRG2;NDRG2;NDRG2;NDRG2;NDRG2;NDRG2;NDRG2;NDRG2;NDRG2;NDRG2;NDRG2;NDRG2;NDRG2;NDRG2;NDRG2;NDRG2;NDRG2	chr14:21492579-21494101	cg03252361	9.2e-05	0.0073	-0.36	0.088	0.093	0.02	0.075	0.016	-0.018	-0.196		I	GGGCGCAGGAGTTCCGACTCCCTCGTGCCCAGAGTCCTGGTACCTCTCCTCTCTTTGCTG[CG]TCCCGACGCCTGCTCTCCGGCTGCTCCGGGAGAAGTTGGACAACAAGGCGGGGAGGTGGG	37	14	21493853	F	NDRG2;NDRG2;NDRG2;NDRG2;NDRG2;NDRG2;NDRG2;NDRG2;NDRG2;NDRG2;NDRG2;NDRG2;NDRG2;NDRG2;NDRG2;NDRG2;NDRG2;NDRG2;NDRG2	NM_001282215;NM_201537;NM_201536;NM_201535;NM_016250;NM_001282214;NM_001282213;NM_201541;NM_201540;NM_201539;NM_201538;NM_001282216;NM_001282212;NM_001282215;NM_201537;NM_201536;NM_201535;NM_016250;NM_001282211	5'UTR;5'UTR;5'UTR;5'UTR;5'UTR;TSS1500;TSS1500;TSS1500;TSS1500;TSS1500;TSS1500;TSS1500;TSS200;1stExon;1stExon;1stExon;1stExon;1stExon;Body	chr14:21492735-21494270	Island
LIPE;LIPE-AS1;LIPE-AS1	chr19:42927139-42928608	cg11443656	9.2e-05	0.0073	0.262	0.064	0.129	0.025	0.147	0.025	0.018	0.137		I	ATAATGAGGGTGGGGGATGGTGGTAGGAGAACGCTCGGCGCCTGCGCACTAGCTTCAGGC[CG]CGGGCCGGCCCAAGAGCGGAGGTAGAGGGAACGACGCATGCTTGAGAAATGGCGGGAAAC	37	19	42928408	R	LIPE;LIPE-AS1;LIPE-AS1	NM_005357;NR_073180;NR_073179	Body;Body;Body	chr19:42927285-42928598	Island
UBE2E2	chr3:23243675-23245692	cg13447539	9.1e-05	0.0073	-0.267	0.065	0.038	0.007	0.033	0.005	-0.006	-0.145		II	CTGCGAGTTTGGGTTAGTGTGTCAACAGGGTCAGTCCCCGTATCTACTTTGCGAAAGCTT[CG]AGGCGAGCGTGAAGTCAAGGGCTGCGGTGGATGGGGGTAAAAGGCCTCCTCGTCCCACTG	37	3	23244125	R	UBE2E2	NM_152653	TSS1500	chr3:23244050-23245071	Island
MCC	chr5:112823081-112824831	cg19733633	9.1e-05	0.0073	-0.387	0.095	0.147	0.035	0.123	0.029	-0.023	-0.16		II	AGAAACCTGGCCCTCGCAGCCCTCATCTTGGCTCCCACTCTGTACTGGGAAGAGTCTGCA[CG]CTGTGTGGCATTGTGTACGTTGGGTCAATTTCTGGAAACGGCTCACTCTACTGGCCAGGC	37	5	112824746	F	MCC	NM_001085377	TSS1500	chr5:112823256-112824304	S_Shore
CDKN2B;CDKN2B;CDKN2B-AS1;CDKN2B-AS1;CDKN2B-AS1;CDKN2B-AS1;CDKN2B-AS1;CDKN2B-AS1;CDKN2B-AS1;CDKN2B-AS1;CDKN2B-AS1;CDKN2B-AS1;CDKN2B-AS1;CDKN2B-AS1;CDKN2B-AS1;CDKN2B-AS1	chr9:22008442-22009827	cg08700949	9.2e-05	0.0073	-0.382	0.093	0.045	0.013	0.036	0.007	-0.009	-0.206		II	GGGCGGGGAAGCCTGCCCAAAGATGCTAGGACGCATGCGCCAGAGACTGGGCCAGGGAGC[CG]CCAGGAATGCTGGCTGCACTGCTCGCTGGATGTCCAGTAAAGCCAAGGCTAATATTTTGG	37	9	22009493	R	CDKN2B;CDKN2B;CDKN2B-AS1;CDKN2B-AS1;CDKN2B-AS1;CDKN2B-AS1;CDKN2B-AS1;CDKN2B-AS1;CDKN2B-AS1;CDKN2B-AS1;CDKN2B-AS1;CDKN2B-AS1;CDKN2B-AS1;CDKN2B-AS1;CDKN2B-AS1;CDKN2B-AS1	NM_004936;NM_078487;NR_047542;NR_047541;NR_047540;NR_047539;NR_047533;NR_003529;NR_047543;NR_047538;NR_047537;NR_047536;NR_047535;NR_047534;NR_047532;NR_120536	TSS200;TSS200;Body;Body;Body;Body;Body;Body;Body;Body;Body;Body;Body;Body;Body;Body	chr9:22008657-22009471	S_Shore
ABCA1	chr9:107688583-107690883	cg20211653	9.1e-05	0.0073	-0.549	0.134	0.074	0.028	0.057	0.022	-0.017	-0.229		II	GCACCGTCCGCCGCCCCAAGAACCTTCCTGCTTTACCAATGGCCTGGGAGTTGGCAAACA[CG]CTAACAAAAAAAAAAACCAAAAAAACAAAAAAAAAAAAACAAAACGGGCTTTCGCCTCAA	37	9	107688724	R	ABCA1	NM_005502	5'UTR	chr9:107688769-107689046	N_Shore
LOXL4	chr10:100027349-100028627	cg11632906	9.4e-05	0.0074	-0.479	0.117	0.148	0.044	0.115	0.036	-0.033	-0.222		I	AGGGGCCGAATCTCACGAGCTCGGTCACTTAGGACAATGTAGACGCCCTTTCTGGGAGGC[CG]GGGCTCAGTTCAGAGAGGTCGAGGTGGCGCGGTGCAGCGGTGCTCTCCTGCAGGAACAGG	37	10	100028468	R	LOXL4	NM_032211	TSS1500	chr10:100028204-100028508	Island
NUMA1	chr11:71751488-71753222	cg20994083	9.3e-05	0.0074	-0.226	0.055	0.042	0.007	0.037	0.004	-0.005	-0.11		II	CAAGGAGGAAGACCCGGGAACAGAGGCTTTGAAGAACAAGCAACATGCAGGCCCTCTGAT[CG]GGGGCACCTTCCTGCCGGCCCCAGGGCAGGCTGTGTCTTTAAGTACAACCATGCCACTCA	37	11	71752705	R	NUMA1	NM_006185	5'UTR
KCNC2;KCNC2;KCNC2	chr12:75602567-75603885	cg11631518	9.3e-05	0.0074	-0.286	0.07	0.044	0.01	0.038	0.008	-0.006	-0.126		II	GAGTGGGTGGGTGGGTCTGGAGAAGCTATGTGTACCAACCAGGTTCACATATTTTTCTTC[CG]TGAAGCTCTGTCTCCACCCTCTCTGGAGCTTCTGCCTGCCTTATTTACACCCCACTCTCC	37	12	75603585	R	KCNC2;KCNC2;KCNC2	NM_139137;NM_153748;NM_139136	TSS200;TSS200;TSS200	chr12:75601081-75601752	S_Shore
LNPEP	chr5:96270207-96272784	cg01180046	9.4e-05	0.0074	0.233	0.057	0.029	0.005	0.033	0.005	0.004	0.13		I	TGGCACCTGCTCAGCGAGGCCTCGTCTAACCAAGCCATCCGAATTAACTACCCACTCACT[CG]CCATCACATCACCCCGATTTAATTCGCAGCGGGGCACTGACTTTACACTCGTGTGTCTTC	37	5	96271324	F	LNPEP	NM_005575	TSS200	chr5:96270437-96272125	Island
GCNT2;GCNT2;GCNT2	chr6:10555841-10556781	cg05869816	9.4e-05	0.0074	-0.281	0.069	0.093	0.017	0.079	0.013	-0.014	-0.15		II	TGTCACGTTTCCTGAAACAGCACGTTGGAAAACAGAAGCTATTTTCTATCCCGTGGGTTG[CG]CTGGAAGAGCTGAGAGGCCAGGCTGTGGATCCTTGCCACGAACAACAAGAGAGGGCAAGT	37	6	10556107	F	GCNT2;GCNT2;GCNT2	NM_001491;NM_001491;NM_145649	5'UTR;1stExon;Body
PLA2G7;PLA2G7	chr6:46702481-46703543	cg04851935	9.4e-05	0.0074	-0.333	0.081	0.084	0.017	0.071	0.016	-0.013	-0.158		I	GGCCTTGTGGCCCCGACCCTCTCCTCCCCTGGTGATGCTGGAGGAGGTACCGGGGAGGAG[CG]TGTGTGGCCCCGGCCTCTCACTAGCAGCGGCGGCTCCCGACGCTAGCCTGCTCGAGCGCA	37	6	46703193	R	PLA2G7;PLA2G7	NM_005084;NM_001168357	TSS200;5'UTR	chr6:46702736-46703316	Island
LOC441177;C6orf176;C6orf176	chr6:166402358-166402788	cg04387240	9.5e-05	0.0074	-0.283	0.069	0.214	0.033	0.18	0.032	-0.034	-0.159		II	GGATGGTGAGGCCCGTTCCCGACCCTGGGTGGGAGGAACTTAAAGGGCTGAGTTCTGAGG[CG]CCAGGCACAGGGCGCAGCTTCATAAATGCACCCAAAAGCTTCCATGGACAGACGGCACAG	37	6	166402699	F	LOC441177;C6orf176;C6orf176	NR_027284;NR_026861;NR_026860	Body;TSS1500;TSS1500	chr6:166401526-166402659	S_Shore
SUN1;SUN1;SUN1;SUN1	chr7:855237-857166	cg02438610	9.3e-05	0.0074	-0.305	0.075	0.166	0.03	0.142	0.027	-0.024	-0.142		II	ACGCGGTGCAGTCCCCAGCACGGAGAAGAGAACCTGCGAATTCCACGCGGGAAGAGCCGG[CG]TTTCCATCAGCAGGGGCCCTGCAGGAGACCTCGCGTGCAGACCCCACACATTCCCCAGAA	37	7	855368	F	SUN1;SUN1;SUN1;SUN1	NM_001171944;NM_001171945;NM_025154;NM_001171946	TSS1500;TSS1500;TSS1500;5'UTR	chr7:855308-856747	Island
SNORA9;C7orf40	chr7:45025573-45026852	cg00953154	9.4e-05	0.0074	0.258	0.063	0.231	0.034	0.257	0.034	0.026	0.11		II	AGAGAAAACGCAGGCCTAGTTCCAGGAAGGCAGAGTTGGGGTCTCTGCAACGTGATTTAC[CG]GGGCATCTTGCAAAGGAGTTGCTGTGACAGTAAGCTCTTCCACTTTGAGACCGTCACCTC	37	7	45025620	F	SNORA9;C7orf40	NR_002952;NR_003697	TSS1500;Body	chr7:45025958-45026626	N_Shore
BCOR;BCOR	chrX:40031218-40031820	cg02932805	9.5e-05	0.0074	-0.37	0.091	0.202	0.046	0.168	0.036	-0.034	-0.166		I	CACCCTCATCCACGCGCAGGCCCCACCGCCCGGTCCTCTCCTCTGATCCCCGGGCCATTG[CG]AAACACGGAGCGAACAGGTCCTCGCCAGCAGCCGTCATTTCCCGGGAAGATGGGAACCCA	37	X	40031550	F	BCOR;BCOR	NM_001123384;NM_001123383	5'UTR;5'UTR	chrX:40030818-40032181	Island
FEV	chr2:219849726-219850735	cg24178740	9.7e-05	0.0075	-0.187	0.046	0.426	0.032	0.401	0.028	-0.024	-0.057		II	TATCCCCACCCGGGTTCCCGTCTCCAGGCTGCGTTATCTGCATCTTCACTTTTAAATTTC[CG]CTTCCCTCCCTCTCGCCTGTCGCTGCGCGCCCGGCCCTGCAGCCGTTGCTCCCTTTATCT	37	2	219850465	R	FEV	NM_017521	TSS200	chr2:219848919-219850541	Island
TMEM154	chr4:153600737-153601438	cg19746873	9.6e-05	0.0075	-0.232	0.057	0.529	0.042	0.487	0.037	-0.042	-0.079		I	ACTGGTTCTATTATCACGCCTCTCCAGCCCTTTGGAGTCCCGGCCTCCAGCTTTTGAAAC[CG]TCCCCGGGGCAACAGAGTCCCTTGCTCAGATGTCGTTCGGTATCTGGGACTGGGAGGGGT	37	4	153601349	F	TMEM154	NM_152680	TSS200
B3GALT4	chr6:33244631-33246249	cg16226644	9.6e-05	0.0075	0.216	0.053	0.401	0.04	0.432	0.039	0.031	0.077	Yes	II	AAGGTGGCCAGCCGGGCACCCCTTCTCCCATTAGAGGATGTCTTTGTGGGGGTAAGTGCC[CG]ACGAGGAGGCCTCGCCCCAACACAGTGTGTCAAGCTGGCTGGTGCCACCCACTACCCGCT	37	6	33246091	R	B3GALT4	NM_003782	1stExon	chr6:33244677-33245554	S_Shore
KCNK17;KCNK17	chr6:39281095-39282548	cg08315770	9.5e-05	0.0075	-0.533	0.131	0.151	0.04	0.111	0.039	-0.04	-0.265		II	CCGCCGCGCCCAGGCCGACGCCGCTCGCCCCTGACCCGGATCAGCGAGTCCAGCGCCGGG[CG]GTCCAGACACGTGAAGTTCTGCAACAGCTCCCACTTGTCGCGCTGGAAGCTGCGGCTGGA	37	6	39281885	F	KCNK17;KCNK17	NM_001135111;NM_031460	1stExon;1stExon	chr6:39281135-39282215	Island
ASPSCR1	chr17:79934423-79936099	cg24392479	9.8e-05	0.0076	-0.288	0.071	0.199	0.035	0.171	0.03	-0.028	-0.141		II	TTGGTGCGGGAAGTCCTTGAGTGCCTGTGGGTCGGCAGGAGCTCCGGTGAGACTCAAGTT[CG]CTCACCCCACGGTTCTGAAACCGGTCTCCCGCCTTTCCTACCCTCAGGTTTAGGGACCGT	37	17	79934870	R	ASPSCR1	NM_024083	TSS1500	chr17:79935137-79936051	N_Shore
LGI2	chr4:25031893-25033517	cg05844193	9.8e-05	0.0076	-0.223	0.055	0.436	0.039	0.393	0.039	-0.043	-0.098	Yes	II	GCGCTCTGGGCCCTGCCTGCTGCCTGCTAAAGAGCTGGAAAGCCCGGGAAAGTTTCCCCT[CG]CTCAGCTGCCCACGGGTCACCCCACCCGCCCCAGTCAGAGGAGGGTTTGTAGAGATTGAG	37	4	25033206	F	LGI2	NM_018176	TSS1500	chr4:25032028-25032311	S_Shore
FUT10	chr8:33329930-33331186	cg07391088	9.7e-05	0.0076	-0.203	0.05	0.038	0.005	0.033	0.005	-0.005	-0.12		II	CTATGGAAAGTTCTCGGGAAGGCTGCGGGGGCCCTCTTCTTTAAGACAGGGGAAACTCTC[CG]CTTCTCCAACTGGACTAGGACTGGAGCGCATGCAGTCACCTATTCAGGCCAGGCGTGGCA	37	8	33330912	F	FUT10	NM_032664	TSS1500	chr8:33330164-33330878	S_Shore
RGS16	chr1:182572942-182573999	cg25591868	9.9e-05	0.0077	-0.288	0.071	0.092	0.017	0.077	0.012	-0.015	-0.159		II	GGCACACAGGGCTTTCTTTGATCGCAGGCAAGTCTGAGCCTGCTGGGTCCTGAGGACAGG[CG]CACAGGGTGCAAACCTGGGCAAAACAGCATCTGATTATACTGATAAGTACCCTTTACGAG	37	1	182573931	R	RGS16	NM_002928	TSS1500	chr1:182573375-182573760	S_Shore
LAD1	chr1:201368147-201369016	cg25947945	0.0001	0.0077	-0.277	0.068	0.141	0.026	0.121	0.019	-0.02	-0.141		I	AGAGCAAGAAGCCGAGCGGAAAAGTTAGCGCAGGTACTGTGATCTCGGGTCTAGAGCGCC[CG]CGCCTTCGGGGCCCCTTCGCAGGGAGCGCCCTCCCCACTCCCTGGCTTCGGAACCCACCC	37	1	201368946	R	LAD1	NM_005558	TSS1500	chr1:201368560-201369032	Island
KRT19	chr17:39683626-39684901	cg02703935	0.0001	0.0077	-0.308	0.076	0.228	0.042	0.202	0.036	-0.026	-0.114		II	GACTGGCCCCGGGTGGACCAGATCACCAAAGCCAAACTCTCGCATCTTCCTGCGGCAGCG[CG]GCCCCTGGCCTAGACCTCTGGGCACTCTACAGCCGGGTCCCATCTCCTCCCACTCTTCAG	37	17	39683713	F	KRT19	NM_002276	Body	chr17:39683908-39684599	N_Shore
	chr18:6728838-6730293	cg05080578	0.0001	0.0077	-0.335	0.082	0.103	0.022	0.084	0.016	-0.02	-0.19	Yes	II	ACACATATCAAACCCGGCCTCTCTCCTCAGCCTGAGGTATGGTTTCTTAGTCTCACTCCT[CG]CAGCCAGGCAGGAAATGTTCCCAGCCACAGGATAAGCCTCCAGTTGGAAGAGGGCTGGGA	37	18	6729112	F				chr18:6729693-6730037	N_Shore
C2orf73	chr2:54556999-54558857	cg12756081	9.9e-05	0.0077	-0.266	0.065	0.498	0.043	0.449	0.056	-0.049	-0.099	Yes	II	CACTCTCCAAGGTGAATGTAAACACACACACGAACACTGACTCTGGATTCCAAACATATA[CG]TATGCATAGCCTGATATAAGGCAGAATTCAACTCTGGACTTTTCTTTTTCCGTTATCCAG	37	2	54557134	R	C2orf73	NM_001100396	TSS1500	chr2:54557630-54558039	N_Shore
IQSEC1	chr3:13036198-13036908	cg20042798	0.0001	0.0077	-0.176	0.043	0.215	0.02	0.196	0.023	-0.019	-0.09		I	AGGCGGCGAGACCGGAGACCGGAGGGACGGGGCCGCCAGGGCCCAGCCAGAGAAGCTGAG[CG]AGTGATGTCATGAGTCAGGAGACCCGGCTCTGTGGGTCCTGCCACGAGGGGCTGTGTGAC	37	3	13036713	F	IQSEC1	NM_001134382	Body	chr3:13034850-13036687	S_Shore
	chr3:72149327-72150806	cg20852250	0.0001	0.0077	-0.244	0.06	0.509	0.044	0.472	0.037	-0.038	-0.074		II	TGAGCCACGGCGTCTGTGGGGTGGCCCCGTCCTCAGATTGGCAGGGGTTCTAAAAGGAAG[CG]TATCCTTTCGTCTGGGGTCCCAGGCTCAAATGCCGACGGGGCCAGAGAGGTAAGAAAGGT	37	3	72149422	R
MCC	chr5:112823081-112824831	cg12855547	9.9e-05	0.0077	-0.272	0.067	0.171	0.027	0.152	0.025	-0.019	-0.111		II	GAGAACCGGAATGACTGGCCTTTTTATGAAATTTTGACACCTGTCAAGAAACCTGGCCCT[CG]CAGCCCTCATCTTGGCTCCCACTCTGTACTGGGAAGAGTCTGCACGCTGTGTGGCATTGT	37	5	112824700	R	MCC	NM_001085377	TSS200	chr5:112823256-112824304	S_Shore
CD44;CD44;CD44;CD44;CD44;CD44;CD44;CD44;LOC100507144	chr11:35160228-35161240	cg13284921	0.0001	0.0078	-0.297	0.073	0.174	0.029	0.146	0.026	-0.028	-0.163		II	TCTCCAGCTCCTCTCCCAGGATATCCAACATCCTGTGAAACCCAGAGATCTTGCTCCAGC[CG]GATTCAGAGAAATTTAGCGGGAAAGGAGAGGCCAAAGGCTGAACCCAATGGTGCAAGGTT	37	11	35160311	F	CD44;CD44;CD44;CD44;CD44;CD44;CD44;CD44;LOC100507144	NM_001202556;NM_001202555;NM_001202557;NM_001001389;NM_001001390;NM_000610;NM_001001392;NM_001001391;NR_120528	TSS200;TSS200;TSS200;TSS200;TSS200;TSS200;TSS200;TSS200;TSS1500	chr11:35160375-35161000	N_Shore
BRWD1-IT2;BRWD1;BRWD1;BRWD1;BRWD1-AS1	chr21:40684943-40686643	cg03002107	0.0001	0.0078	-0.417	0.102	0.149	0.033	0.116	0.031	-0.033	-0.221		II	GACGACGACCAGAAAATTCCCTTGTCTTGCCAGGCTTCTGACCTAACTATGAGTTTCCTC[CG]CGCATCCAGCCTGCCCTGCTCTGGCCCCTAAAGTACAGCAGTAACACTCAGTGGTGTCCC	37	21	40686544	R	BRWD1-IT2;BRWD1;BRWD1;BRWD1;BRWD1-AS1	NR_111942;NM_018963;NM_001007246;NM_033656;NR_046655	Body;TSS1500;TSS1500;TSS1500;TSS1500	chr21:40684370-40686324	S_Shore
TACSTD2	chr1:59041829-59043451	cg04863005	0.0001	0.0079	-0.43	0.106	0.339	0.066	0.281	0.069	-0.058	-0.17		II	TAGGCTTCTGGGGACCCGCCCTCGGCGCGGCCTCCTGCTACAGACCTGGCGCGTCTGGGC[CG]CTCTCCCGGCAGAAAGTCTAAAGAGTTTCATTGCAAAGTGTGGCTCGCGACTGTCGCGCT	37	1	59043208	F	TACSTD2	NM_002353	TSS200	chr1:59042013-59043295	Island
RAPGEF3;RAPGEF3;RAPGEF3;RAPGEF3	chr12:48152363-48153577	cg24698875	0.0001	0.0079	-0.514	0.127	0.127	0.035	0.095	0.03	-0.033	-0.257		I	GCTCCTCTTGGGTGAGTAGAGGGGTGGGGGCGTGGTGGGGGGACGCCACCCAGCCACCGG[CG]ACAGGGAGCCCCGAGCCTGCGCCTTCGTCTCAGACGAAGGAGCCAGCTGGCACCGGGCGC	37	12	48152585	F	RAPGEF3;RAPGEF3;RAPGEF3;RAPGEF3	NM_001098531;NM_001098531;NM_006105;NM_001098532	1stExon;5'UTR;TSS1500;TSS1500	chr12:48152554-48153146	Island
	chr15:58702353-58703002	cg09858892	0.0001	0.0079	-0.373	0.092	0.762	0.05	0.713	0.055	-0.049	-0.064		II	CAGACTTTTTTTTAGCTTTCCTCACTGCCTCTGATCCTGAGGAGCAGAAGTGAATGTGAA[CG]CACTTTGAATTCCTAGCAGCTTTCACTGATGCAGAGGTTCCAGCTGTACAGGGGCTGGAG	37	15	58702544	F
	chr22:41417396-41419099	cg17569543	0.0001	0.0079	-0.253	0.062	0.053	0.009	0.044	0.008	-0.009	-0.163		II	GCCGCACTTAACAGTTGTTAATAGCAGTAAGCCCTCACTAAATTGTCACTGCTGGCAGAC[CG]CAGTAACTCGGTCTGACCTCAAGCACCCGATAAAAGAGTTCTTGTCCGTAAAGTCAGTTA	37	22	41418944	R				chr22:41417924-41418887	S_Shore
MRAS;MRAS;MRAS;MRAS;MRAS;MRAS	chr3:138066669-138068035	cg26795644	0.0001	0.0079	-0.366	0.09	0.071	0.017	0.057	0.015	-0.014	-0.204		II	GGCCTGCGCGCCGCTCAGAGAGACCCTTTCATGGTAATTACAGTTCCTTGGCTGCCTGGG[CG]AGAACCCGGTGGATAGATGGGCGGCAGGACGGGGCGGCGGGGGATGGGTGGGTGGGTGGG	37	3	138067902	R	MRAS;MRAS;MRAS;MRAS;MRAS;MRAS	NM_012219;NM_001252091;NM_001085049;NM_001252093;NM_001252092;NM_001252090	5'UTR;5'UTR;5'UTR;5'UTR;5'UTR;TSS200	chr3:138066795-138067854	S_Shore
PPT2;PRRT1;PPT2	chr6:32120943-32122824	cg01111041	0.0001	0.0079	-0.433	0.107	0.12	0.032	0.099	0.03	-0.021	-0.173		II	TGACCTTGTAAACAGAGAGAGGGGCTCAGACATGCTGAGAAATCCTTATCTCTAGAGAAA[CG]TCTTTAAATGCTAAGTAAAAGCCCTAGCAAGTAAAAGCCCTGAGGCACTAGGGTGTCGGT	37	6	32121055	F	PPT2;PRRT1;PPT2	NM_005155;NM_030651;NM_138717	TSS1500;TSS1500;TSS1500	chr6:32121829-32122529	N_Shore
PYGB	chr20:25227661-25229546	cg20979703	0.00011	0.008	-0.3	0.074	0.047	0.011	0.039	0.007	-0.008	-0.171		II	CTTTCTGCCGGGCTTGCCCAACGAGGGGGCAAACACCACGCTCAGGTGGCGTGGACAGGT[CG]CTGCCGCCTCGGACTACACCAGAGATCTCAGCTATGAGCCTGGACGCCCGCCCCGCCCTC	37	20	25228569	F	PYGB	NM_002862	TSS200	chr20:25228300-25229402	Island
DLC1	chr8:13132949-13134607	cg07270499	0.00011	0.008	-0.214	0.053	0.75	0.028	0.72	0.031	-0.031	-0.041	Yes	II	ACAGATCAATCTGGATTCCCTCTAAGAAATGGAGACCTGAGAGGCCAGCACTGTGGCTCA[CG]CCTGTTCCCAGCACCTGGAAAGGCTGAGGCTGGAGGATCACTTGAGGCCAGGAGCTTGAG	37	8	13134569	F	DLC1	NM_182643	Body	chr8:13133842-13134312	S_Shore
CABP1	chr12:121077802-121079626	cg07357346	0.00011	0.0081	-0.205	0.051	0.428	0.036	0.396	0.035	-0.031	-0.073		II	GCCAAACCCACTCCTCTGGCCTCTGGCCAGTACCGCCAGGGAGGGACTCAGGAGAGCAAG[CG]GTTTGGAGTCTGGGGGTCAAGAGAGGGGACCTCAGAGAACACAGAATTACTTGAGGGCGA	37	12	121079543	F	CABP1	NM_001033677	Body	chr12:121078161-121079483	S_Shore
PPP1R13B	chr14:104313086-104315165	cg00662002	0.00011	0.0081	-0.282	0.07	0.164	0.027	0.144	0.023	-0.02	-0.123		II	GGCCTGGGTCTCTCCCTGCAGTCCCGTCTCCAGAGGCGCCGCCCCCTCGGGCCTGAGCGC[CG]GAGTGACAGAGCCCTGGGCAGGGCCCTGAGCAGACCCTCAGTAAAGGCTGCCAGGGGGGT	37	14	104314734	F	PPP1R13B	NM_015316	TSS1500	chr14:104313161-104314990	Island
C9orf119;GOLGA2	chr9:131037426-131039130	cg13942909	0.00011	0.0081	-0.241	0.059	0.039	0.007	0.034	0.004	-0.005	-0.138		II	TGGCAGAGACTCTGGCCATGGTCCTGCCATCGGAGTGGGGCTGGGGCTGGGTCGGGGGGC[CG]CGACCCGGTGCACTTTACCTTTTTCTTCGCTGCGGCCAATTTGCTCTGTCGGGTTTCTTC	37	9	131038152	R	C9orf119;GOLGA2	NM_001040011;NM_004486	TSS1500;Body	chr9:131037591-131038695	Island
MARC1	chr1:220959386-220961134	cg01485780	0.00011	0.0082	-0.299	0.074	0.887	0.021	0.864	0.022	-0.023	-0.026		II	GAGGGAATTTTTTTCCTTTAATAGCTTGGTACATCAAGCAGGAGCCTGACTCCTAAACCA[CG]CTGTTCGGGGTATGCTAACATTGTTGTCTGGAATATAACCTGATTTGGAAGTGACAAGTG	37	1	220959454	F	MARC1	NM_022746	TSS1500	chr1:220960016-220960603	N_Shore
GAD2;GAD2	chr10:26503700-26504483	cg25835733	0.00011	0.0082	0.246	0.061	0.283	0.04	0.305	0.036	0.022	0.077		II	AGTGTGGATCCCATGACTCCTCAGGGAACCCCTGGACTCAGGCACGCGAGAAGAAGACAG[CG]CTTTGTGGAGAGAATTGACCAGGGACAGTTATGCTCGAGCACACAGGACTTGGGCCTGTA	37	10	26503897	F	GAD2;GAD2	NM_000818;NM_001134366	TSS1500;TSS1500	chr10:26504383-26507434	N_Shore
ARHGAP24	chr4:86395790-86396879	cg05242526	0.00011	0.0082	-0.329	0.082	0.165	0.033	0.134	0.022	-0.031	-0.187	Yes	I	GAACGAGCGATGCCAGATGCGGAGGAACCAGGCAGGGCGCATTCTGTCAGTGGCGCCAGG[CG]GTGTAGCTCCAGCTCTCAGATAACCCAGGCTTTGGGAGGGCGGGGCTCCTGCCGGCCTCC	37	4	86396103	R	ARHGAP24	NM_001025616	TSS200
PTP4A1	chr6:64281610-64283989	cg00873414	0.00011	0.0082	-0.306	0.076	0.281	0.045	0.246	0.04	-0.035	-0.125		II	CAGCAGTACAAAGGATGCATGTGATTTCGAAATGCCACAATTGAGCCAACTGCAGTTGCA[CG]CGTACGTAGTATAGAGAGGTGTGATCAAAAAAAGAATATAGGGAGCATAGGGCTTCGTCT	37	6	64281637	R	PTP4A1	NM_003463	TSS1500	chr6:64282151-64283736	N_Shore
NCOA2	chr8:71314002-71316888	cg09376993	0.00011	0.0082	-0.218	0.054	0.031	0.005	0.027	0.004	-0.004	-0.12		I	GGCCCCGAGGGCCTGTCCCTTCAGGGGCGGAGAGAAGGGGGCGAGAAAAGGGGGCGCTGG[CG]AGCCAACCCGGAACCTCCCGGTCCGCCTCCCGCCCCCGGCCCCGGCCCCAGCGCGCCTCC	37	8	71314979	F	NCOA2	NM_006540	5'UTR	chr8:71314145-71316770	Island
MR1;MR1;MR1;MR1;MR1	chr1:181002489-181003389	cg01890280	0.00011	0.0083	-0.344	0.085	0.106	0.027	0.082	0.021	-0.023	-0.219		II	GAAGGCACAGCTTTTCTTCCTAAAACTTGTGGTGAAAAATATAGAAGCCAGGGGCAGAAA[CG]TGTATGTATTACACTCAGACTCCAGGAGCAATGGATTGCCTGAACAGTTTCCCAGTTCAT	37	1	181003322	F	MR1;MR1;MR1;MR1;MR1	NM_001310213;NM_001195000;NM_001531;NM_001195035;NM_001194999	5'UTR;Body;Body;Body;Body
NEIL1;NEIL1;NEIL1	chr15:75639290-75641282	cg01566472	0.00011	0.0083	-0.316	0.078	0.163	0.031	0.141	0.024	-0.023	-0.138		II	GCAGCTGGCCACATGCCCATCTGACCCTCCGAGTTCTCCTCTAAAAATGGGGCTGACAGC[CG]CTACCTCACAAAGTCCACACCGGGCTCAACCCGCTGCCTTCCTCCCCAACAGGACTCTGC	37	15	75641171	R	NEIL1;NEIL1;NEIL1	NM_024608;NR_046311;NM_001256552	5'UTR;Body;Body	chr15:75639595-75640743	S_Shore
TUBB3	chr16:89988025-89989265	cg27170458	0.00011	0.0083	-0.318	0.079	0.63	0.052	0.585	0.065	-0.045	-0.071	Yes	I	TCAGCCGACTCCTACGCAGGCTCAGTCAGCAGCCCCCTGGCCAGCCCCACCCCTGACTGC[CG]GCCTCAGAACTGGGAGCTGCTTCCTGGCAGGGCCCGCCTCTGCTGGGAGACCGGACGGTG	37	16	89988252	F	TUBB3	NM_006086	TSS1500	chr16:89988830-89989746	N_Shore
IQSEC1;IQSEC1	chr3:13008514-13009766	cg06059056	0.00011	0.0083	-0.38	0.094	0.437	0.061	0.384	0.069	-0.053	-0.121		I	GAAGGGACTGGGTCCTCTCCGAGTTGCAGTGCAGGCACCACATGGCGGCCGCAGTGGGAG[CG]GGCCGGGCCGGGAGCCGGGACCCAGGCCCAGCAGAGGCCGCCGACTCCCGCCAGCGAGCC	37	3	13008969	R	IQSEC1;IQSEC1	NM_001134382;NM_014869	Body;TSS200	chr3:13008648-13009210	Island
ZFR	chr5:32443470-32445288	cg07175945	0.00011	0.0083	-0.22	0.055	0.024	0.004	0.021	0.003	-0.003	-0.129		I	TGCCGGGCGGCGGTGGCGGCTCCGCTCGGCGGCCGCAGGAGGCCATTTTAGTTAAGGGGC[CG]CTGAAGGGCCCTGAGGCCTCCACGTCCCTACACCTCCGCCGTCTCTACCTCCCCCCTACT	37	5	32444062	R	ZFR	NM_016107	Body	chr5:32443753-32444923	Island
ACCN1;ACCN1	chr17:32483425-32484321	cg11101926	0.00011	0.0084	-0.366	0.091	0.071	0.018	0.056	0.013	-0.015	-0.207		II	GAGAACGCAAGGCAAGCATCGCGCCAGATGCTGTGAGTTTATCCTGAGAGCCCAGCCGCA[CG]CTGACAGGGGTGAGTGTTTATATAAAACCCATTCAAACTCTAGCTCTTGATTTTTTCCAG	37	17	32483711	F	ACCN1;ACCN1	NM_001094;NM_001094	1stExon;5'UTR	chr17:32484007-32484280	N_Shore
ZFP36L2	chr2:43451318-43451580	cg23288298	0.00011	0.0084	0.448	0.111	0.056	0.018	0.072	0.022	0.016	0.287		II	GGCGGCCAGGGTCGAGGCTGGGAGACTCAGAGCCGCTGAGGCTGCCGGAGCTCAGGGAGC[CG]CTTAGGTAGCTGTCGCGGTCCGACAGCGAGTCCGGGGGGCTGGGGGGCGCGTCGAACACG	37	2	43451559	R	ZFP36L2	NM_006887	Body	chr2:43451445-43454951	Island
EP300;MIR1281	chr22:41487112-41488989	cg09331127	0.00011	0.0084	0.211	0.052	0.037	0.005	0.041	0.006	0.004	0.111		I	CCTCCGGAGGCCCGGCCACTCCCCTTTTCCACCCCCCCTTGGCTCATTTCCGGCCGCCGC[CG]CTACCGCTAGCCTGTAAGGAGGATTCGGCAGAGGGAAGAAACAACAGCCGCCATCTTGTT	37	22	41487734	F	EP300;MIR1281	NM_001429;NR_031694	TSS1500;TSS1500	chr22:41487261-41489159	Island
ZNF703	chr8:37552170-37553628	cg04553559	0.00011	0.0084	-0.197	0.049	0.062	0.009	0.055	0.004	-0.007	-0.111		II	GAAGGGAGACAAACTTGCAGGCTTCAGACAAGACGGGCTCAAAGTAGTTGGAGCTGCCTA[CG]CCGCGTCCCGAGAACAGTGGGTGCCTCCGAGGCTCGGGCGCTTCCAAGTGAACACACCAA	37	8	37552657	R	ZNF703	NM_025069	TSS1500	chr8:37551944-37555922	Island
HNF1B;HNF1B;HNF1B;HNF1B;HNF1B;HNF1B	chr17:36103701-36105067	cg05611300	0.00012	0.0085	-0.41	0.102	0.056	0.017	0.043	0.01	-0.013	-0.229		II	AACCCCTCCACCCTTCAGCCTCCAGACACCTGTTACTCCCCGGGGTCCCGGAGGCTCCTC[CG]AAAGGAGTCAGAAAACTTCTAACTTGCCATGATCGCCACCATTAGGCCATATAAGATATG	37	17	36105029	F	HNF1B;HNF1B;HNF1B;HNF1B;HNF1B;HNF1B	NM_001165923;NM_000458;NM_001304286;NM_001165923;NM_000458;NM_001304286	1stExon;1stExon;1stExon;5'UTR;5'UTR;5'UTR	chr17:36102033-36104766	S_Shore
TTC39C;TTC39C;TTC39C	chr18:21593947-21595692	cg24242002	0.00012	0.0085	-0.146	0.036	0.039	0.004	0.036	0.003	-0.003	-0.082		II	ATGTTGGTGGCGGGCTGGAGTGGGTGGTACCGGGATCCGAGGGGCTCTGCCTTGCAGTCC[CG]CAGCGCGGGGCTCCGGGGAGCTGCGGGGCAGGTGCCAGAGACCCCGCCCCCGCCGCCCAC	37	18	21594044	R	TTC39C;TTC39C;TTC39C	NM_153211;NM_001135993;NR_024232	5'UTR;TSS1500;TSS1500	chr18:21594013-21595464	Island
AFAP1;AFAP1	chr4:7940333-7941080	cg14692106	0.00012	0.0085	-0.418	0.104	0.101	0.028	0.079	0.021	-0.022	-0.218		II	AACTGCCTTGGCCTCATTCCGTGGGTGTGGATGCTCCTGCTTGAAACGCATTTTCCAGCC[CG]CCAAATTCTTGGGAGAGTTTCTTCCACTCTCCAGGCGCTGAGAGCTACAAAGTTCAATCT	37	4	7940389	R	AFAP1;AFAP1	NM_198595;NM_001134647	5'UTR;5'UTR	chr4:7940563-7941853	N_Shore
GDF11	chr12:56136489-56137840	cg15466281	0.00012	0.0086	-0.227	0.057	0.044	0.008	0.038	0.005	-0.006	-0.135		II	TGCAAAGTTGTATGCACGCCTAGTTCCCGGAGGTTGGGGCGGGGGAAATGGGGCGGGTTT[CG]AGATAGTGCCTTCCACCCCCAGTATGCTAAAAAGATCCTTGTTGGAGTCCGGGGAAGCTG	37	12	56137783	F	GDF11	NM_005811	Body	chr12:56136783-56137784	Island
ZNF839	chr14:102783021-102784144	cg21289499	0.00012	0.0086	-0.28	0.07	0.039	0.008	0.032	0.005	-0.007	-0.175		II	TTTGTCCGGTTTTCTGTATTTTCCAAGCTTGATTTAACCATGCTAAAGGCCTCTGTTACA[CG]AAGTTTCCACGCTGCAGGATTCTCGGAGATAAAAACAACACTGAGTTGGCATGTTTGAAA	37	14	102783090	F	ZNF839	NM_001267827	TSS1500	chr14:102785930-102786538	N_Shelf
NCLN	chr19:3185216-3186466	cg01036806	0.00012	0.0086	0.302	0.075	0.02	0.004	0.023	0.006	0.003	0.17		I	GATGCTGGAGGAAGCGGGCGAGGTGCTGGAGAACATGCTGAAGGCGTCTTGTCTGCCGCT[CG]GCTTCATCGTCTTCCTGCCCGCTGTGCTGCTGCTGGTGGCGCCGCCGCTGCCTGCCGCCG	37	19	3186088	R	NCLN	NM_020170	1stExon	chr19:3185740-3186492	Island
RBMS1;RBMS1;RBMS1;RBMS1	chr2:161348966-161350788	cg04306007	0.00012	0.0086	-0.186	0.046	0.046	0.006	0.041	0.005	-0.005	-0.1		II	CTCGGGCGAGCCGGCTGCGCGGGGCTGAGAGGTGATCAATACAAGTGGAAAGTGCGGCAG[CG]GCGGCTGCGCTTGGTGCCAGGCGGCATCTGGGGTGGGTGCGCCCGATGTGGAGAGAGGAG	37	2	161350288	R	RBMS1;RBMS1;RBMS1;RBMS1	NM_002897;NM_016836;NM_002897;NM_016836	5'UTR;1stExon;1stExon;5'UTR	chr2:161349223-161350371	Island
NTRK2;NTRK2;NTRK2;NTRK2;NTRK2	chr9:87285242-87285829	cg09926027	0.00012	0.0086	-0.305	0.076	0.263	0.043	0.231	0.038	-0.033	-0.125		II	CAGGCACTCGGGCTGGCACTGGCTGCTAGGGATGTCGTCCTGGATAAGGTGGCATGGACC[CG]CCATGGCGCGGCTCTGGGGCTTCTGCTGGCTGGTTGTGGGCTTCTGGAGGGCCGCTTTCG	37	9	87285693	R	NTRK2;NTRK2;NTRK2;NTRK2;NTRK2	NM_001018064;NM_001007097;NM_006180;NM_001018065;NM_001018066	Body;Body;Body;Body;Body	chr9:87283178-87285704	Island
LRRC20;LRRC20;LRRC20	chr10:72141138-72142882	cg05493526	0.00012	0.0087	0.179	0.044	0.025	0.003	0.028	0.003	0.003	0.127		II	GGGACGTGAGCGGGACCTGCTGGCGCCTTGTTTTTGTGGCATGGGGTTCGGGAAGCTCAG[CG]CGTGCTCCCTCGCTAACATCTAGGCATCCTCGGACTGAGCCTCCAGCACTACGCGCGGTA	37	10	72141625	R	LRRC20;LRRC20;LRRC20	NM_018239;NM_207119;NM_018205	5'UTR;TSS1500;5'UTR	chr10:72141560-72142637	Island
ADRB1	chr10:115802550-115804919	cg13848598	0.00012	0.0087	0.195	0.049	0.327	0.038	0.353	0.035	0.026	0.079		II	CTACAACGACCCCAAGTGCTGCGACTTCGTCACCAACCGGGCCTACGCCATCGCCTCGTC[CG]TAGTCTCCTTCTACGTGCCCCTGTGCATCATGGCCTTCGTGTACCTGCGGGTGTTCCGCG	37	10	115804578	F	ADRB1	NM_000684	1stExon	chr10:115803358-115805468	Island
SERPINE2;SERPINE2;SERPINE2	chr2:224903066-224904914	cg19715111	0.00012	0.0087	-0.177	0.044	0.239	0.023	0.219	0.02	-0.02	-0.085		II	CAGCGTCCTGGGAACCCAGCCCTTCTCAGCCGGTAACCACTGCTGCTGGGACCCGGTGCG[CG]ATAGACAGGCACATACCCCAGGGGCCTGCAACAAATGACCGTCCCGCTCCGGGCTCTGTT	37	2	224904683	F	SERPINE2;SERPINE2;SERPINE2	NM_001136528;NM_006216;NM_001136530	TSS1500;TSS1500;TSS1500	chr2:224903221-224904735	Island
MORC3	chr21:37691982-37693391	cg10381409	0.00012	0.0087	-0.189	0.047	0.031	0.004	0.028	0.003	-0.003	-0.091		II	CAATTCACATCCGACCAGGTCAAGTGACTGGAGTTCACCGGTCTCGGGTATACCGCATCT[CG]CGCCAGGCTTCAAACTCTAGATCCCCGAGTCTCGAGCTCCAGCTGGGTGTCGAGACGGGT	37	21	37692231	F	MORC3	NM_015358	TSS1500	chr21:37692208-37693059	Island
DCAF10	chr9:37800259-37801771	cg04660234	0.00012	0.0087	-0.21	0.052	0.04	0.006	0.036	0.005	-0.004	-0.106		II	AAGAGTGGCATGTCACCTATTGTGTGTGGCCTGCACGTAATGCACTAATTCTTAATCCCT[CG]CTGATCCCAGTGTAAAGTGGAGACACCAGTACATACTCAGCCTCACAGGACTGACTGGTC	37	9	37800484	R	DCAF10	NM_024345	TSS1500	chr9:37800565-37801563	N_Shore
MTF2;MTF2;MTF2;MTF2;MTF2;MTF2;MTF2;MTF2	chr1:93544224-93546123	cg26054395	0.00012	0.0088	0.179	0.045	0.029	0.003	0.033	0.004	0.003	0.118		I	TTTGTGCGTGCATATGTGCCGGGTACCCGGTGGGGCGGGTGCCCAGTAAGTGCTCGGACT[CG]CAGGGGAAGCGCCCACGGGGACGGATTGGTTGTTTTTTCCTGTATGAAGCGGTTGGCACC	37	1	93545008	R	MTF2;MTF2;MTF2;MTF2;MTF2;MTF2;MTF2;MTF2	NM_001164392;NM_001164392;NM_001164391;NM_001164391;NM_001164393;NM_001164393;NM_007358;NM_007358	1stExon;5'UTR;5'UTR;1stExon;5'UTR;1stExon;5'UTR;1stExon	chr1:93544558-93545032	Island
C11orf93;C11orf92	chr11:111169278-111170859	cg09213929	0.00012	0.0088	-0.468	0.117	0.157	0.039	0.124	0.039	-0.034	-0.216		II	GCGGAAAAGGCGGAGAAAAGGGACGAGGGAGAGCGGGCAGAAGGCAAAGACAGAAGGGAG[CG]AGGGAGGGAGTTCCTCGGGCCTGGCCCCTTTACTAGGTCAGTCTGGCAGGTACCTCGCCG	37	11	111170578	F	C11orf93;C11orf92	NM_001136105;NM_207429	5'UTR;TSS200	chr11:111169304-111170428	S_Shore
PHLDA1	chr12:76424138-76426456	cg11409900	0.00012	0.0088	-0.315	0.079	0.217	0.037	0.189	0.033	-0.028	-0.13		II	AGTAACTCAACTCTCTACAAACCGGGGTAATATCCGGTGCTGAGATCCCACACTGCAAGG[CG]CAGTTCCAAACGTCTGGTCGGCCTCGCAGGTCCCTCTTTCCAAGGCCTAGCCAGATCTTG	37	12	76426289	R	PHLDA1	NM_007350	TSS1500	chr12:76424634-76426316	Island
ZNF219;ZNF219;ZNF219;TMEM253	chr14:21565425-21567207	cg09778980	0.00012	0.0088	-0.364	0.091	0.448	0.064	0.39	0.074	-0.058	-0.129	Yes	II	TAGCCAGCCCTAAGTCCCTTTAAGTGGAGCTGACCCTAGAAAAGTCAGTCTTAGCACCCA[CG]TGAGCCTCGGTCCTCAGACTGGGAGGTAGGGGCGATCAAGGGAGCCTCTGGGAAAATCCC	37	14	21565656	R	ZNF219;ZNF219;ZNF219;TMEM253	NM_016423;NM_001101672;NM_001102454;NM_001146683	5'UTR;5'UTR;5'UTR;TSS1500	chr14:21566540-21566822	N_Shore
WDR76;WDR76	chr15:44118835-44119515	cg18592307	0.00012	0.0088	-0.236	0.059	0.03	0.005	0.026	0.004	-0.004	-0.131		II	CGAGGGCACCTGGCACCGGGGGTAGGCGGGGGATCCCTGCCCTTAGGCCTTCAGCTTTGA[CG]AAAGGTTCTTATCAATAACCCGAGAAATAGTGGGAGAGTCACATCTGGGATTCCCTTTCT	37	15	44119432	F	WDR76;WDR76	NM_001167941;NM_024908	5'UTR;Body	chr15:44119074-44119277	S_Shore
GALM;GALM	chr2:38892738-38894255	cg05604112	0.00012	0.0088	-0.271	0.068	0.03	0.006	0.026	0.004	-0.003	-0.118		II	CCAGGCAGGGAAAGGGAGGAGTCTGAGCCGAGTCACGCCCCTTCTCCTGTAAACTTGGGT[CG]CCTCTAGCTTAGCGAGCGCTGGAGTTTGAAGAGCGGGCAGTGGCTGCACACGCCAAACTT	37	2	38893237	R	GALM;GALM	NM_138801;NM_138801	5'UTR;1stExon
ZNF662;ZNF662	chr3:42947192-42948481	cg13871633	0.00012	0.0088	-0.313	0.078	0.162	0.027	0.137	0.031	-0.025	-0.154		II	GGGAATGCAAAAACTGGTAAAAGGAGAGATAAAAGAGCAGGTGCAGTCTAGTGAAGTACC[CG]CTACCTCCTATCAGCAAATATCTGTCCACCTAGGGTGCAGCGAGCTGGAGAGGAAGGGGT	37	3	42947385	F	ZNF662;ZNF662	NM_001134656;NM_207404	TSS1500;TSS200	chr3:42947480-42948170	N_Shore
CFTR	chr7:117118828-117120422	cg18608703	0.00012	0.0088	-0.341	0.085	0.492	0.06	0.439	0.062	-0.053	-0.107		II	TTAGTTTACATTGTTCCTTGTCATTATCGCTAAAACACTCCAAAGCCTTCCTTAAAAATG[CG]CACTGGGCTAAAAAGGATAGACAAGGAACACATCCTGGGCCGGTAATTACGCAAAGCATT	37	7	117119195	F	CFTR	NM_000492	TSS1500
PTCH1;PTCH1;PTCH1;PTCH1;PTCH1;PTCH1;PTCH1	chr9:98270440-98271184	cg14717126	0.00012	0.0088	0.195	0.049	0.034	0.005	0.038	0.005	0.004	0.118		I	GCTCCAGAGCGAAGGCGGCGTCGCAGTAGCTGGGCCGGTGCAGATAGTCCCGGTCCGGCG[CG]GCAGCACGGCGCAGCCCCCCCGTCCGTCTGCGCCTCCCGCCTCCAGCCGGCCGTCCCGGG	37	9	98270514	F	PTCH1;PTCH1;PTCH1;PTCH1;PTCH1;PTCH1;PTCH1	NM_001083607;NM_001083606;NM_001083605;NM_001083604;NM_000264;NM_001083602;NM_001083603	TSS1500;TSS1500;TSS200;TSS200;1stExon;Body;Body	chr9:98268475-98271454	Island
RNASE4;ANG;ANG;RNASE4	chr14:21151949-21152905	cg04783966	0.00012	0.0089	-0.405	0.101	0.111	0.027	0.087	0.022	-0.024	-0.219	Yes	I	GGTCCCAACTACGCAGAGGCTGGCACGCCGACCCTCCACACCTCACCACGCCCCCATCTC[CG]TCCGTGTACACACACTCACACAAGGACGCCAACCCCACCTAGATGCAAAGCAGGATTCAA	37	14	21152735	F	RNASE4;ANG;ANG;RNASE4	NM_002937;NM_001145;NM_001145;NM_002937	1stExon;5'UTR;1stExon;5'UTR	chr14:21152483-21152740	Island
SPATA41;SPATA41	chr15:100889716-100891359	cg07980752	0.00012	0.0089	-0.213	0.053	0.044	0.007	0.038	0.006	-0.007	-0.148		II	AGGTGGAAGAAGGCCTTTGCCCCGAGGCATCCAGAGGTAACGGTGAGAGGAACAAGGGCA[CG]TGGGGGATCCCACCACAGCCTCCCCTGAGACCCTCTTCACGCTGGTTGCAGGAGTAGCCA	37	15	100889906	F	SPATA41;SPATA41	NR_028140;NR_028139	Body;Body	chr15:100890242-100890494	N_Shore
TMPRSS6;TMPRSS6	chr22:37505147-37506130	cg17960012	0.00012	0.0089	0.25	0.062	0.451	0.045	0.498	0.053	0.046	0.102	Yes	I	TTAGGGTGGACACTGTCACTAGGTCATTTATAGATCCCGGTCCCCTGTCCTGGAGGCCCC[CG]CTTACCTTTGGGAGCGGCAGATAGGTGCCGGGCCTGCACACAGGCCTCAGGAGCCTCTGT	37	22	37505536	F	TMPRSS6;TMPRSS6	NM_001289001;NM_001289000	TSS200;5'UTR
IL5RA;IL5RA;IL5RA;IL5RA;IL5RA;IL5RA;IL5RA;IL5RA;IL5RA;IL5RA;IL5RA;IL5RA	chr3:3151341-3152853	cg23032421	0.00012	0.0089	0.407	0.102	0.065	0.016	0.084	0.031	0.02	0.306		II	TGGGAATTAACTTTTACTCATGGTGACAAGGTAAACAAGTTTTCCGTGGGTACTCTAAAG[CG]TTGCATTTCTGTTTTGTTTATGTGCCTTGTTTGGCTACAGTAGTTACTGTGCCTCTGTCT	37	3	3152038	F	IL5RA;IL5RA;IL5RA;IL5RA;IL5RA;IL5RA;IL5RA;IL5RA;IL5RA;IL5RA;IL5RA;IL5RA	NM_175727;NM_000564;NM_175724;NM_175726;NM_175725;NM_000564;NM_175728;NM_175727;NM_175725;NM_175726;NM_175728;NM_175724	5'UTR;5'UTR;1stExon;5'UTR;1stExon;1stExon;1stExon;1stExon;5'UTR;1stExon;5'UTR;5'UTR
CXorf15;CXorf15	chrX:16804000-16805486	cg06705167	0.00012	0.0089	0.208	0.052	0.036	0.005	0.04	0.006	0.005	0.13		II	GCTGTGGCCGCACGCCCTGCTGGGACTTGTAGTCCACTCCCGAGTCCCATTCCCGATCCG[CG]CAGACTCACACGGCCTCTATCTGCCCTTCGGTCTTGCTGAAGCCCAGCCCAGTATTCAAT	37	X	16804382	F	CXorf15;CXorf15	NM_018360;NM_001168683	TSS200;TSS200	chrX:16803879-16805429	Island
C21orf67;C21orf70;C21orf67	chr21:46359516-46360591	cg20451718	0.00013	0.009	0.165	0.041	0.019	0.002	0.021	0.003	0.002	0.1		II	CGCCGCTCCCGGGGAGGGGAGAGAGCCAGGAACCTCCCGCTGCGGTCCAGGGTTGCCACG[CG]GACCCCAGAGGTTCCTGAATCGCACTGAGCTCCCCGGAAAGGAAAGGACGTTCCCAGAGT	37	21	46360372	F	C21orf67;C21orf70;C21orf67	NR_027129;NM_058190;NR_027128	TSS1500;Body;TSS1500	chr21:46359647-46360423	Island
SKA1;SKA1	chr18:47900835-47901776	cg02319741	0.00013	0.0091	-0.257	0.064	0.019	0.003	0.017	0.003	-0.003	-0.131		II	TCCCTGGCTGGGCTGCGGTCAAGACTGCATGACCTGCTGAAATCTCCCCAGACTGGTTAG[CG]CGGAAAGAGCACCTCCGGGTTACCCTTTCGTCCGGAAGCCCCGCCTTCGCCGTCGCCCCG	37	18	47901255	R	SKA1;SKA1	NM_145060;NM_001039535	TSS200;TSS200	chr18:47901254-47901662	Island
C2orf3	chr2:75937320-75938507	cg20704342	0.00013	0.0091	-0.211	0.053	0.031	0.005	0.028	0.004	-0.004	-0.121		II	GGTTAGGTTGCGTGGACTGACACCTTAGAGATTTTCACGGCCTATCCGGTCTGAGTCCCA[CG]GAGAGCAGAACTCACGTGCTGTCCTTGTGCAAACCCCATCCAGAAATCAAGCGTTATGCT	37	2	75938273	F	C2orf3	NM_003203	TSS200	chr2:75937657-75938139	S_Shore
VIM;VIM-AS1	chr10:17271955-17272836	cg09873270	0.00013	0.0092	-0.292	0.073	0.049	0.011	0.042	0.007	-0.008	-0.156	Yes	II	CCCGAAGTCCCGCTGAAACCTGCCGAGGGCAGCAGGTCTGAAAGCTGCAGGCGCTAGTTG[CG]CGGAGGTGGCGCAGCTGCTCTGGAGGCGCAGAGCGAATACGTGGTGTTTGGGTGTGGCCG	37	10	17272533	R	VIM;VIM-AS1	NM_003380;NR_108061	Body;TSS1500	chr10:17270430-17272617	Island
TNFRSF19;TNFRSF19	chr13:24152683-24154288	cg10656742	0.00013	0.0092	-0.271	0.068	0.299	0.036	0.263	0.044	-0.036	-0.122	Yes	II	GTGGGAAGTCAAAACCAACACGTGAGAAACGGTGGATGCCTTGGTACCAAAGTCATGCAC[CG]TATCTTGGGTGAACGAATAGAACAATACTGCTTGCACTTTTACAGCATTCTACTGGTGGA	37	13	24152779	R	TNFRSF19;TNFRSF19	NM_018647;NM_148957	TSS1500;5'UTR	chr13:24152899-24154140	N_Shore
OBSL1;INHA	chr2:220434901-220436922	cg22065526	0.00013	0.0092	-0.339	0.085	0.251	0.045	0.213	0.047	-0.038	-0.15		II	GTGGGAGATAAGGCTCATGGCCACAGACATCTGCGTCAGAGATAGGAGGTCTCAATGCCA[CG]GGCAGGGGCAACTCGGACTGTGGGGCGTGGAAAGGACTGGGGAAGACTGGATGAGAAGGG	37	2	220436921	R	OBSL1;INHA	NM_015311;NM_002191	TSS1500;TSS200	chr2:220434859-220436179	S_Shore
C5orf35	chr5:56204799-56206537	cg12311346	0.00013	0.0092	-0.463	0.116	0.039	0.016	0.028	0.008	-0.01	-0.266		II	TTCAGAAACATTTGTCCATGTAGTTTTGCCTTTGAATGGTTGGGTCAATGAAGAGAAAAA[CG]AGTGAAAACAGGGAATCATGACACTTTGTTTTTTTACGTGTAAATATTCGCAAAACGCCC	37	5	56204834	F	C5orf35	NM_153706	TSS1500	chr5:56204962-56206344	N_Shore
FAM110B	chr8:58906666-58908047	cg13154443	0.00013	0.0092	-0.404	0.101	0.304	0.059	0.252	0.051	-0.052	-0.17		II	CAAGACGTTTGGATGGCTGGACTACCAGGTGGGGTTATCTCATTCAGGGCACAGGCTCTA[CG]TCTCCAGTGCTGAGCGATCTGCACTGGGGTGGCAGTCCGAGATCCAGCGGTATCACCGGG	37	8	58906720	R	FAM110B	NM_147189	TSS1500	chr8:58907001-58907822	N_Shore
MTHFR;MTHFR;CLCN6;CLCN6;CLCN6	chr1:11865320-11866754	cg15769395	0.00013	0.0093	-0.252	0.063	0.033	0.005	0.028	0.005	-0.005	-0.161		I	GGAACGCAGTGAAGGGGCGCGGCGCAGGTGTCAGGTTGCTGGAGAGGCGGGCCTACAGGG[CG]GAAACCACCGGCGCGGGTGACCGGAAGCCCCGCCCCCAACATGGCCGTGCCCACAGGTCT	37	1	11866072	R	MTHFR;MTHFR;CLCN6;CLCN6;CLCN6	NM_005957;NM_005957;NM_001286;NM_001256959;NR_046428	5'UTR;1stExon;TSS200;TSS200;TSS200	chr1:11865462-11866566	Island
ATL1;ATL1;ATL1	chr14:51026481-51028213	cg21107197	0.00013	0.0093	-0.187	0.047	0.034	0.004	0.031	0.004	-0.003	-0.102		I	GAGGGGAAAGGAGAGGCGAGACCCAGTATGTTCACACCGCGAGTGGGTGGGCGGTGCTCA[CG]CAGGCGGAGAAGAACGGGCGCAGCGATGCGGAAGAAATCGCGGCCCCGCCCGCCTTGCTG	37	14	51027861	R	ATL1;ATL1;ATL1	NM_181598;NM_001127713;NM_015915	Body;Body;Body	chr14:51026872-51027570	S_Shore
ABCC3;ABCC3	chr17:48711893-48712554	cg14942542	0.00013	0.0093	-0.325	0.082	0.356	0.056	0.308	0.048	-0.048	-0.135	Yes	I	TCTCCCTACGTCCCCTACTCAATGACTCATCGGCCCCACGGACTTGTTCGGGAGTGGGAG[CG]CCTGTGTATCCCAGTTCCCCCTTGGAAATAGACTCGACTCCTGGACTGTTAGCCTCGGTA	37	17	48711954	R	ABCC3;ABCC3	NM_003786;NM_001144070	TSS1500;TSS1500	chr17:48712050-48712705	N_Shore
GPX3	chr5:150399695-150400808	cg13081720	0.00013	0.0093	-0.317	0.079	0.193	0.034	0.162	0.032	-0.031	-0.161	Yes	II	TGGAGACTTCCATCAGTTCTAGGGAGCTATTAGCCCCCTTGCCCTGGCTGTAATGGAGAC[CG]CTGTGTCTGCCTCCTTTCGCACTTTGGAGCCAAAAGAGGAAGGGACCGCCTCCCACGTCC	37	5	150399890	R	GPX3	NM_002084	TSS200	chr5:150400000-150400490	N_Shore
HMMR;HMMR;NUDCD2;HMMR;HMMR	chr5:162886355-162887949	cg22001924	0.00013	0.0093	0.255	0.064	0.021	0.004	0.025	0.005	0.003	0.162		I	TCGGCCTCTCCGCTCGGGTCACTGCGCATGCGCAGGAACGCAAGCTAGCGCTTTGGTGTG[CG]TGTTCGTTTTTCCCTTTGAATGGCCGTTTACGGCACCGGCAGGCCCCGGATGAAAGAACT	37	5	162887193	R	HMMR;HMMR;NUDCD2;HMMR;HMMR	NM_001142556;NM_001142557;NM_145266;NM_012484;NM_012485	TSS1500;TSS1500;TSS200;TSS1500;TSS1500	chr5:162886779-162887242	Island
CDC14B;CDC14B;CDC14B	chr9:99328533-99329879	cg09526363	0.00013	0.0093	-0.22	0.055	0.047	0.007	0.04	0.006	-0.007	-0.139		II	GGGAAACGGGCATCTTCAAAATCGTGCAAGATTTCCTGAGATCAGCTGCCTCAGAGAAAA[CG]CTTTTAATTGTGCAAGATTTAAAGGCAACCCTCTGGTCATGCATTCCTTTAAAGGGACGG	37	9	99329801	R	CDC14B;CDC14B;CDC14B	NM_001077181;NM_003671;NM_033331	TSS1500;Body;Body	chr9:99328810-99329764	S_Shore
SOAT1;SOAT1;SOAT1;SOAT1	chr1:179262317-179263472	cg20837379	0.00014	0.0094	-0.221	0.056	0.036	0.006	0.032	0.004	-0.005	-0.127		II	TGGTGCAGGTTTTTTCCCCTTATCTAGTTTGAATGTTGCTGAAGGACGCTGGTTTTCAAA[CG]GTAAGGAATCTCCTGATAAAGGCACGAATCTTGGTGTGCAGATAAGCCAGCGATTCTTGC	37	1	179262436	F	SOAT1;SOAT1;SOAT1;SOAT1	NM_003101;NM_001252511;NM_001252512;NR_045530	TSS1500;TSS1500;TSS1500;TSS1500	chr1:179262771-179263321	N_Shore
	chr12:63025179-63026708	cg01804193	0.00013	0.0094	-0.695	0.174	0.047	0.025	0.031	0.016	-0.017	-0.353		II	GGGGGCTGCATTTCTCCCTTTATTGGTAGCTGGTTCGGCTCGCCCCTTTGCCCGACCACA[CG]CTCTTTGTAAATACAGAATAGGACAAAACGGAAAGAGTGATGTGCTGTCCCCTCCGTCTA	37	12	63026212	F				chr12:63025588-63026213	Island
ANG;RNASE4;RNASE4;RNASE4	chr14:21151949-21152905	cg06108335	0.00013	0.0094	-0.355	0.089	0.127	0.028	0.106	0.029	-0.021	-0.164		II	CTAAGGGAAATGTCACAACAGAGGAAAAGAAACAAAACAAAAAACCTTCAGAACAGCAGG[CG]GAAAAGAGAAATTCAGAGTGATAGGAAGCACCACTCAGCTACAGTGGCTCGTTGGTCTAG	37	14	21152128	F	ANG;RNASE4;RNASE4;RNASE4	NM_001145;NM_001282193;NM_001282192;NM_002937	TSS1500;TSS1500;TSS1500;TSS1500	chr14:21150918-21151224	S_Shore
F2RL1	chr5:76114227-76116169	cg00499700	0.00013	0.0094	-0.28	0.07	0.555	0.051	0.519	0.051	-0.036	-0.065		II	GTGTTCTTCCGGGCCCAGCAGGCCTCGCTGTGGCCGTGGGGGATGTTTGACCTGCGATCG[CG]CCACTGTGATCCTAACCGAGGCCCCTCTGTTTGGGGCAGCCTGGGTAGCAAAGGGAGCTT	37	5	76116088	F	F2RL1	NM_005242	Body	chr5:76115510-76116089	Island
TMEM130;TMEM130;TMEM130	chr7:98467053-98467890	cg05833635	0.00013	0.0094	-0.315	0.079	0.201	0.035	0.167	0.029	-0.034	-0.168		II	CCCGCGCGGTTTCCAGGGCAGGGCCAGCCTGGGGGGGTGGAAGCAGGAATCCAGGGGGTG[CG]GGGAGCCCCCTCCAGTGCCCAGGCGACTTTGGGGAACAAGGATGAAAGGAGAGGGGAAAG	37	7	98467183	F	TMEM130;TMEM130;TMEM130	NM_001134451;NM_152913;NM_001134450	Body;Body;Body	chr7:98467023-98468058	Island
AMOTL2	chr3:134092241-134094457	cg13041467	0.00014	0.0095	-0.358	0.09	0.076	0.018	0.06	0.011	-0.016	-0.21		I	CCTGGGGCGAGCCGGTGAGGGTAGCCCGAGGCCCGGAGAGGTCTTTAAGCATCGCGGGTC[CG]CCTCCCTCCCTCTCGAGCCCTCTTTGTTTTCCAAATACTCTAACGCTGACGTCACCGGGC	37	3	134092614	R	AMOTL2	NM_016201	5'UTR	chr3:134092257-134093741	Island
NACC2	chr9:138985755-138986503	cg14126392	0.00014	0.0095	-0.297	0.074	0.591	0.052	0.549	0.056	-0.042	-0.071		II	TGGCGGGCGGGAACACCAAGGTGCACGCGCTCCCGGAGGCAGCTCCACGGGATGGGAGTC[CG]GGCTGCCTTGGGCACCCCCGGGTCAGCACCCCCGCCACACACAGGAAGGAACGCGCAGCA	37	9	138985942	F	NACC2	NM_144653	5'UTR	chr9:138985837-138987846	Island
SERPINE2;SERPINE2;SERPINE2	chr2:224903066-224904914	cg08529333	0.00014	0.0096	-0.217	0.055	0.534	0.037	0.497	0.045	-0.036	-0.068		II	CCTCTAGTTAGGTTTCTGGGGACCCAAGGACCCAACTTTAATGACAGTAATTTATGTAGC[CG]TTAGTGTAGAATCGTCGCTAGCAGGCAGACGGCCCCAACAGCGAGGAAGAAATGTAAATC	37	2	224904837	R	SERPINE2;SERPINE2;SERPINE2	NM_001136528;NM_006216;NM_001136530	TSS1500;TSS1500;TSS1500	chr2:224903221-224904735	S_Shore
ZNF35	chr3:44689806-44690895	cg10469100	0.00014	0.0096	-0.177	0.045	0.042	0.005	0.037	0.004	-0.004	-0.107		II	ACTTAGAGCTTCCAACAGCACAATCCTCCTAAGCGCTTCTGCCCCATCCCTGGTCTGGGG[CG]ACATTGGACACCCATCGAGAGGAAAGCACCTCCGAGGTTCCTAGAGAGGCCGGCTTGGCG	37	3	44690127	F	ZNF35	NM_003420	TSS200	chr3:44690126-44690587	Island
PALLD;PALLD;PALLD	chr4:169551841-169553345	cg14841879	0.00014	0.0096	-0.239	0.06	0.128	0.019	0.111	0.017	-0.017	-0.13		II	TGGGGAGTGGCTTTAGAAATCGCCGGTGGAACTTGCCTGTTACCTTCTTACAATTCCCCC[CG]CCCCTGGGCAACGCAAAAGCCGTCCTAAGTGCGATAAGAGCATGGAGTGAAGGGAGTTAT	37	4	169552597	R	PALLD;PALLD;PALLD	NM_016081;NM_001166108;NM_001166109	Body;Body;TSS200	chr4:169552716-169552947	N_Shore
BAD;GPR137;GPR137;BAD;GPR137;GPR137	chr11:64051809-64053948	cg04056144	0.00014	0.0097	0.19	0.048	0.028	0.004	0.031	0.004	0.003	0.104		I	CGCCTCCCTCCAGCACCCCGGGCTCCGGGCCCTAGTTGCTTGGGCAACGGGAACTGTCAG[CG]ACCTGGCCCAATCACCTCTCGGAACGTCACTCGGGTAGGTCCAGAGGCGGGGTCAACCCG	37	11	64052200	F	BAD;GPR137;GPR137;BAD;GPR137;GPR137	NM_032989;NM_020155;NM_001170726;NM_004322;NM_001170880;NM_001170881	TSS200;TSS1500;Body;TSS200;TSS1500;TSS200	chr11:64052607-64053652	N_Shore
ACTN1;ACTN1;ACTN1	chr14:69444415-69444632	cg09811006	0.00014	0.0097	-0.396	0.1	0.266	0.057	0.218	0.046	-0.048	-0.181		II	AAAGGGAATGAATGTTACCATTTTTGGACATGAGCGTTCTCCCTCAAGCCCAGCCCTAAC[CG]CACTATCCAAAGGGACGCGCCATCCTGTCCCCCCCCCACCCAAAACCCCATTCCCAGATC	37	14	69444488	R	ACTN1;ACTN1;ACTN1	NM_001130004;NM_001130005;NM_001102	Body;Body;Body	chr14:69444639-69446826	N_Shore
MESP1	chr15:90293208-90294695	cg19438887	0.00014	0.0097	-0.398	0.1	0.17	0.039	0.135	0.03	-0.036	-0.209		II	CACAGAGACGGCGTCAGTTGTCCCTTGTCACTTGGGCTCCTCAGGCAGCCACTCCAGAGG[CG]AGAGGGGCATCCAGGTCTCCAACAGAGCCAGCACGTCGCCCGGAAGGAGCTGTAGGGAGA	37	15	90293408	R	MESP1	NM_018670	Body	chr15:90293221-90294733	Island
TUBB3	chr16:89988025-89989265	cg08442217	0.00014	0.0097	-0.192	0.048	0.025	0.003	0.022	0.003	-0.003	-0.103		II	GCGCGCCCGGGCCCACAAAGCTCCTTTGGACGCTCATGGCAGCCCCTTGGTGGAGGAGGT[CG]GGTGCCCACCCCCTCCCCGCCCACTGCGGAAGCCGGCGACCCACGGAGCTCGCTCTCGGC	37	16	89989115	R	TUBB3	NM_006086	TSS1500	chr16:89988830-89989746	Island
TUBB3	chr16:89988978-89990572	cg08442217	0.00014	0.0097	-0.192	0.048	0.025	0.003	0.022	0.003	-0.003	-0.103		II	GCGCGCCCGGGCCCACAAAGCTCCTTTGGACGCTCATGGCAGCCCCTTGGTGGAGGAGGT[CG]GGTGCCCACCCCCTCCCCGCCCACTGCGGAAGCCGGCGACCCACGGAGCTCGCTCTCGGC	37	16	89989115	R	TUBB3	NM_006086	TSS1500	chr16:89988830-89989746	Island
PHF12;PHF12	chr17:27278107-27279890	cg01406758	0.00014	0.0097	-0.214	0.054	0.049	0.007	0.042	0.006	-0.007	-0.143		I	CAGCTACCTGCGTACCCCGGACTCCAACTCCCAGTTTGCAACGCCAAAGGGTCTAAAGGG[CG]AACGGGGGCGCATTGCATCCTGGGAGCAAGAATCGCGATAGGTCTGATGGATTGTGGGAA	37	17	27279400	R	PHF12;PHF12	NM_001033561;NM_020889	TSS1500;TSS1500	chr17:27279335-27279669	Island
PYY;NAGS	chr17:42083062-42084963	cg05951576	0.00014	0.0097	-0.24	0.061	0.422	0.039	0.383	0.05	-0.038	-0.091		I	ACAACGCCGCCGCTGCTGTGCCATTTTTTGGCGGCGGGTCTGTGCTACGCGCTGCCGAGC[CG]GCTCCCCATGCCAGGTGAGTGCCCGCCCTGCCCGCCCAGGCGTCCTCAGAGCGTGCTACT	37	17	42083264	F	PYY;NAGS	NM_004160;NM_153006	TSS1500;Body	chr17:42082027-42084972	Island
TMEM154	chr4:153600737-153601438	cg25884488	0.00014	0.0097	-0.187	0.047	0.362	0.031	0.336	0.03	-0.026	-0.073		II	CCGGCCTCCAGCTTTTGAAACCGTCCCCGGGGCAACAGAGTCCCTTGCTCAGATGTCGTT[CG]GTATCTGGGACTGGGAGGGGTCCTGGACCACACGCATTCTCACTCTGTGATTTTGCTTAT	37	4	153601388	F	TMEM154	NM_152680	TSS200
	chr5:95170216-95171086	cg21332729	0.00014	0.0097	-0.311	0.078	0.057	0.013	0.046	0.009	-0.011	-0.186		II	CCAAGTTCGCCATGTCCCACTGCTGCCTGCACGGGAGCCTGGAGCAGAGCTGTGAGGAGC[CG]CCAGAGAGCGCAGCGCGGCGGCCCAGGACCCCGGCCCAGTGACTGCCTCGCCGCCGCCTC	37	5	95170798	R				chr5:95170617-95170855	Island
KCNK17;KCNK17	chr6:39280746-39281690	cg23833119	0.00014	0.0097	-0.27	0.068	0.477	0.046	0.429	0.055	-0.048	-0.101		II	GACTGGAGACTCTGGACGGATAAGCCACCAGGACTGCAAGACGGGGATTCTGGGCTGGCG[CG]CAGCTGTCTGGACTCTGGGCTCTTGGACGAAGGGGTGGGGAACCAAGCCAGGACCCAGGA	37	6	39280861	R	KCNK17;KCNK17	NM_031460;NM_001135111	Body;Body	chr6:39281135-39282215	N_Shore
ADHFE1	chr8:67344324-67345280	cg19283840	0.00014	0.0097	-0.23	0.058	0.036	0.005	0.032	0.006	-0.005	-0.13		II	TTACTCCGTGGGAAAATGGCCCTGAGCCCGACTGGCTTGAGGCTTAGACAGGTGACCCCG[CG]AAGCGGGTGGGCAGGCGCGGCCGAGGGGCGGGAGGCGGGCAGCCTCCGTGATTGGCCGGC	37	8	67344642	R	ADHFE1	NM_144650	TSS200	chr8:67344497-67344989	Island
SLC30A1	chr1:211750955-211751777	cg01143423	0.00014	0.0098	-0.174	0.044	0.029	0.004	0.027	0.003	-0.002	-0.083		II	ATTGGGGATTCTCTCCGTTTCCCAAGAGGGCCAAGGAATTGAATTGGGAAGCATTTCTGA[CG]CTGTTATAACCATAACCAGACAAGTCTCCAGCAAAGTTGCTGCAGCCTGTAAAGACAGCC	37	1	211750967	F	SLC30A1	NM_021194	Body	chr1:211751121-211753177	N_Shore
TMEM126A;TMEM126A	chr11:85358413-85359473	cg02947056	0.00014	0.0098	-0.184	0.046	0.022	0.003	0.02	0.003	-0.002	-0.101		II	GTCCTGGGAGGCAAGAGTAGGTGAAACGAGCACACTCTACGCCAGGCAAACAAACCTCAA[CG]CTTAGCCTCCCGGCACCTCCTAGGGCCGGAAGCTTCTCAGCCCAAAGCCGCTGCTGGCTG	37	11	85358900	F	TMEM126A;TMEM126A	NM_032273;NM_001244735	TSS200;TSS200	chr11:85358865-85359226	Island
ATP8B1	chr18:55469423-55471154	cg23629871	0.00014	0.0098	-0.366	0.092	0.229	0.043	0.191	0.046	-0.038	-0.166	Yes	II	GCGTCAAAGTTCGCCGCGTGGAGGGTGAAGAAAGAGGCTGCGCCTCAAGACTTCCAGAAA[CG]TATCCTGTGATTGCAGCCAGCAGGCTTTCTGCCGAGTCCAAACGCTATCGAGTTTTTTTG	37	18	55471095	F	ATP8B1	NM_005603	TSS1500	chr18:55469056-55471263	Island
MTA3;MTA3;MTA3;MTA3	chr2:42794941-42797036	cg15827870	0.00014	0.0098	-0.347	0.088	0.186	0.034	0.159	0.035	-0.027	-0.147		II	GCGAGGAAGGCACCCTGCTGCCTGCACTTATTTGCATCCAAGAGTTTGCATTGAGACTGG[CG]CTTGCCTACTAGGGCAGCCACAGGGGGGTTCCCCAGGGACAGAGGTAGGGAAGGAGGACC	37	2	42795321	R	MTA3;MTA3;MTA3;MTA3	NM_001282756;NM_001282756;NM_020744;NM_001282755	1stExon;5'UTR;TSS1500;5'UTR	chr2:42795847-42796230	N_Shore
REPIN1;REPIN1;REPIN1	chr7:150064860-150066978	cg07249182	0.00014	0.0098	-0.286	0.072	0.739	0.037	0.701	0.05	-0.038	-0.051		II	AAGGCAGAATACATCTTCGCAAGGCATTATTCCAATTATGCCAGACATGCCATGGATATA[CG]TAGAGAAAACACCGGAGGCAACATACCAAAATATTAAATGTAATTGACTCTACGAGGTAA	37	7	150064909	R	REPIN1;REPIN1;REPIN1	NM_001099696;NM_001099695;NM_013400	TSS1500;TSS1500;TSS1500	chr7:150065169-150066351	N_Shore
C1orf56;BNIPL;BNIPL	chr1:151019907-151021425	cg05299572	0.00014	0.0099	0.189	0.048	0.306	0.027	0.33	0.032	0.024	0.077		II	CCTGACAGCCAGCCTGCCTGCTGGGAGCCAGGAGAGTCAGCTCATTAAATCTTGAAGAAC[CG]CTGTATGCCCTTTTTCCTTCTAAGTCATGTCTGCTGCCTGTGAGCCTGGGAAGGAGTGCT	37	1	151019926	R	C1orf56;BNIPL;BNIPL	NM_017860;NM_138278;NM_001159642	TSS1500;3'UTR;3'UTR	chr1:151020162-151020627	N_Shore
PSEN2;PSEN2	chr1:227057798-227059054	cg11059171	0.00014	0.0099	-0.195	0.049	0.347	0.032	0.321	0.031	-0.026	-0.074		II	CAGGTCAGGCAGCAATTTATTCCTGTTCAATTTTATGCAGAGCTCCTGGTGGCTCTGAAG[CG]CCCTAGGGAACAGACCAGGAACATTCTCATGGTGTTAGCTCACATTGGGCCATTAGTGCT	37	1	227057917	F	PSEN2;PSEN2	NM_012486;NM_000447	TSS1500;TSS1500	chr1:227058045-227058906	N_Shore
CDKL1	chr14:50862830-50864582	cg16408805	0.00014	0.0099	-0.312	0.079	0.345	0.049	0.298	0.05	-0.047	-0.136	Yes	II	CCACTGGGCAGAGTGCCTCACACTTTATCATCCGTCCCGTTCCCAGTGCCAGCATCAATG[CG]GGTACTTGTCCTGGAAGCAGTACCCGAGGAGAGAAAATTAACACAGTGTCTATGAAACAG	37	14	50864343	F	CDKL1	NM_001282236	TSS1500	chr14:50863088-50863563	S_Shore
LOC100507002	chr17:63096245-63097424	cg13032272	0.00015	0.0099	-0.261	0.066	0.549	0.051	0.507	0.039	-0.042	-0.076		II	ATGATCGACAGGAGTCATTTCCTACCCACTTGCTTTTCTCGGGTTAGATGGGGTAACTGA[CG]CTGATAAAGTTTAAATATTAGGTTGGAGCAAAAGTAATTGTGGCTTTGCCATTTTAATGG	37	17	63096456	F	LOC100507002	NR_110801	TSS1500	chr17:63096756-63097000	N_Shore
	chr3:46853065-46854471	cg07033202	0.00014	0.0099	-0.42	0.106	0.194	0.048	0.159	0.041	-0.035	-0.179		II	CCTCCCCCTCAAACCAGGCCAGTTCTCTGCGGCTGGGCATGGCCCAGAAGCGTCACCTGA[CG]TTTAATGCTACTGTCCCTTTGGTCCATGTTGATGATAGTGTGTGTGGGATTGCCAGAGCC	37	3	46853631	F				chr3:46853727-46854138	N_Shore
DUSP1	chr5:172197346-172199137	cg02352687	0.00014	0.0099	-0.279	0.07	0.024	0.005	0.021	0.004	-0.003	-0.116		II	TCAGGGGGCTGAAATCCCGGTGAGGGGTCGCAAGGCCCCGCAGTGGATTCCAGGGTTTGG[CG]TTTGGAGGGGTGAGGGGCGACCCGCAGCGCGACTCGACGGCGCCCCCCAGGGGCCGCCCG	37	5	172199101	R	DUSP1	NM_004417	TSS1500	chr5:172197482-172199606	Island
POU6F2;POU6F2	chr7:39017297-39017921	cg13476975	0.00014	0.0099	-0.299	0.075	0.319	0.044	0.284	0.051	-0.034	-0.107		I	ATGTCATTTCATATCTACAGAAAATTCTTACGCTCTGTGGAGGTAGTGAATGTGTGTGTG[CG]TGTCTGCCGGAGGTCACATGACGGTTTCATTCTATTTGGTGGAGCAGCTTGACTTTTTTT	37	7	39017446	F	POU6F2;POU6F2	NM_001166018;NM_007252	TSS200;TSS200	chr7:39015543-39015929	S_Shore
SORBS3	chr8:22408484-22409706	cg03572859	0.00015	0.0099	-0.373	0.094	0.088	0.023	0.069	0.014	-0.019	-0.212		II	CGGCGGGAGGGATCCGTGCCCAACCCCAGGGAATCGCACCTAGCCCCTCCCCGGGGTCCG[CG]TCCCAAACTCTGGGAAGTACCTCCCACCAGCCCTCATACCAGAAAAAGCGAAATTCAAGA	37	8	22409634	F	SORBS3	NM_005775	5'UTR	chr8:22408672-22409635	Island
SNORD54;RPS20;RPS20	chr8:56986283-56987700	cg03718026	0.00015	0.0099	-0.181	0.046	0.054	0.006	0.048	0.006	-0.006	-0.107		II	GTGCACACGAACTCTGGTTTTTCCGTTGCAAATTTTGCTTTCTACATAGACCATACCATT[CG]TTGCTCTCTGAGGATGAGGTAACTTCTCTGAGCTTAGCTGACATGAGCATTGGCAGAAAT	37	8	56987420	R	SNORD54;RPS20;RPS20	NR_002437;NM_001023;NM_001146227	TSS1500;TSS1500;TSS1500	chr8:56986556-56987308	S_Shore
TACSTD2	chr1:59041829-59043451	cg16699148	0.00016	0.01	-0.26	0.066	0.268	0.038	0.235	0.038	-0.033	-0.123		II	GGCGCGTCTGGGCCGCTCTCCCGGCAGAAAGTCTAAAGAGTTTCATTGCAAAGTGTGGCT[CG]CGACTGTCGCGCTCTCCTCTATACGCGACTCCCTTTTCGTTCTTTCCCAGCCCCAGCCCT	37	1	59043255	R	TACSTD2	NM_002353	TSS200	chr1:59042013-59043295	Island
ADAM15;ADAM15;ADAM15;ADAM15;ADAM15;ADAM15	chr1:155022777-155024643	cg12719510	0.00015	0.01	-0.382	0.097	0.12	0.029	0.093	0.022	-0.027	-0.228		II	GCATGGCTTGTAGGGTTTAGTGAAGAGGATTCTCTCTAGCCTCTATTCCAGGCCTGGGGC[CG]CCAGGCACTCCTCACCCTGGTGCTGTTGCCACCAGTGCCTGGCCGAGCGGGAGGGGCCCG	37	1	155024394	R	ADAM15;ADAM15;ADAM15;ADAM15;ADAM15;ADAM15	NM_207194;NM_207196;NM_207197;NM_003815;NM_207195;NM_207191	Body;Body;Body;Body;Body;Body	chr1:155022988-155024332	S_Shore
GALNT2	chr1:230202241-230203502	cg24400608	0.00015	0.01	-0.249	0.063	0.07	0.013	0.061	0.01	-0.01	-0.139		II	ATGTTTTGCTGCAAGATTAGTGAGAAAACTGCAGCAAGCAGCAGCAAAGTCGGGTTCAAG[CG]GGCGGTTTGCACCAAAAACTCAGGTCAGTTGGCCAATAAGAGCAAGCCCGTTAAGGGTCT	37	1	230202380	F	GALNT2	NM_004481	TSS1500	chr1:230202494-230204209	N_Shore
OTUD1	chr10:23727367-23729666	cg00762662	0.00016	0.01	-0.271	0.069	0.184	0.03	0.156	0.031	-0.028	-0.154	Yes	II	TGCAAGCAGGGATGGTAGCCCATGACCAGCAGAGGCCAAACAGACTTTAAGGCAGCATTC[CG]TTCTCCACACCCATGCCGGAAGCTTTCCTGCCACGCAAGCTTTCCGAGCATGCTAACTCG	37	10	23727572	R	OTUD1	NM_001145373	TSS1500	chr10:23727836-23729523	N_Shore
LOXL4	chr10:100027349-100028627	cg07146435	0.00015	0.01	-0.496	0.126	0.222	0.055	0.172	0.057	-0.049	-0.223		II	GGACAATGTAGACGCCCTTTCTGGGAGGCCGGGGCTCAGTTCAGAGAGGTCGAGGTGGCG[CG]GTGCAGCGGTGCTCTCCTGCAGGAACAGGCGAGTCACCCAGAGTTTACTGAATACCGCCC	37	10	100028499	F	LOXL4	NM_032211	TSS1500	chr10:100028204-100028508	Island
ADRB1	chr10:115802550-115804919	cg04589904	0.00015	0.01	-0.384	0.097	0.094	0.023	0.076	0.022	-0.019	-0.197		II	CTCGAGGTTCAACAGAGGATCCTTGCAAGAACAGCGCCCAGAGAGCATTCTTGACAGATG[CG]CGCTTGGCTCCAGCAACCCGCTCTGCTGGGAAGTTTCTTCTAACCACTAACACCCACCTC	37	10	115802840	R	ADRB1	NM_000684	TSS1500	chr10:115803358-115805468	N_Shore
HSPA12A	chr10:118501117-118503097	cg26040903	0.00015	0.01	-0.272	0.069	0.241	0.035	0.209	0.033	-0.032	-0.133	Yes	I	CTCCTCCACACACACGCGCCGCTGGCACCTGTTTGGGCCTGGCCAGGCACCCCCTGGGTC[CG]CGGTGTCACCACCCTGCCTTGGCAAACGAGGGCAGTAATAGGAATCCGAGGAGCACCGTC	37	10	118502872	F	HSPA12A	NM_025015	TSS1500	chr10:118500868-118502706	S_Shore
INS;INS-IGF2;INS-IGF2	chr11:2182166-2182887	cg11208229	0.00016	0.01	0.364	0.092	0.544	0.068	0.593	0.075	0.048	0.089	Yes	II	ACCTGGGCCACTTTCCACATTAGACCAGGAGAGCTGGAGGCTGCAGGGCGGGGCTCTTTG[CG]CTGCTGTCCCCAGACCCCTGTCCCCACACCCCTGTCCCCACACCCCTGTCCCCACACCCC	37	11	2182795	R	INS;INS-IGF2;INS-IGF2	NM_000207;NR_003512;NM_001042376	TSS1500;TSS1500;TSS1500
CLP1;CLP1	chr11:57424602-57425519	cg27258272	0.00015	0.01	-0.174	0.044	0.224	0.021	0.203	0.02	-0.02	-0.092		II	AAGCACTGTGTCAGGTGGGAGATGACAGCTTGGTGAAACCTCTGTCAGGCTGTCTTCCTC[CG]CTTTCTCTATCCCTGGGTTTCCCCCTGCCTAAAAAGGATTTTGTGCTTCGTGGCTTGTCC	37	11	57424773	R	CLP1;CLP1	NM_001142597;NM_006831	TSS1500;TSS1500	chr11:57424937-57425262	N_Shore
BCDIN3D-AS1;BCDIN3D-AS1;BCDIN3D-AS1;NCKAP5L	chr12:50221263-50222790	cg06335364	0.00015	0.01	-0.348	0.088	0.104	0.027	0.086	0.017	-0.018	-0.177		II	CAGGCCTGTGGGAGGTGAGGGCCCTCTGTGCCCTTGGGGCCGTGCCAGGACTGGAGATAA[CG]CGGGACCTTGGGCCCAGGACAGGGAGAGGGGAGCTAGGATCCGGGCAGCCGCTTTCTTAG	37	12	50221272	R	BCDIN3D-AS1;BCDIN3D-AS1;BCDIN3D-AS1;NCKAP5L	NR_027499;NR_027501;NR_027500;NM_001037806	TSS1500;TSS1500;TSS1500;5'UTR	chr12:50221558-50222609	N_Shore
PAWR	chr12:80083149-80085772	cg25337414	0.00015	0.01	-0.292	0.074	0.089	0.019	0.077	0.015	-0.013	-0.143	Yes	II	TCTGCCTCTCCTCTTTACAGAGAATGAATTTAGCAGCAAAGCTCCCTACCAAAGTACTAA[CG]CTGCACTGATGCTAATTTGAGATGAGCTGGGGCAGTGATTGTCTCTATTTTTTCATTATT	37	12	80085619	F	PAWR	NM_002583	TSS1500	chr12:80083531-80085154	S_Shore
CAMKK2;CAMKK2;CAMKK2;CAMKK2;CAMKK2;CAMKK2;CAMKK2;CAMKK2;CAMKK2;CAMKK2;CAMKK2;CAMKK2;CAMKK2	chr12:121733514-121735643	cg13285862	0.00015	0.01	-0.315	0.08	0.085	0.02	0.069	0.012	-0.016	-0.187		II	ACAGCATATTCTTCCCATTCTCCCCTTTTTGGCACTTACTTTGCTGGAGCCTTAAGTGTG[CG]TTGGATCCCCCAGCTGGATAACAGCACTGTGCGGGGAAGAGGAGAAACGAAGACCTGGAG	37	12	121735363	R	CAMKK2;CAMKK2;CAMKK2;CAMKK2;CAMKK2;CAMKK2;CAMKK2;CAMKK2;CAMKK2;CAMKK2;CAMKK2;CAMKK2;CAMKK2	NM_172215;NM_172216;NM_006549;NM_153500;NM_172214;NM_172226;NM_153499;NM_153500;NM_172216;NM_172215;NM_172214;NM_153499;NM_006549	1stExon;5'UTR;5'UTR;1stExon;5'UTR;TSS1500;1stExon;5'UTR;1stExon;5'UTR;1stExon;5'UTR;1stExon	chr12:121734045-121735169	S_Shore
HNF1B;HNF1B	chr17:36105178-36105503	cg19378036	0.00016	0.01	-0.426	0.108	0.149	0.038	0.12	0.033	-0.03	-0.198		I	GACTTGTTAAGCCAGTGCCTTGCAGCCTAGGCGCGGGGCTTTTCCACCGGTTCTCAGTTC[CG]CTTTAGTCCAGAGAGAAGACACTACGCTTCGGGGTTCAGGTGAGAGCCAGAGGAAGCTGG	37	17	36105364	F	HNF1B;HNF1B	NM_001165923;NM_000458	TSS1500;TSS1500	chr17:36105334-36105583	Island
HNF1B;HNF1B	chr17:36105248-36105894	cg19378036	0.00016	0.01	-0.426	0.108	0.149	0.038	0.12	0.033	-0.03	-0.198		I	GACTTGTTAAGCCAGTGCCTTGCAGCCTAGGCGCGGGGCTTTTCCACCGGTTCTCAGTTC[CG]CTTTAGTCCAGAGAGAAGACACTACGCTTCGGGGTTCAGGTGAGAGCCAGAGGAAGCTGG	37	17	36105364	F	HNF1B;HNF1B	NM_001165923;NM_000458	TSS1500;TSS1500	chr17:36105334-36105583	Island
NAGS	chr17:42083062-42084963	cg04614296	0.00015	0.01	-0.315	0.08	0.119	0.024	0.101	0.022	-0.018	-0.148		I	AGTAAGGATAAAGGGGTCAGAGAAAAGAGAGGTCCGTGGGGGTAGGGGGGCAGTCCGTGC[CG]GCTGTGGGCCAGGCTCACCCGCTGACTCCGGACACAGGTCCTGAGTAACGTGAACCTGCC	37	17	42083858	F	NAGS	NM_153006	Body	chr17:42082027-42084972	Island
CYS1	chr2:10219079-10220894	cg23153655	0.00015	0.01	0.341	0.086	0.179	0.035	0.212	0.042	0.033	0.182		II	GCTGAACCCTGCGGGGGGCCCGGCTGAGTTTGTTCATTTATGGAAACGCTCCCCAGACGA[CG]CTCGCCGGGCCCGTGGGAGGCCGCGGGAGCTTGGGGGGACTTCCCAAAGCCTGAGCCCCC	37	2	10220816	R	CYS1	NM_001037160	TSS1500	chr2:10219802-10221016	Island
C2orf18	chr2:26986777-26988008	cg01166564	0.00015	0.01	-0.161	0.041	0.044	0.005	0.04	0.004	-0.005	-0.105		I	CCCAAGGGATGCGAGGCCCGGGGAAATGCGGAGCGGGGCTGCGCCCCGGACGGGGGGATC[CG]AGCCCCGGCTTTGATTTGCTGTACAGCCTCCGCTCCTGTTTCCACGTCTTTTAACAGGAG	37	2	26987492	F	C2orf18	NM_017877	Body	chr2:26987030-26987500	Island
SPEG	chr2:220348286-220348626	cg11841522	0.00016	0.01	0.246	0.062	0.513	0.044	0.548	0.043	0.035	0.068		II	ACCAGCCCCCACTCGAGAACCGGGGCCTGCAAAAGAGCAGCAGCTTCTCCCAGGGTGAGG[CG]GAGCCCCGGGGCCGGCACCGCCGAGCGGGGGCGCCCCTCGAGATCCCCGTGGCCAGGCTT	37	2	220348592	R	SPEG	NM_005876	Body	chr2:220348955-220349784	N_Shore
JAG1	chr20:10651989-10652652	cg00151922	0.00015	0.01	-0.368	0.093	0.316	0.057	0.262	0.059	-0.054	-0.17	Yes	II	TTGATAACTGTCTTATCTCACCCACAGCAGAGGGCACTTTATAATGCCAGCTCCTGTAAT[CG]TGGATTTTAAGAGCCACCCCAAGCTTCATACACAGACACAGCCAGATAGTCTCCCCTCTG	37	20	10652103	R	JAG1	NM_000214	Body	chr20:10652573-10655611	N_Shore
	chr21:38935698-38937554	cg23474190	0.00015	0.01	-0.466	0.118	0.065	0.022	0.049	0.014	-0.015	-0.239		II	CTGCCACCACCGAGTGCCTCCAGTTAGGAACTGGTTTGTGAAATTCATTACCCTATGAGA[CG]AGTTTTATCTCTGTTTCACTCAAGAGGATTCTGAGGCTCAGGAGGTTGTGAATGACTCGG	37	21	38937109	F				chr21:38935854-38936546	S_Shore
IQSEC1;IQSEC1	chr3:13008514-13009766	cg05278650	0.00015	0.01	-0.551	0.139	0.292	0.076	0.232	0.066	-0.06	-0.205		I	CCACCCGCCACGCGATCACGTCGGGGCTCCTGGTCCAGCGTCCGCCGGCTCCCGCGGCTC[CG]GCCCCAAGTCCGAGCCCCAGGCCAGCCAAGCCCGCCCCTCCGCCGCCGCCCGCTTGGCGC	37	3	13009132	F	IQSEC1;IQSEC1	NM_001134382;NM_014869	Body;TSS200	chr3:13008648-13009210	Island
MITF;MITF;MITF	chr3:69914864-69915663	cg13151171	0.00015	0.01	-0.387	0.098	0.225	0.052	0.191	0.044	-0.035	-0.153		II	TGGGTAAGGCTAAATAAGCTTCCCGAGGTGCTTGCCTGGCTGCTGGGCTGCCTCCCTGGC[CG]TGCCTGGGTCCTTGAGTAGCCCTCATTGTGGTGTGAGGCAGCGTTTTTGTCCTGCAGGTA	37	3	69915189	R	MITF;MITF;MITF	NM_198159;NM_006722;NM_198177	Body;Body;TSS1500
	chr3:107148626-107149227	cg01208908	0.00015	0.01	-0.247	0.063	0.04	0.006	0.035	0.007	-0.005	-0.126		II	TTCCAGGACTACGCAGTAGCCAGACGACTCTCTAAGAACATGGGTTTCCGCAGTCAGCTC[CG]ACTGCCTCGTTTTAATGCAGTTTTTCGCCATTGTAGGAGAGCATGCTGGATCGAAGAGGA	37	3	107149061	F				chr3:107149820-107150910	N_Shore
RBP1;RBP1;RBP1	chr3:139257675-139258120	cg13099330	0.00015	0.01	-0.428	0.108	0.127	0.033	0.103	0.03	-0.024	-0.188		II	CCTGCACGATCTCTTTGTCTGGCTTCAGCAAGTTGGCGATTTTGCGCAAGGCCACATTGA[CG]TCTGCGGTGGGGGTTGAACGGGGAGAGAGAGAGCGCCAGAGAGTTGGCAGGGAAACTCAG	37	3	139257799	R	RBP1;RBP1;RBP1	NM_002899;NM_001130992;NM_001130993	Body;Body;Body	chr3:139257712-139257949	Island
C4orf33;C4orf33	chr4:130017013-130017675	cg23705290	0.00015	0.01	0.391	0.099	0.187	0.047	0.226	0.031	0.038	0.205		II	CTTTCTTTCCTAGAAAAATCAAGCGTCTTAGCTTCAGTGTTCTAAGCCCCTCCCCCAGAA[CG]TGTAGGCAGCTGGGTGGAGCCTAAAGCCGAGCCCTCTCCTGTGACCTCGGCTGAAAAGAA	37	4	130017275	R	C4orf33;C4orf33	NM_001099783;NM_173487	TSS200;5'UTR	chr4:130014349-130014899	S_Shelf
FOXQ1	chr6:1311109-1312988	cg24235399	0.00016	0.01	-0.268	0.068	0.058	0.011	0.05	0.009	-0.009	-0.151		II	GGAGCTCATAGGAAGGGGCACAGCACAAGGCTCCCGAAAGAGGTCACTGCAAGTGTCCTG[CG]CAATTTCTGTTCAGCACCTCTGCAGTGACGACAGGGGTTTGCTTTCGTAAGCAGCATCGT	37	6	1311740	F	FOXQ1	NM_033260	TSS1500	chr6:1311068-1314220	Island
	chr6:159290205-159291487	cg05103992	0.00015	0.01	-0.233	0.059	0.108	0.018	0.096	0.013	-0.012	-0.107		I	GCACGATAACACATTAGAGGGCTGGTTTAGCAAAGGGCAAGGTAGAGTTGGCATTAGACG[CG]CTTGCAAAGGGAGGCGGGCAAGAGCTTCAAGACGCGAATGACACTTGAGCAGCCTGGGCT	37	6	159290440	F				chr6:159290673-159291195	N_Shore
PURG;WRN	chr8:30890334-30892278	cg20786280	0.00015	0.01	0.382	0.097	0.186	0.038	0.225	0.054	0.039	0.21		II	ATTTCCCAGTTGCCTTGGGGAGTGCTCCTTCAGCCTTGGTTACAAGCAGGTTTTTAAAGG[CG]AAGGGGAAGAGTGGGCTGAGACAAAGTTGGTCAGGAATTGTTATTGGTTTACAGAGATAC	37	8	30892276	R	PURG;WRN	NM_001015508;NM_000553	TSS1500;5'UTR
NACC2	chr9:138985755-138986503	cg03587907	0.00016	0.01	-0.398	0.101	0.328	0.064	0.277	0.063	-0.051	-0.155		II	GCCAACTCCAGGGACCCGGCCTCGCGGCCTTCAGACCCACAGGTTTAAGCGGCTCCACGA[CG]AGAGTCCAAGACCAAACTTCCCCCAGAGCCTGGCAGAGGGGCTGGGAGGTGACCTCTGAC	37	9	138986185	F	NACC2	NM_144653	5'UTR	chr9:138985837-138987846	Island
FBXO44;FBXO2;FBXO44;FBXO44;FBXO44	chr1:11714107-11715395	cg01420388	0.00017	0.011	-0.272	0.069	0.313	0.041	0.273	0.039	-0.04	-0.127		II	CGCCAGACCAAGATAGCAGAGAGACGTGCTCTTTGGAGACCGCCTCTAGGGCTTCGCTGG[CG]TGAAAGTTTGCCGCGCCAGGTCTCCGGGTCCCCTCGCTCTCTGACGCCCCTCTGTGCAGC	37	1	11714254	R	FBXO44;FBXO2;FBXO44;FBXO44;FBXO44	NM_183413;NM_012168;NM_033182;NM_183412;NM_001014765	TSS1500;Body;TSS1500;TSS200;TSS1500	chr1:11714217-11715304	Island
SYF2;SYF2	chr1:25558384-25559724	cg22856539	0.00018	0.011	0.275	0.07	0.032	0.006	0.036	0.007	0.004	0.137		I	CACTTCCGGCAACAAGATAGAGCACTTCCGTCAACCTTCAGACAAACGGGCCGATACGTA[CG]AATGGGCTACCATAAGCCCCGCCCCTTCCGGGAGGTCTCCGGAAGTTGGGACCCTTTTAG	37	1	25559038	F	SYF2;SYF2	NM_207170;NM_015484	TSS200;TSS200	chr1:25558563-25559178	Island
	chr1:26946584-26948337	cg16678185	0.00016	0.011	0.184	0.047	0.059	0.007	0.065	0.007	0.006	0.106		I	AAGTTTTCTGACAGGAAACCGGTCAGTTCTTGTGTCTCTCAGCTCTGGTTCCCACGGCCC[CG]GCGGCAGCTGCGCCCCCGACGCCCCTCTCGGAGCCCCGCAGGGGCGCAGAGCACTGTGGG	37	1	26946851	R				chr1:26946844-26948076	Island
RRAGC;RRAGC	chr1:39324397-39325994	cg18528571	0.00017	0.011	-0.174	0.044	0.025	0.003	0.023	0.003	-0.002	-0.082		I	ACTCGAGAGCAGCAGGGTAGGTGGTGCCCCGTCACGTGCCGGAATCACCTGACTCAGAGC[CG]CGGAGGGGGGAGGAGGAGTCACGAGGAGGGCGGCCCGGCCGCGCCTCTAGCCCCGGCTCG	37	1	39325579	R	RRAGC;RRAGC	NM_022157;NM_001271851	TSS200;TSS200	chr1:39324815-39325721	Island
KIAA1383	chr1:232940801-232942031	cg16430166	0.00018	0.011	-0.274	0.07	0.149	0.029	0.127	0.02	-0.022	-0.147		I	TCCTGACGGCCCCGGCGCTCCCGCCGCCGAACCGTGGCCCGGTGTCATCCGCTTCGGTCG[CG]GCAAGTCCTGCCTCTTCCGCCTGCAGCCTGCTACCCTGCACTGCCGGCTCCTGCGGACCC	37	1	232941468	F	KIAA1383	NM_019090	1stExon	chr1:232941054-232941707	Island
ZNF496	chr1:247496098-247496689	cg13911707	0.00016	0.011	-0.27	0.069	0.259	0.035	0.225	0.033	-0.034	-0.13		II	GCCACTTCCTCCTCTGAACTGCTGGAATAATCACTTCTGACTAGCAGAGTTACTGGGAGC[CG]CTGTTTGTCAGTGTTCACATTCTGACTTTAGCAGGAGATGGAGCGAGCGAAGGAGTGAAG	37	1	247496404	R	ZNF496	NM_032752	TSS1500	chr1:247494249-247495840	S_Shore
NET1;NET1	chr10:5488157-5488970	cg27021181	0.00018	0.011	-0.355	0.091	0.216	0.04	0.178	0.046	-0.037	-0.173	Yes	II	ATGCAATAGGGTTTTATGGGAAAAGTCTGCCTGTCTGTGACTAAGCACCAGAGTAGATAA[CG]TAACAATTTGTTTTACTTCGGGAATGCATTTTAAATCAGGAAGAGAAGTTTCTGTCCTAC	37	10	5488346	F	NET1;NET1	NM_001047160;NM_005863	Body;TSS200	chr10:5488484-5488686	N_Shore
PDLIM1	chr10:97049450-97049667	cg18389639	0.00018	0.011	-0.38	0.097	0.429	0.073	0.365	0.053	-0.064	-0.148	Yes	II	CAGGCAAGGAGTGGCCATGGGTGGGGAGAAAGGGGACTTCTTTTTCTCCCTTTCCTCATT[CG]AGGTACTTACTGAGTCTCTTCTTGGTGCCCAAGCACTGAACGTGACATCTCTTAGTGGGA	37	10	97049610	F	PDLIM1	NM_020992	Body	chr10:97050185-97051124	N_Shore
YAP1;YAP1;YAP1;YAP1;YAP1;YAP1;YAP1;YAP1;YAP1	chr11:101981347-101983167	cg20988436	0.00018	0.011	-0.411	0.105	0.603	0.073	0.535	0.083	-0.068	-0.113		II	ACAGTCGGCTGAAACGCTTTTGAATTAGCCACATCTGTACGTTGCGCAGGAACTGAGTTG[CG]CTTTACAGTACCGAGGTTTTAACACAAGCCTTTGATAATACACTGCAGGTTGACTCATAG	37	11	101982833	R	YAP1;YAP1;YAP1;YAP1;YAP1;YAP1;YAP1;YAP1;YAP1	NM_001195045;NM_006106;NM_001130145;NM_001282099;NM_001282098;NM_001282100;NM_001195044;NM_001282097;NM_001282101	TSS1500;Body;Body;Body;Body;Body;Body;Body;Body	chr11:101980632-101982330	S_Shore
MRPL51;NCAPD2	chr12:6602118-6603546	cg22237777	0.00018	0.011	-0.211	0.054	0.027	0.004	0.024	0.003	-0.003	-0.118		II	TCTAACTCCCAGCGTGGACTTGCCTCCTTTCCTGGGGGTGACTGAATGCCCAGCCAGGGA[CG]CGACGTCTCTGGCCAGCAGAAATACGGCCTCCTCCCCGCCGACTGGGCAAAGGGGGACCT	37	12	6602920	R	MRPL51;NCAPD2	NM_016497;NM_014865	TSS1500;TSS1500	chr12:6602919-6603306	Island
NR4A1;NR4A1;NR4A1;NR4A1	chr12:52444186-52445843	cg10635593	0.00018	0.011	-0.352	0.09	0.122	0.028	0.098	0.021	-0.024	-0.2		II	AAACCAAGTTCAGCTTGTGGAGCGGAGCCAGAGCTGTTGGCCGAGCTTGGGCCTGGCCAA[CG]CCTGCCCTCGGGAAGGTCCTGTGTAGGGAGACTGCCTGGAGGGACTAAGCGAGGGCTCTA	37	12	52444443	R	NR4A1;NR4A1;NR4A1;NR4A1	NM_002135;NM_173157;NM_001202234;NM_001202233	TSS1500;TSS1500;Body;Body	chr12:52444553-52445421	N_Shore
XRCC6BP1	chr12:58334716-58335965	cg01207623	0.00016	0.011	-0.26	0.066	0.023	0.004	0.019	0.004	-0.004	-0.156		II	TAGTTGGTTCCTACATTTTGAGGATTTTGATGTGACTAGTCATTCTTTATAGTTTTAAAA[CG]TTTCTGAAAAACACTGCTTTCAATATGGCCAGAGGCATCTTTGGGCAGAGTGGATCTGAG	37	12	58334833	F	XRCC6BP1	NM_033276	TSS1500
ELK3	chr12:96587459-96588573	cg26911787	0.00017	0.011	-0.317	0.081	0.354	0.052	0.308	0.057	-0.045	-0.128	Yes	II	GGGCTGGCTTTTAAAACACCGAAAACCCAGACAGGAACGGTGTCCATCTCCAACCCCAGA[CG]GAAACTGTGCCCGCACCCACAAGAAAAGCAGTCCTTTGCCCAGAGCAACCAAACCCTGAA	37	12	96587734	F	ELK3	NM_005230	TSS1500	chr12:96587839-96588090	N_Shore
RASL11A;RASL11A	chr13:27844488-27845844	cg06611744	0.00018	0.011	-0.205	0.052	0.039	0.006	0.035	0.004	-0.005	-0.125		II	CTGTCCCATTGTTGCAGAAACATCCAACTGATTGCACTTTTTCTTCTTCTCTCGTCAACT[CG]TAACTCCTATCTCAAGTTCACCCACAGGTCTAGTGACTCCGGCTGGCTGCTGCGGGGCGA	37	13	27844618	R	RASL11A;RASL11A	NM_206827;NM_206827	1stExon;5'UTR	chr13:27844658-27845525	N_Shore
AKAP5	chr14:64931644-64933087	cg18807466	0.00018	0.011	-0.226	0.058	0.046	0.007	0.039	0.007	-0.007	-0.157		II	CTGAAGCTGGGTTATCTGTTCCACGCCCCCGGCATTTTCCTTTTTGAGTACTTTATCCTG[CG]CTCTGTCTCCTGCCATAAGGGGCGTCAAGCCAGAATTCGAGATTCCTTCCTCCAGGAGGA	37	14	64932715	F	AKAP5	NM_004857	5'UTR	chr14:64931879-64932542	S_Shore
EIF2B2	chr14:75468982-75470273	cg16587158	0.00018	0.011	-0.171	0.044	0.028	0.003	0.025	0.003	-0.003	-0.111		I	ACCGTCGGCTGAGCCAAGAAAGGCCGCTTCCGATCCTCCAGCCCCCGAGGCGCGGGGGCG[CG]CGGACGCCCGGTTATAACTGAACAACCCGAGCCCCACGTCTCTGATTGGCTCAGGCAGAG	37	14	75469461	F	EIF2B2	NM_014239	TSS200	chr14:75469315-75469882	Island
ZBTB42	chr14:105266531-105267753	cg23985941	0.00018	0.011	-0.164	0.042	0.477	0.03	0.449	0.034	-0.028	-0.059		I	GGCGCCCTGCGAGGTGGCGGGAGGCCAGGGTCCCGGGTTTACCCTCGGGTGACTGCCCAA[CG]CGGGCTGGGATACAAGCGGACCCTCGGAAGGGTTCCTTTTGCAGACTGGCGCAGTAAGGA	37	14	105266545	R	ZBTB42	NM_001137601	TSS1500	chr14:105266444-105267838	Island
PAK6;PAK6;PAK6;PAK6	chr15:40530695-40532045	cg05463392	0.00016	0.011	-0.229	0.058	0.021	0.003	0.018	0.003	-0.003	-0.148		I	TTTGTAAATTCAGTGGGTTTTTTGTGTCAATGACATCACCTTCCTCCCCATGGCAACCCC[CG]ACGATATCAAAATTGCCAAGCAACGTTGGAGCAGCTCGGCGCCCCAAACGAGCAGGTCGA	37	15	40531245	F	PAK6;PAK6;PAK6;PAK6	NM_020168;NM_001276718;NM_001128629;NM_001128628	TSS1500;TSS200;5'UTR;5'UTR	chr15:40531244-40531589	Island
USP3	chr15:63795292-63797567	cg24679423	0.00017	0.011	-0.421	0.108	0.07	0.022	0.055	0.014	-0.015	-0.22		II	GATTGCCACATCAGTCTTCCCCCTCCTCCTGCTCGCCTTCTGGCCCCGAGGCTCCTTCGC[CG]GGTTTTACAAGGAGCCCCAACTTGGAAGCAATATTTGTAATAGCCCCGGACGTCCTCAAG	37	15	63795662	F	USP3	NM_006537	TSS1500	chr15:63796129-63797638	N_Shore
RPP25	chr15:75250546-75251343	cg02696790	0.00018	0.011	-0.296	0.076	0.022	0.005	0.019	0.004	-0.003	-0.127		II	AGCAGCTCTCAGTCCCTGCTGTTCAAAACCAGGGTTTACTTCCTTGTCACTTCTTGGGAG[CG]GCCCTCGGTCCCTGCTGTTCAGAACCGGGATTTACCCTCTTACCACTTCCTGGGAGTGGC	37	15	75250997	R	RPP25	NM_017793	TSS1500	chr15:75251467-75251773	N_Shore
TM6SF1;TM6SF1	chr15:83775582-83776723	cg17604209	0.00017	0.011	0.195	0.05	0.039	0.005	0.044	0.004	0.005	0.125		I	CCAGGCGCGGGGGACGGCTGCGGGCTGGGAGGGCGCGCGGAGGAGACACCGCTGAGGGGA[CG]CCGCTGAGGGCGCCACGCGGGGGGCGCGGCTGAGGCGCCTCGAAGGGCAAGCGCCAAGGG	37	15	83776296	R	TM6SF1;TM6SF1	NM_001144903;NM_023003	TSS200;TSS200	chr15:83775861-83776922	Island
WSCD1	chr17:5973914-5974653	cg22028012	0.00018	0.011	-0.244	0.062	0.042	0.008	0.036	0.006	-0.006	-0.136		II	GTAGAGCTTTGCGTCTTCGTAGGTGTGGACGGAGACTCACGACTGAAGGTTGCTAAATTG[CG]TTTTTCTTGGCTACTCAGGAGCGTACGTACCTGGCTGGGTCCCCTGCCTCCGGGTAACCT	37	17	5974582	F	WSCD1	NM_015253	5'UTR	chr17:5973315-5974449	S_Shore
FAM83G;SLC5A10;SLC5A10;SLC5A10;SLC5A10;SLC5A10	chr17:18907146-18908684	cg09845166	0.00018	0.011	-0.247	0.063	0.063	0.012	0.054	0.008	-0.009	-0.15		II	CGCCCGGGGCGGGGCCGGAAGCTGATTCACCCCTCGACAGACAGACAGACCTGGGGCGGA[CG]CACTGCCCACGGTCCCCTGGTGCCCGAATTCCGAAAATATCAGAGGCCTAAGCCCAAGAG	37	17	18908209	F	FAM83G;SLC5A10;SLC5A10;SLC5A10;SLC5A10;SLC5A10	NM_001039999;NM_001042450;NM_001270649;NM_001270648;NM_152351;NM_001282417	TSS200;Body;Body;Body;Body;Body	chr17:18906909-18908243	Island
ACACA;TADA2A;ACACA;TADA2A;TADA2A	chr17:35766404-35767724	cg06899192	0.00017	0.011	-0.231	0.059	0.034	0.005	0.03	0.006	-0.004	-0.113		I	GGCGGCTCTTTGGCGCGGATTAGGGGGTCTCGGCGAGGTGAGGCGCCAGGCAGCGCTGGG[CG]GGCGGGCGGGTGGCGGAGCGCGAGCCCCTCTAGCGGGACTAGGGAGAAGCGGGGGCCACG	37	17	35767064	R	ACACA;TADA2A;ACACA;TADA2A;TADA2A	NM_198839;NM_001488;NM_198834;NM_001166105;NM_133439	TSS200;TSS1500;TSS200;5'UTR;TSS1500	chr17:35766664-35767335	Island
SKA2;SKA2;SKA2;SKA2;PRR11	chr17:57231940-57233330	cg20104110	0.00017	0.011	-0.2	0.051	0.035	0.005	0.031	0.004	-0.004	-0.11		II	GGAGACTGGGTAACGCCCCTCTGCATGAGACACATTTTCCTGTTGGGCAAAGGCACAAAA[CG]CCGCAGGAGGATTGGCTGCTGTGCAAATTTTTTTTTCCATTGGCTGCCCCCTCCTCTCTA	37	17	57232722	R	SKA2;SKA2;SKA2;SKA2;PRR11	NM_001100595;NM_001100595;NM_182620;NM_182620;NM_018304	1stExon;5'UTR;1stExon;5'UTR;TSS200	chr17:57231855-57232655	S_Shore
	chr17:79485835-79487010	cg09201238	0.00018	0.011	-0.192	0.049	0.416	0.032	0.392	0.036	-0.024	-0.057		II	GAGGCACCCACAGAGGACCCCAACACGAGGACCCTGGCCCTGGGTGCGGGGCGTTTTTCC[CG]CACTCTGCTCCCCTAGCAGATGGCCCCTGCTAAGCACCAGCTCCCAGAAAAGGAAAGGAA	37	17	79486912	F				chr17:79485599-79486913	Island
HOOK2;HOOK2	chr19:12885592-12886796	cg07072166	0.00017	0.011	0.205	0.052	0.039	0.006	0.044	0.006	0.005	0.126		I	GCGCAGGCCCCGCCCCGCCCCCAAGCCCAGGCTCCGCCTCGGAACGTAATCTCCTCCCTA[CG]CCCGCTCTTGCCTCCAGCCCCGCCATCTTGGATCCGGGCACCGTTCGGGCGCCCGCCCTG	37	19	12886455	F	HOOK2;HOOK2	NM_001100176;NM_013312	TSS200;TSS200	chr19:12885756-12886519	Island
IL12RB1;MAST3	chr19:18209484-18210234	cg23183121	0.00018	0.011	-0.259	0.066	0.101	0.017	0.086	0.015	-0.015	-0.145		I	AGTGTTCTGCAACCTCTGGAGCTGCCCTCCTAGAAACCCCAACCTGTTGGGGGAGGTAGA[CG]CCAGAGCAGCGGTGACCCCACGGAGTGATCAGTTGTGATAAGGGACTCACAGCAAGTGAA	37	19	18209679	F	IL12RB1;MAST3	NM_001290024;NM_015016	TSS200;Body	chr19:18209911-18210268	N_Shore
TMEM91;TMEM91;TMEM91;TMEM91;TMEM91;TMEM91;TMEM91;TMEM91;TMEM91;TMEM91	chr19:41882291-41883026	cg08136809	0.00018	0.011	-0.294	0.075	0.065	0.014	0.056	0.012	-0.008	-0.129		I	CAGAGCCTGGGAAGCCGTCGCCCCGCCCCGTCCCCGCCCCCGCGCGCAGCGGGCCCGGGG[CG]CTGAGACCCGCGTAGAGCAAAGCGCAAGGTCCCAGCGCCCCTTGGATCCTCGGTGGCAGG	37	19	41882642	F	TMEM91;TMEM91;TMEM91;TMEM91;TMEM91;TMEM91;TMEM91;TMEM91;TMEM91;TMEM91	NM_001098824;NM_001098823;NM_001098825;NM_001098822;NM_001098823;NM_001042595;NM_001098822;NM_001098821;NM_001098821;NM_001098824	1stExon;1stExon;5'UTR;1stExon;5'UTR;TSS1500;5'UTR;5'UTR;1stExon;5'UTR	chr19:41882507-41882773	Island
	chr19:48824676-48825668	cg04655299	0.00017	0.011	-0.273	0.07	0.026	0.005	0.021	0.004	-0.005	-0.176		II	CCAGGGTACCCAAGCCTGGCGCCGATCCCACTCAGGGAACTTGATTCTGAGTCCTAGACT[CG]TGTTTTTCACCTCCCCGGCTCAAGTTTCCATCTTCCTAGCCCCTGGCTCCCCCTAGTCCT	37	19	48825620	R				chr19:48824529-48825493	S_Shore
ZNF613;ZNF613	chr19:52429785-52431149	cg00008033	0.00018	0.011	-0.219	0.056	0.051	0.009	0.044	0.006	-0.006	-0.127		II	TCCCAGAGTCGCCTTATTTATTCCTTCCAGAATTTTAGGCACTTGGTTCTCCGAAAGCCC[CG]ACGTTAAGATTGACTCCACCTACAGCAGAGGGAAGGCCCTTCTTCTCTCTTAAGGAAAAT	37	19	52429980	R	ZNF613;ZNF613	NM_024840;NM_001031721	TSS1500;TSS1500
	chr2:171626589-171628203	cg04585364	0.00018	0.011	-0.324	0.083	0.164	0.032	0.136	0.028	-0.028	-0.169		II	TTGGAAAATTAGTTAAGACATCACTACTAGCTAGATATAACTTGCTAGCCATACAAATTT[CG]ATGGAATTTGGACAAATCATTTATATTCCCGGGCCTTATTCTCATCTTATGAGATGATGA	37	2	171628203	R				chr2:171627225-171628062	S_Shore
FITM2	chr20:42939069-42940286	cg18725681	0.00017	0.011	-0.218	0.056	0.844	0.023	0.82	0.023	-0.024	-0.028	Yes	II	TTCTTGGAGCCTCGGAGACACCTCTGCCATCTGAGTCTTAGTTTTCTCATCTGTAAAATG[CG]AGAGACAAGAGGAGATCAACCTTTCCCAAAAGCTAGTTTATGAGCTCAGGGGTTCATTAC	37	20	42940213	R	FITM2	NM_001080472	TSS1500	chr20:42939450-42940043	S_Shore
OSBP2	chr22:31090765-31091394	cg23331322	0.00017	0.011	-0.345	0.088	0.217	0.042	0.183	0.04	-0.034	-0.155	Yes	II	GGGGTCGCGGCCGGGGTCAGAGTCAAGCTCAGGTGTAGGGGCTGGGCCCTTCACTAAGGC[CG]CATCGGAGCCGCTCTCCCGGGCGGTGGGGAGCGCGACCTTTCTCAGACCCGAGTCAGGAT	37	22	31091262	R	OSBP2	NM_030758	1stExon	chr22:31090200-31091334	Island
	chr3:13492822-13493966	cg10962070	0.00018	0.011	-0.274	0.07	0.091	0.018	0.077	0.013	-0.014	-0.158	Yes	II	AAGTGTGGCATCAAATGCTGCCAAGGTTGTGGAACAACTGGAACTCCCATACACGGCAGG[CG]TGAGTTTGATCTCAAGTGAGTCCTGACCTCAAGTGATCCTCCCACCTCGGCTTCCCAAAG	37	3	13492986	R
RBP1;RBP1;RBP1	chr3:139257675-139258120	cg15288618	0.00017	0.011	-0.394	0.101	0.127	0.03	0.106	0.029	-0.021	-0.165		II	TGCGGATGATCATATGGTCACCGTCCTGCACGATCTCTTTGTCTGGCTTCAGCAAGTTGG[CG]ATTTTGCGCAAGGCCACATTGACGTCTGCGGTGGGGGTTGAACGGGGAGAGAGAGAGCGC	37	3	139257775	R	RBP1;RBP1;RBP1	NM_002899;NM_001130992;NM_001130993	Body;Body;Body	chr3:139257712-139257949	Island
CCL28;CCL28;CCL28;CCL28	chr5:43396445-43397637	cg08708644	0.00017	0.011	-0.352	0.09	0.205	0.037	0.172	0.042	-0.033	-0.161	Yes	II	CACGCATTCCCTAACCCTTACTAGTTTTTTTTTTTTTAATTGATCGGCCAGCTTTTGATG[CG]GGTATGTTAAAATCTCCCACTGTTATTGGGATTATGCCAGTTTTTTTTTTTCTTGCATTT	37	5	43397467	F	CCL28;CCL28;CCL28;CCL28	NM_001301875;NM_148672;NM_001301874;NM_001301873	TSS200;Body;Body;Body	chr5:43396897-43397364	S_Shore
DAGLB;DAGLB	chr7:6486524-6488482	cg09824706	0.00018	0.011	-0.176	0.045	0.045	0.006	0.04	0.005	-0.004	-0.098		II	TGAGTCGATTGCAGGTCTGCCGGTCGGTGAAATCCGTTCTGGTATTTTCTTTTTCTTTTT[CG]TGAAGAGTGCAGTGATATCCGTTCTGGTGATATTTCCTTTTCCTTTTTTTTTTTTTTTTT	37	7	6487775	R	DAGLB;DAGLB	NM_139179;NM_001142936	TSS200;TSS200	chr7:6487306-6487750	S_Shore
PRRT4	chr7:128001016-128002493	cg17765885	0.00018	0.011	-0.275	0.07	0.098	0.018	0.084	0.015	-0.014	-0.144		II	CCACCACCTGGTGGTTTTCAACAGTTGCACTGCTACACAGCAGTGCCTCCAACACTTCAC[CG]GTGAACTGCCAAATGCCAATCCCTGTGTGACATGTCTTTTCGCTAAAACTGATCTCTCAA	37	7	128002356	F	PRRT4	NM_001114726	TSS1500	chr7:128001346-128002066	S_Shore
TMEM176B;TMEM176B;TMEM176B;TMEM176A;TMEM176B	chr7:150497115-150498959	cg01106366	0.00017	0.011	-0.193	0.049	0.378	0.032	0.35	0.032	-0.028	-0.073		II	TCCCTTCCTCATAGACTGTGTCCCTGACAATGGGAACAGCCGACAGTGATGAGATGGCCC[CG]GAGGCCCCACAGCACACCCACATCGATGTGCACATCCACCAGGAGTCTGCCCTGGCCAAG	37	7	150498670	R	TMEM176B;TMEM176B;TMEM176B;TMEM176A;TMEM176B	NM_001101314;NM_001101312;NM_001101311;NM_018487;NM_014020	TSS1500;TSS1500;TSS1500;Body;TSS1500	chr7:150496809-150498206	S_Shore
RHEB	chr7:151215957-151218005	cg24531520	0.00016	0.011	-0.342	0.087	0.158	0.032	0.13	0.031	-0.027	-0.174		II	GCGCCGGGGAACCCGCCCCTATTCTGCCCAGGCTGTTTGGCAGTGGGGACCTGCAGAGGC[CG]GGCATGGCCCTTCGCCCTTTGCCAGTGATCGGTGGGGAGGAATGAAGCCAGGGGAAGCTG	37	7	151217947	R	RHEB	NM_005614	TSS1500	chr7:151216068-151217901	S_Shore
C8orf56;BAALC;BAALC	chr8:104152645-104154001	cg10163483	0.00017	0.011	-0.278	0.071	0.533	0.05	0.491	0.056	-0.042	-0.079		II	GGATGGATGGATGGATAGATGGGCCAGAGACTGGGAACGGTAATGCCGGCCAGACGGGTC[CG]AGCGCCTCGGGAGCCCCAGCCCTCCTCCGGCTGCGGGGCCGCTGCTCCTGCTCCCGGGCC	37	8	104152750	R	C8orf56;BAALC;BAALC	NR_027071;NM_024812;NM_001024372	Body;TSS200;TSS200	chr8:104152726-104153390	Island
C8orf56;BAALC;BAALC	chr8:104152645-104154001	cg14284952	0.00017	0.011	-0.351	0.089	0.322	0.056	0.274	0.051	-0.048	-0.148		I	GGATGGATGGATAGATGGGCCAGAGACTGGGAACGGTAATGCCGGCCAGACGGGTCCGAG[CG]CCTCGGGAGCCCCAGCCCTCCTCCGGCTGCGGGGCCGCTGCTCCTGCTCCCGGGCCGTCA	37	8	104152754	R	C8orf56;BAALC;BAALC	NR_027071;NM_024812;NM_001024372	Body;TSS200;TSS200	chr8:104152726-104153390	Island
	chr8:144509467-144510101	cg11156079	0.00016	0.011	0.233	0.059	0.26	0.032	0.283	0.041	0.024	0.092		II	AGAAAGGCGAGTTTGGAAGCCCTTGCAGGCCAGAAGCCCTCTCTCCAAATTTGCAAACCA[CG]GACCCTCGCCTGCCTCTCTTCCGGCAGTGAAGGGAGGGAACCATCAACGACGTGTCCTGC	37	8	144509707	R				chr8:144510850-144513957	N_Shore
PALM2-AKAP2;AKAP2;PALM2-AKAP2	chr9:112809982-112811671	cg15083233	0.00017	0.011	0.457	0.116	0.099	0.032	0.134	0.048	0.035	0.357		II	TGGAAGCATCTCTGTCCACACCTCAGCCTCTGAACCCCATCGGGGGAGTCCTCAAACACG[CG]GAGACACCATTACTGCCACAAAGACGCACTTCGCAACCAGTTCCGGGAGTCGCTCTGACC	37	9	112810402	F	PALM2-AKAP2;AKAP2;PALM2-AKAP2	NM_147150;NM_001004065;NM_007203	Body;TSS1500;Body	chr9:112810858-112811128	N_Shore
GSN;GSN;GSN;GSN;GSN;GSN;GSN	chr9:124029785-124031502	cg17071957	0.00017	0.011	-0.324	0.083	0.374	0.053	0.324	0.057	-0.05	-0.133		II	TGACTCCGAGGCGCCTGCTTAATGGTCCACTTTAAGGACCAGGGATGCACTTGGCATTTT[CG]TTACTTCATTCGGAATGAGCTGGGAATCGCTCTTCCTCCTTATTCCCTTCCGTGGGAGGG	37	9	124029926	R	GSN;GSN;GSN;GSN;GSN;GSN;GSN	NM_001127663;NM_001127667;NM_198252;NM_001127666;NM_001127662;NM_001127665;NM_001127664	TSS1500;TSS1500;TSS1500;TSS1500;TSS1500;TSS1500;TSS1500
GSN;GSN;GSN;GSN;GSN;GSN;GSN;GSN;GSN;GSN	chr9:124061548-124062480	cg00777074	0.00017	0.011	-0.173	0.044	0.24	0.022	0.222	0.024	-0.018	-0.075		II	CGGGTCCCCTGCCCTGCTGCGGCGCATGCTGCCTGGTGGGGGTTCTGCCCAGGCCCACTA[CG]GCCTGAGTTCAAATCCCGGCAGCACCATTTACAAGCTGTGTGCAAGTTGCTTCACCACTC	37	9	124061615	F	GSN;GSN;GSN;GSN;GSN;GSN;GSN;GSN;GSN;GSN	NM_000177;NM_001127667;NM_001127666;NM_198252;NM_001127664;NM_001127662;NM_001127665;NM_001127663;NM_001258029;NM_001258030	TSS1500;5'UTR;5'UTR;5'UTR;5'UTR;5'UTR;5'UTR;Body;Body;Body	chr9:124061805-124062229	N_Shore
PLEKHG5;PLEKHG5;PLEKHG5;PLEKHG5	chr1:6549852-6551152	cg10328583	0.00019	0.012	-0.345	0.089	0.226	0.043	0.188	0.04	-0.038	-0.167		I	CAGGCAGAGAGACCCGCAGGCCTAGCCCGCCCCGGAATCGCCCTGAGCCAGGTTCGCTTC[CG]CTCTATTGTAAAAAGCTGGATTCTGATCTGCGGCCTCCGCGGTGCCCCAGAAACAGCCCG	37	1	6551073	F	PLEKHG5;PLEKHG5;PLEKHG5;PLEKHG5	NM_020631;NM_198681;NM_001042663;NM_001042664	5'UTR;Body;Body;TSS1500	chr1:6550083-6551115	Island
MOV10;MOV10	chr1:113216760-113218551	cg24344074	0.0002	0.012	-0.469	0.121	0.122	0.036	0.095	0.03	-0.028	-0.226		II	ACCACCCAAGTGAAAATCAAAGAGTCTTCTGTCACACCACAGAATTGTGCTTCAAAAACA[CG]TTTATCAACAGGCTGCTGCCTTGCGTGGAAAACCAAGAAGCAGTTTAACAAGGGTAAACG	37	1	113218414	F	MOV10;MOV10	NM_020963;NM_001130079	Body;Body	chr1:113217475-113218097	S_Shore
ADAM15;ADAM15;ADAM15;ADAM15;ADAM15;ADAM15	chr1:155022777-155024643	cg03379131	0.00019	0.012	-0.315	0.081	0.261	0.039	0.22	0.046	-0.041	-0.157		II	TGTCCAGCGCCACTTCAAGATCGTGATGAGAGGGTCGCTGCTCCCCAGGACTGGCATCTT[CG]CTGCTCTGGGGCCTAGCTAACCGTTCGACCCGGTGCCAGGGCGCTGAGCGGGCATGGCTT	37	1	155024281	R	ADAM15;ADAM15;ADAM15;ADAM15;ADAM15;ADAM15	NM_207194;NM_207196;NM_207197;NM_003815;NM_207195;NM_207191	Body;Body;Body;Body;Body;Body	chr1:155022988-155024332	Island
ITPKB	chr1:226926392-226927043	cg11222527	0.00019	0.012	-0.29	0.075	0.174	0.033	0.147	0.03	-0.028	-0.16		I	GGTTCAGGGGCCCGGCGATCCCGGCAGTGGCGACGCCAAGCCGGCCCTGCACGCCCTTTT[CG]ACCGTGGAGATACTGCCCCTGTCAGTGTCTGCTCCGGGCTACTTCAGTGTTTGTTCAATG	37	1	226926964	F	ITPKB	NM_002221	TSS200	chr1:226924560-226926553	S_Shore
SUV39H2	chr10:14919826-14921582	cg11574094	0.0002	0.012	-0.235	0.061	0.026	0.004	0.023	0.003	-0.004	-0.141		II	CGCCCAGAAAGTGGGTATTTGAGGTTGCAGCCTCTGGCTTACGGTAACTCTTTCACCCAC[CG]GGAGCTTGGTGTTATTTCTGTGGACGCTGGGGAATTGGGCACCGGGGAACTGGGCACCGA	37	10	14921550	R	SUV39H2	NM_024670	5'UTR	chr10:14920320-14921688	Island
GALNTL4	chr11:11643021-11644131	cg16842423	0.00019	0.012	-0.235	0.061	0.122	0.019	0.104	0.015	-0.018	-0.144		I	GGGTTCGCACGGGTCAGCTTCTTTCATCCGCCCGGGGCTTCTCGCATTGGTGCCACCAGT[CG]ACTCCTGGAATCTTTTCTTGGTTGCCAGGACGCTGAGAAGCCAAGGAAGTGCCAGCCCCA	37	11	11643978	F	GALNTL4	NM_198516	TSS1500	chr11:11642121-11643819	S_Shore
GSTP1	chr11:67350773-67352271	cg02659086	0.0002	0.012	-0.197	0.051	0.047	0.006	0.042	0.006	-0.005	-0.105		I	CTGCCCTGTGAAGCGGGTGTGCAAGCTCCGGGATCGCAGCGGTCTTAGGGAATTTCCCCC[CG]CGATGTCCCGGCGCGCCAGTTCGCTGCGCACACTTCGCTGCGGTCCTCTTCCTGCTGTCT	37	11	67350976	R	GSTP1	NM_000852	TSS200	chr11:67350928-67351953	Island
GALNT6;SLC4A8;SLC4A8	chr12:51784852-51786006	cg04005344	0.0002	0.012	-0.32	0.083	0.313	0.05	0.273	0.043	-0.04	-0.127	Yes	II	GGAAACCTCTCTGCAAGAGTTGCCGTACCAGAGCACATGGGGTGGCCCGATCTGGGGAGA[CG]GGGCACAGAAGGAATGCAGGGCATGGGTGGGTGAGGGGAAGAGGGTGTGGAGCCCTGGCT	37	12	51784989	R	GALNT6;SLC4A8;SLC4A8	NM_007210;NM_001258401;NM_001267615	5'UTR;TSS200;TSS200	chr12:51785279-51785821	N_Shore
PAWR	chr12:80083149-80085772	cg00622395	0.0002	0.012	-0.259	0.067	0.083	0.016	0.071	0.011	-0.012	-0.139		II	TGCGGTGCCCTGGTGAAAAGGGTTGGCTAAGAGGAAGGACTTACTAGTATCTTAGGGTTG[CG]GGAGAAAAAACTCAGTTCGACAGTTTATTGTATTGGCGATTCCAGTCTTGGAGTTTTCCC	37	12	80085485	F	PAWR	NM_002583	TSS1500	chr12:80083531-80085154	S_Shore
ATXN2	chr12:112036078-112037884	cg24463309	0.00018	0.012	-0.211	0.054	0.042	0.007	0.036	0.004	-0.006	-0.141		II	CTGCTGCTGCTGCTGCTGCTGCTGCTGGGGCTTCAGCGACATGGTGAGGGGCCCATACAC[CG]GCTCGCACGCCGGGCGGGGACAGCCGGGAGCCGGGCGCGCCAAGGAGACGCCGGAACGCG	37	12	112036857	R	ATXN2	NM_002973	1stExon	chr12:112035612-112037558	Island
SPINT1;SPINT1;SPINT1	chr15:41137935-41138580	cg24237003	0.00019	0.012	-0.254	0.066	0.337	0.041	0.303	0.043	-0.035	-0.102		II	GTTGGTATGTATACCTAGTAGGGAAGGGATGTCAGCTGTCCAGGCAGGTGTGTGTGCATG[CG]CATGAGCCAGACAGGGCTCTCCCTGCTTAGAATCTGGTAGCCAAACCTTGTTTACTTCCA	37	15	41138314	F	SPINT1;SPINT1;SPINT1	NM_003710;NM_181642;NM_001032367	Body;Body;Body	chr15:41135719-41137210	S_Shore
MNT	chr17:2304142-2305634	cg22441074	0.0002	0.012	0.172	0.044	0.078	0.009	0.085	0.009	0.007	0.084		I	AGAAAGGGCTTTGCAACAAGATGGCGAGGAGGCACCGACACACACAACAAGGGAAGGAGC[CG]CGCTGCCCCCGGCCGCCGCCCCCGCTACTACACCGGGGCCACAGCCAAAGCCCGGACCGG	37	17	2304393	F	MNT	NM_020310	TSS200	chr17:2302892-2305402	Island
ITGA3;ITGA3	chr17:48132579-48134289	cg14737977	0.00019	0.012	-0.279	0.072	0.066	0.014	0.055	0.008	-0.011	-0.163		II	TGGGTGTGGGGTCGGGCAGTAATCATTGGCAAGTGCTGACGGGGCCAGAACCTGTCTGGA[CG]CCACCCCTCCGCCCTTTAGATCTCTCATGAGAGCGGAAGTGGGGTCCCGGTGGCTGAGTC	37	17	48134226	R	ITGA3;ITGA3	NM_005501;NM_002204	Body;Body	chr17:48132994-48134084	S_Shore
SLC16A5	chr17:73083521-73084424	cg04305621	0.0002	0.012	-0.152	0.039	0.394	0.026	0.374	0.03	-0.02	-0.05		I	CGCTGTCGCAGACCTCCTGCCAGGGCCCCAGGTCTCCTCCCGCCTGGGCGGGCTCAGTGG[CG]GTGAGGATCTAGAAAAGTCTTCCTGTCCTGGTTCTGGGCTGCCCCGGGGCCTGGGGTGAT	37	17	73084263	F	SLC16A5	NM_004695	5'UTR	chr17:73083866-73084495	Island
C18orf65;ZNF516	chr18:74206829-74207798	cg06136007	0.0002	0.012	0.192	0.05	0.023	0.003	0.026	0.003	0.003	0.115		II	CGGGCTCGGGGGGCTGCGCGGCACGGGGAGGGGGCCGGGCGCTCACGGCCCGGCGCAGGC[CG]GAGGCTTCCCCCAGCCTGGAAATGGTCTGCCCTGTAGGAAACGCACACTCCACTATTGTC	37	18	74207395	F	C18orf65;ZNF516	NM_001272093;NM_014643	TSS200;TSS1500	chr18:74206239-74208638	Island
LDLR	chr19:11199817-11200442	cg18596381	0.0002	0.012	-0.256	0.066	0.083	0.014	0.07	0.011	-0.013	-0.158		I	ATTTCAGGAGGATCTTTCAGAAGATGCGTTTCCAATTTTGAGGGGGCGTCAGCTCTTCAC[CG]GAGACCCAAATACAACAAATCAAGTCGCCTGCCCTGGCGACACTTTCGAAGGACTGGAGT	37	19	11199917	F	LDLR	NM_000527	TSS200	chr19:11200919-11201686	N_Shore
IER2	chr19:13263463-13264323	cg17700633	0.00019	0.012	-0.277	0.071	0.154	0.03	0.134	0.022	-0.02	-0.13		I	GAGTGCACCTGCTGCCTGTTCTGTCCCTCCCGGGAGCCCCCGCCGCTGTCGCCGTCGAGT[CG]CCATGGAAGTGCAGAAAGAGGCACAGCGCATCATGACCCTGTCGGTGTGGAAGATGTATC	37	19	13263997	F	IER2	NM_004907	5'UTR	chr19:13260562-13264924	Island
TPM4;TPM4	chr19:16186737-16188309	cg11905624	0.0002	0.012	-0.292	0.075	0.045	0.01	0.036	0.007	-0.009	-0.195	Yes	II	ACCGCCCCTGCACCTCGGGGACGTGACCCCCCCCCCAGGCTGACCCGTTCCTCGCTCTGT[CG]TCCCCAGGTGGAGGAGGAGCTGACGCACCTCCAGAAGAAACTAAAAGGGACAGAGGACGA	37	19	16186848	F	TPM4;TPM4	NM_001145160;NM_003290	Body;TSS1500	chr19:16186789-16188275	Island
SSBP4;SSBP4	chr19:18529422-18531041	cg13348197	0.00019	0.012	-0.24	0.062	0.449	0.046	0.413	0.047	-0.037	-0.082		II	GAGTTAACTCCGTGGGCTCTGTCCACGGCTGTTGGAAGCTGTGGCACGGCCTTGCATAAG[CG]CGCGCCTGCGTGAGGCTGGGTGCCTGTGTGCGGTGGCCTGTGTTTAGTTGTTCCAGGACG	37	19	18529643	R	SSBP4;SSBP4	NM_032627;NM_001009998	TSS1500;TSS1500	chr19:18527651-18531118	Island
ZNF225	chr19:44617029-44617941	cg04323379	0.0002	0.012	-0.175	0.045	0.035	0.004	0.032	0.004	-0.003	-0.078		II	TACAAGCAATTCTGGGAATGGTAGTCCAGACGCTCAGTGGAGTAGCGGTCAGCTTGGCTC[CG]GCAGGCGAATCAGGGGATTTCTGGGAAATGTAGTCCAGACGCTCAGTGGAGTCTCGGTCA	37	19	44617378	R	ZNF225	NM_013362	TSS200	chr19:44617490-44617831	N_Shore
ZNF551	chr19:58192929-58193936	cg24214260	0.00019	0.012	-0.35	0.09	0.122	0.032	0.097	0.03	-0.024	-0.201	Yes	II	TGCACGGGGCACAGCACCTCAGAATACAAGTTCGCAGAGGTCAAAGCAGTGGACACACTC[CG]AAGAGCTCCGTGGAGTTTTGGAAACTACATTATCCAGAGTGCAGAGCGCAAAACGGCGGC	37	19	58193221	R	ZNF551	NM_138347	TSS200	chr19:58193268-58193638	N_Shore
	chr2:10260142-10261161	cg09331106	0.0002	0.012	-0.108	0.028	0.567	0.019	0.549	0.023	-0.018	-0.032		II	GAGCAAGACCCTGTCTCAAAACAAAAAACAAAAAACTCAAACAGCCTCACATGATCCAGG[CG]CCCAGAGGCTGTGGGTGCTGCAGCCTTAATTATTATTATGACCACCTTCGGCACGGCGTC	37	2	10260230	F				chr2:10260279-10260931	N_Shore
MCFD2;MCFD2;TTC7A	chr2:47167664-47169349	cg19831846	0.00019	0.012	-0.325	0.084	0.159	0.03	0.131	0.031	-0.028	-0.174		II	TCAAGTTGGAAAGAGGAACTCCGCTAAAATAAGAAAATACAAATGCTCCCAGCAGAGGGG[CG]TCCAGAGAGTCGCGGGCCTGGGAACGGGCCTGGGTCCTCGCGAGCATGCCTGGCCCGCAT	37	2	47167859	R	MCFD2;MCFD2;TTC7A	NM_001171508;NM_001171511;NM_020458	5'UTR;Body;TSS1500	chr2:47167858-47168978	Island
BOLA3;BOLA3;BOLA3-AS1;BOLA3-AS1;BOLA3-AS1	chr2:74374479-74375827	cg00411544	0.0002	0.012	0.304	0.079	0.051	0.01	0.06	0.014	0.009	0.173		I	GAGCCGCCGCCGTGGGAGAGGCCGCCCCCTGCCGCCCGGAGGCCGTCAGCCTCCCGGCCC[CG]CCCCGGAGGCCTCCGGTCGCCTGGCTCCGGCCCCACCCCGCCATCCCCTGGCCCTGGCTG	37	2	74375128	F	BOLA3;BOLA3;BOLA3-AS1;BOLA3-AS1;BOLA3-AS1	NM_001035505;NM_212552;NR_045637;NR_045636;NR_045634	TSS200;TSS200;Body;Body;Body	chr2:74374838-74375257	Island
SLC2A10	chr20:45337925-45338911	cg08038974	0.00019	0.012	-0.191	0.049	0.346	0.033	0.318	0.022	-0.028	-0.082		I	GGACTACCAACGAAGGGGACCCGGGAGATGGCGGGTGGGGGCCCCCGGGAGGACAGTGGG[CG]AGGGAGGGGGTCCTTGCCAGGCCTGGGGCGGCCGGGGGCGGTCCTGGGCTCCCCTCCGTC	37	20	45338122	R	SLC2A10	NM_030777	TSS200	chr20:45338071-45338663	Island
ZNF662;ZNF662	chr3:42947192-42948481	cg03564201	0.0002	0.012	-0.191	0.049	0.242	0.027	0.22	0.021	-0.022	-0.091		II	GTGCAGCGGCACGGGGTTGAGCCGACTGCTGGGGCAGAGCGCACAGAGTGCTGTCGGGGG[CG]ATGAATGGCCAGAATTTCAGAGCTGCCTTTACAGAGCTGGTTATGTTTGAGCTGGGTATT	37	3	42948169	F	ZNF662;ZNF662	NM_207404;NM_001134656	5'UTR;Body	chr3:42947480-42948170	Island
ARHGAP24	chr4:86395790-86396879	cg01418124	0.00019	0.012	-0.359	0.093	0.177	0.036	0.146	0.032	-0.032	-0.178	Yes	II	TTGAAAGGAACGAGCGATGCCAGATGCGGAGGAACCAGGCAGGGCGCATTCTGTCAGTGG[CG]CCAGGCGGTGTAGCTCCAGCTCTCAGATAACCCAGGCTTTGGGAGGGCGGGGCTCCTGCC	37	4	86396096	R	ARHGAP24	NM_001025616	TSS200
FAM172A;FAM172A;FAM172A;FAM172A	chr5:93446701-93447830	cg17253517	0.00019	0.012	-0.25	0.064	0.207	0.029	0.185	0.028	-0.022	-0.105		II	CCCCACTCCGCTACTCAGAGTGTGTCAGACTTTACCCTGTCCATTCAACTCCAGAAAAAC[CG]GGAGGTCTAGATTCGGAAGATTAAATTTACCTTTGAATTAGGACATGTAAAATAGGAAGT	37	5	93447700	R	FAM172A;FAM172A;FAM172A;FAM172A	NM_032042;NM_001163417;NR_028080;NM_001163418	TSS1500;TSS1500;TSS1500;TSS1500	chr5:93446953-93447436	S_Shore
SNX24	chr5:122179811-122181995	cg21323579	0.0002	0.012	-0.332	0.086	0.788	0.04	0.743	0.049	-0.045	-0.057		II	CCGAACATAGTACCTGCTGCATTCCACTAGTTTTGTAAAGACGAGTACTTACGTAAGTTA[CG]TGCTGGGTACTATGCCAACCACGAGATGACGAGTTTTTAAAAGCATGCTTGCCCTAAAAC	37	5	122179886	F	SNX24	NM_014035	TSS1500	chr5:122180963-122181681	N_Shore
ACSL6;ACSL6;ACSL6;ACSL6;ACSL6;ACSL6	chr5:131346842-131348249	cg25453800	0.0002	0.012	-0.189	0.049	0.396	0.035	0.365	0.031	-0.031	-0.078	Yes	II	CTGCTGTGGGACCTCGGGGACCAACACCCTCGGTTTCTGGTCCCAGGAGATGGACAAGGA[CG]CAATGTCTGTTCCTGGCCTTGGCTCAGGGCCTAATCTGATCCGCGGATGGTCCTTGCCAT	37	5	131346850	F	ACSL6;ACSL6;ACSL6;ACSL6;ACSL6;ACSL6	NM_015256;NM_001205247;NM_001009185;NM_001205250;NM_001205248;NM_001205251	Body;Body;Body;Body;5'UTR;5'UTR	chr5:131346892-131347776	N_Shore
	chr6:28831205-28832393	cg06608359	0.0002	0.012	-0.278	0.072	0.136	0.022	0.118	0.024	-0.018	-0.133		II	CAGCCACCCAGGGTGGTGTCAAAGCCTTAGAGCAGAAATGCATCAATATTGAAAGCAAAA[CG]GAGCTTGTTTTCCTTGGTTTCCATGTGAATTTGAAGAATTGAGAGAGAATGAAAGTGCCA	37	6	28831300	F				chr6:28831682-28832134	N_Shore
VARS2;VARS2;VARS2;GTF2H4	chr6:30881423-30882640	cg18261909	0.0002	0.012	-0.326	0.084	0.085	0.021	0.071	0.015	-0.014	-0.167		II	GGGGGGATTCCCAATAGGAGCTCCGAGCTTCACTTTCTCGTCTTCTCCCCGCGCCCCTCC[CG]TCCTGCCGACCCCAGGTGTCCTGTATAACCAGTTCCTGTCGCAAGTGGACTTTGAGCTGC	37	6	30881571	F	VARS2;VARS2;VARS2;GTF2H4	NM_001167734;NM_020442;NM_001167733;NM_001517	TSS1500;TSS1500;TSS1500;Body	chr6:30881533-30882296	Island
SFRS3	chr6:36561382-36562690	cg17602167	0.00018	0.012	-0.291	0.075	0.078	0.016	0.065	0.012	-0.013	-0.161		II	TCTTCAGAAACTTCCCTTTCCGGGTGTTTGCTAAAGGTGATAGTTTCCAGGTCACCTGAC[CG]GTCTCCTTTGCTGTCGGCGCCAAGTCCTGCAAGTTTGCTTGAGAGACGAGAAACCAGCAA	37	6	36561558	R	SFRS3	NM_003017	TSS1500	chr6:36561907-36562412	N_Shore
BMP5;BMP5	chr6:55739992-55740676	cg06865255	0.00019	0.012	0.427	0.11	0.663	0.073	0.713	0.075	0.051	0.077		II	TGATTTCTGAATCACAGATCTATGCTGATCTGCACCTTGGTGTTGGAATATATATCTGTC[CG]GCAGCTTGGTGATAACTTTAACATCTTTTGTGTCGTCTTAGTGTAAAATAATACTCTAGG	37	6	55740182	R	BMP5;BMP5	NM_021073;NM_021073	1stExon;5'UTR
C7orf46;C7orf46;C7orf46	chr7:23719353-23720892	cg20396393	0.0002	0.012	-0.362	0.093	0.096	0.023	0.077	0.015	-0.019	-0.199		I	GCTAGGAGCTTGATGGGGTCAGTTCCCACGCCCGGTTCAGGGTCAGAACAACCACCATCC[CG]TCCTCTCCCAGAGCAGAGCCGGCTCCTTTAGCCTCCAGTTCTCCAGAGCTTTTGCCTGGG	37	7	23720838	R	C7orf46;C7orf46;C7orf46	NM_199136;NM_001127364;NM_001127365	Body;Body;Body	chr7:23719619-23720006	S_Shore
LIMK1	chr7:73497525-73499295	cg05163588	0.0002	0.012	-0.298	0.077	0.096	0.02	0.079	0.015	-0.017	-0.176	Yes	II	CAGTCTCGGAAGAAAGAGCGGCTGGGGAAGCCGCAGCCCCGGGTCCCAGTGGCCGCCGGG[CG]CCTGCCCGGCTCTGTGACCTTGAGCCAGGCGCTGACTTCCTGGTCCTCAGTTTCCCCTTC	37	7	73498778	F	LIMK1	NM_002314	Body	chr7:73498098-73498697	S_Shore
AGAP3;AGAP3;AGAP3;AGAP3	chr7:150782885-150783924	cg23881872	0.00021	0.012	-0.382	0.099	0.072	0.019	0.056	0.014	-0.016	-0.228	Yes	II	GGGGAGAAAGGCATATACTATTTCATCCCTCCCTCTTCTTCCTCTATGTACCAATGGGGT[CG]GGTAGCATTTAGCTAATCTCCCAAGTCCGGCAGGGGGAGGGTCTTTTAGGAGAGCACTGC	37	7	150782910	R	AGAP3;AGAP3;AGAP3;AGAP3	NM_031946;NM_001308304;NM_001042535;NM_001281300	TSS1500;TSS1500;TSS1500;TSS200	chr7:150783480-150785040	N_Shore
SYP	chrX:49055285-49057106	cg18939543	0.00019	0.012	-0.197	0.051	0.127	0.105	0.104	0.099	-0.023	-0.178		II	GTTAAACATGTTCACTCATTTAATGCTTACAGAAGTCCTACGTTGTAGGGACTATTAGGC[CG]TTTTTACAGACGAGGAAAATAATTCCCCAGAGAGCTTAAGTGACTCTCACAAGGTCAGCC	37	X	49057013	R	SYP	NM_003179	TSS1500	chrX:49056348-49056887	S_Shore
IL28RA;IL28RA;IL28RA	chr1:24513357-24514549	cg08700651	0.00023	0.013	-0.538	0.14	0.151	0.051	0.109	0.04	-0.042	-0.276	Yes	II	TGTCTTTTTTCTCCAGTTCTCCTGAAGCTGGAAGCATTAGGAAACTGGATTCGTTTCCTG[CG]GGAGAGGAATATCAAAGACCCGGTTCTGTTCAGTCCTGGGAAGAAGCAAACTGGGGGCGC	37	1	24513482	F	IL28RA;IL28RA;IL28RA	NM_170743;NM_173064;NM_173065	Body;Body;Body	chr1:24513540-24514477	N_Shore
	chr1:247496098-247496689	cg16710146	0.00023	0.013	-0.21	0.055	0.557	0.042	0.516	0.043	-0.041	-0.074		II	GCAGGGCCACGCAGATCTTAGCTGGAGCCTACAGGTACAAGTGAGAGCCACCCCCTTTGA[CG]TAACTGGACTGGCATTTACAGAACTCATGTACAGCCCACTCTCAGGAACACCAGCCAGGA	37	1	247496575	R				chr1:247494249-247495840	S_Shore
UNC5B	chr10:72977049-72978397	cg14957186	0.00022	0.013	-0.231	0.06	0.332	0.042	0.3	0.036	-0.032	-0.096		II	CCTCCCAGAACAGGCTGCCCCCAGTGCTTGCAACTTACCCCTTCGCGGCGCTGCACGGCT[CG]GCTCACTTCTCCAAGAAGGCAGGCTTGTGGGTGTGAGAGTATGTATTAAGGAGTGTGTGG	37	10	72977773	F	UNC5B	NM_170744	Body	chr10:72977123-72977774	Island
MRPS16	chr10:75011871-75013067	cg03037366	0.00022	0.013	-0.23	0.06	0.039	0.006	0.035	0.007	-0.004	-0.102		II	AGTCCGCTGGGGAGACCGTGAGATGACAGCAGAGAAACTAGCGCGATCAGTAGTACTCAG[CG]CAAGGACAGCGAGCAGAGAAGGCAAACCTAGTGCTTGCTAAGGAAGACTTCACAGAGGAG	37	10	75012760	R	MRPS16	NM_016065	TSS1500	chr10:75012126-75012531	S_Shore
FAS;FAS;FAS;FAS;FAS;FAS;FAS;ACTA2	chr10:90749895-90751545	cg04230403	0.00022	0.013	-0.387	0.101	0.208	0.046	0.168	0.04	-0.04	-0.19		II	CCCCAACTTCCCAGGTTGAACTACAGCAGAAGCCTTTAGAAAGGGCAGGAGGCCGGCTCT[CG]AGGTCCTCACCTGAAGTGAGCATGCCAGCCACTGCAGGAACGCCCCGGGACAGGAATGCC	37	10	90750176	F	FAS;FAS;FAS;FAS;FAS;FAS;FAS;ACTA2	NR_028034;NR_028036;NM_000043;NM_152872;NR_028035;NM_152871;NR_028033;NM_001141945	TSS200;TSS200;TSS200;TSS200;TSS200;TSS200;TSS200;5'UTR	chr10:90750293-90751108	N_Shore
LOC282997;PDCD4;PDCD4	chr10:112631071-112632910	cg17108996	0.00022	0.013	0.24	0.062	0.029	0.005	0.033	0.006	0.004	0.14		I	CCCCAACTTTCCACGTTTCACTCCTCTCCCTTTTCCTCCTCAGCTCCGGCTCCGCCGCCA[CG]ATTGGCCAGCCGACCACCCGGCCTCGGCCAATAAGCGCCGCCCTCTCGCCCCCGTGTTAC	37	10	112631584	F	LOC282997;PDCD4;PDCD4	NR_026932;NM_014456;NM_145341	TSS1500;TSS200;TSS200	chr10:112631414-112632476	Island
ANO9	chr11:441609-442356	cg19598514	0.00023	0.013	-0.288	0.075	0.381	0.053	0.338	0.052	-0.042	-0.111		II	CCAGGCCAGGAGAGTACCCCAGCCCCTGGAGCCTGGGACACCTTCCTGGAGCCCAGATGG[CG]GGTCAGGGGCCAGAGGGGAATTCCTAGGCTGGAGTTCCCGGGAAGGGGGTTTCCACTGTG	37	11	442149	R	ANO9	NM_001012302	TSS200
RTN3;RTN3;RTN3;RTN3;RTN3;RTN3;RTN3;RTN3;RTN3	chr11:63448442-63449842	cg04582732	0.00023	0.013	-0.271	0.071	0.22	0.031	0.194	0.036	-0.026	-0.116		II	CTTTCTCCACCTACCAAATGGGGGGCCGTGCCATCTCTGCCTCTCGGTGAGGAGATATTA[CG]ACACAGCCAGTGAGATTCACAAAGCACCTTGCAGAGTGGGCCTACTCTACACTCTGGTTT	37	11	63448471	F	RTN3;RTN3;RTN3;RTN3;RTN3;RTN3;RTN3;RTN3;RTN3	NM_001265591;NM_001265590;NM_001265589;NM_201430;NM_201429;NM_201428;NM_006054;NR_049751;NR_049750	TSS1500;TSS1500;TSS1500;TSS1500;TSS1500;TSS1500;TSS1500;TSS1500;TSS1500	chr11:63448704-63449386	N_Shore
KAT5;KAT5;KAT5;KAT5	chr11:65479117-65480431	cg14273984	0.00021	0.013	0.199	0.052	0.044	0.007	0.049	0.007	0.005	0.116		II	GCCTGGCCTGTCTAAGGCCCCTGTCTATGCTATTCTCATAGCCCTGGCCGAGATCCTGAG[CG]TGAAGGACATCAGTGGCCGGAAGCTTTTCTACGTCCATTACATTGACTGTGAGTTCTGGG	37	11	65480256	F	KAT5;KAT5;KAT5;KAT5	NM_182709;NM_006388;NM_182710;NM_001206833	Body;Body;Body;Body	chr11:65479349-65480024	S_Shore
ERGIC2;ERGIC2	chr12:29533269-29534662	cg02394098	0.00022	0.013	-0.167	0.043	0.029	0.003	0.026	0.003	-0.003	-0.093		II	GTGTTTCAGTATTTTACCTTGTGTTATGGTCCCAGCCTACCGCCATGTTTCACAGAAGCC[CG]GGTCGCCGGGGCTCCCGCGTACCCGGAAATATCGCGAGAACAAAAGCGACTATCACAGCT	37	12	29534091	R	ERGIC2;ERGIC2	NM_016570;NM_016570	5'UTR;1stExon	chr12:29534090-29534308	Island
TARBP2;TARBP2;MAP3K12;MAP3K12	chr12:53893014-53893743	cg26998267	0.00023	0.013	0.292	0.076	0.047	0.011	0.055	0.012	0.008	0.162		II	GCCATCCGGCGCGCTCCAGGCTCGTACCTGGCCCGCCTGGGCCCCGCGCCTCCCTGCTGG[CG]GTGTCCTATGGAGGTCCCACCTCAGGCCTCAGGCTGATTCCACAGGAACCCCCTATGACC	37	12	53893609	F	TARBP2;TARBP2;MAP3K12;MAP3K12	NM_004178;NM_134323;NM_001193511;NM_006301	TSS1500;TSS1500;TSS200;TSS200	chr12:53893195-53893610	Island
TMEM194A;TMEM194A	chr12:57472014-57473132	cg21721432	0.00021	0.013	-0.193	0.05	0.047	0.007	0.042	0.005	-0.005	-0.098		II	CTTTCAGCCTATTGGAAAATGGGTTCTCACCCTAGCAGTGGCGACAGGAAGATCCCACCC[CG]CTAACAACATGCTTCCGTCTTCAGTTTATTTACAACTGGTGTGATTGATGGTAAGTTTAA	37	12	57472784	R	TMEM194A;TMEM194A	NM_001130963;NM_015257	TSS1500;TSS1500	chr12:57472274-57472619	S_Shore
	chr13:28501812-28503343	cg15167959	0.00022	0.013	0.233	0.061	0.419	0.046	0.447	0.04	0.028	0.067		II	GAATGCTGCGGAGCGCCCCTCTGGGCTCCACCCAAGCCTCGGAGGCGGGACGGTGGGCTC[CG]TCCCGACCCCTTAGGCAGCTGGACCGATACCTCCTGGATCAGACCCCACAGGAAGACTCG	37	13	28502559	F				chr13:28502362-28502744	Island
FGF14	chr13:103046235-103047473	cg24507144	0.00023	0.013	-0.193	0.05	0.031	0.004	0.028	0.005	-0.003	-0.095		II	TCACCCGGATTACCGAGGGGTTCCACGCCTGGAGGCAGAGCTGCAGCGTGGGCCCGCTCG[CG]GCTTTGCAGAAAACAAATAATGACACACTTCTCTGGAAGCCCGGGGCCTGGGCCCAGAGC	37	13	103047225	F	FGF14	NM_175929	Body	chr13:103046680-103047226	Island
MIPOL1;MIPOL1	chr14:37666449-37667804	cg10644361	0.00023	0.013	0.156	0.041	0.027	0.003	0.029	0.003	0.003	0.098		II	CCGGATCGTCTGTGGGTGAGTCTCGAGCCAGGAGGCTCTGAGCCAGTGGCGATTGGCTGA[CG]CGGTGGCTGCGCACTCGGCCTGAGAAACTCGGCAAGCGCGCAGTGTCGACTCCCCGGTCT	37	14	37667230	R	MIPOL1;MIPOL1	NM_138731;NM_138731	1stExon;5'UTR	chr14:37666686-37667493	Island
NEIL1;NEIL1;NEIL1	chr15:75639290-75641282	cg25054189	0.00021	0.013	-0.241	0.063	0.041	0.007	0.035	0.006	-0.006	-0.147		II	AGCCCCAGCTCCCAGCGCCCTGGGCTTTCCAGGCACCTGTCCGGGTAGGGGATTGAGGGC[CG]TGGCCAGGCCCGCACTTTCCTGCCAGCCGCAGCTGGCCACATGCCCATCTGACCCTCCGA	37	15	75641081	F	NEIL1;NEIL1;NEIL1	NM_024608;NR_046311;NM_001256552	5'UTR;Body;Body	chr15:75639595-75640743	S_Shore
FAM174B;FAM174B	chr15:93198518-93199304	cg02705800	0.00023	0.013	-0.226	0.059	0.028	0.005	0.025	0.003	-0.003	-0.106		I	GAGGCCTGCACCGGGGGATCCTGCGGCGGAGGCGGCTGCGCGGTGCTTGGCAGGAAGCTG[CG]GCGCCCGGAAGAGCCCGCGCCACCGCCGCCGCCACCACCAACACGTTGCAAGGAGTCATT	37	15	93199018	R	FAM174B;FAM174B	NM_207446;NM_207446	5'UTR;1stExon	chr15:93198374-93199181	Island
	chr16:30671386-30672123	cg04232972	0.00023	0.013	0.31	0.081	0.169	0.033	0.196	0.048	0.027	0.158	Yes	II	AAGGATGCATCTCTTCAGCCCCCAGAGCGACTGGAACATCGGCTGAAGCATTCTGGGAAG[CG]GAAAAGGGGGGGCTCCAGTGGGGCCACCGGGGAGCCAGGGGACAGCTCTGATCGAGAGCC	37	16	30671644	R				chr16:30669107-30671155	S_Shore
RAB3GAP1	chr2:135809488-135810583	cg00714078	0.00023	0.013	-0.236	0.062	0.045	0.008	0.04	0.006	-0.005	-0.104		II	CAGCTAGAGCGGAGTTTTATTAACCAGCTGAGGGCGGACTAAAGACTTAACAGACCTGGG[CG]AAGAAGCAGCACTCCTACTTACTAGGGCAAGACTCATGAACAGGGGGCGGGGGCTCCGGG	37	2	135809744	F	RAB3GAP1	NM_012233	TSS200
DGKD	chr2:234262722-234263735	cg24718991	0.00023	0.013	-0.275	0.072	0.075	0.015	0.063	0.011	-0.012	-0.158		I	TCTGGCGTCCCGAGGCCCGTCCCAGTACCGGGGTCTCTTTCCAGCACGCGCGCGCGCATT[CG]AGCTCGCCCCAAACTCGGCCACACAAGGCTGGGCAGGACAGACACAGCCCCAGCCTGCCT	37	2	234262784	F	DGKD	NM_152879	TSS1500
N6AMT1;N6AMT1;N6AMT1	chr21:30257043-30258043	cg07828302	0.00021	0.013	-0.207	0.054	0.05	0.007	0.045	0.007	-0.005	-0.104		I	TAGCGAAGTTCTCCCCTGCCATAGTCCTTCGCTGCGTTCCATGCGCGTGCGCAGGGCGTG[CG]CATGCGCATGCGCATGCCCTCACCCTCATGCGCAGGCCTAGGAGTGGGGCTGGCGTCCCG	37	21	30257706	F	N6AMT1;N6AMT1;N6AMT1	NM_013240;NM_182749;NR_047510	TSS200;TSS200;TSS200	chr21:30257425-30257771	Island
ADRBK2	chr22:25959589-25961694	cg02843373	0.00022	0.013	-0.292	0.076	0.348	0.05	0.299	0.046	-0.049	-0.14		II	TCTGGTGGGTCCCGTTAACCCTGTAAGTTATGGACAGAACGTTCACTCAAATTCTAGCAA[CG]TCTAGGCTCATGGAAATACGTGACCAATTCAGGTGAATGAAAGGGATTTTAAAACATTAA	37	22	25959619	R	ADRBK2	NM_005160	TSS1500	chr22:25960959-25961368	N_Shore
PRRT3	chr3:9987697-9989311	cg01142302	0.00023	0.013	-0.309	0.081	0.223	0.041	0.195	0.035	-0.028	-0.127		II	GCAGCCGAGCCCCAGGCGCCTGAACTGGGCGTGGCCAGCTGCCCACTCTCCGCCGGGTTG[CG]GATGAGGCTCTTGCTGATGTCCAAGCTGCCTGCACCAACGTTGCTGGGCCCTGCATAGCA	37	3	9988590	F	PRRT3	NM_207351	Body	chr3:9987895-9989619	Island
HDAC11-AS1;HDAC11;HDAC11	chr3:13520856-13522620	cg07647036	0.00022	0.013	-0.278	0.072	0.314	0.046	0.281	0.041	-0.033	-0.104		II	TGGTGCGATTGTGGTGCCTACCCCCAGGGCTGCTGTGAGGACTGGATTGGAATTGGGTTC[CG]GGAAAGGCAGCCAGTTTAAGCAGCTGTTGTTGAGGGGCCCTTGTCTGCGGCTGAGGGGCT	37	3	13522578	R	HDAC11-AS1;HDAC11;HDAC11	NR_046690;NM_001136041;NM_024827	TSS1500;5'UTR;Body	chr3:13521506-13522262	S_Shore
HIGD1A;HIGD1A;HIGD1A	chr3:42846597-42847294	cg01293485	0.00022	0.013	-0.197	0.051	0.47	0.034	0.445	0.042	-0.025	-0.053		II	TGGAGCTTACACTATAGTAGGAGGCAGCCAGTACTTGCAAGCACGGGGTCGCGGGAACTA[CG]ACCTCACCCAGGCCAGGCGACCTTTCTCTCAAGAAGGAGATGTCAGAGGCCCCTCGTGAC	37	3	42847044	R	HIGD1A;HIGD1A;HIGD1A	NM_014056;NM_001099668;NM_001099669	TSS1500;TSS1500;TSS1500	chr3:42845436-42846355	S_Shore
LRRC2	chr3:46607243-46608304	cg11650891	0.00022	0.013	-0.245	0.064	0.038	0.007	0.032	0.005	-0.006	-0.151		II	GTGGAATGGAAGGGAGCTGGTTCCGAGTGCTCAGCACGCTAAGCTGGGAACCCAGCCAGA[CG]CAGGCTTTGAAAGCCATATGACCAAGGGAATGTAAAAGTGTTTTCGATGTTGGAAGCAGC	37	3	46608093	F	LRRC2	NM_024512	TSS200	chr3:46607346-46607806	S_Shore
MRAS;MRAS;MRAS;MRAS;MRAS;MRAS	chr3:138066669-138068035	cg02454085	0.00023	0.013	-0.2	0.052	0.03	0.004	0.026	0.004	-0.004	-0.119		II	CGCCGCTCAGAGAGACCCTTTCATGGTAATTACAGTTCCTTGGCTGCCTGGGCGAGAACC[CG]GTGGATAGATGGGCGGCAGGACGGGGCGGCGGGGGATGGGTGGGTGGGTGGGGGACTCTT	37	3	138067910	R	MRAS;MRAS;MRAS;MRAS;MRAS;MRAS	NM_012219;NM_001252091;NM_001085049;NM_001252093;NM_001252092;NM_001252090	5'UTR;5'UTR;5'UTR;5'UTR;5'UTR;TSS200	chr3:138066795-138067854	S_Shore
FYTTD1;KIAA0226;KIAA0226;FYTTD1;FYTTD1	chr3:197475975-197478107	cg02651638	0.00022	0.013	-0.21	0.055	0.037	0.005	0.032	0.005	-0.005	-0.127		II	CACTGCAGCGTTTGCTTTGCGTTCAGATGCGGCAGCTCAGCGCAGCTGTAGGTGGAGGAG[CG]TGCCAGGGAGGGGGGAGCTGGGATGCAGCTGCAATCTACACTCGCAGGGGTCTGTCCTGC	37	3	197476335	R	FYTTD1;KIAA0226;KIAA0226;FYTTD1;FYTTD1	NM_001011537;NM_001145642;NM_001145642;NM_032288;NR_027840	TSS200;1stExon;5'UTR;TSS1500;TSS1500	chr3:197476262-197477556	Island
ANXA3	chr4:79472415-79473689	cg08908264	0.00022	0.013	-0.368	0.096	0.342	0.06	0.305	0.066	-0.037	-0.108		II	CTCGGGTCCCCGGCATGGCAGACGGGGCTGGCTCAGAGGTCTGCTCTGTGGACTTGGAAT[CG]CACCCATCCTGTGAGCATCTTCTCCCCCTCACATAGGCAATTTATTTTATTTTACTTATT	37	4	79473488	R	ANXA3	NM_005139	5'UTR	chr4:79472806-79473177	S_Shore
FAM13A;FAM13A;FAM13A;FAM13A;FAM13A;FAM13A;FAM13A;FAM13A;FAM13A	chr4:89744095-89745229	cg16071459	0.00022	0.013	-0.392	0.102	0.191	0.042	0.15	0.042	-0.041	-0.214		II	GTACAGTGAACGTCTTCTTACAGTGGCTAAGCTGGGTTGGGGGCATGAGGCTGCACCGCA[CG]GCTGGAGAAACAACTTGCTCTGCAGTTGGCCAGTCTACTGCTGCTCTCAGCCTCCAAACT	37	4	89744279	F	FAM13A;FAM13A;FAM13A;FAM13A;FAM13A;FAM13A;FAM13A;FAM13A;FAM13A	NM_001015045;NM_001265580;NM_001265579;NM_001265578;NM_001015045;NM_001265580;NM_001265579;NM_001265578;NM_014883	1stExon;1stExon;1stExon;1stExon;5'UTR;5'UTR;5'UTR;5'UTR;Body
DDIT4L;LOC101929353	chr4:101110826-101112596	cg18882907	0.00022	0.013	0.186	0.048	0.034	0.005	0.038	0.005	0.004	0.116		II	ATTTCCTTGTCCTGGGGCTTTGCTGTGTCATCCTGAACACTTGGCTTAAATCTGTTGCAA[CG]TCCACTGAGCATCATTTATGCACTTATTTCTGGCCTCTAACCCAGTCAACTCTACTCTGC	37	4	101112040	R	DDIT4L;LOC101929353	NM_145244;NR_125924	TSS1500;Body	chr4:101111146-101111497	S_Shore
PIK3R1;PIK3R1	chr5:67510680-67512898	cg19547447	0.00022	0.013	0.339	0.088	0.041	0.009	0.051	0.015	0.01	0.254		I	CTGGAGCGGAGTTGGAGGAAGCAGCGGCAGCGGCGAGGGCGGCAGGCTAGCTGTCGGAGA[CG]GCAAGCACGGATCGGGCACGGCCGGCGGGTCGCAGCCGGGCTGGAGGCCGGTCGGAACCG	37	5	67511655	R	PIK3R1;PIK3R1	NM_181523;NM_181523	1stExon;5'UTR	chr5:67510872-67512386	Island
RASGRF2	chr5:80255729-80257331	cg17330048	0.00022	0.013	-0.218	0.057	0.614	0.039	0.571	0.041	-0.044	-0.071		II	CTGGCGCGTGTAGATTTCTTTGCCTGCAGATGTTTGACCACTGGTTGGGCTGGGAACAAG[CG]GGGCTCCCAAGCCGGACAGACACTTTCTGTTGGTCATTTTCAATCAGTCTTTGTGATTTC	37	5	80257322	F	RASGRF2	NM_006909	Body	chr5:80255904-80257006	S_Shore
SPRY4;SPRY4;LOC101926941;SPRY4;SPRY4	chr5:141703772-141705115	cg09386284	0.00023	0.013	-0.303	0.079	0.161	0.026	0.137	0.028	-0.024	-0.146		II	ACGGCGGGCTGGGAGATACACGGCAAAGCTGGCACCGTGGGCACCGAGCTGGGAGGTGGG[CG]AGCCGCCCAGAGCGAGGGCGCCCCCCGACCCAAACGGTGGCTCCTGACCAAGCCCAGAGA	37	5	141703986	R	SPRY4;SPRY4;LOC101926941;SPRY4;SPRY4	NM_001127496;NM_030964;NR_120664;NM_001293290;NM_001293289	5'UTR;5'UTR;TSS1500;TSS200;TSS200	chr5:141703749-141705023	Island
LINC01574	chr5:176169554-176170968	cg21384164	0.00021	0.013	0.362	0.094	0.444	0.067	0.501	0.075	0.056	0.127	Yes	II	AGTGCTAGTACCAGGGTTAGTGCTAGGTGACTGCTCTCTGTGTCCTCACACCATGACAGA[CG]CACCATGGCTGAGACATTAGGGTTACATGGTGACTTGGAGCCTCAGGTCCTGTAAGGAAC	37	5	176169899	R	LINC01574	NR_108030	TSS1500	chr5:176170244-176170796	N_Shore
HLA-J;NCRNA00171	chr6:29973869-29975582	cg04983903	0.00023	0.013	-0.203	0.053	0.322	0.032	0.292	0.035	-0.03	-0.093		II	GTTTCTTCCTGGTTTCTCGGACAGCTCCTGGACCAAGACTCAGGGAACATTGAGACAGAG[CG]TTTGTCACAGGAGGAGCGGGGTCAGGGCGAAGTCCCAGAGCCCCAGGCATGGCTCTCAGG	37	6	29974065	R	HLA-J;NCRNA00171	NR_024240;NR_026751	Body;Body	chr6:29974220-29975369	N_Shore
C6orf27	chr6:31744351-31745425	cg19868593	0.00021	0.013	-0.289	0.075	0.05	0.01	0.044	0.01	-0.006	-0.128		II	ACCTGCCAGGAGAGGGGTCCAAGGTTCCTCCCCCACGCCCCCCTCCCCAGTCCCTGGCTG[CG]TCCCCAGCCCTGCCGCAGAAACACTCCCCATGCTCAGGAAGCCTGAGTCCTCTCAGGCCC	37	6	31744816	F	C6orf27	NM_025258	5'UTR
CNPY3	chr6:42896603-42897933	cg22396454	0.00023	0.013	-0.26	0.068	0.051	0.009	0.043	0.008	-0.008	-0.147		II	TCTCACTAGGACAAATCTACTGGCTACTAAAAAAGTGTGAAGGCTGGGGACAGTTTGAGT[CG]TCCTGCTTGCACCTTAAGCGCCTACAAGAGTGCCCGGCTATAACAACCACAATACCAATA	37	6	42896723	F	CNPY3	NM_006586	TSS200	chr6:42897116-42897611	N_Shore
EZR;EZR	chr6:159239815-159240751	cg22787977	0.00022	0.013	-0.239	0.062	0.031	0.006	0.028	0.005	-0.004	-0.119		I	GGCAGCCGGGCCTCGGGCTGGGTGGGGGCGGAACTTGGCGGAAGTGCGCGCTACTCCCCT[CG]CAGATGCAAGTGGGGAGGCTGTTTGTCCCACAGCGGGCAGGGGGAAGTCAGGAAAACGTA	37	6	159240566	R	EZR;EZR	NM_001111077;NM_003379	TSS200;TSS1500	chr6:159239081-159240775	Island
OSBPL3;OSBPL3;OSBPL3;OSBPL3	chr7:25018894-25020492	cg04547244	0.00023	0.013	-0.33	0.086	0.111	0.024	0.093	0.02	-0.018	-0.166		I	GCCTCCAGCCCAGCACCGGGGAGCTGAGCAAGCCGGGGTTGGGAAGGCGGGCGAGCGGAG[CG]CCTGCCCCGCGAGCGTTGTCTCAGTCTCTCCGGCGCGCCCCATCCCGCGGATGTGGTAAA	37	7	25019044	R	OSBPL3;OSBPL3;OSBPL3;OSBPL3	NM_015550;NM_145322;NM_145320;NM_145321	5'UTR;5'UTR;5'UTR;5'UTR	chr7:25018999-25020255	Island
BLVRA	chr7:43797579-43799032	cg19725553	0.00021	0.013	-0.372	0.096	0.123	0.032	0.101	0.021	-0.022	-0.178		I	TCGGCCCGGGGCCACTAAATACCAATGGGATCCAGTGGGTTCTACGTGGTGAGTGGGGGG[CG]GATAAGAGAGATGCGACACCCCCCGGGCCTGCCCCCCCCACGCCGGGGCCAGGCACACCG	37	7	43797898	R	BLVRA	NM_000712	TSS1500	chr7:43797823-43798802	Island
SH2B2	chr7:101929517-101930667	cg05636499	0.00021	0.013	-0.212	0.055	0.041	0.007	0.035	0.005	-0.005	-0.133		II	GGAGGGGGCGTGGTGGCGCCCTCGAGATTTATGAGAACCAGGCGTCGACTTCCTCCGTTG[CG]ACATCCAGGCCTCCTCCAGGCTCCCATTGTCCCTGCTGCGGAGAGTCTGGCCACAGCGGC	37	7	101929626	F	SH2B2	NM_020979	Body	chr7:101929503-101931089	Island
PMPCB	chr7:102937469-102938488	cg06155229	0.00022	0.013	-0.36	0.094	0.16	0.034	0.128	0.025	-0.032	-0.197		I	TATTGTAGAGGTTCGAAGAGTGGATAGTGGTCAACACGGATACATCGTTTCCTCCCCTCA[CG]GCATCTGTCTCTCCCACTAGACTTTTCCTTTAAAGGCAGTGACTTATGAATATTATTCCA	37	7	102937535	R	PMPCB	NM_004279	TSS1500	chr7:102937857-102938141	N_Shore
MDFIC;MDFIC;MDFIC	chr7:114561847-114563718	cg16886175	0.00021	0.013	-0.279	0.072	0.208	0.033	0.182	0.036	-0.026	-0.126	Yes	I	GTTTTCGTTTTTCCTTGTCCACCCTAAAGGTTTTCGTCAGGATATTCCCAAAGCCTCCGT[CG]GTCTGGGGGCAGGAGTAGGGAGAAGGGATGAGGTGACTTTTTGGGCGGGGTGGGGGGAAC	37	7	114562063	R	MDFIC;MDFIC;MDFIC	NM_001166345;NM_001166346;NM_199072	TSS200;TSS200;TSS200	chr7:114562170-114563193	N_Shore
SOX7	chr8:10587164-10588879	cg11603463	0.00023	0.013	-0.421	0.11	0.068	0.023	0.052	0.012	-0.016	-0.235		II	CAGGTTTCGCCGAGCCCGCCTGGGTGTGAGAGACATTGACCATGAACCCCTCAGAGCAGC[CG]TTCTTAATACTCCGACTGCCATTCCTTTCGAAAATGACCGGGCTTCGGCCACCGCAGCCC	37	8	10588486	R	SOX7	NM_031439	TSS1500	chr8:10587304-10591109	Island
XPO7	chr8:21775974-21776491	cg08920873	0.00023	0.013	-0.304	0.079	0.227	0.042	0.196	0.03	-0.032	-0.139		II	TTGGGTAATGTAGTTTCCAGGTGCCCTACCTCTGCAAACCAGGAAGACCTACTAGGAGGA[CG]GAAGTCGAAATGAATGCTGAGCACCGGTCCACTACATCCACCAAGGGTGTGTAATTCACT	37	8	21776066	F	XPO7	NM_015024	TSS1500	chr8:21776842-21777942	N_Shore
	chr8:135469014-135470392	cg01909070	0.00023	0.013	-0.198	0.052	0.8	0.024	0.776	0.026	-0.024	-0.03		II	TCCGTTTGCCTCCCTGTTCATTTGGTGTTCTTTTGTTTCATTCAACAGACATTTGTGGGA[CG]CCTACCTTATGACAGGCACTGTGCCCAATACTAGGGATACAGCAGTGAGCAAATAAACTC	37	8	135470269	F
NACC2	chr9:138985755-138986503	cg06969740	0.00022	0.013	-0.328	0.085	0.307	0.053	0.265	0.048	-0.042	-0.136		II	GCGGGGGTTGGGGGAGGGAGTGGAACGGCCTGGGAGGCCAACTCCAGGGACCCGGCCTCG[CG]GCCTTCAGACCCACAGGTTTAAGCGGCTCCACGACGAGAGTCCAAGACCAAACTTCCCCC	37	9	138986149	F	NACC2	NM_144653	5'UTR	chr9:138985837-138987846	Island
NACC2	chr9:138985755-138986503	cg06412582	0.00023	0.013	-0.401	0.105	0.243	0.053	0.202	0.05	-0.041	-0.168		II	CGGGGTGCGCGGCGGGCCCCGGGCTCCGCTGAGTTTCTTAGAGAAGGAGCTGGGGCCCCC[CG]ACCTCAGCTCCGCAGAGGCACAGAAGCTGGCAAGAGGCAGAGCCCCCTCCCCCTGCGGCC	37	9	138986379	F	NACC2	NM_144653	5'UTR	chr9:138985837-138987846	Island
PRPS2;PRPS2	chrX:12808908-12810452	cg27325673	0.00021	0.013	-0.305	0.079	0.156	0.121	0.128	0.113	-0.027	-0.174		II	GTGCAAATGTTCATGTATGAAAACCATGCTTAGCTCTCTGGTACAAACACAGGGAGCTCT[CG]CGATCTGGCCCATAGGCTGTAGTTTGCAGACCCTTGCTATAGCTGAACACCAGTCGCCCA	37	X	12809100	R	PRPS2;PRPS2	NM_001039091;NM_002765	TSS1500;TSS1500	chrX:12809597-12810332	N_Shore
NBL1;NBL1	chr1:19970314-19971834	cg18923740	0.00026	0.014	-0.26	0.068	0.318	0.04	0.282	0.04	-0.036	-0.112		II	AGTCTGGGGCAGGGAGAGCCAGCCTTTCCGGGGGCTCAGTTTTCTTAAGAATTCCACCCC[CG]CGAGGCCGGCTGGACGACAGGCCCTGCTGCGGGCCACCTGCCCGGCCCGCTCCCAGGGCG	37	1	19971790	R	NBL1;NBL1	NM_182744;NM_005380	Body;5'UTR	chr1:19970255-19971923	Island
TXNDC12;KTI12	chr1:52498586-52499808	cg11967952	0.00024	0.014	-0.226	0.059	0.029	0.005	0.026	0.004	-0.003	-0.113		II	GTACGTCGGCCTGGGCACTTCCATTTACTACAGAGTCCGCAGTATGCAGTTCCCTGAGGA[CG]CTGCTGCCCGCCGCCTGGGCTCTCCCGTCCTCCTCAGCGCGTGGCCGCCAACTCACACTG	37	1	52498983	R	TXNDC12;KTI12	NM_015913;NM_138417	Body;1stExon	chr1:52498452-52499505	Island
DAB1	chr1:58715349-58716543	cg06710648	0.00025	0.014	-0.252	0.066	0.339	0.042	0.298	0.038	-0.041	-0.121		II	GAATGTGAGCTCTGAGGGGGAAGGACCTCAGCACCCACTCGCAGACTCCCTTCTCCGCTA[CG]GTCACAGTGAGGTCTACAACTTGCAGCCATTCTGCAGTCTTCAGTTTGCAGTTCTCAGTG	37	1	58716377	F	DAB1	NM_021080	TSS200	chr1:58715272-58716095	S_Shore
ETV3;ETV3	chr1:157107450-157108887	cg19303763	0.00024	0.014	-0.355	0.093	0.071	0.017	0.06	0.016	-0.011	-0.152		II	GGAAACAGTCTCTCCCACACAACAGAGAGGCGGCCCGTCTTTCTCCAGAAATGGGCCCTG[CG]ACCTCCCAGAGTGGGGATCCCTCACAATGGGAAGACGGGACCCGCAGACTTCAGACGCAA	37	1	157108706	F	ETV3;ETV3	NM_005240;NM_001145312	TSS1500;TSS1500	chr1:157107749-157108645	S_Shore
BTG2	chr1:203275492-203276182	cg23371584	0.00024	0.014	-0.884	0.231	0.088	0.08	0.049	0.033	-0.039	-0.441		II	CCAAAAGCAATACACTGGCCACTAGAGAGTACCCTAGAGCTCTAGAATCCCCTCCCAACA[CG]CACACACACACACACACACACTCTCTCTCTCACACACACACACTCAGTCACACACACACA	37	1	203275927	R	BTG2	NM_006763	Body	chr1:203274305-203275338	S_Shore
ITPKB	chr1:226926392-226927043	cg24947555	0.00025	0.014	-0.353	0.093	0.199	0.044	0.165	0.04	-0.034	-0.171	Yes	II	AAGCTCTTCGGTTCAGGGGCCCGGCGATCCCGGCAGTGGCGACGCCAAGCCGGCCCTGCA[CG]CCCTTTTCGACCGTGGAGATACTGCCCCTGTCAGTGTCTGCTCCGGGCTACTTCAGTGTT	37	1	226926955	F	ITPKB	NM_002221	TSS200	chr1:226924560-226926553	S_Shore
MSRB2	chr10:23383687-23385464	cg12518898	0.00026	0.014	0.672	0.177	0.089	0.043	0.135	0.062	0.047	0.525		I	GGCCAAGCGGGCGGCGGCGGGCCCGGCACCGGGCCGGGACTGGGGGAGGCAGGTAGGACG[CG]GGTCCCGCAGGCCCCGCCGCCGCCTACGGCTTTCGGCTTCATTTCACCGGCTGCACCCGG	37	10	23384664	F	MSRB2	NM_012228	Body	chr10:23384533-23385078	Island
	chr10:31891925-31893058	cg14125353	0.00024	0.014	-0.294	0.077	0.121	0.023	0.101	0.02	-0.02	-0.162		II	CTGGACTCCCAGACCTCGGCACCAACCGTATCTCCTGTTACTCGCCCCAGGGTGGTTGCC[CG]GGGAAAAACTCCAAGGGTTTCACTGGCTGGCCTGGAAACCCTTTCATCTTTGCTCCATCA	37	10	31892769	F				chr10:31892189-31892752	S_Shore
PCGF5	chr10:92979899-92981253	cg17001035	0.00024	0.014	-0.21	0.055	0.066	0.01	0.058	0.008	-0.008	-0.123		II	TGCAAATCAAGGGATGGCTTTGTCCCCACTTCGGCGCAGGTGGGACAGACTTGGGGAAGA[CG]CAGCTGAAGAGACAAATTCTCAGGGTGCGTCAGTCTCATCACTGACCGTTGCTTTTAAAC	37	10	92980059	F	PCGF5	NM_032373	TSS1500	chr10:92980347-92980832	N_Shore
INS;INS-IGF2;INS-IGF2	chr11:2182166-2182887	cg11322849	0.00024	0.014	0.311	0.082	0.417	0.061	0.461	0.069	0.043	0.104	Yes	I	AGCAAAGCCCTCACCTGGGCCACTTTCCACATTAGACCAGGAGAGCTGGAGGCTGCAGGG[CG]GGGCTCTTTGCGCTGCTGTCCCCAGACCCCTGTCCCCACACCCCTGTCCCCACACCCCTG	37	11	2182783	F	INS;INS-IGF2;INS-IGF2	NM_000207;NR_003512;NM_001042376	TSS1500;TSS1500;TSS1500
LOC100126784;NAV2;NAV2;NAV2	chr11:19736720-19737410	cg23501051	0.00026	0.014	-0.398	0.105	0.75	0.051	0.683	0.078	-0.067	-0.09		II	CCAGTGCTCCGGGGGCCTGCCTCTGTGAGGGTTTTGTGCTCTGCTCTTCTTCTGTTGTTA[CG]TACAGGATTTGTCCAGTGGGCTCTGCCATGGGGGTGAGCACCAGGGTACACTTCTGCATG	37	11	19736912	R	LOC100126784;NAV2;NAV2;NAV2	NR_015384;NM_182964;NM_001111018;NM_145117	TSS1500;Body;Body;Body	chr11:19733936-19735320	S_Shore
MADD;MADD;MADD;MADD;MADD;MADD;MADD;MADD;MADD;MADD	chr11:47290412-47292025	cg26365553	0.00025	0.014	-0.304	0.08	0.273	0.043	0.24	0.046	-0.033	-0.122		II	CACAGGGCCCCAAGAAAAATTCTCCACTGTCACTCTGTGGTATGGCCATAAATGCCTCAG[CG]CCGCCTCACTGATAGGTCTGGTACTGTTTGAACAGGAAGATCAAAATGAATACAAAATGA	37	11	47290613	F	MADD;MADD;MADD;MADD;MADD;MADD;MADD;MADD;MADD;MADD	NM_130472;NM_130475;NM_001135943;NM_130471;NM_130474;NM_130473;NM_003682;NM_130476;NM_130470;NM_001135944	TSS1500;TSS1500;TSS1500;TSS1500;TSS1500;TSS1500;TSS1500;TSS1500;TSS1500;TSS1500	chr11:47291200-47291858	N_Shore
UBXN1;UBXN1	chr11:62445974-62446966	cg22367077	0.00025	0.014	-0.16	0.042	0.04	0.005	0.037	0.004	-0.003	-0.08		I	CGCGTCCCCTGGGGAAGCCCATCTCGATGAGACTCTCAAGAGCCGTCAGCTCCGCCATGG[CG]CCGACACCGCGGCTTCCGCGGGGACCTGGTGTGTGACGAGAAGGAGGGCGGGAAGGGTCA	37	11	62446398	R	UBXN1;UBXN1	NM_015853;NM_015853	1stExon;5'UTR	chr11:62446038-62446613	Island
DSCAML1	chr11:117667392-117668351	cg18585693	0.00026	0.014	-0.258	0.068	0.074	0.015	0.064	0.009	-0.011	-0.144		II	GGGCCAGACCGCCCCGACCCGGCTCCGCTGTCTGAGAGGCGAGGGGTCCCTGTCACCCAC[CG]GCTTGGAGCCTGTGGTCGCAGACAGGCATGTGTCATCCATGTGCCAACAGCCTGCCATGC	37	11	117668161	F	DSCAML1	NM_020693	TSS200	chr11:117666634-117668141	S_Shore
ANKS1B;ANKS1B;ANKS1B;ANKS1B;ANKS1B	chr12:99547915-99548946	cg00852595	0.00024	0.014	-0.479	0.125	0.184	0.052	0.151	0.045	-0.033	-0.179		II	GAGTATGACTTGATCCTAGCTCCACATTTCTTACATATTAATCTTTACTACCGACCAGTA[CG]TCATACAGCCCCCAAAACCAGGCAGCAGAAGAAGGCATATCAAGCTGTCAGCTTGGGCTG	37	12	99548437	F	ANKS1B;ANKS1B;ANKS1B;ANKS1B;ANKS1B	NM_181670;NM_181670;NM_020140;NM_152788;NM_020140	1stExon;5'UTR;5'UTR;Body;1stExon
TOMM20L	chr14:58862262-58863504	cg13999606	0.00025	0.014	-0.096	0.025	0.379	0.016	0.364	0.019	-0.015	-0.039	Yes	II	TGTAGACACAGGGGCAGAGGCGTGTTTGGAGAAAGGGTTCAGAATTTGGAGTGCGACAGA[CG]TAGGTTCGAACAGAGCTCTGCTACTCTGTGGCTGTGAGGGCTCCCGCACACACCCTCTCG	37	14	58862457	F	TOMM20L	NM_207377	TSS200	chr14:58862541-58863209	N_Shore
ACTN1;ACTN1;ACTN1	chr14:69444415-69444632	cg04696407	0.00026	0.014	-0.317	0.083	0.123	0.027	0.103	0.022	-0.02	-0.166		I	TAAACTACCCCCCTTTTAAGTTTAAAAAAGGGAATGAATGTTACCATTTTTGGACATGAG[CG]TTCTCCCTCAAGCCCAGCCCTAACCGCACTATCCAAAGGGACGCGCCATCCTGTCCCCCC	37	14	69444462	F	ACTN1;ACTN1;ACTN1	NM_001130004;NM_001130005;NM_001102	Body;Body;Body	chr14:69444639-69446826	N_Shore
PCNX;PCNX	chr14:71373743-71375730	cg14671219	0.00024	0.014	-0.318	0.083	0.056	0.014	0.046	0.009	-0.01	-0.179		II	GGCCAACACAGTTCTTGCTCAACTTGGGTGCGTTTATGACTTTTCAACAGTGTCATCAGC[CG]TACCTAACTCTTCCAGGCCTTCAGTATCTCAGGTGTTAGCTTCAGTTGTTCCTAGGTCTT	37	14	71373768	R	PCNX;PCNX	NM_014982;NM_001308160	TSS1500;TSS1500	chr14:71373964-71375402	N_Shore
L3MBTL4	chr18:6413766-6415506	cg23718736	0.00024	0.014	-0.234	0.061	0.464	0.043	0.425	0.046	-0.039	-0.084		II	TCGGGGCATTGGCGCATTAAGAATGTCCCTCTAAAGGCATATGTAAGATAAAGCACACTT[CG]CACTTTAACCAGTGACTAAGGGAGATCAAAAGCAGGGGACAATACCCACCCGGAATTTGC	37	18	6413908	R	L3MBTL4	NM_173464	5'UTR	chr18:6413959-6414873	N_Shore
	chr18:8704381-8706607	cg12171863	0.00025	0.014	-0.279	0.073	0.076	0.016	0.064	0.013	-0.012	-0.157		II	AACCCGCTCAGCTAGGGACTGGGTGAGGCATCGCAGGCAAGTGACTTCACCTCCCAGCGC[CG]GTGCCCTAGTCTTCACCGAAGACAGCAATTCCAATCTGGGACTGTGGTGAGGCTTAAATA	37	18	8704534	F				chr18:8704721-8707557	N_Shore
ZNF431	chr19:21324412-21325386	cg26627780	0.00025	0.014	-0.215	0.057	0.045	0.007	0.039	0.006	-0.006	-0.13		II	CTGCCTGAAAAGACGGCAGCCTAAGCTGTCACTCTTTCTTCACTCAGCCCAGCATCTGTT[CG]CATCTTCTGTCACTCAGGGCCTGAGAAGGTGGGGTTTTAAACGTTATCCAATCAGCGACG	37	19	21324707	F	ZNF431	NM_133473	TSS200
	chr2:105759725-105761251	cg00612633	0.00026	0.014	-0.244	0.064	0.588	0.047	0.551	0.051	-0.037	-0.063	Yes	II	TGAGTCAAGCAAATGACTGAGAATCTTACTTCTCCCAGAAAGGAAGCCTAGGAGTCTCCT[CG]CAGGCCCAGGCAGGATGGCACATACTTGTCCCACTCCCAGCCTGGACCCATCCCCACGGG	37	2	105759884	F				chr2:105760109-105761018	N_Shore
NRSN2;NRSN2	chr20:327072-327799	cg21207028	0.00025	0.014	0.276	0.073	0.035	0.007	0.043	0.011	0.008	0.231		II	CTGCGTGAGGGGCTGGGGCCCAGGGAGTCCGAGGGGTCTCTGTGAGGGCGCTGGGGTGTC[CG]AGCGAGCAGGGAACTCTGGAAGGGGACAGGAGCCGGGGGAGCTGCAGGCGGCCGCCGTCT	37	20	327619	R	NRSN2;NRSN2	NM_024958;NM_024958	1stExon;5'UTR	chr20:327376-328977	Island
NRSN2;NRSN2	chr20:327382-329105	cg21207028	0.00025	0.014	0.276	0.073	0.035	0.007	0.043	0.011	0.008	0.231		II	CTGCGTGAGGGGCTGGGGCCCAGGGAGTCCGAGGGGTCTCTGTGAGGGCGCTGGGGTGTC[CG]AGCGAGCAGGGAACTCTGGAAGGGGACAGGAGCCGGGGGAGCTGCAGGCGGCCGCCGTCT	37	20	327619	R	NRSN2;NRSN2	NM_024958;NM_024958	1stExon;5'UTR	chr20:327376-328977	Island
KCNB1	chr20:48099023-48099744	cg12307787	0.00024	0.014	-0.258	0.067	0.109	0.02	0.096	0.012	-0.013	-0.116		I	CTTAAGCGGCTCAGTGGGGTAGGACGGATGGTCGCTGTCCCTCCCGCCGGTGCTGAAGTC[CG]CCGCACCCCATGGATGGAGGGAGGGGCCGCCCCTCGGGGCGGGGAGAGGGCCCCAAGAGA	37	20	48099359	R	KCNB1	NM_004975	TSS200	chr20:48098512-48099560	Island
SEZ6L;SEZ6L;SEZ6L;SEZ6L;SEZ6L;SEZ6L	chr22:26564796-26566192	cg19152196	0.00025	0.014	-0.227	0.06	0.426	0.042	0.384	0.034	-0.043	-0.1		II	AGTGGAGGTGGATCTTAATTTAGAGTTCGTGATTGGGCTTCAGAGGGGTCCAGACCCCCT[CG]TGTTAGATGCACGATTTTGTGGCTATGTGTAGTGTTCTAGTAGATTCACAGCTGTCACCA	37	22	26564866	R	SEZ6L;SEZ6L;SEZ6L;SEZ6L;SEZ6L;SEZ6L	NM_001184776;NM_001184775;NM_001184774;NM_001184777;NM_001184773;NM_021115	TSS1500;TSS1500;TSS1500;TSS1500;TSS1500;TSS1500	chr22:26565199-26565986	N_Shore
IQSEC1;IQSEC1	chr3:13008514-13009766	cg17534899	0.00025	0.014	-0.439	0.115	0.096	0.03	0.075	0.02	-0.021	-0.216		II	CGAGGCGCGGGGTGCAGAGCGCAAGGGCGGAGTCCCAGACACTGCATCCAGGTCCCAGCG[CG]CGAAGCCTCTGTTCTGGAAGGAGGACTTTGCGCAGCCCCTCCAACACTGGCGCCTCCCGG	37	3	13009509	F	IQSEC1;IQSEC1	NM_001134382;NM_014869	Body;TSS1500	chr3:13008648-13009210	S_Shore
UBE2E2	chr3:23243675-23245692	cg10632094	0.00025	0.014	-0.264	0.069	0.058	0.011	0.049	0.009	-0.01	-0.163		II	AAGTTTCCAGGCCAACGTGAAGTTTTCCTGTCTTGGGTACATGCGAGCCCCACGCGTCTG[CG]AGTTTGGGTTAGTGTGTCAACAGGGTCAGTCCCCGTATCTACTTTGCGAAAGCTTCGAGG	37	3	23244068	F	UBE2E2	NM_152653	TSS1500	chr3:23244050-23245071	Island
KCNAB1;KCNAB1;KCNAB1;KCNAB1	chr3:156008638-156010111	cg12963611	0.00024	0.014	0.294	0.077	0.052	0.011	0.062	0.021	0.01	0.193		II	CACACAAAGGCAAAGAGCTCCTTAAAGGGACCTGCCTGCTCCTCCGTGCAGCTGCAAACC[CG]TGTCGGTGCAGGCTCAGCAACCCAGGCTTTCGCTCGAGAATGAGTGGGGAGGGGTCTTGA	37	3	156009008	R	KCNAB1;KCNAB1;KCNAB1;KCNAB1	NM_003471;NM_172159;NM_172159;NM_172160	Body;1stExon;5'UTR;Body	chr3:156008991-156009320	Island
TMEM44;TMEM44;TMEM44;TMEM44	chr3:194353588-194354842	cg12396054	0.00025	0.014	0.156	0.041	0.023	0.002	0.025	0.003	0.003	0.124		I	ATTGTCGGGGGTCGGCAGGGCGGAGGCCGCCCCCCAGCGGCGGGAGCCGGGAGCTGCGCG[CG]CACAAAGACTGCGGCCCCCGCCCCCCGCCGACCTCTTCGCGGTCACCCACCTCCAACATC	37	3	194354240	F	TMEM44;TMEM44;TMEM44;TMEM44	NM_138399;NM_001166306;NM_001166305;NM_001011655	TSS200;TSS200;TSS200;TSS200	chr3:194353761-194354490	Island
SENP5;SENP5	chr3:196594218-196595684	cg00475815	0.00024	0.014	-0.174	0.046	0.033	0.004	0.03	0.003	-0.003	-0.101		I	GCGGTGCCAGGCCCAGCCTCGCAGGCGGAAGGGCGCGGAGGAGGTGACGCGATAGGCCAG[CG]CCGGCGTCGCGGCAGCCGCTTCAGAGGAAGCTCGGCGGCTGTGGCCGCGGCGAACAGGCC	37	3	196594767	R	SENP5;SENP5	NM_152699;NM_152699	1stExon;5'UTR	chr3:196594576-196595486	Island
ABLIM2;ABLIM2;ABLIM2;ABLIM2;ABLIM2;ABLIM2;ABLIM2;ABLIM2	chr4:8073251-8074073	cg02907049	0.00025	0.014	0.401	0.105	0.54	0.073	0.597	0.087	0.057	0.105		I	GTTCCCACCTTGCACCCGGGGAGGATGCTCAGAGCTGTGCAGAGCCCGCCGACTCAGCCA[CG]CCGCCACAGACTCGCCTCCCCGGCAGAGGCGAAAACAAAAGCATTAATCTTCCCCAGGAG	37	4	8073801	F	ABLIM2;ABLIM2;ABLIM2;ABLIM2;ABLIM2;ABLIM2;ABLIM2;ABLIM2	NM_001286688;NM_001130083;NM_001130086;NM_001130085;NM_001130084;NM_001130087;NM_032432;NM_001130088	TSS200;Body;Body;Body;Body;Body;Body;Body
F2RL1	chr5:76114227-76116169	cg12518146	0.00024	0.014	-0.425	0.111	0.225	0.054	0.189	0.043	-0.036	-0.161		II	AGCGGAACTTTTTGGACCCTGCCTTATATTTGACCAGTTGACCCTCTGGGCCTGGGGTTC[CG]GGACTTTCCTAGTGTGCCACCCGGAGCGGCCACTGGCTGCCACCCAGGTCTGCAGGCCAG	37	5	76115868	R	F2RL1	NM_005242	Body	chr5:76115510-76116089	Island
	chr5:95170216-95171086	cg24845578	0.00026	0.014	-0.183	0.048	0.207	0.023	0.189	0.018	-0.018	-0.086		II	CATGTCCCACTGCTGCCTGCACGGGAGCCTGGAGCAGAGCTGTGAGGAGCCGCCAGAGAG[CG]CAGCGCGGCGGCCCAGGACCCCGGCCCAGTGACTGCCTCGCCGCCGCCTCCAGGAAGTTG	37	5	95170808	R				chr5:95170617-95170855	Island
PRR7;PRR7-AS1;PRR7-AS1;PRR7;PRR7	chr5:176874550-176875307	cg21186760	0.00026	0.014	-0.336	0.089	0.357	0.06	0.307	0.053	-0.05	-0.141		II	TCTGAGCACAATGCCCCAACTGTACTGAGTAGCATGCAGGTTGGCCGGCAGGGAGGCACG[CG]CCACATGGAGGTGCCTGGTCCGCCAGGGGAGCTCCTCTGGGAGGAGAATGGCCTCTGACT	37	5	176874944	R	PRR7;PRR7-AS1;PRR7-AS1;PRR7;PRR7	NM_001174102;NR_038916;NR_038915;NM_030567;NM_001174101	TSS1500;Body;Body;5'UTR;5'UTR	chr5:176873349-176874737	S_Shore
KCNK17;KCNK17	chr6:39280746-39281690	cg10712551	0.00025	0.014	-0.632	0.166	0.101	0.039	0.07	0.032	-0.031	-0.303		II	CTTTCCCGGGTCAGGCCGGGCGGGGCCGGTTACGCGCGCGCCCCCTGCCGTAGTCGTCCT[CG]CCCCCAAATTTGGATGTGTCCCCAGGCATCTGCCTCCTCACCGGGCCAGCATGCCCTCTC	37	6	39281541	F	KCNK17;KCNK17	NM_031460;NM_001135111	Body;Body	chr6:39281135-39282215	Island
KCNK17;KCNK17	chr6:39281095-39282548	cg10712551	0.00025	0.014	-0.632	0.166	0.101	0.039	0.07	0.032	-0.031	-0.303		II	CTTTCCCGGGTCAGGCCGGGCGGGGCCGGTTACGCGCGCGCCCCCTGCCGTAGTCGTCCT[CG]CCCCCAAATTTGGATGTGTCCCCAGGCATCTGCCTCCTCACCGGGCCAGCATGCCCTCTC	37	6	39281541	F	KCNK17;KCNK17	NM_031460;NM_001135111	Body;Body	chr6:39281135-39282215	Island
FAM83B	chr6:54712015-54712755	cg13457971	0.00024	0.014	-0.347	0.091	0.633	0.059	0.589	0.055	-0.044	-0.07		II	CTCTGACCTAGAAGTGGAAATGAGAGCTCAGGCGGCCAGAACACTTAAGAAGAAGGTGTG[CG]GGTGGCAAGCAATTGAGGCTAGAATTTAATGCTCAACAGCTTATGTCCAAATTCCCAGTT	37	6	54712658	F	FAM83B	NM_001010872	5'UTR	chr6:54711153-54712033	S_Shore
HSPB1	chr7:75931390-75932796	cg21115527	0.00026	0.014	-0.192	0.051	0.048	0.006	0.043	0.006	-0.004	-0.093		II	TCTCGAATTCATTTGCTTTCCTTAACGAGAGAAGGTTCCAGATGAGGGCTGAACCCTCTT[CG]CCCCGCCCACGGCCCCTGAACGCTGGGGGAGGAGTGCATGGGGAGGGGCGGCCCTCAAAC	37	7	75931838	R	HSPB1	NM_001540	TSS200	chr7:75931704-75932978	Island
RB1CC1;RB1CC1	chr8:53625563-53627790	cg05182914	0.00024	0.014	0.208	0.054	0.035	0.006	0.038	0.005	0.004	0.11		I	CCGGCTCTCCGGCCGGCAGGTTGGCTGTCCTGGCCTGACCCTGGGAGACTCCGCTGGGGC[CG]CCTGTTATGGTGCTAGCTGCCGTCCCGGTGCGTACTTTCCCAAGGTGAATTTGACCTTCT	37	8	53627181	R	RB1CC1;RB1CC1	NM_001083617;NM_014781	TSS200;TSS200	chr8:53626005-53627501	Island
CTSL;CTSL;CTSL;CTSL;CTSL	chr9:90340492-90341745	cg07911944	0.00025	0.014	-0.237	0.062	0.023	0.004	0.02	0.003	-0.003	-0.133		II	TTCCAGGACTAAGGAATAGCAAGGTTAGGCTGAAACAGTCCACACAGGGCTTGCGGTAAA[CG]TCTTTTCAGGAGCCACTCGCCCAGTGCAGTAAGTCGTGTACTTAGTTGACTCGAGCGCTC	37	9	90340723	F	CTSL;CTSL;CTSL;CTSL;CTSL	NM_001257972;NM_001257971;NM_001912;NM_001257973;NM_145918	TSS1500;TSS1500;TSS1500;TSS1500;TSS1500	chr9:90340715-90341542	Island
SH3GLB2;SH3GLB2;SH3GLB2	chr9:131789947-131791144	cg26421810	0.00026	0.014	-0.22	0.058	0.268	0.033	0.237	0.03	-0.031	-0.116		II	CATATTATTTGCCATCTTACCAATGCTTTTCAAAAGTTTTAATTGATAAATATATATTTA[CG]GCCTACAAGGTGATGAAATTGTGGAATGATGAAATCAAGTTAATTGACATATCCATCACC	37	9	131791075	F	SH3GLB2;SH3GLB2;SH3GLB2	NM_001287045;NM_020145;NM_001287046	TSS1500;TSS1500;TSS1500	chr9:131790148-131790443	S_Shore
KLHL21	chr1:6661794-6663873	cg10472264	0.00028	0.015	-0.278	0.073	0.087	0.017	0.072	0.012	-0.015	-0.175		II	AACTGGGTATAAAGAGCGAGGGCTCAAAGTCAGATAGGAGACCGCCTTGAAACTAGATGA[CG]CCACTAAGCACAGTCCCGCCGTCACTTGTACTGCGGTGGGGAATGGTGAAAGAAGGAATC	37	1	6663808	R	KLHL21	NM_014851	TSS1500	chr1:6661776-6663844	Island
PINK1	chr1:20959617-20961403	cg12446953	0.00028	0.015	-0.274	0.073	0.145	0.028	0.121	0.021	-0.024	-0.166	Yes	II	TGCTCGAAGTCACACAGCTAATAAAATGCAGTGCCCTTAACCACTGAGCCAGGCTGCCTC[CG]CCGTTTAACCAAAGGATTAGTAGTGACAGAGCTGAAACCGCAGTAAAAACTATGAACGGC	37	1	20960867	F	PINK1	NM_032409	Body	chr1:20960045-20960551	S_Shore
	chr1:161368723-161370235	cg04603146	0.00029	0.015	0.168	0.045	0.023	0.003	0.025	0.003	0.002	0.095		II	CTGTCGGGTCCCTAAGGAACGCTTGGCGGGGAGCGTGGACGCCCTGGGGCCAGGCCACCG[CG]GTCACTGAGAGCCACCCCCCCGGAAACTGGAGAAAAACGGAGTAGAAGAGACCTAGGGGA	37	1	161369931	F				chr1:161368863-161369932	Island
KIAA0040;KIAA0040;KIAA0040;KIAA0040	chr1:175161579-175162822	cg00321850	0.00028	0.015	-0.431	0.114	0.07	0.023	0.051	0.012	-0.02	-0.279		II	GAGCCAGCCCCGGTGTCTCTCACAGACGCACCAGTGTTCCAGGAATGGGACACAGAACTC[CG]GGCAAACCCGGCTTCAGGGAAAACAGCTGCCTAAATAGAGGGCCTTCCTGGAAGGGGTGG	37	1	175162397	F	KIAA0040;KIAA0040;KIAA0040;KIAA0040	NM_001162893;NM_001162895;NM_014656;NM_001162894	TSS200;TSS1500;TSS1500;TSS200	chr1:175161900-175162364	S_Shore
RRP15	chr1:218457794-218459113	cg07394404	0.00027	0.015	-0.194	0.051	0.018	0.003	0.017	0.003	-0.001	-0.075		II	CTAGCGGAGGAGTCGGCTGAGGCCATTCAGCCGCTGATTTTCGTCCTGGAACGGACTTCG[CG]TAAACACACCGAGCCATTCAGAGCTCTCTCCAAGTCACATTCTGAGGCTCCGGCCCCGGA	37	1	218458485	F	RRP15	NM_016052	TSS200	chr1:218458019-218458684	Island
KIAA1383	chr1:232940801-232942031	cg02191044	0.00028	0.015	-0.312	0.083	0.083	0.017	0.07	0.016	-0.012	-0.15		II	TACCACTTATATCCTCAGCATTATCATCAATTGTCTTAATACAAGGTTGGTGGCAAAAAA[CG]GCTCACAAGTATGCATACAAAGGGGCCAAACACATTGAGCAGCAAAACCCCCAAAGCAGA	37	1	232940990	F	KIAA1383	NM_019090	1stExon	chr1:232941054-232941707	N_Shore
CUGBP2;CUGBP2;CUGBP2;CUGBP2	chr10:11206539-11208521	cg14729148	0.00026	0.015	-0.167	0.044	0.39	0.033	0.365	0.029	-0.025	-0.064		II	ATCAGTGTGGAGATGAAGGTATAGGATCTGGTAGTTGTTACTGCCTCCATTTTAAGATGA[CG]GTGATGGGGGGCAGTGGGTGCCATTAATGAGATAGAGACCCAGAAACCATTGTGAGGAGT	37	10	11208339	F	CUGBP2;CUGBP2;CUGBP2;CUGBP2	NM_001025076;NM_006561;NM_001025077;NM_001083591	Body;Body;Body;Body	chr10:11207178-11207980	S_Shore
	chr10:33623605-33626661	cg06223926	0.00029	0.015	-0.475	0.126	0.115	0.036	0.086	0.03	-0.028	-0.247		II	CACTAAGTGGTGAGAGGGGTCAGTTTTAGATTTTTGCAATTCCCCAGCGTGGAGACAGGC[CG]GCTCTATACGAGAATAAGTGATAGGCAGAGGAAGAATTTGGCAGTGTTCCCGGGTTGATT	37	10	33626522	F				chr10:33623120-33626197	S_Shore
PTEN;KILLIN;KILLIN	chr10:89621175-89623959	cg21573601	0.00026	0.015	0.212	0.056	0.025	0.004	0.027	0.005	0.003	0.109		II	GCCGAGTTACCGGGGAAGCGAGAGGTGGGGCGCTGCAAGGGAGCCGGATGAGGTGATACA[CG]CTGGCGACACAATAGCAGGTTGCTCTTTGTGCTAAGACTGACACCATGAGGACACAGATT	37	10	89622589	F	PTEN;KILLIN;KILLIN	NM_000314;NM_001126049;NM_001126049	TSS1500;1stExon;5'UTR	chr10:89621772-89624128	Island
SHTN1;SHTN1;SHTN1;SHTN1;SHTN1	chr10:118763688-118765454	cg23593477	0.00027	0.015	-0.219	0.058	0.327	0.037	0.299	0.036	-0.028	-0.087		II	GGTGGCGGGATGACCTTCCCTTTAGAGAGGGTGCCACTGCAGTCCGAATGCCGAAGGTCA[CG]CAGCCCCCGGGCAGCAGAGGCTGGCAGTTAAGCCAAGCGTTTGTCCCAGTTCACTGCCCT	37	10	118765438	R	SHTN1;SHTN1;SHTN1;SHTN1;SHTN1	NM_001127211;NM_001258299;NM_001258298;NM_018330;NM_001258300	TSS1500;TSS1500;TSS1500;TSS1500;5'UTR	chr10:118764228-118765146	S_Shore
SLC35C1;SLC35C1;SLC35C1	chr11:45825393-45827521	cg00927035	0.00027	0.015	-0.199	0.053	0.407	0.04	0.377	0.038	-0.03	-0.074		II	AAGGTTGGGACCCACAGGTCAAGCCTAGCCCCTTAGTTTTACCATGAAGATAACTCAGGC[CG]TCGGAGAAAGTGGCCTGCCCAACGCAGGTGCTAGAGCGCGAACCAAGAGAAGTCGATCCT	37	11	45825445	R	SLC35C1;SLC35C1;SLC35C1	NM_001145266;NM_018389;NM_001145265	TSS200;TSS1500;TSS200	chr11:45825615-45826872	N_Shore
TMEM132A;TMEM132A	chr11:60691550-60693194	cg13168012	0.00028	0.015	0.198	0.053	0.364	0.039	0.39	0.033	0.026	0.071	Yes	II	GGAGTCCGTGGGAGTCAGGCTAAGAGCATCTTGTAATTATGGAGGCAATGGAGTAGGAGG[CG]AACCTGAAGCCAGTGGCTGCCCCCAGAGAGCAGTGGTCACTTGTTACGCTTGGGGCAGGG	37	11	60692978	F	TMEM132A;TMEM132A	NM_017870;NM_178031	Body;Body	chr11:60691785-60692532	S_Shore
CPT1A;CPT1A	chr11:68608289-68608878	cg09806934	0.00027	0.015	-0.188	0.05	0.034	0.005	0.031	0.004	-0.004	-0.106		II	CCTACTGGCCCCGGGCGAAGGCATCCTGGAAAGCATCCAGAGCGTCCAGCATCCCTCCCG[CG]GCCACCCGCAGGCTGACCGACCCCTGGGCAGACCCTCAGACTCAATCCAGTCCAGGGCGG	37	11	68608813	F	CPT1A;CPT1A	NM_001876;NM_001031847	5'UTR;5'UTR	chr11:68608155-68609419	Island
PVRL1;PVRL1;PVRL1	chr11:119599151-119600713	cg08358813	0.00028	0.015	-0.149	0.04	0.056	0.006	0.051	0.006	-0.005	-0.085		I	GCAGAGCGGGGCTGGGGAGAGGGACCCACCCCCGGCGCGCCCGGCTGCCCGGTTGCGCGG[CG]CGGGCTCCTGGCCCCGGCCCGCTCACACCCTCCCGCTCGGCTCCAACTTGCAGGCGTCCA	37	11	119599620	F	PVRL1;PVRL1;PVRL1	NM_203286;NM_203285;NM_002855	TSS200;TSS200;TSS200	chr11:119598382-119600157	Island
PLBD1	chr12:14720065-14721442	cg04473902	0.00028	0.015	-0.389	0.103	0.503	0.063	0.44	0.091	-0.063	-0.125		II	GTTGGCTGGAGCCACCACAGGAGAGTGATTCAGACGGGGCTGACACTAGACACACTCCTA[CG]TTTCTGTGGAGTCCCCATTTCTGTGTGGGGTCAGTTAAAAGTGACATTGTGAAGTAGTCA	37	12	14721288	F	PLBD1	NM_024829	TSS1500	chr12:14720248-14721093	S_Shore
SLC38A2	chr12:46766213-46767305	cg20408693	0.00029	0.015	-0.237	0.063	0.263	0.034	0.233	0.032	-0.03	-0.113		I	GAGGCCCCAGTGGGGAGCCCGGCGCTCCTAAGGCCGTTTGGGAGTCCCCAGTTTTCCACT[CG]CTGACACGTTGCTTCTCTTATCCCACCACCGCCGCCCCGGGCAAAGGCACTGCCTTGTCT	37	12	46767289	R	SLC38A2	NM_018976	TSS1500	chr12:46765134-46766633	S_Shore
	chr12:47224310-47226282	cg08005660	0.00029	0.015	-0.322	0.085	0.563	0.055	0.51	0.066	-0.053	-0.095	Yes	II	AGCCCCAGACATAAGCCCCAGATGATTGAGAGACCGGGCTACACACGTGTGGATGTCCCC[CG]TGCATACACACAAGCACCCATCCGATAGGCTGGGATCCAGCTGCAAGTTTGGACACTGAC	37	12	47226005	F				chr12:47224912-47225664	S_Shore
EID3;TXNRD1;TXNRD1;TXNRD1;TXNRD1;TXNRD1;TXNRD1;TXNRD1	chr12:104697076-104698114	cg25274376	0.00028	0.015	-0.381	0.101	0.161	0.037	0.133	0.035	-0.028	-0.171		II	AAACACCACCTTGCAAAAGAACTGAGAGTTTAGCCTGCTTAATGGAGTTTCTGCTTTTCA[CG]GTCCTTGGCCTTACCGACGGTTTACAGTCCAGCCAGATTTAGTTCACAAAAAACCAAAAC	37	12	104697126	F	EID3;TXNRD1;TXNRD1;TXNRD1;TXNRD1;TXNRD1;TXNRD1;TXNRD1	NM_001008394;NM_182729;NM_182743;NM_182742;NM_001261446;NM_001093771;NM_003330;NM_001261445	TSS1500;5'UTR;5'UTR;5'UTR;5'UTR;Body;Body;Body	chr12:104697348-104697984	N_Shore
CLMN	chr14:95785400-95786759	cg05316463	0.00026	0.015	-0.295	0.078	0.202	0.036	0.171	0.031	-0.032	-0.157		I	CGCAACTGGGGGTGGGCCCGTGGGTCCCAGTACCTGGTCCAGGAGGCAGCGTCTCCCTCC[CG]TCCGGGATAAGACACCCCCTCCGCGGGTCCCCTGTCCACTCTGGAGAGGCAGCCCCCACT	37	14	95786663	F	CLMN	NM_024734	TSS1500	chr14:95785752-95786151	S_Shore
FLJ42289;FLJ42289	chr15:100889716-100891359	cg24595580	0.00028	0.015	-0.394	0.104	0.103	0.027	0.085	0.021	-0.018	-0.175		II	AAACTCCCAATTCACAGTCCTCCGTTGCGTAACAGTGAGCAGACGTTCTGAGAAATGCAT[CG]TCAGGCAATTGCATCATTGTGCAAACAATATAGAGTGTACTTACCCAAACCTAAACAGCA	37	15	100890996	R	FLJ42289;FLJ42289	NR_028140;NR_028139	TSS1500;TSS200	chr15:100890242-100890494	S_Shore
KIAA0895L;EXOC3L	chr16:67217229-67218680	cg01568244	0.00027	0.015	-0.299	0.079	0.086	0.02	0.071	0.012	-0.015	-0.174		II	GAGGCGCGTCAGCCCCGTCCTCCCCGCCCTCCGGCTTCTCTTCCCTTCTGGCCCCCAGTC[CG]CACCTCACGTCGGGAAATTGTTGCCGCAGGCCAGCCACCTCCAGGCCCAGCAGCGCGGGG	37	16	67218584	F	KIAA0895L;EXOC3L	NM_001040715;NM_178516	TSS1500;Body	chr16:67217716-67219219	Island
NAA38;CYB5D1;CYB5D1	chr17:7760049-7761868	cg08331305	0.00027	0.015	0.222	0.059	0.022	0.003	0.025	0.004	0.003	0.136		II	ACCCATCGTGGAAGTTGCAGGCCAGGATATCAGCCACTGGTTTGATCCAAAGACCAGAGA[CG]TGAGTTATGCTGGAACCTGGGATTGTGGGTAGAGGAAATGGAGAGCGGGGATGGGAAGGA	37	17	7761797	R	NAA38;CYB5D1;CYB5D1	NM_032356;NM_144607;NM_144607	TSS1500;Body;ExonBnd	chr17:7760281-7761680	S_Shore
DNAH9	chr17:11501331-11502686	cg18324798	0.00027	0.015	-0.204	0.054	0.039	0.006	0.035	0.004	-0.004	-0.097		I	GCCTGGCAATACGCCCCGGGCTGGAGGTGGGACCTGAGTCGGGCCTGGCTGGCGCTAAGG[CG]CTTTTTTTCCTTCGCACCGGGCCCGAGCCTCCAGGGCCCGACAGCTTCCGCGGCGCAGTG	37	17	11502114	R	DNAH9	NM_001372	1stExon	chr17:11501631-11502328	Island
TTYH2;MGC16275	chr17:72209152-72210044	cg19598544	0.00027	0.015	-0.18	0.047	0.035	0.005	0.03	0.003	-0.004	-0.125		II	CCCACTTGCCAGGAAGAATCAAGCAAATTTTCTGAGTGAGACACCTTGTCCTCACTCAGG[CG]TCCTGCAGGCGGCTTCAGCGAGTTGTTGGGGCAGATGCGCCGGGAGCTCCCGAGGGCAGG	37	17	72209156	R	TTYH2;MGC16275	NM_032646;NR_026914	TSS1500;Body	chr17:72209669-72210290	N_Shore
ADNP2	chr18:77866398-77868157	cg11358276	0.00028	0.015	-0.171	0.045	0.033	0.004	0.03	0.003	-0.004	-0.108		II	TGGTGAGTCCACGTGATTAGTCACATGGTTGATGACACACTCTCCCCACCCCTTTAGTGA[CG]TCATTGCCCACTCAAACTCTCACGAGAGTTTGCACAGATGTGGAAAGGAGCTGGCAGGGC	37	18	77866892	F	ADNP2	NM_014913	TSS200
KRI1	chr19:10676157-10677118	cg06529468	0.00029	0.015	0.262	0.069	0.02	0.003	0.023	0.006	0.004	0.191		I	CGCGGTTCCGGCATGGCGGTTCTGTGGCCCATTGCGCACGCGCATTGAGGAAGCCCTGGA[CG]GGGCGGGGCCGCCCTCAGTCCCGCCCGCATCCACTTGTAAACGAGGCGTACCGCTGCTAA	37	19	10676722	R	KRI1	NM_023008	TSS200	chr19:10676267-10677064	Island
PPP1R13L;PPP1R13L	chr19:45907413-45907748	cg18766873	0.00028	0.015	-0.195	0.052	0.482	0.041	0.449	0.041	-0.032	-0.067	Yes	II	CCTTCCTCTCCGTGTAATGGTTAAATGCCCGGCTATGCAAACCTCCCAGAATCCAATAGC[CG]CTTTCCGGAATTCTGCCCTGGGTTCTAGAACTACCTCTGCAAACCCAGCTGTTTCCCACC	37	19	45907484	R	PPP1R13L;PPP1R13L	NM_006663;NM_001142502	5'UTR;5'UTR	chr19:45909062-45910124	N_Shore
RDH14;RDH14	chr2:18740982-18742365	cg19638349	0.00027	0.015	0.214	0.056	0.025	0.004	0.028	0.004	0.003	0.113		I	AGTACTGCCGCCGCAGTGGCCACTGCCATCGTCAGGCCCGAGGGCCCACCGGCCCCTCCA[CG]GGAGTTCCGCAGCCGCCGCCTTACCGGAACCCAAGAGACCACCTGTACGCGGAGAACGCT	37	2	18741870	F	RDH14;RDH14	NM_020905;NM_020905	1stExon;5'UTR	chr2:18741356-18741964	Island
MTA3;MTA3;MTA3	chr2:42794941-42797036	cg04264999	0.00026	0.015	-0.166	0.044	0.571	0.031	0.538	0.033	-0.033	-0.058		II	AAGCCCCTCACTCCTAAAGGTCCCTTTTCCCAGCAGAACAGGCCCTGCATATACAGTGCC[CG]TCTAGAGCCAGGGCCTCCATCTGGGTGTTGGACAGTTGGTTCTGCTCAGCCCAGTTTTGG	37	2	42795054	F	MTA3;MTA3;MTA3	NM_020744;NM_001282756;NM_001282755	TSS1500;TSS200;5'UTR	chr2:42795847-42796230	N_Shore
WDR92;PNO1	chr2:68384006-68385544	cg09717987	0.00028	0.015	-0.223	0.059	0.039	0.008	0.034	0.006	-0.005	-0.132		II	GCCAGATGCGCTCCTGCGATCGCACAGAATGTTCCTTCACAACAGCACGAATTTGTTTAT[CG]CCTTTACCCACTGCCTTTCGCACACATACATACTAGAGATTACAAAATACTTGGGCTGGG	37	2	68384793	R	WDR92;PNO1	NM_138458;NM_020143	TSS200;TSS1500	chr2:68384184-68385241	Island
MAT2A	chr2:85764801-85765374	cg24330906	0.00029	0.015	0.178	0.047	0.025	0.003	0.028	0.004	0.003	0.128		II	GACCAGACCTGCACCGAGGCCCAGCCCCAGAACAGGCTGCAGAGACCCCCGCCCCCAAGG[CG]GGCTCCCTCCAAACGGGACTCCATACTCCTTGCTGGCTCAAGTTTTGTTTCGCTCTTTTT	37	2	85765176	F	MAT2A	NM_005911	TSS1500	chr2:85765695-85766983	N_Shore
	chr2:102758731-102760146	cg06880612	0.00027	0.015	-0.386	0.102	0.204	0.043	0.17	0.043	-0.035	-0.169	Yes	II	GGGTGAGACGGACCACAGCCTTGACACCTTCGAGTCCCCCGCTCTGCAGGACGCCGTGAG[CG]TCCTCCCTAAGTTGCACTTGGTTGTCAGAGTGTGTTGTGTAAGAAGGGGATGGCGGTGAG	37	2	102759576	F				chr2:102758806-102759577	Island
LIMS1;LIMS1;LIMS1;LIMS1;LIMS1	chr2:109237345-109238211	cg04646760	0.00026	0.015	0.362	0.096	0.1	0.026	0.128	0.035	0.028	0.281		II	TATTAATAAACAAGTAAGTAACCTGCCTTCTTGGTCACCGCTTCCCCCCTCCCCAAGGTG[CG]AGGCCCAGAGATAAGGCAAGTTGTGCCTTGCTGAGGAGGGTGTGTACCAGTGAGAAACAG	37	2	109237594	F	LIMS1;LIMS1;LIMS1;LIMS1;LIMS1	NM_001193484;NM_004987;NM_001193488;NM_001193482;NM_001193483	TSS200;5'UTR;5'UTR;Body;Body
LOC388796;SNORA71D;LOC388796	chr20:37062968-37064345	cg00615913	0.00027	0.015	0.188	0.05	0.149	0.018	0.164	0.021	0.015	0.102		II	TTTGCCAGACAGTTCTCAGAACTCAGAACTGGCTGAGCTCATTGACTGTCCCCTCTACTG[CG]TCCCACAGAAGGGTCCTTCCCCAAGGTGCGCAGAAGCAGCGGCACTTACCCAGGGGCATT	37	20	37063096	R	LOC388796;SNORA71D;LOC388796	NR_027241;NR_003018;NR_015366	Body;TSS1500;Body	chr20:37063525-37064106	N_Shore
YTHDF1	chr20:61846656-61848184	cg24092253	0.00028	0.015	-0.199	0.053	0.395	0.038	0.361	0.043	-0.033	-0.085	Yes	II	CTGGGCCCGGTCCCGGAGGTCAGCTGTTGTGTGGATGCACCCCTGGACCTGCGAGAGGCT[CG]CCGGCTTATAACCAAGTTCTCATGTTAGATTCTTGACCCCGATTTCATCACCAGGAGGAA	37	20	61848099	R	YTHDF1	NM_017798	TSS1500	chr20:61846843-61848103	Island
TXNRD2;COMT	chr22:19928794-19929743	cg23268677	0.00027	0.015	0.207	0.055	0.021	0.003	0.024	0.004	0.003	0.132		II	AAGGGGGCTACTTGTGGCTAGAAGCAGCCCGGACTCCTGAGCAAGACTAGACCAAGAGGC[CG]GTATGTGGACACCCCCGCGTGGGCACCCCCACGGGGACACCCTGGCCACCGCCGCGCGGA	37	22	19929097	R	TXNRD2;COMT	NM_006440;NM_000754	Body;TSS200	chr22:19929096-19929468	Island
MYH9	chr22:36781861-36782962	cg04077141	0.00028	0.015	-0.252	0.067	0.382	0.051	0.351	0.05	-0.031	-0.082	Yes	II	ACTGGTTCTGCCACTTTCCCCTTGAGGACTGTAAACTCCCCAAGGGCAGAGGCAGGGCCC[CG]GGGATTTCACAGGGCAGTCTGGCTCCCTTCTCCCAATCCCCATGACTCACAGTACCTTTC	37	22	36782143	R	MYH9	NM_002473	5'UTR	chr22:36782965-36784492	N_Shore
IQSEC1;IQSEC1;IQSEC1	chr3:13008514-13009766	cg06710900	0.00028	0.015	-0.333	0.088	0.306	0.05	0.267	0.05	-0.039	-0.127		II	CTCTAGCTCCAGAAGGGACTGGGTCCTCTCCGAGTTGCAGTGCAGGCACCACATGGCGGC[CG]CAGTGGGAGCGGGCCGGGCCGGGAGCCGGGACCCAGGCCCAGCAGAGGCCGCCGACTCCC	37	3	13008958	R	IQSEC1;IQSEC1;IQSEC1	NM_001134382;NM_014869;NM_014869	Body;5'UTR;1stExon	chr3:13008648-13009210	Island
TMEM22;TMEM22;TMEM22	chr3:136536646-136539451	cg17828689	0.00027	0.015	-0.238	0.063	0.066	0.014	0.056	0.01	-0.009	-0.141		II	AGAGGGCTGGGGGTAGGTCCAGAGGGCTGGGGGTAGCTCCGGAGGAGCGATCTTCCTCCG[CG]GGAAAGGACTTGGCTCAGGCTTGCCTATGTCCGTGGTGCTGAAGTGCCTCGCGCGCCCTC	37	3	136539113	F	TMEM22;TMEM22;TMEM22	NM_001097600;NM_025246;NM_001097599	5'UTR;5'UTR;5'UTR	chr3:136537559-136539204	Island
KCNAB1;KCNAB1;KCNAB1;KCNAB1	chr3:156008638-156010111	cg07245341	0.00027	0.015	0.477	0.126	0.034	0.012	0.049	0.029	0.014	0.425	Yes	II	ACAGCCCGGGAAGATTTGCAAACCTGATTCTCCCTCCAGCTGCTGTGACAACTTCGGGGC[CG]TCTGTTTACTTCTCTGGGTCCCCGGGGACTCTTTCCTGCATCGCAGCCCCTTGTGCCACT	37	3	156009465	R	KCNAB1;KCNAB1;KCNAB1;KCNAB1	NM_003471;NM_172159;NM_172159;NM_172160	Body;1stExon;5'UTR;Body	chr3:156008991-156009320	S_Shore
SPATA18	chr4:52917205-52919030	cg03103192	0.00027	0.015	-0.193	0.051	0.74	0.028	0.717	0.027	-0.023	-0.031		II	AAGCTAGAAGTAAGAAGTACTGAAATTTTAGTTACAAGTTTCATACAGGTAAACCCAAGG[CG]CTACAAATGAAGAATTAAAGGAATGAAAGGCGAAAGAATAAAGGGGCCAAAGAGGTGATC	37	4	52917271	F	SPATA18	NM_145263	TSS1500	chr4:52917388-52918280	N_Shore
PALLD;PALLD;PALLD	chr4:169551841-169553345	cg03822639	0.00028	0.015	-0.228	0.06	0.604	0.041	0.564	0.043	-0.039	-0.065		II	TTAATTTATGGCTTTGCAGTAAGGCGGCATCAGAGGAGCAATTTAACTCACAAGAGGTAA[CG]CAGATGGAGAGTACAACTGAAAGATACCTTGTGTGGAAGGGTACAGAAGGAACCTCAAGC	37	4	169552346	F	PALLD;PALLD;PALLD	NM_016081;NM_001166109;NM_001166108	Body;TSS1500;Body	chr4:169552716-169552947	N_Shore
LINC01099;LINC01099;LINC01098	chr4:178828712-178829530	cg26790853	0.00029	0.015	-0.341	0.091	0.072	0.018	0.059	0.013	-0.013	-0.179		II	ACTTGTTTATCTTTTCCAGCACAGTTATCTTCACCAATCTTATTTATGCACAGCGTTTTT[CG]TTTCTTCACAGAGAAAGTTTCCCAATTGTCCATCCGTTTGCTGACTTCTCCAGGACTCAC	37	4	178829290	R	LINC01099;LINC01099;LINC01098	NR_108093;NR_108092;NR_028342	TSS1500;TSS1500;Body
	chr6:29894061-29895412	cg01336390	0.00029	0.015	0.634	0.168	0.155	0.065	0.217	0.068	0.062	0.396		I	GAAGGGCGCCTCCTCCGCGGGTATGAACAGCACGCCAACGATGGCAAGGATTACATAGCC[CG]GAACTAGGACCTGCGCTCCTGGACCGCGGCGGACATGGCGGCTCAGATCACCAAGCGCAA	37	6	29895059	R				chr6:29894140-29895117	Island
LOC101930010;DST;DST	chr6:56715685-56717127	cg04152466	0.00028	0.015	-0.253	0.067	0.585	0.05	0.543	0.054	-0.042	-0.071		II	AAGTTGCTGGAATATGCTTTGCAATCCTGGGTACCAAAAACCATGGATCTTCTCAATCTG[CG]TAGCTCAGTGCCCCTGGGCAAAAATGAAAATAAAGGCTGCTCACTTCCAGCTTCCCGCAA	37	6	56715790	R	LOC101930010;DST;DST	NR_125866;NM_001144770;NM_001144769	Body;Body;Body
WIPF3	chr7:29845598-29846784	cg12022583	0.00027	0.015	-0.284	0.075	0.484	0.053	0.441	0.051	-0.043	-0.089	Yes	II	CATTTTGGAATAAATTCAAGGAGTGGCGTGTCCCCAGAGTAGCTGTGCTGGGCCGTGTGC[CG]CCCGCGCAACAGCTCCTATTTGGGGAATTCCAGCCTTAGGCCTCAGTCTCTCCGCAGCTG	37	7	29845889	R	WIPF3	NM_001080529	TSS1500	chr7:29845881-29846751	Island
PHTF2;PHTF2;PHTF2;PHTF2;TMEM60	chr7:77427202-77429042	cg15235373	0.00029	0.015	0.212	0.056	0.024	0.004	0.026	0.003	0.002	0.102		I	GCGCGCCCGCGGGCAGCCTCGTTGTGGCTCCTTGGGCTCTGTTGGCGGCGGCGCTAGCTT[CG]GAGTCTCCCGCGCGCACCTCAGCCGCCTCCTAGCGGCGCGGCGCTCGCTCCTACGGTAAG	37	7	77428232	R	PHTF2;PHTF2;PHTF2;PHTF2;TMEM60	NM_001127358;NM_001127360;NM_001127360;NM_001127358;NM_032936	1stExon;1stExon;5'UTR;5'UTR;TSS1500	chr7:77427331-77428850	Island
CDK6;CDK6	chr7:92346744-92348216	cg00324201	0.00027	0.015	-0.347	0.092	0.223	0.044	0.188	0.039	-0.035	-0.159		II	AATACATTCTCTTTCTACATGGCAGAAATTCTCACAGTGGTCATCGATATTTGCCTTCAC[CG]TGGAGGCAGAGCTAACCTATCAGATGGTAACTCAAATGTGTTTTATTACCACTGAGAACG	37	7	92347234	R	CDK6;CDK6	NM_001259;NM_001145306	Body;Body
PRKAG2;PRKAG2;PRKAG2	chr7:151328533-151330357	cg20716058	0.00028	0.015	-0.264	0.07	0.149	0.029	0.131	0.023	-0.018	-0.119		II	GCGATTAGCTCCAGTACCGATTAGGGCTGAAAGGAGCTTGGCCCTAGCGCTCTTGCAAGC[CG]GGCCTGAAAGAGGAAGTCCTGAAAATGCCTCTCGTTTAGCTTTGTCATCTTACTTGCGCC	37	7	151330230	F	PRKAG2;PRKAG2;PRKAG2	NM_016203;NM_024429;NM_001040633	Body;TSS1500;Body
ZHX2	chr8:123794277-123795620	cg22120094	0.00026	0.015	0.245	0.065	0.066	0.011	0.074	0.013	0.007	0.113		I	GTTTCCCTATGTCGACATAAGCCACAAAAAAATATGGCGTCCGCTTTCGACAGGGCGTTA[CG]TAGACCCGACTGTTTTTATTTATTTATTTCGTGGCCGTCTCCCTCCCTTCTTGGCCAAAC	37	8	123794578	R	ZHX2	NM_014943	5'UTR	chr8:123792369-123794942	Island
TMOD1;TMOD1	chr9:100263492-100265104	cg16082058	0.00028	0.015	-0.32	0.085	0.105	0.023	0.089	0.018	-0.017	-0.159		II	CCTAAGCCGTACAACCCTAGGAAGTGCACTTTTGGGGTGCCTATGGGCATCTCTCTGCTC[CG]TAGCCGGCAAAGCAGCCTGTGAGCCACGCAGCTTCAGATGCGATGAGCTGGGCAGGGGCA	37	9	100265072	R	TMOD1;TMOD1	NM_003275;NM_001166116	5'UTR;5'UTR	chr9:100263675-100265217	Island
MST4;MST4;MST4	chrX:131156388-131158292	cg03273694	0.00029	0.015	-0.21	0.056	0.463	0.051	0.436	0.043	-0.026	-0.057		II	GTGTTCCCAAAGGTGCCTTCATAATGAAATTCCTGTTACTATTATTACCAGTGTTACTGT[CG]CTACTGTTAGAGTACTCTCAAAAGAGCCTGTCTCCCTCTCCTGGAGTAGAACTTAAAATG	37	X	131156448	R	MST4;MST4;MST4	NM_016542;NM_001042452;NM_001042453	TSS1500;TSS1500;TSS1500	chrX:131156818-131157775	N_Shore
ERRFI1;ERRFI1	chr1:8085271-8087137	cg08532870	0.0003	0.016	-0.183	0.049	0.03	0.004	0.026	0.004	-0.004	-0.126		I	CCTCCCGCGCATGTCCGTCCCGGCTGGCTCAGCGCCGCGGGCTCAGGGGCCCGGACATCG[CG]CAGGCGCCTCTTGCTGGCTCGCGCTCCCGCTAGCACTCTGCCTCGCACCGGACCGCCGTC	37	1	8086308	F	ERRFI1;ERRFI1	NM_018948;NM_018948	1stExon;5'UTR	chr1:8085554-8086854	Island
DHRS3	chr1:12654813-12656595	cg16247328	0.0003	0.016	-0.256	0.068	0.436	0.048	0.394	0.053	-0.042	-0.095		I	CGCTTCCCCGAGAAGCCTCTAAACCCGAGGGCTGGGCCTCCGGGGTCAGCTTCGGGTTTT[CG]TGGGAAGAGATTGGGGAGGTGCCTGCCTTTGCTCTGGGCTTTCTGGGAAGCTCATTACTT	37	1	12656375	R	DHRS3	NM_004753	Body	chr1:12655926-12656248	S_Shore
ID3;ID3	chr1:23885491-23886423	cg05969021	0.00031	0.016	-0.243	0.065	0.018	0.003	0.016	0.002	-0.002	-0.134		I	AAAGAGAAAGAAAACCAAAAGAAGTCCCGCTACAGTGACCTGCAACGCGCGCACGCTCGC[CG]CGGCGGTCACTTATAGAGCCTGCCTGGAAGGCACGCCTCTTTATTCAAAATGGCCCGCCT	37	1	23886005	F	ID3;ID3	NM_002167;NM_002167	1stExon;5'UTR	chr1:23885682-23886212	Island
PUM1;PUM1	chr1:31537773-31539114	cg20832125	0.00031	0.016	-0.257	0.068	0.085	0.016	0.073	0.012	-0.012	-0.138		II	TCCTCGCGCCCGCCGCGCCCTCGGAAGCTTGCCCCCGAGCACCACAGCTAGCAGGGTTCG[CG]GACGGCCACCCGCACTGCCCTGGCCCCAGAGGTGCAGGGTTCAAACCCCTTCTCTGCAGC	37	1	31538933	F	PUM1;PUM1	NM_001020658;NM_014676	TSS1500;TSS1500	chr1:31538412-31538938	Island
	chr1:182583774-182584661	cg07144296	0.0003	0.016	-0.185	0.049	0.619	0.031	0.591	0.036	-0.028	-0.045		I	CCCTCTCAGGCTGCGGAGAAAGGGCGGGAGGCCGCGGGGCTCTCCAGGACTCAGTGGTTT[CG]GAGAAACTCGACTTCCCAGGCTCGGAGGGCCAGTTTGGGATTGTTATAGAACAAAACGTG	37	1	182584520	F				chr1:182584177-182584545	Island
	chr10:102728657-102730372	cg05962511	0.0003	0.016	-0.246	0.066	0.358	0.044	0.325	0.042	-0.033	-0.092		II	CGAACTGTGGAACTTGGGGTGGAGTGTGGGGCGTGGACTGGAGACCTTAAACCCGTACTT[CG]CCACTGAAGGGAGGGGTGATATGCTCCGCCCCGCCCACTTAGCCCCGCCCCCTCCCACAG	37	10	102730022	R				chr10:102729299-102729710	S_Shore
RPS13	chr11:17098631-17099946	cg03057164	0.0003	0.016	0.153	0.041	0.021	0.002	0.023	0.003	0.002	0.104		II	TGCATCGGTCTTTGGTCAGCCTTGTTGCCAGAGCGGGAATTTGAGGCTGACGCCAGCTTG[CG]TCGAAATTCCCTGTGGACGCCGAGATCACAAAGATTCGAATGCTGCGCTGGGGGTGGGTA	37	11	17099458	R	RPS13	NM_001017	TSS1500	chr11:17098839-17099506	Island
PTPRJ;PTPRJ	chr11:48001159-48003323	cg12124543	0.00032	0.016	-0.252	0.067	0.187	0.03	0.163	0.023	-0.024	-0.129		II	CACAGGAGTAATATCTGCTGTGATCTTTAACTCCTGTCAGTTCATTGACCTCTTTAACAA[CG]TGATGAAAGCTTCCAGAAGAGCTAATGTATGTGGAGTCCCACGATGTGTCAGGCTAGGTG	37	11	48001298	R	PTPRJ;PTPRJ	NM_001098503;NM_002843	TSS1500;TSS1500	chr11:48001604-48003170	N_Shore
PDGFD;PDGFD	chr11:104033965-104035480	cg03145963	0.00031	0.016	-0.192	0.051	0.039	0.006	0.035	0.004	-0.004	-0.114		II	CCTAAACCTGCTCTGCCACTGAGCATGCCCAGTTTAATCGCCGGCCGGGACTCTTCCCAC[CG]CCCTGGGCTTTACCCTCCTGGTTGGACCTGTAAGGGCTCAGGAAACAAACTCGCCAGGAG	37	11	104035151	F	PDGFD;PDGFD	NM_025208;NM_033135	TSS200;TSS200	chr11:104034536-104035058	S_Shore
EML1;EML1	chr14:100258912-100260393	cg02727423	0.00032	0.016	-0.182	0.049	0.565	0.036	0.532	0.038	-0.033	-0.058		II	TTTCTGATGTAGAATAAATACTGATTTCCTTAGTCCTGTAGCAAGTTAACAAGCCTGTAA[CG]TGACAGATCTGTATCCCAGGGGCTGATCATAGAGAAACCACAAAGCGATGTTTTAGCTGC	37	14	100258973	F	EML1;EML1	NM_004434;NM_001008707	TSS1500;TSS1500	chr14:100259160-100259542	N_Shore
AP4E1	chr15:51199810-51201538	cg02338191	0.00031	0.016	-0.182	0.049	0.018	0.003	0.017	0.002	-0.002	-0.082		II	GAGCGGCCTTTTCCACCCCCGCGGTCTCTTGCGCCCTCTGGTGGCCTCTCGCGAGAACGA[CG]CTGAACTTGTTCAGGTGGGACGCCAATAAAGATTTCTTATTCAAAAAACAGGAAGTGCCT	37	15	51200825	F	AP4E1	NM_007347	TSS200	chr15:51200258-51201270	Island
	chr15:80543539-80544786	cg23121457	0.00032	0.016	-0.474	0.127	0.119	0.041	0.087	0.029	-0.032	-0.266		II	AAACCCCTCAATGGCAGAGAGGCCGAGGATCCCCGAATGGGGAGGTGAGGCTCAGAACAG[CG]AGGGTGCCTGAGCACAGCACCACACTCTCCCGGTTTCTGAGCCCCGAGCCCCGCAGTGGA	37	15	80543983	F				chr15:80544014-80544662	N_Shore
MAN2A2	chr15:91445313-91447136	cg27359564	0.0003	0.016	-0.294	0.078	0.093	0.02	0.08	0.014	-0.013	-0.141		II	AACACAAGCATCTTTCTTCTTTATTAGAAAGAAACTCATTCTGTGTTTCTGAGAAAGGAT[CG]TGCCAGGCACTGTTTCTGGTGAGTGCCAGTTTGACCCGAAAGGGCACTGAGAAAGGCTTT	37	15	91446945	F	MAN2A2	NM_006122	TSS1500	chr15:91445563-91446768	S_Shore
TELO2	chr16:1542898-1543982	cg04581613	0.00032	0.016	0.144	0.039	0.019	0.002	0.02	0.002	0.002	0.087		II	GGGATCGGGGGTCCGGTTGGGTCGGGTTGGGCTCCAGGTCTGGTTGGGTCGGGTCCAGGT[CG]GGTAGGAGTCCGGTCGGGGTCCGGGTACAGGTCGGGGTCCGGGCCTGGATCGGGGGCGGG	37	16	1543690	R	TELO2	NM_016111	5'UTR	chr16:1543098-1544426	Island
KATNB1	chr16:57770322-57770909	cg15153383	0.00029	0.016	0.203	0.054	0.029	0.004	0.033	0.006	0.004	0.122		II	AACAACGACTCGCAGGAAATCTATGTGAATTGCAGACACGTGGTCTTCTCCGCCCCACTG[CG]GCTGCTGCACTTTAGGCAGCCAGCATCCCGGAACAGAGCTGCAGCTCATTATCCTGGCCT	37	16	57770620	F	KATNB1	NM_005886	5'UTR	chr16:57768817-57769100	S_Shore
KRT19	chr17:39683626-39684901	cg05396212	0.00032	0.016	-0.199	0.053	0.318	0.034	0.295	0.035	-0.023	-0.072		I	GGGGGCAAGACTGGCCCCGGGTGGACCAGATCACCAAAGCCAAACTCTCGCATCTTCCTG[CG]GCAGCGCGGCCCCTGGCCTAGACCTCTGGGCACTCTACAGCCGGGTCCCATCTCCTCCCA	37	17	39683705	F	KRT19	NM_002276	Body	chr17:39683908-39684599	N_Shore
AMZ2;AMZ2;AMZ2;AMZ2;AMZ2;AMZ2	chr17:66243454-66244770	cg03409623	0.0003	0.016	-0.216	0.057	0.025	0.004	0.022	0.003	-0.003	-0.116		I	GGGTGGACAGCTGGGGCTTGTAGTCCCCTCGCTACCCTCTATTCTGGAAGAGGCGGGTCG[CG]GCCGCTGAACTCCAGCTCTGCGCCTGCCCAGGCGGCCGCACGCTCAGGGGCGTGGCATGG	37	17	66244025	R	AMZ2;AMZ2;AMZ2;AMZ2;AMZ2;AMZ2	NM_001033574;NM_001033570;NM_001033572;NM_001033569;NM_001033571;NM_016627	TSS200;TSS200;TSS200;TSS200;TSS200;TSS200	chr17:66243583-66244403	Island
ZNF43;ZNF43	chr19:22018394-22019428	cg09360501	0.00031	0.016	-0.166	0.044	0.028	0.003	0.025	0.003	-0.003	-0.094		II	TCACAGAGCCACAGAGGCTGGACCTCTAGCAGCAGAGGACACAGAAGAACGAAGACGAGA[CG]CAGAGCTCCAACTGCAGCCAGAGACAAAGGCCCCGCCACATCCCGGAAGCCGCCCTGTCC	37	19	22018958	F	ZNF43;ZNF43	NM_003423;NM_003423	5'UTR;1stExon	chr19:22018594-22018827	S_Shore
CCDC61	chr19:46498080-46499042	cg01389504	0.0003	0.016	-0.146	0.039	0.036	0.004	0.034	0.003	-0.003	-0.069		II	AATGCACCAAGCGATGACAAATCTCAACCTGTCTTTATGCTGAGACCACTCCCCAGTTTC[CG]GAGCCGCGGCCACTATCTCCCCATGCGCATGCACACCCGGCTCTCCCTTCCAGGCCCTCC	37	19	46498315	R	CCDC61	NM_001080402	TSS200
RFX8	chr2:102090279-102091318	cg12291728	0.00032	0.016	-0.21	0.056	0.438	0.038	0.411	0.041	-0.027	-0.062		II	CATCCCAGCCCCGCCCCACCCCACCCCAAGAGGTTCTGATGAATTGGTCTGGGCGAGGGC[CG]CCTGGGCCAACCGGCTTTTTCAGGGTCCCGGGTGATGCTAATGTGCCCGCCGTTGCTGAA	37	2	102091269	R	RFX8	NM_001145664	TSS200	chr2:102090370-102091130	S_Shore
DSTN;DSTN	chr20:17549548-17551576	cg22276571	0.00032	0.016	-0.367	0.098	0.09	0.025	0.072	0.017	-0.019	-0.207		II	AAATTAATTTATAAAATTCTTTGTTCCCTTTATTTCCCACAAAAACACCCGCAGCAAAAA[CG]CTGGGATTCATCTGGGCCCTCTGAAAACCGTGTTTCCGACGCAACCGCCCATTAGAAAAA	37	20	17549599	R	DSTN;DSTN	NM_001011546;NM_006870	TSS1500;TSS1500	chr20:17549628-17550051	N_Shore
TMEM90B	chr20:24449711-24451025	cg22452236	0.00032	0.016	-0.311	0.083	0.081	0.019	0.067	0.013	-0.014	-0.176		II	AAACCGAACCGCAGCCTGGGGAGGCCTTTAGGACCGAGGGGAGCCATCCCTTCCTCTAGT[CG]GGCAGCAAATTCCTGTCCTCCTAGTCCCCCGCAGCTATCCCCCGCCCCCAGCCTCTGTGG	37	20	24449760	R	TMEM90B	NM_024893	TSS200	chr20:24449844-24452037	N_Shore
HDAC11;HDAC11	chr3:13520856-13522620	cg25150878	0.00031	0.016	-0.272	0.073	0.165	0.028	0.143	0.028	-0.022	-0.134		I	GCTCAGATGCCATCATGCAATCATGGCAGGCACACGGGGGCCCCTCTTCAAACGTCTGTG[CG]CTTCCCTTGTGCCCCGCCCTGGCACACAGCCGCCCCCGCGGAGCCCAGGGATCCCAGCCC	37	3	13520921	F	HDAC11;HDAC11	NM_001136041;NM_024827	TSS1500;TSS1500	chr3:13520912-13521319	Island
MIR4792	chr3:24562556-24563866	cg15168942	0.00031	0.016	-0.516	0.138	0.143	0.045	0.106	0.041	-0.038	-0.262		II	CTCCGAGTCCTGCGTCTCCAAGTTTTGCTCCAATGCCCTTGACATTGAATGCATGTGTGG[CG]TCTATCCTGGCGCAGGCGATTTGATATTTTCAATAGGCCTAACCTCACCAGTGGCGTGCC	37	3	24563623	R	MIR4792	NR_039955	TSS1500	chr3:24562863-24563576	S_Shore
ZNF718;ZNF718;ZNF718;ZNF718;ZNF718;ZNF718	chr4:123843-125429	cg19819404	0.0003	0.016	-0.241	0.064	0.036	0.007	0.032	0.005	-0.004	-0.1	Yes	II	TCACTCTCGCCTCATTCAGTGCTGTGTATGGTTGCAACTTCTGTCACTCAAGGCCTGAGG[CG]GGAGACTTACAGCTCTATCCAATTAGAGCGCTGGATTGACAACTGCCGAATGAGGCGCGC	37	4	124285	F	ZNF718;ZNF718;ZNF718;ZNF718;ZNF718;ZNF718	NM_001289930;NR_110529;NR_110528;NR_110527;NM_001039127;NM_001289931	TSS200;TSS200;TSS200;Body;Body;Body	chr4:124332-124841	N_Shore
D4S234E;D4S234E	chr4:4387772-4389905	cg07564767	0.00032	0.016	-0.343	0.092	0.157	0.034	0.129	0.025	-0.028	-0.178		II	CGGAGGGAGCGCGGCGAGGACAGTGTACCCGCGCGGGATTCTGGATCGCGGGATGCTGGG[CG]GGGGAGGGGAGCCCTGCCTTAGATGATATTCTCGTCCTGACAGTGGAACGCGGTGGGGCA	37	4	4389668	F	D4S234E;D4S234E	NM_014392;NM_001040101	Body;Body	chr4:4387593-4389919	Island
ABLIM2;ABLIM2;ABLIM2;ABLIM2;ABLIM2;ABLIM2;ABLIM2	chr4:8073251-8074073	cg17949969	0.0003	0.016	0.41	0.109	0.454	0.077	0.518	0.083	0.064	0.14		I	CCCCGCCCGCAGTTCCCACCTTGCACCCGGGGAGGATGCTCAGAGCTGTGCAGAGCCCGC[CG]ACTCAGCCACGCCGCCACAGACTCGCCTCCCCGGCAGAGGCGAAAACAAAAGCATTAATC	37	4	8073790	F	ABLIM2;ABLIM2;ABLIM2;ABLIM2;ABLIM2;ABLIM2;ABLIM2	NM_032432;NM_001130083;NM_001130087;NM_001130088;NM_001130084;NM_001130085;NM_001130086	Body;Body;Body;Body;Body;Body;Body
HPGD;HPGD;HPGD	chr4:175442799-175444402	cg02822257	0.00031	0.016	0.139	0.037	0.025	0.003	0.027	0.003	0.002	0.087		II	ACTTCTGAGGTGTGCTCACAGCCTCAGCTTCAGCAAATTTTGGAAGTGGCAAAGTGGGCA[CG]CCGGGCGCGGCCTCCCTGTCTCCGCCAGTGCACCTCGGGCGGCGGGGCGAGTCTCGGAGT	37	4	175443407	R	HPGD;HPGD;HPGD	NM_001145816;NR_027332;NM_000860	Body;Body;Body	chr4:175443406-175443837	Island
SPATA4	chr4:177116214-177117159	cg06855567	0.00031	0.016	-0.235	0.063	0.11	0.019	0.097	0.016	-0.012	-0.112		II	GTCTCAGATTTAGTTGGCCTCACTGTTAACCTATTTAGAGCTTTTTTTTTCTTATGTCAT[CG]TTCATAAGTTTTGTATTTTAAATATTGTTGGTTTCTGCCCAGCCAAAGGCCTATTTTCAG	37	4	177117009	R	SPATA4	NM_144644	TSS200	chr4:177116543-177116893	S_Shore
	chr6:159290205-159291487	cg07061500	0.0003	0.016	-0.35	0.093	0.103	0.026	0.084	0.022	-0.019	-0.18		II	CAAGAGCTTCAAGACGCGAATGACACTTGAGCAGCCTGGGCTCACGTCTGGTAAGGTTTA[CG]CCGCCTGTTCCCGCCATCTGGCAACTCCCTCCCAGAAGGGTGAGTTTGGTTCTTGGCAAA	37	6	159290520	R				chr6:159290673-159291195	N_Shore
C7orf26	chr7:6629183-6630574	cg27508071	0.00031	0.016	0.155	0.041	0.424	0.028	0.448	0.03	0.024	0.057		II	CATCTTCCCCCGTACCCCCCAGCTGAGAACAGATGGAAACGTGAAGACGGGTAGCTGGGG[CG]GCCAGGGAACCCAAGTCCGCTGGCCGAAGCCAAAGCCCGGCACCACCCCCAATTCTTGCT	37	7	6629350	F	C7orf26	NM_024067	TSS1500	chr7:6629328-6630235	Island
CYCS	chr7:25164304-25165688	cg04871873	0.00031	0.016	0.175	0.047	0.026	0.003	0.029	0.004	0.003	0.1		I	CGGTGTAAGTGCAACCAAACTCGCTCCGCGCTCCCGCGCCCTGACGTGCGGCCGAGCTGG[CG]GCTACGCAGTAACGTCGCCGCACCTCATTGGCTCCAGTCCCAATGCCTGCGCCAAGGACC	37	7	25164974	F	CYCS	NM_018947	TSS200	chr7:25164548-25165236	Island
EEPD1	chr7:36192012-36193462	cg00304823	0.00032	0.016	-0.262	0.07	0.036	0.007	0.03	0.005	-0.006	-0.174		I	CGGGCGGCAACCATGGTCCGGGGGCAGCTGACTTAGGACAGCCTCCCTGTGACCCGCCCT[CG]CCGGCACGGCGCCGGCTCCGCCCCTTAAGCCCCCTAAGTCCCGCCTCTGCGCTCCCGGGG	37	7	36192355	F	EEPD1	NM_030636	TSS1500	chr7:36192591-36193434	N_Shore
RHBDD2;RHBDD2	chr7:75507834-75509168	cg21866931	0.00031	0.016	-0.238	0.064	0.051	0.008	0.044	0.008	-0.007	-0.138		II	ATCTATGGAGTTAAGGGGAATTGTAATCTTGTGACAGGGTCTACGTGATTCTAGGACAGA[CG]ATGGGCACCTATCATAGCTGATACACAGAGCTATGAGCAAGCAGGTCGGAGAGCAAGGTG	37	7	75507951	F	RHBDD2;RHBDD2	NM_001040457;NM_001040456	TSS1500;TSS1500	chr7:75508166-75508759	N_Shore
MIR6892;ZYX;ZYX	chr7:143077112-143078981	cg00710715	0.00029	0.016	-0.374	0.099	0.116	0.031	0.093	0.017	-0.023	-0.199		II	GGGGGCAGTCGTTTCGGGAATTTGGGGATGTCTGGAAAGGTTGTTGCCGAGGGGGCTGGG[CG]CAGCCACCCTGTCCCGAGCAGATGTTCTTACCTCATCGTGGAGCTCGTGGCTGGGAGCCA	37	7	143078979	F	MIR6892;ZYX;ZYX	NR_106952;NM_003461;NM_001010972	TSS1500;Body;Body	chr7:143077469-143079169	Island
REPIN1;REPIN1;REPIN1;REPIN1	chr7:150064860-150066978	cg24525223	0.0003	0.016	0.283	0.075	0.109	0.02	0.125	0.025	0.016	0.151		II	GCAGTTTTCTCTAACACCTGGGGGCTACCGGAGTGTGGGCCGAAGCAGGCGCTGCAGCCG[CG]GAAGTATCCCCAGGAACATCCCCAAGAGGAGCTGGAAAAAGCCTCATCCCCAGCTCTGCA	37	7	150066887	F	REPIN1;REPIN1;REPIN1;REPIN1	NM_001099696;NM_013400;NM_014374;NM_001099695	5'UTR;5'UTR;TSS1500;Body	chr7:150068756-150070051	N_Shore
SOX7	chr8:10587164-10588879	cg25258843	0.00031	0.016	-0.231	0.062	0.467	0.043	0.433	0.044	-0.034	-0.074		II	CTGTGACAGCCTTCCTCTGAGATGGCCCAATTGTAAGGTCCAGGGAATGCTGGCTTTTCC[CG]CTTCGGTATTCCTAGTAAACGCCTGTTCCACCCAGCCTCAAACGTTTCCGTCCCTGCCCT	37	8	10587305	R	SOX7	NM_031439	Body	chr8:10587304-10591109	Island
IL7;IL7;IL7;IL7	chr8:79716283-79718031	cg04823124	0.00031	0.016	-0.296	0.079	0.062	0.014	0.053	0.01	-0.01	-0.153		II	AAAAAATAACAACAAAAACAAAAACAAAAACAAAAAAACCCAGAAGCTGGCCTTCCTCAG[CG]CCAGCCCCAGGACTGGTTTCCCAGCAATAGGCGCAAGGTACAGCCCTTGCCGGAAACTCC	37	8	79716558	F	IL7;IL7;IL7;IL7	NM_000880;NM_001199887;NM_001199886;NM_001199888	Body;Body;Body;Body	chr8:79716681-79717403	N_Shore
NECAB1	chr8:91803482-91804567	cg23133255	0.0003	0.016	-0.155	0.041	0.446	0.026	0.422	0.033	-0.023	-0.052		II	TCTGAGTTCCTCCCTATTTATGGCATCCACTCAGGTGAGGCTGGGGGCGTCCTTACCTTG[CG]CTTTGGCTGCTCAGGACAAACGCCCTGCCATTCGTCCCTTCTCTCTGTCCGGACGCCCTC	37	8	91803670	R	NECAB1	NM_022351	TSS1500	chr8:91803656-91804141	Island
ADAMTSL2;ADAMTSL2	chr9:136398972-136400587	cg08823572	0.00031	0.016	0.358	0.096	0.062	0.017	0.075	0.017	0.013	0.217		I	GGCCTGGTGGGAAGTGTGAGTGTTCCTCCCCGTCTGCCTGACAGCTATAAAGGCGGCCGC[CG]GCGCAGAGCCGCCACTGGGCTGCGCCCCTCCCGGGAACCCCCTCTCTTGGATGCTCTTTG	37	9	136399811	R	ADAMTSL2;ADAMTSL2	NM_001145320;NM_014694	5'UTR;TSS200	chr9:136399367-136400274	Island
	chrX:100352626-100353490	cg13720566	0.00031	0.016	-0.244	0.065	0.116	0.116	0.095	0.111	-0.021	-0.183		I	CTCTCCTCACAGGCCCAGGTGGGTGGGGCAAGCCGCTCTCCGTAATTGGTTCTACGCCAG[CG]TCGTCGCGCGCGCCACCTCCCGCCACCGAGCCTCCCGCCACCTCTAGCCAATCAGGCTTC	37	X	100353037	R				chrX:100353009-100353276	Island
PGRMC1	chrX:118369713-118370873	cg18885073	0.00031	0.016	-0.19	0.051	0.22	0.113	0.185	0.095	-0.035	-0.158		I	GGACTCTAGAGGCTTTGGAGGGGGCCTGAGGGCTGCGGGGCGGGACCGAGCAGGGCGGGG[CG]CTTAGGTGGCCTCGGGGGAGGCGGGGCTTGGAGGCTCCGCCCCTCAGGCCCCGCCTCCTC	37	X	118370148	R	PGRMC1	NM_006667	TSS200	chrX:118369862-118370973	Island
MAP7D3	chrX:135332708-135334157	cg13243544	0.00032	0.016	-0.199	0.053	0.165	0.175	0.128	0.156	-0.037	-0.224		II	GGGGCCCGAAGGGCCACCGCGCCCGCCTCGGACCTGCGAACCGGGCAGGATTGCCCCTTG[CG]TCCCACGTCCTGACCGGCTGGGCAGCGACTACCTGGTCTAAAGAAACCCTCTCCTATGTT	37	X	135333698	F	MAP7D3	NM_024597	TSS200	chrX:135332893-135333726	Island
EPHA2	chr1:16482053-16482877	cg09178261	0.00034	0.017	-0.186	0.05	0.255	0.028	0.231	0.03	-0.024	-0.094		II	GTCTCAAAGCGCCAGCGCCCCTACGGATTAGCCCCCAGGGATCTCTGAGCCTGGTATCCT[CG]GTGGAAACGTTTAATGGTTTTGCGCTGAGCCATACCCATTCTGCCCTTCACCTCTGAGAC	37	1	16482818	F	EPHA2	NM_004431	TSS1500	chr1:16481484-16482782	S_Shore
MED18;MED18	chr1:28655102-28656140	cg07574385	0.00035	0.017	-0.224	0.06	0.023	0.004	0.02	0.003	-0.003	-0.129		II	GATCCAGGTAGCGCCCGGAGGAAAGCGCCAAAGGAGGCCGCCATCTTTCATACAGCAGCC[CG]GAATTTTGCGCATGCGCCTCTGATTGTCTGTCCGCAATGAAGCTCTTCGGCCTTCTCGGC	37	1	28655415	F	MED18;MED18	NM_001127350;NM_017638	TSS200;TSS200	chr1:28655365-28655667	Island
ZFYVE9;ZFYVE9	chr1:52607320-52608706	cg05478955	0.00034	0.017	-0.223	0.06	0.035	0.006	0.03	0.005	-0.005	-0.137		II	CCCCGAAACCGTGAGAGTCAAACGGAGATTCCCTTATATTCCTGCTCTCAGGTGCGGGTC[CG]AGTGACAAGAACGTTCACGTATCTTCGGGAGAGAACGAAAAGGTGCTCGGGTCTGGCGGG	37	1	52607458	R	ZFYVE9;ZFYVE9	NM_007324;NM_004799	TSS1500;TSS1500	chr1:52607400-52608504	Island
S100A10	chr1:151965871-151966915	cg13249591	0.00034	0.017	-0.27	0.072	0.247	0.036	0.221	0.038	-0.026	-0.106		II	CACCTCCCCAGAAGCCGGGCTTCCCGCCCCACCGGCCCGCGAGGTGCCGCAGGGAGGGTG[CG]GTTTGGCTTGTCAGCACCCAGGGGCGTCACAAACCCTTTGTTGAACAGGGGATTTACCCC	37	1	151966892	F	S100A10	NM_002966	TSS200	chr1:151966632-151966893	Island
TMEM20;TMEM20	chr10:95653280-95654279	cg13361703	0.00034	0.017	-0.189	0.051	0.054	0.007	0.048	0.007	-0.006	-0.106		I	ATCAATGAAAAAACGCCCACTCTTTGAGCCTCCTGAAAAGGAGGCCACAGGACCCCCGGG[CG]CCAGGGCTTGGGAACCCAGCGCCCCTCCTTGTCTGTGCCATGACAGACAGGTTCAGTGTG	37	10	95653447	F	TMEM20;TMEM20	NM_153226;NM_001134658	TSS1500;TSS1500	chr10:95653641-95654181	N_Shore
FCHSD2	chr11:72852222-72854421	cg06639093	0.00034	0.017	-0.263	0.071	0.216	0.033	0.189	0.03	-0.027	-0.126		II	GGAGGCAAGTGCCCATAGAGGGAAGCCTTTCTAAAGGTTACACAGCAGGACTAGAATCTG[CG]TCAGGAAGTGTTCTATGGGTTATTTTAAAAAAGAAACAGGTGCAGGATAATAAGCACGAG	37	11	72854316	F	FCHSD2	NM_014824	TSS1500	chr11:72852176-72854160	S_Shore
IL10RA;IL10RA	chr11:117856497-117857587	cg00394040	0.00034	0.017	-0.213	0.057	0.047	0.008	0.042	0.006	-0.005	-0.113		II	TCCTTAACGCCAAGCCGGCACGCCAGGCAAAAGCGGCTCGGACGCCCTCACCCCACCTTC[CG]CACTCAGGGCCGAGGCTGTGCCTGGCCACCTGCTTCCCAGCACATGCACACACGCGCGCG	37	11	117856785	F	IL10RA;IL10RA	NR_026691;NM_001558	TSS1500;TSS1500	chr11:117856638-117857298	Island
STAT6;STAT6;STAT6;STAT6;STAT6;STAT6	chr12:57504153-57504650	cg11399623	0.00033	0.017	-0.379	0.102	0.072	0.02	0.055	0.013	-0.016	-0.226		I	AAACTCAGAAGGGAAGCGCAAGGTCTGGGATCCTCGTCCGCCCGCTTGGTGGCCTAAACT[CG]CTTATCTCAACCCCTATCTGCCCGAGTCCTCTGATTGTGGGACCACAGGATCGAAAGTTA	37	12	57504230	R	STAT6;STAT6;STAT6;STAT6;STAT6;STAT6	NM_001178081;NM_001178080;NM_001178078;NM_003153;NM_001178079;NR_033659	5'UTR;5'UTR;5'UTR;5'UTR;TSS200;Body
	chr13:28500891-28501156	cg06515235	0.00035	0.017	0.268	0.072	0.322	0.046	0.351	0.043	0.03	0.092		II	CGTTTTCTGTGACCCTTCCAAAAGAAGCGTTGTTTTGGATGAGTCTCTGTCCCCGGAGGC[CG]AGGGCCAAAAGTGTCTTATGTTAGAGGCAAAGATGCCCGGATTTAGAGGGCTTCCAACCC	37	13	28501021	F				chr13:28501859-28502090	N_Shore
KIAA0284;KIAA0284	chr14:105330452-105332702	cg15925940	0.00034	0.017	-0.318	0.085	0.048	0.011	0.04	0.008	-0.007	-0.155		I	AGGCAGATGCGGAGAGGCGCCGCTGGATTGCGAGCAGGCCCAGGTGCGGGGCCAGGTGGG[CG]TTGTCGCAGCCGGGAACGCCCAGCCGCTCCAGCTGCCCACAGGACAAAGCCCAGGGTTCC	37	14	105330630	R	KIAA0284;KIAA0284	NM_001112726;NM_015005	TSS1500;TSS1500	chr14:105330514-105332186	Island
OCA2	chr15:28340896-28341852	cg00020649	0.00035	0.017	-0.205	0.055	0.057	0.009	0.05	0.006	-0.007	-0.125		I	GGCGTGACTGTGAGCCGGAGGCGTAGCCGTGTCTCGGGAGCCTGGCGGTGTCCGCAGGAG[CG]ATGCTGTGACCGTTGCATTTGAAGCATTCCTTCTAGTTCCCGGATCCCAGGGAGGGGGCA	37	15	28341562	F	OCA2	NM_000275	5'UTR	chr15:28339774-28342442	Island
[truncated: 1,365 more rows]

## Sheet: Active enhancers I
Supplementary Data 12. Sites with differential DNA methylation between human pancreatic islets from T2D cases (n=25) and controls (n=75) within islet regulatory elements (Miguel-Escalada et al., Nat Genet 2019).
Active enhancers I. Chromosomal positions are based on hg19.
[truncated: 1,186 more rows]

## Sheet: Active enhancers II
Supplementary Data 12. Sites with differential DNA methylation between human pancreatic islets from T2D cases (n=25) and controls (n=75) within islet regulatory elements (Miguel-Escalada et al., Nat Genet 2019).
[truncated: 2,111 more rows]

[truncated: 3 more sheets: Active enhancers III, Inactive enhancers, Strong CTCF]
