# Supplementary material for: Genes with epigenetic alterations in human pancreatic islets impact mitochondrial function, insulin secretion, and type 2 diabetes
Source: Nat Commun. 2023 Dec 12;14:8040. doi: 10.1038/s41467-023-43719-9 (PMC10716521; doi:10.1038/s41467-023-43719-9)
Supplement: Supplementary file 4 — Supplementary Data 1-17 [file 41467_2023_43719_MOESM4_ESM.zip › Supplementary Data/Supplementary Data 14.xlsx]

## Sheet: Ark1
Supplementary Data 14. Overlap of T2D-associated genes (red) and specific CpG sites (blue) from previously conducted prospective or incident T2D studies in blood and differential methylation in the present Islet T2D case-control cohort.
Study	Cohort	Specimen	Methylation Array (Illumina 450K/850K)	Corrected for Multiple Testing	Overlap by gene	Overlap by CpG site
Fraszczyk et al. (PMID 35947335)	Doetinchem Cohort (European)	Blood	850K	No (nominal p<0.05)	60% (six out of nine genes)	0% (zero out of nine CpG sites)
Relloso et al. (PMID 36529747)	Strong Heart study (American Indians)	Blood	850K	No (nominal p<0.01)	63% (ten out of 16 genes)	0% (zero out of 16 CpG sites)
Chambers et al. (PMID 26095709)	LOLIPOP	Blood	450K	Yes	40% (two out of five genes)	0% (zero out of five CpG sites)
	(European)
Florath et al. (PMID 26433941)	ESTHER	Blood	450K	Yes	100% (one out of one gene)	0% (zero out of one CpG site)
	(European)
Cardona et al. (PMID31506343)	EPIC-Norfolk	Blood	450K	Yes	75% (12 out of 16)	11% (two out of 18 CpG sites)
Fraszczyk et al. (PMID 35169870)	Metaanalysis	Blood	450K/850K	Yes	75% (three out of four genes)	25% (one out of four CpG sites)
	(five european cohorts)
Juviano Quintero et al. (PMID 33622391)	Metaanalysis	Blood	450K	Yes	83% (five out of six genes)	16,7% (one out of six CpG sites)
	(four european cohorts)
Fraszczyk et al. (PMID: 35947335)		Chambers et al. (PMID: 26095709)		Fraszczyk et al. (PMID: 35169870)
TXNIP	cg19693031	TXNIP	cg19693031	TXNIP	cg19693031
ABCG1	cg06500161	ABCG1	cg06500161	ABCG1	cg06500161
NFE2L3	cg21699330	PHOSPHO1	cg02650017	SREBF1	cg11024682
ADCY7	cg02879453	SOC3	cg18181703	CPT1A	cg00574958
RAP1GAP2	cg02976843	SREBF1	cg11024682
TENC1	cg03691549			Juviano-Quintero et al. (PMID: 33622391)
PFKFB3	cg08994060	Florath et al. (PMID: 26433941)		TXNIP	cg19693031
PNPO	cg15020801	TXNIP	cg19693031	ABCG1	cg06500161
ASPSCR1	cg1232287			CPT1A	cg00574958
		Cardona et al. (PMID: 31506343)		HDAC4	cg00144180
Relloso et al. (PMID: 36529747)		TXNIP	cg19693031	SYNM	cg16765088
ABCG1	cg06500161	ABCG1	cg06500161	miR23a	cg24704287
SREBF1	cg11024682	PHGDH	cg14476101
PLAGL1	cg07750706	SLC9A3R1	cg14020176
HEG1	cg23053438	SREBF1	cg11024682
OAZ2	cg01885480	SYNGR1	cg06397161
POP7	cg22710955	CPT1A	cg00574958
C6orf136	cg20463945	NDUFV1	cg06235429
FAM3C	cg15269194	AKAP1	cg05778424
ZNF747	cg27089547	SLC43A1	cg11376147
UHRF2	cg20595300	C7orf50	cg04816311
TCEB2	cg19048496	SLC1A5	cg02711608
COMMD7	cg08728520	-	cg08309687
DECR2	cg06935581	-	cg13514042
BSN	cg00291981	PFKFB3	cg08994060
PRDX5	cg25944898	POR	cg01676795
FBXO42	cg27555392	SLC9A1	cg25130381
		MAN2A2	cg11183227
