# Supplementary material for: Genes with epigenetic alterations in human pancreatic islets impact mitochondrial function, insulin secretion, and type 2 diabetes
Source: Nat Commun. 2023 Dec 12;14:8040. doi: 10.1038/s41467-023-43719-9 (PMC10716521; doi:10.1038/s41467-023-43719-9)
Supplement: Supplementary file 4 — Supplementary Data 1-17 [file 41467_2023_43719_MOESM4_ESM.zip › Supplementary Data/Supplementary Data 15.xlsx]

## Sheet: KD1 CABLES1
Supplementary Data 15. Differential gene expression in human islets from non-diabetic donors after silencing by siRNA for CABLES1 (n=5 different donors per group).
Only genes where the direction of change was consistent in all five paired samples are included. Genes determined to be non-expressed (F) in both groups are removed. T: Expressed=TRUE, F: Expressed=FALSE.
P-values are based on limma moderated t-test (paired).
Gene Symbol	KD1 Avg (log2)	Ctrl Avg (log2)	KD1 Expressed	Ctrl Expressed	Fold Change	P-val	Description	Group
CABLES1	10.05	10.98	T	T	-1.91	0.0001	Cdk5 and Abl enzyme substrate 1	Multiple_Complex
RAET1L	5.55	6.19	T	T	-1.56	0.0002	retinoic acid early transcript 1L	Coding
SERPINB10	4.13	4.78	F	T	-1.57	0.0004	serpin peptidase inhibitor, clade B (ovalbumin), member 10	Multiple_Complex
REPIN1	7.24	6.51	T	T	1.66	0.0004	replication initiator 1	Multiple_Complex
HAUS2	9.09	8.54	T	T	1.46	0.0004	HAUS augmin like complex subunit 2	Coding
SEPT1	5.55	4.84	T	T	1.63	0.0004	septin 1	NonCoding
BTC	7.7	7.06	T	T	1.55	0.0008	betacellulin	Coding
SHMT1; MIR6778	6.49	7.27	T	T	-1.72	0.0008	serine hydroxymethyltransferase 1 (soluble); microRNA 6778	Multiple_Complex
MRPL10	7.68	8.35	T	T	-1.59	0.0008	mitochondrial ribosomal protein L10	Multiple_Complex
VTN	5.84	6.41	T	T	-1.48	0.0008	vitronectin	Multiple_Complex
MFI2	6.01	5.39	T	T	1.53	0.0009	antigen p97 (melanoma associated) identified by monoclonal antibodies 133.2 and 96.5	Multiple_Complex
VWC2L	7	6.3	T	T	1.63	0.001	von Willebrand factor C domain containing protein 2-like	Multiple_Complex
SLC23A1	5.03	5.82	F	T	-1.72	0.0012	solute carrier family 23 (ascorbic acid transporter), member 1	Multiple_Complex
GCH1	12.55	12.11	T	T	1.36	0.0012	GTP cyclohydrolase 1	Multiple_Complex
PDE6H	4.38	3.82	T	T	1.47	0.0013	phosphodiesterase 6H, cGMP-specific, cone, gamma	Coding
PLAC4	6.36	5.67	T	T	1.61	0.0013	placenta specific 4	Multiple_Complex
TMEM221	6.66	7.04	T	T	-1.3	0.0015	transmembrane protein 221	Multiple_Complex
KRTAP4-9	7.57	8.5	T	T	-1.91	0.0016	keratin associated protein 4-9	Coding
SLC2A6	6.9	6.3	T	T	1.52	0.0016	solute carrier family 2 (facilitated glucose transporter), member 6 [Source:HGNC Symbol;Acc:HGNC:11011]	Coding
IFNLR1	6.5	6.94	T	T	-1.35	0.0017	interferon, lambda receptor 1	Multiple_Complex
OPN1LW	4.63	5.22	F	T	-1.5	0.0019	opsin 1 (cone pigments), long-wave-sensitive	Multiple_Complex
LHX9	4.99	4.38	T	F	1.52	0.002	LIM homeobox 9	Multiple_Complex
OPN5	4.67	4.15	T	F	1.44	0.0021	opsin 5	Multiple_Complex
LRP8	6.81	6.25	T	T	1.47	0.0021	LDL receptor related protein 8	Multiple_Complex
PLEKHA6	7.95	7.21	T	T	1.67	0.0022	Transcript Identified by AceView, Entrez Gene ID(s) 22874	Unassigned
WISP1	6.88	7.67	T	T	-1.73	0.0022	WNT1 inducible signaling pathway protein 1	Multiple_Complex
CSNK2A3	9.29	10.01	T	T	-1.65	0.0023	casein kinase 2, alpha 3 polypeptide	Coding
SHC3	4.54	5.43	F	T	-1.85	0.0025	SHC (Src homology 2 domain containing) transforming protein 3	Multiple_Complex
HDAC4	5.37	4.63	T	T	1.67	0.0025	Transcript Identified by AceView, Entrez Gene ID(s) 9759	Unassigned
GREM1	6.97	7.52	T	T	-1.46	0.0025	gremlin 1, DAN family BMP antagonist [Source:HGNC Symbol;Acc:HGNC:2001]	Coding
TMEM251	7.37	6.94	T	T	1.35	0.0026	transmembrane protein 251	Coding
BPTF	11.79	12.19	T	T	-1.32	0.0027	bromodomain PHD finger transcription factor	Multiple_Complex
EIF4E	12.56	12.1	T	T	1.38	0.0028	eukaryotic translation initiation factor 4E	Multiple_Complex
LMO4	7.92	7.33	T	T	1.5	0.003	LIM domain only 4	Multiple_Complex
PFDN2	8.45	9.11	T	T	-1.59	0.003	prefoldin subunit 2	Multiple_Complex
LOC100288748; RP11-22C11.2	5.86	5.26	T	T	1.52	0.0032	uncharacterized LOC100288748; novel transcript, antisense to ESRP1	NonCoding
LRIT3	4.14	4.61	F	T	-1.38	0.0033	leucine-rich repeat, immunoglobulin-like and transmembrane domains 3	Coding
PPM1M	5.71	6.4	T	T	-1.62	0.0033	protein phosphatase, Mg2+/Mn2+ dependent, 1M	Multiple_Complex
PHKA2	7.09	6.3	T	T	1.72	0.0033	phosphorylase kinase, alpha 2 (liver)	Multiple_Complex
NLRP1	4.14	4.85	F	T	-1.64	0.0035	NLR family, pyrin domain containing 1	Multiple_Complex
LCE3B	7.12	7.86	T	T	-1.67	0.0035	late cornified envelope 3B	Coding
MYCT1	7.32	6.62	T	T	1.62	0.0035	myc target 1	Coding
UCK1	8.13	8.74	T	T	-1.53	0.0035	uridine-cytidine kinase 1	Multiple_Complex
YIPF7	5.71	5.1	T	T	1.53	0.0036	Yip1 domain family member 7	Multiple_Complex
VIM	6.07	5.47	T	F	1.51	0.0037	Jeck2013 ANTISENSE, coding, INTERNAL, intronic best transcript NM_003380	NonCoding
CPNE4	5.59	4.89	T	T	1.62	0.0037	Transcript Identified by AceView, Entrez Gene ID(s) 131034	Unassigned
RNF135	6.29	7.04	T	T	-1.67	0.0037	ring finger protein 135	Multiple_Complex
UCKL1; MIR1914	9.07	8.41	T	T	1.57	0.0037	uridine-cytidine kinase 1-like 1; microRNA 1914	Multiple_Complex
ACPP	7.73	7.42	T	T	1.24	0.0039	acid phosphatase, prostate	Multiple_Complex
PATE1	5.22	5.85	T	T	-1.54	0.0039	prostate and testis expressed 1	Multiple_Complex
RAPSN	5.67	6.01	T	T	-1.27	0.004	receptor-associated protein of the synapse	Multiple_Complex
CTAGE15	6.1	6.61	T	T	-1.42	0.0041	CTAGE family, member 15	Coding
OR4Q2	4.66	5.1	F	T	-1.36	0.0043	olfactory receptor, family 4, subfamily Q, member 2 (gene/pseudogene)	Pseudogene
AP5Z1	6.1	5.52	T	T	1.49	0.0043	adaptor-related protein complex 5, zeta 1 subunit	Multiple_Complex
JMJD7; PLA2G4B; JMJD7-PLA2G4B	6.12	5.82	T	T	1.23	0.0043	jumonji domain containing 7; phospholipase A2, group IVB (cytosolic); JMJD7-PLA2G4B readthrough	Multiple_Complex
SOCS1	4.58	4.98	T	T	-1.33	0.0043	suppressor of cytokine signaling 1	Coding
CCDC63	3.99	4.54	F	T	-1.47	0.0045	coiled-coil domain containing 63	Multiple_Complex
PMEL	4.32	4.8	F	T	-1.4	0.0045	premelanosome protein	Multiple_Complex
ZNF843	4.91	4.37	T	F	1.46	0.0045	zinc finger protein 843	Coding
POGZ	5.36	4.68	T	F	1.6	0.0046	Transcript Identified by AceView, Entrez Gene ID(s) 23126	Unassigned
ABCD4	6.37	7	T	T	-1.55	0.0049	ATP binding cassette subfamily D member 4	Multiple_Complex
CCDC159	5.09	5.66	T	T	-1.48	0.0049	coiled-coil domain containing 159	NonCoding
CDC42EP3	4.85	4.36	T	F	1.4	0.0052	CDC42 effector protein (Rho GTPase binding) 3	NonCoding
SLC6A9	10.09	10.55	T	T	-1.37	0.0052	solute carrier family 6 (neurotransmitter transporter, glycine), member 9	Multiple_Complex
ISY1	9.15	8.74	T	T	1.33	0.0052	ISY1 splicing factor homolog	Multiple_Complex
HSD3B7	5.66	6.25	T	T	-1.5	0.0052	hydroxy-delta-5-steroid dehydrogenase, 3 beta- and steroid delta-isomerase 7	Multiple_Complex
SRMS	6.9	6.39	T	T	1.43	0.0053	src-related kinase lacking C-terminal regulatory tyrosine and N-terminal myristylation sites	Coding
FERD3L	5.82	5.34	T	T	1.39	0.0054	Fer3-like bHLH transcription factor	Coding
RNASEL	7.24	6.58	T	T	1.58	0.0055	ribonuclease L (2,5-oligoisoadenylate synthetase-dependent)	Coding
GHSR	6.79	6.14	T	T	1.58	0.0055	growth hormone secretagogue receptor	Coding
TMEM126B	11.5	11.03	T	T	1.39	0.0056	transmembrane protein 126B	Coding
MPRIP	12.51	12.14	T	T	1.3	0.0057	myosin phosphatase Rho interacting protein	Multiple_Complex
BUD31	6.13	5.5	T	T	1.55	0.0058	Transcript Identified by AceView, Entrez Gene ID(s) 8896	Unassigned
F13B	4.96	4.44	T	T	1.43	0.006	coagulation factor XIII, B polypeptide	Multiple_Complex
CAD	7.87	7.5	T	T	1.3	0.0061	carbamoyl-phosphate synthetase 2, aspartate transcarbamylase, and dihydroorotase	Multiple_Complex
ETV1	12.08	12.63	T	T	-1.46	0.0062	ets variant 1	Multiple_Complex
RAPGEF2	8.41	7.85	T	T	1.47	0.0063	Rap guanine nucleotide exchange factor 2	NonCoding
CDHR5	6.82	6.31	T	T	1.42	0.0063	cadherin-related family member 5	Multiple_Complex
PRR4	7.96	8.51	T	T	-1.47	0.0063	proline rich 4 (lacrimal)	Multiple_Complex
ADAMTS13	6.33	6.97	T	T	-1.55	0.0063	ADAM metallopeptidase with thrombospondin type 1 motif 13	Coding
SYNGR3	7.74	8.1	T	T	-1.28	0.0064	synaptogyrin 3	Multiple_Complex
BOC	7.88	7.23	T	T	1.56	0.0065	BOC cell adhesion associated, oncogene regulated	Multiple_Complex
EXD3	6.43	7.29	T	T	-1.81	0.0067	exonuclease 3-5 domain containing 3	Multiple_Complex
ARHGAP18	8.81	9.14	T	T	-1.25	0.0068	Rho GTPase activating protein 18	Multiple_Complex
TIMM21	10.57	10.25	T	T	1.24	0.0068	translocase of inner mitochondrial membrane 21 homolog (yeast)	Multiple_Complex
KCNG2	5.63	6.16	T	T	-1.44	0.007	potassium channel, voltage gated modifier subfamily G, member 2	Multiple_Complex
KANK4	5.5	4.74	T	T	1.69	0.0071	KN motif and ankyrin repeat domains 4	Multiple_Complex
SCO1	10.34	9.78	T	T	1.48	0.0073	SCO1 cytochrome c oxidase assembly protein	Multiple_Complex
KCNN3	5.96	6.49	T	T	-1.45	0.0077	potassium channel, calcium activated intermediate/small conductance subfamily N alpha, member 3	Multiple_Complex
ST8SIA4	8.87	8.26	T	T	1.52	0.0078	ST8 alpha-N-acetyl-neuraminide alpha-2,8-sialyltransferase 4	Multiple_Complex
C9orf66	5.03	4.5	T	T	1.45	0.0078	chromosome 9 open reading frame 66	Coding
ACTG2	7.31	7.98	T	T	-1.59	0.0079	actin, gamma 2, smooth muscle, enteric	Multiple_Complex
MIR6809; TNS1	8.56	8.98	T	T	-1.33	0.008	microRNA 6809; tensin 1	Multiple_Complex
PAG1	5.45	4.75	T	T	1.62	0.008	phosphoprotein membrane anchor with glycosphingolipid microdomains 1	Multiple_Complex
FANCC	8.55	8.18	T	T	1.29	0.0081	Fanconi anemia complementation group C	Multiple_Complex
DENND1B	8.44	7.98	T	T	1.37	0.0084	DENN/MADD domain containing 1B	Multiple_Complex
CDK18	5.77	6.17	T	T	-1.32	0.0086	cyclin-dependent kinase 18	Multiple_Complex
UGT2B11	5.7	5.13	T	T	1.48	0.0086	UDP glucuronosyltransferase 2 family, polypeptide B11	Multiple_Complex
EXOC3	4.85	5.32	F	T	-1.38	0.0087	Memczak2013 ANTISENSE, CDS, coding, INTERNAL best transcript NM_007277	NonCoding
EPHA3	6	5.54	T	T	1.38	0.0087	EPH receptor A3	Multiple_Complex
C5orf63	8.94	8.6	T	T	1.26	0.0088	chromosome 5 open reading frame 63	Multiple_Complex
TRIP4	8.91	8.29	T	T	1.53	0.0089	thyroid hormone receptor interactor 4	Multiple_Complex
C16orf59	6.48	5.85	T	T	1.55	0.0089	chromosome 16 open reading frame 59	Multiple_Complex
CCDC60	4.16	4.57	T	T	-1.33	0.009	coiled-coil domain containing 60	Multiple_Complex
FAM24A	4.08	4.59	F	T	-1.42	0.0092	family with sequence similarity 24, member A	Coding
COL26A1	7.23	7.65	T	T	-1.34	0.0092	collagen, type XXVI, alpha 1	Multiple_Complex
SSPN	4.09	3.76	T	F	1.25	0.0094	sarcospan	NonCoding
FITM2	10.48	10.16	T	T	1.25	0.0095	fat storage-inducing transmembrane protein 2	Coding
MPC1	11.97	11.47	T	T	1.42	0.0096	mitochondrial pyruvate carrier 1	Multiple_Complex
GRIN2D	5.53	5.1	T	T	1.35	0.0096	glutamate receptor, ionotropic, N-methyl D-aspartate 2D	Multiple_Complex
FAM71F1	5.03	5.48	F	T	-1.37	0.0097	family with sequence similarity 71, member F1	Multiple_Complex
MGEA5	7.23	6.76	T	T	1.39	0.0098	Salzman2013 ALT_ACCEPTOR, ALT_DONOR, coding, INTERNAL, intronic best transcript NM_012215	NonCoding
MLXIP	6.61	5.78	T	T	1.78	0.01	MLX interacting protein	NonCoding
GAGE12H; GAGE12B; GAGE12C	4.11	3.65	T	T	1.37	0.0101	G antigen 12H; G antigen 12B; G antigen 12C	Coding
GAGE12D	4.11	3.65	T	T	1.37	0.0101	G antigen 12D	Coding
GAGE12G; GAGE12E	4.11	3.65	T	T	1.37	0.0101	G antigen 12G; G antigen 12E	Coding
ATP1B2	5.52	6.12	T	T	-1.51	0.0101	ATPase, Na+/K+ transporting, beta 2 polypeptide	Multiple_Complex
NTF4	5.86	6.48	T	T	-1.54	0.0101	neurotrophin 4	Multiple_Complex
COLEC12	4.6	5	F	T	-1.32	0.0102	collectin sub-family member 12	Multiple_Complex
KRAS	4.96	5.74	F	T	-1.72	0.0103	Memczak2013 ANTISENSE, coding, INTERNAL, intronic best transcript NM_033360	NonCoding
ADAM8	6.52	6.82	T	T	-1.23	0.0104	ADAM metallopeptidase domain 8	Multiple_Complex
GALNT8	5.29	4.79	T	F	1.42	0.0105	polypeptide N-acetylgalactosaminyltransferase 8	Multiple_Complex
METTL18	6.85	7.44	T	T	-1.51	0.0105	methyltransferase like 18	Coding
ZDHHC3	7.01	6.53	T	T	1.39	0.0105	zinc finger, DHHC-type containing 3	Coding
MTMR4	9.35	8.9	T	T	1.36	0.0106	myotubularin related protein 4	Multiple_Complex
OSCAR	6.8	6.98	T	T	-1.13	0.0107	osteoclast associated, immunoglobulin-like receptor	Multiple_Complex
ZMYND12	6.56	7	T	T	-1.35	0.0108	zinc finger, MYND-type containing 12	Multiple_Complex
RERE	9.07	9.61	T	T	-1.45	0.0109	arginine-glutamic acid dipeptide (RE) repeats	Multiple_Complex
GAGE4; GAGE7; GAGE12G	4.81	4.31	T	T	1.41	0.0109	G antigen 4; G antigen 7; G antigen 12G	Coding
PFN4	4.47	4.94	T	T	-1.39	0.0112	profilin family, member 4	Multiple_Complex
SNRK	9.19	8.92	T	T	1.21	0.0112	SNF related kinase	Multiple_Complex
KCNK1	7.51	6.7	T	T	1.75	0.0114	Transcript Identified by AceView, Entrez Gene ID(s) 3775	Unassigned
CECR5	6.83	6.29	T	T	1.45	0.0115	cat eye syndrome chromosome region, candidate 5	Multiple_Complex
ADAMTS4	6.09	5.69	T	T	1.32	0.0118	ADAM metallopeptidase with thrombospondin type 1 motif 4	Multiple_Complex
TLN1; MIR6852	8.78	8.33	T	T	1.37	0.0118	talin 1; microRNA 6852	Multiple_Complex
PANX2	5.52	6.02	T	T	-1.41	0.012	pannexin 2	Multiple_Complex
TCEA3	7.49	7.97	T	T	-1.39	0.0121	transcription elongation factor A (SII), 3	Multiple_Complex
HIST1H2AA	5.39	5.89	T	T	-1.42	0.0121	histone cluster 1, H2aa	Coding
ATAD3B	5.39	5.8	T	T	-1.33	0.0122	ATPase family, AAA domain containing 3B	Multiple_Complex
DLGAP1	3.54	4.17	F	T	-1.54	0.0124	Memczak2013 ANTISENSE, coding, INTERNAL, intronic best transcript NM_001242765	NonCoding
GGN	6.02	6.63	F	T	-1.53	0.0125	gametogenetin	Multiple_Complex
MRPL55	7.59	7.24	T	T	1.28	0.0127	mitochondrial ribosomal protein L55	Multiple_Complex
TLE2	5.56	6.04	T	T	-1.39	0.0127	transducin-like enhancer of split 2	Multiple_Complex
BRDT	8.27	8.58	T	T	-1.24	0.0128	bromodomain, testis-specific	Multiple_Complex
SH3BP5L	5.03	5.46	T	T	-1.35	0.0128	SH3-binding domain protein 5-like	Multiple_Complex
CHRD	4.8	5.16	F	T	-1.28	0.0129	chordin	Multiple_Complex
H1FX	6.21	6.81	T	T	-1.51	0.0129	H1 histone family, member X	Multiple_Complex
PLCG2	6.97	6.52	T	T	1.36	0.0129	phospholipase C, gamma 2 (phosphatidylinositol-specific)	Multiple_Complex
PRSS56	5.86	5.32	T	T	1.45	0.013	protease, serine, 56	Multiple_Complex
FAM181B	6.28	5.95	T	T	1.25	0.013	family with sequence similarity 181, member B	Coding
CYB561D2	7.26	6.81	T	T	1.37	0.0131	cytochrome b561 family, member D2	Multiple_Complex
TRIM60	3.97	4.43	T	T	-1.37	0.0131	tripartite motif containing 60	Coding
LRRC20	6.59	6.25	T	T	1.26	0.0131	leucine rich repeat containing 20	Multiple_Complex
ADAL	9.49	9.08	T	T	1.33	0.0131	adenosine deaminase-like	Multiple_Complex
GAL3ST1	5.96	5.59	T	T	1.29	0.0131	galactose-3-O-sulfotransferase 1	Multiple_Complex
KCNH5	4.47	5.07	F	T	-1.52	0.0132	potassium channel, voltage gated eag related subfamily H, member 5	Multiple_Complex
HLA-DPA1	6.94	6.24	T	T	1.62	0.0135	major histocompatibility complex, class II, DP alpha 1	Multiple_Complex
VSIG10	4.74	5.1	F	T	-1.29	0.0136	V-set and immunoglobulin domain containing 10	Multiple_Complex
NFYA	8.81	8.38	T	T	1.34	0.0138	nuclear transcription factor Y subunit alpha	Multiple_Complex
RGL4	4.23	4.79	T	T	-1.48	0.0138	ral guanine nucleotide dissociation stimulator-like 4	Multiple_Complex
KRTAP1-1	5.11	4.59	T	F	1.44	0.0139	keratin associated protein 1-1	Coding
INTS6	9.02	9.37	T	T	-1.28	0.0139	integrator complex subunit 6	Multiple_Complex
OR4D2	4.34	4.85	T	T	-1.43	0.014	olfactory receptor, family 4, subfamily D, member 2	Coding
TTC28	5.77	5.17	T	T	1.51	0.014	Jeck2013 ALT_ACCEPTOR, ALT_DONOR, coding, INTERNAL, intronic best transcript NM_001145418	NonCoding
GXYLT1	9.41	8.98	T	T	1.34	0.0141	glucoside xylosyltransferase 1	Multiple_Complex
LOC101927572; AC002116.7; CLIP3	5.8	6.29	T	T	-1.4	0.0141	uncharacterized LOC101927572; Memczak2013 ANTISENSE, CDS, coding, INTERNAL, intronic best transcript NM_015526; novel transcript, antisense to CLIP3 and THAP8	Multiple_Complex
ITGB3BP	10	9.59	T	T	1.33	0.0142	integrin beta 3 binding protein (beta3-endonexin)	Multiple_Complex
SPAG16	9.83	9.35	T	T	1.39	0.0142	sperm associated antigen 16	Multiple_Complex
MRPS34	9.38	9.89	T	T	-1.42	0.0142	mitochondrial ribosomal protein S34	Multiple_Complex
FBXW5	9.5	10.01	T	T	-1.42	0.0143	F-box and WD repeat domain containing 5	Multiple_Complex
ADAMTS13	5.72	6.47	T	T	-1.68	0.0143	ADAM metallopeptidase with thrombospondin type 1 motif 13	Coding
SCML4	5.62	6.1	F	T	-1.4	0.0144	sex comb on midleg-like 4 (Drosophila)	Multiple_Complex
POLR1E	7.45	7.03	T	T	1.34	0.0147	polymerase (RNA) I polypeptide E	Multiple_Complex
LOC101927844; serfawbu	4.57	4.26	T	F	1.24	0.0149	uncharacterized LOC101927844; Transcript Identified by AceView	Coding
TAS2R46	4.98	5.41	T	T	-1.35	0.0149	taste receptor, type 2, member 46	Coding
PKDCC	8.14	7.72	T	T	1.34	0.0153	protein kinase domain containing, cytoplasmic	Multiple_Complex
BAG5	11.03	10.5	T	T	1.44	0.0153	BCL2-associated athanogene 5	Multiple_Complex
FANCB	4.75	4.4	T	F	1.28	0.0154	Fanconi anemia complementation group B	Multiple_Complex
CLDN18	6.11	5.71	T	T	1.31	0.0154	claudin 18	Coding
STX2	11.72	11.47	T	T	1.18	0.0158	syntaxin 2	Multiple_Complex
TUBB1	5.36	4.58	T	T	1.72	0.016	tubulin, beta 1 class VI	Coding
FMO3	5.02	5.32	T	T	-1.23	0.0161	flavin containing monooxygenase 3	Multiple_Complex
LPAR3	4.4	4.78	T	T	-1.3	0.0161	lysophosphatidic acid receptor 3	Multiple_Complex
ZNF783	5.87	6.16	T	T	-1.22	0.0162	zinc finger family member 783	Multiple_Complex
CHAF1B	5.93	5.56	T	T	1.29	0.0162	chromatin assembly factor 1, subunit B (p60)	Multiple_Complex
TBC1D21	4.96	5.26	T	T	-1.23	0.0163	TBC1 domain family, member 21	Coding
MYT1	7.11	7.6	T	T	-1.4	0.0165	myelin transcription factor 1	Multiple_Complex
GALNT15	5.27	4.79	T	T	1.39	0.0166	polypeptide N-acetylgalactosaminyltransferase 15	Multiple_Complex
CD36	11.55	11.09	T	T	1.37	0.0166	CD36 molecule (thrombospondin receptor)	Multiple_Complex
SLC41A3	8.87	9.23	T	T	-1.28	0.0167	solute carrier family 41, member 3	Multiple_Complex
FAM177A1	11.51	11.01	T	T	1.41	0.0169	family with sequence similarity 177, member A1	Multiple_Complex
SPRR2D	4.87	5.4	T	T	-1.44	0.017	small proline-rich protein 2D	Coding
LINC00982	4.19	4.71	F	T	-1.43	0.0171	long intergenic non-protein coding RNA 982	NonCoding
ATP6V1B1	6.06	5.49	T	T	1.49	0.0172	ATPase, H+ transporting, lysosomal 56/58kDa, V1 subunit B1	Multiple_Complex
CARD10	6.32	6.76	T	T	-1.35	0.0174	caspase recruitment domain family, member 10	Multiple_Complex
HRH3	5.71	5.9	T	T	-1.14	0.0175	histamine receptor H3	Coding
SULT4A1	7.09	6.48	T	T	1.53	0.0175	sulfotransferase family 4A member 1	Multiple_Complex
SLC1A1	7.26	6.93	T	T	1.26	0.0176	solute carrier family 1 (neuronal/epithelial high affinity glutamate transporter, system Xag), member 1	Multiple_Complex
OR5K4	5.6	4.99	T	T	1.53	0.0177	olfactory receptor, family 5, subfamily K, member 4	Coding
IQSEC3	9.13	9.54	T	T	-1.33	0.0177	IQ motif and Sec7 domain 3	Multiple_Complex
TRUB1	12.2	11.65	T	T	1.46	0.0178	TruB pseudouridine (psi) synthase family member 1	Multiple_Complex
CHAC1	6.73	7.34	T	T	-1.52	0.0181	ChaC glutathione-specific gamma-glutamylcyclotransferase 1	Multiple_Complex
ANKRD7	6.19	5.49	T	T	1.62	0.0182	ankyrin repeat domain 7	Multiple_Complex
SPIN2B	8.28	8.86	T	T	-1.5	0.0182	spindlin family, member 2B	Multiple_Complex
CT47B1	5.77	6.21	T	T	-1.35	0.0182	cancer/testis antigen family 47, member B1	Coding
LRRC75A	5.41	5.68	T	T	-1.2	0.0184	leucine rich repeat containing 75A	Multiple_Complex
IPO11; LRRC70	10.3	9.95	T	T	1.28	0.0185	importin 11; leucine rich repeat containing 70	Multiple_Complex
CALR3	5.43	5.87	T	T	-1.35	0.0186	calreticulin 3	Multiple_Complex
ISY1-RAB43	7.23	6.76	T	T	1.39	0.0188	ISY1-RAB43 readthrough	Coding
RHOT1	11.38	11.76	T	T	-1.31	0.0188	ras homolog family member T1	Multiple_Complex
GPC1	6.06	5.77	T	T	1.22	0.0189	glypican 1	Multiple_Complex
PPP1R3G	5.45	5.18	T	T	1.2	0.0189	protein phosphatase 1, regulatory subunit 3G	Coding
KAT6B	5.81	5.46	T	T	1.27	0.0189	K(lysine) acetyltransferase 6B	NonCoding
TBC1D8	5.72	6.18	T	T	-1.37	0.019	TBC1 domain family, member 8 (with GRAM domain)	NonCoding
ZBED1	7.98	7.29	T	T	1.61	0.0191	zinc finger, BED-type containing 1	Multiple_Complex
SFTPA1	7.22	7.78	T	T	-1.47	0.0191	surfactant protein A1	Multiple_Complex
TARBP1	9.07	9.38	T	T	-1.24	0.0192	TAR (HIV-1) RNA binding protein 1	Multiple_Complex
KCNK9	5.16	4.79	T	T	1.29	0.0193	potassium channel, two pore domain subfamily K, member 9	Multiple_Complex
FEZ1	5.78	6.22	T	T	-1.36	0.0193	fasciculation and elongation protein zeta 1	Multiple_Complex
CLEC4E	5.58	6.28	T	T	-1.62	0.0194	C-type lectin domain family 4, member E	Multiple_Complex
ACSS3	6.13	5.64	T	T	1.4	0.0194	acyl-CoA synthetase short-chain family member 3	Multiple_Complex
SHQ1	8.44	8.16	T	T	1.22	0.0195	SHQ1, H/ACA ribonucleoprotein assembly factor	Multiple_Complex
PSMC4	6.92	6.45	T	T	1.39	0.0197	proteasome 26S subunit, ATPase 4 [Source:HGNC Symbol;Acc:HGNC:9551]	NonCoding
TSPAN14	6.79	7.51	T	T	-1.65	0.0198	tetraspanin 14	Multiple_Complex
ZBED9	5.2	4.83	T	T	1.29	0.0199	zinc finger, BED-type containing 9	Multiple_Complex
LIN52	8.34	9.35	T	T	-2.02	0.02	lin-52 DREAM MuvB core complex component	Multiple_Complex
NTM	5.82	6.28	T	T	-1.38	0.0201	neurotrimin	Multiple_Complex
ZKSCAN7	5.97	6.23	T	T	-1.2	0.0204	zinc finger with KRAB and SCAN domains 7	Coding
IGF2	11.4	11.84	T	T	-1.36	0.0205	insulin-like growth factor 2	Multiple_Complex
INF2	6.12	6.5	T	T	-1.29	0.0205	inverted formin, FH2 and WH2 domain containing	Multiple_Complex
PHF24	4.92	4.72	T	T	1.14	0.0206	PHD finger protein 24	Multiple_Complex
MXI1	11.46	11.72	T	T	-1.19	0.0206	MAX interactor 1, dimerization protein	Multiple_Complex
EPHA4	5.17	4.71	T	T	1.37	0.0209	EPH receptor A4	Multiple_Complex
DPH2	9.09	8.68	T	T	1.32	0.0211	DPH2 homolog	Multiple_Complex
SOX5	5.86	5.16	T	T	1.63	0.0214	Transcript Identified by AceView, Entrez Gene ID(s) 6660	Unassigned
HIC2	5.43	5.98	T	T	-1.47	0.0219	hypermethylated in cancer 2	Multiple_Complex
PPP1R3F	5.76	5.23	T	T	1.45	0.022	protein phosphatase 1, regulatory subunit 3F	Multiple_Complex
ZKSCAN7	7.06	7.42	T	T	-1.28	0.0223	zinc finger with KRAB and SCAN domains 7	Multiple_Complex
RUNX1	5.2	5.68	T	T	-1.4	0.0224	runt-related transcription factor 1	NonCoding
GRAMD1B	4.25	4.73	F	T	-1.4	0.0226	GRAM domain containing 1B	NonCoding
CRYBG3	7.34	7.87	T	T	-1.45	0.0226	crystallin beta-gamma domain containing 3	Multiple_Complex
CCDC58	9.8	9.58	T	T	1.17	0.0226	coiled-coil domain containing 58	Multiple_Complex
NOX1	4.97	4.49	T	T	1.39	0.0226	NADPH oxidase 1	Coding
TRAF1	6.44	6.13	T	T	1.24	0.023	TNF receptor-associated factor 1	Multiple_Complex
TRIM39-RPP21	8.3	8.02	T	T	1.21	0.0231	TRIM39-RPP21 readthrough	Coding
MYH2	4.71	4.36	T	F	1.28	0.0232	myosin, heavy chain 2, skeletal muscle, adult	Multiple_Complex
DUSP16	7.23	6.86	T	T	1.29	0.0232	dual specificity phosphatase 16	NonCoding
AMDHD1	5.24	5.63	T	T	-1.32	0.0233	amidohydrolase domain containing 1	Multiple_Complex
PRLR	9.18	8.78	T	T	1.32	0.0236	prolactin receptor	Multiple_Complex
PUSL1	6.05	6.39	T	T	-1.26	0.0238	pseudouridylate synthase-like 1	Multiple_Complex
ZNF814	8.85	9.27	T	T	-1.34	0.0238	zinc finger protein 814	Multiple_Complex
ZRANB3	6.51	6.1	T	T	1.33	0.024	zinc finger, RAN-binding domain containing 3	Multiple_Complex
CYP27B1	6.1	6.47	T	T	-1.29	0.0243	cytochrome P450, family 27, subfamily B, polypeptide 1	Multiple_Complex
VWA9	11.56	11.3	T	T	1.2	0.0243	von Willebrand factor A domain containing 9	Multiple_Complex
PRKCG	5.07	4.74	T	F	1.26	0.0245	protein kinase C, gamma	Coding
HSD17B8	8.99	8.53	T	T	1.37	0.0246	hydroxysteroid (17-beta) dehydrogenase 8	Multiple_Complex
SCGB2A1	12.54	12.86	T	T	-1.25	0.0246	secretoglobin, family 2A, member 1	Coding
FAM157A	7.33	7.85	T	T	-1.44	0.0248	family with sequence similarity 157, member A	Multiple_Complex
C14orf159	5.56	6	T	T	-1.35	0.0248	chromosome 14 open reading frame 159	Multiple_Complex
HMBS	4.72	4.35	T	T	1.29	0.025	hydroxymethylbilane synthase	NonCoding
PTTG2	6.05	5.6	T	T	1.36	0.0251	pituitary tumor-transforming 2	Coding
DNAI1	6.37	6.78	T	T	-1.33	0.0252	dynein, axonemal, intermediate chain 1	Multiple_Complex
SLC45A4	5.33	4.77	T	T	1.47	0.0256	solute carrier family 45, member 4	Multiple_Complex
KLHL28	5.39	4.92	T	T	1.38	0.0257	kelch-like family member 28	NonCoding
KRTAP5-5	5.82	6.2	T	T	-1.31	0.0258	keratin associated protein 5-5	Coding
TMEM191B	4.97	4.49	T	F	1.4	0.0259	transmembrane protein 191B	Multiple_Complex
C17orf100	5.52	5.08	T	T	1.35	0.0259	chromosome 17 open reading frame 100	Multiple_Complex
ACSF2	6.04	5.61	T	T	1.35	0.0261	acyl-CoA synthetase family member 2	Multiple_Complex
TOP3B	8.37	7.91	T	T	1.38	0.0261	topoisomerase (DNA) III beta	Multiple_Complex
IL16	4.79	5.18	F	T	-1.31	0.0263	interleukin 16	Multiple_Complex
MRGPRX2	4.79	4.34	T	T	1.36	0.0263	MAS-related GPR, member X2	Coding
MAP1LC3B2	7.11	7.58	T	T	-1.38	0.0263	microtubule-associated protein 1 light chain 3 beta 2	Coding
SERTAD4	6.58	6.89	T	T	-1.23	0.0263	SERTA domain containing 4	NonCoding
TM7SF2	10.27	10.66	T	T	-1.31	0.0264	transmembrane 7 superfamily member 2	Multiple_Complex
FKBP2	9.87	9.22	T	T	1.57	0.0269	FK506 binding protein 2	Multiple_Complex
TMEM120B	6.9	6.64	T	T	1.2	0.027	transmembrane protein 120B	Multiple_Complex
BCL2L2	9.19	9.47	T	T	-1.21	0.0274	BCL2-like 2	Multiple_Complex
PRSS27	7.09	7.47	T	T	-1.3	0.0274	protease, serine 27	Multiple_Complex
HMBS	5.24	4.82	T	T	1.34	0.0274	hydroxymethylbilane synthase	NonCoding
PAQR4	7.07	7.45	T	T	-1.29	0.0275	progestin and adipoQ receptor family member IV	Multiple_Complex
ANKK1	5.85	6.39	T	T	-1.45	0.0279	ankyrin repeat and kinase domain containing 1	Coding
PABPC4	10.05	10.64	T	T	-1.51	0.028	poly(A) binding protein, cytoplasmic 4 (inducible form)	Multiple_Complex
NPIPA1	12.04	12.44	T	T	-1.32	0.0282	nuclear pore complex interacting protein family, member A1	Multiple_Complex
SYT9	7.06	6.65	T	T	1.33	0.0284	synaptotagmin IX	Multiple_Complex
TAF8	10.08	9.74	T	T	1.26	0.0287	TATA box binding protein associated factor 8	Multiple_Complex
GOLGA8B	11	10.51	T	T	1.41	0.029	golgin A8 family, member B	Multiple_Complex
ALOX12	4.05	4.4	F	T	-1.27	0.0291	arachidonate 12-lipoxygenase	Multiple_Complex
SLC46A1	7.55	6.97	T	T	1.5	0.0291	solute carrier family 46 (folate transporter), member 1	Multiple_Complex
WDR27	7.6	7.19	T	T	1.33	0.0292	WD repeat domain 27	Multiple_Complex
NNMT	5.85	6.34	T	T	-1.41	0.0292	nicotinamide N-methyltransferase	Multiple_Complex
DLEU1	5.77	5.28	T	T	1.4	0.0293	deleted in lymphocytic leukemia 1 (non-protein coding)	Multiple_Complex
OR5T2	4	4.45	F	T	-1.37	0.0294	olfactory receptor, family 5, subfamily T, member 2	Coding
ZNF780A	5.73	6.26	T	T	-1.44	0.0294	zinc finger protein 780A	Coding
ATG16L1	5.43	5.75	T	T	-1.24	0.0294	autophagy related 16-like 1	Coding
C19orf45	7.24	7.71	F	T	-1.39	0.0296	chromosome 19 open reading frame 45	Multiple_Complex
AHI1	12.07	12.34	T	T	-1.21	0.0299	Abelson helper integration site 1	Multiple_Complex
TLCD2	5.32	5.82	F	T	-1.42	0.03	TLC domain containing 2	Coding
UNC5CL	6.63	7.1	T	T	-1.38	0.03	unc-5 family C-terminal like	Multiple_Complex
FHAD1	6.01	5.66	T	T	1.27	0.0301	forkhead-associated (FHA) phosphopeptide binding domain 1	Multiple_Complex
NUDT16	8.01	7.66	T	T	1.27	0.0301	nudix hydrolase 16	Multiple_Complex
KAT6B	9.07	9.49	T	T	-1.34	0.0302	K(lysine) acetyltransferase 6B	Coding
UBAP1L	4.84	5.31	F	T	-1.38	0.0304	ubiquitin associated protein 1 like	Multiple_Complex
BARHL1	4.69	5.15	T	T	-1.37	0.0305	BarH-like homeobox 1	Coding
NOX5; SPESP1	4.52	4.18	T	T	1.27	0.0305	NADPH oxidase, EF-hand calcium binding domain 5; sperm equatorial segment protein 1	Multiple_Complex
B4GALNT1	5.1	5.51	F	T	-1.33	0.0306	beta-1,4-N-acetyl-galactosaminyl transferase 1	Multiple_Complex
MED1	10.26	10.6	T	T	-1.26	0.0307	mediator complex subunit 1	Multiple_Complex
TPGS2	10.23	10.58	T	T	-1.28	0.0307	tubulin polyglutamylase complex subunit 2	Multiple_Complex
PCDHB4	9.41	9.71	T	T	-1.23	0.0308	protocadherin beta 4	Multiple_Complex
SERTM1	10.93	10.46	T	T	1.39	0.0308	serine-rich and transmembrane domain containing 1	Coding
HERC2P2	9.98	9.6	T	T	1.3	0.0313	hect domain and RLD 2 pseudogene 2	Multiple_Complex
PKIG	8.25	8.67	T	T	-1.34	0.0314	protein kinase (cAMP-dependent, catalytic) inhibitor gamma	Multiple_Complex
SCN2B	6.54	6.05	T	T	1.4	0.0316	sodium channel, voltage gated, type II beta subunit	Coding
NUF2	5.59	5.14	T	T	1.37	0.0319	NUF2, NDC80 kinetochore complex component	Multiple_Complex
ACMSD	8.71	9.12	T	T	-1.33	0.0319	aminocarboxymuconate semialdehyde decarboxylase	Multiple_Complex
MRAS	6.63	6.07	T	T	1.47	0.032	muscle RAS oncogene homolog	Multiple_Complex
SSUH2	4.99	5.28	T	T	-1.22	0.032	ssu-2 homolog (C. elegans)	NonCoding
WDFY4	6.5	6.93	T	T	-1.34	0.032	WDFY family member 4	Multiple_Complex
SLC9A5	7.55	7.25	T	T	1.23	0.0321	solute carrier family 9, subfamily A (NHE5, cation proton antiporter 5), member 5	Multiple_Complex
HTRA3	8.84	8.56	T	T	1.21	0.0322	HtrA serine peptidase 3	Coding
ZDHHC3	7.16	7.59	T	T	-1.35	0.0324	zinc finger, DHHC-type containing 3	NonCoding
ABHD14A-ACY1	7.59	8.03	T	T	-1.36	0.0325	ABHD14A-ACY1 readthrough	Multiple_Complex
MRPL9	11.87	11.55	T	T	1.24	0.0328	mitochondrial ribosomal protein L9	Multiple_Complex
GPRASP2	7.52	7.84	T	T	-1.25	0.0329	G protein-coupled receptor associated sorting protein 2	Multiple_Complex
FBXO41	9.47	9.01	T	T	1.38	0.033	F-box protein 41	Multiple_Complex
COL25A1	5.89	5.57	T	T	1.25	0.0332	collagen, type XXV, alpha 1	Multiple_Complex
BTN2A3P	6.42	6.11	T	T	1.24	0.0332	butyrophilin, subfamily 2, member A3, pseudogene	Multiple_Complex
SYDE2	8.99	8.58	T	T	1.33	0.0335	synapse defective 1, Rho GTPase, homolog 2 (C. elegans)	Multiple_Complex
RDH13	6.45	6.89	T	T	-1.36	0.0335	retinol dehydrogenase 13 (all-trans/9-cis)	NonCoding
FBXL15	6.33	5.87	T	T	1.38	0.0336	F-box and leucine-rich repeat protein 15	Multiple_Complex
DHX58	6.51	7.07	T	T	-1.48	0.0336	DEXH (Asp-Glu-X-His) box polypeptide 58	Multiple_Complex
HOXA7	5	4.51	T	T	1.4	0.0337	homeobox A7	Multiple_Complex
HSPA4	11.62	11.39	T	T	1.17	0.0339	heat shock 70kDa protein 4	Multiple_Complex
PELI3	7.89	7.39	T	T	1.41	0.0339	pellino E3 ubiquitin protein ligase family member 3	Multiple_Complex
RIN2	5.73	6.37	T	T	-1.56	0.0339	Transcript Identified by AceView, Entrez Gene ID(s) 54453	Unassigned
MFSD2A	7.75	7.47	T	T	1.21	0.034	major facilitator superfamily domain containing 2A	Multiple_Complex
GPR173	5.57	5.24	T	T	1.25	0.034	G protein-coupled receptor 173	Multiple_Complex
CYP1A1	8.81	8.24	T	T	1.48	0.0343	cytochrome P450, family 1, subfamily A, polypeptide 1	Multiple_Complex
PRDM15	7.01	6.54	T	T	1.39	0.0343	PR domain containing 15	Multiple_Complex
TMEM179	6.45	6.66	T	T	-1.16	0.0344	transmembrane protein 179	Coding
C21orf2	6.98	7.52	T	T	-1.46	0.0344	chromosome 21 open reading frame 2	Multiple_Complex
SLC5A1	9.56	9.26	T	T	1.23	0.0344	solute carrier family 5 (sodium/glucose cotransporter), member 1	Multiple_Complex
ASB17	4.45	4.11	T	F	1.26	0.0346	ankyrin repeat and SOCS box containing 17	Multiple_Complex
CPSF3L; MIR6727	9.27	9.73	T	T	-1.38	0.0347	cleavage and polyadenylation specific factor 3-like; microRNA 6727	Multiple_Complex
ARPC5	12.77	12.49	T	T	1.22	0.035	actin related protein 2/3 complex subunit 5	Multiple_Complex
IQCE	6.06	6.52	T	T	-1.38	0.035	IQ motif containing E	Multiple_Complex
C4BPB	4.29	3.95	T	T	1.26	0.0351	complement component 4 binding protein, beta	Multiple_Complex
IFNA10	4.2	3.82	T	T	1.3	0.0351	interferon, alpha 10	Coding
SPO11	5.39	5	T	T	1.31	0.0351	SPO11 meiotic protein covalently bound to DSB	Coding
BAG4	8.18	8.5	T	T	-1.25	0.0352	BCL2-associated athanogene 4	Multiple_Complex
TRADD	5.56	5.2	T	T	1.28	0.0352	TNFRSF1A-associated via death domain	Multiple_Complex
PLCB1	6.29	6.04	T	T	1.19	0.0354	Memczak2013 ANTISENSE, coding, INTERNAL, intronic best transcript NM_182734	NonCoding
PRR29	5.83	6.25	T	T	-1.34	0.0357	proline rich 29	Multiple_Complex
ACYP2	8.38	8.73	T	T	-1.27	0.0358	acylphosphatase 2, muscle type	Multiple_Complex
CDH8	5.89	5.46	T	T	1.35	0.0359	cadherin 8, type 2	Multiple_Complex
MMD	8.63	8.25	T	T	1.3	0.0359	monocyte to macrophage differentiation-associated	Multiple_Complex
DNAJC27	8.12	8.6	T	T	-1.39	0.0362	DnaJ (Hsp40) homolog, subfamily C, member 27	Multiple_Complex
RAB11FIP3	6.94	7.29	T	T	-1.27	0.0362	RAB11 family interacting protein 3 (class II)	Multiple_Complex
GNB5	8.74	9.07	T	T	-1.26	0.0365	guanine nucleotide binding protein (G protein), beta 5	Multiple_Complex
FAM175A	8.37	7.98	T	T	1.31	0.0369	family with sequence similarity 175, member A	Multiple_Complex
GADD45A	9.95	9.65	T	T	1.23	0.037	growth arrest and DNA-damage-inducible, alpha	Multiple_Complex
SMIM8	4.43	4.08	T	T	1.28	0.037	small integral membrane protein 8	NonCoding
MADCAM1	7.5	7.83	T	T	-1.26	0.0371	mucosal vascular addressin cell adhesion molecule 1	Multiple_Complex
MTNR1B	4.76	5.41	F	T	-1.57	0.0372	melatonin receptor 1B	Multiple_Complex
PLGLB2	5.81	6.28	T	T	-1.39	0.0376	plasminogen-like B2	Multiple_Complex
TGM4	6.2	5.8	T	T	1.33	0.0379	transglutaminase 4	NonCoding
ACCS	5.26	5.79	T	T	-1.45	0.038	1-aminocyclopropane-1-carboxylate synthase homolog (inactive)	Multiple_Complex
LYPD3	6.4	6.06	T	T	1.27	0.0381	LY6/PLAUR domain containing 3	Multiple_Complex
PLA2G4D	5.55	5.91	T	T	-1.28	0.0382	phospholipase A2, group IVD (cytosolic)	Multiple_Complex
SLC16A4	6.52	6.17	T	T	1.28	0.0388	solute carrier family 16, member 4	Multiple_Complex
NEK2	5.95	6.34	T	T	-1.32	0.0388	NIMA-related kinase 2	Multiple_Complex
ST8SIA6	6.44	6.7	T	T	-1.2	0.0389	ST8 alpha-N-acetyl-neuraminide alpha-2,8-sialyltransferase 6	Multiple_Complex
CCNY	10.14	10.83	T	T	-1.62	0.039	cyclin Y	Multiple_Complex
STK35	8.74	8.33	T	T	1.33	0.039	serine/threonine kinase 35	Multiple_Complex
ZNF724P	8.64	8.27	T	T	1.29	0.0391	zinc finger protein 724, pseudogene	Multiple_Complex
PLAC9	4.38	4.72	F	T	-1.27	0.0392	placenta specific 9	Multiple_Complex
PHC1	11.62	11.88	T	T	-1.2	0.0392	Homo sapiens polyhomeotic homolog 1 (Drosophila), mRNA (cDNA clone MGC:87926 IMAGE:5788132), complete cds.; Homo sapiens polyhomeotic homolog 1 (Drosophila), mRNA (cDNA clone MGC:189745 IMAGE:9057069), complete cds.	Multiple_Complex
RPF1	11.43	11.18	T	T	1.19	0.0394	ribosome production factor 1 homolog	Coding
EFHB	4.8	5.27	T	T	-1.39	0.0394	EF-hand domain family, member B	Multiple_Complex
CDK5RAP1	9.54	9.21	T	T	1.26	0.0397	CDK5 regulatory subunit associated protein 1	Multiple_Complex
SAR1B	4.47	5.15	F	T	-1.61	0.0399	Transcript Identified by AceView, Entrez Gene ID(s) 51128	Unassigned
PRSS41	6.47	6.79	T	T	-1.25	0.0399	protease, serine 41	Multiple_Complex
CD101	6.28	5.9	T	T	1.3	0.0401	CD101 molecule	Multiple_Complex
RTN4R	6.01	6.51	T	T	-1.41	0.0406	reticulon 4 receptor	Multiple_Complex
CASQ1	5.23	5.59	T	T	-1.28	0.0407	calsequestrin 1 (fast-twitch, skeletal muscle)	Multiple_Complex
UNC93B1	7.98	7.36	T	T	1.54	0.0407	unc-93 homolog B1 (C. elegans)	Multiple_Complex
PWWP2B	6.14	6.72	T	T	-1.5	0.0408	PWWP domain containing 2B	Coding
C12orf74	4.79	4.94	T	T	-1.11	0.0408	chromosome 12 open reading frame 74	Coding
LEFTY1	7.67	7.38	T	T	1.22	0.041	left-right determination factor 1	Multiple_Complex
GLRA3	8.41	8.01	T	T	1.33	0.0411	glycine receptor alpha 3	Multiple_Complex
JARID2	9.16	8.85	T	T	1.24	0.0415	jumonji, AT rich interactive domain 2	Multiple_Complex
SH2B3	5.89	5.6	T	T	1.22	0.0415	SH2B adaptor protein 3	Multiple_Complex
NDUFA2	10.67	10.36	T	T	1.24	0.0422	NADH dehydrogenase (ubiquinone) 1 alpha subcomplex, 2, 8kDa	Multiple_Complex
ATP6AP1L	6.9	7.3	T	T	-1.32	0.0423	ATPase, H+ transporting, lysosomal accessory protein 1-like	Multiple_Complex
DMGDH	6.76	7.23	T	T	-1.38	0.0424	dimethylglycine dehydrogenase	Multiple_Complex
LYN	7.64	7.94	T	T	-1.23	0.0432	LYN proto-oncogene, Src family tyrosine kinase	Multiple_Complex
COLGALT2	6.96	7.28	T	T	-1.25	0.0433	collagen beta(1-O)galactosyltransferase 2	Multiple_Complex
PEMT	13.43	13.93	T	T	-1.42	0.0433	phosphatidylethanolamine N-methyltransferase	Multiple_Complex
IKZF2	6.61	7	T	T	-1.32	0.0435	IKAROS family zinc finger 2	Multiple_Complex
SNAPC4	6.13	6.76	F	T	-1.54	0.0436	Zhang2013 ALT_ACCEPTOR, ALT_DONOR, coding, INTERNAL, intronic best transcript NM_003086	NonCoding
HEXIM1	9.14	9.39	T	T	-1.19	0.0436	hexamethylene bis-acetamide inducible 1	Coding
NBPF26	9.09	9.56	T	T	-1.39	0.0439	neuroblastoma breakpoint family, member 26	Coding
TSSK3	4.95	4.49	T	T	1.38	0.0439	testis-specific serine kinase 3	NonCoding
OR10R2	5.85	5.55	T	T	1.23	0.044	olfactory receptor, family 10, subfamily R, member 2	Coding
URGCP	9.36	9	T	T	1.28	0.0441	upregulator of cell proliferation	Multiple_Complex
GRPR	5.11	4.73	T	T	1.3	0.0443	gastrin-releasing peptide receptor	Coding
BBC3; MIR3191	5.82	5.27	T	T	1.47	0.0444	BCL2 binding component 3; microRNA 3191	Multiple_Complex
UBE2D1	11.4	11.15	T	T	1.19	0.0445	ubiquitin conjugating enzyme E2D 1	Multiple_Complex
WIF1	4.72	5.03	T	T	-1.24	0.0447	WNT inhibitory factor 1	Coding
SLC6A16	4.93	5.27	T	T	-1.27	0.0447	solute carrier family 6, member 16	Multiple_Complex
ERCC2	7.67	8.21	T	T	-1.45	0.0447	excision repair cross-complementation group 2	Multiple_Complex
FDCSP	5.63	5.14	T	T	1.4	0.0448	follicular dendritic cell secreted protein	Coding
BBOF1	7.45	7.66	T	T	-1.16	0.0448	basal body orientation factor 1	Multiple_Complex
KDM6A	9.7	9.4	T	T	1.24	0.045	lysine (K)-specific demethylase 6A	Multiple_Complex
EMD	12.44	12.75	T	T	-1.24	0.045	emerin	Multiple_Complex
SMC4	10.91	10.66	T	T	1.19	0.0451	structural maintenance of chromosomes 4	Multiple_Complex
DNAJC7	7.22	6.91	T	T	1.23	0.0451	Zhang2013 ALT_ACCEPTOR, ALT_DONOR, coding, INTERNAL, intronic, OVERLAPTX, OVEXON best transcript NM_003315	NonCoding
COL24A1	5.05	5.31	T	T	-1.2	0.0454	collagen, type XXIV, alpha 1	Multiple_Complex
TBX10	5.33	5.69	T	T	-1.28	0.0454	T-box 10	Coding
PRAMEF25	4.75	5.05	T	T	-1.23	0.0456	PRAME family member 25	Coding
RAMP3	5.26	4.9	T	T	1.28	0.0457	receptor (G protein-coupled) activity modifying protein 3	Coding
L3MBTL1	5.33	4.81	T	T	1.43	0.0459	l(3)mbt-like 1 (Drosophila)	Multiple_Complex
LOC400927; CSNK1E	7.15	7.94	T	T	-1.73	0.046	TPTE and PTEN homologous inositol lipid phosphatase pseudogene; Transcript Identified by AceView, Entrez Gene ID(s) 1454; 400927	Multiple_Complex
UBXN1	11.28	11.62	T	T	-1.26	0.0461	UBX domain protein 1	Multiple_Complex
CSK	6.99	7.23	T	T	-1.19	0.0461	c-src tyrosine kinase	Multiple_Complex
TRAPPC4	9.4	9.73	T	T	-1.26	0.0461	trafficking protein particle complex 4	Coding
TCHHL1	5.47	5.9	T	T	-1.35	0.0464	trichohyalin like 1	Coding
POLB	8.12	8.57	T	T	-1.37	0.0464	polymerase (DNA directed), beta	Multiple_Complex
SCAF11	8.82	8.29	T	T	1.44	0.0467	Memczak2013 ANTISENSE, CDS, coding, INTERNAL best transcript NM_004719	NonCoding
HYAL3	4.01	4.3	F	T	-1.23	0.0469	hyaluronoglucosaminidase 3	Multiple_Complex
RP11-93O14.2; VPS35	7.27	7.9	T	T	-1.54	0.047	novel transcript; Transcript Identified by AceView, Entrez Gene ID(s) 55737	NonCoding
ARID4A	11.09	11.43	T	T	-1.27	0.0472	AT rich interactive domain 4A (RBP1-like)	Multiple_Complex
ERICH3	5.53	5.13	T	T	1.31	0.048	glutamate rich 3	Multiple_Complex
ENPEP	6.1	6.62	T	T	-1.43	0.048	glutamyl aminopeptidase (aminopeptidase A)	Multiple_Complex
VCX3B; VCX	5.03	5.21	T	T	-1.13	0.048	variable charge, X-linked 3B; variable charge, X-linked	Coding
EHD4	6.9	6.45	T	T	1.37	0.0484	EH domain containing 4	Multiple_Complex
ARHGAP9	6.23	6.72	T	T	-1.4	0.0485	Rho GTPase activating protein 9	Multiple_Complex
RNF40	8.57	8.94	T	T	-1.3	0.0485	ring finger protein 40, E3 ubiquitin protein ligase	Multiple_Complex
FAM69B	9.35	9.03	T	T	1.25	0.0486	family with sequence similarity 69, member B	Multiple_Complex
CCDC73	5.56	5.88	T	T	-1.25	0.0486	coiled-coil domain containing 73	Multiple_Complex
ELMOD3	7.85	8.12	T	T	-1.2	0.0488	ELMO/CED-12 domain containing 3	Multiple_Complex
PATE4	6.34	6.53	T	T	-1.14	0.0488	prostate and testis expressed 4	Multiple_Complex
DUS3L	6.56	6.83	T	T	-1.21	0.0489	dihydrouridine synthase 3-like	Multiple_Complex
B3GALT4	6.75	6.34	T	T	1.33	0.0491	UDP-Gal:betaGlcNAc beta 1,3-galactosyltransferase 4	Multiple_Complex
RNF214	7.42	7.72	T	T	-1.23	0.0491	ring finger protein 214	Multiple_Complex
TCP10	9.4	9.18	T	T	1.17	0.0493	t-complex 10	Multiple_Complex
HMBS	4.76	5.16	T	T	-1.32	0.0494	hydroxymethylbilane synthase	NonCoding
PIK3C3	10.87	10.6	T	T	1.2	0.0499	phosphatidylinositol 3-kinase, catalytic subunit type 3	Multiple_Complex

## Sheet: KD2 FOXP1
Supplementary Data 15. Differential gene expression in human islets from non-diabetic donors after silencing using siRNA for FOXP1 (n=5 different donors per group).
Only genes where the direction of change was consistent in all five paired samples are included. Genes determined to be non-expressed (F) in both groups are removed. T: Expressed=TRUE, F: Expressed=FALSE.
P-values are based on limma moderated t-test (paired).
Gene Symbol	KD2 Avg (log2)	Ctrl Avg (log2)	KD2 Expressed	Ctrl Expressed	Fold Change	P-val	Description	Group
FOXP1	12.15	12.92	T	T	-1.71	3.04e-05	forkhead box P1	Multiple_Complex
DIAPH3	5.17	4.47	T	F	1.62	3.96e-05	diaphanous-related formin 3	Multiple_Complex
DLEU1	6.33	5.28	T	T	2.06	0.0002	deleted in lymphocytic leukemia 1 (non-protein coding)	Multiple_Complex
MFAP4	4.92	5.62	T	T	-1.63	0.0004	microfibrillar associated protein 4	Multiple_Complex
RNF144A	6	6.77	T	T	-1.71	0.0005	ring finger protein 144A	Multiple_Complex
LDLR; MIR6886	9.59	10.38	T	T	-1.73	0.0005	low density lipoprotein receptor; microRNA 6886	Multiple_Complex
ASB14	5.22	4.67	T	F	1.46	0.0006	ankyrin repeat and SOCS box containing 14	Multiple_Complex
PPM1M	5.57	6.4	T	T	-1.78	0.0006	protein phosphatase, Mg2+/Mn2+ dependent, 1M	Multiple_Complex
PLEKHG6	5.85	5.28	T	T	1.49	0.0006	pleckstrin homology domain containing, family G (with RhoGef domain) member 6	Multiple_Complex
ID1	11.65	12.27	T	T	-1.54	0.0006	inhibitor of DNA binding 1, dominant negative helix-loop-helix protein	Multiple_Complex
PADI4	4.4	3.76	T	F	1.57	0.0007	peptidyl arginine deiminase, type IV	Coding
PLB1	5.8	5	T	T	1.74	0.0007	phospholipase B1	Multiple_Complex
PPP1R3B	5.61	6.55	T	T	-1.91	0.0007	protein phosphatase 1, regulatory subunit 3B	Coding
THSD7A	6.2	6.79	T	T	-1.5	0.0011	thrombospondin type 1 domain containing 7A	Multiple_Complex
TMEM255A	8	8.66	T	T	-1.58	0.0011	transmembrane protein 255A	Multiple_Complex
AC009133.12; PAGR1	6.4	5.38	T	T	2.03	0.0011	novel transcript, antisense to C16orf53 and MVP; PAXIP1 associated glutamate-rich protein 1 [Source:HGNC Symbol;Acc:HGNC:28707]	NonCoding
C1orf127	7.52	6.77	T	T	1.68	0.0012	chromosome 1 open reading frame 127	Multiple_Complex
ZKSCAN7	5.82	6.23	T	T	-1.33	0.0013	zinc finger with KRAB and SCAN domains 7	Coding
DSN1	7.26	8.06	T	T	-1.74	0.0014	DSN1 homolog, MIS12 kinetochore complex component	Multiple_Complex
DUSP28	4.02	4.59	T	T	-1.48	0.0017	dual specificity phosphatase 28	Multiple_Complex
CDH5	5.45	6.26	T	T	-1.75	0.0017	cadherin 5, type 2 (vascular endothelium)	Multiple_Complex
CCDC175	7.78	7.16	T	T	1.55	0.002	coiled-coil domain containing 175	Multiple_Complex
SHMT1; MIR6778	6.54	7.27	T	T	-1.67	0.002	serine hydroxymethyltransferase 1 (soluble); microRNA 6778	Multiple_Complex
CEP112	7.1	7.83	T	T	-1.66	0.002	centrosomal protein 112kDa	Multiple_Complex
FAM129A	6.53	7.45	T	T	-1.89	0.0021	family with sequence similarity 129, member A	Multiple_Complex
TTC9	6.4	7.23	T	T	-1.78	0.0021	tetratricopeptide repeat domain 9	Coding
CIB2	5.65	6.34	T	T	-1.61	0.0021	calcium and integrin binding family member 2	Multiple_Complex
RECQL4	5.78	5.11	T	T	1.59	0.0022	RecQ helicase-like 4	Multiple_Complex
NEMP1	8.2	8.67	T	T	-1.38	0.0022	nuclear envelope integral membrane protein 1	Multiple_Complex
CALR3	5.15	5.87	T	T	-1.65	0.0022	calreticulin 3	Multiple_Complex
GSTA5	5.21	5.7	T	T	-1.4	0.0024	glutathione S-transferase alpha 5	Multiple_Complex
FANCC	8.65	8.18	T	T	1.38	0.0025	Fanconi anemia complementation group C	Multiple_Complex
ZNF614	7.63	7.04	T	T	1.5	0.0026	zinc finger protein 614	Multiple_Complex
CD79B	7.72	7.14	T	T	1.5	0.0028	CD79b molecule, immunoglobulin-associated beta	Multiple_Complex
GPAT2	6.21	5.64	T	T	1.48	0.0031	glycerol-3-phosphate acyltransferase 2, mitochondrial	Multiple_Complex
SYNGR3	7.64	8.1	T	T	-1.38	0.0031	synaptogyrin 3	Multiple_Complex
GABRA5	4.69	4.15	T	F	1.45	0.0033	gamma-aminobutyric acid (GABA) A receptor, alpha 5	Multiple_Complex
CD1E	5.82	5.34	T	T	1.39	0.0033	CD1e molecule	Multiple_Complex
BOC	7.96	7.23	T	T	1.66	0.0033	BOC cell adhesion associated, oncogene regulated	Multiple_Complex
PLA1A	7.6	8.43	T	T	-1.78	0.0035	phospholipase A1 member A	Multiple_Complex
SOCS1	4.47	4.98	T	T	-1.42	0.0035	suppressor of cytokine signaling 1	Coding
ENPP2	7.1	6.51	T	T	1.5	0.0036	ectonucleotide pyrophosphatase/phosphodiesterase 2	NonCoding
DHCR24	8.76	9.65	T	T	-1.85	0.0037	24-dehydrocholesterol reductase	Multiple_Complex
RRP1B	7.8	8.3	T	T	-1.42	0.0037	ribosomal RNA processing 1B	Multiple_Complex
DNER	7.89	8.53	T	T	-1.56	0.0038	delta/notch like EGF repeat containing	Multiple_Complex
HK1	5.02	5.65	T	T	-1.55	0.0038	hexokinase 1	Multiple_Complex
FAM104A	7.32	8.01	T	T	-1.61	0.0038	family with sequence similarity 104, member A	Multiple_Complex
MIF4GD	7.64	7.1	T	T	1.45	0.0038	MIF4G domain containing	Multiple_Complex
MET	6.8	7.39	T	T	-1.51	0.0039	MET proto-oncogene, receptor tyrosine kinase	Multiple_Complex
ZPLD1	8.74	8.15	T	T	1.51	0.004	zona pellucida-like domain containing 1	Coding
LHFPL5	6.5	7.13	T	T	-1.54	0.0041	lipoma HMGIC fusion partner-like 5	Multiple_Complex
ZNF502	6.9	6.17	T	T	1.66	0.0041	zinc finger protein 502	Coding
RGPD2; RGPD1	7.44	6.48	T	T	1.94	0.0042	RANBP2-like and GRIP domain containing 2; RANBP2-like and GRIP domain containing 1	Multiple_Complex
GRIN2A	6.6	5.55	T	T	2.08	0.0042	Transcript Identified by AceView, Entrez Gene ID(s) 2903	Unassigned
COLGALT2	6.79	7.28	T	T	-1.4	0.0043	collagen beta(1-O)galactosyltransferase 2	Multiple_Complex
CLASP2	6.67	6.18	T	T	1.4	0.0043	Transcript Identified by AceView, Entrez Gene ID(s) 23122	Unassigned
JARID2	9.26	8.85	T	T	1.33	0.0043	jumonji, AT rich interactive domain 2	Multiple_Complex
TAS2R7	4.57	3.92	T	F	1.57	0.0044	taste receptor, type 2, member 7	Coding
NBPF8	7.74	7.29	T	T	1.37	0.0044	neuroblastoma breakpoint family, member 8	Multiple_Complex
AWAT2	4.16	4.57	T	T	-1.33	0.0044	acyl-CoA wax alcohol acyltransferase 2	Multiple_Complex
ZSCAN1	6.13	5.54	T	T	1.52	0.0044	zinc finger and SCAN domain containing 1	Coding
LINC00982	4.1	4.71	F	T	-1.52	0.0045	long intergenic non-protein coding RNA 982	NonCoding
CD79A	8.22	7.73	T	T	1.41	0.0046	CD79a molecule, immunoglobulin-associated alpha	Multiple_Complex
CD101	6.41	5.9	T	T	1.42	0.0047	CD101 molecule	Multiple_Complex
SWAP70	8.73	9.09	T	T	-1.28	0.0049	SWAP switching B-cell complex 70kDa subunit	Multiple_Complex
FMNL3	5.95	5.33	T	T	1.54	0.0049	formin like 3	Multiple_Complex
PRAMEF7	4.42	3.9	T	F	1.44	0.005	PRAME family member 7	Coding
TAS2R30; TAS2R43; PRR4	7.82	7.37	T	T	1.36	0.005	taste receptor, type 2, member 30; taste receptor, type 2, member 43; proline rich 4 (lacrimal)	Multiple_Complex
RBFOX3	8.93	8.3	T	T	1.55	0.005	RNA binding protein, fox-1 homolog (C. elegans) 3	Multiple_Complex
PDGFRL	9.42	9.9	T	T	-1.4	0.0051	platelet-derived growth factor receptor-like	Multiple_Complex
CXCL9	4.63	5.54	F	T	-1.88	0.0052	chemokine (C-X-C motif) ligand 9	Coding
IFT22	10.47	10.76	T	T	-1.22	0.0053	intraflagellar transport 22	Multiple_Complex
ARMS2	6.16	5.46	T	T	1.63	0.0054	age-related maculopathy susceptibility 2	Coding
EYS	8.69	8.1	T	T	1.51	0.0055	eyes shut homolog (Drosophila)	Multiple_Complex
SRMS	6.98	6.39	T	T	1.51	0.0058	src-related kinase lacking C-terminal regulatory tyrosine and N-terminal myristylation sites	Coding
PRAMEF8	4.88	4.34	T	F	1.45	0.0059	PRAME family member 8	Coding
RFX1	5.9	5.32	T	T	1.5	0.0061	regulatory factor X, 1 (influences HLA class II expression)	Multiple_Complex
WDFY4	6.41	6.93	T	T	-1.44	0.0062	WDFY family member 4	Multiple_Complex
C14orf159	5.43	6	T	T	-1.48	0.0063	chromosome 14 open reading frame 159	Multiple_Complex
MCC	8.47	7.81	T	T	1.58	0.0064	mutated in colorectal cancers	Multiple_Complex
PPP1R8	7.93	8.44	T	T	-1.43	0.0065	protein phosphatase 1, regulatory subunit 8	Multiple_Complex
AGBL3	6.74	6.44	T	T	1.23	0.0065	ATP/GTP binding protein-like 3	Multiple_Complex
SMARCD3	7.29	7.84	T	T	-1.46	0.0066	SWI/SNF related, matrix associated, actin dependent regulator of chromatin, subfamily d, member 3	Multiple_Complex
SCP2	9.04	9.65	T	T	-1.52	0.0068	Jeck2013 ANTISENSE, coding, INTERNAL, OVEXON, UTR3 best transcript NM_001007098	Multiple_Complex
ARMC9	8.46	7.69	T	T	1.71	0.0068	armadillo repeat containing 9	Multiple_Complex
KIAA1211	6.21	6.74	T	T	-1.44	0.0068	KIAA1211	Multiple_Complex
PHACTR2	6.45	5.82	T	T	1.54	0.0068	Jeck2013 ALT_ACCEPTOR, ALT_DONOR, coding, INTERNAL, intronic best transcript NM_001100164	NonCoding
IGSF3	5.5	6.16	T	T	-1.58	0.0069	immunoglobulin superfamily, member 3	Multiple_Complex
NDNF	6.32	7.05	T	T	-1.67	0.0069	neuron-derived neurotrophic factor	Multiple_Complex
PHF3	7.76	7.22	T	T	1.46	0.0069	PHD finger protein 3	NonCoding
LINC00346	5.75	5.34	T	T	1.33	0.0069	long intergenic non-protein coding RNA 346	Multiple_Complex
TRIM69	7.75	8.39	T	T	-1.56	0.0069	tripartite motif containing 69	NonCoding
PRSS22	7.2	8.27	T	T	-2.1	0.0069	protease, serine, 22	Multiple_Complex
BBS12	8.52	8.81	T	T	-1.23	0.007	Bardet-Biedl syndrome 12	Coding
ZNF502	6.57	6.07	T	T	1.42	0.0074	zinc finger protein 502	Coding
SEPT14	4.68	4.16	T	F	1.43	0.0076	septin 14	Multiple_Complex
FAM181B	6.38	5.95	T	T	1.34	0.0076	family with sequence similarity 181, member B	Coding
TAGLN	7.96	8.46	T	T	-1.41	0.0078	transgelin	Multiple_Complex
SF3B1	7.08	6.71	T	T	1.29	0.0079	Memczak2013 ANTISENSE, CDS, coding, INTERNAL best transcript NM_012433	NonCoding
OR5D16	4.91	5.8	T	T	-1.86	0.008	olfactory receptor, family 5, subfamily D, member 16	Coding
ZKSCAN7	7.09	7.42	T	T	-1.26	0.0081	zinc finger with KRAB and SCAN domains 7	Multiple_Complex
HDHD3	8.67	9.16	T	T	-1.41	0.0081	haloacid dehalogenase-like hydrolase domain containing 3	Multiple_Complex
BMF	8.58	9	T	T	-1.34	0.0082	Bcl2 modifying factor	Multiple_Complex
USP49	6.7	6.16	T	T	1.45	0.0084	ubiquitin specific peptidase 49	Multiple_Complex
PSAT1	8.5	9.28	T	T	-1.71	0.0084	phosphoserine aminotransferase 1	Multiple_Complex
MTRR	5.96	6.43	T	T	-1.39	0.0085	5-methyltetrahydrofolate-homocysteine methyltransferase reductase	NonCoding
CDH18	11.1	10.54	T	T	1.47	0.0086	cadherin 18, type 2	Multiple_Complex
GREM1	10.63	11.12	T	T	-1.41	0.0088	gremlin 1, DAN family BMP antagonist [Source:HGNC Symbol;Acc:HGNC:2001]	Coding
KCNS3	5.33	5.88	T	T	-1.46	0.0089	potassium voltage-gated channel, modifier subfamily S, member 3	Multiple_Complex
AUH	10.74	10.3	T	T	1.36	0.009	AU RNA binding protein/enoyl-CoA hydratase	Multiple_Complex
LINC01205	5.46	5.04	T	T	1.34	0.0091	long intergenic non-protein coding RNA 1205	Multiple_Complex
PDE10A	6.4	5.8	T	T	1.52	0.0091	phosphodiesterase 10A	NonCoding
TNRC18	6.39	6.89	T	T	-1.42	0.0091	trinucleotide repeat containing 18	Multiple_Complex
BEST1	5.9	6.46	T	T	-1.47	0.0094	bestrophin 1	Multiple_Complex
CSMD1	4.45	4.98	T	T	-1.44	0.0095	CUB and Sushi multiple domains 1	Multiple_Complex
ASPHD1	6.57	6.73	T	T	-1.12	0.0095	aspartate beta-hydroxylase domain containing 1	Multiple_Complex
GTF2H2	8.28	7.83	T	T	1.37	0.0096	general transcription factor IIH subunit 2	NonCoding
PANX2	5.63	6.02	T	T	-1.31	0.0096	pannexin 2	Multiple_Complex
KCNK1	7.57	6.7	T	T	1.82	0.0097	Transcript Identified by AceView, Entrez Gene ID(s) 3775	Unassigned
RBM4B	9.09	9.43	T	T	-1.27	0.0097	RNA binding motif protein 4B	Multiple_Complex
ASPHD2	4.53	4.84	F	T	-1.24	0.0098	aspartate beta-hydroxylase domain containing 2	Multiple_Complex
SNX16	9.01	9.44	T	T	-1.35	0.0098	sorting nexin 16	Multiple_Complex
SMOC1	10.06	10.54	T	T	-1.39	0.0098	SPARC related modular calcium binding 1	Multiple_Complex
ZZZ3	7.31	5.93	T	T	2.61	0.0099	Transcript Identified by AceView, Entrez Gene ID(s) 26009	Unassigned
TMEM198	6.51	6.05	T	T	1.38	0.0099	transmembrane protein 198	Coding
PRKCD	8.36	8.75	T	T	-1.31	0.0099	protein kinase C, delta	Multiple_Complex
B3GNT5	8.85	9.35	T	T	-1.41	0.0101	UDP-GlcNAc:betaGal beta-1,3-N-acetylglucosaminyltransferase 5	Multiple_Complex
DPP4	11.3	10.88	T	T	1.34	0.0102	dipeptidyl-peptidase 4	Multiple_Complex
MAPK8	11.82	11.24	T	T	1.5	0.0105	mitogen-activated protein kinase 8	Multiple_Complex
REM2	7.76	7.15	T	T	1.52	0.0106	RAS (RAD and GEM)-like GTP binding 2	Coding
TBC1D27	6.25	5.82	T	T	1.35	0.0108	TBC1 domain family, member 27	Multiple_Complex
NPY5R	4.47	4.93	F	T	-1.37	0.0109	neuropeptide Y receptor Y5	Coding
TSPAN15	7.09	7.66	T	T	-1.48	0.011	tetraspanin 15	Multiple_Complex
VWC2L	6.71	6.3	T	T	1.33	0.0111	von Willebrand factor C domain containing protein 2-like	Multiple_Complex
SNX8; MIR6836	7.09	7.71	T	T	-1.54	0.0111	sorting nexin 8; microRNA 6836	Multiple_Complex
SAR1B	4.31	5.15	F	T	-1.79	0.0112	Transcript Identified by AceView, Entrez Gene ID(s) 51128	Unassigned
ERGIC1	6.43	5.7	T	T	1.65	0.0112	Memczak2013 ALT_ACCEPTOR, ALT_DONOR, coding, INTERNAL, intronic best transcript NM_001031711	NonCoding
RAET1E	6.42	5.99	T	T	1.35	0.0112	retinoic acid early transcript 1E	Multiple_Complex
SOX5	5.33	5.85	T	T	-1.44	0.0112	Transcript Identified by AceView, Entrez Gene ID(s) 6660	Unassigned
LPAR6	8.04	8.59	T	T	-1.47	0.0112	lysophosphatidic acid receptor 6	Multiple_Complex
MANSC1	4.85	4.39	T	T	1.38	0.0112	MANSC domain containing 1	Coding
ARHGEF40	7.76	7.34	T	T	1.34	0.0114	Rho guanine nucleotide exchange factor (GEF) 40	Multiple_Complex
CSF1	8.24	8.88	T	T	-1.56	0.0116	colony stimulating factor 1 (macrophage)	Multiple_Complex
S100P	5.98	6.25	T	T	-1.2	0.0116	S100 calcium binding protein P	Multiple_Complex
RP11-351M8.2; MESDC2; RP11-351M8.1	7.36	6.92	T	T	1.35	0.0116	Transcript Identified by AceView, Entrez Gene ID(s) 23184; novel transcript, antisense to CEMIP	Multiple_Complex
GREM1	11.25	11.72	T	T	-1.39	0.0118	gremlin 1, DAN family BMP antagonist [Source:HGNC Symbol;Acc:HGNC:2001]	Coding
TMPO	8.17	8.52	T	T	-1.28	0.0121	thymopoietin	Multiple_Complex
XKRY2; XKRY	4.97	4.36	T	T	1.53	0.0124	X-linked Kx blood group related, Y-linked 2; X-linked Kx blood group related, Y-linked	Multiple_Complex
ATXN3	7.42	6.79	T	T	1.55	0.0124	ataxin 3	NonCoding
PATE1	5.39	5.85	T	T	-1.38	0.0126	prostate and testis expressed 1	Multiple_Complex
SEPT1	5.31	4.84	T	T	1.39	0.0126	septin 1	NonCoding
SLC5A2	5.68	5.09	T	T	1.51	0.0127	solute carrier family 5 (sodium/glucose cotransporter), member 2	Multiple_Complex
SOX15	5.98	5.36	T	T	1.54	0.0128	SRY box 15	Multiple_Complex
ALDOC	9.9	10.61	T	T	-1.64	0.0128	aldolase C, fructose-bisphosphate	Multiple_Complex
AGPAT2	8.86	9.31	T	T	-1.37	0.013	1-acylglycerol-3-phosphate O-acyltransferase 2	Multiple_Complex
RNASEL	7.23	6.58	T	T	1.57	0.0134	ribonuclease L (2,5-oligoisoadenylate synthetase-dependent)	Coding
BCL7A	6.47	6.92	T	T	-1.37	0.0134	B-cell CLL/lymphoma 7A	Multiple_Complex
TCF23	5.47	5.01	T	T	1.38	0.0135	transcription factor 23	Multiple_Complex
SENP5	6.77	5.96	T	T	1.75	0.0135	Transcript Identified by AceView, Entrez Gene ID(s) 205564	Unassigned
ACTR5	6.08	6.52	T	T	-1.35	0.0136	ARP5 actin-related protein 5 homolog (yeast)	Multiple_Complex
ATF3	7.49	8.04	T	T	-1.46	0.0141	activating transcription factor 3	Multiple_Complex
PENK	6.43	5.86	T	T	1.48	0.0141	proenkephalin	Multiple_Complex
FAAH2	8.13	7.65	T	T	1.39	0.0141	fatty acid amide hydrolase 2	Multiple_Complex
DDIT4	8.27	9.06	T	T	-1.73	0.0142	DNA damage inducible transcript 4	Multiple_Complex
CTBS	11.46	11.78	T	T	-1.25	0.0144	chitobiase, di-N-acetyl-	Multiple_Complex
FZD8; MIR4683	4.54	5.04	T	T	-1.42	0.0146	frizzled class receptor 8; microRNA 4683	Multiple_Complex
C2CD4B	7.93	8.28	T	T	-1.28	0.0148	C2 calcium-dependent domain containing 4B	Coding
WNT9A	4.3	4.61	F	T	-1.25	0.015	wingless-type MMTV integration site family, member 9A	Coding
DIEXF	10.31	10.63	T	T	-1.24	0.015	digestive organ expansion factor homolog (zebrafish)	Multiple_Complex
DCAF4L1	5.13	4.67	T	T	1.38	0.0152	DDB1 and CUL4 associated factor 4-like 1	Coding
LRRC46	5.58	5.07	T	T	1.42	0.0152	leucine rich repeat containing 46	Multiple_Complex
HERC2P2	10.04	9.6	T	T	1.36	0.0153	hect domain and RLD 2 pseudogene 2	Multiple_Complex
DEFB131	4.81	4.42	T	F	1.32	0.0154	defensin, beta 131	Coding
SLF2	9.61	10.13	T	T	-1.44	0.0154	SMC5-SMC6 complex localization factor 2	Multiple_Complex
RTF1	11.11	11.45	T	T	-1.26	0.0154	RTF1 homolog, Paf1/RNA polymerase II complex component	Multiple_Complex
MRPL10	7.93	8.35	T	T	-1.33	0.0156	mitochondrial ribosomal protein L10	Multiple_Complex
APOL6	8.68	9.03	T	T	-1.27	0.0159	apolipoprotein L, 6	Multiple_Complex
CRYBA2	14.47	13.86	T	T	1.52	0.0161	crystallin beta A2	Multiple_Complex
BUB1B	5.78	5.37	T	T	1.33	0.0164	BUB1 mitotic checkpoint serine/threonine kinase B	Multiple_Complex
VAPA	8.52	8.07	T	T	1.36	0.0164	Memczak2013 ALT_ACCEPTOR, ALT_DONOR, coding, INTERNAL, intronic best transcript NM_003574	NonCoding
CCDC162P	6.15	5.6	T	T	1.47	0.0165	coiled-coil domain containing 162, pseudogene	Multiple_Complex
PIM1	8.35	7.78	T	T	1.49	0.0167	Pim-1 proto-oncogene, serine/threonine kinase	Multiple_Complex
CHN1	12.2	11.83	T	T	1.29	0.0168	chimerin 1	Multiple_Complex
KRTAP1-4	6.76	6.2	T	T	1.47	0.0169	keratin associated protein 1-4	Coding
ARPC1B	8.19	8.57	T	T	-1.3	0.017	actin related protein 2/3 complex subunit 1B	Multiple_Complex
C12orf45	7.06	7.75	T	T	-1.62	0.017	chromosome 12 open reading frame 45	Multiple_Complex
FLJ33534; AC062028.1	7.19	6.79	T	T	1.32	0.0172	uncharacterized LOC285150; uncharacterized LOC285150 [Source:EntrezGene;Acc:285150]; novel transcript	Multiple_Complex
SDC1	7	7.87	T	T	-1.83	0.0172	syndecan 1	Multiple_Complex
SNPH	5.05	4.68	T	T	1.29	0.0173	syntaphilin	Coding
TRIM17	7.39	6.89	T	T	1.42	0.0179	tripartite motif containing 17	Coding
FLI1	6.28	5.69	T	T	1.5	0.0179	Fli-1 proto-oncogene, ETS transcription factor	Multiple_Complex
GABRA1	5.23	5.67	T	T	-1.35	0.0182	gamma-aminobutyric acid (GABA) A receptor, alpha 1	Multiple_Complex
FAM53B	8.81	8.34	T	T	1.38	0.0182	family with sequence similarity 53, member B	Multiple_Complex
XAGE1E; XAGE1B	4.77	4.36	T	F	1.33	0.0185	X antigen family, member 1E; X antigen family, member 1B	Multiple_Complex
RPS3A	6.79	6.08	T	T	1.63	0.0185	Zhang2013 ALT_DONOR, coding, INTERNAL, intronic best transcript NM_001006	NonCoding
EXPH5	12.07	12.67	T	T	-1.52	0.0185	exophilin 5	Multiple_Complex
ZNF503	8.23	7.62	T	T	1.53	0.0188	zinc finger protein 503	Multiple_Complex
PRKAR1A; ARSG	11.27	10.97	T	T	1.23	0.019	protein kinase, cAMP-dependent, regulatory, type I, alpha; arylsulfatase G	Multiple_Complex
VSIG10	5.52	5.04	T	T	1.4	0.0194	V-set and immunoglobulin domain containing 10	NonCoding
CCDC85C	8.7	8.33	T	T	1.29	0.0194	coiled-coil domain containing 85C	Multiple_Complex
CX3CR1	5.52	5.95	T	T	-1.34	0.0197	chemokine (C-X3-C motif) receptor 1	Coding
TRPM5	4.74	4.3	T	T	1.35	0.0198	transient receptor potential cation channel, subfamily M, member 5	Coding
OR9G4	4.88	4.68	T	T	1.15	0.0199	olfactory receptor, family 9, subfamily G, member 4	Coding
FAM177A1	5.64	4.92	T	T	1.65	0.02	family with sequence similarity 177, member A1	Multiple_Complex
ANKRD66	5.1	4.78	T	T	1.24	0.0201	ankyrin repeat domain 66	Multiple_Complex
OSBPL8	11.73	12.25	T	T	-1.43	0.0201	oxysterol binding protein-like 8	Multiple_Complex
MLXIP	7.16	7.68	T	T	-1.43	0.0201	MLX interacting protein	Coding
MUC13	14.87	15.5	T	T	-1.55	0.0203	mucin 13, cell surface associated	Multiple_Complex
PRR21	5.6	5.16	T	T	1.36	0.0204	proline rich 21	Coding
NEU1	11.04	11.57	T	T	-1.44	0.0204	sialidase 1 (lysosomal sialidase)	Multiple_Complex
SUGP2	8.7	8.31	T	T	1.31	0.0205	SURP and G-patch domain containing 2	Multiple_Complex
CXCL14	4.48	4.75	T	T	-1.21	0.0207	chemokine (C-X-C motif) ligand 14	Multiple_Complex
ZNF883	6.52	6.15	T	T	1.29	0.0208	zinc finger protein 883	Multiple_Complex
SPATA8	4.01	3.54	T	T	1.38	0.0208	spermatogenesis associated 8	Multiple_Complex
WFIKKN1	6.69	7.02	T	T	-1.26	0.0209	WAP, follistatin/kazal, immunoglobulin, kunitz and netrin domain containing 1	Coding
SCAPER	9.04	9.39	T	T	-1.28	0.0215	S-phase cyclin A-associated protein in the ER	Multiple_Complex
ZNF136	6.4	6.85	T	T	-1.37	0.0215	zinc finger protein 136	Multiple_Complex
C7orf25	9.93	10.3	T	T	-1.3	0.0216	chromosome 7 open reading frame 25	Coding
S100A3	5.42	6.1	T	T	-1.6	0.022	S100 calcium binding protein A3	Multiple_Complex
HAUS2	8.93	8.54	T	T	1.3	0.022	HAUS augmin like complex subunit 2	Coding
CRK	9.09	9.45	T	T	-1.29	0.0222	v-crk avian sarcoma virus CT10 oncogene homolog	Multiple_Complex
KCNN3	6.04	6.49	T	T	-1.37	0.0224	potassium channel, calcium activated intermediate/small conductance subfamily N alpha, member 3	Multiple_Complex
GTSCR1	5.5	5.04	T	T	1.37	0.0225	Gilles de la Tourette syndrome chromosome region, candidate 1 (non-protein coding)	Multiple_Complex
C3orf35	7.18	6.76	T	T	1.33	0.0226	chromosome 3 open reading frame 35	Multiple_Complex
HOXA-AS3	5.81	5.27	T	T	1.45	0.0227	HOXA cluster antisense RNA 3	Multiple_Complex
DTYMK	5.86	6.19	T	T	-1.26	0.0228	deoxythymidylate kinase	Multiple_Complex
LAPTM4A	5.3	4.81	T	F	1.4	0.0229	Memczak2013 ALT_ACCEPTOR, ALT_DONOR, coding, INTERNAL, intronic best transcript NM_014713	NonCoding
SPRY1	8.41	8.78	T	T	-1.3	0.023	sprouty RTK signaling antagonist 1	Multiple_Complex
SLC9A5	7.65	7.25	T	T	1.31	0.023	solute carrier family 9, subfamily A (NHE5, cation proton antiporter 5), member 5	Multiple_Complex
ODF3B	5.51	5.06	T	T	1.37	0.023	outer dense fiber of sperm tails 3B	Multiple_Complex
CARHSP1	6.54	7	T	T	-1.38	0.0232	calcium regulated heat stable protein 1	Multiple_Complex
ARHGEF6	6.72	7.14	T	T	-1.33	0.0233	Rac/Cdc42 guanine nucleotide exchange factor 6	Multiple_Complex
CLDN4	10.01	10.89	T	T	-1.83	0.0234	claudin 4	Multiple_Complex
ADM	8.4	8.99	T	T	-1.51	0.0234	adrenomedullin	Coding
TATDN2; GHRLOS	5.59	4.82	T	T	1.7	0.0235	TatD DNase domain containing 2; ghrelin opposite strand/antisense RNA	Multiple_Complex
LURAP1L	9.05	9.81	T	T	-1.69	0.0235	leucine rich adaptor protein 1-like	Multiple_Complex
TCF20	9.92	10.21	T	T	-1.22	0.0235	transcription factor 20 (AR1)	Coding
TCF20	9.92	10.21	T	T	-1.22	0.0235	transcription factor 20 (AR1)	Coding
CHRNA7	4.81	5.17	T	T	-1.29	0.0237	cholinergic receptor, nicotinic alpha 7	Multiple_Complex
TCEA3	7.71	7.97	T	T	-1.2	0.0238	transcription elongation factor A (SII), 3	Multiple_Complex
FAM135B	7.95	7.4	T	T	1.47	0.0238	family with sequence similarity 135, member B	Multiple_Complex
KIAA0586	9.74	10.04	T	T	-1.23	0.024	KIAA0586	Multiple_Complex
KAT6B	5.73	5.46	T	T	1.21	0.024	K(lysine) acetyltransferase 6B	NonCoding
PIGF	9.35	9.02	T	T	1.26	0.0242	phosphatidylinositol glycan anchor biosynthesis class F	Multiple_Complex
ZNF75D	8.07	7.76	T	T	1.24	0.0242	zinc finger protein 75D	Multiple_Complex
LRRC61	8.17	8.43	T	T	-1.2	0.0249	leucine rich repeat containing 61	Multiple_Complex
ABLIM1	14.97	14.67	T	T	1.23	0.0249	actin binding LIM protein 1	Multiple_Complex
TM9SF1	10.83	11.16	T	T	-1.25	0.0249	transmembrane 9 superfamily member 1	Multiple_Complex
TPH1	5.98	6.49	T	T	-1.43	0.0252	tryptophan hydroxylase 1	Multiple_Complex
ARL4C	8.31	8.6	T	T	-1.23	0.0259	ADP-ribosylation factor like GTPase 4C	Multiple_Complex
KRTAP9-3	5.36	4.94	T	T	1.33	0.026	keratin associated protein 9-3	Coding
KIAA1024	7.33	6.92	T	T	1.33	0.0261	KIAA1024	Multiple_Complex
HGS	9.8	10.16	T	T	-1.29	0.0263	hepatocyte growth factor-regulated tyrosine kinase substrate	Multiple_Complex
BRI3BP	9.85	10.13	T	T	-1.22	0.0264	BRI3 binding protein	Multiple_Complex
PCBP3	6.61	7.09	T	T	-1.39	0.0265	poly(rC) binding protein 3	NonCoding
IRAK1; MIR718	7.54	7.73	T	T	-1.14	0.0267	interleukin 1 receptor associated kinase 1; microRNA 718	Multiple_Complex
FBLN2	5	4.75	T	T	1.19	0.0269	fibulin 2	Multiple_Complex
C8orf49	4.67	5.05	T	T	-1.3	0.0269	chromosome 8 open reading frame 49	Multiple_Complex
KRTAP5-3	7.97	7.39	T	T	1.5	0.027	keratin associated protein 5-3	Coding
AMDHD1	5.23	5.63	T	T	-1.32	0.027	amidohydrolase domain containing 1	Multiple_Complex
LOC729159; RP11-457D20.2	6.92	6.4	T	T	1.44	0.027	UPF0607 protein ENSP00000381418-like; Putative UPF0607 protein ENSP00000381418 [Source:UniProtKB/Swiss-Prot;Acc:A8MU76]	Coding
H6PD	5.94	6.39	T	T	-1.37	0.0271	hexose-6-phosphate dehydrogenase (glucose 1-dehydrogenase)	Multiple_Complex
PLSCR3; TMEM256; TMEM256-PLSCR3	6.1	6.63	T	T	-1.45	0.0272	phospholipid scramblase 3; transmembrane protein 256; TMEM256-PLSCR3 readthrough (NMD candidate)	Multiple_Complex
BCL2L15	5.45	5.99	T	T	-1.45	0.0274	BCL2-like 15	Multiple_Complex
STPG1	9.59	9.83	T	T	-1.18	0.0276	sperm-tail PG-rich repeat containing 1	Multiple_Complex
TMEM71	4.67	4.29	T	F	1.3	0.0277	transmembrane protein 71	NonCoding
C19orf73	6.09	6.76	T	T	-1.59	0.0279	chromosome 19 open reading frame 73	Coding
PRAMEF25	4.32	4.06	T	T	1.2	0.0279	PRAME family member 25	Coding
PRAMEF25	4.32	4.06	T	T	1.2	0.0279	PRAME family member 25	Coding
DNAJC14	6.03	6.4	T	T	-1.29	0.028	DnaJ (Hsp40) homolog, subfamily C, member 14	Multiple_Complex
TRIM54	5.32	4.92	T	T	1.32	0.0284	tripartite motif containing 54	Multiple_Complex
ADAM29	6.32	5.59	T	T	1.66	0.0285	ADAM metallopeptidase domain 29	Multiple_Complex
APOL2	8.19	8.73	T	T	-1.45	0.0287	apolipoprotein L, 2	Multiple_Complex
ABLIM3	5.02	5.35	T	T	-1.26	0.0289	actin binding LIM protein family, member 3	Multiple_Complex
WBP4	5.59	5.16	T	T	1.35	0.029	Transcript Identified by AceView, Entrez Gene ID(s) 11193	Unassigned
HEATR3	9.66	9.29	T	T	1.29	0.0291	HEAT repeat containing 3	Multiple_Complex
POTEA	4.92	5.22	T	T	-1.22	0.0292	POTE ankyrin domain family, member A	Multiple_Complex
RORA	11.07	11.52	T	T	-1.36	0.0292	RAR-related orphan receptor A	Multiple_Complex
TUBA4B	6.62	5.99	T	T	1.54	0.0293	tubulin, alpha 4b	Multiple_Complex
SERPINA13P	4.12	4.49	F	T	-1.3	0.0294	serpin peptidase inhibitor, clade A (alpha-1 antiproteinase, antitrypsin), member 13, pseudogene	Multiple_Complex
ZCCHC18	5.71	5.37	T	T	1.27	0.0295	zinc finger, CCHC domain containing 18	Multiple_Complex
MROH8	8.66	8.14	T	T	1.43	0.0298	maestro heat-like repeat family member 8	Multiple_Complex
KRTAP9-4	4.53	4.17	T	T	1.28	0.0299	keratin associated protein 9-4	Coding
MUC16	4.11	4.39	T	T	-1.22	0.0303	mucin 16, cell surface associated	Multiple_Complex
APCS	5.87	6.35	T	T	-1.39	0.0305	amyloid P component, serum	Coding
ABCD2	5.33	4.77	T	T	1.47	0.0305	Transcript Identified by AceView, Entrez Gene ID(s) 225	Unassigned
OBP2B	6.31	5.99	T	F	1.25	0.0308	odorant binding protein 2B	Coding
RCN1	12.74	13.05	T	T	-1.23	0.0308	reticulocalbin 1, EF-hand calcium binding domain	Multiple_Complex
VSIG8	4.59	4.9	F	T	-1.24	0.0309	V-set and immunoglobulin domain containing 8	Coding
TUBGCP5	8.72	8.34	T	T	1.3	0.0309	tubulin, gamma complex associated protein 5	Multiple_Complex
MMP1	10.2	11.88	T	T	-3.2	0.031	matrix metallopeptidase 1	Multiple_Complex
FAM229B	9.88	9.45	T	T	1.34	0.0311	family with sequence similarity 229, member B	Coding
FAM98A	9.44	9.64	T	T	-1.15	0.0312	family with sequence similarity 98, member A	Multiple_Complex
RRAS2	8.05	8.76	T	T	-1.63	0.0313	related RAS viral (r-ras) oncogene homolog 2	Multiple_Complex
CHI3L1	5.4	5.86	T	T	-1.38	0.0315	chitinase 3-like 1 (cartilage glycoprotein-39)	Multiple_Complex
FAHD2B	6.49	6.13	T	T	1.28	0.0316	fumarylacetoacetate hydrolase domain containing 2B	Multiple_Complex
FNDC3B	13.58	13.92	T	T	-1.26	0.0317	fibronectin type III domain containing 3B	Multiple_Complex
KCNJ16	7.87	7.42	T	T	1.36	0.0317	potassium channel, inwardly rectifying subfamily J, member 16	Multiple_Complex
CTAGE5	11.84	11.59	T	T	1.19	0.0319	CTAGE family, member 5	Multiple_Complex
BHLHE40	12.3	12.76	T	T	-1.37	0.0326	basic helix-loop-helix family, member e40	Multiple_Complex
ATP6V1G2	6.67	6.33	T	T	1.27	0.0327	ATPase, H+ transporting, lysosomal 13kDa, V1 subunit G2	Multiple_Complex
WAS	4.49	5.05	T	T	-1.47	0.0327	Wiskott-Aldrich syndrome	Multiple_Complex
GPR148	7.62	7.13	T	T	1.41	0.0328	G protein-coupled receptor 148	Coding
PADI4	4.7	4.32	T	T	1.3	0.0329	peptidyl arginine deiminase, type IV	Coding
LOC81691; AC004381.6; U4atac	8.19	8.74	T	T	-1.46	0.033	exonuclease NEF-sp; Putative RNA exonuclease NEF-sp [Source:UniProtKB/Swiss-Prot;Acc:Q96IC2]; Salzman2013 ANNOTATED, CDS, coding, OVCODE, OVERLAPTX, OVEXON, UTR3, UTR5 best transcript NM_001199053; Salzman2013 ANNOTATED, CDS, coding, INTERNAL, OVCODE, OVERLAPTX, OVEXON best transcript NM_001199053; Salzman2013 ANNOTATED, CDS, coding, OVCODE, OVERLAPTX, OVEXON, UTR3 best transcript NM_001199053; T…	Multiple_Complex
FZD1	10.06	10.45	T	T	-1.31	0.0331	frizzled class receptor 1	Coding
FAM206A	8.14	8.66	T	T	-1.43	0.0333	family with sequence similarity 206, member A	Multiple_Complex
TMEM51	8.85	9.26	T	T	-1.33	0.0335	transmembrane protein 51	Coding
PAPPA2	10.58	9.8	T	T	1.71	0.0335	pappalysin 2	Multiple_Complex
CEP85	5.5	5.87	T	T	-1.29	0.0336	centrosomal protein 85kDa	Multiple_Complex
CDKN1A	12.4	12.72	T	T	-1.25	0.0336	cyclin-dependent kinase inhibitor 1A (p21, Cip1)	Multiple_Complex
DNMT3A	9.23	8.6	T	T	1.55	0.0337	DNA (cytosine-5-)-methyltransferase 3 alpha	Multiple_Complex
PTGS2	7.44	8.14	T	T	-1.62	0.0339	prostaglandin-endoperoxide synthase 2 (prostaglandin G/H synthase and cyclooxygenase)	Multiple_Complex
SERPINB2	7.54	8.42	T	T	-1.83	0.0339	serpin peptidase inhibitor, clade B (ovalbumin), member 2	Multiple_Complex
MUC1	7.66	8.25	T	T	-1.51	0.034	mucin 1, cell surface associated	Multiple_Complex
TRPC4	6.12	5.62	T	T	1.41	0.0341	transient receptor potential cation channel, subfamily C, member 4	Multiple_Complex
KLHDC8B	5.67	5.21	T	T	1.38	0.0345	kelch domain containing 8B	Multiple_Complex
PPM1K	10.04	9.85	T	T	1.14	0.0345	protein phosphatase, Mg2+/Mn2+ dependent, 1K	Multiple_Complex
CD37	6.28	5.87	T	T	1.33	0.0345	CD37 molecule	Multiple_Complex
EVPL	5.65	5.29	T	F	1.28	0.0347	envoplakin	Multiple_Complex
C2orf76	9.14	9.53	T	T	-1.31	0.0347	chromosome 2 open reading frame 76	Multiple_Complex
ZNF696	6.93	6.63	T	T	1.23	0.0347	zinc finger protein 696	Coding
APOL1	7.24	8.18	T	T	-1.92	0.0347	apolipoprotein L1	Multiple_Complex
CSRP3	4.78	4.39	T	F	1.31	0.0348	cysteine and glycine-rich protein 3 (cardiac LIM protein)	Coding
ZNF471	5.93	6.47	T	T	-1.45	0.0349	zinc finger protein 471	Multiple_Complex
PSPC1	11.73	11.34	T	T	1.31	0.0351	paraspeckle component 1	Multiple_Complex
GABRR1	4.48	4.81	F	T	-1.26	0.0352	gamma-aminobutyric acid (GABA) A receptor, rho 1	Multiple_Complex
IMP4	10.4	10.54	T	T	-1.11	0.0353	IMP4 homolog, U3 small nucleolar ribonucleoprotein	Multiple_Complex
PRSS41	6.49	6.79	T	T	-1.23	0.0353	protease, serine 41	Multiple_Complex
UGT2B11	5.48	5.13	T	T	1.28	0.0355	UDP glucuronosyltransferase 2 family, polypeptide B11	Multiple_Complex
DSG3	4.08	4.66	F	T	-1.5	0.0357	desmoglein 3	Multiple_Complex
SZRD1	9.47	9.72	T	T	-1.19	0.0358	SUZ RNA binding domain containing 1	Multiple_Complex
FERD3L	5.75	5.34	T	T	1.33	0.0359	Fer3-like bHLH transcription factor	Coding
GSS	8.91	9.35	T	T	-1.36	0.0359	glutathione synthetase	Multiple_Complex
SYNGR4	11.88	11.51	T	T	1.3	0.0362	synaptogyrin 4	Coding
SAMD3	9.52	9.09	T	T	1.34	0.0363	sterile alpha motif domain containing 3	Multiple_Complex
PDE9A	8.5	7.79	T	T	1.64	0.0364	phosphodiesterase 9A	Multiple_Complex
PPIB	5.39	4.84	T	F	1.46	0.0365	Jeck2013 ALT_ACCEPTOR, ALT_DONOR, coding, INTERNAL, intronic, OVERLAPTX, OVEXON best transcript NM_000942	NonCoding
PLTP	5.79	6.16	T	T	-1.29	0.0366	phospholipid transfer protein	Multiple_Complex
IL18R1	4.66	5.2	T	T	-1.45	0.0367	interleukin 18 receptor 1	Multiple_Complex
LPA	4.36	4.71	F	T	-1.28	0.0368	lipoprotein, Lp(a)	Multiple_Complex
HIST1H2BA	4.74	4.47	T	T	1.2	0.0368	histone cluster 1, H2ba	Coding
TMEM30B	10.59	10.9	T	T	-1.25	0.0368	transmembrane protein 30B	Multiple_Complex
CCDC107	7.2	7.7	T	T	-1.41	0.0369	coiled-coil domain containing 107	Coding
ZKSCAN5	7.48	7.19	T	T	1.23	0.0371	zinc finger with KRAB and SCAN domains 5	Multiple_Complex
NPIPB11	13.33	12.98	T	T	1.27	0.0372	nuclear pore complex interacting protein family, member B11	Coding
SURF4	14.99	14.67	T	T	1.25	0.0372	surfeit 4	Coding
NKX1-1	7.99	8.07	T	T	-1.05	0.0374	NK1 homeobox 1	Multiple_Complex
LRP10	11.01	11.59	T	T	-1.49	0.0377	LDL receptor related protein 10	Multiple_Complex
DAAM2	4.41	4.76	F	T	-1.28	0.0384	dishevelled associated activator of morphogenesis 2	Multiple_Complex
RIMBP2	12.58	12.35	T	T	1.18	0.0384	RIMS binding protein 2	Multiple_Complex
TNMD	4.81	4.37	T	F	1.36	0.0386	tenomodulin	Multiple_Complex
SYNE2	9.87	9.51	T	T	1.28	0.0387	spectrin repeat containing, nuclear envelope 2	Multiple_Complex
RCC2	8.92	9.32	T	T	-1.32	0.0387	regulator of chromosome condensation 2	Coding
TAP1	6.16	6.46	T	T	-1.23	0.0388	transporter 1, ATP-binding cassette, sub-family B (MDR/TAP)	Multiple_Complex
KIAA0930	9.57	10.02	T	T	-1.36	0.0388	KIAA0930	Multiple_Complex
IMPDH1	7.15	6.77	T	T	1.3	0.0393	IMP (inosine 5-monophosphate) dehydrogenase 1	Multiple_Complex
CNGA4	5.51	5.03	T	T	1.4	0.0394	cyclic nucleotide gated channel alpha 4	Coding
BEAN1-AS1	5.33	4.95	T	T	1.29	0.0394	BEAN1 antisense RNA 1	Multiple_Complex
ATAD3B	5.41	5.8	T	T	-1.31	0.0395	ATPase family, AAA domain containing 3B	Multiple_Complex
TCP10	9.39	9.18	T	T	1.16	0.0395	t-complex 10	Multiple_Complex
PEX26	10.15	9.82	T	T	1.26	0.0396	peroxisomal biogenesis factor 26	Multiple_Complex
SURF4	15.45	15.12	T	T	1.26	0.0396	surfeit 4	Coding
MFI2	5.75	5.39	T	T	1.28	0.0399	antigen p97 (melanoma associated) identified by monoclonal antibodies 133.2 and 96.5	Multiple_Complex
ATP6AP1L	6.88	7.3	T	T	-1.34	0.0399	ATPase, H+ transporting, lysosomal accessory protein 1-like	Multiple_Complex
IGF2BP3	4.7	5	F	T	-1.22	0.04	insulin-like growth factor 2 mRNA binding protein 3	Multiple_Complex
ITPK1	10.59	10.32	T	T	1.21	0.04	inositol-tetrakisphosphate 1-kinase	Multiple_Complex
CITED2	11.43	11.96	T	T	-1.44	0.0403	Cbp/p300-interacting transactivator, with Glu/Asp rich carboxy-terminal domain, 2	Coding
TAGLN3	9.97	9.58	T	T	1.31	0.0404	transgelin 3	Coding
LOC730668; CITF22-92A6.2	5.09	4.77	T	F	1.25	0.0405	dynein heavy chain -like pseudogene; TEC	NonCoding
SZT2	9.85	9.55	T	T	1.23	0.0406	seizure threshold 2 homolog (mouse)	Multiple_Complex
UBE3B	10.53	10.77	T	T	-1.18	0.0406	ubiquitin protein ligase E3B	Multiple_Complex
NAT9	8.62	8.28	T	T	1.27	0.0406	N-acetyltransferase 9 (GCN5-related, putative)	Multiple_Complex
MED6	11.82	11.5	T	T	1.24	0.041	mediator complex subunit 6	Multiple_Complex
TSPAN33	9	8.63	T	T	1.29	0.0413	tetraspanin 33	Multiple_Complex
EIF5AL1	4.74	4.5	T	T	1.18	0.0414	eukaryotic translation initiation factor 5A-like 1	Coding
TPM2	8.52	8.78	T	T	-1.2	0.0416	tropomyosin 2 (beta)	Multiple_Complex
OR7C1	4.77	4.36	T	F	1.32	0.042	olfactory receptor, family 7, subfamily C, member 1	Multiple_Complex
ATP8A1	11.43	11.02	T	T	1.33	0.0421	ATPase, aminophospholipid transporter (APLT), class I, type 8A, member 1	Multiple_Complex
MLXIP	5.9	6.34	T	T	-1.36	0.0425	MLX interacting protein	Coding
GLUL	13.39	13.69	T	T	-1.23	0.0427	glutamate-ammonia ligase	Multiple_Complex
RFC2	6.92	7.46	T	T	-1.46	0.0428	replication factor C subunit 2	Multiple_Complex
SLC16A7	6.8	7.33	T	T	-1.44	0.0429	solute carrier family 16 (monocarboxylate transporter), member 7	Multiple_Complex
MOK	6.37	6.86	T	T	-1.4	0.043	MOK protein kinase	Multiple_Complex
TSHB	5.48	5.17	T	T	1.24	0.0431	thyroid stimulating hormone, beta	Coding
GGACT	6.54	6.96	T	T	-1.34	0.0434	gamma-glutamylamine cyclotransferase	Multiple_Complex
LOC654841; AC097662.2; COL4A3	6.16	5.87	T	T	1.23	0.0436	uncharacterized LOC654841; Salzman2013 ANTISENSE, CDS, coding, INTERNAL, intronic, OVCODE, OVERLAPTX, OVEXON best transcript NM_000091; novel transcript, antisense to COL4A3	NonCoding
SETD7	9.12	8.99	T	T	1.09	0.0436	SET domain containing (lysine methyltransferase) 7	Multiple_Complex
ELMSAN1	7.3	7.6	T	T	-1.23	0.0437	ELM2 and Myb/SANT-like domain containing 1	Multiple_Complex
STARD6	4.38	3.94	T	F	1.36	0.0438	StAR-related lipid transfer domain containing 6	Multiple_Complex
MYRFL	7.76	7.17	T	T	1.5	0.0439	myelin regulatory factor-like	Multiple_Complex
ADPGK	7.65	8.12	T	T	-1.39	0.0441	ADP-dependent glucokinase	Multiple_Complex
GRM4	9.55	9.13	T	T	1.34	0.0444	glutamate receptor, metabotropic 4	Multiple_Complex
NR4A2	6.73	7.19	T	T	-1.38	0.0446	nuclear receptor subfamily 4, group A, member 2	Multiple_Complex
DLG2	10.11	9.79	T	T	1.25	0.0446	discs, large homolog 2 (Drosophila)	Multiple_Complex
THOC2	9.54	9.13	T	T	1.33	0.0447	THO complex 2	Multiple_Complex
CRYZ	11.25	11.58	T	T	-1.26	0.0451	crystallin zeta	Multiple_Complex
GLO1	11.52	11.9	T	T	-1.3	0.0452	glyoxalase I	Multiple_Complex
KCTD18	9.9	10.2	T	T	-1.23	0.0453	potassium channel tetramerization domain containing 18	Multiple_Complex
ANKRD20A4	7.04	6.81	T	T	1.17	0.0455	ankyrin repeat domain 20 family, member A4	Multiple_Complex
DYX1C1	5.56	5.03	T	T	1.44	0.0455	dyslexia susceptibility 1 candidate 1	Multiple_Complex
SPAST	11.17	10.82	T	T	1.27	0.0456	spastin	Multiple_Complex
SLC48A1	7.68	8.12	T	T	-1.36	0.0459	solute carrier family 48 (heme transporter), member 1	Multiple_Complex
HYAL3	3.96	4.3	F	T	-1.26	0.046	hyaluronoglucosaminidase 3	Multiple_Complex
ZNF227	9.26	9.76	T	T	-1.42	0.046	zinc finger protein 227	Multiple_Complex
ADAM8	6.45	6.82	T	T	-1.29	0.0462	ADAM metallopeptidase domain 8	Multiple_Complex
RASA3	3.71	4.08	F	T	-1.3	0.0464	RAS p21 protein activator 3	NonCoding
PDE4DIP	8.45	7.97	T	T	1.4	0.0465	Transcript Identified by AceView, Entrez Gene ID(s) 9659	Unassigned
KLF7	13.83	14.16	T	T	-1.26	0.0466	Kruppel-like factor 7 (ubiquitous)	Multiple_Complex
ARL17B	11.06	11.38	T	T	-1.25	0.0466	ADP-ribosylation factor like GTPase 17B	Multiple_Complex
RHOT1	11.45	11.76	T	T	-1.25	0.0473	ras homolog family member T1	Multiple_Complex
SFXN3	8.03	8.4	T	T	-1.29	0.0476	sideroflexin 3	Multiple_Complex
CBX3	11.3	11.65	T	T	-1.28	0.0478	chromobox homolog 3	Multiple_Complex
LITAF	9.79	10.06	T	T	-1.2	0.0478	lipopolysaccharide-induced TNF factor	Multiple_Complex
GMPR	5.24	4.74	T	F	1.42	0.0479	Zhang2013 ALT_ACCEPTOR, ALT_DONOR, coding, INTERNAL, intronic best transcript NM_006877	NonCoding
RSAD2	9.56	10.24	T	T	-1.6	0.0479	radical S-adenosyl methionine domain containing 2	Multiple_Complex
A2ML1	4.35	3.99	T	F	1.28	0.048	alpha-2-macroglobulin-like 1	Multiple_Complex
C4orf50	6.3	5.95	T	T	1.27	0.0481	chromosome 4 open reading frame 50	Coding
SLC16A1	8.28	7.99	T	T	1.22	0.0481	solute carrier family 16 (monocarboxylate transporter), member 1	Coding
RIF1	6.87	6.62	T	T	1.19	0.0483	replication timing regulatory factor 1	NonCoding
GOLGA8K; ULK4P1	7.72	7.38	T	T	1.27	0.0483	golgin A8 family, member K; ULK4 pseudogene 1	Multiple_Complex
ARL16	9.83	9.22	T	T	1.52	0.0483	ADP-ribosylation factor like GTPase 16	Multiple_Complex
NARS	12.94	13.26	T	T	-1.25	0.0483	asparaginyl-tRNA synthetase	Multiple_Complex
HNRNPCL3	4.81	4.55	T	T	1.19	0.0483	heterogeneous nuclear ribonucleoprotein C-like 3 [Source:HGNC Symbol;Acc:HGNC:51235]	Coding
ARL5A	9.92	10.24	T	T	-1.25	0.0488	ADP-ribosylation factor like GTPase 5A	Multiple_Complex
TMEM60	11.77	12.02	T	T	-1.19	0.0488	transmembrane protein 60	Multiple_Complex
MEPE	4.46	4.94	T	T	-1.4	0.0489	matrix extracellular phosphoglycoprotein	Multiple_Complex
XRCC4	8.39	8.73	T	T	-1.26	0.0489	X-ray repair complementing defective repair in Chinese hamster cells 4	Multiple_Complex
LGSN	4.85	5.21	F	T	-1.28	0.0492	lengsin, lens protein with glutamine synthetase domain	Coding
CCDC113	5.01	5.28	T	T	-1.2	0.0494	coiled-coil domain containing 113	Multiple_Complex
FAM53B	7.48	6.88	T	T	1.52	0.0499	Memczak2013 ALT_ACCEPTOR, ALT_DONOR, coding, INTERNAL, intronic best transcript NM_014661	NonCoding

## Sheet: KD3 RHOT1
Supplementary Data 15. Differential gene expression in human islets from non-diabetic donors after silencing using siRNA for RHOT1 (n=5 different donors per group).
Only genes where the direction of change was consistent in all five paired samples are included. Genes determined to be non-expressed (F) in both groups are removed.T: Expressed=TRUE, F: Expressed=FALSE.
P-values are based on limma moderated t-test (paired).
Gene Symbol	KD3 Avg (log2)	Ctrl Avg (log2)	KD3 Expressed	Ctrl Expressed	Fold Change	P-val	Description	Group
RHOT1	10.42	11.76	T	T	-2.55	7.84e-09	ras homolog family member T1	Multiple_Complex
SOCS1	4.33	4.98	T	T	-1.57	0.0001	suppressor of cytokine signaling 1	Coding
SLC2A6	7.19	6.3	T	T	1.86	0.0001	solute carrier family 2 (facilitated glucose transporter), member 6 [Source:HGNC Symbol;Acc:HGNC:11011]	Coding
ZKSCAN7	6.75	7.33	T	T	-1.5	0.0003	zinc finger with KRAB and SCAN domains 7	Coding
CELSR3; MIR4793	6.11	5.56	T	T	1.46	0.0004	cadherin, EGF LAG seven-pass G-type receptor 3; microRNA 4793	Multiple_Complex
FAM135B	8.32	7.4	T	T	1.9	0.0005	family with sequence similarity 135, member B	Multiple_Complex
MSH2	6.93	6.28	T	T	1.58	0.0007	mutS homolog 2	NonCoding
SNPH	5.19	4.68	T	T	1.43	0.0008	syntaphilin	Coding
RORC	8.65	8	T	T	1.57	0.0009	RAR-related orphan receptor C	Multiple_Complex
VWC2L	6.89	6.3	T	T	1.51	0.0009	von Willebrand factor C domain containing protein 2-like	Multiple_Complex
MYRF	8.91	8.05	T	T	1.81	0.0009	myelin regulatory factor	Multiple_Complex
RP11-732A19.2; TAF10	7.2	6.64	T	T	1.47	0.0011	novel transcript, sense overlapping TAF10; Transcript Identified by AceView, Entrez Gene ID(s) 6881	NonCoding
TNNC1	7.43	8.12	T	T	-1.61	0.0012	troponin C type 1 (slow)	Multiple_Complex
TRAF1	6.71	6.13	T	T	1.49	0.0012	TNF receptor-associated factor 1	Multiple_Complex
RNF185	5.64	5.14	T	T	1.41	0.0012	Transcript Identified by AceView, Entrez Gene ID(s) 91445	Unassigned
RNF144A	6.08	6.77	T	T	-1.61	0.0013	ring finger protein 144A	Multiple_Complex
S100P	5.69	6.25	T	T	-1.48	0.0013	S100 calcium binding protein P	Multiple_Complex
SCP2	9.02	9.65	T	T	-1.55	0.0016	Jeck2013 ANTISENSE, coding, INTERNAL, OVEXON, UTR3 best transcript NM_001007098	Multiple_Complex
SLC25A10	7.28	6.74	T	T	1.45	0.0016	solute carrier family 25 (mitochondrial carrier; dicarboxylate transporter), member 10	Multiple_Complex
C11orf74	9.68	10.29	T	T	-1.53	0.0017	chromosome 11 open reading frame 74	Multiple_Complex
TMEM159	6.73	6.07	T	T	1.58	0.0017	transmembrane protein 159	Multiple_Complex
UGT2B11	5.7	5.13	T	T	1.48	0.0018	UDP glucuronosyltransferase 2 family, polypeptide B11	Multiple_Complex
CRYBA2	14.52	13.86	T	T	1.57	0.0019	crystallin beta A2	Multiple_Complex
MTTP	6.11	6.7	T	T	-1.5	0.002	microsomal triglyceride transfer protein	Coding
STK32B	7.38	6.61	T	T	1.71	0.0021	serine/threonine kinase 32B	Multiple_Complex
C1orf194	7.11	7.86	T	T	-1.68	0.0024	chromosome 1 open reading frame 194	Multiple_Complex
MORN2	7.92	7.24	T	T	1.6	0.0024	MORN repeat containing 2	Multiple_Complex
MGEA5	7.3	6.76	T	T	1.46	0.0025	Salzman2013 ALT_ACCEPTOR, ALT_DONOR, coding, INTERNAL, intronic best transcript NM_012215	NonCoding
GALNT14	9.38	8.75	T	T	1.55	0.0027	polypeptide N-acetylgalactosaminyltransferase 14	Multiple_Complex
EML2-AS1	9.29	10.06	T	T	-1.7	0.003	EML2 antisense RNA 1	Multiple_Complex
DYRK1B	6.69	5.94	T	T	1.68	0.003	dual specificity tyrosine-(Y)-phosphorylation regulated kinase 1B	Coding
PTPRT	7.7	7.1	T	T	1.51	0.0032	protein tyrosine phosphatase, receptor type, T	Multiple_Complex
CREB3L2	11.48	10.98	T	T	1.42	0.0037	cAMP responsive element binding protein 3-like 2	Multiple_Complex
PLCL1	5	5.65	T	T	-1.57	0.0038	phospholipase C-like 1	Multiple_Complex
PSAPL1	4.43	5.09	F	T	-1.59	0.0043	prosaposin-like 1 (gene/pseudogene)	Multiple_Complex
CD101	6.37	5.9	T	T	1.38	0.0044	CD101 molecule	Multiple_Complex
AOX1	9.36	9.95	T	T	-1.5	0.0044	aldehyde oxidase 1	Multiple_Complex
CACNA1I	5.67	6.31	T	T	-1.56	0.0044	calcium channel, voltage-dependent, T type, alpha 1I subunit	Multiple_Complex
C1GALT1C1L	5	4.44	T	T	1.47	0.0046	C1GALT1-specific chaperone 1 like	Multiple_Complex
ANKUB1	5.77	5.28	T	T	1.4	0.0046	ankyrin repeat and ubiquitin domain containing 1	NonCoding
AMDHD1	5.02	5.63	T	T	-1.53	0.0046	amidohydrolase domain containing 1	Multiple_Complex
SPECC1L-ADORA2A	8.04	7.37	T	T	1.59	0.0047	SPECC1L-ADORA2A readthrough (NMD candidate)	Multiple_Complex
GPR148	7.7	7.13	T	T	1.49	0.0051	G protein-coupled receptor 148	Coding
NBPF8	7.78	7.29	T	T	1.4	0.0053	neuroblastoma breakpoint family, member 8	Multiple_Complex
RNF144B	6.38	6.97	T	T	-1.51	0.0053	ring finger protein 144B	Multiple_Complex
CABP5	5.46	6.13	T	T	-1.59	0.0053	calcium binding protein 5	Multiple_Complex
SLC29A2	7.11	6.48	T	T	1.54	0.0054	solute carrier family 29 (equilibrative nucleoside transporter), member 2	Multiple_Complex
WDFY4	6.41	6.93	T	T	-1.43	0.0055	WDFY family member 4	Multiple_Complex
SNX29P2; SNX29P1	8.63	7.98	T	T	1.56	0.0056	sorting nexin 29 pseudogene 2; sorting nexin 29 pseudogene 1	Multiple_Complex
DHCR24	8.81	9.65	T	T	-1.78	0.0057	24-dehydrocholesterol reductase	Multiple_Complex
EXPH5	11.79	12.67	T	T	-1.84	0.0058	exophilin 5	Multiple_Complex
TPGS1	7.22	6.68	T	T	1.46	0.0058	tubulin polyglutamylase complex subunit 1	Multiple_Complex
CLC	4.86	5.39	T	T	-1.45	0.0058	Charcot-Leyden crystal galectin	Coding
PLEKHA6	7.79	7.21	T	T	1.49	0.0059	Transcript Identified by AceView, Entrez Gene ID(s) 22874	Unassigned
MAB21L2	5.91	6.53	T	T	-1.54	0.006	mab-21-like 2 (C. elegans)	Coding
ZDHHC24	6.03	6.5	T	T	-1.38	0.006	zinc finger, DHHC-type containing 24	Multiple_Complex
PLXNC1	11.11	10.68	T	T	1.35	0.006	plexin C1	Multiple_Complex
CETN1	4.58	4.88	T	T	-1.23	0.0062	centrin 1	Coding
C1orf127	7.34	6.77	T	T	1.49	0.0064	chromosome 1 open reading frame 127	Multiple_Complex
IPO13	9.3	8.79	T	T	1.42	0.0067	importin 13	Multiple_Complex
SYNE1	5.72	6.39	T	T	-1.59	0.0067	Memczak2013 ALT_ACCEPTOR, ALT_DONOR, coding, INTERNAL, intronic best transcript NM_033071	NonCoding
C22orf42	10.92	10.58	T	T	1.27	0.0067	chromosome 22 open reading frame 42	Multiple_Complex
IL5RA	6.13	6.89	T	T	-1.69	0.0068	interleukin 5 receptor, alpha	Multiple_Complex
CEP135	6.6	7.22	T	T	-1.54	0.0068	centrosomal protein 135kDa	Multiple_Complex
LRAT	7.44	6.94	T	T	1.41	0.0068	lecithin retinol acyltransferase (phosphatidylcholine--retinol O-acyltransferase)	Multiple_Complex
CPXM1	4.52	4.91	T	T	-1.32	0.0069	carboxypeptidase X (M14 family), member 1	Multiple_Complex
PRH2	4.71	5.3	T	T	-1.51	0.007	proline-rich protein HaeIII subfamily 2	Coding
ZBTB47	5.78	6.11	T	T	-1.26	0.0071	zinc finger and BTB domain containing 47	Coding
PDE10A	6.47	5.8	T	T	1.59	0.0071	phosphodiesterase 10A	NonCoding
SLC39A7	10.94	10.57	T	T	1.29	0.0072	solute carrier family 39 (zinc transporter), member 7	Multiple_Complex
CYP27B1	5.91	6.47	T	T	-1.47	0.0073	cytochrome P450, family 27, subfamily B, polypeptide 1	Multiple_Complex
HERC2P3	11.23	10.68	T	T	1.47	0.0074	hect domain and RLD 2 pseudogene 3	Multiple_Complex
OAF	5.94	6.42	T	T	-1.4	0.0078	out at first homolog	Coding
BBOF1	7.08	7.66	T	T	-1.5	0.0078	basal body orientation factor 1	Multiple_Complex
ZRANB3	6.6	6.1	T	T	1.42	0.0082	zinc finger, RAN-binding domain containing 3	Multiple_Complex
HLA-DPA1	6.98	6.24	T	T	1.67	0.0085	major histocompatibility complex, class II, DP alpha 1	Multiple_Complex
SLC5A6	6.05	5.52	T	T	1.44	0.0087	solute carrier family 5 (sodium/multivitamin and iodide cotransporter), member 6	Multiple_Complex
INTS6	9.05	9.37	T	T	-1.25	0.0089	integrator complex subunit 6	Multiple_Complex
OR4F3	5.87	5.39	T	F	1.39	0.009	olfactory receptor, family 4, subfamily F, member 3	Coding
GOLGA8J; GOLGA8IP	7.24	6.91	T	T	1.26	0.0092	golgin A8 family, member J; golgin A8 family, member I, pseudogene	Multiple_Complex
SMARCB1	11.15	10.78	T	T	1.3	0.0094	SWI/SNF related, matrix associated, actin dependent regulator of chromatin, subfamily b, member 1	Multiple_Complex
CCDC60	4.13	4.57	T	T	-1.36	0.0095	coiled-coil domain containing 60	Multiple_Complex
FERMT2	10.03	10.26	T	T	-1.18	0.0095	fermitin family member 2	Multiple_Complex
COX18	8.4	8.9	T	T	-1.41	0.0096	COX18 cytochrome c oxidase assembly factor	Multiple_Complex
C7orf25	9.84	10.3	T	T	-1.38	0.0096	chromosome 7 open reading frame 25	Coding
PLEKHO1	7.69	8.3	T	T	-1.52	0.0097	pleckstrin homology domain containing, family O member 1	Multiple_Complex
RBM4B	9.09	9.43	T	T	-1.26	0.0097	RNA binding motif protein 4B	Multiple_Complex
LRCH1	7.9	8.18	T	T	-1.22	0.0097	leucine-rich repeats and calponin homology (CH) domain containing 1	Multiple_Complex
GGT1	8.03	7.64	T	T	1.31	0.0097	gamma-glutamyltransferase 1	Multiple_Complex
GNL3; SNORD19B	10.65	10.15	T	T	1.41	0.0098	guanine nucleotide binding protein-like 3 (nucleolar); small nucleolar RNA, C/D box 19B	Multiple_Complex
SLC27A3	7.39	6.81	T	T	1.49	0.01	solute carrier family 27 (fatty acid transporter), member 3	Multiple_Complex
MFSD13A	8.72	8.48	T	T	1.19	0.0101	major facilitator superfamily domain containing 13A	Multiple_Complex
FANCC	8.56	8.18	T	T	1.3	0.0103	Fanconi anemia complementation group C	Multiple_Complex
C9orf72	8.68	9.16	T	T	-1.39	0.0104	chromosome 9 open reading frame 72	Multiple_Complex
FRAT2	6.04	5.58	T	T	1.38	0.0104	frequently rearranged in advanced T-cell lymphomas 2	Coding
TMEM221	6.71	7.04	T	T	-1.26	0.0105	transmembrane protein 221	Multiple_Complex
TRABD2B	4.47	4.75	T	T	-1.22	0.0108	TraB domain containing 2B	Multiple_Complex
QTRTD1	7.99	8.37	T	T	-1.3	0.011	queuine tRNA-ribosyltransferase domain containing 1	Multiple_Complex
GLIS3	12.09	11.7	T	T	1.31	0.0111	GLIS family zinc finger 3	Multiple_Complex
TMEM199; MIR4723	10.66	10.29	T	T	1.3	0.0111	transmembrane protein 199; microRNA 4723	Multiple_Complex
CEBPE	3.99	4.44	F	T	-1.37	0.0113	CCAAT/enhancer binding protein (C/EBP), epsilon	Coding
FAM53B	8.9	8.34	T	T	1.47	0.0113	family with sequence similarity 53, member B	Multiple_Complex
SLX1A; SLX1B; SLX1A-SULT1A3; SLX1B-SULT1A4; SULT1A3	8.08	8.62	T	T	-1.46	0.0114	SLX1 homolog A, structure-specific endonuclease subunit; SLX1 homolog B, structure-specific endonuclease subunit; SLX1A-SULT1A3 readthrough (NMD candidate); SLX1B-SULT1A4 readthrough (NMD candidate); sulfotransferase family 1A member 3	Multiple_Complex
CPLX1	6.88	7.42	T	T	-1.45	0.0115	complexin 1	Multiple_Complex
IKZF2	6.54	7	T	T	-1.38	0.0117	IKAROS family zinc finger 2	Multiple_Complex
SSTR4	5.73	5.44	T	T	1.22	0.0117	somatostatin receptor 4	Coding
RSPO1	5.75	6.15	T	T	-1.32	0.012	R-spondin 1	Coding
LGALSL	10.24	9.74	T	T	1.42	0.012	lectin, galactoside-binding-like	Multiple_Complex
ID1	11.84	12.27	T	T	-1.34	0.012	inhibitor of DNA binding 1, dominant negative helix-loop-helix protein	Multiple_Complex
C3orf80	6.25	5.77	T	T	1.4	0.0121	chromosome 3 open reading frame 80	Multiple_Complex
WDR18	7.89	7.34	T	T	1.47	0.0121	WD repeat domain 18	Multiple_Complex
FAM229B	9.91	9.45	T	T	1.37	0.0122	family with sequence similarity 229, member B	Coding
LCP1	6.67	7.2	T	T	-1.44	0.0122	lymphocyte cytosolic protein 1 (L-plastin)	Multiple_Complex
PFDN6; MIR6834	9.97	9.86	T	T	1.08	0.0123	prefoldin subunit 6; microRNA 6834	Multiple_Complex
LINC00337	6.93	7.47	T	T	-1.45	0.0125	long intergenic non-protein coding RNA 337	Multiple_Complex
NRTN	6.16	6.75	T	T	-1.51	0.0125	neurturin	Coding
TRNP1	7.89	7.48	T	T	1.33	0.0127	TMF1-regulated nuclear protein 1	Multiple_Complex
CXCL3	5.86	6.46	T	T	-1.52	0.0129	chemokine (C-X-C motif) ligand 3	Multiple_Complex
NLGN4Y	7.64	7.24	T	T	1.32	0.0129	neuroligin 4, Y-linked	Multiple_Complex
SIDT2	10.44	10.01	T	T	1.35	0.0129	SID1 transmembrane family, member 2	Multiple_Complex
GRIN2A	7.36	6.8	T	T	1.48	0.0131	glutamate receptor, ionotropic, N-methyl D-aspartate 2A	Multiple_Complex
AC008753.6; MYADM	5.55	5.18	T	T	1.29	0.0131	Memczak2013 ANTISENSE, coding, INTERNAL, intronic best transcript NM_001020819; novel transcript, antisense to MYADM	NonCoding
GPR37	5.52	5.01	T	T	1.42	0.0132	G protein-coupled receptor 37 (endothelin receptor type B-like)	Coding
CCDC57	5.32	4.81	T	T	1.43	0.0133	coiled-coil domain containing 57	Multiple_Complex
GABRA5	4.66	4.15	T	F	1.42	0.0134	gamma-aminobutyric acid (GABA) A receptor, alpha 5	Multiple_Complex
CBLC	5.15	4.64	T	T	1.43	0.0134	Cbl proto-oncogene C, E3 ubiquitin protein ligase	Multiple_Complex
VLDLR	11.55	11.78	T	T	-1.18	0.0135	very low density lipoprotein receptor	Multiple_Complex
GMPR	5.35	4.74	T	F	1.53	0.0136	Zhang2013 ALT_ACCEPTOR, ALT_DONOR, coding, INTERNAL, intronic best transcript NM_006877	NonCoding
P4HTM	10.66	10.29	T	T	1.3	0.0136	prolyl 4-hydroxylase, transmembrane (endoplasmic reticulum)	Multiple_Complex
NLGN3	5.72	5.06	T	T	1.58	0.0137	neuroligin 3	Multiple_Complex
FAM50B	7.6	7.03	T	T	1.49	0.0139	family with sequence similarity 50, member B	Coding
MYEOV2	10.86	10.45	T	T	1.33	0.014	myeloma overexpressed 2	Multiple_Complex
LTBP4	5.21	4.82	T	F	1.31	0.0141	latent transforming growth factor beta binding protein 4	Multiple_Complex
NDUFC2-KCTD14; NDUFC2; KCTD14	14.39	14.09	T	T	1.23	0.0141	NDUFC2-KCTD14 readthrough; NADH dehydrogenase (ubiquinone) 1, subcomplex unknown, 2, 14.5kDa; potassium channel tetramerization domain containing 14	Multiple_Complex
COLGALT2	6.97	7.28	T	T	-1.23	0.0142	collagen beta(1-O)galactosyltransferase 2	Multiple_Complex
FAM157A	7.32	7.85	T	T	-1.45	0.0142	family with sequence similarity 157, member A	Multiple_Complex
AGAP1; noygloy; torkeybo	5.4	4.9	T	T	1.41	0.0143	Jeck2013 ALT_ACCEPTOR, ALT_DONOR, coding, INTERNAL, intronic best transcript NM_001037131; Transcript Identified by AceView	Multiple_Complex
TOPBP1	9.98	10.35	T	T	-1.29	0.0144	topoisomerase (DNA) II binding protein 1	Multiple_Complex
ZNF225	6.21	5.65	T	T	1.47	0.0144	zinc finger protein 225	Multiple_Complex
SYCE3	4.6	4.99	T	T	-1.32	0.0144	synaptonemal complex central element protein 3	Coding
NPR2	8.44	9.1	T	T	-1.58	0.0145	natriuretic peptide receptor 2	Multiple_Complex
DNMT3L	4.91	5.36	T	T	-1.36	0.0145	DNA (cytosine-5-)-methyltransferase 3-like	Multiple_Complex
CYB5RL	6.01	6.49	T	T	-1.4	0.0146	cytochrome b5 reductase-like	Multiple_Complex
FIS1	9.08	8.57	T	T	1.42	0.0146	fission, mitochondrial 1	Multiple_Complex
IL7R	4.73	5.27	T	T	-1.45	0.0147	interleukin 7 receptor	Multiple_Complex
AUH	10.64	10.3	T	T	1.27	0.0147	AU RNA binding protein/enoyl-CoA hydratase	Multiple_Complex
MYOM3	4.27	4.88	F	T	-1.52	0.0149	myomesin 3	Multiple_Complex
PURG	4.52	5	T	T	-1.4	0.0149	purine-rich element binding protein G	Coding
EAF1	10.09	9.7	T	T	1.31	0.015	ELL associated factor 1	Multiple_Complex
JARID2	9.22	8.85	T	T	1.29	0.015	jumonji, AT rich interactive domain 2	Multiple_Complex
NBPF7	5.15	5.63	T	T	-1.4	0.0152	neuroblastoma breakpoint family, member 7	Multiple_Complex
DUSP26	11.86	11.44	T	T	1.34	0.0154	dual specificity phosphatase 26 (putative)	Coding
MFSD4	5.16	5.54	T	T	-1.31	0.0155	major facilitator superfamily domain containing 4	Multiple_Complex
CSF1	8.35	8.88	T	T	-1.44	0.0156	colony stimulating factor 1 (macrophage)	Multiple_Complex
LONRF1	8.55	9.11	T	T	-1.48	0.0156	LON peptidase N-terminal domain and ring finger 1	Multiple_Complex
TCL1B; TCL6	3.89	4.35	T	T	-1.38	0.0156	T-cell leukemia/lymphoma 1B; T-cell leukemia/lymphoma 6 (non-protein coding)	Multiple_Complex
CREB5	9.84	10.31	T	T	-1.39	0.0157	cAMP responsive element binding protein 5	Multiple_Complex
LIPG	5.4	5.84	T	T	-1.35	0.0157	lipase, endothelial	Multiple_Complex
SPECC1	7.18	7.7	T	T	-1.43	0.0158	sperm antigen with calponin homology and coiled-coil domains 1	Multiple_Complex
NIPSNAP1	7.68	7.27	T	T	1.33	0.0158	nipsnap homolog 1 (C. elegans)	Multiple_Complex
C1orf186	5.04	4.62	T	T	1.34	0.0159	chromosome 1 open reading frame 186	Multiple_Complex
NPPB	5.25	5.7	T	T	-1.37	0.0159	natriuretic peptide B	Coding
ZKSCAN3	5.56	5.07	T	T	1.4	0.0159	zinc finger with KRAB and SCAN domains 3	Multiple_Complex
HES3	5.3	5.85	T	T	-1.47	0.0162	hes family bHLH transcription factor 3	Coding
SURF4	15.52	15.12	T	T	1.33	0.0162	surfeit 4	Coding
XRCC5	7.89	7.36	T	T	1.45	0.0165	Memczak2013 ALT_ACCEPTOR, ALT_DONOR, coding, INTERNAL, intronic best transcript NM_021141	NonCoding
PGM2L1	6.91	7.4	T	T	-1.4	0.0166	phosphoglucomutase 2-like 1	Multiple_Complex
TTC8	8.87	8.43	T	T	1.36	0.0167	Transcript Identified by AceView, Entrez Gene ID(s) 123016	Unassigned
ULK4P1; ULK4P2	7.71	7.15	T	T	1.47	0.0169	ULK4 pseudogene 1; ULK4 pseudogene 2	Multiple_Complex
RAB3IP	12.23	12.57	T	T	-1.27	0.017	RAB3A interacting protein	Multiple_Complex
KCNK16	13.47	13.14	T	T	1.26	0.0171	potassium channel, two pore domain subfamily K, member 16	Coding
LPGAT1	9.73	10.07	T	T	-1.26	0.0174	lysophosphatidylglycerol acyltransferase 1	Multiple_Complex
CACNG7	5.17	4.87	T	T	1.24	0.0174	calcium channel, voltage-dependent, gamma subunit 7	Multiple_Complex
COQ2	10.12	9.76	T	T	1.28	0.0175	coenzyme Q2 4-hydroxybenzoate polyprenyltransferase	Multiple_Complex
GRIN2A	6.34	5.55	T	T	1.73	0.0175	Transcript Identified by AceView, Entrez Gene ID(s) 2903	Unassigned
DNAH1	7.69	7.28	T	T	1.33	0.0176	dynein, axonemal, heavy chain 1	Multiple_Complex
IRF5	6.76	7.36	T	T	-1.51	0.0176	interferon regulatory factor 5	Multiple_Complex
IL3RA	4.92	5.26	T	T	-1.26	0.0176	interleukin 3 receptor, alpha (low affinity)	Multiple_Complex
CYP1A1	8.96	8.24	T	T	1.65	0.0176	cytochrome P450, family 1, subfamily A, polypeptide 1	Multiple_Complex
FAM129A	6.75	7.45	T	T	-1.62	0.0178	family with sequence similarity 129, member A	Multiple_Complex
PUM3	9.1	9.45	T	T	-1.27	0.0178	pumilio RNA binding family member 3	Multiple_Complex
CDH23	5.63	5.14	T	T	1.4	0.018	cadherin-related 23	Multiple_Complex
TTC23	6.69	7.13	T	T	-1.36	0.0181	tetratricopeptide repeat domain 23	Multiple_Complex
FITM2	10.49	10.16	T	T	1.26	0.0183	fat storage-inducing transmembrane protein 2	Coding
LAMA5; MIR4758	7.77	7.16	T	T	1.52	0.0183	laminin, alpha 5; microRNA 4758	Multiple_Complex
OR10H1	4.69	4.33	T	F	1.29	0.0189	olfactory receptor, family 10, subfamily H, member 1	Coding
TEX9	9.37	9.84	T	T	-1.38	0.0189	testis expressed 9	Multiple_Complex
CCDC96	4.54	4.81	F	T	-1.21	0.0193	coiled-coil domain containing 96	Coding
SLC8A3	6.45	5.97	T	T	1.4	0.0193	solute carrier family 8 (sodium/calcium exchanger), member 3	Multiple_Complex
RMI2	5.77	5.36	T	T	1.32	0.0197	RecQ mediated genome instability 2	Multiple_Complex
ZKSCAN2	7.44	7.88	T	T	-1.36	0.0201	zinc finger with KRAB and SCAN domains 2	Multiple_Complex
ATP11C	7.26	7.7	T	T	-1.35	0.0209	ATPase, class VI, type 11C	Multiple_Complex
GALNT8	5.47	4.79	T	F	1.6	0.021	polypeptide N-acetylgalactosaminyltransferase 8	Multiple_Complex
NAF1	8.74	9.05	T	T	-1.24	0.021	nuclear assembly factor 1 ribonucleoprotein	Multiple_Complex
IL18BP	8.8	9.23	T	T	-1.35	0.021	interleukin 18 binding protein	Multiple_Complex
AMZ1	6.2	6.66	T	T	-1.37	0.0213	archaelysin family metallopeptidase 1	Multiple_Complex
MS4A8	10.59	10.07	T	T	1.43	0.0217	membrane-spanning 4-domains, subfamily A, member 8	Multiple_Complex
SDK2	5.46	5.98	T	T	-1.43	0.0217	sidekick cell adhesion molecule 2	Multiple_Complex
IFNA13	5.14	5.71	F	T	-1.49	0.0219	interferon, alpha 13	Coding
KCNAB1	5.73	5.09	T	T	1.57	0.0219	Transcript Identified by AceView, Entrez Gene ID(s) 7881	Unassigned
ANKRD36	8.89	8.51	T	T	1.3	0.022	Transcript Identified by AceView, Entrez Gene ID(s) 375248	Unassigned
FBLN7	5.78	6.26	T	T	-1.4	0.022	fibulin 7	Multiple_Complex
HDAC1	11.84	11.5	T	T	1.27	0.0222	histone deacetylase 1	Multiple_Complex
KDELR3	9.37	8.97	T	T	1.32	0.0224	KDEL (Lys-Asp-Glu-Leu) endoplasmic reticulum protein retention receptor 3	Multiple_Complex
TNK2	6.69	6.37	T	T	1.25	0.0229	tyrosine kinase, non-receptor, 2	Multiple_Complex
ATP6V1G2	6.75	6.33	T	T	1.34	0.0229	ATPase, H+ transporting, lysosomal 13kDa, V1 subunit G2	Multiple_Complex
ABAT	9.84	9.13	T	T	1.63	0.0229	4-aminobutyrate aminotransferase	Multiple_Complex
ACTN3	4.25	4.69	T	T	-1.35	0.0231	actinin, alpha 3 (gene/pseudogene)	Multiple_Complex
PRAMEF27	5.18	5.63	T	T	-1.37	0.0234	PRAME family member 27	Coding
SYNGR4	12.01	11.51	T	T	1.42	0.0234	synaptogyrin 4	Coding
RBMS1	4.39	4.65	T	T	-1.2	0.0236	Memczak2013 ALT_ACCEPTOR, ALT_DONOR, coding, INTERNAL, intronic best transcript NM_016836	NonCoding
AS3MT	7.36	7.72	T	T	-1.28	0.0236	arsenite methyltransferase	Multiple_Complex
TTLL6	6.84	6.44	T	T	1.32	0.0236	tubulin tyrosine ligase-like family member 6	Multiple_Complex
ITLN1	4.77	4.27	T	T	1.42	0.0237	intelectin 1 (galactofuranose binding)	Multiple_Complex
NAP1L2	5.7	5.38	T	T	1.24	0.0238	Transcript Identified by AceView, Entrez Gene ID(s) 4674	Unassigned
RGS4	14.39	14.7	T	T	-1.24	0.0239	regulator of G-protein signaling 4	Multiple_Complex
SSUH2	4.91	5.28	T	T	-1.29	0.0239	ssu-2 homolog (C. elegans)	NonCoding
GATM	5.07	5.43	T	T	-1.28	0.0241	glycine amidinotransferase (L-arginine:glycine amidinotransferase)	NonCoding
NKAIN3	6.33	6.67	T	T	-1.27	0.0243	Jeck2013 ANTISENSE, coding, INTERNAL, intronic best transcript NM_173688	Multiple_Complex
TMEM120B	7.09	6.64	T	T	1.37	0.0243	transmembrane protein 120B	Multiple_Complex
PDXDC2P	12.42	12.11	T	T	1.24	0.0243	pyridoxal-dependent decarboxylase domain containing 2, pseudogene	Multiple_Complex
BMPR1B	5.7	6.12	T	T	-1.34	0.0245	bone morphogenetic protein receptor type IB	Multiple_Complex
SLC15A3	5.8	5.21	T	F	1.51	0.0246	solute carrier family 15 (oligopeptide transporter), member 3	Multiple_Complex
TMEM132E	6.19	5.94	T	T	1.19	0.0247	transmembrane protein 132E	Multiple_Complex
KCNA3	8.16	7.76	T	T	1.32	0.0251	potassium channel, voltage gated shaker related subfamily A, member 3	Multiple_Complex
TANGO6	5.71	5.41	T	T	1.23	0.0251	transport and golgi organization 6 homolog	Multiple_Complex
RP3-370M22.8; GRAP2	4.1	4.24	T	T	-1.1	0.0251	Transcript Identified by AceView, Entrez Gene ID(s) 9402; putative novel transcript	NonCoding
UBE2O	8.91	8.52	T	T	1.31	0.0252	ubiquitin-conjugating enzyme E2O	Multiple_Complex
SURF4	15.46	15.12	T	T	1.27	0.0253	surfeit 4	Coding
TARBP2	5.68	5.27	T	T	1.33	0.0254	TAR (HIV-1) RNA binding protein 2	Multiple_Complex
DPY19L2	9.26	8.84	T	T	1.33	0.0256	dpy-19-like 2 (C. elegans)	Multiple_Complex
PPIP5K2	11.8	12.03	T	T	-1.17	0.026	diphosphoinositol pentakisphosphate kinase 2	Multiple_Complex
C2orf40	4.35	5.28	F	T	-1.9	0.0262	chromosome 2 open reading frame 40	Multiple_Complex
MYO9B	5.48	4.9	T	F	1.49	0.0263	Memczak2013 ANTISENSE, CDS, coding, INTERNAL best transcript NM_004145	NonCoding
ADAM2	4.66	4.33	T	T	1.26	0.0265	ADAM metallopeptidase domain 2	Multiple_Complex
LOC730668; CITF22-92A6.2	5.25	4.77	T	F	1.39	0.0266	dynein heavy chain -like pseudogene; TEC	NonCoding
PTF1A	4.53	4.93	F	T	-1.32	0.0269	pancreas specific transcription factor, 1a	Coding
QSOX2	7.31	6.86	T	T	1.37	0.0269	quiescin Q6 sulfhydryl oxidase 2	Multiple_Complex
SVIL	6.27	6.7	T	T	-1.35	0.0269	supervillin	Multiple_Complex
CXXC4	7.88	7.45	T	T	1.35	0.0273	CXXC finger protein 4	Multiple_Complex
SPATA31A7; SPATA31A5	7.82	8.16	T	T	-1.26	0.0274	SPATA31 subfamily A, member 7; SPATA31 subfamily A, member 5	Multiple_Complex
GULP1	7.83	8.28	T	T	-1.37	0.0276	GULP, engulfment adaptor PTB domain containing 1	Multiple_Complex
NFATC4	5.8	6.21	T	T	-1.33	0.028	nuclear factor of activated T-cells, cytoplasmic, calcineurin-dependent 4	Multiple_Complex
PTPRU	9.12	8.65	T	T	1.38	0.0283	protein tyrosine phosphatase, receptor type, U	Multiple_Complex
OSTM1	11.35	11.78	T	T	-1.35	0.0284	osteopetrosis associated transmembrane protein 1	Multiple_Complex
TMEM171	6.65	6.31	T	T	1.27	0.0285	transmembrane protein 171	Coding
OSBPL3	3.98	4.47	F	T	-1.4	0.0288	oxysterol binding protein-like 3	Multiple_Complex
CAMK2G	10.58	10.21	T	T	1.3	0.0288	calcium/calmodulin-dependent protein kinase II gamma	Multiple_Complex
JMJD8	11.14	10.77	T	T	1.29	0.0288	jumonji domain containing 8	Multiple_Complex
NTNG2	7.65	8.13	T	T	-1.4	0.0289	netrin G2	Multiple_Complex
OPTC	4.56	5.01	F	T	-1.37	0.029	opticin	Coding
DOCK11	7.06	7.39	T	T	-1.26	0.0291	dedicator of cytokinesis 11	Multiple_Complex
C10orf10	13.55	13.12	T	T	1.35	0.0291	chromosome 10 open reading frame 10	Multiple_Complex
TEAD2	6.21	6.65	T	T	-1.35	0.0291	TEA domain family member 2	Multiple_Complex
KCNJ12	5.98	6.46	T	T	-1.4	0.0292	potassium channel, inwardly rectifying subfamily J, member 12	Multiple_Complex
BCL6	11.72	12.3	T	T	-1.5	0.0296	B-cell CLL/lymphoma 6	Multiple_Complex
SURF4	14.33	14.02	T	T	1.24	0.0296	surfeit 4	NonCoding
FEZ1	5.74	6.22	T	T	-1.4	0.0297	fasciculation and elongation protein zeta 1	Multiple_Complex
TMEM106A	7.11	6.91	T	T	1.15	0.0297	transmembrane protein 106A	Multiple_Complex
KRTAP2-4	8.85	9.37	T	T	-1.44	0.0297	keratin associated protein 2-4	Coding
ARMT1	10.23	10.62	T	T	-1.31	0.0298	acidic residue methyltransferase 1	Multiple_Complex
PTGDR	5.68	5.02	T	T	1.57	0.0298	prostaglandin D2 receptor (DP)	Coding
SPAG16	9.79	9.35	T	T	1.35	0.0299	sperm associated antigen 16	Multiple_Complex
TNKS	5.85	5.24	T	T	1.52	0.03	tankyrase, TRF1-interacting ankyrin-related ADP-ribose polymerase	NonCoding
GNGT2	5.98	6.48	T	T	-1.42	0.0303	guanine nucleotide binding protein (G protein), gamma transducing activity polypeptide 2	Coding
COX7B	12.13	11.92	T	T	1.16	0.0306	cytochrome c oxidase subunit VIIb	Multiple_Complex
KLRAP1	6.55	5.89	T	T	1.57	0.0307	killer cell lectin-like receptor subfamily A pseudogene 1	Multiple_Complex
NDUFB7	9.62	9.18	T	T	1.35	0.0307	NADH dehydrogenase (ubiquinone) 1 beta subcomplex, 7, 18kDa	Multiple_Complex
IGSF11	10.42	9.89	T	T	1.44	0.0308	immunoglobulin superfamily, member 11	Multiple_Complex
ATP7B	5.21	4.82	T	T	1.3	0.0309	ATPase, Cu++ transporting, beta polypeptide	Multiple_Complex
PINK1; MIR6084	8.4	7.94	T	T	1.37	0.031	PTEN induced putative kinase 1; microRNA 6084	Multiple_Complex
RUNDC3A	11.42	11.09	T	T	1.26	0.031	RUN domain containing 3A	Multiple_Complex
BORCS7-ASMT	7.2	7.38	T	T	-1.13	0.0312	BORCS7-ASMT readthrough (NMD candidate)	Multiple_Complex
PRKCA	6.49	6.05	T	T	1.36	0.0312	Jeck2013 ALT_ACCEPTOR, ALT_DONOR, coding, INTERNAL, intronic best transcript NM_002737	NonCoding
NAGLU	7.52	6.77	T	T	1.69	0.0313	N-acetylglucosaminidase, alpha	Multiple_Complex
RPS6KA3	11.22	11.6	T	T	-1.3	0.0314	ribosomal protein S6 kinase, 90kDa, polypeptide 3	Multiple_Complex
AP1M1	9.59	9.14	T	T	1.37	0.0315	adaptor-related protein complex 1, mu 1 subunit	Multiple_Complex
MICB	5.69	6.2	T	T	-1.43	0.0316	MHC class I polypeptide-related sequence B	Multiple_Complex
ADAMTS9	6.8	7.12	T	T	-1.24	0.032	ADAM metallopeptidase with thrombospondin type 1 motif 9	Multiple_Complex
EHD2	9.24	9.88	T	T	-1.55	0.032	EH domain containing 2	Multiple_Complex
TFEB	4.57	4.19	T	T	1.3	0.0321	transcription factor EB	Multiple_Complex
FBL	12.22	11.83	T	T	1.3	0.0322	fibrillarin	Coding
ABCB11	3.95	4.37	F	T	-1.33	0.0323	ATP binding cassette subfamily B member 11	Multiple_Complex
TXNDC16	9.26	8.83	T	T	1.34	0.0325	thioredoxin domain containing 16	Multiple_Complex
NUDT16L1	6.92	6.64	T	T	1.22	0.0326	nudix hydrolase 16 like 1	Multiple_Complex
EDIL3	12.21	12.57	T	T	-1.28	0.0327	EGF-like repeats and discoidin I-like domains 3	Multiple_Complex
AK8	7.36	7.63	T	T	-1.21	0.0328	adenylate kinase 8	Multiple_Complex
LDB2	9.57	9.27	T	T	1.23	0.033	LIM domain binding 2	Multiple_Complex
CHN2	5.1	5.5	T	T	-1.32	0.033	chimerin 2	NonCoding
ENPP2	6.81	6.51	T	T	1.23	0.0331	ectonucleotide pyrophosphatase/phosphodiesterase 2	NonCoding
TSPAN6	9.21	9.37	T	T	-1.12	0.0331	tetraspanin 6	Multiple_Complex
CIITA	5.34	5.8	T	T	-1.38	0.0332	class II, major histocompatibility complex, transactivator	Multiple_Complex
MT1F	14.36	13.98	T	T	1.3	0.0332	metallothionein 1F	Multiple_Complex
SLC2A14	10.13	10.79	T	T	-1.57	0.0333	solute carrier family 2 (facilitated glucose transporter), member 14	Multiple_Complex
CAMKV	4.36	4.83	F	T	-1.38	0.0334	CaM kinase-like vesicle-associated	Multiple_Complex
XRN1	11.13	10.84	T	T	1.22	0.0335	5-3 exoribonuclease 1	Multiple_Complex
ITPK1	10.61	10.32	T	T	1.22	0.0335	inositol-tetrakisphosphate 1-kinase	Multiple_Complex
ZC3H7A	11.59	11.9	T	T	-1.24	0.0335	zinc finger CCCH-type containing 7A	Multiple_Complex
SLC35B4	7.18	7.63	T	T	-1.36	0.0336	solute carrier family 35 (UDP-xylose/UDP-N-acetylglucosamine transporter), member B4	Multiple_Complex
CD79A	8.1	7.73	T	T	1.29	0.0337	CD79a molecule, immunoglobulin-associated alpha	Multiple_Complex
LRRC75A	5.46	5.68	T	T	-1.16	0.0338	leucine rich repeat containing 75A	Multiple_Complex
FRMPD2B; FRMPD2	4.87	5.34	T	F	-1.39	0.0341	FERM and PDZ domain containing 2B, pseudogene; FERM and PDZ domain containing 2	Multiple_Complex
BACH2	6.22	6.01	T	T	1.16	0.0341	BTB and CNC homology 1, basic leucine zipper transcription factor 2	Multiple_Complex
HOXC10	4.23	4.49	F	T	-1.2	0.0342	homeobox C10	Multiple_Complex
SEPT9	8.2	7.88	T	T	1.24	0.0344	septin 9	Multiple_Complex
CNGA4	5.66	5.03	T	T	1.55	0.0346	cyclic nucleotide gated channel alpha 4	Coding
FAM19A5	6.05	5.67	T	T	1.3	0.0347	family with sequence similarity 19 (chemokine (C-C motif)-like), member A5	Multiple_Complex
HIST1H2AC	10.22	9.98	T	T	1.18	0.0349	histone cluster 1, H2ac	Multiple_Complex
PATE1	5.36	5.85	F	T	-1.41	0.0351	prostate and testis expressed 1	Multiple_Complex
FAM101B	7.8	8.29	T	T	-1.4	0.0352	family with sequence similarity 101, member B	Multiple_Complex
PHACTR3	7.36	7.69	T	T	-1.26	0.0352	phosphatase and actin regulator 3	Multiple_Complex
FBN2	5.93	6.29	T	T	-1.29	0.0353	fibrillin 2	Multiple_Complex
C17orf80	9.55	9.88	T	T	-1.27	0.0353	chromosome 17 open reading frame 80	Multiple_Complex
NAT1	7.05	7.56	T	T	-1.43	0.0354	N-acetyltransferase 1 (arylamine N-acetyltransferase)	Multiple_Complex
SEPT1	5.24	4.84	T	T	1.33	0.0355	septin 1	NonCoding
HAUS2	8.84	8.54	T	T	1.23	0.0359	HAUS augmin like complex subunit 2	Coding
SIGLEC15	6.37	6.17	T	T	1.15	0.036	sialic acid binding Ig-like lectin 15	Multiple_Complex
MLXIPL	12.02	11.61	T	T	1.33	0.0363	MLX interacting protein-like	Multiple_Complex
SHC2	7.96	8.16	T	T	-1.15	0.0363	SHC (Src homology 2 domain containing) transforming protein 2	Multiple_Complex
FOSB	6.86	7.36	T	T	-1.42	0.0364	FBJ murine osteosarcoma viral oncogene homolog B	Multiple_Complex
SDC3	5.64	5.12	T	T	1.44	0.0365	syndecan 3	Multiple_Complex
DDX3Y	9.54	9.87	T	T	-1.26	0.0366	DEAD (Asp-Glu-Ala-Asp) box helicase 3, Y-linked	Multiple_Complex
TAAR2	4.74	5.19	F	T	-1.36	0.0368	trace amine associated receptor 2	Coding
ZSCAN22; MIR6806	6.52	6.93	T	T	-1.33	0.0368	zinc finger and SCAN domain containing 22; microRNA 6806	Multiple_Complex
NRGN	4.49	4.76	F	T	-1.21	0.037	neurogranin (protein kinase C substrate, RC3)	Multiple_Complex
CALHM2	7.16	7.54	T	T	-1.3	0.037	calcium homeostasis modulator 2	Multiple_Complex
DOLK	7.32	6.99	T	T	1.25	0.0374	dolichol kinase	Coding
ARRDC4	12.02	11.67	T	T	1.28	0.0375	arrestin domain containing 4	Coding
SLC4A1	4.19	4.55	F	T	-1.29	0.0377	solute carrier family 4 (anion exchanger), member 1 (Diego blood group)	Multiple_Complex
PCP4L1	7.42	7.09	T	T	1.26	0.0378	Purkinje cell protein 4 like 1	Coding
SLC25A3; SNORA53	13	12.71	T	T	1.22	0.0379	solute carrier family 25 (mitochondrial carrier; phosphate carrier), member 3; small nucleolar RNA, H/ACA box 53	Multiple_Complex
RPS6KA1	5.42	5.72	T	T	-1.23	0.0379	ribosomal protein S6 kinase, 90kDa, polypeptide 1	Coding
KARS	12.69	12.45	T	T	1.18	0.0381	lysyl-tRNA synthetase	Multiple_Complex
GLUL	13.38	13.69	T	T	-1.24	0.0384	glutamate-ammonia ligase	Multiple_Complex
TUBD1	9.18	9.63	T	T	-1.36	0.0385	tubulin, delta 1	Multiple_Complex
RAB14	12.15	12.36	T	T	-1.16	0.0386	RAB14, member RAS oncogene family	Coding
ZNF462	11.49	11.18	T	T	1.24	0.0387	zinc finger protein 462	Multiple_Complex
GJA1	8.83	9.19	T	T	-1.28	0.0388	gap junction protein alpha 1	Multiple_Complex
SYT9	7	6.65	T	T	1.27	0.0388	synaptotagmin IX	Multiple_Complex
PSMC5	10.71	10.33	T	T	1.3	0.0388	proteasome 26S subunit, ATPase 5	Multiple_Complex
GALNT1	8.72	9.19	T	T	-1.38	0.0388	polypeptide N-acetylgalactosaminyltransferase 1	Multiple_Complex
ARMC9	8.31	7.69	T	T	1.54	0.0389	armadillo repeat containing 9	Multiple_Complex
LOXL4	10.22	9.91	T	T	1.24	0.039	lysyl oxidase-like 4	Multiple_Complex
KRT23	7.21	7.62	T	T	-1.33	0.039	keratin 23, type I	Multiple_Complex
RBL1	7.83	8.03	T	T	-1.15	0.0392	retinoblastoma-like 1	Multiple_Complex
RIMBP2	12.52	12.35	T	T	1.12	0.0393	RIMS binding protein 2	Multiple_Complex
SCGB2A2	5.13	4.78	T	T	1.27	0.0395	secretoglobin, family 2A, member 2	Coding
DOCK8	5.32	4.97	T	T	1.28	0.0396	dedicator of cytokinesis 8	Multiple_Complex
STK32C	8.21	8.9	T	T	-1.61	0.0396	serine/threonine kinase 32C	Coding
FAM84B	8.24	7.93	T	T	1.24	0.0398	family with sequence similarity 84, member B	Multiple_Complex
UBE2I	11.85	11.62	T	T	1.18	0.0404	ubiquitin conjugating enzyme E2I	Multiple_Complex
ST3GAL5	11.41	11.19	T	T	1.17	0.0411	ST3 beta-galactoside alpha-2,3-sialyltransferase 5	Multiple_Complex
TMEM210	5.75	6.27	T	T	-1.44	0.0412	transmembrane protein 210	Multiple_Complex
EXOG	9.54	9.27	T	T	1.21	0.0417	endo/exonuclease (5-3), endonuclease G-like	Multiple_Complex
SLC16A4	6.49	6.17	T	T	1.25	0.0419	solute carrier family 16, member 4	Multiple_Complex
NDUFB3	11.3	10.94	T	T	1.28	0.042	NADH dehydrogenase (ubiquinone) 1 beta subcomplex, 3, 12kDa	Coding
DPM1	10.96	11.11	T	T	-1.12	0.0423	dolichyl-phosphate mannosyltransferase polypeptide 1, catalytic subunit	Multiple_Complex
RGS20	3.96	4.48	F	T	-1.43	0.0424	regulator of G-protein signaling 20	Multiple_Complex
TXNRD1	12.44	12.96	T	T	-1.43	0.0424	thioredoxin reductase 1	Multiple_Complex
SLC22A14	4.23	4.36	T	T	-1.1	0.0425	solute carrier family 22, member 14	Multiple_Complex
OPA1	11.85	12.11	T	T	-1.19	0.0426	optic atrophy 1 (autosomal dominant)	Multiple_Complex
ZC3H10	6.88	7.14	T	T	-1.2	0.0426	zinc finger CCCH-type containing 10	Multiple_Complex
NDUFA1	11.8	11.54	T	T	1.19	0.0427	NADH dehydrogenase (ubiquinone) 1 alpha subcomplex, 1, 7.5kDa	Multiple_Complex
CASP5	5.28	5.68	T	T	-1.32	0.0427	caspase 5	Multiple_Complex
FAM159B	14.96	14.44	T	T	1.44	0.0431	family with sequence similarity 159, member B	Multiple_Complex
PTP4A3	11.57	12.1	T	T	-1.45	0.0431	protein tyrosine phosphatase type IVA, member 3	Multiple_Complex
CLGN	11.18	11.57	T	T	-1.31	0.0432	calmegin	Multiple_Complex
LYN	7.61	7.94	T	T	-1.25	0.0432	LYN proto-oncogene, Src family tyrosine kinase	Multiple_Complex
ENC1	8.21	7.85	T	T	1.29	0.0433	ectodermal-neural cortex 1 (with BTB domain)	Multiple_Complex
INPP5D	7.53	7.26	T	T	1.21	0.0433	inositol polyphosphate-5-phosphatase D	NonCoding
DNMT3A	9.19	8.6	T	T	1.51	0.0435	DNA (cytosine-5-)-methyltransferase 3 alpha	Multiple_Complex
TCF21	6.09	6.28	T	T	-1.14	0.0436	transcription factor 21	Multiple_Complex
CDK10	8.37	8.07	T	T	1.23	0.0437	cyclin-dependent kinase 10	Multiple_Complex
METAP1	8.44	8.85	T	T	-1.33	0.0438	methionyl aminopeptidase 1	Multiple_Complex
UPB1	5.55	4.98	T	T	1.49	0.0438	ureidopropionase, beta	Multiple_Complex
TCAIM	10.99	11.22	T	T	-1.17	0.044	T cell activation inhibitor, mitochondrial	Multiple_Complex
RTF1	11.1	11.45	T	T	-1.28	0.044	RTF1 homolog, Paf1/RNA polymerase II complex component	Multiple_Complex
SERINC5	8.87	9.21	T	T	-1.26	0.0443	serine incorporator 5	Multiple_Complex
ACP6	9.53	9.3	T	T	1.17	0.0444	acid phosphatase 6, lysophosphatidic	Multiple_Complex
PARP12	11.47	10.9	T	T	1.49	0.0445	poly(ADP-ribose) polymerase family member 12	Multiple_Complex
THEM6	6.73	6.38	T	T	1.27	0.0446	thioesterase superfamily member 6	Multiple_Complex
LRRC39	8.77	9.46	T	T	-1.62	0.0447	leucine rich repeat containing 39	Coding
BORA	5.9	6.36	T	T	-1.37	0.0447	bora, aurora kinase A activator	Multiple_Complex
BMP2	7.95	8.42	T	T	-1.38	0.0447	bone morphogenetic protein 2	Coding
PSG3	4.85	4.27	T	T	1.49	0.045	pregnancy specific beta-1-glycoprotein 3	Multiple_Complex
MDFI	7.29	7.49	T	T	-1.15	0.0451	MyoD family inhibitor	Multiple_Complex
GARNL3	7.74	8.17	T	T	-1.35	0.0451	GTPase activating Rap/RanGAP domain-like 3	Multiple_Complex
PIK3CB	10.36	10.71	T	T	-1.28	0.0458	phosphatidylinositol-4,5-bisphosphate 3-kinase, catalytic subunit beta	Coding
C14orf93	7.81	7.4	T	T	1.33	0.0458	chromosome 14 open reading frame 93	Multiple_Complex
HFE	4.89	5.35	T	T	-1.38	0.046	hemochromatosis	Multiple_Complex
OSCAR	6.7	6.98	T	T	-1.22	0.046	osteoclast associated, immunoglobulin-like receptor	Multiple_Complex
DPH2	9	8.68	T	T	1.25	0.0463	DPH2 homolog	Multiple_Complex
TRADD	5.45	5.2	T	T	1.18	0.0463	TNFRSF1A-associated via death domain	Multiple_Complex
PTPN21	8.5	8.75	T	T	-1.19	0.0465	protein tyrosine phosphatase, non-receptor type 21	Multiple_Complex
RAMP1	7.52	7.05	T	T	1.38	0.0466	receptor (G protein-coupled) activity modifying protein 1	Coding
ST6GALNAC6	9.4	8.96	T	T	1.36	0.0466	ST6 (alpha-N-acetyl-neuraminyl-2,3-beta-galactosyl-1,3)-N-acetylgalactosaminide alpha-2,6-sialyltransferase 6	Multiple_Complex
XXbac-BPG154L12.4; RNF5	4.35	4.84	T	T	-1.41	0.0468	putative novel transcript; Transcript Identified by AceView, Entrez Gene ID(s) 6048	Multiple_Complex
ANKRD1	4.55	5.31	T	T	-1.7	0.047	ankyrin repeat domain 1 (cardiac muscle)	Multiple_Complex
AMT; NICN1	7.76	7.39	T	T	1.29	0.0471	aminomethyltransferase; nicolin 1	Multiple_Complex
E4F1	7.51	7.14	T	T	1.3	0.0471	E4F transcription factor 1	Multiple_Complex
PSG5	6.71	7.51	T	T	-1.74	0.0471	pregnancy specific beta-1-glycoprotein 5	Multiple_Complex
FBXO36	8.46	8.15	T	T	1.24	0.0472	F-box protein 36	Multiple_Complex
PDZK1	9.82	9.51	T	T	1.24	0.0473	PDZ domain containing 1	Multiple_Complex
DTL	4.77	4.29	T	T	1.4	0.0474	denticleless E3 ubiquitin protein ligase homolog (Drosophila)	Multiple_Complex
GABPA	9.11	9.36	T	T	-1.19	0.0475	GA binding protein transcription factor alpha subunit	Multiple_Complex
MAP3K2	12.05	12.39	T	T	-1.26	0.0479	mitogen-activated protein kinase kinase kinase 2	Multiple_Complex
AGBL2	6.82	6.47	T	T	1.27	0.0482	ATP/GTP binding protein-like 2	Multiple_Complex
C15orf38-AP3S2	11.62	11.2	T	T	1.33	0.0483	C15orf38-AP3S2 readthrough	Multiple_Complex
FAM135A	11.19	11.47	T	T	-1.22	0.0485	family with sequence similarity 135, member A	Multiple_Complex
SCEL	4.28	4.66	F	T	-1.3	0.0486	sciellin	Multiple_Complex
CRYZ	11.26	11.58	T	T	-1.25	0.0486	crystallin zeta	Multiple_Complex
ZKSCAN5	7.59	7.19	T	T	1.32	0.0488	zinc finger with KRAB and SCAN domains 5	Multiple_Complex
HSFX2; HSFX1	6.1	6.65	T	T	-1.47	0.0488	heat shock transcription factor family, X-linked 2; heat shock transcription factor family, X-linked 1	Coding
DBN1	8.13	7.63	T	T	1.41	0.049	drebrin 1	Multiple_Complex
DSG3	4.19	4.66	F	T	-1.39	0.0491	desmoglein 3	Multiple_Complex
NAT9	8.49	8.28	T	T	1.16	0.0491	N-acetyltransferase 9 (GCN5-related, putative)	Multiple_Complex
DNAH11	4.6	5.08	F	T	-1.4	0.0492	dynein, axonemal, heavy chain 11	Multiple_Complex
ZNRD1	6.99	6.63	T	T	1.28	0.0492	zinc ribbon domain containing 1	Multiple_Complex
SPATS2L	7.67	7.15	T	T	1.43	0.0493	Transcript Identified by AceView, Entrez Gene ID(s) 26010	Unassigned
PAQR3	9.37	9.79	T	T	-1.34	0.0493	progestin and adipoQ receptor family member III	Multiple_Complex
UGDH	12.24	12.59	T	T	-1.27	0.0495	UDP-glucose 6-dehydrogenase	Multiple_Complex
LITAF	9.84	10.06	T	T	-1.16	0.0496	lipopolysaccharide-induced TNF factor	Multiple_Complex
NEIL3	5.33	4.95	T	F	1.3	0.0498	nei-like DNA glycosylase 3	Multiple_Complex
CFHR2	4.29	4.45	T	T	-1.11	0.0499	complement factor H-related 2	Coding

## Sheet: KD4 TBC1D4
Supplementary Data 15. Differential gene expression in human islets from non-diabetic donors after silencing using siRNA for TBC1D4 (n=5 different donors per group).
Only genes where the direction of change was consistent in all five paired samples are included. Genes determined to be non-expressed (F) in both groups are removed. T: Expressed=TRUE, F: Expressed=FALSE.
P-values are based on limma moderated t-test (paired).
Gene Symbol	KD4 Avg (log2)	Ctrl Avg (log2)	KD4 Expressed	Ctrl Expressed	Fold Change	P-val	Description	Group
MGEA5	7.66	6.76	T	T	1.87	1.13e-05	Salzman2013 ALT_ACCEPTOR, ALT_DONOR, coding, INTERNAL, intronic best transcript NM_012215	NonCoding
SLC38A1	9.66	10.71	T	T	-2.07	1.41e-05	solute carrier family 38, member 1	Multiple_Complex
FLRT2	6.59	7.5	T	T	-1.88	2.21e-05	fibronectin leucine rich transmembrane protein 2	Multiple_Complex
VWC2L	7.05	6.3	T	T	1.68	7.34e-05	von Willebrand factor C domain containing protein 2-like	Multiple_Complex
CTSH	7.45	8.12	T	T	-1.59	0.0002	cathepsin H	Multiple_Complex
OLFM4	11.32	12.99	T	T	-3.2	0.0003	olfactomedin 4	Coding
MT1F	14.75	13.98	T	T	1.7	0.0003	metallothionein 1F	Multiple_Complex
NEDD4L	11.2	11.82	T	T	-1.54	0.0003	neural precursor cell expressed, developmentally down-regulated 4-like, E3 ubiquitin protein ligase	Multiple_Complex
ATXN7L1	6.47	7.39	T	T	-1.89	0.0004	ataxin 7-like 1	Multiple_Complex
SYK	5.82	6.33	T	T	-1.42	0.0004	spleen tyrosine kinase	Multiple_Complex
TAS2R30; TAS2R43; PRR4	8.16	7.37	T	T	1.73	0.0004	taste receptor, type 2, member 30; taste receptor, type 2, member 43; proline rich 4 (lacrimal)	Multiple_Complex
DAAM1	11.72	11.25	T	T	1.38	0.0004	dishevelled associated activator of morphogenesis 1	Multiple_Complex
MT1H	12.87	12.15	T	T	1.64	0.0004	metallothionein 1H	Multiple_Complex
NRG4	4.96	6.16	F	T	-2.3	0.0005	neuregulin 4	Multiple_Complex
C1GALT1C1L	5.26	4.44	T	T	1.77	0.0005	C1GALT1-specific chaperone 1 like	Multiple_Complex
PPIB	5.76	4.84	T	F	1.89	0.0006	Jeck2013 ALT_ACCEPTOR, ALT_DONOR, coding, INTERNAL, intronic, OVERLAPTX, OVEXON best transcript NM_000942	NonCoding
CHI3L1	5.26	5.86	T	T	-1.52	0.0006	chitinase 3-like 1 (cartilage glycoprotein-39)	Multiple_Complex
GPAT2	6.46	5.64	T	T	1.76	0.0008	glycerol-3-phosphate acyltransferase 2, mitochondrial	Multiple_Complex
ZNF214	6.14	6.74	T	T	-1.51	0.0008	zinc finger protein 214	Multiple_Complex
LOC100287225; RP11-267C16.1	6.97	6.67	T	T	1.23	0.0008	uncharacterized LOC100287225; novel transcript	NonCoding
ZCCHC18	6.27	5.37	T	T	1.88	0.0009	zinc finger, CCHC domain containing 18	Multiple_Complex
SYNGR3	7.62	8.1	T	T	-1.39	0.0009	synaptogyrin 3	Multiple_Complex
NR5A2	9.88	10.55	T	T	-1.6	0.001	nuclear receptor subfamily 5, group A, member 2	Multiple_Complex
ERP27	8.96	10.37	T	T	-2.64	0.001	endoplasmic reticulum protein 27	Multiple_Complex
METTL17	6.83	7.51	T	T	-1.61	0.001	methyltransferase like 17	Multiple_Complex
CIB2	5.51	6.34	T	T	-1.77	0.001	calcium and integrin binding family member 2	Multiple_Complex
ITLN1	4.94	4.27	T	T	1.6	0.0011	intelectin 1 (galactofuranose binding)	Multiple_Complex
SLC31A1	11.6	12.16	T	T	-1.48	0.0011	solute carrier family 31 (copper transporter), member 1	Multiple_Complex
MT1X	16.52	15.56	T	T	1.95	0.0011	metallothionein 1X	Multiple_Complex
PEF1	5.68	6.73	T	T	-2.08	0.0012	penta-EF-hand domain containing 1	Multiple_Complex
CX3CR1	5.35	5.95	T	T	-1.51	0.0012	chemokine (C-X3-C motif) receptor 1	Coding
TAS2R1	4.94	4.51	T	T	1.34	0.0012	taste receptor, type 2, member 1	Coding
GRHL2	6.74	5.79	T	T	1.94	0.0013	grainyhead-like transcription factor 2	Multiple_Complex
UGT2B11	5.69	5.13	T	T	1.48	0.0014	UDP glucuronosyltransferase 2 family, polypeptide B11	Multiple_Complex
PDE6C	6.75	6.05	T	T	1.63	0.0014	phosphodiesterase 6C, cGMP-specific, cone, alpha prime	Multiple_Complex
HABP2	7.02	8.38	T	T	-2.58	0.0014	hyaluronan binding protein 2	Multiple_Complex
ZNF486	5.21	5.86	T	T	-1.57	0.0014	zinc finger protein 486	Multiple_Complex
NNMT	5.69	6.34	T	T	-1.58	0.0015	nicotinamide N-methyltransferase	Multiple_Complex
DCTPP1	8.41	8.98	T	T	-1.49	0.0015	dCTP pyrophosphatase 1	Multiple_Complex
LILRB2	5.01	4.42	T	F	1.51	0.0016	leukocyte immunoglobulin-like receptor, subfamily B (with TM and ITIM domains), member 2	Multiple_Complex
EIF3I	10.24	10.8	T	T	-1.48	0.0016	eukaryotic translation initiation factor 3, subunit I	Multiple_Complex
IFI44	7.83	6.21	T	T	3.08	0.0016	interferon-induced protein 44	Multiple_Complex
HCCS	10.14	10.61	T	T	-1.39	0.0017	holocytochrome c synthase	Multiple_Complex
MT2A	17.21	16.57	T	T	1.56	0.0017	metallothionein 2A	Multiple_Complex
ARSD	8.54	9.18	T	T	-1.57	0.0018	arylsulfatase D	Multiple_Complex
GSS	8.76	9.35	T	T	-1.5	0.0018	glutathione synthetase	Multiple_Complex
CD1E	5.89	5.34	T	T	1.46	0.0019	CD1e molecule	Multiple_Complex
ENPP2	7.04	6.51	T	T	1.44	0.0019	ectonucleotide pyrophosphatase/phosphodiesterase 2	NonCoding
TSKS	5.76	5.11	T	T	1.57	0.0019	testis-specific serine kinase substrate	Multiple_Complex
TRPV2	6.93	6.39	T	T	1.45	0.002	transient receptor potential cation channel, subfamily V, member 2	Multiple_Complex
ONECUT1	6.68	7.34	T	T	-1.58	0.0022	one cut homeobox 1	Multiple_Complex
MFAP4	5.13	5.62	T	T	-1.41	0.0022	microfibrillar associated protein 4	Multiple_Complex
CILP2	7.03	6.39	T	T	1.56	0.0023	cartilage intermediate layer protein 2	Multiple_Complex
OR13J1	4.37	3.83	T	F	1.46	0.0024	olfactory receptor, family 13, subfamily J, member 1	Coding
CD200R1L	4.38	3.95	T	F	1.35	0.0025	CD200 receptor 1 like	Coding
KCNS3	5.21	5.88	T	T	-1.58	0.0025	potassium voltage-gated channel, modifier subfamily S, member 3	Multiple_Complex
MSS51	7.66	7.06	T	T	1.52	0.0025	MSS51 mitochondrial translational activator	Coding
LITAF	9.64	10.06	T	T	-1.33	0.0025	lipopolysaccharide-induced TNF factor	Multiple_Complex
C20orf173	6.3	5.65	T	T	1.57	0.0025	chromosome 20 open reading frame 173	Multiple_Complex
ATP6V1G2	6.81	6.33	T	T	1.4	0.0026	ATPase, H+ transporting, lysosomal 13kDa, V1 subunit G2	Multiple_Complex
TFEC	5.13	4.14	T	T	1.98	0.0026	transcription factor EC	Multiple_Complex
TPP1	12.31	12.94	T	T	-1.55	0.0026	tripeptidyl peptidase I	Multiple_Complex
ARL4C	8.25	8.6	T	T	-1.28	0.0027	ADP-ribosylation factor like GTPase 4C	Multiple_Complex
TRHDE-AS1	4.64	4.04	T	T	1.51	0.0027	TRHDE antisense RNA 1	NonCoding
MT1L	16.2	15.24	T	T	1.94	0.0027	metallothionein 1L (gene/pseudogene)	Multiple_Complex
SLC16A1	7.51	7.03	T	T	1.4	0.0027	solute carrier family 16 (monocarboxylate transporter), member 1	NonCoding
SAP130	10.16	10.78	T	T	-1.53	0.0028	Sin3A associated protein 130kDa	Multiple_Complex
ZNF513	7.69	8.56	T	T	-1.83	0.0029	zinc finger protein 513	Multiple_Complex
LYN	7.46	7.94	T	T	-1.39	0.0029	LYN proto-oncogene, Src family tyrosine kinase	Multiple_Complex
C11orf24	8.49	9.05	T	T	-1.47	0.0029	chromosome 11 open reading frame 24	Multiple_Complex
LOC100133315; RP11-849H4.2	6.57	5.87	T	T	1.62	0.0029	transient receptor potential cation channel, subfamily C, member 2-like; Salzman2013 ANNOTATED, INTERNAL, ncRNA, OVEXON best transcript NR_029192; Transcript Identified by AceView, Entrez Gene ID(s) 100133315, RefSeq ID(s) NR_029192; Transcript Identified by AceView, Entrez Gene ID(s) 100133315; Putative short transient receptor potential channel 2-like protein [Source:UniProtKB/Swiss-Prot;Acc:Q6…	Multiple_Complex
PWP2	6.67	6.06	T	T	1.53	0.0029	PWP2 periodic tryptophan protein homolog (yeast)	Multiple_Complex
STAT1	14.18	13.44	T	T	1.67	0.003	signal transducer and activator of transcription 1	Multiple_Complex
PCDHB4	9.36	9.71	T	T	-1.28	0.003	protocadherin beta 4	Multiple_Complex
PRRT2	5.36	4.65	T	T	1.64	0.003	proline-rich transmembrane protein 2	Multiple_Complex
CRP	8.43	9.98	T	T	-2.93	0.0031	C-reactive protein, pentraxin-related	Multiple_Complex
FAM129A	6.61	7.45	T	T	-1.78	0.0031	family with sequence similarity 129, member A	Multiple_Complex
CCL5	6.72	6.17	T	T	1.46	0.0031	chemokine (C-C motif) ligand 5	Coding
NDUFAF1	9.47	9.99	T	T	-1.44	0.0032	NADH dehydrogenase (ubiquinone) complex I, assembly factor 1	Multiple_Complex
SOCS1	4.49	4.98	T	T	-1.41	0.0032	suppressor of cytokine signaling 1	Coding
RPS6KA1	6.34	6.86	T	T	-1.43	0.0032	ribosomal protein S6 kinase, 90kDa, polypeptide 1	Coding
OR10H1	4.83	4.33	T	F	1.41	0.0033	olfactory receptor, family 10, subfamily H, member 1	Coding
SLC27A5	6.63	6.12	T	T	1.42	0.0033	solute carrier family 27 (fatty acid transporter), member 5	Multiple_Complex
SLC25A20	8.1	7.41	T	T	1.61	0.0034	solute carrier family 25 (carnitine/acylcarnitine translocase), member 20	Multiple_Complex
ERGIC1	6.49	5.7	T	T	1.73	0.0034	Memczak2013 ALT_ACCEPTOR, ALT_DONOR, coding, INTERNAL, intronic best transcript NM_001031711	NonCoding
FAM201A	7.55	8.31	T	T	-1.68	0.0034	family with sequence similarity 201, member A	NonCoding
RNF185	10.02	10.48	T	T	-1.38	0.0034	ring finger protein 185	Multiple_Complex
APOBEC3G	6.27	5.7	T	T	1.48	0.0036	apolipoprotein B mRNA editing enzyme, catalytic polypeptide-like 3G	Multiple_Complex
CPS1	5.04	5.66	T	T	-1.54	0.0037	carbamoyl-phosphate synthase 1	Multiple_Complex
SOX5	5.18	5.85	T	T	-1.59	0.0037	Transcript Identified by AceView, Entrez Gene ID(s) 6660	Unassigned
TYK2	8.67	9.4	T	T	-1.67	0.0037	tyrosine kinase 2	Multiple_Complex
RAB3D	8.7	9.52	T	T	-1.77	0.0037	RAB3D, member RAS oncogene family	Multiple_Complex
XPO7	11.65	11.97	T	T	-1.24	0.0038	exportin 7	Multiple_Complex
TBC1D4	8.67	9.18	T	T	-1.42	0.0038	TBC1 domain family, member 4	Multiple_Complex
KIAA0825	6.25	7	T	T	-1.68	0.0039	KIAA0825	Multiple_Complex
EDA2R	8.67	9.11	T	T	-1.36	0.004	ectodysplasin A2 receptor	Multiple_Complex
PDE6H	4.46	3.82	T	T	1.55	0.004	phosphodiesterase 6H, cGMP-specific, cone, gamma	Coding
SLC38A7	5.64	6.5	T	T	-1.82	0.004	solute carrier family 38, member 7	Multiple_Complex
OPN5	4.55	4.15	T	F	1.33	0.0041	opsin 5	Multiple_Complex
STRC	5.08	4.32	T	F	1.69	0.0041	stereocilin	Multiple_Complex
FCHO2	8.73	9.16	T	T	-1.35	0.0042	FCH domain only 2	Multiple_Complex
TMEM244	5.02	4.45	T	T	1.48	0.0042	transmembrane protein 244	Coding
DHCR24	8.78	9.65	T	T	-1.82	0.0043	24-dehydrocholesterol reductase	Multiple_Complex
THBS3	7.28	6.93	T	T	1.27	0.0043	thrombospondin 3	Multiple_Complex
GATM	9.55	10.27	T	T	-1.64	0.0043	glycine amidinotransferase (L-arginine:glycine amidinotransferase)	Multiple_Complex
CEP135	6.56	7.22	T	T	-1.58	0.0044	centrosomal protein 135kDa	Multiple_Complex
GDF15	6.93	7.57	T	T	-1.56	0.0044	growth differentiation factor 15	Multiple_Complex
NAP1L3	9.72	9.32	T	T	1.32	0.0045	nucleosome assembly protein 1-like 3	Coding
PRORY	6.63	5.87	T	T	1.69	0.0045	proline rich, Y-linked	Coding
KRTAP13-1	5.12	4.71	T	F	1.33	0.0046	keratin associated protein 13-1	Coding
TMEM167A	8.54	7.48	T	T	2.08	0.0046	Transcript Identified by AceView, Entrez Gene ID(s) 153339	Unassigned
LILRB3	5.01	4.62	T	F	1.31	0.0047	leukocyte immunoglobulin-like receptor, subfamily B (with TM and ITIM domains), member 3	Multiple_Complex
IGSF3	5.42	6.16	T	T	-1.67	0.0047	immunoglobulin superfamily, member 3	Multiple_Complex
MT1E	15.37	14.24	T	T	2.2	0.0047	metallothionein 1E	Multiple_Complex
KRTAP13-4	4.5	4.02	T	F	1.39	0.0048	keratin associated protein 13-4	Coding
DTX2	8.41	7.92	T	T	1.41	0.0048	deltex 2, E3 ubiquitin ligase	Multiple_Complex
AUH	10.7	10.3	T	T	1.32	0.0048	AU RNA binding protein/enoyl-CoA hydratase	Multiple_Complex
BEST1	5.8	6.46	T	T	-1.58	0.0048	bestrophin 1	Multiple_Complex
SSTR3	9.44	8.97	T	T	1.38	0.0048	somatostatin receptor 3	Coding
CHST11	6.02	5.21	T	T	1.75	0.0051	Transcript Identified by AceView, Entrez Gene ID(s) 50515	Unassigned
BCL7A	6.44	6.92	T	T	-1.4	0.0051	B-cell CLL/lymphoma 7A	Multiple_Complex
SPTLC3	7.59	8.15	T	T	-1.48	0.0051	serine palmitoyltransferase, long chain base subunit 3	Multiple_Complex
DYRK1B	6.59	5.94	T	T	1.57	0.0051	dual specificity tyrosine-(Y)-phosphorylation regulated kinase 1B	Coding
ARHGEF6	6.56	7.14	T	T	-1.49	0.0052	Rac/Cdc42 guanine nucleotide exchange factor 6	Multiple_Complex
MT1G	15.84	15.19	T	T	1.57	0.0052	metallothionein 1G	Coding
FAM207A	4.6	4.25	T	F	1.27	0.0053	family with sequence similarity 207, member A	Multiple_Complex
TECPR2	6.68	6.04	T	T	1.55	0.0053	tectonin beta-propeller repeat containing 2	Multiple_Complex
CDKL5	8.88	9.29	T	T	-1.33	0.0054	cyclin-dependent kinase-like 5	Multiple_Complex
IFIT1	11.58	9.49	T	T	4.27	0.0054	interferon-induced protein with tetratricopeptide repeats 1	Coding
PHLDA1	7.93	8.65	T	T	-1.64	0.0054	pleckstrin homology-like domain, family A, member 1	Multiple_Complex
ATP6V1D	8.91	8.36	T	T	1.46	0.0054	ATPase, H+ transporting, lysosomal 34kDa, V1 subunit D	NonCoding
RPA2	7.49	7.05	T	T	1.35	0.0055	replication protein A2	Multiple_Complex
OR1K1	4.55	4.04	T	F	1.43	0.0056	olfactory receptor, family 1, subfamily K, member 1	Coding
CRABP1	5.28	4.73	T	F	1.46	0.0057	cellular retinoic acid binding protein 1	Multiple_Complex
SCAF11	8.42	8.88	T	T	-1.38	0.0057	SR-related CTD-associated factor 11	Multiple_Complex
CD79A	8.23	7.73	T	T	1.42	0.0058	CD79a molecule, immunoglobulin-associated alpha	Multiple_Complex
FOSB	6.78	7.36	T	T	-1.49	0.0058	FBJ murine osteosarcoma viral oncogene homolog B	Multiple_Complex
LHFP	7.98	8.45	T	T	-1.39	0.0059	lipoma HMGIC fusion partner	Multiple_Complex
METTL25	9.02	8.61	T	T	1.32	0.006	methyltransferase like 25	Multiple_Complex
AOC3	5.51	5.97	T	T	-1.38	0.006	amine oxidase, copper containing 3	Multiple_Complex
MMP14	10.31	10.96	T	T	-1.57	0.0061	matrix metallopeptidase 14 (membrane-inserted)	Multiple_Complex
SLC16A6	5.92	6.44	T	T	-1.44	0.0061	solute carrier family 16, member 6	Multiple_Complex
CELA3A	8.58	10.06	T	T	-2.79	0.0062	chymotrypsin-like elastase family, member 3A	Coding
COL25A1	6.09	5.57	T	T	1.43	0.0062	collagen, type XXV, alpha 1	Multiple_Complex
TRPV1	6.69	6.17	T	T	1.44	0.0062	transient receptor potential cation channel, subfamily V, member 1	Multiple_Complex
TYMS	6.69	7.24	T	T	-1.46	0.0063	thymidylate synthetase	Multiple_Complex
IL32	10.58	11.39	T	T	-1.76	0.0064	interleukin 32	Multiple_Complex
MT1A	16.36	15.63	T	T	1.65	0.0065	metallothionein 1A	Coding
C21orf140	5.88	5.42	T	T	1.38	0.0065	chromosome 21 open reading frame 140	Multiple_Complex
C21orf140	5.88	5.42	T	T	1.38	0.0065	chromosome 21 open reading frame 140	Coding
SH3BGRL3	9.99	10.42	T	T	-1.34	0.0066	SH3 domain binding glutamate-rich protein like 3	Multiple_Complex
CFTR	9.75	10.4	T	T	-1.58	0.0066	cystic fibrosis transmembrane conductance regulator	Multiple_Complex
ZSCAN4	5.27	4.73	T	T	1.46	0.0066	zinc finger and SCAN domain containing 4	Coding
HES3	5.17	5.85	T	T	-1.61	0.0067	hes family bHLH transcription factor 3	Coding
CHN1	12.16	11.83	T	T	1.26	0.0067	chimerin 1	Multiple_Complex
SNX2	14.8	15.11	T	T	-1.24	0.0067	sorting nexin 2	Multiple_Complex
SENP1	11.33	11.83	T	T	-1.42	0.0067	SUMO1/sentrin specific peptidase 1	Multiple_Complex
POU2AF1	5.26	4.62	T	T	1.56	0.0068	POU class 2 associating factor 1	Multiple_Complex
CCDC162P	6.18	5.6	T	T	1.5	0.0069	coiled-coil domain containing 162, pseudogene	Multiple_Complex
PENK	6.37	5.86	T	T	1.43	0.0069	proenkephalin	Multiple_Complex
SFXN3	7.67	8.4	T	T	-1.66	0.0069	sideroflexin 3	Multiple_Complex
NDEL1	4.61	4.19	T	T	1.34	0.0069	nudE neurodevelopment protein 1-like 1	NonCoding
LRRC46	5.54	5.07	T	T	1.38	0.007	leucine rich repeat containing 46	Multiple_Complex
2020-09-01	5.31	4.84	T	T	1.39	0.0071	septin 1	NonCoding
LRRC75A	5.35	5.68	T	T	-1.26	0.0071	leucine rich repeat containing 75A	Multiple_Complex
CD8A	4.94	4.54	T	T	1.32	0.0073	CD8a molecule	Multiple_Complex
MSH2	6.9	6.28	T	T	1.54	0.0073	mutS homolog 2	NonCoding
LATS1	11.61	12	T	T	-1.31	0.0073	large tumor suppressor kinase 1	Multiple_Complex
FAM19A5	6.15	5.67	T	T	1.4	0.0073	family with sequence similarity 19 (chemokine (C-C motif)-like), member A5	Multiple_Complex
PLEKHA6	7.97	7.21	T	T	1.69	0.0074	Transcript Identified by AceView, Entrez Gene ID(s) 22874	Unassigned
HMOX2	11.69	11.15	T	T	1.45	0.0074	heme oxygenase 2	Multiple_Complex
DUSP1	12.43	13	T	T	-1.48	0.0076	dual specificity phosphatase 1	Multiple_Complex
ZDHHC14	9.82	10.14	T	T	-1.25	0.0077	zinc finger, DHHC-type containing 14	Multiple_Complex
HACD1	9.09	8.8	T	T	1.22	0.0077	3-hydroxyacyl-CoA dehydratase 1	Multiple_Complex
NARS	12.74	13.26	T	T	-1.43	0.0078	asparaginyl-tRNA synthetase	Multiple_Complex
RP11-351M8.2; MESDC2; RP11-351M8.1	7.4	6.92	T	T	1.39	0.0079	Transcript Identified by AceView, Entrez Gene ID(s) 23184; novel transcript, antisense to CEMIP	Multiple_Complex
UMODL1-AS1	6.87	6.35	T	T	1.43	0.0079	UMODL1 antisense RNA 1	Multiple_Complex
TGM4	6.3	5.8	T	T	1.41	0.0079	transglutaminase 4	NonCoding
DUX4L7	6.77	6.19	T	T	1.5	0.008	double homeobox 4 like 7	Multiple_Complex
MAD2L1	5.5	6.16	T	T	-1.57	0.008	MAD2 mitotic arrest deficient-like 1 (yeast)	Multiple_Complex
POLR1A	8.48	9.03	T	T	-1.47	0.0082	polymerase (RNA) I polypeptide A	Multiple_Complex
FLJ33360; CTD-2324F15.2	7.64	7.13	T	T	1.42	0.0082	FLJ33360 protein; FLJ33360 protein [Source:EntrezGene;Acc:401172]; putative novel transcript	Multiple_Complex
TRIM66	5.83	5.28	T	T	1.46	0.0082	tripartite motif containing 66	Multiple_Complex
C16orf70	10.52	11	T	T	-1.4	0.0082	chromosome 16 open reading frame 70	Multiple_Complex
SLC2A6	6.82	6.3	T	T	1.44	0.0082	solute carrier family 2 (facilitated glucose transporter), member 6 [Source:HGNC Symbol;Acc:HGNC:11011]	Coding
CSF1	8.09	8.88	T	T	-1.74	0.0083	colony stimulating factor 1 (macrophage)	Multiple_Complex
NTN4	8.79	9.18	T	T	-1.31	0.0083	netrin 4	Multiple_Complex
R3HDM2	10.52	11.15	T	T	-1.55	0.0083	R3H domain containing 2	Multiple_Complex
BBOF1	7.05	7.66	T	T	-1.53	0.0083	basal body orientation factor 1	Multiple_Complex
RHPN1	5.36	4.57	T	T	1.73	0.0084	rhophilin, Rho GTPase binding protein 1	Multiple_Complex
FAM89B	7.46	8.11	T	T	-1.57	0.0084	family with sequence similarity 89, member B	Coding
LYPLAL1	11.5	11.1	T	T	1.33	0.0085	lysophospholipase-like 1	Multiple_Complex
NCK1	10.87	10.57	T	T	1.23	0.0085	NCK adaptor protein 1	Multiple_Complex
RTF1	11.07	11.45	T	T	-1.3	0.0086	RTF1 homolog, Paf1/RNA polymerase II complex component	Multiple_Complex
CD44	10.51	11.03	T	T	-1.43	0.0087	CD44 molecule (Indian blood group)	Multiple_Complex
GABRA1	5.13	5.67	T	T	-1.46	0.0088	gamma-aminobutyric acid (GABA) A receptor, alpha 1	Multiple_Complex
ZNF622	9.27	8.78	T	T	1.4	0.0088	zinc finger protein 622	Multiple_Complex
TMEM159	6.56	6.07	T	T	1.4	0.0088	transmembrane protein 159	Multiple_Complex
DCAF8	9.56	9.11	T	T	1.36	0.0089	DDB1 and CUL4 associated factor 8	Multiple_Complex
ASAP1	7.73	7.14	T	T	1.51	0.0089	Memczak2013 ALT_ACCEPTOR, ALT_DONOR, coding, INTERNAL, intronic best transcript NM_018482	NonCoding
2020-03-10	6.3	7.03	T	T	-1.66	0.0089	membrane associated ring finger 10	Multiple_Complex
C3	11.03	12.15	T	T	-2.17	0.0089	complement component 3	Multiple_Complex
ST3GAL6	4.94	4.03	T	F	1.88	0.009	ST3 beta-galactoside alpha-2,3-sialyltransferase 6	NonCoding
FZD1	9.91	10.45	T	T	-1.45	0.009	frizzled class receptor 1	Coding
PDK3	10.4	10.83	T	T	-1.35	0.009	pyruvate dehydrogenase kinase, isozyme 3	Multiple_Complex
PRSS3	11.54	12.28	T	T	-1.67	0.0091	protease, serine, 3	Multiple_Complex
DPEP2	7.23	6.67	T	T	1.47	0.0093	dipeptidase 2	Multiple_Complex
BHMT	5.85	5.2	T	T	1.57	0.0094	betaine--homocysteine S-methyltransferase	Multiple_Complex
CLDN2	8.62	9.47	T	T	-1.81	0.0094	claudin 2	Coding
DDX25	8.61	8.26	T	T	1.27	0.0095	DEAD (Asp-Glu-Ala-Asp) box helicase 25	Multiple_Complex
TRAPPC1	12.6	13.01	T	T	-1.32	0.0095	trafficking protein particle complex 1	Multiple_Complex
TBC1D27	6.28	5.82	T	T	1.38	0.0095	TBC1 domain family, member 27	Multiple_Complex
NCAM1	7.88	7.36	T	T	1.44	0.0096	Transcript Identified by AceView, Entrez Gene ID(s) 4684	Coding
USP5	8.77	9.24	T	T	-1.38	0.0096	ubiquitin specific peptidase 5 (isopeptidase T)	Multiple_Complex
ZFP36L1	9	9.84	T	T	-1.79	0.0097	ZFP36 ring finger protein-like 1	Coding
STON2	8.98	8.32	T	T	1.58	0.0097	stonin 2	Multiple_Complex
CEP85	5.41	5.87	T	T	-1.37	0.0098	centrosomal protein 85kDa	Multiple_Complex
LYSMD1	5.87	6.39	T	T	-1.44	0.0098	LysM, putative peptidoglycan-binding, domain containing 1	Multiple_Complex
ERRFI1	14.91	15.3	T	T	-1.31	0.0098	ERBB receptor feedback inhibitor 1	Multiple_Complex
KIAA1211	6.33	6.74	T	T	-1.33	0.0098	KIAA1211	Multiple_Complex
FAM127B	10.31	10.69	T	T	-1.3	0.0098	family with sequence similarity 127, member B	Multiple_Complex
MAGEB10	4.71	4.27	T	T	1.36	0.0099	MAGE family member B10	Coding
RPGRIP1L	7.19	7.59	T	T	-1.32	0.0099	RPGRIP1-like	Multiple_Complex
ERG	8.1	8.5	T	T	-1.32	0.0099	v-ets avian erythroblastosis virus E26 oncogene homolog	Multiple_Complex
TEX264	7.93	8.48	T	T	-1.46	0.0102	testis expressed 264	Multiple_Complex
DUX4L6	6.83	6.16	T	T	1.59	0.0102	double homeobox 4 like 6	Multiple_Complex
DUX4L5	6.83	6.16	T	T	1.59	0.0102	double homeobox 4 like 5	Multiple_Complex
DUX4L1	6.83	6.16	T	T	1.59	0.0102	double homeobox 4 like 1	Multiple_Complex
DUX4L3	6.83	6.16	T	T	1.59	0.0102	double homeobox 4 like 3	Multiple_Complex
DUX4L2	6.83	6.16	T	T	1.59	0.0102	double homeobox 4 like 2	Multiple_Complex
SLC44A4	10.17	10.92	T	T	-1.68	0.0102	solute carrier family 44, member 4	Multiple_Complex
CT47A1	5.13	5.52	T	T	-1.32	0.0102	cancer/testis antigen family 47, member A1	Coding
MRPL2	7.94	8.44	T	T	-1.41	0.0103	mitochondrial ribosomal protein L2	Multiple_Complex
TTC21B	6.08	5.59	T	T	1.4	0.0104	tetratricopeptide repeat domain 21B	NonCoding
NREP	10.73	11.5	T	T	-1.71	0.0104	neuronal regeneration related protein	Multiple_Complex
NUDT8	7.93	7.54	T	T	1.31	0.0104	nudix hydrolase 8	Multiple_Complex
SEC31A	14.36	14.63	T	T	-1.2	0.0105	SEC31 homolog A, COPII coat complex component	Multiple_Complex
AP1G2	6.16	6.51	T	T	-1.28	0.0105	adaptor-related protein complex 1, gamma 2 subunit	Multiple_Complex
MT1B; MT1CP	15.88	15.25	T	T	1.54	0.0105	metallothionein 1B; metallothionein 1C, pseudogene	Multiple_Complex
MYBL2	5.26	4.67	T	T	1.51	0.0105	v-myb avian myeloblastosis viral oncogene homolog-like 2	Multiple_Complex
RAI14	7.96	7.39	T	T	1.49	0.0106	Transcript Identified by AceView, Entrez Gene ID(s) 26064	Unassigned
ST20-MTHFS	10.26	9.89	T	T	1.29	0.0106	ST20-MTHFS readthrough	Multiple_Complex
TMEM51	8.84	9.26	T	T	-1.35	0.0107	transmembrane protein 51	Coding
MRPS27	8.8	9.18	T	T	-1.29	0.0108	mitochondrial ribosomal protein S27	Multiple_Complex
SERPINB12	5.08	4.57	T	T	1.42	0.0108	serpin peptidase inhibitor, clade B (ovalbumin), member 12	Coding
CXCL17	9.19	10	T	T	-1.76	0.0108	chemokine (C-X-C motif) ligand 17	Coding
JADE1	9.1	8.54	T	T	1.47	0.0109	jade family PHD finger 1	Multiple_Complex
HIP1R	9.18	9.47	T	T	-1.22	0.0109	huntingtin interacting protein 1 related	Multiple_Complex
ZKSCAN7	6.94	7.33	T	T	-1.31	0.0109	zinc finger with KRAB and SCAN domains 7	Coding
PSAPL1	4.61	5.09	F	T	-1.4	0.011	prosaposin-like 1 (gene/pseudogene)	Multiple_Complex
INTS6	8.86	9.37	T	T	-1.43	0.011	integrator complex subunit 6	Multiple_Complex
GPR135	8.3	7.66	T	T	1.56	0.011	G protein-coupled receptor 135	Multiple_Complex
KIF24	4.73	4.22	T	F	1.43	0.0111	kinesin family member 24	Multiple_Complex
SERINC5	8.78	9.21	T	T	-1.35	0.0111	serine incorporator 5	Multiple_Complex
PRSS1	9.27	11.02	T	T	-3.37	0.0111	protease, serine, 1 (trypsin 1)	Multiple_Complex
PABPC1; MIR7705	12.74	13.24	T	T	-1.41	0.0111	poly(A) binding protein, cytoplasmic 1; microRNA 7705	Multiple_Complex
ETV4	5.98	5.32	T	T	1.58	0.0111	ets variant 4	Multiple_Complex
HMBS	5.35	4.95	T	T	1.31	0.0111	hydroxymethylbilane synthase	NonCoding
CPA5	4.95	4.41	T	F	1.45	0.0112	carboxypeptidase A5	Multiple_Complex
FIG4	11.46	11	T	T	1.38	0.0112	FIG4 phosphoinositide 5-phosphatase	Multiple_Complex
ZNF526	7.82	7.43	T	T	1.31	0.0112	zinc finger protein 526	Coding
RAB8B	10.25	10.81	T	T	-1.47	0.0113	RAB8B, member RAS oncogene family	Multiple_Complex
IQSEC3	9.87	9.54	T	T	1.26	0.0114	IQ motif and Sec7 domain 3	Multiple_Complex
TMEM131	12.11	12.47	T	T	-1.28	0.0115	transmembrane protein 131	Multiple_Complex
TNKS	5.56	5.24	T	T	1.25	0.0115	tankyrase, TRF1-interacting ankyrin-related ADP-ribose polymerase	NonCoding
NCAM2	4.61	3.89	T	F	1.65	0.0117	neural cell adhesion molecule 2	Multiple_Complex
MTERF4	7.49	7.98	T	T	-1.41	0.0117	mitochondrial transcription termination factor 4	Multiple_Complex
FUBP3	7.08	6.46	T	T	1.53	0.0117	Transcript Identified by AceView, Entrez Gene ID(s) 8939	Unassigned
OAS3	7.89	7.37	T	T	1.43	0.0117	2-5-oligoadenylate synthetase 3	Multiple_Complex
MARCKSL1	5.92	6.28	T	T	-1.29	0.0118	MARCKS-like 1	Multiple_Complex
SLC24A5	5.7	5.31	T	T	1.32	0.0119	solute carrier family 24 (sodium/potassium/calcium exchanger), member 5	Multiple_Complex
ITGA11	5.89	6.46	T	T	-1.49	0.0119	integrin alpha 11	Multiple_Complex
LOC100129924; C1orf50; RP5-994D16.11	5.18	4.82	T	F	1.28	0.0121	uncharacterized LOC100129924; Transcript Identified by AceView, Entrez Gene ID(s) 79078; novel transcript	Multiple_Complex
KRT85	4.92	4.54	T	T	1.3	0.0122	keratin 85, type II	Multiple_Complex
ROBO4	5.37	5.06	T	F	1.24	0.0123	roundabout guidance receptor 4	Multiple_Complex
PTPRT	7.62	7.1	T	T	1.43	0.0123	protein tyrosine phosphatase, receptor type, T	Multiple_Complex
PTGS1	6.68	6.22	T	T	1.38	0.0123	prostaglandin-endoperoxide synthase 1 (prostaglandin G/H synthase and cyclooxygenase)	Coding
CPA2	7.33	8.02	T	T	-1.62	0.0126	carboxypeptidase A2 (pancreatic)	Multiple_Complex
SWAP70	8.67	9.09	T	T	-1.33	0.0126	SWAP switching B-cell complex 70kDa subunit	Multiple_Complex
SLC25A19	4.9	5.36	T	T	-1.38	0.0126	solute carrier family 25 (mitochondrial thiamine pyrophosphate carrier), member 19	Multiple_Complex
ICK	8.56	9.03	T	T	-1.38	0.0127	intestinal cell (MAK-like) kinase	Multiple_Complex
PDGFRL	9.53	9.9	T	T	-1.29	0.0127	platelet-derived growth factor receptor-like	Multiple_Complex
SLC48A1	7.75	8.12	T	T	-1.3	0.0128	solute carrier family 48 (heme transporter), member 1	Multiple_Complex
FAM49A	6.58	6.14	T	T	1.36	0.0128	family with sequence similarity 49, member A	Multiple_Complex
TBC1D16	6.28	5.85	T	T	1.35	0.0129	TBC1 domain family, member 16	Multiple_Complex
ZBTB45	5.61	4.82	T	T	1.74	0.013	Memczak2013 ALT_ACCEPTOR, ALT_DONOR, coding, INTERNAL, intronic best transcript NM_032792	NonCoding
DNAJC14	5.9	6.4	T	T	-1.41	0.0131	DnaJ (Hsp40) homolog, subfamily C, member 14	Multiple_Complex
CHAMP1	8.25	8.67	T	T	-1.33	0.0132	chromosome alignment maintaining phosphoprotein 1	Multiple_Complex
SERPINA3	13.74	14.55	T	T	-1.75	0.0132	serpin peptidase inhibitor, clade A (alpha-1 antiproteinase, antitrypsin), member 3	Multiple_Complex
PLPP2	6.24	6.77	T	T	-1.44	0.0132	phospholipid phosphatase 2	Multiple_Complex
COMP	7.82	7.34	T	T	1.4	0.0133	cartilage oligomeric matrix protein	Multiple_Complex
PRSS2	14.56	15.48	T	T	-1.88	0.0134	protease, serine, 2 (trypsin 2)	Multiple_Complex
MARK2	10.02	10.46	T	T	-1.35	0.0134	MAP/microtubule affinity-regulating kinase 2	Multiple_Complex
RPS6KA1	6.85	6.5	T	T	1.28	0.0134	ribosomal protein S6 kinase, 90kDa, polypeptide 1	Coding
MMP2	11	11.42	T	T	-1.33	0.0135	matrix metallopeptidase 2	Multiple_Complex
BRAP	10.59	10.32	T	T	1.21	0.0136	BRCA1 associated protein	Multiple_Complex
NPC1	10.37	10.83	T	T	-1.37	0.0136	Niemann-Pick disease, type C1	Multiple_Complex
ERCC2	7.42	8.21	T	T	-1.73	0.0136	excision repair cross-complementation group 2	Multiple_Complex
NFIB	8.9	9.5	T	T	-1.52	0.0137	nuclear factor I/B	Multiple_Complex
DYTN	6	5.63	T	T	1.29	0.0138	dystrotelin	Multiple_Complex
CTRB2	13.27	14.42	T	T	-2.22	0.0139	chymotrypsinogen B2	Multiple_Complex
TEK	4.86	5.65	T	T	-1.73	0.014	TEK tyrosine kinase, endothelial	Multiple_Complex
ANKRD52	8.02	8.4	T	T	-1.3	0.014	ankyrin repeat domain 52	Multiple_Complex
CTRB1	13.93	15.1	T	T	-2.25	0.0141	chymotrypsinogen B1	Coding
GREM1	7.01	7.52	T	T	-1.42	0.0141	gremlin 1, DAN family BMP antagonist [Source:HGNC Symbol;Acc:HGNC:2001]	Coding
TMEM61	9.13	9.61	T	T	-1.39	0.0142	transmembrane protein 61	Coding
MYSM1	11.46	11.16	T	T	1.23	0.0142	Myb-like, SWIRM and MPN domains 1	Multiple_Complex
MLXIP	7.21	7.68	T	T	-1.38	0.0143	MLX interacting protein	Coding
CXorf65	4.44	4.15	T	T	1.23	0.0144	chromosome X open reading frame 65	Multiple_Complex
SERTAD2	5.71	6.16	T	T	-1.36	0.0145	SERTA domain containing 2	Multiple_Complex
HTR2B	5.79	6.43	T	T	-1.56	0.0146	5-hydroxytryptamine (serotonin) receptor 2B, G protein-coupled	Multiple_Complex
PPM1M	5.76	6.4	T	T	-1.56	0.0146	protein phosphatase, Mg2+/Mn2+ dependent, 1M	Multiple_Complex
CREB5	9.95	10.31	T	T	-1.29	0.0146	cAMP responsive element binding protein 5	Multiple_Complex
ADK; MRPL35P3	11.23	10.75	T	T	1.4	0.0148	adenosine kinase; mitochondrial ribosomal protein L35 pseudogene 3	Multiple_Complex
FANCC	8.58	8.18	T	T	1.32	0.0149	Fanconi anemia complementation group C	Multiple_Complex
CELA3B	9.54	10.3	T	T	-1.69	0.0149	chymotrypsin-like elastase family, member 3B	Multiple_Complex
RHOT1	11.34	11.76	T	T	-1.34	0.0151	ras homolog family member T1	Multiple_Complex
POLR2E	10.37	10.81	T	T	-1.36	0.0151	polymerase (RNA) II (DNA directed) polypeptide E, 25kDa	Multiple_Complex
KPNA2	10.58	11.07	T	T	-1.4	0.0152	karyopherin alpha 2 (RAG cohort 1, importin alpha 1)	Multiple_Complex
PNPO	8.25	8.85	T	T	-1.51	0.0152	pyridoxamine 5-phosphate oxidase	Multiple_Complex
EHD2	9.21	9.88	T	T	-1.59	0.0152	EH domain containing 2	Multiple_Complex
CPA1	9.09	10.56	T	T	-2.77	0.0153	carboxypeptidase A1 (pancreatic)	Multiple_Complex
TCERG1L	8.89	8.48	T	T	1.32	0.0154	transcription elongation regulator 1-like	Multiple_Complex
F13B	4.91	4.44	T	T	1.39	0.0155	coagulation factor XIII, B polypeptide	Multiple_Complex
GUF1	11.14	10.86	T	T	1.22	0.0155	GUF1 homolog, GTPase	Multiple_Complex
SENP3	9.71	10.05	T	T	-1.26	0.0155	SUMO1/sentrin/SMT3 specific peptidase 3	Multiple_Complex
KDR	8.15	7.48	T	T	1.59	0.0156	kinase insert domain receptor	Multiple_Complex
TALDO1	9.6	10.23	T	T	-1.55	0.0156	transaldolase 1	Multiple_Complex
NR1H2	5.81	5.39	T	T	1.34	0.0156	nuclear receptor subfamily 1, group H, member 2	Multiple_Complex
CGB7	5.84	5.2	T	T	1.56	0.0157	chorionic gonadotropin, beta polypeptide 7	Multiple_Complex
ELAC1	8.47	8.06	T	T	1.33	0.0158	elaC ribonuclease Z 1	Multiple_Complex
OASL	6.04	5.42	T	T	1.53	0.0159	2-5-oligoadenylate synthetase-like	Multiple_Complex
CASC4	12.59	12.92	T	T	-1.26	0.0161	cancer susceptibility candidate 4	Multiple_Complex
TAAR2	4.71	5.19	F	T	-1.39	0.0162	trace amine associated receptor 2	Coding
CIT; MIR1178	6.31	5.72	T	T	1.51	0.0162	citron rho-interacting serine/threonine kinase; microRNA 1178	Multiple_Complex
ZNF384	8.03	8.55	T	T	-1.43	0.0164	zinc finger protein 384	Multiple_Complex
DHX35	3.91	4.71	F	T	-1.73	0.0166	Memczak2013 ANTISENSE, coding, INTERNAL, intronic best transcript NM_021931	NonCoding
OR4F5	5.64	5.15	T	T	1.41	0.0166	olfactory receptor, family 4, subfamily F, member 5	Coding
APAF1	7.15	6.65	T	T	1.42	0.0166	apoptotic peptidase activating factor 1	Multiple_Complex
SDC4	9.84	10.46	T	T	-1.54	0.0168	syndecan 4	Multiple_Complex
ADAMTS13	7.82	7.51	T	T	1.24	0.0168	ADAM metallopeptidase with thrombospondin type 1 motif 13	Coding
UBE2F	10.67	10.17	T	T	1.42	0.0169	ubiquitin-conjugating enzyme E2F (putative)	Multiple_Complex
LHX5	4.6	4.18	T	T	1.33	0.0169	LIM homeobox 5	Multiple_Complex
PCDHGC3; PCDHGA12; PCDHGB4; PCDHGA8; PCDHGA1; PCDHGA10; PCDHGA11; PCDHGA2; PCDHGA3; PCDHGA4; PCDHGA5; PCDHGA6; PCDHGA7; PCDHGA9; PCDHGB1; PCDHGB2; PCDHGB3; PCDHGB5; PCDHGB6; PCDHGB7; PCDHGC4; PCDHGC5	8.45	8.9	T	T	-1.36	0.017	protocadherin gamma subfamily C, 3; protocadherin gamma subfamily A, 12; protocadherin gamma subfamily B, 4; protocadherin gamma subfamily A, 8; protocadherin gamma subfamily A, 1; protocadherin gamma subfamily A, 10; protocadherin gamma subfamily A, 11; protocadherin gamma subfamily A, 2; protocadherin gamma subfamily A, 3; protocadherin gamma subfamily A, 4; protocadherin gamma subfamily A, 5; …	Multiple_Complex
S100A3	5.5	6.1	T	T	-1.52	0.0171	S100 calcium binding protein A3	Multiple_Complex
LIMA1	11.91	12.25	T	T	-1.27	0.0171	LIM domain and actin binding 1	Multiple_Complex
CALCOCO1	9.71	10.24	T	T	-1.44	0.0171	calcium binding and coiled-coil domain 1	Multiple_Complex
EXT1	9.31	9.68	T	T	-1.28	0.0172	exostosin glycosyltransferase 1	Multiple_Complex
DEDD2	7.06	7.6	T	T	-1.45	0.0172	death effector domain containing 2	Multiple_Complex
HAAO	6.51	5.8	T	T	1.63	0.0173	3-hydroxyanthranilate 3,4-dioxygenase	Multiple_Complex
TPPP2	5.59	5.14	T	T	1.37	0.0173	tubulin polymerization-promoting protein family member 2	Multiple_Complex
PHKB	10.77	11.13	T	T	-1.28	0.0173	phosphorylase kinase, beta	Multiple_Complex
NAT9	8.66	8.28	T	T	1.3	0.0173	N-acetyltransferase 9 (GCN5-related, putative)	Multiple_Complex
C2CD4D	4.35	4.62	T	T	-1.21	0.0174	C2 calcium-dependent domain containing 4D	Coding
TAPBPL	9.54	10	T	T	-1.37	0.0175	TAP binding protein-like	Multiple_Complex
FLJ33534; AC062028.1	7.13	6.79	T	T	1.27	0.0176	uncharacterized LOC285150; uncharacterized LOC285150 [Source:EntrezGene;Acc:285150]; novel transcript	Multiple_Complex
ANO3	4.72	5.18	T	T	-1.37	0.0177	anoctamin 3	Multiple_Complex
CD5L	5.13	5.48	T	T	-1.28	0.0177	CD5 molecule-like	Multiple_Complex
TMEM42	4.72	5.13	F	T	-1.33	0.0179	transmembrane protein 42	NonCoding
KLC3	7.76	7.24	T	T	1.44	0.0179	kinesin light chain 3	Multiple_Complex
B3GAT3	7.08	7.64	T	T	-1.48	0.018	beta-1,3-glucuronyltransferase 3	Multiple_Complex
PABPC1L2B	5.38	4.9	T	T	1.4	0.0182	poly(A) binding protein, cytoplasmic 1-like 2B	Coding
PCP4L1	7.37	7.09	T	T	1.22	0.0185	Purkinje cell protein 4 like 1	Coding
IL21	5.74	5.28	T	T	1.37	0.0185	interleukin 21	Coding
PCDHB14	9.36	8.8	T	T	1.47	0.0185	protocadherin beta 14	Coding
PRCC	10.73	11.01	T	T	-1.21	0.0187	papillary renal cell carcinoma (translocation-associated)	Multiple_Complex
MED1	10.23	10.6	T	T	-1.29	0.0187	mediator complex subunit 1	Multiple_Complex
PEX3	10.46	10.12	T	T	1.27	0.0189	peroxisomal biogenesis factor 3	Multiple_Complex
CARD19	6.99	7.45	T	T	-1.37	0.0189	caspase recruitment domain family, member 19	Multiple_Complex
HES5	6.6	6.14	T	T	1.38	0.019	hes family bHLH transcription factor 5	Coding
UTRN	11.42	11.75	T	T	-1.26	0.019	utrophin	Multiple_Complex
MAGIX	5.52	5.88	T	T	-1.29	0.0191	MAGI family member, X-linked	Multiple_Complex
BCKDK	6.13	6.64	T	T	-1.43	0.0191	branched chain ketoacid dehydrogenase kinase	Multiple_Complex
GTPBP2	8.39	8.88	T	T	-1.4	0.0192	GTP binding protein 2	Multiple_Complex
GFAP	4.79	4.25	T	T	1.45	0.0192	glial fibrillary acidic protein	Multiple_Complex
STRADA	9.95	10.28	T	T	-1.26	0.0192	STE20-related kinase adaptor alpha	Multiple_Complex
CCDC130	9.05	9.58	T	T	-1.44	0.0192	coiled-coil domain containing 130	Multiple_Complex
TTI1	10.59	10.94	T	T	-1.28	0.0192	TELO2 interacting protein 1	Multiple_Complex
AGGF1	10.56	10.87	T	T	-1.24	0.0197	angiogenic factor with G-patch and FHA domains 1	Multiple_Complex
MAP3K6	6.17	5.9	T	T	1.21	0.0198	mitogen-activated protein kinase kinase kinase 6	Multiple_Complex
METAP1D	6.41	6.71	T	T	-1.23	0.0201	methionyl aminopeptidase type 1D (mitochondrial)	Multiple_Complex
CLPS	11.81	13.09	T	T	-2.43	0.0201	colipase, pancreatic	Multiple_Complex
DUX4L14; DUX4L15	6.19	5.63	T	T	1.48	0.0201	double homeobox 4 like 14; double homeobox 4 like 15	Multiple_Complex
TRADD	5.54	5.2	T	T	1.26	0.0201	TNFRSF1A-associated via death domain	Multiple_Complex
TMEM189	10.1	10.42	T	T	-1.25	0.0202	transmembrane protein 189	Multiple_Complex
SLCO2A1	5.33	5.95	T	T	-1.54	0.0207	solute carrier organic anion transporter family, member 2A1	Multiple_Complex
STXBP4	9.12	9.42	T	T	-1.23	0.0208	syntaxin binding protein 4	Multiple_Complex
TMC2	5.14	4.68	T	T	1.38	0.0208	transmembrane channel like 2	Multiple_Complex
SEMA4C	6.47	6.12	T	T	1.27	0.0209	sema domain, immunoglobulin domain (Ig), transmembrane domain (TM) and short cytoplasmic domain, (semaphorin) 4C	Multiple_Complex
ATP13A5	5.18	4.72	T	T	1.37	0.0209	ATPase type 13A5	Multiple_Complex
SMPD1	11.73	12	T	T	-1.21	0.0209	sphingomyelin phosphodiesterase 1, acid lysosomal	Multiple_Complex
OBP2B	6.25	5.99	T	F	1.19	0.021	odorant binding protein 2B	Coding
BIRC6	8.03	7.72	T	T	1.23	0.021	Transcript Identified by AceView, Entrez Gene ID(s) 57448	Coding
TPRN	5.76	6.24	T	T	-1.4	0.021	taperin	Multiple_Complex
CORIN	6.19	5.63	T	T	1.48	0.0212	corin, serine peptidase	Multiple_Complex
GGA3	7.91	8.3	T	T	-1.31	0.0214	golgi-associated, gamma adaptin ear containing, ARF binding protein 3	Multiple_Complex
SCGB2A2	5.13	4.78	T	T	1.27	0.0216	secretoglobin, family 2A, member 2	Coding
DENND2C	5.3	5.83	T	T	-1.45	0.0218	DENN/MADD domain containing 2C	Multiple_Complex
ZCCHC4	6.91	7.29	T	T	-1.3	0.0221	zinc finger, CCHC domain containing 4	Multiple_Complex
SPECC1	7.23	7.7	T	T	-1.38	0.0221	sperm antigen with calponin homology and coiled-coil domains 1	Multiple_Complex
UBLCP1	12.82	13.26	T	T	-1.36	0.0223	ubiquitin-like domain containing CTD phosphatase 1	Multiple_Complex
MSR1	5.19	5.51	T	T	-1.25	0.0225	macrophage scavenger receptor 1	Coding
RUFY2	11.98	11.63	T	T	1.27	0.0226	RUN and FYVE domain containing 2	Multiple_Complex
PPP1R14C	7.39	7.05	T	T	1.27	0.0227	protein phosphatase 1, regulatory (inhibitor) subunit 14C	Coding
POU2F1	11.33	11.49	T	T	-1.11	0.0229	POU class 2 homeobox 1	Multiple_Complex
ARPC4	10.7	11.03	T	T	-1.26	0.0229	actin related protein 2/3 complex subunit 4	Multiple_Complex
ANKRD44	7.46	6.88	T	T	1.5	0.023	ankyrin repeat domain 44	Multiple_Complex
GALNT15	5.15	4.79	T	T	1.28	0.0231	polypeptide N-acetylgalactosaminyltransferase 15	Multiple_Complex
LAPTM4A	5.33	4.81	T	F	1.43	0.0233	Memczak2013 ALT_ACCEPTOR, ALT_DONOR, coding, INTERNAL, intronic best transcript NM_014713	NonCoding
DCAF4L1	5.14	4.67	T	T	1.39	0.0233	DDB1 and CUL4 associated factor 4-like 1	Coding
AGBL3	6.65	6.44	T	T	1.16	0.0233	ATP/GTP binding protein-like 3	Multiple_Complex
GPC2	4.86	4.45	T	T	1.33	0.0233	glypican 2	Multiple_Complex
PLA2G4A	7.15	7.52	T	T	-1.29	0.0236	phospholipase A2, group IVA (cytosolic, calcium-dependent)	Multiple_Complex
ITIH5	5.58	6.24	T	T	-1.58	0.0237	inter-alpha-trypsin inhibitor heavy chain family, member 5	Multiple_Complex
RNF26	7.11	7.82	T	T	-1.64	0.0237	ring finger protein 26	Coding
DYRK1B	5.63	5.37	T	T	1.2	0.0237	dual specificity tyrosine-(Y)-phosphorylation regulated kinase 1B	Coding
KIRREL	6.17	6.39	T	T	-1.16	0.0239	kin of IRRE like (Drosophila)	Multiple_Complex
UBE2S; UBE2SP1	5.51	5.34	T	T	1.13	0.0239	ubiquitin-conjugating enzyme E2S; ubiquitin conjugating enzyme E2S pseudogene 1	Multiple_Complex
ANKRA2	9.53	9.23	T	T	1.23	0.0241	ankyrin repeat, family A (RFXANK-like), 2	Multiple_Complex
GOLGA5	12.36	12.11	T	T	1.19	0.0242	golgin A5	Multiple_Complex
C14orf169	8.92	9.21	T	T	-1.23	0.0243	chromosome 14 open reading frame 169	Multiple_Complex
RSPRY1	10.92	11.29	T	T	-1.29	0.0243	ring finger and SPRY domain containing 1	Multiple_Complex
LYRM4	6.3	6.59	T	T	-1.23	0.0244	LYR motif containing 4	Multiple_Complex
HOXC8	4.69	4.28	T	F	1.33	0.0245	homeobox C8	Multiple_Complex
FUCA2	11.33	11.63	T	T	-1.23	0.0245	fucosidase, alpha-L- 2, plasma	Multiple_Complex
DPCD	9.46	8.92	T	T	1.46	0.0245	deleted in primary ciliary dyskinesia homolog (mouse)	Multiple_Complex
TLL1	4.56	4.21	T	F	1.28	0.0246	tolloid like 1	Multiple_Complex
TPD52	5.18	4.73	T	T	1.36	0.0246	tumor protein D52	Multiple_Complex
RP11-466A19.5; MYO1D	5.99	6.5	T	T	-1.43	0.0246	Transcript Identified by AceView, Entrez Gene ID(s) 4642; novel transcript, sense intronic MYO1D	NonCoding
IFNGR2	6.37	5.76	T	T	1.53	0.0246	Memczak2013 ALT_ACCEPTOR, ALT_DONOR, coding, INTERNAL, intronic best transcript NM_005534	NonCoding
S100P	5.88	6.25	T	T	-1.29	0.0249	S100 calcium binding protein P	Multiple_Complex
TRIB3	6.11	6.55	T	T	-1.36	0.0249	tribbles pseudokinase 3	Multiple_Complex
GAL3ST3	6.5	6.16	T	T	1.27	0.025	galactose-3-O-sulfotransferase 3	Multiple_Complex
PTPN21	8.4	8.75	T	T	-1.27	0.025	protein tyrosine phosphatase, non-receptor type 21	Multiple_Complex
PGP	7.65	7.96	T	T	-1.25	0.025	phosphoglycolate phosphatase	Coding
HSPB8	6.53	7.38	T	T	-1.8	0.0253	heat shock 22kDa protein 8	Multiple_Complex
NHEJ1	7.6	8.06	T	T	-1.37	0.0254	nonhomologous end-joining factor 1	Multiple_Complex
NDRG2; MIR6717	6.1	6.47	T	T	-1.29	0.0254	NDRG family member 2; microRNA 6717	Multiple_Complex
ZNF732	4.83	4.4	T	T	1.35	0.0255	zinc finger protein 732	Multiple_Complex
EMP2	12.25	11.92	T	T	1.26	0.0255	epithelial membrane protein 2	Multiple_Complex
PKMYT1	8.85	8.32	T	T	1.44	0.0256	protein kinase, membrane associated tyrosine/threonine 1	Multiple_Complex
TSPAN1	14.13	13.77	T	T	1.29	0.0257	tetraspanin 1	Multiple_Complex
F2RL2	8.11	8.41	T	T	-1.23	0.0257	coagulation factor II (thrombin) receptor-like 2	Coding
CR1	4.33	3.88	T	F	1.37	0.0258	complement component (3b/4b) receptor 1 (Knops blood group)	Multiple_Complex
ZNF597	6.55	6.89	T	T	-1.27	0.026	zinc finger protein 597	Coding
MAS1L	5.17	4.84	T	T	1.26	0.0261	MAS1 proto-oncogene like, G protein-coupled receptor	Coding
PIGF	9.32	9.02	T	T	1.23	0.0262	phosphatidylinositol glycan anchor biosynthesis class F	Multiple_Complex
GPR148	7.61	7.13	T	T	1.39	0.0265	G protein-coupled receptor 148	Coding
KAT2A	10.06	9.73	T	T	1.26	0.0265	K(lysine) acetyltransferase 2A	Multiple_Complex
GTF2B	11.14	10.78	T	T	1.28	0.0266	general transcription factor IIB	Multiple_Complex
C7orf43; MIR4658	7.89	7.21	T	T	1.61	0.0266	chromosome 7 open reading frame 43; microRNA 4658	Multiple_Complex
CACNA1B	6.71	6.38	T	T	1.25	0.0266	calcium channel, voltage-dependent, N type, alpha 1B subunit	Multiple_Complex
LMO7DN	8.72	8.31	T	T	1.33	0.0266	LMO7 downstream neighbor	Multiple_Complex
BCL6	11.75	12.3	T	T	-1.46	0.0268	B-cell CLL/lymphoma 6	Multiple_Complex
BMPR1A	12.81	12.49	T	T	1.25	0.0269	bone morphogenetic protein receptor type IA	Multiple_Complex
HMBS	5.7	5.33	T	T	1.29	0.027	hydroxymethylbilane synthase	NonCoding
KIF17	4.61	4.3	T	T	1.24	0.0271	kinesin family member 17	Multiple_Complex
TUBB	13.36	13.68	T	T	-1.25	0.0272	tubulin, beta class I	Multiple_Complex
ARID3A	11.78	11.39	T	T	1.31	0.0272	AT rich interactive domain 3A (BRIGHT-like)	Multiple_Complex
EIF4EBP2	12.69	13.07	T	T	-1.31	0.0273	eukaryotic translation initiation factor 4E binding protein 2	Multiple_Complex
RAI1	7.76	8.29	T	T	-1.44	0.0273	retinoic acid induced 1	Multiple_Complex
PLCB1	6.52	6.04	T	T	1.39	0.0274	Memczak2013 ANTISENSE, coding, INTERNAL, intronic best transcript NM_182734	NonCoding
LDOC1L	7.21	7.6	T	T	-1.31	0.0276	leucine zipper, down-regulated in cancer 1-like	Coding
TTLL4	8.09	8.52	T	T	-1.35	0.0278	tubulin tyrosine ligase-like family member 4	Multiple_Complex
LCOR	10.23	10.51	T	T	-1.21	0.0278	ligand dependent nuclear receptor corepressor	Multiple_Complex
GRIA2	6.13	5.65	T	T	1.4	0.0279	Transcript Identified by AceView, Entrez Gene ID(s) 2891	Unassigned
IGSF8	7.87	8.32	T	T	-1.37	0.028	immunoglobulin superfamily, member 8	Multiple_Complex
BTC	7.5	7.06	T	T	1.35	0.028	betacellulin	Coding
MRRF	11.77	12.1	T	T	-1.25	0.0281	mitochondrial ribosome recycling factor	Multiple_Complex
HNRNPUL2	9.49	9.79	T	T	-1.23	0.0281	heterogeneous nuclear ribonucleoprotein U-like 2	Multiple_Complex
MED7	10.85	10.47	T	T	1.3	0.0282	mediator complex subunit 7	Multiple_Complex
OR2M2	5.25	4.79	T	T	1.37	0.0287	olfactory receptor, family 2, subfamily M, member 2	Coding
VSNL1	10.72	10.97	T	T	-1.19	0.0287	visinin like 1	Multiple_Complex
GALNT6	5.64	5.28	T	F	1.28	0.0288	polypeptide N-acetylgalactosaminyltransferase 6	Multiple_Complex
KIF4B	4.64	4.24	T	F	1.31	0.0291	kinesin family member 4B	Coding
LPGAT1	9.77	10.07	T	T	-1.23	0.0291	lysophosphatidylglycerol acyltransferase 1	Multiple_Complex
C9orf43	6.28	6.66	T	T	-1.3	0.0291	chromosome 9 open reading frame 43	Multiple_Complex
FLOT2	7.92	8.2	T	T	-1.22	0.0291	flotillin 2	Multiple_Complex
BCL2L14	4.39	4.06	T	T	1.26	0.0291	BCL2-like 14 (apoptosis facilitator)	Coding
CACHD1	7.08	7.64	T	T	-1.47	0.0292	cache domain containing 1	Multiple_Complex
ADAM8	6.51	6.82	T	T	-1.24	0.0292	ADAM metallopeptidase domain 8	Multiple_Complex
ZNF888	7.95	7.6	T	T	1.28	0.0293	zinc finger protein 888	Multiple_Complex
ZNF34	7.68	7.1	T	T	1.49	0.0295	zinc finger protein 34	Multiple_Complex
ASCL2	5.38	5	T	T	1.3	0.0297	achaete-scute family bHLH transcription factor 2	Coding
LINC00471	6.91	6.48	T	T	1.34	0.0298	long intergenic non-protein coding RNA 471	NonCoding
2020-09-11	10.83	11.42	T	T	-1.5	0.0298	septin 11	Multiple_Complex
H6PD	5.92	6.39	T	T	-1.39	0.0299	hexose-6-phosphate dehydrogenase (glucose 1-dehydrogenase)	Multiple_Complex
NCOA7	9.36	9.79	T	T	-1.35	0.0299	nuclear receptor coactivator 7	Multiple_Complex
ACPP	7.67	7.42	T	T	1.2	0.0302	acid phosphatase, prostate	Multiple_Complex
SEPW1	11.03	10.56	T	T	1.38	0.0302	selenoprotein W, 1	Multiple_Complex
OR51E2	4.81	4.39	T	F	1.34	0.0303	olfactory receptor, family 51, subfamily E, member 2	Coding
CLDN1	10.79	11.38	T	T	-1.5	0.0303	claudin 1	Multiple_Complex
G6PD	9.45	9.97	T	T	-1.43	0.0303	glucose-6-phosphate dehydrogenase	Multiple_Complex
IRF2BPL	7.8	7.54	T	T	1.2	0.0303	interferon regulatory factor 2 binding protein-like	Multiple_Complex
GNAT1	7.7	8.1	T	T	-1.31	0.0304	guanine nucleotide binding protein (G protein), alpha transducing activity polypeptide 1	Multiple_Complex
PCBP3	6.45	7.09	T	T	-1.55	0.0304	poly(rC) binding protein 3	NonCoding
CEP170	10.04	9.77	T	T	1.21	0.0305	centrosomal protein 170kDa	Multiple_Complex
TYROBP	9.53	9.95	T	T	-1.34	0.0305	TYRO protein tyrosine kinase binding protein	Multiple_Complex
ELF1	6.29	5.78	T	T	1.43	0.0306	Transcript Identified by AceView, Entrez Gene ID(s) 1997; 100128628	Unassigned
CSH2	6.29	5.74	T	T	1.47	0.0306	chorionic somatomammotropin hormone 2	Multiple_Complex
SSB	14.54	14.28	T	T	1.19	0.0307	Sjogren syndrome antigen B (autoantigen La)	Multiple_Complex
B4GALT5	8.69	9.09	T	T	-1.32	0.0308	UDP-Gal:betaGlcNAc beta 1,4- galactosyltransferase, polypeptide 5	Multiple_Complex
PTTG1IP	13.34	13.81	T	T	-1.39	0.0308	pituitary tumor-transforming 1 interacting protein	Multiple_Complex
CLDN4	10.19	10.89	T	T	-1.62	0.0309	claudin 4	Multiple_Complex
UTY	9.55	8.98	T	T	1.49	0.031	ubiquitously transcribed tetratricopeptide repeat containing, Y-linked	Multiple_Complex
CAV1	7.75	7.35	T	T	1.33	0.0315	caveolin 1	Multiple_Complex
RTN2	6.78	7.02	T	T	-1.18	0.0319	reticulon 2	Multiple_Complex
ZNRF4	5.28	4.61	T	F	1.59	0.0321	zinc and ring finger 4	Coding
TGOLN2	11.45	11.78	T	T	-1.26	0.0321	trans-golgi network protein 2	Multiple_Complex
MSN	11.53	11.95	T	T	-1.34	0.0321	moesin	Multiple_Complex
DLEU1	5.96	5.28	T	T	1.61	0.0322	deleted in lymphocytic leukemia 1 (non-protein coding)	Multiple_Complex
RPS6KA2	6.26	6.69	T	T	-1.35	0.0323	ribosomal protein S6 kinase, 90kDa, polypeptide 2	Multiple_Complex
RNF128	12.42	12.17	T	T	1.19	0.0324	ring finger protein 128, E3 ubiquitin protein ligase	Multiple_Complex
B3GLCT	9.05	8.59	T	T	1.38	0.0324	beta 3-glucosyltransferase	Multiple_Complex
MTHFD2L	7.8	7.29	T	T	1.42	0.0325	methylenetetrahydrofolate dehydrogenase (NADP+ dependent) 2-like	Multiple_Complex
METTL23	12.52	12.18	T	T	1.26	0.0325	methyltransferase like 23	Multiple_Complex
PCDH8	3.86	4.19	F	T	-1.26	0.0326	protocadherin 8	Multiple_Complex
TRMT5	8.37	8.74	T	T	-1.29	0.0329	tRNA methyltransferase 5	Multiple_Complex
C15orf48; MIR147B	8.98	9.58	T	T	-1.52	0.0329	chromosome 15 open reading frame 48; microRNA 147b	Multiple_Complex
ZBTB11	8.46	8.81	T	T	-1.27	0.0332	zinc finger and BTB domain containing 11	Multiple_Complex
BVES	10.4	10.99	T	T	-1.5	0.0333	blood vessel epicardial substance	Multiple_Complex
PDGFA	9.02	9.45	T	T	-1.35	0.0333	platelet-derived growth factor alpha polypeptide	Multiple_Complex
SLC39A14	12	12.38	T	T	-1.3	0.0333	solute carrier family 39 (zinc transporter), member 14	Multiple_Complex
PXN	9.68	10.03	T	T	-1.28	0.0335	paxillin	Multiple_Complex
TAS2R14	8.08	7.6	T	T	1.4	0.0335	taste receptor, type 2, member 14	Coding
TIMM21	10.52	10.25	T	T	1.2	0.0335	translocase of inner mitochondrial membrane 21 homolog (yeast)	Multiple_Complex
IMP4	10.33	10.54	T	T	-1.16	0.0336	IMP4 homolog, U3 small nucleolar ribonucleoprotein	Multiple_Complex
ZRANB3	6.56	6.1	T	T	1.37	0.0336	zinc finger, RAN-binding domain containing 3	Multiple_Complex
RECQL4	5.58	5.11	T	T	1.39	0.0336	RecQ helicase-like 4	Multiple_Complex
NLRP3	5.25	4.89	T	T	1.28	0.0337	NLR family, pyrin domain containing 3	Multiple_Complex
CD93	4.73	5.15	T	T	-1.34	0.0337	CD93 molecule	Multiple_Complex
GNG12	11.23	11.71	T	T	-1.39	0.0339	guanine nucleotide binding protein (G protein), gamma 12	Multiple_Complex
SLC35G5	5.55	5.1	T	T	1.37	0.034	solute carrier family 35, member G5	Coding
ST14	10.64	11.01	T	T	-1.29	0.034	suppression of tumorigenicity 14 (colon carcinoma)	Multiple_Complex
SH3GL1	8.49	8.88	T	T	-1.31	0.0341	SH3-domain GRB2-like 1	Multiple_Complex
GSTT2	6.9	7.2	T	T	-1.23	0.0341	glutathione S-transferase theta 2 (gene/pseudogene)	Multiple_Complex
CDC26	9.31	9.22	T	T	1.07	0.0342	cell division cycle 26	Multiple_Complex
C7orf73	12.1	11.67	T	T	1.34	0.0343	chromosome 7 open reading frame 73	Multiple_Complex
KPNA3	8.03	7.78	T	T	1.19	0.0344	Transcript Identified by AceView, Entrez Gene ID(s) 3839	Unassigned
KRTAP3-1	7.65	7.3	T	T	1.28	0.0344	keratin associated protein 3-1	Multiple_Complex
ACTG1	16.29	16.46	T	T	-1.12	0.0348	actin gamma 1	Multiple_Complex
PIK3C3	10.9	10.6	T	T	1.23	0.0349	phosphatidylinositol 3-kinase, catalytic subunit type 3	Multiple_Complex
DNAJC8	12.2	12.51	T	T	-1.24	0.035	DnaJ (Hsp40) homolog, subfamily C, member 8	Multiple_Complex
C2orf61	5.37	5.64	T	T	-1.21	0.035	chromosome 2 open reading frame 61	NonCoding
SLC25A47	7.57	7.13	T	T	1.36	0.035	solute carrier family 25, member 47	Multiple_Complex
MED6	11.82	11.5	T	T	1.24	0.035	mediator complex subunit 6	Multiple_Complex
ATP5D	9.85	10.43	T	T	-1.49	0.035	ATP synthase, H+ transporting, mitochondrial F1 complex, delta subunit	Multiple_Complex
PRKCH	8.83	9.13	T	T	-1.23	0.0351	protein kinase C, eta	Multiple_Complex
SERPINB7	5.84	7.23	T	T	-2.61	0.0351	serpin peptidase inhibitor, clade B (ovalbumin), member 7	Multiple_Complex
HSPA4	11.6	11.39	T	T	1.16	0.0352	heat shock 70kDa protein 4	Multiple_Complex
CIB3	6.23	5.45	T	T	1.72	0.0353	calcium and integrin binding family member 3	Multiple_Complex
UBE3B	10.52	10.77	T	T	-1.19	0.0354	ubiquitin protein ligase E3B	Multiple_Complex
SLC7A11	7.92	8.51	T	T	-1.51	0.0355	solute carrier family 7 (anionic amino acid transporter light chain, xc- system), member 11	Multiple_Complex
CCDC85C	8.64	8.33	T	T	1.24	0.0355	coiled-coil domain containing 85C	Multiple_Complex
COPE	12.72	13.11	T	T	-1.31	0.0355	coatomer protein complex subunit epsilon	Multiple_Complex
ATG16L1	5.93	5.53	T	T	1.32	0.0355	autophagy related 16-like 1	NonCoding
KRTAP1-4	6.64	6.2	T	T	1.36	0.0356	keratin associated protein 1-4	Coding
N4BP2	9.15	8.9	T	T	1.19	0.0358	NEDD4 binding protein 2	Multiple_Complex
HIST1H4C	13.28	13.66	T	T	-1.3	0.0358	histone cluster 1, H4c	Coding
SIRT2	10.02	10.37	T	T	-1.28	0.0358	sirtuin 2	Multiple_Complex
ZNF282	8.64	8.2	T	T	1.36	0.0359	zinc finger protein 282	Multiple_Complex
RIMKLB	9.88	9.61	T	T	1.21	0.036	ribosomal modification protein rimK-like family member B	Multiple_Complex
MAPRE2	13.68	13.93	T	T	-1.19	0.036	microtubule-associated protein, RP/EB family, member 2	Multiple_Complex
NUCKS1	13.41	13.12	T	T	1.22	0.0361	nuclear casein kinase and cyclin-dependent kinase substrate 1	Multiple_Complex
TMEM239; C20orf141	6.77	6.48	T	T	1.22	0.0361	transmembrane protein 239; chromosome 20 open reading frame 141	Coding
THRB	7.14	6.72	T	T	1.33	0.0362	thyroid hormone receptor, beta	Multiple_Complex
TBRG4; SNORA5B	8.29	8.63	T	T	-1.27	0.0362	transforming growth factor beta regulator 4; small nucleolar RNA, H/ACA box 5B	Multiple_Complex
CADM1	13.52	13.13	T	T	1.31	0.0364	cell adhesion molecule 1	Multiple_Complex
SYT3	7.16	6.74	T	T	1.34	0.0364	synaptotagmin III	Multiple_Complex
MYOZ1	5.14	4.56	T	T	1.49	0.0365	myozenin 1	Coding
CDH8	5.85	5.46	T	T	1.31	0.0365	cadherin 8, type 2	Multiple_Complex
ABO	4.51	5.02	F	T	-1.43	0.0368	ABO blood group (transferase A, alpha 1-3-N-acetylgalactosaminyltransferase; transferase B, alpha 1-3-galactosyltransferase) [Source:HGNC Symbol;Acc:HGNC:79]	Coding
NUP58	10.23	10.58	T	T	-1.28	0.0368	nucleoporin 58kDa	Multiple_Complex
DNAAF1	5.92	5.37	T	T	1.47	0.0368	dynein, axonemal, assembly factor 1	Multiple_Complex
CLIP2	8.33	8.05	T	T	1.22	0.037	CAP-GLY domain containing linker protein 2	Multiple_Complex
LGI3	8.23	8.55	T	T	-1.25	0.0373	leucine-rich repeat LGI family, member 3	Multiple_Complex
RASSF10	6.87	6.38	T	T	1.41	0.0374	Ras association (RalGDS/AF-6) domain family (N-terminal) member 10	Coding
TRMT12	7.66	7.43	T	T	1.17	0.0375	tRNA methyltransferase 12 homolog (S. cerevisiae)	Multiple_Complex
TBC1D12	7.68	7.27	T	T	1.33	0.0376	TBC1 domain family, member 12	Multiple_Complex
NFATC2IP; MIR4517	6.48	6.81	T	T	-1.26	0.0376	nuclear factor of activated T-cells, cytoplasmic, calcineurin-dependent 2 interacting protein; microRNA 4517	Multiple_Complex
SRP68	10.39	10.64	T	T	-1.19	0.0376	signal recognition particle 68kDa	Multiple_Complex
PYGO1	6.68	6.26	T	T	1.34	0.0377	pygopus family PHD finger 1	Multiple_Complex
MTMR2	11.91	12.14	T	T	-1.17	0.0379	myotubularin related protein 2	Multiple_Complex
TNFSF12	4.81	5.49	F	T	-1.59	0.0382	tumor necrosis factor (ligand) superfamily, member 12	Multiple_Complex
CDKN1A	12.38	12.72	T	T	-1.27	0.0383	cyclin-dependent kinase inhibitor 1A (p21, Cip1)	Multiple_Complex
MS4A7	5.3	5.69	T	T	-1.31	0.0384	membrane-spanning 4-domains, subfamily A, member 7	Multiple_Complex
SLC25A37	6.56	6.82	T	T	-1.2	0.0385	solute carrier family 25 (mitochondrial iron transporter), member 37	Multiple_Complex
PSMD14	11.73	11.48	T	T	1.19	0.0386	proteasome 26S subunit, non-ATPase 14	Multiple_Complex
HAUS2	8.76	8.54	T	T	1.16	0.0388	HAUS augmin like complex subunit 2	Coding
ZNF566	7.52	7.82	T	T	-1.23	0.039	zinc finger protein 566	Multiple_Complex
NT5DC2	12.17	12.4	T	T	-1.17	0.0392	5-nucleotidase domain containing 2	Multiple_Complex
KEAP1	8.59	9.29	T	T	-1.62	0.0392	kelch-like ECH-associated protein 1	Multiple_Complex
SLC27A6	7.01	7.45	T	T	-1.35	0.0394	solute carrier family 27 (fatty acid transporter), member 6	Coding
ENTHD2	6.22	6.68	T	T	-1.37	0.0394	ENTH domain containing 2	Multiple_Complex
PRSS41	6.55	6.79	T	T	-1.18	0.0395	protease, serine 41	Multiple_Complex
SOX8	4.6	4.84	F	T	-1.18	0.0396	SRY box 8	Multiple_Complex
PIPOX	4.63	4.96	F	T	-1.26	0.0396	pipecolic acid oxidase	Multiple_Complex
DPYD	7.53	7.92	T	T	-1.31	0.0399	dihydropyrimidine dehydrogenase	Multiple_Complex
CASP5	5.33	5.68	T	T	-1.28	0.0399	caspase 5	Multiple_Complex
CCL4L2; CCL4; CCL4L1	5.53	6.18	T	T	-1.57	0.0399	chemokine (C-C motif) ligand 4-like 2; chemokine (C-C motif) ligand 4; chemokine (C-C motif) ligand 4-like 1	Multiple_Complex
TFAP2C	4.5	4.03	T	F	1.38	0.04	transcription factor AP-2 gamma (activating enhancer binding protein 2 gamma)	Coding
ATP6V1B1	5.89	5.49	T	T	1.32	0.04	ATPase, H+ transporting, lysosomal 56/58kDa, V1 subunit B1	Multiple_Complex
KIFC2	6.38	6.05	T	T	1.25	0.0401	kinesin family member C2	Multiple_Complex
EIF4E	12.37	12.1	T	T	1.21	0.0404	eukaryotic translation initiation factor 4E	Multiple_Complex
CLC	5.08	5.39	T	T	-1.24	0.0404	Charcot-Leyden crystal galectin	Coding
SRRM1	14	14.27	T	T	-1.2	0.041	serine/arginine repetitive matrix 1	Multiple_Complex
MSANTD2	8.39	8.77	T	T	-1.31	0.041	Myb/SANT-like DNA-binding domain containing 2	Multiple_Complex
TMEM86A	7.62	7.28	T	T	1.27	0.0411	transmembrane protein 86A	Multiple_Complex
REM2	7.58	7.15	T	T	1.35	0.0412	RAS (RAD and GEM)-like GTP binding 2	Coding
ACSM1	5.59	4.81	T	T	1.71	0.0414	acyl-CoA synthetase medium-chain family member 1	Multiple_Complex
SERINC2	10.34	11.01	T	T	-1.59	0.0416	serine incorporator 2	Multiple_Complex
SPRR2A	5.48	5.89	T	T	-1.33	0.0418	small proline-rich protein 2A	Coding
PLAC9	5.07	4.72	T	T	1.27	0.042	placenta specific 9	Multiple_Complex
ZSCAN2	7.67	7.41	T	T	1.2	0.042	zinc finger and SCAN domain containing 2	Multiple_Complex
SLCO4C1	6.68	7.13	T	T	-1.36	0.0421	solute carrier organic anion transporter family, member 4C1	Coding
SAMD8	8.76	8.45	T	T	1.24	0.0421	sterile alpha motif domain containing 8	Multiple_Complex
TBK1	10.99	10.7	T	T	1.23	0.0421	TANK-binding kinase 1	Multiple_Complex
TFG	12.71	12.93	T	T	-1.17	0.0423	TRK-fused gene	Multiple_Complex
ANXA4	11.51	12.08	T	T	-1.48	0.0425	annexin A4	Multiple_Complex
ZNF396	4.85	4.4	T	F	1.37	0.0426	zinc finger protein 396	Multiple_Complex
H2BFM	6.68	6.31	T	T	1.29	0.0426	H2B histone family, member M	Coding
SETD1A	9.3	9.49	T	T	-1.14	0.0426	SET domain containing 1A	Multiple_Complex
OSM	6.36	6.02	T	T	1.27	0.0428	oncostatin M	Coding
SLC25A26	9.55	9.22	T	T	1.26	0.0429	solute carrier family 25 (S-adenosylmethionine carrier), member 26	Multiple_Complex
LRRN2	5.36	4.9	T	T	1.38	0.043	leucine rich repeat neuronal 2	Multiple_Complex
MT3	8.15	7.2	T	T	1.93	0.0433	metallothionein 3	Multiple_Complex
LAMTOR2	8.74	9.17	T	T	-1.35	0.0434	late endosomal/lysosomal adaptor, MAPK and MTOR activator 2	Multiple_Complex
DGCR8	5.76	5.21	T	T	1.46	0.0434	Zhang2013 ALT_ACCEPTOR, ALT_DONOR, coding, INTERNAL, intronic best transcript NM_022720	NonCoding
PEG10	10.17	10.59	T	T	-1.33	0.0438	paternally expressed 10	Multiple_Complex
C11orf65	7.98	7.52	T	T	1.38	0.0438	chromosome 11 open reading frame 65	Multiple_Complex
ACTG2	8.49	7.98	T	T	1.42	0.0439	actin, gamma 2, smooth muscle, enteric	Multiple_Complex
RGL2	9.35	9.7	T	T	-1.28	0.044	ral guanine nucleotide dissociation stimulator-like 2	Multiple_Complex
MAGEL2	6.62	6.32	T	T	1.23	0.044	MAGE family member L2	Coding
MVP; PAGR1	8.51	9.17	T	T	-1.58	0.044	major vault protein; PAXIP1 associated glutamate-rich protein 1	Multiple_Complex
BICC1	8.57	9.14	T	T	-1.48	0.0441	BicC family RNA binding protein 1	Multiple_Complex
L3HYPDH	8.31	7.96	T	T	1.27	0.0444	L-3-hydroxyproline dehydratase (trans-)	Multiple_Complex
ATRNL1	13.74	13.36	T	T	1.3	0.0447	attractin-like 1	Multiple_Complex
AGAP2	4.87	4.63	T	T	1.18	0.0448	ArfGAP with GTPase domain, ankyrin repeat and PH domain 2	Multiple_Complex
LGALS3	8	8.63	T	T	-1.54	0.045	lectin, galactoside-binding, soluble, 3	Multiple_Complex
TWIST2	5.4	5.74	T	T	-1.27	0.0451	twist family bHLH transcription factor 2	Multiple_Complex
TMTC1	7.93	7.26	T	T	1.59	0.0452	transmembrane and tetratricopeptide repeat containing 1	Multiple_Complex
TCAP	9.48	9.14	T	T	1.26	0.0452	titin-cap	Coding
OR52E2	4.71	4.26	T	F	1.36	0.0453	olfactory receptor, family 52, subfamily E, member 2	Coding
UQCRQ	12.24	12.64	T	T	-1.32	0.0454	ubiquinol-cytochrome c reductase complex III subunit VII	Multiple_Complex
AKR1C3	10.58	11.25	T	T	-1.59	0.0454	aldo-keto reductase family 1, member C3	Multiple_Complex
ITGB6	7.33	8.2	T	T	-1.83	0.0455	integrin beta 6	Multiple_Complex
VPS26B	11.41	11.06	T	T	1.28	0.0455	VPS26 retromer complex component B	Multiple_Complex
CDC42EP4	5.63	6.07	T	T	-1.36	0.0455	CDC42 effector protein (Rho GTPase binding) 4	Multiple_Complex
SIRPA	8.15	8.48	T	T	-1.25	0.0455	signal-regulatory protein alpha	Coding
ZBED4	7.86	8.34	T	T	-1.39	0.0457	zinc finger, BED-type containing 4	Coding
MSANTD1	4.71	5.12	F	T	-1.33	0.0458	Myb/SANT-like DNA-binding domain containing 1	Coding
CA13	5.64	5.94	T	T	-1.23	0.0458	carbonic anhydrase XIII	NonCoding
PAPOLA	15.16	15.44	T	T	-1.22	0.0458	poly(A) polymerase alpha	Multiple_Complex
WDFY2	8.35	8.71	T	T	-1.29	0.0463	WD repeat and FYVE domain containing 2	Multiple_Complex
SCO1	10.07	9.78	T	T	1.22	0.0463	SCO1 cytochrome c oxidase assembly protein	Multiple_Complex
ZBTB24	8.26	8.54	T	T	-1.21	0.0464	zinc finger and BTB domain containing 24	Multiple_Complex
SERGEF	8.72	8.48	T	T	1.18	0.0464	secretion regulating guanine nucleotide exchange factor	Multiple_Complex
TINAG	4.73	5.17	F	T	-1.36	0.0465	tubulointerstitial nephritis antigen	Multiple_Complex
RCC2	7.18	7.54	T	T	-1.29	0.0466	regulator of chromosome condensation 2	Multiple_Complex
EFR3B	9.37	9.15	T	T	1.17	0.0466	EFR3 homolog B	Multiple_Complex
KCTD12	8.01	8.39	T	T	-1.3	0.0466	potassium channel tetramerization domain containing 12	Multiple_Complex
TAF7	12.28	12.03	T	T	1.19	0.0467	TAF7 RNA polymerase II, TATA box binding protein (TBP)-associated factor, 55kDa	Multiple_Complex
SLFN5	8.48	8.84	T	T	-1.28	0.0469	schlafen family member 5	Multiple_Complex
TMEM199; MIR4723	10.56	10.29	T	T	1.21	0.0474	transmembrane protein 199; microRNA 4723	Multiple_Complex
SPTBN4	6.65	6.95	T	T	-1.23	0.0476	spectrin, beta, non-erythrocytic 4	Multiple_Complex
OR2T34	4.33	4.08	T	T	1.19	0.048	olfactory receptor, family 2, subfamily T, member 34	Coding
SRGAP1	8.08	8.31	T	T	-1.17	0.048	SLIT-ROBO Rho GTPase activating protein 1	Multiple_Complex
KLHL17	6.7	7.02	T	T	-1.25	0.0481	kelch-like family member 17	Multiple_Complex
TOX4	11.46	11.82	T	T	-1.28	0.0481	TOX high mobility group box family member 4	Multiple_Complex
DPP4	5.11	4.56	T	T	1.46	0.0483	Transcript Identified by AceView, Entrez Gene ID(s) 1803	Unassigned
STX5	8.74	9.15	T	T	-1.32	0.0483	syntaxin 5	Multiple_Complex
FCGR1A	4.36	5.23	F	T	-1.82	0.0486	Fc fragment of IgG, high affinity Ia, receptor (CD64)	Multiple_Complex
LRFN3	6.01	5.53	T	T	1.4	0.0486	leucine rich repeat and fibronectin type III domain containing 3	Coding
MIIP	4.28	3.97	T	T	1.24	0.0487	Transcript Identified by AceView, Entrez Gene ID(s) 60672	Unassigned
CYR61	6.06	6.55	T	T	-1.4	0.0487	cysteine-rich, angiogenic inducer, 61	Multiple_Complex
NKX3-1	4.53	5.07	T	T	-1.45	0.0487	NK3 homeobox 1	Multiple_Complex
IKBKB	7.43	7.83	T	T	-1.32	0.0488	inhibitor of kappa light polypeptide gene enhancer in B-cells, kinase beta	Multiple_Complex
PRSS55	3.96	4.14	F	T	-1.14	0.049	protease, serine, 55	Coding
PKP4	5.16	4.89	T	T	1.21	0.0491	Transcript Identified by AceView, Entrez Gene ID(s) 8502	Unassigned
ASB14	4.83	4.67	T	F	1.12	0.0492	ankyrin repeat and SOCS box containing 14	Multiple_Complex
SLC13A4	7.52	7.07	T	T	1.36	0.0492	solute carrier family 13 (sodium/sulfate symporter), member 4	Multiple_Complex
PHKA2	6.74	6.3	T	T	1.36	0.0492	phosphorylase kinase, alpha 2 (liver)	Multiple_Complex
HK1	5.29	5.65	T	T	-1.29	0.0492	hexokinase 1	Multiple_Complex
ZNF557	8.36	7.99	T	T	1.28	0.0492	zinc finger protein 557	Multiple_Complex
WTH3DI; LOC150786	6.87	7.23	T	T	-1.29	0.0493	RAB6C-like; Synthetic construct Homo sapiens clone IMAGE:100016523, MGC:184337 RAB6C-like (LOC150786) mRNA, encodes complete protein.	Multiple_Complex
HMBS	5.79	5.36	T	T	1.34	0.0494	hydroxymethylbilane synthase	Coding
ROR1-AS1	6.45	6.86	T	T	-1.33	0.0496	ROR1 antisense RNA 1	NonCoding
YBX3	9.57	9.99	T	T	-1.33	0.0496	Y box binding protein 3	Multiple_Complex
ZNF688	7.26	6.83	T	T	1.35	0.0497	zinc finger protein 688	Multiple_Complex
ATP8B1	8.27	8.61	T	T	-1.27	0.0498	ATPase, aminophospholipid transporter, class I, type 8B, member 1	Multiple_Complex
COL4A1	6.46	6.99	T	T	-1.44	0.0499	collagen, type IV, alpha 1	Multiple_Complex
GGN	6.1	6.63	T	T	-1.44	0.0499	gametogenetin	Multiple_Complex
