# Supplementary material for: Genes with epigenetic alterations in human pancreatic islets impact mitochondrial function, insulin secretion, and type 2 diabetes
Source: Nat Commun. 2023 Dec 12;14:8040. doi: 10.1038/s41467-023-43719-9 (PMC10716521; doi:10.1038/s41467-023-43719-9)
Supplement: Supplementary file 4 — Supplementary Data 1-17 [file 41467_2023_43719_MOESM4_ESM.zip › Supplementary Data/Supplementary Data 16.xlsx]

## Sheet: RHOT1_Islets_TF_BindingSites
Supplementary Data 16. Transcription factor (TF) binding sites in positions -1000 to 0 of RHOT1 (Kolmykov et al., 2021), and overlap with regions defined as promoters in human islets based on ATAC-Seq and histone modifications (Miguel-Escalada et al., 2019)
TF binding sites in positions -1000 to 0 of RHOT1			Regions defined as promoters in human islets in positions -1000 to 0 of RHOT1
Chromosomal position	Binding Gene	GTRD_source	Chromosomal position	Human Islet Regulatory Element
chr17:32142117-32142191	IKZF3	ms.IKZF3_HUMAN.21902.v1	chr17:32141716-32143470	promoter
chr17:32142253-32142327	IKZF3	ms.IKZF3_HUMAN.21903.v1	chr17:32141716-32143470	promoter
chr17:32142389-32142415	SAP130	ms.SP130_HUMAN.28025.v1	chr17:32141716-32143470	promoter
chr17:32141951-32142061	SMARCB1	ms.SNF5_HUMAN.66272.v1	chr17:32141716-32143470	promoter
chr17:32142290-32142386	SMARCB1	ms.SNF5_HUMAN.66273.v1	chr17:32141716-32143470	promoter
chr17:32141561-32141587	CEBPB	ms.CEBPB_HUMAN.466818.v1	chr17:32141158-32141762	promoter
chr17:32141909-32141997	CEBPB	ms.CEBPB_HUMAN.466819.v1	chr17:32141716-32143470	promoter
chr17:32142332-32142400	CEBPB	ms.CEBPB_HUMAN.466820.v1	chr17:32141716-32143470	promoter
chr17:32142186-32142272	SMAD3	ms.SMAD3_HUMAN.102357.v1	chr17:32141716-32143470	promoter
chr17:32142331-32142421	STAG2	ms.STAG2_HUMAN.32264.v1	chr17:32141716-32143470	promoter
chr17:32142055-32142143	ME1	ms.MAOX_HUMAN.109937.v1	chr17:32141716-32143470	promoter
chr17:32142215-32142303	PRDM11	ms.PRD11_HUMAN.2708.v1	chr17:32141716-32143470	promoter
chr17:32142142-32142240	FOSB	ms.FOSB_HUMAN.14180.v1	chr17:32141716-32143470	promoter
chr17:32142174-32142228	PRDM10	ms.PRD10_HUMAN.18590.v1	chr17:32141716-32143470	promoter
chr17:32141486-32141553	RAD21	ms.RAD21_HUMAN.404417.v1	chr17:32141158-32141762	promoter
chr17:32142007-32142107	RAD21	ms.RAD21_HUMAN.404418.v1	chr17:32141716-32143470	promoter
chr17:32142366-32142408	RAD21	ms.RAD21_HUMAN.404419.v1	chr17:32141716-32143470	promoter
chr17:32142443-32142543	RAD21	ms.RAD21_HUMAN.404420.v1	chr17:32141716-32143470	promoter
chr17:32142320-32142438	FOXP2	ms.FOXP2_HUMAN.3237.v1	chr17:32141716-32143470	promoter
chr17:32141872-32141962	ZEB1	ms.ZEB1_HUMAN.68339.v1	chr17:32141716-32143470	promoter
chr17:32142255-32142333	TRIM22	ms.TRI22_HUMAN.14675.v1	chr17:32141716-32143470	promoter
chr17:32142405-32142469	PIAS1	ms.PIAS1_HUMAN.17351.v1	chr17:32141716-32143470	promoter
chr17:32142317-32142417	ZBTB2	ms.ZBTB2_HUMAN.25481.v1	chr17:32141716-32143470	promoter
chr17:32142211-32142311	ASF1A	ms.ASF1A_HUMAN.4251.v1	chr17:32141716-32143470	promoter
chr17:32142369-32142381	PBX3	ms.PBX3_HUMAN.52925.v1	chr17:32141716-32143470	promoter
chr17:32142394-32142438	PTBP1	ms.PTBP1_HUMAN.23715.v1	chr17:32141716-32143470	promoter
chr17:32142134-32142213	ZNF316	ms.ZN316_HUMAN.34574.v1	chr17:32141716-32143470	promoter
chr17:32142320-32142404	RFX5	ms.RFX5_HUMAN.12250.v1	chr17:32141716-32143470	promoter
chr17:32142098-32142178	MNT	ms.MNT_HUMAN.28626.v1	chr17:32141716-32143470	promoter
chr17:32142066-32142186	ZNF331	ms.ZN331_HUMAN.1434.v1	chr17:32141716-32143470	promoter
chr17:32141865-32141923	MAFK	ms.MAFK_HUMAN.46528.v1	chr17:32141716-32143470	promoter
chr17:32141994-32142052	MAFK	ms.MAFK_HUMAN.46529.v1	chr17:32141716-32143470	promoter
chr17:32142226-32142290	MAFK	ms.MAFK_HUMAN.46530.v1	chr17:32141716-32143470	promoter
chr17:32142428-32142502	NFKB1	ms.NFKB1_HUMAN.200378.v1	chr17:32141716-32143470	promoter
chr17:32142426-32142503	RUNX2	ms.RUNX2_HUMAN.71672.v1	chr17:32141716-32143470	promoter
chr17:32142381-32142421	TBX21	ms.TBX21_HUMAN.38403.v1	chr17:32141716-32143470	promoter
chr17:32142170-32142258	RING1	ms.RING1_HUMAN.152161.v1	chr17:32141716-32143470	promoter
chr17:32141488-32141579	BRD4	ms.BRD4_HUMAN.1036622.v1	chr17:32141158-32141762	promoter
chr17:32141827-32141870	BRD4	ms.BRD4_HUMAN.1036623.v1	chr17:32141716-32143470	promoter
chr17:32142029-32142049	BRD4	ms.BRD4_HUMAN.1036624.v1	chr17:32141716-32143470	promoter
chr17:32142087-32142195	BRD4	ms.BRD4_HUMAN.1036625.v1	chr17:32141716-32143470	promoter
chr17:32142283-32142357	BRD4	ms.BRD4_HUMAN.1036626.v1	chr17:32141716-32143470	promoter
chr17:32142414-32142480	BRD4	ms.BRD4_HUMAN.1036627.v1	chr17:32141716-32143470	promoter
chr17:32141539-32141601	T-Cell	ms.A2NVP9_HUMAN.51846.v1	chr17:32141158-32141762	promoter
chr17:32142386-32142440	BHLHE40	ms.BHE40_HUMAN.44327.v1	chr17:32141716-32143470	promoter
chr17:32142081-32142133	CREM	ms.CREM_HUMAN.29358.v1	chr17:32141716-32143470	promoter
chr17:32142362-32142406	CREM	ms.CREM_HUMAN.29359.v1	chr17:32141716-32143470	promoter
chr17:32142013-32142107	HDAC2	ms.HDAC2_HUMAN.185292.v1	chr17:32141716-32143470	promoter
chr17:32142166-32142260	HDAC2	ms.HDAC2_HUMAN.185293.v1	chr17:32141716-32143470	promoter
chr17:32142305-32142388	HDAC2	ms.HDAC2_HUMAN.185294.v1	chr17:32141716-32143470	promoter
chr17:32141496-32141560	EHF	ms.EHF_HUMAN.13722.v1	chr17:32141158-32141762	promoter
chr17:32142378-32142458	DDX21	ms.DDX21_HUMAN.1474.v1	chr17:32141716-32143470	promoter
chr17:32142316-32142356	ZBTB7A	ms.ZBT7A_HUMAN.114924.v1	chr17:32141716-32143470	promoter
chr17:32142390-32142492	ZBTB7A	ms.ZBT7A_HUMAN.114925.v1	chr17:32141716-32143470	promoter
chr17:32142170-32142250	RBPJ	ms.SUH_HUMAN.61320.v1	chr17:32141716-32143470	promoter
chr17:32142339-32142419	RBPJ	ms.SUH_HUMAN.61321.v1	chr17:32141716-32143470	promoter
chr17:32141532-32141610	HOXB8	ms.HXB8_HUMAN.18634.v1	chr17:32141158-32141762	promoter
chr17:32142190-32142268	INTS12	ms.INT12_HUMAN.7158.v1	chr17:32141716-32143470	promoter
chr17:32142118-32142192	BRCA1	ms.BRCA1_HUMAN.24377.v1	chr17:32141716-32143470	promoter
chr17:32142164-32142250	BRCA1	ms.BRCA1_HUMAN.24378.v1	chr17:32141716-32143470	promoter
chr17:32142358-32142432	BRCA1	ms.BRCA1_HUMAN.24379.v1	chr17:32141716-32143470	promoter
chr17:32142371-32142457	EHMT2	ms.EHMT2_HUMAN.40059.v1	chr17:32141716-32143470	promoter
chr17:32142343-32142389	TFAP2C	ms.AP2C_HUMAN.120844.v1	chr17:32141716-32143470	promoter
chr17:32142164-32142278	ZNF629	ms.ZN629_HUMAN.6135.v1	chr17:32141716-32143470	promoter
chr17:32142158-32142236	CHD8	ms.CHD8_HUMAN.45834.v1	chr17:32141716-32143470	promoter
chr17:32142328-32142412	CHD8	ms.CHD8_HUMAN.45835.v1	chr17:32141716-32143470	promoter
chr17:32142280-32142380	ZBTB26	ms.ZBT26_HUMAN.18354.v1	chr17:32141716-32143470	promoter
chr17:32142080-32142148	GABPA	ms.GABPA_HUMAN.66681.v1	chr17:32141716-32143470	promoter
chr17:32142311-32142381	GABPA	ms.GABPA_HUMAN.66682.v1	chr17:32141716-32143470	promoter
chr17:32142315-32142415	GABPB1	ms.GABP1_HUMAN.15054.v1	chr17:32141716-32143470	promoter
chr17:32141572-32141674	FOXA2	ms.FOXA2_HUMAN.676264.v1	chr17:32141158-32141762	promoter
chr17:32141705-32141779	FOXA2	ms.FOXA2_HUMAN.676265.v1
chr17:32142036-32142128	FOXA2	ms.FOXA2_HUMAN.676266.v1	chr17:32141716-32143470	promoter
chr17:32142343-32142391	FOXA2	ms.FOXA2_HUMAN.676267.v1	chr17:32141716-32143470	promoter
chr17:32141457-32141531	NR3C1	ms.GCR_HUMAN.328974.v1	chr17:32141158-32141762	promoter
chr17:32141767-32141861	NR3C1	ms.GCR_HUMAN.328975.v1	chr17:32141716-32143470	promoter
chr17:32142055-32142153	NR3C1	ms.GCR_HUMAN.328976.v1	chr17:32141716-32143470	promoter
chr17:32142189-32142287	NR3C1	ms.GCR_HUMAN.328977.v1	chr17:32141716-32143470	promoter
chr17:32142353-32142411	NR3C1	ms.GCR_HUMAN.328978.v1	chr17:32141716-32143470	promoter
chr17:32142082-32142118	KDM5B	ms.KDM5B_HUMAN.76355.v1	chr17:32141716-32143470	promoter
chr17:32142367-32142399	KDM5B	ms.KDM5B_HUMAN.76356.v1	chr17:32141716-32143470	promoter
chr17:32142248-32142296	TEAD1	ms.TEAD1_HUMAN.96013.v1	chr17:32141716-32143470	promoter
chr17:32142315-32142379	TEAD1	ms.TEAD1_HUMAN.96014.v1	chr17:32141716-32143470	promoter
chr17:32141575-32141689	BRD9	ms.BRD9_HUMAN.110806.v1	chr17:32141158-32141762	promoter
chr17:32141894-32142008	BRD9	ms.BRD9_HUMAN.110807.v1	chr17:32141716-32143470	promoter
chr17:32142280-32142353	BRD9	ms.BRD9_HUMAN.110808.v1	chr17:32141716-32143470	promoter
chr17:32142345-32142433	BRD9	ms.BRD9_HUMAN.110809.v1	chr17:32141716-32143470	promoter
chr17:32142322-32142406	ZBED1	ms.ZBED1_HUMAN.2170.v1	chr17:32141716-32143470	promoter
chr17:32142299-32142363	ZNF574	ms.ZN574_HUMAN.10122.v1	chr17:32141716-32143470	promoter
chr17:32142246-32142337	FOSL2	ms.FOSL2_HUMAN.78163.v1	chr17:32141716-32143470	promoter
chr17:32142306-32142360	FOSL1	ms.FOSL1_HUMAN.25399.v1	chr17:32141716-32143470	promoter
chr17:32142343-32142383	IRF2	ms.IRF2_HUMAN.21460.v1	chr17:32141716-32143470	promoter
chr17:32142392-32142402	TCF4	ms.ITF2_HUMAN.93550.v1	chr17:32141716-32143470	promoter
chr17:32142226-32142314	GATAD1	ms.GATD1_HUMAN.14178.v1	chr17:32141716-32143470	promoter
chr17:32142333-32142421	GATAD1	ms.GATD1_HUMAN.14179.v1	chr17:32141716-32143470	promoter
chr17:32142345-32142439	SUZ12	ms.SUZ12_HUMAN.209250.v1	chr17:32141716-32143470	promoter
chr17:32142315-32142396	ZBTB33	ms.KAISO_HUMAN.48243.v1	chr17:32141716-32143470	promoter
chr17:32141525-32141625	EP300	ms.EP300_HUMAN.578264.v1	chr17:32141158-32141762	promoter
chr17:32141908-32142008	EP300	ms.EP300_HUMAN.578265.v1	chr17:32141716-32143470	promoter
chr17:32142121-32142219	EP300	ms.EP300_HUMAN.578266.v1	chr17:32141716-32143470	promoter
chr17:32142233-32142331	EP300	ms.EP300_HUMAN.578267.v1	chr17:32141716-32143470	promoter
chr17:32142392-32142474	EP300	ms.EP300_HUMAN.578268.v1	chr17:32141716-32143470	promoter
chr17:32142157-32142261	OVOL2	ms.OVOL2_HUMAN.8899.v1	chr17:32141716-32143470	promoter
chr17:32142314-32142386	RBFOX2	ms.RFOX2_HUMAN.34343.v1	chr17:32141716-32143470	promoter
chr17:32142035-32142107	SOX8	ms.SOX8_HUMAN.96669.v1	chr17:32141716-32143470	promoter
chr17:32141761-32141865	BRD2	ms.BRD2_HUMAN.156403.v1	chr17:32141716-32143470	promoter
chr17:32142032-32142138	BRD2	ms.BRD2_HUMAN.156404.v1	chr17:32141716-32143470	promoter
chr17:32142160-32142266	BRD2	ms.BRD2_HUMAN.156405.v1	chr17:32141716-32143470	promoter
chr17:32142340-32142386	BRD2	ms.BRD2_HUMAN.156406.v1	chr17:32141716-32143470	promoter
chr17:32142171-32142265	E2F8	ms.E2F8_HUMAN.113235.v1	chr17:32141716-32143470	promoter
chr17:32142363-32142414	CTCFL	ms.CTCFL_HUMAN.42514.v1	chr17:32141716-32143470	promoter
chr17:32141536-32141576	SMARCA4	ms.SMCA4_HUMAN.421848.v1	chr17:32141158-32141762	promoter
chr17:32141867-32141943	SMARCA4	ms.SMCA4_HUMAN.421849.v1	chr17:32141716-32143470	promoter
chr17:32141980-32142044	SMARCA4	ms.SMCA4_HUMAN.421850.v1	chr17:32141716-32143470	promoter
chr17:32142178-32142217	SMARCA4	ms.SMCA4_HUMAN.421851.v1	chr17:32141716-32143470	promoter
chr17:32142298-32142366	SMARCA4	ms.SMCA4_HUMAN.421852.v1	chr17:32141716-32143470	promoter
chr17:32142166-32142226	BMI1	ms.BMI1_HUMAN.230386.v1	chr17:32141716-32143470	promoter
chr17:32142342-32142368	ZNF263	ms.ZN263_HUMAN.79456.v1	chr17:32141716-32143470	promoter
chr17:32142305-32142364	SIN3A	ms.SIN3A_HUMAN.99429.v1	chr17:32141716-32143470	promoter
chr17:32142255-32142343	RBBP5	ms.RBBP5_HUMAN.48114.v1	chr17:32141716-32143470	promoter
chr17:32141821-32141909	BRD3	ms.BRD3_HUMAN.60328.v1	chr17:32141716-32143470	promoter
chr17:32141947-32142035	BRD3	ms.BRD3_HUMAN.60329.v1	chr17:32141716-32143470	promoter
chr17:32142003-32142085	BRD3	ms.BRD3_HUMAN.60330.v1	chr17:32141716-32143470	promoter
chr17:32142167-32142255	BRD3	ms.BRD3_HUMAN.60331.v1	chr17:32141716-32143470	promoter
chr17:32142330-32142418	BRD3	ms.BRD3_HUMAN.60332.v1	chr17:32141716-32143470	promoter
chr17:32142331-32142356	KLF4	ms.KLF4_HUMAN.114893.v1	chr17:32141716-32143470	promoter
chr17:32142218-32142263	YY1	ms.TYY1_HUMAN.165030.v1	chr17:32141716-32143470	promoter
chr17:32142282-32142373	YY1	ms.TYY1_HUMAN.165031.v1	chr17:32141716-32143470	promoter
chr17:32142430-32142520	YY1	ms.TYY1_HUMAN.165032.v1	chr17:32141716-32143470	promoter
chr17:32142370-32142454	CDK7	ms.CDK7_HUMAN.17882.v1	chr17:32141716-32143470	promoter
chr17:32142376-32142444	ZNF639	ms.ZN639_HUMAN.17133.v1	chr17:32141716-32143470	promoter
chr17:32142082-32142126	GTF3C5	ms.TF3C5_HUMAN.6083.v1	chr17:32141716-32143470	promoter
chr17:32141507-32141573	JUN	ms.JUN_HUMAN.255618.v1	chr17:32141158-32141762	promoter
chr17:32141569-32141657	JUN	ms.JUN_HUMAN.255619.v1	chr17:32141158-32141762	promoter
chr17:32142060-32142140	JUN	ms.JUN_HUMAN.255620.v1	chr17:32141716-32143470	promoter
chr17:32142216-32142285	JUN	ms.JUN_HUMAN.255621.v1	chr17:32141716-32143470	promoter
chr17:32142365-32142414	JUN	ms.JUN_HUMAN.255622.v1	chr17:32141716-32143470	promoter
chr17:32142090-32142125	CENPA	ms.CENPA_HUMAN.63019.v1	chr17:32141716-32143470	promoter
chr17:32142327-32142415	p65	ms.O43245_HUMAN.14172.v1	chr17:32141716-32143470	promoter
chr17:32141467-32141587	PPARG	ms.PPARG_HUMAN.348875.v1	chr17:32141158-32141762	promoter
chr17:32141789-32141808	PPARG	ms.PPARG_HUMAN.348876.v1	chr17:32141716-32143470	promoter
chr17:32141907-32142011	PPARG	ms.PPARG_HUMAN.348877.v1	chr17:32141716-32143470	promoter
chr17:32141996-32142026	PPARG	ms.PPARG_HUMAN.348878.v1	chr17:32141716-32143470	promoter
chr17:32142154-32142202	PPARG	ms.PPARG_HUMAN.348879.v1	chr17:32141716-32143470	promoter
chr17:32141515-32141613	SMARCC1	ms.SMRC1_HUMAN.235029.v1	chr17:32141158-32141762	promoter
chr17:32141581-32141679	SMARCC1	ms.SMRC1_HUMAN.235030.v1	chr17:32141158-32141762	promoter
chr17:32141828-32141926	SMARCC1	ms.SMRC1_HUMAN.235031.v1	chr17:32141716-32143470	promoter
chr17:32142011-32142109	SMARCC1	ms.SMRC1_HUMAN.235032.v1	chr17:32141716-32143470	promoter
chr17:32142127-32142225	SMARCC1	ms.SMRC1_HUMAN.235033.v1	chr17:32141716-32143470	promoter
chr17:32142345-32142412	SMARCC1	ms.SMRC1_HUMAN.235034.v1	chr17:32141716-32143470	promoter
chr17:32142052-32142150	KMT2B	ms.KMT2B_HUMAN.101428.v1	chr17:32141716-32143470	promoter
chr17:32142338-32142385	KMT2B	ms.KMT2B_HUMAN.101429.v1	chr17:32141716-32143470	promoter
chr17:32142411-32142518	KMT2B	ms.KMT2B_HUMAN.101430.v1	chr17:32141716-32143470	promoter
chr17:32142358-32142440	ZFP42	ms.ZFP42_HUMAN.4995.v1	chr17:32141716-32143470	promoter
chr17:32142316-32142408	DDX5	ms.DDX5_HUMAN.2657.v1	chr17:32141716-32143470	promoter
chr17:32142182-32142202	XRCC5	ms.XRCC5_HUMAN.72688.v1	chr17:32141716-32143470	promoter
chr17:32142360-32142384	XRCC5	ms.XRCC5_HUMAN.72689.v1	chr17:32141716-32143470	promoter
chr17:32142415-32142515	MBTPS2	ms.MBTP2_HUMAN.5105.v1	chr17:32141716-32143470	promoter
chr17:32142266-32142362	GATA6	ms.GATA6_HUMAN.96091.v1	chr17:32141716-32143470	promoter
chr17:32142304-32142390	GTF2F1	ms.T2FA_HUMAN.28795.v1	chr17:32141716-32143470	promoter
chr17:32142416-32142486	XBP1	ms.XBP1_HUMAN.34497.v1	chr17:32141716-32143470	promoter
chr17:32141470-32141511	MITF	ms.MITF_HUMAN.92819.v1	chr17:32141158-32141762	promoter
chr17:32142257-32142339	MITF	ms.MITF_HUMAN.92820.v1	chr17:32141716-32143470	promoter
chr17:32142312-32142398	ZKSCAN8	ms.ZKSC8_HUMAN.10074.v1	chr17:32141716-32143470	promoter
chr17:32142045-32142131	KLF10	ms.KLF10_HUMAN.8153.v1	chr17:32141716-32143470	promoter
chr17:32142337-32142405	SP1	ms.SP1_HUMAN.141246.v1	chr17:32141716-32143470	promoter
chr17:32141524-32141588	NKX3-1	ms.NKX31_HUMAN.16032.v1	chr17:32141158-32141762	promoter
chr17:32142065-32142161	REST	ms.REST_HUMAN.102450.v1	chr17:32141716-32143470	promoter
chr17:32142360-32142426	REST	ms.REST_HUMAN.102451.v1	chr17:32141716-32143470	promoter
chr17:32142445-32142538	REST	ms.REST_HUMAN.102452.v1	chr17:32141716-32143470	promoter
chr17:32142354-32142418	NCOA1	ms.NCOA1_HUMAN.78190.v1	chr17:32141716-32143470	promoter
chr17:32142277-32142361	IRF4	ms.IRF4_HUMAN.70750.v1	chr17:32141716-32143470	promoter
chr17:32142368-32142452	IRF4	ms.IRF4_HUMAN.70751.v1	chr17:32141716-32143470	promoter
chr17:32141465-32141549	NCOR1	ms.NCOR1_HUMAN.83024.v1	chr17:32141158-32141762	promoter
chr17:32141938-32142022	NCOR1	ms.NCOR1_HUMAN.83025.v1	chr17:32141716-32143470	promoter
chr17:32142248-32142338	REL	ms.REL_HUMAN.16140.v1	chr17:32141716-32143470	promoter
chr17:32141461-32141547	SMAD2	ms.SMAD2_HUMAN.70480.v1	chr17:32141158-32141762	promoter
chr17:32142109-32142195	SMAD2	ms.SMAD2_HUMAN.70481.v1	chr17:32141716-32143470	promoter
chr17:32142351-32142435	SMAD2	ms.SMAD2_HUMAN.70482.v1	chr17:32141716-32143470	promoter
chr17:32141471-32141565	SUMO2	ms.SUMO2_HUMAN.79633.v1	chr17:32141158-32141762	promoter
chr17:32142075-32142169	SUMO2	ms.SUMO2_HUMAN.79634.v1	chr17:32141716-32143470	promoter
chr17:32142428-32142448	SUMO2	ms.SUMO2_HUMAN.79635.v1	chr17:32141716-32143470	promoter
chr17:32141476-32141552	SMAD1	ms.SMAD1_HUMAN.62140.v1	chr17:32141158-32141762	promoter
chr17:32142394-32142482	SMAD1	ms.SMAD1_HUMAN.62141.v1	chr17:32141716-32143470	promoter
chr17:32142375-32142455	FUS	ms.FUS_HUMAN.7222.v1	chr17:32141716-32143470	promoter
chr17:32142424-32142510	ZSCAN29	ms.ZSC29_HUMAN.3096.v1	chr17:32141716-32143470	promoter
chr17:32142153-32142219	HIRA	ms.HIRA_HUMAN.54647.v1	chr17:32141716-32143470	promoter
chr17:32141887-32141981	PHF8	ms.PHF8_HUMAN.29158.v1	chr17:32141716-32143470	promoter
chr17:32142252-32142350	PHF8	ms.PHF8_HUMAN.29159.v1	chr17:32141716-32143470	promoter
chr17:32141487-32141553	SKI	ms.SKI_HUMAN.22834.v1	chr17:32141158-32141762	promoter
chr17:32142397-32142472	SKI	ms.SKI_HUMAN.22835.v1	chr17:32141716-32143470	promoter
chr17:32142325-32142370	CDKN1B	ms.CDN1B_HUMAN.40249.v1	chr17:32141716-32143470	promoter
chr17:32142381-32142471	CHD7	ms.CHD7_HUMAN.78092.v1	chr17:32141716-32143470	promoter
chr17:32142337-32142411	TEAD4	ms.TEAD4_HUMAN.115956.v1	chr17:32141716-32143470	promoter
chr17:32142403-32142477	USP7	ms.UBP7_HUMAN.16178.v1	chr17:32141716-32143470	promoter
chr17:32141840-32141932	WDR5	ms.WDR5_HUMAN.20344.v1	chr17:32141716-32143470	promoter
chr17:32142377-32142425	TARDBP	ms.TADBP_HUMAN.21386.v1	chr17:32141716-32143470	promoter
chr17:32142339-32142370	NRF1	ms.NRF1_HUMAN.23468.v1	chr17:32141716-32143470	promoter
chr17:32142033-32142112	PADI2	ms.PADI2_HUMAN.125383.v1	chr17:32141716-32143470	promoter
chr17:32142200-32142274	ZNF335	ms.ZN335_HUMAN.7207.v1	chr17:32141716-32143470	promoter
chr17:32142418-32142500	HIF1A	ms.HIF1A_HUMAN.142525.v1	chr17:32141716-32143470	promoter
chr17:32142345-32142375	RBM39	ms.RBM39_HUMAN.30372.v1	chr17:32141716-32143470	promoter
chr17:32142074-32142152	ZNF407	ms.ZN407_HUMAN.1609.v1	chr17:32141716-32143470	promoter
chr17:32142305-32142337	ZNF407	ms.ZN407_HUMAN.1610.v1	chr17:32141716-32143470	promoter
chr17:32142366-32142410	ATRX	ms.ATRX_HUMAN.9546.v1	chr17:32141716-32143470	promoter
chr17:32141711-32141811	ATF5	ms.ATF5_HUMAN.991.v1
chr17:32142174-32142274	ZNF35	ms.ZNF35_HUMAN.23410.v1	chr17:32141716-32143470	promoter
chr17:32142060-32142128	MBL2	ms.MBL2_HUMAN.77685.v1	chr17:32141716-32143470	promoter
chr17:32142407-32142481	MBL2	ms.MBL2_HUMAN.77686.v1	chr17:32141716-32143470	promoter
chr17:32142040-32142128	BRPF3	ms.BRPF3_HUMAN.13499.v1	chr17:32141716-32143470	promoter
chr17:32142235-32142323	BRPF3	ms.BRPF3_HUMAN.13500.v1	chr17:32141716-32143470	promoter
chr17:32141914-32142018	FLI1	ms.FLI1_HUMAN.256126.v1	chr17:32141716-32143470	promoter
chr17:32142279-32142367	FLI1	ms.FLI1_HUMAN.256127.v1	chr17:32141716-32143470	promoter
chr17:32142340-32142432	CBX3	ms.CBX3_HUMAN.86538.v1	chr17:32141716-32143470	promoter
chr17:32141473-32141516	INTS13	ms.INT13_HUMAN.24975.v1	chr17:32141158-32141762	promoter
chr17:32141677-32141769	ZFP64	ms.ZF64A_HUMAN.41250.v1
chr17:32142128-32142196	ZFP64	ms.ZF64A_HUMAN.41251.v1	chr17:32141716-32143470	promoter
chr17:32142145-32142171	RBBP4	ms.RBBP4_HUMAN.28916.v1	chr17:32141716-32143470	promoter
chr17:32142329-32142355	RBBP4	ms.RBBP4_HUMAN.28917.v1	chr17:32141716-32143470	promoter
chr17:32142037-32142137	RUNX1	ms.X5C3Z9_HUMAN.28143.v1	chr17:32141716-32143470	promoter
chr17:32142257-32142357	SLC30A9	ms.ZNT9_HUMAN.9005.v1	chr17:32141716-32143470	promoter
chr17:32142118-32142190	EPAS1	ms.EPAS1_HUMAN.20640.v1	chr17:32141716-32143470	promoter
chr17:32141531-32141564	ELF3	ms.ELF3_HUMAN.69211.v1	chr17:32141158-32141762	promoter
chr17:32142323-32142407	ELF3	ms.ELF3_HUMAN.69212.v1	chr17:32141716-32143470	promoter
chr17:32142383-32142483	PHF6	ms.PHF6_HUMAN.3081.v1	chr17:32141716-32143470	promoter
chr17:32142139-32142225	EP400	ms.EP400_HUMAN.25203.v1	chr17:32141716-32143470	promoter
chr17:32142304-32142404	KDM5A	ms.KDM5A_HUMAN.19969.v1	chr17:32141716-32143470	promoter
chr17:32142341-32142378	OLIG2	ms.OLIG2_HUMAN.22280.v1	chr17:32141716-32143470	promoter
chr17:32142452-32142550	OLIG2	ms.OLIG2_HUMAN.22281.v1	chr17:32141716-32143470	promoter
chr17:32141477-32141523	NR4A1	ms.NR4A1_HUMAN.18187.v1	chr17:32141158-32141762	promoter
chr17:32142357-32142403	NR4A1	ms.NR4A1_HUMAN.18188.v1	chr17:32141716-32143470	promoter
chr17:32142119-32142219	ZSCAN5A	ms.ZSA5A_HUMAN.28596.v1	chr17:32141716-32143470	promoter
chr17:32142359-32142433	THAP11	ms.THA11_HUMAN.16656.v1	chr17:32141716-32143470	promoter
chr17:32142286-32142446	HMGXB4	ms.HMGX4_HUMAN.15268.v1	chr17:32141716-32143470	promoter
chr17:32142302-32142420	RUNX3	ms.RUNX3_HUMAN.24805.v1	chr17:32141716-32143470	promoter
chr17:32141677-32141743	ZSCAN16	ms.ZSC16_HUMAN.14628.v1	chr17:32141158-32141762	promoter
chr17:32142325-32142393	YAP1	ms.YAP1_HUMAN.49508.v1	chr17:32141716-32143470	promoter
chr17:32142223-32142299	ZNF341	ms.ZN341_HUMAN.26029.v1	chr17:32141716-32143470	promoter
chr17:32142212-32142294	EBF1	ms.COE1_HUMAN.49926.v1	chr17:32141716-32143470	promoter
chr17:32142363-32142421	BAP1	ms.BAP1_HUMAN.2208.v1	chr17:32141716-32143470	promoter
chr17:32142332-32142416	CBX1	ms.CBX1_HUMAN.9684.v1	chr17:32141716-32143470	promoter
chr17:32141516-32141610	RXRA	ms.RXRA_HUMAN.118478.v1	chr17:32141158-32141762	promoter
chr17:32142315-32142407	RXRA	ms.RXRA_HUMAN.118479.v1	chr17:32141716-32143470	promoter
chr17:32142260-32142352	GATAD2B	ms.P66B_HUMAN.89995.v1	chr17:32141716-32143470	promoter
chr17:32141862-32141956	RUNX1	ms.RUNX1_HUMAN.399875.v1	chr17:32141716-32143470	promoter
chr17:32142068-32142162	RUNX1	ms.RUNX1_HUMAN.399876.v1	chr17:32141716-32143470	promoter
chr17:32142174-32142210	RUNX1	ms.RUNX1_HUMAN.399877.v1	chr17:32141716-32143470	promoter
chr17:32142398-32142456	RUNX1	ms.RUNX1_HUMAN.399878.v1	chr17:32141716-32143470	promoter
chr17:32142112-32142188	HNF4A	ms.HNF4A_HUMAN.119719.v1	chr17:32141716-32143470	promoter
chr17:32142266-32142352	HNF4A	ms.HNF4A_HUMAN.119720.v1	chr17:32141716-32143470	promoter
chr17:32142375-32142421	HNF4A	ms.HNF4A_HUMAN.119721.v1	chr17:32141716-32143470	promoter
chr17:32142299-32142387	MLLT3	ms.AF9_HUMAN.8371.v1	chr17:32141716-32143470	promoter
chr17:32141474-32141554	CREBBP	ms.CBP_HUMAN.45835.v1	chr17:32141158-32141762	promoter
chr17:32142302-32142382	CREBBP	ms.CBP_HUMAN.45836.v1	chr17:32141716-32143470	promoter
chr17:32142106-32142178	SETX	ms.SETX_HUMAN.4003.v1	chr17:32141716-32143470	promoter
chr17:32142306-32142372	SMARCA5	ms.SMCA5_HUMAN.13379.v1	chr17:32141716-32143470	promoter
chr17:32142289-32142369	FIP1L1	ms.FIP1_HUMAN.18901.v1	chr17:32141716-32143470	promoter
chr17:32142206-32142300	HDAC1	ms.HDAC1_HUMAN.107066.v1	chr17:32141716-32143470	promoter
chr17:32141480-32141556	ELF1	ms.ELF1_HUMAN.94609.v1	chr17:32141158-32141762	promoter
chr17:32142195-32142252	ELF1	ms.ELF1_HUMAN.94610.v1	chr17:32141716-32143470	promoter
chr17:32142372-32142430	ELF1	ms.ELF1_HUMAN.94611.v1	chr17:32141716-32143470	promoter
chr17:32142339-32142397	SRF	ms.SRF_HUMAN.50170.v1	chr17:32141716-32143470	promoter
chr17:32141503-32141557	RELA	ms.TF65_HUMAN.532249.v1	chr17:32141158-32141762	promoter
chr17:32141860-32141952	RELA	ms.TF65_HUMAN.532250.v1	chr17:32141716-32143470	promoter
chr17:32141989-32142081	RELA	ms.TF65_HUMAN.532251.v1	chr17:32141716-32143470	promoter
chr17:32142065-32142145	RELA	ms.TF65_HUMAN.532252.v1	chr17:32141716-32143470	promoter
chr17:32142164-32142244	RELA	ms.TF65_HUMAN.532253.v1	chr17:32141716-32143470	promoter
chr17:32142327-32142383	RELA	ms.TF65_HUMAN.532254.v1	chr17:32141716-32143470	promoter
chr17:32142317-32142417	MLX	ms.MLX_HUMAN.6198.v1	chr17:32141716-32143470	promoter
chr17:32141455-32141539	DPF2	ms.REQU_HUMAN.91931.v1	chr17:32141158-32141762	promoter
chr17:32142236-32142311	DPF2	ms.REQU_HUMAN.91932.v1	chr17:32141716-32143470	promoter
chr17:32142297-32142359	DPF2	ms.REQU_HUMAN.91933.v1	chr17:32141716-32143470	promoter
chr17:32142382-32142470	DPF2	ms.REQU_HUMAN.91934.v1	chr17:32141716-32143470	promoter
chr17:32142138-32142216	MECOM	ms.EVI1_HUMAN.45225.v1	chr17:32141716-32143470	promoter
chr17:32142261-32142349	MECOM	ms.EVI1_HUMAN.45226.v1	chr17:32141716-32143470	promoter
chr17:32142353-32142409	LMO1	ms.RBTN1_HUMAN.18421.v1	chr17:32141716-32143470	promoter
chr17:32141469-32141557	NEUROD1	ms.NDF1_HUMAN.113570.v1	chr17:32141158-32141762	promoter
chr17:32141868-32141956	NEUROD1	ms.NDF1_HUMAN.113571.v1	chr17:32141716-32143470	promoter
chr17:32142264-32142286	NEUROD1	ms.NDF1_HUMAN.113572.v1	chr17:32141716-32143470	promoter
chr17:32142302-32142365	NEUROD1	ms.NDF1_HUMAN.113573.v1	chr17:32141716-32143470	promoter
chr17:32142153-32142177	CC2D1A	ms.C2D1A_HUMAN.3987.v1	chr17:32141716-32143470	promoter
chr17:32142200-32142260	ETS1	ms.ETS1_HUMAN.253405.v1	chr17:32141716-32143470	promoter
chr17:32142320-32142388	ETS1	ms.ETS1_HUMAN.253406.v1	chr17:32141716-32143470	promoter
chr17:32142452-32142538	LYL1	ms.LYL1_HUMAN.46137.v1	chr17:32141716-32143470	promoter
chr17:32142265-32142335	ZBTB16	ms.ZBT16_HUMAN.16148.v1	chr17:32141716-32143470	promoter
chr17:32141458-32141512	RAD51	ms.RAD51_HUMAN.8819.v1	chr17:32141158-32141762	promoter
chr17:32142256-32142280	ZNF600	ms.ZN600_HUMAN.7615.v1	chr17:32141716-32143470	promoter
chr17:32142399-32142445	GATA4	ms.GATA4_HUMAN.154026.v1	chr17:32141716-32143470	promoter
chr17:32142391-32142483	BICRA	ms.BICRA_HUMAN.18337.v1	chr17:32141716-32143470	promoter
chr17:32141545-32141631	MLXIP	ms.MLXIP_HUMAN.33381.v1	chr17:32141158-32141762	promoter
chr17:32142366-32142420	MLXIP	ms.MLXIP_HUMAN.33382.v1	chr17:32141716-32143470	promoter
chr17:32142305-32142445	RAG2	ms.RAG2_HUMAN.21173.v1	chr17:32141716-32143470	promoter
chr17:32142162-32142222	FOXP1	ms.FOXP1_HUMAN.101528.v1	chr17:32141716-32143470	promoter
chr17:32142354-32142386	FOXP1	ms.FOXP1_HUMAN.101529.v1	chr17:32141716-32143470	promoter
chr17:32142444-32142524	FOXP1	ms.FOXP1_HUMAN.101530.v1	chr17:32141716-32143470	promoter
chr17:32141486-32141538	NFE2	ms.NFE2_HUMAN.125323.v1	chr17:32141158-32141762	promoter
chr17:32142403-32142419	NFE2	ms.NFE2_HUMAN.125324.v1	chr17:32141716-32143470	promoter
chr17:32141524-32141616	SS18	ms.SSXT_HUMAN.107610.v1	chr17:32141158-32141762	promoter
chr17:32142396-32142428	SS18	ms.SSXT_HUMAN.107611.v1	chr17:32141716-32143470	promoter
chr17:32142371-32142447	KLF1	ms.KLF1_HUMAN.23107.v1	chr17:32141716-32143470	promoter
chr17:32142357-32142420	TAF1	ms.TAF1_HUMAN.65854.v1	chr17:32141716-32143470	promoter
chr17:32142323-32142407	SMC1A	ms.SMC1A_HUMAN.68154.v1	chr17:32141716-32143470	promoter
chr17:32142110-32142188	IRF1	ms.IRF1_HUMAN.42983.v1	chr17:32141716-32143470	promoter
chr17:32142157-32142317	ZNF189	ms.ZN189_HUMAN.3706.v1	chr17:32141716-32143470	promoter
chr17:32142222-32142294	SUPT5H	ms.SPT5H_HUMAN.68626.v1	chr17:32141716-32143470	promoter
chr17:32142061-32142139	CREB1	ms.CREB1_HUMAN.149397.v1	chr17:32141716-32143470	promoter
chr17:32142375-32142432	CREB1	ms.CREB1_HUMAN.149398.v1	chr17:32141716-32143470	promoter
chr17:32142379-32142449	CLOCK	ms.CLOCK_HUMAN.52610.v1	chr17:32141716-32143470	promoter
chr17:32142334-32142428	DNMT3B	ms.DNM3B_HUMAN.37640.v1	chr17:32141716-32143470	promoter
chr17:32142294-32142394	MIER3	ms.MIER3_HUMAN.14063.v1	chr17:32141716-32143470	promoter
chr17:32142135-32142247	NELFE	ms.NELFE_HUMAN.43684.v1	chr17:32141716-32143470	promoter
chr17:32142432-32142510	LEF1	ms.LEF1_HUMAN.9406.v1	chr17:32141716-32143470	promoter
chr17:32142193-32142271	NR2C2	ms.NR2C2_HUMAN.16440.v1	chr17:32141716-32143470	promoter
chr17:32141457-32141478	ESR1	ms.ESR1_HUMAN.1610021.v1	chr17:32141158-32141762	promoter
chr17:32141497-32141601	ESR1	ms.ESR1_HUMAN.1610022.v1	chr17:32141158-32141762	promoter
chr17:32141988-32142086	ESR1	ms.ESR1_HUMAN.1610023.v1	chr17:32141716-32143470	promoter
chr17:32142090-32142157	ESR1	ms.ESR1_HUMAN.1610024.v1	chr17:32141716-32143470	promoter
chr17:32142357-32142437	ESR1	ms.ESR1_HUMAN.1610025.v1	chr17:32141716-32143470	promoter
chr17:32141539-32141629	PGR	ms.PRGR_HUMAN.463927.v1	chr17:32141158-32141762	promoter
chr17:32141864-32141895	PGR	ms.PRGR_HUMAN.463928.v1	chr17:32141716-32143470	promoter
chr17:32141938-32142046	PGR	ms.PRGR_HUMAN.463929.v1	chr17:32141716-32143470	promoter
chr17:32142139-32142235	PGR	ms.PRGR_HUMAN.463930.v1	chr17:32141716-32143470	promoter
chr17:32142350-32142390	PGR	ms.PRGR_HUMAN.463931.v1	chr17:32141716-32143470	promoter
chr17:32142447-32142467	PGR	ms.PRGR_HUMAN.463932.v1	chr17:32141716-32143470	promoter
chr17:32141834-32141930	HOXB13	ms.HXB13_HUMAN.100517.v1	chr17:32141716-32143470	promoter
chr17:32142107-32142187	HOXB13	ms.HXB13_HUMAN.100518.v1	chr17:32141716-32143470	promoter
chr17:32142298-32142376	KDM6A	ms.KDM6A_HUMAN.38166.v1	chr17:32141716-32143470	promoter
chr17:32142169-32142229	JUND	ms.JUND_HUMAN.105652.v1	chr17:32141716-32143470	promoter
chr17:32142370-32142398	JUND	ms.JUND_HUMAN.105653.v1	chr17:32141716-32143470	promoter
chr17:32142112-32142248	DRAP1	ms.NC2A_HUMAN.9641.v1	chr17:32141716-32143470	promoter
chr17:32141495-32141515	TAL1	ms.TAL1_HUMAN.204200.v1	chr17:32141158-32141762	promoter
chr17:32141921-32142005	TAL1	ms.TAL1_HUMAN.204201.v1	chr17:32141716-32143470	promoter
chr17:32142135-32142155	TAL1	ms.TAL1_HUMAN.204202.v1	chr17:32141716-32143470	promoter
chr17:32142334-32142400	TAL1	ms.TAL1_HUMAN.204203.v1	chr17:32141716-32143470	promoter
chr17:32142410-32142506	TAL1	ms.TAL1_HUMAN.204204.v1	chr17:32141716-32143470	promoter
chr17:32141496-32141562	GTF3C2	ms.TF3C2_HUMAN.86050.v1	chr17:32141158-32141762	promoter
chr17:32142241-32142335	GTF3C2	ms.TF3C2_HUMAN.86051.v1	chr17:32141716-32143470	promoter
chr17:32142377-32142443	GTF3C2	ms.TF3C2_HUMAN.86052.v1	chr17:32141716-32143470	promoter
chr17:32142118-32142202	MEIS1	ms.MEIS1_HUMAN.13549.v1	chr17:32141716-32143470	promoter
chr17:32142100-32142126	MYOD1	ms.MYOD1_HUMAN.134293.v1	chr17:32141716-32143470	promoter
chr17:32142321-32142387	SRSF3	ms.SRSF3_HUMAN.49690.v1	chr17:32141716-32143470	promoter
chr17:32142407-32142495	NOTCH3	ms.NOTC3_HUMAN.6659.v1	chr17:32141716-32143470	promoter
chr17:32142316-32142343	ELL2	ms.ELL2_HUMAN.13475.v1	chr17:32141716-32143470	promoter
chr17:32142410-32142460	MBD4	ms.MBD4_HUMAN.398631.v1	chr17:32141716-32143470	promoter
chr17:32142331-32142423	KAT7	ms.KAT7_HUMAN.10098.v1	chr17:32141716-32143470	promoter
chr17:32142092-32142162	SP2	ms.SP2_HUMAN.20485.v1	chr17:32141716-32143470	promoter
chr17:32141488-32141542	MAX	ms.MAX_HUMAN.180935.v1	chr17:32141158-32141762	promoter
chr17:32142117-32142167	MAX	ms.MAX_HUMAN.180936.v1	chr17:32141716-32143470	promoter
chr17:32142262-32142318	MAX	ms.MAX_HUMAN.180937.v1	chr17:32141716-32143470	promoter
chr17:32142370-32142418	MAX	ms.MAX_HUMAN.180938.v1	chr17:32141716-32143470	promoter
chr17:32142413-32142495	MAX	ms.MAX_HUMAN.180939.v1	chr17:32141716-32143470	promoter
chr17:32142357-32142396	CHD2	ms.CHD2_HUMAN.24410.v1	chr17:32141716-32143470	promoter
chr17:32142000-32142088	CHD1	ms.CHD1_HUMAN.48752.v1	chr17:32141716-32143470	promoter
chr17:32141671-32141751	SREBF2	ms.SRBP2_HUMAN.48886.v1	chr17:32141158-32141762	promoter
chr17:32141924-32142004	SREBF2	ms.SRBP2_HUMAN.48887.v1	chr17:32141716-32143470	promoter
chr17:32142153-32142243	STAT5B	ms.STA5B_HUMAN.130037.v1	chr17:32141716-32143470	promoter
chr17:32142249-32142309	STAT5B	ms.STA5B_HUMAN.130038.v1	chr17:32141716-32143470	promoter
chr17:32142355-32142429	KMT2C	ms.KMT2C_HUMAN.21753.v1	chr17:32141716-32143470	promoter
chr17:32142006-32142100	NIPBL	ms.NIPBL_HUMAN.71442.v1	chr17:32141716-32143470	promoter
chr17:32142166-32142260	NIPBL	ms.NIPBL_HUMAN.71443.v1	chr17:32141716-32143470	promoter
chr17:32141461-32141536	KMT2A	ms.KMT2A_HUMAN.264248.v1	chr17:32141158-32141762	promoter
chr17:32142031-32142131	KMT2A	ms.KMT2A_HUMAN.264249.v1	chr17:32141716-32143470	promoter
chr17:32142190-32142238	KMT2A	ms.KMT2A_HUMAN.264250.v1	chr17:32141716-32143470	promoter
chr17:32142304-32142412	KMT2A	ms.KMT2A_HUMAN.264251.v1	chr17:32141716-32143470	promoter
chr17:32142447-32142491	KMT2A	ms.KMT2A_HUMAN.264252.v1	chr17:32141716-32143470	promoter
chr17:32142264-32142368	BCL3	ms.BCL3_HUMAN.35031.v1	chr17:32141716-32143470	promoter
chr17:32142416-32142490	BCL3	ms.BCL3_HUMAN.35032.v1	chr17:32141716-32143470	promoter
chr17:32142113-32142213	RNF2	ms.RING2_HUMAN.122439.v1	chr17:32141716-32143470	promoter
chr17:32142078-32142110	INTS11	ms.INT11_HUMAN.150174.v1	chr17:32141716-32143470	promoter
chr17:32142340-32142406	INTS11	ms.INT11_HUMAN.150175.v1	chr17:32141716-32143470	promoter
chr17:32142270-32142358	ZNF580	ms.ZN580_HUMAN.15396.v1	chr17:32141716-32143470	promoter
chr17:32141625-32141723	TP53	ms.P53_HUMAN.275158.v1	chr17:32141158-32141762	promoter
chr17:32141840-32141938	TP53	ms.P53_HUMAN.275159.v1	chr17:32141716-32143470	promoter
chr17:32142142-32142194	TP53	ms.P53_HUMAN.275160.v1	chr17:32141716-32143470	promoter
chr17:32142257-32142355	TP53	ms.P53_HUMAN.275161.v1	chr17:32141716-32143470	promoter
chr17:32142373-32142408	TRPS1	ms.TRPS1_HUMAN.420960.v1	chr17:32141716-32143470	promoter
chr17:32142126-32142227	MXI1	ms.MXI1_HUMAN.9539.v1	chr17:32141716-32143470	promoter
chr17:32142414-32142498	MXI1	ms.MXI1_HUMAN.9540.v1	chr17:32141716-32143470	promoter
chr17:32141487-32141535	SPI1	ms.SPI1_HUMAN.627835.v1	chr17:32141158-32141762	promoter
chr17:32141665-32141743	SPI1	ms.SPI1_HUMAN.627836.v1	chr17:32141158-32141762	promoter
chr17:32141919-32141978	SPI1	ms.SPI1_HUMAN.627837.v1	chr17:32141716-32143470	promoter
chr17:32142023-32142135	SPI1	ms.SPI1_HUMAN.627838.v1	chr17:32141716-32143470	promoter
chr17:32142119-32142231	SPI1	ms.SPI1_HUMAN.627839.v1	chr17:32141716-32143470	promoter
chr17:32142287-32142365	SPI1	ms.SPI1_HUMAN.627840.v1	chr17:32141716-32143470	promoter
chr17:32141479-32141549	LDB1	ms.LDB1_HUMAN.53953.v1	chr17:32141158-32141762	promoter
chr17:32142303-32142359	NFE2L2	ms.NF2L2_HUMAN.17236.v1	chr17:32141716-32143470	promoter
chr17:32142416-32142468	BCL11B	ms.BC11B_HUMAN.9030.v1	chr17:32141716-32143470	promoter
chr17:32142360-32142438	ZHX2	ms.ZHX2_HUMAN.20986.v1	chr17:32141716-32143470	promoter
chr17:32142307-32142377	ETV1	ms.ETV1_HUMAN.24805.v1	chr17:32141716-32143470	promoter
chr17:32141460-32141532	MYC	ms.MYC_HUMAN.427684.v1	chr17:32141158-32141762	promoter
chr17:32141509-32141609	MYC	ms.MYC_HUMAN.427685.v1	chr17:32141158-32141762	promoter
chr17:32141985-32142061	MYC	ms.MYC_HUMAN.427686.v1	chr17:32141716-32143470	promoter
chr17:32142120-32142136	MYC	ms.MYC_HUMAN.427687.v1	chr17:32141716-32143470	promoter
chr17:32142381-32142413	MYC	ms.MYC_HUMAN.427688.v1	chr17:32141716-32143470	promoter
chr17:32141505-32141575	FOS	ms.FOS_HUMAN.162423.v1	chr17:32141158-32141762	promoter
chr17:32141729-32141799	FOS	ms.FOS_HUMAN.162424.v1	chr17:32141716-32143470	promoter
chr17:32142148-32142202	FOS	ms.FOS_HUMAN.162425.v1	chr17:32141716-32143470	promoter
chr17:32142262-32142273	FOS	ms.FOS_HUMAN.162426.v1	chr17:32141716-32143470	promoter
chr17:32142092-32142136	HNRNPLL	ms.HNRLL_HUMAN.36550.v1	chr17:32141716-32143470	promoter
chr17:32142351-32142415	HNRNPLL	ms.HNRLL_HUMAN.36551.v1	chr17:32141716-32143470	promoter
chr17:32142407-32142502	HNRNPLL	ms.HNRLL_HUMAN.36552.v1	chr17:32141716-32143470	promoter
chr17:32142210-32142312	ZNF467	ms.ZN467_HUMAN.15130.v1	chr17:32141716-32143470	promoter
chr17:32142228-32142316	SOX2	ms.SOX2_HUMAN.90009.v1	chr17:32141716-32143470	promoter
chr17:32142135-32142193	ASCL1	ms.ASCL1_HUMAN.102917.v1	chr17:32141716-32143470	promoter
chr17:32142238-32142318	RNGTT	ms.MCE1_HUMAN.6368.v1	chr17:32141716-32143470	promoter
chr17:32142200-32142290	POU5F1	ms.PO5F1_HUMAN.181489.v1	chr17:32141716-32143470	promoter
chr17:32142308-32142398	POU5F1	ms.PO5F1_HUMAN.181490.v1	chr17:32141716-32143470	promoter
chr17:32142146-32142218	CDX2	ms.CDX2_HUMAN.102242.v1	chr17:32141716-32143470	promoter
chr17:32142151-32142245	ZNF143	ms.ZN143_HUMAN.142055.v1	chr17:32141716-32143470	promoter
chr17:32142331-32142400	ZNF143	ms.ZN143_HUMAN.142056.v1	chr17:32141716-32143470	promoter
chr17:32142260-32142346	KLF6	ms.KLF6_HUMAN.25151.v1	chr17:32141716-32143470	promoter
chr17:32141471-32141543	MED12	ms.MED12_HUMAN.80317.v1	chr17:32141158-32141762	promoter
chr17:32142120-32142212	MED12	ms.MED12_HUMAN.80318.v1	chr17:32141716-32143470	promoter
chr17:32142338-32142410	MED12	ms.MED12_HUMAN.80319.v1	chr17:32141716-32143470	promoter
chr17:32142295-32142371	EGR2	ms.EGR2_HUMAN.49579.v1	chr17:32141716-32143470	promoter
chr17:32142318-32142434	ZSCAN22	ms.ZSC22_HUMAN.12482.v1	chr17:32141716-32143470	promoter
chr17:32141476-32141538	ZBTB48	ms.TZAP_HUMAN.72730.v1	chr17:32141158-32141762	promoter
chr17:32142204-32142264	ZBTB48	ms.TZAP_HUMAN.72731.v1	chr17:32141716-32143470	promoter
chr17:32142320-32142356	ZBTB48	ms.TZAP_HUMAN.72732.v1	chr17:32141716-32143470	promoter
chr17:32142076-32142136	POU2F2	ms.PO2F2_HUMAN.19613.v1	chr17:32141716-32143470	promoter
chr17:32142352-32142412	POU2F2	ms.PO2F2_HUMAN.19614.v1	chr17:32141716-32143470	promoter
chr17:32142377-32142457	ARID3A	ms.ARI3A_HUMAN.6761.v1	chr17:32141716-32143470	promoter
chr17:32142309-32142387	ZMIZ1	ms.ZMIZ1_HUMAN.3840.v1	chr17:32141716-32143470	promoter
chr17:32142166-32142258	AFF1	ms.AFF1_HUMAN.24419.v1	chr17:32141716-32143470	promoter
chr17:32142130-32142224	NANOG	ms.NANOG_HUMAN.69687.v1	chr17:32141716-32143470	promoter
chr17:32142319-32142413	NANOG	ms.NANOG_HUMAN.69688.v1	chr17:32141716-32143470	promoter
chr17:32142285-32142387	AFF4	ms.AFF4_HUMAN.30584.v1	chr17:32141716-32143470	promoter
chr17:32141473-32141546	CDK8	ms.CDK8_HUMAN.92713.v1	chr17:32141158-32141762	promoter
chr17:32141847-32141925	CDK8	ms.CDK8_HUMAN.92714.v1	chr17:32141716-32143470	promoter
chr17:32142136-32142214	CDK8	ms.CDK8_HUMAN.92715.v1	chr17:32141716-32143470	promoter
chr17:32142289-32142351	CDK8	ms.CDK8_HUMAN.92716.v1	chr17:32141716-32143470	promoter
chr17:32142383-32142471	CDK8	ms.CDK8_HUMAN.92717.v1	chr17:32141716-32143470	promoter
chr17:32142327-32142453	ZBTB25	ms.ZBT25_HUMAN.7011.v1	chr17:32141716-32143470	promoter
chr17:32141923-32142023	PALB2	ms.PALB2_HUMAN.10558.v1	chr17:32141716-32143470	promoter
chr17:32141502-32141538	STAT3	ms.STAT3_HUMAN.139460.v1	chr17:32141158-32141762	promoter
chr17:32141842-32141938	STAT3	ms.STAT3_HUMAN.139461.v1	chr17:32141716-32143470	promoter
chr17:32142233-32142313	STAT3	ms.STAT3_HUMAN.139462.v1	chr17:32141716-32143470	promoter
chr17:32142310-32142393	STAT3	ms.STAT3_HUMAN.139463.v1	chr17:32141716-32143470	promoter
chr17:32142323-32142409	CNOT3	ms.CNOT3_HUMAN.50182.v1	chr17:32141716-32143470	promoter
chr17:32142129-32142201	NBN	ms.NBN_HUMAN.5801.v1	chr17:32141716-32143470	promoter
chr17:32142048-32142130	ATF1	ms.ATF1_HUMAN.30671.v1	chr17:32141716-32143470	promoter
chr17:32142114-32142192	ATF3	ms.ATF3_HUMAN.81007.v1	chr17:32141716-32143470	promoter
chr17:32142296-32142374	ATF3	ms.ATF3_HUMAN.81008.v1	chr17:32141716-32143470	promoter
chr17:32142021-32142105	CDK9	ms.CDK9_HUMAN.137497.v1	chr17:32141716-32143470	promoter
chr17:32142414-32142462	CDK9	ms.CDK9_HUMAN.137498.v1	chr17:32141716-32143470	promoter
chr17:32142130-32142230	KDM4A	ms.KDM4A_HUMAN.27053.v1	chr17:32141716-32143470	promoter
chr17:32141510-32141574	BRD7	ms.BRD7_HUMAN.23922.v1	chr17:32141158-32141762	promoter
chr17:32142367-32142431	MECP2	ms.MECP2_HUMAN.48003.v1	chr17:32141716-32143470	promoter
chr17:32142369-32142461	TP63	ms.P63_HUMAN.208237.v1	chr17:32141716-32143470	promoter
chr17:32142370-32142442	SATB1	ms.SATB1_HUMAN.61490.v1	chr17:32141716-32143470	promoter
chr17:32142426-32142508	ARNT	ms.ARNT_HUMAN.90931.v1	chr17:32141716-32143470	promoter
chr17:32142030-32142092	PDX1	ms.PDX1_HUMAN.58222.v1	chr17:32141716-32143470	promoter
chr17:32142350-32142404	HCFC1	ms.HCFC1_HUMAN.9489.v1	chr17:32141716-32143470	promoter
chr17:32142368-32142468	HIF3A	ms.HIF3A_HUMAN.17703.v1	chr17:32141716-32143470	promoter
chr17:32142403-32142465	DMC1	ms.DMC1_HUMAN.13775.v1	chr17:32141716-32143470	promoter
chr17:32142112-32142186	TCF3	ms.TFE2_HUMAN.53380.v1	chr17:32141716-32143470	promoter
chr17:32142338-32142412	TCF3	ms.TFE2_HUMAN.53381.v1	chr17:32141716-32143470	promoter
chr17:32142351-32142421	SMAD4	ms.SMAD4_HUMAN.48330.v1	chr17:32141716-32143470	promoter
chr17:32142450-32142504	SMAD4	ms.SMAD4_HUMAN.48331.v1	chr17:32141716-32143470	promoter
chr17:32142167-32142191	E2F3	ms.E2F3_HUMAN.3729.v1	chr17:32141716-32143470	promoter
chr17:32142428-32142506	KDM5D	ms.KDM5D_HUMAN.3378.v1	chr17:32141716-32143470	promoter
chr17:32142208-32142308	MYB	ms.MYB_HUMAN.79363.v1	chr17:32141716-32143470	promoter
chr17:32142345-32142425	MYB	ms.MYB_HUMAN.79364.v1	chr17:32141716-32143470	promoter
chr17:32142405-32142481	MYB	ms.MYB_HUMAN.79365.v1	chr17:32141716-32143470	promoter
chr17:32142199-32142287	MYBL2	ms.MYBB_HUMAN.11250.v1	chr17:32141716-32143470	promoter
chr17:32142134-32142226	CDK12	ms.CDK12_HUMAN.10267.v1	chr17:32141716-32143470	promoter
chr17:32142270-32142342	BATF	ms.BATF_HUMAN.31049.v1	chr17:32141716-32143470	promoter
chr17:32142371-32142421	BATF	ms.BATF_HUMAN.31050.v1	chr17:32141716-32143470	promoter
chr17:32142017-32142117	KDM2B	ms.KDM2B_HUMAN.47805.v1	chr17:32141716-32143470	promoter
chr17:32142278-32142368	KDM2B	ms.KDM2B_HUMAN.47806.v1	chr17:32141716-32143470	promoter
chr17:32141529-32141613	ERG	ms.ERG_HUMAN.328165.v1	chr17:32141158-32141762	promoter
chr17:32141951-32142045	ERG	ms.ERG_HUMAN.328166.v1	chr17:32141716-32143470	promoter
chr17:32142164-32142258	ERG	ms.ERG_HUMAN.328167.v1	chr17:32141716-32143470	promoter
chr17:32142348-32142412	ERG	ms.ERG_HUMAN.328168.v1	chr17:32141716-32143470	promoter
chr17:32142173-32142273	OTX2	ms.OTX2_HUMAN.157937.v1	chr17:32141716-32143470	promoter
chr17:32141465-32141541	GATA2	ms.GATA2_HUMAN.443148.v1	chr17:32141158-32141762	promoter
chr17:32141955-32142043	GATA2	ms.GATA2_HUMAN.443149.v1	chr17:32141716-32143470	promoter
chr17:32142174-32142262	GATA2	ms.GATA2_HUMAN.443150.v1	chr17:32141716-32143470	promoter
chr17:32142263-32142351	GATA2	ms.GATA2_HUMAN.443151.v1	chr17:32141716-32143470	promoter
chr17:32142362-32142463	GATA2	ms.GATA2_HUMAN.443152.v1	chr17:32141716-32143470	promoter
chr17:32142148-32142172	ZBTB20	ms.ZBT20_HUMAN.4535.v1	chr17:32141716-32143470	promoter
chr17:32142074-32142166	TRIM28	ms.TIF1B_HUMAN.135450.v1	chr17:32141716-32143470	promoter
chr17:32142192-32142284	TRIM28	ms.TIF1B_HUMAN.135451.v1	chr17:32141716-32143470	promoter
chr17:32142387-32142423	TRIM28	ms.TIF1B_HUMAN.135452.v1	chr17:32141716-32143470	promoter
chr17:32142446-32142538	TRIM28	ms.TIF1B_HUMAN.135453.v1	chr17:32141716-32143470	promoter
chr17:32142377-32142411	VEZF1	ms.VEZF1_HUMAN.32002.v1	chr17:32141716-32143470	promoter
chr17:32141483-32141523	H2AFZ	ms.H2AZ_HUMAN.89645.v1	chr17:32141158-32141762	promoter
chr17:32142025-32142060	H2AFZ	ms.H2AZ_HUMAN.89646.v1	chr17:32141716-32143470	promoter
chr17:32142098-32142186	PAX5	ms.PAX5_HUMAN.55846.v1	chr17:32141716-32143470	promoter
chr17:32142235-32142331	PAX5	ms.PAX5_HUMAN.55847.v1	chr17:32141716-32143470	promoter
chr17:32142358-32142414	PAX5	ms.PAX5_HUMAN.55848.v1	chr17:32141716-32143470	promoter
chr17:32142433-32142521	PAX5	ms.PAX5_HUMAN.55849.v1	chr17:32141716-32143470	promoter
chr17:32142339-32142423	POU3F2	ms.PO3F2_HUMAN.7543.v1	chr17:32141716-32143470	promoter
chr17:32142189-32142281	GATA3	ms.GATA3_HUMAN.189658.v1	chr17:32141716-32143470	promoter
chr17:32142315-32142396	GATA3	ms.GATA3_HUMAN.189659.v1	chr17:32141716-32143470	promoter
chr17:32142310-32142412	TRIM24	ms.TIF1A_HUMAN.53181.v1	chr17:32141716-32143470	promoter
chr17:32142117-32142200	E2F6	ms.E2F6_HUMAN.36762.v1	chr17:32141716-32143470	promoter
chr17:32142252-32142311	E2F6	ms.E2F6_HUMAN.36763.v1	chr17:32141716-32143470	promoter
chr17:32142353-32142397	E2F6	ms.E2F6_HUMAN.36764.v1	chr17:32141716-32143470	promoter
chr17:32141556-32141601	AR	ms.ANDR_HUMAN.1037065.v1	chr17:32141158-32141762	promoter
chr17:32141695-32141785	AR	ms.ANDR_HUMAN.1037066.v1
chr17:32141862-32141990	AR	ms.ANDR_HUMAN.1037067.v1	chr17:32141716-32143470	promoter
chr17:32142102-32142123	AR	ms.ANDR_HUMAN.1037068.v1	chr17:32141716-32143470	promoter
chr17:32142392-32142449	AR	ms.ANDR_HUMAN.1037069.v1	chr17:32141716-32143470	promoter
chr17:32142281-32142375	RARA	ms.RARA_HUMAN.86137.v1	chr17:32141716-32143470	promoter
chr17:32142195-32142341	ZBTB8A	ms.ZBT8A_HUMAN.5272.v1	chr17:32141716-32143470	promoter
chr17:32142254-32142334	RELB	ms.RELB_HUMAN.48531.v1	chr17:32141716-32143470	promoter
chr17:32142138-32142205	GLIS1	ms.GLIS1_HUMAN.46783.v1	chr17:32141716-32143470	promoter
chr17:32141978-32142066	ME3	ms.MAON_HUMAN.70227.v1	chr17:32141716-32143470	promoter
chr17:32142239-32142287	ME3	ms.MAON_HUMAN.70228.v1	chr17:32141716-32143470	promoter
chr17:32142122-32142172	HEY1	ms.HEY1_HUMAN.30538.v1	chr17:32141716-32143470	promoter
chr17:32142269-32142377	HEY1	ms.HEY1_HUMAN.30539.v1	chr17:32141716-32143470	promoter
chr17:32141953-32142027	GATA1	ms.GATA1_HUMAN.123754.v1	chr17:32141716-32143470	promoter
chr17:32142216-32142276	GATA1	ms.GATA1_HUMAN.123755.v1	chr17:32141716-32143470	promoter
chr17:32142348-32142422	GATA1	ms.GATA1_HUMAN.123756.v1	chr17:32141716-32143470	promoter
chr17:32142323-32142421	ZNF792	ms.ZN792_HUMAN.8307.v1	chr17:32141716-32143470	promoter
chr17:32142399-32142483	TCF7L2	ms.TF7L2_HUMAN.75325.v1	chr17:32141716-32143470	promoter
chr17:32142128-32142231	SMARCC2	ms.SMRC2_HUMAN.9661.v1	chr17:32141716-32143470	promoter
chr17:32141908-32141992	POU2F1	ms.PO2F1_HUMAN.20472.v1	chr17:32141716-32143470	promoter
chr17:32142144-32142230	SAP30	ms.SAP30_HUMAN.32985.v1	chr17:32141716-32143470	promoter
chr17:32142314-32142404	MAF	ms.MAF_HUMAN.39817.v1	chr17:32141716-32143470	promoter
chr17:32142137-32142189	TFAP4	ms.TFAP4_HUMAN.82031.v1	chr17:32141716-32143470	promoter
chr17:32142195-32142241	TFAP4	ms.TFAP4_HUMAN.82032.v1	chr17:32141716-32143470	promoter
chr17:32142304-32142354	TFAP4	ms.TFAP4_HUMAN.82033.v1	chr17:32141716-32143470	promoter
chr17:32141480-32141564	CTCF	ms.CTCF_HUMAN.900772.v1	chr17:32141158-32141762	promoter
chr17:32141691-32141748	CTCF	ms.CTCF_HUMAN.900773.v1	chr17:32141158-32141762	promoter
chr17:32141848-32141892	CTCF	ms.CTCF_HUMAN.900774.v1	chr17:32141716-32143470	promoter
chr17:32142081-32142135	CTCF	ms.CTCF_HUMAN.900775.v1	chr17:32141716-32143470	promoter
chr17:32142359-32142385	CTCF	ms.CTCF_HUMAN.900776.v1	chr17:32141716-32143470	promoter
chr17:32141551-32141595	CEBPD	ms.CEBPD_HUMAN.20745.v1	chr17:32141158-32141762	promoter
chr17:32142436-32142536	ZIC5	ms.ZIC5_HUMAN.16949.v1	chr17:32141716-32143470	promoter
chr17:32141537-32141591	CEBPA	ms.CEBPA_HUMAN.195577.v1	chr17:32141158-32141762	promoter
chr17:32142341-32142393	CEBPA	ms.CEBPA_HUMAN.195578.v1	chr17:32141716-32143470	promoter
chr17:32142101-32142179	FOXM1	ms.FOXM1_HUMAN.74527.v1	chr17:32141716-32143470	promoter
chr17:32142320-32142380	FOXM1	ms.FOXM1_HUMAN.74528.v1	chr17:32141716-32143470	promoter
chr17:32142306-32142352	HNRNPL	ms.HNRPL_HUMAN.22494.v1	chr17:32141716-32143470	promoter
chr17:32142259-32142359	E2F1	ms.E2F1_HUMAN.124682.v1	chr17:32141716-32143470	promoter
chr17:32142414-32142488	E2F1	ms.E2F1_HUMAN.124683.v1	chr17:32141716-32143470	promoter
chr17:32142064-32142118	ZKSCAN1	ms.ZKSC1_HUMAN.11339.v1	chr17:32141716-32143470	promoter
chr17:32141471-32141543	STAT1	ms.STAT1_HUMAN.170184.v1	chr17:32141158-32141762	promoter
chr17:32142279-32142308	STAT1	ms.STAT1_HUMAN.170185.v1	chr17:32141716-32143470	promoter
chr17:32141472-32141554	JUNB	ms.JUNB_HUMAN.95816.v1	chr17:32141158-32141762	promoter
chr17:32141591-32141661	JUNB	ms.JUNB_HUMAN.95817.v1	chr17:32141158-32141762	promoter
chr17:32142118-32142188	JUNB	ms.JUNB_HUMAN.95818.v1	chr17:32141716-32143470	promoter
chr17:32142242-32142324	JUNB	ms.JUNB_HUMAN.95819.v1	chr17:32141716-32143470	promoter
chr17:32142295-32142369	STAT5A	ms.STA5A_HUMAN.111024.v1	chr17:32141716-32143470	promoter
chr17:32141515-32141585	STAT6	ms.STAT6_HUMAN.8816.v1	chr17:32141158-32141762	promoter
chr17:32142331-32142401	KLF9	ms.KLF9_HUMAN.22987.v1	chr17:32141716-32143470	promoter
chr17:32142363-32142383	HEXIM1	ms.HEXI1_HUMAN.40696.v1	chr17:32141716-32143470	promoter
chr17:32142306-32142406	HMG20B	ms.HM20B_HUMAN.3507.v1	chr17:32141716-32143470	promoter
chr17:32142339-32142391	U2AF1	ms.U2AF1_HUMAN.16480.v1	chr17:32141716-32143470	promoter
chr17:32141489-32141571	FOXA1	ms.FOXA1_HUMAN.870167.v1	chr17:32141158-32141762	promoter
chr17:32141709-32141769	FOXA1	ms.FOXA1_HUMAN.870168.v1
chr17:32141790-32141872	FOXA1	ms.FOXA1_HUMAN.870169.v1	chr17:32141716-32143470	promoter
chr17:32142153-32142213	FOXA1	ms.FOXA1_HUMAN.870170.v1	chr17:32141716-32143470	promoter
chr17:32142221-32142323	FOXA1	ms.FOXA1_HUMAN.870171.v1	chr17:32141716-32143470	promoter
chr17:32142443-32142479	FOXA1	ms.FOXA1_HUMAN.870172.v1	chr17:32141716-32143470	promoter
chr17:32142293-32142377	KAT8	ms.KAT8_HUMAN.13068.v1	chr17:32141716-32143470	promoter
chr17:32142286-32142395	TCF12	ms.HTF4_HUMAN.117330.v1	chr17:32141716-32143470	promoter
chr17:32142395-32142459	TCF12	ms.HTF4_HUMAN.117331.v1	chr17:32141716-32143470	promoter
chr17:32142186-32142270	ASH2L	ms.ASH2L_HUMAN.6844.v1	chr17:32141716-32143470	promoter
chr17:32142307-32142359	ASH2L	ms.ASH2L_HUMAN.6845.v1	chr17:32141716-32143470	promoter
chr17:32142438-32142524	JDP2	ms.JDP2_HUMAN.1208.v1	chr17:32141716-32143470	promoter
chr17:32142286-32142364	MTA3	ms.MTA3_HUMAN.6102.v1	chr17:32141716-32143470	promoter
chr17:32142325-32142360	CCAR2	ms.CCAR2_HUMAN.13844.v1	chr17:32141716-32143470	promoter
chr17:32142307-32142317	ZFX	ms.ZFX_HUMAN.49129.v1	chr17:32141716-32143470	promoter
chr17:32142363-32142447	ZFX	ms.ZFX_HUMAN.49130.v1	chr17:32141716-32143470	promoter
chr17:32142172-32142280	HDAC3	ms.HDAC3_HUMAN.35146.v1	chr17:32141716-32143470	promoter
chr17:32142238-32142322	HDAC3	ms.HDAC3_HUMAN.35147.v1	chr17:32141716-32143470	promoter
chr17:32142331-32142395	KLF16	ms.KLF16_HUMAN.13927.v1	chr17:32141716-32143470	promoter
chr17:32141495-32141567	IKZF1	ms.IKZF1_HUMAN.99166.v1	chr17:32141158-32141762	promoter
chr17:32142103-32142175	IKZF1	ms.IKZF1_HUMAN.99167.v1	chr17:32141716-32143470	promoter
chr17:32142174-32142246	IKZF1	ms.IKZF1_HUMAN.99168.v1	chr17:32141716-32143470	promoter
chr17:32142166-32142248	MTA2	ms.MTA2_HUMAN.23760.v1	chr17:32141716-32143470	promoter
chr17:32142225-32142311	XRCC4	ms.XRCC4_HUMAN.8272.v1	chr17:32141716-32143470	promoter
chr17:32142136-32142236	ERCC3	ms.ERCC3_HUMAN.51449.v1	chr17:32141716-32143470	promoter
chr17:32142376-32142388	ZBTB14	ms.ZBT14_HUMAN.6648.v1	chr17:32141716-32143470	promoter
chr17:32141604-32141694	MYCN	ms.MYCN_HUMAN.268706.v1	chr17:32141158-32141762	promoter
chr17:32141943-32142033	MYCN	ms.MYCN_HUMAN.268707.v1	chr17:32141716-32143470	promoter
chr17:32142118-32142162	MYCN	ms.MYCN_HUMAN.268708.v1	chr17:32141716-32143470	promoter
chr17:32142391-32142426	MYCN	ms.MYCN_HUMAN.268709.v1	chr17:32141716-32143470	promoter
chr17:32141488-32141523	USF2	ms.USF2_HUMAN.46065.v1	chr17:32141158-32141762	promoter
chr17:32142380-32142434	USF2	ms.USF2_HUMAN.46066.v1	chr17:32141716-32143470	promoter
chr17:32142193-32142263	JMJD6	ms.JMJD6_HUMAN.22330.v1	chr17:32141716-32143470	promoter
chr17:32142265-32142351	JMJD6	ms.JMJD6_HUMAN.22331.v1	chr17:32141716-32143470	promoter
chr17:32142035-32142131	BCL6	ms.BCL6_HUMAN.63765.v1	chr17:32141716-32143470	promoter
chr17:32142358-32142436	BCL6	ms.BCL6_HUMAN.63766.v1	chr17:32141716-32143470	promoter
chr17:32141557-32141589	CEBPG	ms.CEBPG_HUMAN.36382.v1	chr17:32141158-32141762	promoter
chr17:32141493-32141525	USF1	ms.USF1_HUMAN.54802.v1	chr17:32141158-32141762	promoter
chr17:32142100-32142156	USF1	ms.USF1_HUMAN.54803.v1	chr17:32141716-32143470	promoter
chr17:32142341-32142413	USF1	ms.USF1_HUMAN.54804.v1	chr17:32141716-32143470	promoter
chr17:32142198-32142262	NFATC1	ms.NFAC1_HUMAN.31011.v1	chr17:32141716-32143470	promoter
chr17:32142359-32142443	TBX2	ms.TBX2_HUMAN.15570.v1	chr17:32141716-32143470	promoter
chr17:32141736-32141824	ZBTB40	ms.ZBT40_HUMAN.21616.v1	chr17:32141716-32143470	promoter
chr17:32142336-32142424	ZBTB40	ms.ZBT40_HUMAN.21617.v1	chr17:32141716-32143470	promoter
chr17:32142003-32142129	SMC3	ms.SMC3_HUMAN.158469.v1	chr17:32141716-32143470	promoter
chr17:32142311-32142430	SMC3	ms.SMC3_HUMAN.158470.v1	chr17:32141716-32143470	promoter
chr17:32142305-32142361	NFYA	ms.NFYA_HUMAN.96171.v1	chr17:32141716-32143470	promoter
chr17:32142222-32142300	ZIC2	ms.ZIC2_HUMAN.18018.v1	chr17:32141716-32143470	promoter
chr17:32141483-32141533	CBX2	ms.CBX2_HUMAN.21093.v1	chr17:32141158-32141762	promoter
chr17:32142396-32142528	HMGB1	ms.HMGB1_HUMAN.1583.v1	chr17:32141716-32143470	promoter
chr17:32142210-32142282	EGR1	ms.EGR1_HUMAN.42326.v1	chr17:32141716-32143470	promoter
chr17:32142342-32142414	EGR1	ms.EGR1_HUMAN.42327.v1	chr17:32141716-32143470	promoter
chr17:32142039-32142139	ATF7IP	ms.MCAF1_HUMAN.15814.v1	chr17:32141716-32143470	promoter
chr17:32142013-32142119	KDM1A	ms.KDM1A_HUMAN.197230.v1	chr17:32141716-32143470	promoter
chr17:32142179-32142261	KDM1A	ms.KDM1A_HUMAN.197231.v1	chr17:32141716-32143470	promoter
chr17:32142355-32142437	KDM1A	ms.KDM1A_HUMAN.197232.v1	chr17:32141716-32143470	promoter
chr17:32141899-32141979	NFRKB	ms.NFRKB_HUMAN.4159.v1	chr17:32141716-32143470	promoter
chr17:32142249-32142401	CCNT2	ms.CCNT2_HUMAN.6535.v1	chr17:32141716-32143470	promoter
chr17:32142279-32142367	CXXC1	ms.CXXC1_HUMAN.7521.v1	chr17:32141716-32143470	promoter
chr17:32141889-32141989	GATAD2A	ms.P66A_HUMAN.112966.v1	chr17:32141716-32143470	promoter
chr17:32142161-32142261	GATAD2A	ms.P66A_HUMAN.112967.v1	chr17:32141716-32143470	promoter
chr17:32142265-32142353	GATAD2A	ms.P66A_HUMAN.112968.v1	chr17:32141716-32143470	promoter
chr17:32142115-32142149	TBP	ms.TBP_HUMAN.109133.v1	chr17:32141716-32143470	promoter
chr17:32142352-32142438	TBP	ms.TBP_HUMAN.109134.v1	chr17:32141716-32143470	promoter
chr17:32142200-32142280	SOX4	ms.SOX4_HUMAN.34779.v1	chr17:32141716-32143470	promoter
chr17:32142346-32142361	SOX4	ms.SOX4_HUMAN.34780.v1	chr17:32141716-32143470	promoter
chr17:32142348-32142414	SIX5	ms.SIX5_HUMAN.8579.v1	chr17:32141716-32143470	promoter
chr17:32142289-32142389	HMGN3	ms.HMGN3_HUMAN.4980.v1	chr17:32141716-32143470	promoter

## Sheet: DE_RHOT1_Islet_TFs
Supplementary Data 16. Overlap between islet TFs that bind 0-1000 bp upstream of RHOT1 TSS and differentially expressed (DE) genes after silencing of FOXP1, CABLES1 or TBC1D4.
RHOT1 TFs with altered expression after siRNA silencing; Downregulated TFs
siFOXP1	siCABLES1	siTBC1D4
BHLHE40	ZBED1	SAP130
FLI1	RUNX1	FOSB
CBX3	MLXIP	TFAP2C
MLXIP	KDM6A	SOX8
FOXP1	MXI1	NKX3-1
ATF3	ETV1	ELF1
XRCC4	HEXIM1	MLXIP
	NFYA	ARID3A
		MYBL2
		ERG
		POU2F1
		STAT1
		BCL6
