# Supplementary material for: Genes with epigenetic alterations in human pancreatic islets impact mitochondrial function, insulin secretion, and type 2 diabetes
Source: Nat Commun. 2023 Dec 12;14:8040. doi: 10.1038/s41467-023-43719-9 (PMC10716521; doi:10.1038/s41467-023-43719-9)
Supplement: Supplementary file 4 — Supplementary Data 1-17 [file 41467_2023_43719_MOESM4_ESM.zip › Supplementary Data/Supplementary Data 17.xlsx]

## Sheet: Sheet1
Supplementary Data 17. Metabolomics of INS-1 β-cells transfected with siRhot1 or siNC (non-template control).
Data obtained 72h after transfection, n=7 per group, paired samples.
	INS-1 tranfected with siRhot1 vs. siNC at high (16.7 mM) glucose levels			Response to glucose (16.7mM/2.8mM) in INS-1 tranfected with siRhot1 vs. siNC			INS-1 tranfected with siRhot1 vs. siNC at basal (2.8 mM) glucose levels
	Mean siRhot/mean siNC	Sig. (2-tailed) Paired Samples T-Test	Wilcoxon Signed Ranks Test Asymp. Sig. (2-tailed)	Mean siRhot/mean siNC	Sig. (2-tailed) Paired Samples T-Test	Wilcoxon Signed Ranks Test Asymp. Sig. (2-tailed)	Mean siRhot/mean siNC	Sig. (2-tailed) Paired Samples T-Test	Wilcoxon Signed Ranks Test Asymp. Sig. (2-tailed)
009 Glycine	0.639102	0	0.018	0.854399	0.011	0.028	0.751753	0.002	0.018
017 beta-Cyanoalanine	0.624305	0	0.018	0.941611	0.592	0.31	0.685889	0.001	0.018
018 Threonine	0.547032	0	0.018	0.73916	0.002	0.018	0.754916	0.01	0.028
023 Aminomalonic acid	0.640753	0	0.018	0.909671	0.298	0.31	0.727259	0.006	0.028
029 gamma-Aminobutyric acid (GABA)	0.632235	0	0.018	0.850749	0	0.018	0.744576	0.001	0.018
031 Threonic acid	0.547431	0	0.018	0.919866	0.104	0.091	0.603208	0	0.018
035 Oxoglutaric acid	1.89894	0	0.018	1.481	0.001	0.018	1.28264	0	0.018
060 scyllo-Inositol	0.470485	0	0.018	0.840672	0.047	0.043	0.568965	0	0.018
062 myo-Inositol	0.531855	0	0.018	0.814381	0	0.018	0.655386	0	0.018
073 gamma-Aminobutyric acid	0.65382	0	0.018	0.984233	0.702	0.735	0.666568	0	0.018
074 L-Proline	0.471529	0	0.018	0.674947	0	0.018	0.697892	0	0.018
090 L-Carnitine	1.89171	0	0.018	0.96774	0.25	0.237	1.95769	0	0.018
091 L-Acetylcarnitine	2.7473	0	0.018	1.05106	0.233	0.237	2.62675	0	0.018
092 Propionylcarnitine	1.92507	0	0.018	0.922227	0.077	0.063	2.10355	0	0.018
110 Butyrylcarnitine / Isobutyryl-L-carnitine	1.75949	0	0.018	0.727332	0	0.018	2.4346	0	0.018
120 LysoPC(20:0/0:0)	0.692719	0	0.018	0.901705	0.215	0.128	0.78884	0.005	0.018
143 LysoPC(0:0/14:0)	0.859094	0	0.018	0.890122	0.098	0.091	0.989491	0.881	0.612
168 O-ACETYLCARNITINE	2.75093	0	0.018	1.05232	0.187	0.237	2.61781	0	0.018
172 DEOXYCARNITINE	2.05708	0	0.018	0.984952	0.546	0.31	2.09978	0	0.018
177 Guanosine	1.72525	0	0.018	1.1199	0.003	0.018	1.55149	0.001	0.018
179 Succinyladenosine	0.535199	0	0.018	0.912177	0.208	0.128	0.591087	0	0.018
224 INOSINE-MONOPHOSPHATE	0.471872	0	0.018	1.03201	0.718	0.735	0.470285	0	0.018
228 XANTHOSINE	0.322352	0	0.018	0.879704	0.379	0.31	0.334569	0	0.018
239 N-acetyl-aspartic acid	0.627378	0	0.018	0.849671	0.017	0.028	0.738127	0.002	0.018
259 Threonic acid.	0.611706	0	0.018	0.92211	0.074	0.063	0.669167	0	0.018
008 Proline	0.455412	0.001	0.018	0.707365	0.012	0.028	0.636484	0.007	0.028
098 2-Octenoylcarnitine	1.95119	0.001	0.018	1.37351	0.024	0.018	1.45882	0.006	0.028
099 L-Octanoylcarnitine	2.11015	0.001	0.018	1.08088	0.266	0.237	1.94992	0	0.018
256 L-Aspartic acid	0.732291	0.001	0.018	0.945815	0.207	0.176	0.773272	0	0.018
262 Gluconic acid	1.43011	0.001	0.018	0.995712	0.939	0.499	1.44141	0	0.018
264 Oxoglutaric acid.	1.944	0.001	0.018	1.37959	0.039	0.028	1.44488	0.002	0.018
266 Inosine	1.52309	0.001	0.018	1.28168	0.058	0.028	1.23851	0.096	0.128
267 Cytidine	1.20775	0.001	0.018	1.08299	0.122	0.043	1.12331	0.029	0.028
270 Cyclic AMP	0.821002	0.001	0.018	0.911048	0.114	0.128	0.912915	0.127	0.176
028 Aspartic acid.	0.718872	0.002	0.018	0.845394	0.015	0.028	0.858851	0.081	0.128
037 Hypotaurine	0.793271	0.002	0.018	0.918948	0.354	0.31	0.901118	0.302	0.237
095 Hexanoylcarnitine	1.8064	0.002	0.018	0.93051	0.255	0.31	1.94311	0.001	0.018
155 LysoPE(18:0/0:0)	0.782745	0.002	0.018	0.910485	0.15	0.128	0.868174	0.02	0.018
191 Succinic acid.	1.2327	0.002	0.018	0.967735	0.449	0.398	1.2862	0.006	0.018
251 2-Hydroxyadipic acid / 3-Hydroxyadipic acid / 3-Hydroxymethylglutaric acid	0.663692	0.002	0.018	1.00305	0.975	0.735	0.675298	0.002	0.018
024 Malic acid	1.54886	0.003	0.018	1.17425	0.067	0.091	1.32405	0.002	0.018
094 Isovalerylcarnitine	1.39032	0.003	0.018	0.984244	0.775	0.499	1.41603	0	0.018
146 LysoPE(O-18:0/0:0)	0.885797	0.003	0.018	0.958767	0.568	0.398	0.94865	0.46	0.499
159 LysoPE(0:0/18:2(9Z,12Z))	0.761786	0.003	0.018	0.879608	0.279	0.237	0.947198	0.736	0.398
240 Methylmalonic acid	1.24016	0.003	0.018	0.962817	0.429	0.398	1.30079	0.005	0.018
248 3-(3-Hydroxyphenyl)-3-hydroxypropanoic acid / 4-Hydroxyphenyllactic acid	0.727215	0.003	0.018	1.26772	0.3	0.31	0.687652	0.038	0.043
021 beta-Alanine	0.676863	0.004	0.028	0.841884	0.077	0.091	0.809526	0.025	0.063
242 Fumaric acid.	1.55734	0.004	0.018	1.20606	0.157	0.237	1.33568	0.013	0.018
273 N-Acetylaspartylglutamic acid	0.805336	0.004	0.018	0.869121	0.025	0.043	0.936472	0.32	0.176
153 LysoPE(18:2(9Z,12Z)/0:0)	0.825484	0.005	0.018	0.928958	0.315	0.176	0.900049	0.048	0.063
154 LysoPE(18:1(9Z)/0:0)	0.795115	0.005	0.028	0.896785	0.193	0.176	0.906487	0.168	0.176
226 THYMIDINE-MONOPHOSPHATE	0.811624	0.005	0.018	0.991166	0.892	0.866	0.837832	0.051	0.063
014 Fumaric acid	1.30204	0.007	0.018	1.16434	0.065	0.043	1.12576	0.034	0.043
075 L-Valine	1.14443	0.008	0.018	1.01832	0.654	0.612	1.12796	0.007	0.018
181 Niacinamide.	1.18758	0.009	0.018	0.968289	0.811	0.735	1.35048	0.087	0.091
004 Alanine	0.62344	0.01	0.028	1.07133	0.88	0.398	1.13648	0.748	0.612
043 Glycerol 3-phosphate	1.19774	0.01	0.018	0.964702	0.288	0.398	1.25365	0.019	0.028
072 beta-Alanine.	0.918081	0.01	0.018	1.02971	0.569	0.612	0.900455	0.034	0.063
119 LysoPC(20:1(11Z)/0:0)	0.841303	0.012	0.028	0.850646	0.07	0.091	1.0051	0.906	0.499
133 LysoPC(0:0/20:3)	0.911596	0.013	0.018	0.928224	0.208	0.237	0.993274	0.871	0.866
161 LysoPE(0:0/18:0)	0.88681	0.013	0.028	0.930815	0.253	0.237	0.970432	0.663	0.499
068 Arachidic acid	0.759096	0.014	0.018	0.914993	0.339	0.31	0.862151	0.182	0.237
015 Serine	0.682742	0.015	0.018	0.718098	0.016	0.018	0.944228	0.446	0.398
116 LysoPC(20:5(5Z,8Z,11Z,14Z,17Z)/0:0)	0.942193	0.016	0.018	0.950806	0.449	0.31	1.0118	0.846	0.866
121 LysoPC(18:2(9Z,12Z)/0:0)	0.914697	0.016	0.028	0.903627	0.08	0.128	1.02176	0.58	0.612
042 beta-Glycerophosphoric acid	1.15016	0.017	0.018	0.998304	0.954	1	1.15603	0.018	0.043
197 Hydroxyoctanoic acid	1.31468	0.017	0.028	1.13722	0.139	0.176	1.15981	0.01	0.018
136 LysoPC(0:0/18:2(9Z,12Z))	0.914195	0.018	0.043	0.910702	0.076	0.176	1.0168	0.774	1
020 Aspartic acid	0.749298	0.019	0.043	0.916293	0.163	0.128	0.809188	0.008	0.018
128 LysoPC(14:0/0:0)	0.886352	0.019	0.028	0.872566	0.022	0.043	1.02292	0.606	0.499
196 Malic acid.	1.36621	0.019	0.018	0.765809	0.031	0.043	2.0098	0.04	0.018
019 2-Methylglutaric acid	1.2141	0.02	0.028	0.972762	0.73	0.499	1.2954	0.05	0.063
096 3-Hydroxyisovalerylcarnitine	1.18463	0.021	0.028	1.03454	0.525	0.499	1.15202	0.024	0.043
113 LysoPC(O-16:0/0:0)	0.820201	0.021	0.028	0.888252	0.088	0.091	0.927534	0.191	0.176
160 LysoPE(0:0/18:1(9Z))	0.814373	0.022	0.028	0.926404	0.555	0.612	0.952779	0.73	0.499
269 Uridine 5'-monophosphate	0.929189	0.022	0.043	1.10788	0.053	0.063	0.843485	0.001	0.018
134 LysoPC(0:0/20:1)	0.897746	0.023	0.028	0.886118	0.075	0.063	1.02234	0.493	0.499
223 BETA-NICOTINAMIDE ADENINE DINUCLEOTIDE	1.1425	0.024	0.043	0.935592	0.089	0.091	1.22203	0.001	0.018
032 Creatinine	1.26727	0.025	0.018	1.12723	0.347	0.499	1.18516	0.167	0.176
078 Creatine	1.15502	0.026	0.063	1.24034	0.028	0.018	0.944665	0.284	0.398
156 LysoPE(16:0/0:0)	0.894279	0.028	0.018	0.912045	0.08	0.063	0.984056	0.54	0.499
178 5'-Methylthioadenosine	0.799763	0.028	0.028	0.849349	0.361	0.237	1.2221	0.502	0.866
137 LysoPC(0:0/18:1(9Z))	0.891325	0.035	0.063	0.783266	0.075	0.063	1.36998	0.287	0.499
261 Hexose	0.881721	0.035	0.043	0.988942	0.844	0.735	0.901596	0.083	0.063
025 Niacinamide	1.15779	0.04	0.018	0.888794	0.127	0.128	1.32728	0.006	0.018
057 MG(18:0/0:0/0:0)	1.52109	0.044	0.091	1.18113	0.548	0.866	1.58338	0.13	0.176
272 Guanosine monophosphate	0.767211	0.044	0.091	1.07091	0.484	0.612	0.707419	0	0.018
126 LysoPC(16:0/0:0)	0.888367	0.047	0.063	0.862773	0.002	0.018	1.03042	0.507	0.499
101 Dodecanoylcarnitine	1.1757	0.049	0.028	0.774892	0.003	0.028	1.52158	0	0.018
081 4-Guanidinobutanoic acid	1.12121	0.05	0.063	0.942649	0.117	0.063	1.19256	0.006	0.028
174 TRIGONELLINE	1.16721	0.05	0.063	0.961627	0.373	1	1.22231	0.026	0.043
103 9-Hexadecenoylcarnitine	1.12576	0.228	0.176	0.608298	0	0.018	1.86323	0	0.018
102 Tetradecanoylcarnitine	0.986422	0.812	0.612	0.648802	0	0.018	1.5255	0	0.018
104 L-Palmitoylcarnitine	1.04716	0.454	0.866	0.805093	0.001	0.018	1.30948	0.005	0.028
106 Oleoylcarnitine	1.03293	0.706	0.612	0.733069	0.002	0.018	1.41741	0.002	0.018
109 (11Z)-Eicoseneoylcarnitine	1.00904	0.943	0.735	0.775696	0.002	0.018	1.28388	0.026	0.018
105 Linoleylcarnitine	1.12462	0.338	0.398	0.752278	0.005	0.018	1.48169	0	0.018
027 Pyroglutamic acid	0.952283	0.182	0.237	0.870356	0.007	0.018	1.10901	0.185	0.237
047 Uridine	0.961975	0.224	0.237	0.89806	0.007	0.018	1.07863	0.191	0.237
124 LysoPC(17:0/0:0)	0.925338	0.146	0.128	0.871435	0.01	0.028	1.06387	0.144	0.091
138 LysoPC(0:0/18:0)	0.924805	0.086	0.128	0.894375	0.011	0.018	1.03503	0.269	0.176
170 SEROTONIN	1.18046	0.13	0.128	0.788134	0.013	0.063	1.52791	0.01	0.018
141 LysoPC(0:0/16:0)	0.972675	0.432	0.499	0.862682	0.016	0.028	1.13596	0.015	0.028
123 LysoPC(18:0/0:0)	0.904059	0.069	0.091	0.877939	0.031	0.028	1.03784	0.474	0.31
235 N-Acetylserine	1.00062	0.982	0.612	0.925718	0.031	0.018	1.08304	0.012	0.018
233 PHOSPHOENOLPYRUVATE	0.99058	0.908	0.735	0.834023	0.033	0.043	1.2005	0.047	0.063
100 Decanoylcarnitine	1.2042	0.133	0.018	0.896506	0.035	0.028	1.34436	0.019	0.018
173 UROCANATE	1.64361	0.119	0.128	2.46129	0.04	0.063	0.754672	0.021	0.028
198 3-Hydroxyoctanoic acid	1.02695	0.811	1	0.900626	0.044	0.063	1.13306	0.232	0.237
130 LysoPC(0:0/22:5)	0.961829	0.175	0.237	0.910899	0.05	0.028	1.0688	0.289	0.237
227 N-ACETYLNEURAMINATE	1.07093	0.439	0.499	0.874369	0.056	0.091	1.22155	0.005	0.018
079 L-Isoleucine	0.808132	0.07	0.018	1.01695	0.89	0.499	0.802236	0.005	0.018
217 Docosahexaenoic acid	1.19799	0.057	0.043	0.949102	0.485	0.398	1.27567	0.008	0.028
167 PHOSPHOCREATINE	1.16627	0.055	0.018	0.948347	0.168	0.237	1.23233	0.01	0.018
238 Phenyllactic acid	1.06907	0.539	0.499	0.897059	0.256	0.31	1.19515	0.013	0.018
083 L-Methionine	0.863197	0.069	0.091	0.952596	0.496	0.499	0.906747	0.022	0.028
225 AICAR	0.708001	0.097	0.091	1.05554	0.73	0.612	0.668534	0.023	0.043
148 LysoPE(22:6(4Z,7Z,10Z,13Z,16Z,19Z)/0:0)	1.11873	0.105	0.063	0.913696	0.234	0.237	1.25044	0.026	0.043
111 Valerylcarnitine / Isovalerylcarnitine	1.19981	0.069	0.063	0.853012	0.136	0.091	1.46682	0.029	0.018
080 L-Leucine	0.826719	0.071	0.018	0.966105	0.712	0.866	0.858895	0.03	0.043
152 LysoPE(20:4(5Z,8Z,11Z,14Z)/0:0)	1.11309	0.131	0.128	0.911495	0.236	0.31	1.24877	0.034	0.028
151 LysoPE(20:5(5Z,8Z,11Z,14Z,17Z)/0:0)	1.0568	0.336	0.398	0.918706	0.231	0.237	1.16741	0.038	0.063
192 3-Hydroxyisovaleric acid	1.0153	0.874	0.866	0.911377	0.197	0.237	1.1048	0.041	0.043
145 LysoPE(P-16:0/0:0)	1.07193	0.073	0.176	0.943292	0.277	0.237	1.1526	0.047	0.063
127 LysoPC(15:0/0:0)	0.974982	0.633	0.499	0.92377	0.164	0.237	1.0568	0.054	0.063
149 LysoPE(22:5(4Z,7Z,10Z,13Z,16Z)/0:0)	1.04155	0.412	0.612	0.93413	0.334	0.398	1.13119	0.06	0.063
194 2-Hydroxycaproic acid	1.04491	0.732	0.612	0.901069	0.52	0.398	1.20987	0.064	0.063
108 Icosa-8,11,14-trienoylcarnitine	15.2071	0.371	0.237	33.7268	0.365	0.237	1.6464	0.066	0.063
229 URIDINE..	0.973649	0.606	0.612	1.12563	0.064	0.091	0.876012	0.068	0.176
131 LysoPC(0:0/20:5)	1.01142	0.847	0.866	0.922845	0.344	0.398	1.11696	0.073	0.091
258 Salicylic acid	1.26019	0.062	0.063	1.04676	0.57	0.499	1.22298	0.073	0.063
036 RI 1588 M/z 223	0.983385	0.912	0.866	0.7717	0.079	0.091	1.30534	0.074	0.063
183 Methylguanosine	1.21336	0.115	0.063	0.98921	0.869	1	1.24389	0.075	0.063
069 Alpha-Lactose	1.35276	0.392	0.499	6.57729	0.13	0.091	0.5835	0.077	0.063
199 Suberic acid	1.09326	0.305	0.31	0.98812	0.877	0.866	1.1124	0.087	0.043
085 Citrulline	1.24195	0.448	0.398	2.50937	0.078	0.063	0.618475	0.088	0.176
058 Glucose.	1.12106	0.766	0.735	1.19688	0.766	0.499	1.54902	0.096	0.091
254 L-Serine	0.984021	0.608	0.612	1.02603	0.408	0.499	0.960096	0.098	0.128
180 Hypoxanthine	1.36506	0.267	0.31	2.46614	0.132	0.063	0.723222	0.1	0.091
257 4-Hydroxybenzoic acid	1.07176	0.24	0.176	0.927656	0.492	0.31	1.21669	0.104	0.128
171 SPERMIDINE	1.05311	0.361	0.398	1.32398	0.104	0.091	0.85156	0.107	0.128
087 Asymmetric dimethylarginine	0.885056	0.138	0.176	0.933642	0.286	0.499	0.945138	0.114	0.091
182 Oleamide	1.07545	0.773	0.866	1.07709	0.848	0.735	1.54324	0.114	0.091
230 N-FORMYL-L-METHIONINE	0.860239	0.074	0.091	0.999053	0.993	0.612	0.887459	0.116	0.091
165 LysoPE(0:0/22:4(7Z,10Z,13Z,16Z))	1.04097	0.342	0.176	0.965396	0.476	0.31	1.08682	0.121	0.091
203 Citric acid.	1.01096	0.905	1	0.86492	0.1	0.128	1.1956	0.127	0.091
249 2-Hydroxyisocaproic acid	0.977338	0.804	0.398	0.887018	0.163	0.237	1.10946	0.131	0.237
071 Cholesterol	0.88589	0.082	0.128	1.11812	0.334	0.398	0.837861	0.135	0.176
201 2-Hydroxydecanoate	1.05379	0.637	0.735	0.957121	0.773	0.866	1.16214	0.141	0.091
056 NA05 sugar derivative	1.10704	0.532	0.735	1.01459	0.947	0.612	1.18479	0.142	0.128
046 Citric acid	1.06492	0.393	0.398	0.913351	0.329	0.31	1.21563	0.145	0.176
158 LysoPE(0:0/20:4(5Z,8Z,11Z,14Z))	1.1367	0.085	0.091	0.926787	0.508	0.398	1.35556	0.151	0.128
220 Hydroxymyristic acid	1.0692	0.335	0.398	1.0045	0.92	0.735	1.06279	0.154	0.128
125 LysoPC(16:1(9Z)/0:0)	0.979096	0.516	0.499	0.91404	0.213	0.176	1.09118	0.158	0.128
216 2-Methylglutaric acid / Methylglutaric acid	1.08086	0.441	0.499	0.979299	0.824	0.612	1.11777	0.163	0.128
244 Adipic acid.	1.08632	0.396	0.398	0.991207	0.926	0.612	1.11151	0.168	0.128
243 Alpha-ketoisovaleric acid	1.03244	0.768	1	0.940116	0.693	0.612	1.16453	0.169	0.237
144 LysoPE(P-18:0/0:0)	0.967885	0.453	0.31	0.908906	0.267	0.237	1.0909	0.17	0.091
190 Glyceric acid	1.07474	0.542	1	0.942247	0.457	0.499	1.15553	0.173	0.128
048 Uridine.	0.973024	0.687	0.735	0.873853	0.053	0.043	1.12562	0.174	0.128
007 Isoleucine	0.840068	0.189	0.128	1.05756	0.476	0.499	0.820526	0.175	0.176
164 LysoPE(0:0/22:6(4Z,7Z,10Z,13Z,16Z,19Z))	1.15096	0.093	0.063	0.944795	0.621	0.866	1.35548	0.175	0.237
163 LysoPE(0:0/22:5(7Z,10Z,13Z,16Z,19Z))	1.1044	0.175	0.176	0.960318	0.737	1	1.24266	0.175	0.128
188 Phenylalanylisoleucine	0.998588	0.979	0.866	0.889821	0.206	0.237	1.1652	0.177	0.237
122 LysoPC(18:1(9Z)/0:0)	0.948325	0.123	0.176	0.89541	0.092	0.063	1.07276	0.18	0.176
012 Lumichrome	0.906463	0.273	0.499	0.968455	0.666	0.612	0.934543	0.183	0.176
005 Phosphate	1.02803	0.66	0.612	0.949645	0.298	0.31	1.08971	0.19	0.176
255 Taurine	0.936625	0.137	0.176	1.02131	0.602	0.735	0.925284	0.19	0.128
185 Isoleucyl-Leucine	1.03404	0.823	0.866	0.854395	0.226	0.31	1.29424	0.193	0.237
147 LysoPE(O-16:0/0:0)	0.986723	0.698	0.866	1.04618	0.455	0.735	0.951784	0.196	0.176
010 Succinic acid	1.06772	0.319	0.176	1.00615	0.944	0.866	1.07992	0.196	0.237
263 2-Oxovaleric acid	1.04907	0.662	0.866	0.968563	0.836	0.866	1.14145	0.203	0.237
234 PTERIN	0.941771	0.407	0.31	1.0887	0.494	0.866	0.90188	0.206	0.091
053 RI 1883 M/z 174	1.06771	0.515	0.866	1.22692	0.14	0.176	0.899047	0.211	0.237
140 LysoPC(0:0/16:1)	0.957772	0.225	0.31	0.894102	0.053	0.063	1.08534	0.218	0.128
276 Sphingosine 1-phosphate	1.07699	0.19	0.237	1.02737	0.468	0.499	1.04832	0.226	0.176
247 3-(4-hydroxyphenyl)propanoic acid	1.11376	0.561	0.612	0.949521	0.672	0.499	1.18699	0.226	0.128
253 N-Lauroylglycine	1.02797	0.809	1	1.08086	0.395	0.398	0.940222	0.236	0.176
039 Glutamic acid	1.04347	0.589	0.612	0.98746	0.95	0.237	1.18813	0.255	0.398
157 LysoPE(0:0/20:5(5Z,8Z,11Z,14Z,17Z))	1.02737	0.667	0.735	0.913039	0.301	0.499	1.1945	0.259	0.176
076 Pyroglutamic acid..	0.986385	0.911	1	0.915666	0.563	0.612	1.15396	0.26	0.398
162 LysoPE(0:0/16:0)	1.07003	0.263	0.237	1.01392	0.831	1	1.06851	0.282	0.398
271 Adenosine monophosphate	0.985925	0.583	0.612	1.06597	0.228	0.176	0.937614	0.293	0.237
218 Pimelic acid / 3-Methyladipic acid	1.07886	0.444	0.612	0.99471	0.95	0.735	1.09648	0.294	0.499
044 Phosphoethanolamine	0.977271	0.656	0.866	0.91183	0.092	0.091	1.08569	0.295	0.398
088 L-Tryptophan	1.07074	0.603	0.237	1.03569	0.87	0.735	1.13061	0.298	0.237
222 FAD	0.966548	0.579	0.735	0.92022	0.36	0.31	1.07438	0.304	0.31
026 Adipic acid	1.05251	0.744	1	1.18551	0.238	0.176	0.907708	0.305	0.237
204 Dodecanoic acid.	1.15381	0.551	0.866	1.08674	0.739	0.866	1.11671	0.326	0.31
011 Methylbutanethioic acid	1.04864	0.704	0.735	0.944881	0.541	0.735	1.12157	0.33	0.31
006 Pyrophosphate	0.908432	0.452	0.499	0.849052	0.346	0.499	1.22226	0.337	0.398
065 Elaidic acid	0.985796	0.83	0.735	1.07768	0.269	0.398	0.928938	0.338	0.398
175 PHOSPHORYLCHOLINE	1.12041	0.678	1	1.50485	0.364	0.612	0.84232	0.34	0.31
186 gamma-Glutamylisoleucine	0.883079	0.407	0.398	0.812706	0.295	0.237	1.32492	0.341	0.398
132 LysoPC(0:0/20:4)	1.00362	0.944	1	0.943155	0.436	0.31	1.09574	0.342	0.398
184 Isoleucyl-Isoleucine	0.963958	0.764	0.735	0.88843	0.367	0.398	1.12718	0.348	0.31
117 LysoPC(20:4(5Z,8Z,11Z,14Z)/0:0)	1.01132	0.736	0.612	0.978789	0.787	0.735	1.05666	0.349	0.398
040 Dodecanoic acid	0.924257	0.437	0.499	0.862505	0.136	0.176	1.09129	0.36	0.237
195 delta-Hexanolactone	1.15168	0.272	0.176	1.06808	0.599	0.735	1.10435	0.363	0.499
210 3-Hydroxytetradecanoic acid	1.04674	0.61	0.735	0.982907	0.729	0.398	1.06121	0.367	0.398
237 Quinic acid	18.3178	0.353	0.31	5.96932	0.056	0.091	16.2818	0.369	0.499
089 Sphingosine	1.12633	0.114	0.128	1.07888	0.452	0.398	1.07303	0.371	0.499
274 Oxidized glutathione	1.16606	0.113	0.091	1.15861	0.471	0.499	1.12803	0.372	0.31
129 LysoPC(0:0/22:6)	0.944961	0.204	0.237	0.923565	0.096	0.063	1.02519	0.378	0.31
150 LysoPE(22:4(7Z,10Z,13Z,16Z)/0:0)	1.01121	0.794	0.866	0.982906	0.703	0.612	1.03392	0.395	0.31
252 2-Hydroxy-3-methylvaleric acid	1.1348	0.296	0.176	1.06447	0.604	0.612	1.09044	0.399	0.499
084 L-Phenylalanine	0.932966	0.589	0.735	0.987508	0.925	0.735	0.953302	0.408	0.499
231 BENZOATE	1.07615	0.182	0.128	1.03295	0.607	0.31	1.06101	0.412	0.499
061 Palmitic acid	0.998619	0.984	0.866	1.12643	0.196	0.176	0.920432	0.419	0.499
086 L-Tyrosine	0.959937	0.754	0.499	1.05141	0.761	1	0.94119	0.425	0.499
214 2-Hydroxystearic acid	1.05299	0.644	0.735	1.11747	0.277	0.31	0.94642	0.437	0.735
033 Cysteine	1.18759	0.76	0.237	0.761913	0.129	0.237	1.64886	0.448	0.735
209 1,11-Undecanedicarboxylic acid	0.953908	0.252	0.237	1.00394	0.949	0.499	0.962439	0.457	0.612
236 N-Acetylalanine	0.903809	0.165	0.176	0.963792	0.651	0.499	0.952965	0.46	0.398
052 NA03 sugar derivative	1.00389	0.954	1	0.963204	0.557	0.398	1.05335	0.48	0.499
001 Lactic acid	1.1839	0.087	0.128	1.1705	0.289	0.499	1.05612	0.494	0.499
219 Hydroxycaproic acid	1.18104	0.205	0.176	1.12194	0.371	0.31	1.07769	0.495	0.866
013 Uracil	0.934131	0.431	0.398	0.907317	0.334	0.31	1.0497	0.525	0.735
059 NA06 sugar derivative	1.14602	0.544	0.612	1.25019	0.509	0.866	1.09584	0.53	0.499
077 N-Acetyl-beta-alanine	1.18474	0.687	0.31	1.59589	0.291	0.499	0.893315	0.531	0.398
202 3-Hydroxycapric acid	1.18633	0.114	0.128	1.14774	0.126	0.128	1.03543	0.548	0.499
139 LysoPC(0:0/17:0)	0.949372	0.188	0.128	0.935858	0.213	0.237	1.02147	0.551	0.31
215 12-Hydroxystearic acid	1.00837	0.795	0.866	0.992938	0.829	1	1.01859	0.555	0.499
246 3-Hydroxybutyric acid	0.998115	0.964	0.866	0.985621	0.863	0.866	1.04277	0.555	0.499
166 S-ADENOSYLHOMOCYSTEINE	0.857529	0.318	0.237	0.872646	0.43	0.31	1.17502	0.557	0.866
093 Tiglylcarnitine	0.99254	0.92	0.499	0.963531	0.633	0.398	1.06043	0.561	0.735
112 LysoPC(P-18:0/0:0)	0.954417	0.312	0.237	1.00735	0.931	0.499	0.967752	0.568	0.735
030 Pyroglutamic acid.	0.921751	0.218	0.237	0.896384	0.061	0.063	1.03596	0.573	0.499
016 Pelargonic acid	1.00987	0.867	0.735	0.981569	0.72	0.612	1.04386	0.577	0.499
142 LysoPC(0:0/15:0)	0.969016	0.56	0.612	0.959708	0.558	0.499	1.01858	0.581	0.735
206 Undecanedioic acid	0.938337	0.181	0.237	0.919873	0.116	0.128	1.02783	0.582	0.612
002 Glycolic acid	0.968028	0.613	0.866	0.945389	0.508	0.499	1.05076	0.584	0.866
213 Hexadecanedioic acid	1.00103	0.978	1	0.981065	0.552	0.499	1.02528	0.587	0.31
187 gamma-Glutamylleucine	0.947731	0.521	0.499	1.02338	0.836	1	0.956883	0.593	0.612
097 Glutarylcarnitine	0.929245	0.448	0.237	0.958917	0.47	0.612	0.966371	0.611	0.612
041 Deoxypyridoxine	1.20354	0.451	0.866	1.27981	0.171	0.128	0.931285	0.634	0.237
207 3-Hydroxydodecanoic acid	0.986919	0.918	1	1.05209	0.656	0.866	0.951271	0.648	0.499
250 2-Hydroxyglutaric acid / 3-hydroxyglutaric acid	0.970863	0.663	0.612	0.954258	0.438	0.31	1.02119	0.651	0.398
067 Myo-Inositol 1-Monophosphate	0.900344	0.169	0.237	0.916525	0.403	0.398	1.09025	0.652	0.866
241 Maleic acid	1.10979	0.099	0.091	1.10968	0.33	0.398	1.04285	0.656	0.866
066 Stearic acid	1.00945	0.908	0.866	1.11119	0.259	0.237	0.948826	0.657	0.735
050 Fructose	0.914637	0.548	0.612	2.4948	0.381	0.735	1.13022	0.668	0.735
176 Adenosine	1.52278	0.116	0.091	1.7146	0.17	0.176	1.06194	0.673	0.398
054 NA04 sugar derivative	0.941832	0.183	0.091	0.996434	0.954	0.866	0.968486	0.685	0.499
064 Glycerol 3-phosphate.	0.820458	0.086	0.091	0.874411	0.381	0.398	1.08294	0.699	1
070 MG(18:0/0:0/0:0).	1.14861	0.574	0.866	1.16999	0.419	0.612	0.964345	0.706	0.499
107 Stearoylcarnitine	0.945806	0.373	0.398	0.940336	0.462	0.31	1.0213	0.706	0.866
049 Myristic acid	0.987039	0.727	0.866	1.04128	0.583	1	0.97302	0.713	0.866
275 Glycerol 3-phosphate..	1.00905	0.75	0.866	1.0023	0.921	0.735	1.00714	0.726	0.735
055 Glucose	0.938243	0.144	0.176	0.980197	0.735	0.735	0.975801	0.728	0.735
265 Pantothenic acid	0.871043	0.142	0.091	0.89398	0.151	0.128	0.978537	0.733	0.735
034 NA01	1.08861	0.558	0.735	1.19904	0.205	0.237	0.954033	0.776	0.237
221 12-Hydroxystearic acid.	1.13305	0.221	0.237	1.2035	0.14	0.176	0.974749	0.784	1
211 2-Hydroxyhexadecanoic acid	1.077	0.517	0.398	1.06672	0.547	0.499	1.01963	0.784	0.735
003 Pyruvic acid	1.00991	0.794	1	1.02484	0.789	0.866	1.02293	0.793	0.612
245 3-hydroxyisobutyrate	1.09105	0.364	0.398	1.09251	0.432	0.612	1.01345	0.803	0.735
205 Sebacic acid	0.990167	0.819	1	0.985665	0.753	0.866	1.0106	0.806	0.612
232 SUBERATE	1.00055	0.996	0.866	1.01762	0.842	0.735	0.983133	0.809	0.735
051 NA02	1.04617	0.642	0.612	1.08789	0.61	0.866	1.01732	0.835	0.735
114 LysoPC(22:6(4Z,7Z,10Z,13Z,16Z,19Z)/0:0)	0.97894	0.33	0.398	0.978775	0.588	0.735	1.00639	0.848	1
169 SPERMINE	0.993889	0.976	0.735	1.30502	0.301	0.31	1.05787	0.853	0.735
208 Dodecanedioic acid	0.955831	0.31	0.31	0.953843	0.241	0.237	1.00856	0.864	1
038 Pimelic acid	0.920275	0.205	0.237	0.949098	0.609	0.735	1.01622	0.88	1
135 LysoPC(0:0/20:0)	0.960462	0.358	0.398	0.984246	0.845	0.398	1.01289	0.881	0.612
189 Cysteinylglycine	1.15769	0.178	0.31	1.75437	0.352	0.866	1.02297	0.886	0.31
022 M000000_A145008-101-xxx_NA_1447,39_PRED_VAR5_ALK_NA	0.990527	0.895	0.735	1.011	0.826	0.866	0.989596	0.897	0.735
260 D-Arabitol	1.10692	0.404	0.398	1.13851	0.18	0.176	1.01943	0.9	0.735
082 L-Glutamic acid	0.975832	0.44	0.499	0.980406	0.419	0.499	0.996895	0.918	0.866
063 Fructose 6-phosphate	1.04921	0.648	0.735	1.05673	0.649	0.866	1.00544	0.918	0.866
118 LysoPC(20:3(8Z,11Z,14Z)/0:0)	0.933838	0.09	0.063	0.935816	0.161	0.128	1.00341	0.922	0.866
200 Azelaic acid	0.970805	0.787	0.612	1.04041	0.745	0.612	0.988647	0.925	0.866
045 3-Phosphoglyceric acid	0.893476	0.212	0.237	0.949347	0.637	0.612	0.991539	0.942	0.735
212 (R)-3-Hydroxy-hexadecanoic acid	1.00823	0.864	1	1.01569	0.805	0.866	1.00358	0.943	0.866
115 LysoPC(22:5(4Z,7Z,10Z,13Z,16Z)/0:0)	0.979414	0.479	0.31	0.997775	0.977	1	1.00308	0.954	1
268 Cytidine monophosphate	1.02776	0.245	0.128	1.03094	0.365	0.398	1.00158	0.963	0.612
193 Glutaric acid	0.989614	0.889	0.735	1.03866	0.762	0.499	1.00142	0.988	1
