# Supplementary material for: Genes with epigenetic alterations in human pancreatic islets impact mitochondrial function, insulin secretion, and type 2 diabetes
Source: Nat Commun. 2023 Dec 12;14:8040. doi: 10.1038/s41467-023-43719-9 (PMC10716521; doi:10.1038/s41467-023-43719-9)
Supplement: Supplementary file 4 — Supplementary Data 1-17 [file 41467_2023_43719_MOESM4_ESM.zip › Supplementary Data/Supplementary Data 2.xlsx]

## Sheet: T2D_methylRRA_gsea
Supplementary Data 2. KEGG pathway analysis based on genome-wide DNA methylation data for human islets from T2D cases (n=25) and non-diabetic controls (n=75). Associations with T2D based on FDR-adjusted p-value (q) < 0.05.
The function methylRRA was applied, using robust rank aggregation, follwed by GSEA.
ID	Description	Size	enrichment score	NES	p-value	q-value	leading edge
230	Purine metabolism	158	0.52267	1.31134	0.000999001	0.00506636	tags=43%, list=25%, signal=32%
562	Inositol phosphate metabolism	57	0.59174	1.41458	0.000999001	0.00506636	tags=51%, list=22%, signal=40%
4010	MAPK signaling pathway	267	0.535662	1.36773	0.000999001	0.00506636	tags=51%, list=30%, signal=36%
4012	ErbB signaling pathway	86	0.580435	1.41969	0.000999001	0.00506636	tags=55%, list=26%, signal=41%
4020	Calcium signaling pathway	176	0.541581	1.36416	0.000999001	0.00506636	tags=52%, list=28%, signal=38%
4062	Chemokine signaling pathway	186	0.536709	1.35465	0.000999001	0.00506636	tags=45%, list=29%, signal=32%
4070	Phosphatidylinositol signaling system	78	0.62368	1.51587	0.000999001	0.00506636	tags=51%, list=19%, signal=42%
4144	Endocytosis	199	0.51578	1.3042	0.000999001	0.00506636	tags=46%, list=27%, signal=34%
4210	Apoptosis	86	0.567956	1.38917	0.000999001	0.00506636	tags=45%, list=26%, signal=34%
4270	Vascular smooth muscle contraction	114	0.509759	1.2649	0.000999001	0.00506636	tags=54%, list=35%, signal=35%
4310	Wnt signaling pathway	149	0.515857	1.29222	0.000999001	0.00506636	tags=49%, list=31%, signal=34%
4360	Axon guidance	128	0.63331	1.58017	0.000999001	0.00506636	tags=59%, list=23%, signal=45%
4380	Osteoclast differentiation	128	0.512417	1.27853	0.000999001	0.00506636	tags=42%, list=30%, signal=30%
4510	Focal adhesion	198	0.587491	1.48524	0.000999001	0.00506636	tags=54%, list=24%, signal=41%
4512	ECM-receptor interaction	85	0.626901	1.53222	0.000999001	0.00506636	tags=60%, list=24%, signal=46%
4514	Cell adhesion molecules (CAMs)	127	0.555247	1.38505	0.000999001	0.00506636	tags=50%, list=29%, signal=36%
4520	Adherens junction	68	0.602365	1.45215	0.000999001	0.00506636	tags=60%, list=24%, signal=46%
4530	Tight junction	129	0.532443	1.32903	0.000999001	0.00506636	tags=37%, list=21%, signal=30%
4540	Gap junction	87	0.54174	1.32597	0.000999001	0.00506636	tags=47%, list=26%, signal=35%
4662	B cell receptor signaling pathway	75	0.549194	1.33219	0.000999001	0.00506636	tags=45%, list=26%, signal=34%
4666	Fc gamma R-mediated phagocytosis	91	0.565777	1.3875	0.000999001	0.00506636	tags=47%, list=26%, signal=35%
4670	Leukocyte transendothelial migration	114	0.544245	1.35048	0.000999001	0.00506636	tags=42%, list=23%, signal=33%
4722	Neurotrophin signaling pathway	126	0.514294	1.28224	0.000999001	0.00506636	tags=44%, list=26%, signal=32%
4810	Regulation of actin cytoskeleton	210	0.546558	1.38559	0.000999001	0.00506636	tags=42%, list=20%, signal=34%
4910	Insulin signaling pathway	138	0.526339	1.31497	0.000999001	0.00506636	tags=47%, list=26%, signal=35%
4912	GnRH signaling pathway	101	0.541419	1.33488	0.000999001	0.00506636	tags=50%, list=28%, signal=36%
4930	Type II diabetes mellitus	48	0.65859	1.55594	0.000999001	0.00506636	tags=54%, list=21%, signal=43%
4971	Gastric acid secretion	74	0.580651	1.40774	0.000999001	0.00506636	tags=62%, list=32%, signal=42%
4972	Pancreatic secretion	99	0.539843	1.32927	0.000999001	0.00506636	tags=58%, list=36%, signal=37%
4974	Protein digestion and absorption	78	0.597479	1.45218	0.000999001	0.00506636	tags=53%, list=25%, signal=40%
5142	Chagas disease (American trypanosomiasis)	103	0.569228	1.40482	0.000999001	0.00506636	tags=52%, list=30%, signal=37%
5145	Toxoplasmosis	130	0.52449	1.30924	0.000999001	0.00506636	tags=45%, list=29%, signal=32%
5146	Amoebiasis	105	0.625142	1.54469	0.000999001	0.00506636	tags=61%, list=28%, signal=44%
5160	Hepatitis C	130	0.528774	1.31994	0.000999001	0.00506636	tags=39%, list=27%, signal=29%
5200	Pathways in cancer	322	0.542034	1.3911	0.000999001	0.00506636	tags=51%, list=28%, signal=37%
5212	Pancreatic cancer	69	0.559046	1.35049	0.000999001	0.00506636	tags=43%, list=21%, signal=34%
5215	Prostate cancer	89	0.566948	1.38878	0.000999001	0.00506636	tags=49%, list=26%, signal=37%
5220	Chronic myeloid leukemia	73	0.559052	1.35367	0.000999001	0.00506636	tags=48%, list=26%, signal=36%
5222	Small cell lung cancer	85	0.585018	1.42985	0.000999001	0.00506636	tags=54%, list=27%, signal=40%
5410	Hypertrophic cardiomyopathy (HCM)	83	0.579537	1.4157	0.000999001	0.00506636	tags=40%, list=20%, signal=32%
5412	Arrhythmogenic right ventricular cardiomyopathy (ARVC)	74	0.604659	1.46595	0.000999001	0.00506636	tags=51%, list=21%, signal=40%
5414	Dilated cardiomyopathy (DCM)	90	0.581507	1.42543	0.000999001	0.00506636	tags=41%, list=20%, signal=33%
564	Glycerophospholipid metabolism	74	0.551824	1.33785	0.001998	0.00870258	tags=55%, list=31%, signal=38%
4114	Oocyte meiosis	111	0.500373	1.2405	0.001998	0.00870258	tags=43%, list=28%, signal=31%
4630	JAK-STAT signaling pathway	146	0.485092	1.21397	0.001998	0.00870258	tags=38%, list=26%, signal=29%
4660	T cell receptor signaling pathway	107	0.508767	1.25864	0.001998	0.00870258	tags=49%, list=30%, signal=34%
4664	Fc epsilon RI signaling pathway	79	0.53328	1.29848	0.001998	0.00870258	tags=48%, list=28%, signal=35%
5214	Glioma	65	0.564031	1.35685	0.001998	0.00870258	tags=49%, list=26%, signal=36%
4950	Maturity onset diabetes of the young	25	0.638832	1.43806	0.002002	0.00870258	tags=68%, list=29%, signal=48%
4720	Long-term potentiation	70	0.541475	1.3088	0.002997	0.0120687	tags=50%, list=26%, signal=37%
4973	Carbohydrate digestion and absorption	40	0.607493	1.41957	0.002997	0.0120687	tags=45%, list=25%, signal=34%
5218	Melanoma	71	0.5499	1.32994	0.002997	0.0120687	tags=44%, list=26%, signal=33%
532	Glycosaminoglycan biosynthesis - chondroitin sulfate / dermatan sulfate	22	0.657455	1.45315	0.003003	0.0120687	tags=50%, list=17%, signal=42%
4916	Melanogenesis	101	0.503418	1.24118	0.003996	0.0149324	tags=50%, list=31%, signal=34%
4920	Adipocytokine signaling pathway	68	0.536604	1.29361	0.003996	0.0149324	tags=50%, list=26%, signal=37%
4976	Bile secretion	71	0.537235	1.2993	0.003996	0.0149324	tags=56%, list=32%, signal=38%
5223	Non-small cell lung cancer	54	0.574737	1.37054	0.003996	0.0149324	tags=48%, list=25%, signal=36%
4080	Neuroactive ligand-receptor interaction	269	0.454443	1.16064	0.004995	0.01775	tags=52%, list=37%, signal=33%
4970	Salivary secretion	83	0.528047	1.28992	0.004995	0.01775	tags=57%, list=36%, signal=36%
340	Histidine metabolism	28	0.616208	1.40162	0.005	0.01775	tags=46%, list=23%, signal=36%
5213	Endometrial cancer	52	0.547505	1.30025	0.00799201	0.0279065	tags=48%, list=26%, signal=36%
4110	Cell cycle	124	0.47808	1.19124	0.00999001	0.0337757	tags=32%, list=24%, signal=25%
5210	Colorectal cancer	62	0.537812	1.29126	0.00999001	0.0337757	tags=42%, list=21%, signal=33%
380	Tryptophan metabolism	39	0.56829	1.32611	0.010989	0.0354645	tags=41%, list=24%, signal=31%
565	Ether lipid metabolism	32	0.586836	1.35205	0.010989	0.0354645	tags=53%, list=20%, signal=43%
5221	Acute myeloid leukemia	57	0.537325	1.2845	0.010989	0.0354645	tags=47%, list=25%, signal=36%
4330	Notch signaling pathway	47	0.549564	1.29649	0.012987	0.0395176	tags=47%, list=27%, signal=34%
4620	Toll-like receptor signaling pathway	99	0.498246	1.22684	0.012987	0.0395176	tags=38%, list=29%, signal=27%
4960	Aldosterone-regulated sodium reabsorption	42	0.556303	1.30335	0.012987	0.0395176	tags=60%, list=34%, signal=39%
5219	Bladder cancer	41	0.566155	1.32486	0.012987	0.0395176	tags=34%, list=18%, signal=28%
5100	Bacterial invasion of epithelial cells	69	0.519347	1.25459	0.013986	0.041958	tags=43%, list=27%, signal=32%
4914	Progesterone-mediated oocyte maturation	86	0.50568	1.23685	0.014985	0.0443307	tags=36%, list=20%, signal=29%
