# Supplementary material for: Genes with epigenetic alterations in human pancreatic islets impact mitochondrial function, insulin secretion, and type 2 diabetes
Source: Nat Commun. 2023 Dec 12;14:8040. doi: 10.1038/s41467-023-43719-9 (PMC10716521; doi:10.1038/s41467-023-43719-9)
Supplement: Supplementary file 4 — Supplementary Data 1-17 [file 41467_2023_43719_MOESM4_ESM.zip › Supplementary Data/Supplementary Data 3.xlsx]

## Sheet: Epic HbA1c
Supplementary Data 3. Sites with an association between HbA1c and DNA methylation in human pancreatic islets from 114 donors not previously diagnosed with T2D (the Islet HbA1c cohort, q<0.05).
p-values are based on a linear regression analysis adjusted for age, BMI, sex, days in culture, and islet purity. Correction for multiple testing was performed using FDR analysis to produce q-values.
Chromosomal positions are based on hg19.
																			Results including adjustment for cell compostion
UCSC_REFGENE_NAME	ILMNID	p-value	q-value	Coefficient	Standard error	Mean	s.d.	INFINIUM_DESIGN_TYPE	FORWARD_SEQUENCE	GENOME_BUILD	CHR	MAPINFO	STRAND	UCSC_REFGENE_NAME	UCSC_REFGENE_ACCESSION	UCSC_REFGENE_GROUP	UCSC_CPG_ISLANDS_NAME	RELATION_TO_UCSC_CPG_ISLAND	p-value	q-value
RBFOX3	cg12220370	7.34108e-10	0.000599684	-0.0329197	0.00486616	0.318076	0.0524761	II	TTTATCTACAAGTTTCTCAGAACATATGTGCAGCACCAAGTCAGGGACTCCCAATTAGAA[CG]CCCCCACCCACGAAGGGAGCATGGGAGGAAAGTGTGAGTCAGCGGCCCCAGGGCTGCTGG	37	17	77416472	R	RBFOX3	NM_001082575	5'UTR			9.43505e-09	0.000122143
	cg16113254	2.86165e-09	0.000863656	-0.0288383	0.00444934	0.286954	0.0464981	II	CTTCTTTAGGCCTTGTTACTGTGATGGGGGAAATACTCCAAAGTGCCAGGAAACCCTGCC[CG]GGCAGGGAGCAGGACTTCTCAGTATCCCAGGGATTCGGATCTCAGCCCCCTGCAGCCAAT	37	14	75777372	F						1.1279e-07	0.000534817
	cg17814814	3.17496e-09	0.000863656	-0.033458	0.00517955	0.300924	0.0553071	II	TACTCACTTGTTTGCCCTCCAGCAGGGGCAGCCGGGGACACCTCCCTAGAGTGACTACAG[CG]TTTATCCCTGGGATGACTCAGCCCAAGCCTCCCTCTGCCCAAAAAGGGAATCTGAGGCTG	37	1	222060676	R						8.7503e-07	0.0015882
CDKN1A;CDKN1A	cg18900812	4.229e-09	0.000863656	-0.0237651	0.00371377	0.492335	0.0496226	II	GTCATCCTCCTGATCTTTTCAGCTGCATTGGGTAAATCCTTGCCTGCCAGAGTGGGTCAG[CG]GTGAGCCAGAAAGGGGGCTCATTCTAACAGTGCTGTGTCCTCCTGGAGAGTGCCAACTCA	37	6	36646127	R	CDKN1A;CDKN1A	NM_078467;NM_000389	TSS1500;TSS1500	chr6:36646244-36648465	N_Shore	4.09874e-11	3.34283e-06
UBC	cg25856368	1.32512e-08	0.00216495	-0.0360772	0.00586046	0.228762	0.0526722	II	TTTTGAAGGGATTAAAAAGCTGAGATTCTTTCTGAGGTGACCAGGCCTGGCTTTCAACCA[CG]CCCTGGTTGCTTTTGGCTGTTACTCTGCTGCAAGCCTTGTGATTCATGTTGTTTAAAGGC	37	12	125401010	F	UBC	NM_021009	TSS1500	chr12:125398558-125399899	S_Shore	5.11379e-06	0.00396452
GRHL1	cg14792781	1.61707e-08	0.00220161	-0.0360928	0.00590405	0.232129	0.0532027	II	ACAGCAGCATGTAGTTTTATTTGGCTGGAGTTCAGGAAAGTGAGTCATTCGTCCAGGAAA[CG]TGTATTTCTTATTGGCCAGGCACTGCCAAGATGCTCTTGGAATGGAAAGATGAGTAATCC	37	2	10116243	F	GRHL1	NM_198182	Body			1.35321e-05	0.00646161
	cg06749277	2.43207e-08	0.00283818	-0.0412454	0.00684563	0.366159	0.0778835	II	AGCCCAAATCTGGTATAACTGTCTGTTTAGTTTATCAGTCTTGGCTATCAAGTCTCCTGA[CG]TAACAAAACCACCCATGACAGCTGACCACATTGAATATCCAGATAAGGACTCGGGGAAAA	37	14	62625692	R						2.48122e-05	0.00876058
	cg00564870	3.12312e-08	0.00284933	-0.0344895	0.0057764	0.493676	0.0741557	II	TCGAACATGCCTCAGTATGCCCCATTCCTTCTAACCTTTAACCAGAATTCTTTCCTAAGG[CG]TAAGTAAGCAGAAACCAGCTCTGGAAAATGAGAAATGGATGACTCATTACTTTGTCAACT	37	3	149018035	F						1.11108e-06	0.00179796
	cg17849674	3.37991e-08	0.00284933	-0.0257708	0.00432863	0.444067	0.0552882	II	CTTGAATTGGTAGCCCTGAAGAAAATTCCTAAATTAGACTTTCTTCTGTTCTTGACTGAA[CG]AGGATGAATGAGTCACCCAATCCTGTGCCAGGTACAGGAATAAATGCTGGACAGTTACAG	37	11	118713234	F						1.91689e-06	0.00240148
	cg14046120	3.67416e-08	0.00284933	-0.0295038	0.00497086	0.22783	0.042585	II	ACAGAATATACTTGCAGAATATTTATTTTTAGATCTCTCAGCAGTACAGTAAGAGTCTTT[CG]TTTCAGATCAGCTGGCCTCCAGCCAAAGCAGCGAAGTCAGAGGAACTTCAGCCCCTAAGC	37	6	13304110	F						3.07003e-06	0.00304143
WDR25;WDR25	cg19484548	4.19766e-08	0.00284933	-0.018832	0.00318847	0.424439	0.0392913	II	GGCGTGTATGTGAACATCCAGAAGTGAGCAGCTTGGCTTTTTCCAGCTGCTTTCAGGGAC[CG]CGGTGGGAATCGCAGGTGTAAGTAGGAGGGACACAGACCTTAGCTTAAACCAAGACAGGC	37	14	100953108	R	WDR25;WDR25	NM_024515;NM_001161476	Body;Body			2.14734e-06	0.00254519
HPGDS	cg04886981	4.59087e-08	0.00284933	-0.0228247	0.00387736	0.862215	0.0275696	II	AGTCCAAAACATTTTGGGGGAGGGGAAGAATGGTGTTGCTAAACCATTATGACTGCAATT[CG]TGCATGTTAGAACCTGTGCAAAGCAAGGTCTGCCTGTATTACATACTATTTTTCTGTAAT	37	4	95220358	F	HPGDS	NM_014485	3'UTR			7.64824e-12	1.20675e-06
	cg11889721	5.18081e-08	0.00284933	-0.046029	0.00785454	0.294019	0.0817137	II	GGCAATACGCCCAGCCGTGTGAATGGAGCTCTAGCTTCAGCATCAGGAAGCCTGGGTCGA[CG]TCTCCTCCTCTGACTCATTGCTTGCTGAAACATGAATCATATGCCCTTTCTCAGCACTGG	37	3	188668845	R				chr3:188665275-188665552	S_Shelf	0.000427623	0.0341317
MAP3K5	cg27539060	5.28707e-08	0.00284933	-0.0369273	0.0063062	0.269401	0.060138	II	GTATGTCATCGTTCCCGTACTCTCAAAACTACACAGAGAAAAGGAGAACCTCATCTAAAA[CG]GTCACAGGTATATGCAGAAAGAAAACAGGGACCAAACCTCACAGAAGCGAAACCGAGACA	37	6	137112464	F	MAP3K5	NM_005923	Body	chr6:137112676-137114366	N_Shore	0.000312118	0.0293023
	cg27090676	5.60827e-08	0.00284933	-0.0385251	0.00659365	0.700621	0.0718105	II	AACGACCCTAGTCTGAAAGCCCCCAAGCTGCAAAAGTTCTGTCATTTTTATCCATCTGTC[CG]TCCATCCCTCTATATACCATCCACCCCTCCTTCCAACATCCATCCATCCATCCATCCCCC	37	22	43904150	R						3.92784e-09	7.26045e-05
GRIN2A;GRIN2A;GRIN2A	cg04577129	5.6995e-08	0.00284933	-0.0477014	0.00816914	0.244839	0.0722567	II	AGCAGGTTCGGCTATTCAGAATGAGCTATTTTCTCCCAAATCCTGTAATTGCCTGGAGCA[CG]TGATCTTTTTGAAGGTCATTAGAGGCATGCGGCTGTCAGATCTCTCCCAGAAAGTTTCGC	37	16	10216343	R	GRIN2A;GRIN2A;GRIN2A	NM_000833;NM_001134407;NM_001134408	Body;Body;Body			0.00151705	0.0626475
C8orf86	cg23843812	5.92966e-08	0.00284933	-0.0279884	0.00480034	0.240941	0.0430985	II	CGTCTGCAAATGATTTGCATTCTTGGCTCTTTGGAACTGCCTGTTCTTTGTCTCTCTGTT[CG]CTGCTCAACCCTTTCCTTCCCTTCTGTCCCAAACTTGGCTGGTTTTAGTCTCTTGCTCCC	37	8	38385977	R	C8orf86	NM_207412	1stExon			3.5162e-05	0.0103678
ZEB2;ZEB2;ZEB2;ZEB2;ZEB2	cg03424727	6.49688e-08	0.00293168	-0.0260832	0.00448905	0.146647	0.0272421	II	AAGGTGGAAGCGAAGAAACAGCTCCCGGAGCAAACTGTACAAAAACCTCGCCAAGAGTGT[CG]GGAGGCAGGACCGTTATTCCTGCAGAGCAGGTTAGAACTGATCTCTTTCGGCCACTCCAG	37	2	145277646	R	ZEB2;ZEB2;ZEB2;ZEB2;ZEB2	NR_033258;NM_014795;NM_001171653;NM_014795;NM_001171653	Body;5'UTR;1stExon;1stExon;5'UTR	chr2:145273456-145275378	S_Shelf	0.000102078	0.017395
SLC22A23;SLC22A23;SLC22A23;SLC22A23;SLC22A23	cg04458053	6.81879e-08	0.00293168	-0.0256315	0.00441942	0.733795	0.0444126	II	TCCCTGTCCTCAAAACAAACAACATTCCTCAGAGAGCACTCTGTTACCAGGACAGAGAGA[CG]TATTAGAGCTAGAATACTGCAAAGGGAAATGTGGTCATCTCATTTTTTTTCACAGTTCTT	37	6	3386102	R	SLC22A23;SLC22A23;SLC22A23;SLC22A23;SLC22A23	NR_104448;NM_001286455;NM_021945;NM_015482;NM_001286456	Body;Body;Body;Body;Body			4.42625e-06	0.00366863
	cg00755950	8.05017e-08	0.00313993	-0.0389017	0.00675016	0.17404	0.0522107	II	GTCATACAAACCTCTTCCTGCATCTGGGACTCTTTCCAGCTGCTACATGTGGGAGCTTCC[CG]TTTTTGTTCTAATTGAGTGATGTTTACTGGAAATGGAGTCTGCTAATAAGATCTCAGTTC	37	2	69910490	R						0.00013806	0.0201619
COA5	cg02950536	8.372e-08	0.00313993	0.0201448	0.00350077	0.857437	0.0221234	II	GTTTCCTTCCTCTCCAAACTCTGCAATTCTGCTGGTGGGATGTGTTGCCCACATGAACGA[CG]TGGAGGCAGACAAAAGAAGACTAACCATATAAAAGGTTATAACTATAGTTTATAAGCTGA	37	2	99221433	R	COA5	NM_001008215	Body	chr2:99224681-99225322	N_Shelf	1.78854e-08	0.000187011
CHST3	cg06370069	9.07297e-08	0.00313993	-0.0253038	0.00441094	0.465653	0.0565827	II	TGCAAGGCCCTTATTGGTTCTCCATGGCAACAGGGAAACAGCCCTGATGCTTCTTACTAA[CG]TGGTCCCAGGGCCTCTGCTTGCATTCTTCTTTTTCCATACACTCTGCCGAGCCTGGATAT	37	10	73728417	R	CHST3	NM_004273	5'UTR	chr10:73723711-73724770	S_Shelf	1.09693e-06	0.00178926
	cg00552684	9.1901e-08	0.00313993	-0.0422964	0.00737674	0.157194	0.0464937	II	CAGGAAGTGACTCACCCACCCTGATGTCTGAGTTGCTGCTTCCTTTATCTTGCAGGAGGG[CG]TGGCGGTGGGTCCCTGGGCTGTGCCTGTGACTGGAGTGGCTAGAGGCTGCTGGCTCCTGG	37	1	152020794	R						9.91289e-05	0.0170996
	cg09417539	9.22506e-08	0.00313993	0.019192	0.00334769	0.0272869	0.00437568	II	GTTATATTTCAGGCTTTCAAAGTAAACGACGAACTCAGCACTTTGGCAGAGTCCAAAATC[CG]CCAGCGAACTTGGGTGCTAGAGTTCGGCGGGAAGAAAAGGTGACTCAGAGATGCAGCACA	37	2	58655075	R						1.14307e-09	3.27308e-05
GLB1L2	cg00430080	9.69512e-08	0.00314648	-0.0362326	0.00633229	0.17958	0.0455778	II	TCCGCAGAGGCCGGCGCTTCAGCCTGGCAGGTATGGTCTAGCCAGCTGGCCTGGCAGGGT[CG]TAAGAACAGTGTCCGTGGGCCTCCAAGATCCCGGGCCATGATTTATTTGCACAGTAGGAC	37	11	134202533	R	GLB1L2	NM_138342	Body	chr11:134201784-134202407	S_Shore	3.32083e-07	0.000974238
	cg02966936	1.00146e-07	0.00314648	-0.0293767	0.00514057	0.422499	0.0600707	II	CTGGACCATGGAGTTCTTGGATAATGTGTGGTGTTCTCAGATAAATGTATTTCTTTCTCT[CG]GGTATTTATATAAAGCTGATAAAATGGGTTTGTTTACTGTTGCTTGCCAGTTTCCCTGTA	37	18	33518386	F						1.80394e-06	0.00233592
	cg04713094	1.08701e-07	0.00328876	-0.0329208	0.00577915	0.190442	0.0444054	II	TCTTTGATACAGGCAGCCCTGATGTCTGTTGCTAAATTAAGCACAAGTGAACCTGTCAAA[CG]TCCTAACTGGAAGGAATTTTCAGTGCTGGTTATTTGTAAGGCAGGTTCTGAAACTGTTCC	37	4	84539893	F						1.8076e-05	0.00741564
IL23R	cg22853262	1.14356e-07	0.0033363	-0.0260732	0.00458616	0.313499	0.0495378	II	CTGTACTTTAATTATCGCTTTTACAGTCAAAGATGTTAAGTATAATTTAAAAAGAAATGA[CG]TAGCCACGTGGTGGCAGTATTCCATGAAGAATGTAATCTACATAGCTTTGTTTCAGTCCT	37	1	67699855	F	IL23R	NM_144701	Body			0.000106824	0.0178142
	cg16973535	1.27399e-07	0.00351624	-0.0358789	0.00633777	0.509069	0.0811071	II	TGTCAGTGGGTATGAATAGTTTGAGTCTCAGATCACTCAGCTGGGAGATGATATTTAGAA[CG]ATGGCTCAAAAACAATTCTGACCAAGCAAAGCATTAGTCAGCTTGGGAAAAACTTTATGG	37	10	65460155	F						2.97486e-05	0.00953328
PVT1	cg23843709	1.30086e-07	0.00351624	-0.0350853	0.00620269	0.394993	0.0734941	II	GCAATAGCTGTGGGAACACACAGGGTTAGGAAAACAAACACATGACTCATTGGGGACTTC[CG]ACCTCAAGCCAATGAGGTGCTGACTCCTTGCAATTTCTAAGGGTTCCCAGTACATATGTA	37	8	129047564	F	PVT1	NR_003367	Body			0.000924807	0.0495279
EMID2	cg01380946	1.33438e-07	0.00351624	0.0232847	0.00412062	0.804358	0.0308884	II	GAGCCCCTCTCCCTCCTCCCCGGATGGAAATCCACACAACTCCTTTGCCCTTCAGACCTC[CG]TGCTGCGCCCTGGAAACCATGTCATCGCCTTTGTGTTTTTGCAAAAAGATTTGGTCAGTC	37	7	101049372	F	EMID2	NM_133457	Body			3.6731e-09	6.9667e-05
MEP1A	cg06511138	1.48999e-07	0.0038036	-0.0487102	0.00865786	0.722598	0.0909903	II	CACGGGTTGCTCAACACATATTTGCTCATCTCCTATCTGTGTTTTCATCAGGTACAATTC[CG]TATATCTAAATTGCCTGCAACCACGGGAGAACTGTTCTCAAAAGAGACATCAAATCCAAT	37	6	46789576	R	MEP1A	NM_005588	Body			1.52152e-09	3.54718e-05
ELMO1;ELMO1	cg10693631	1.57893e-07	0.00390851	0.0225963	0.00402561	0.876824	0.0225393	II	TCACTTGAGGCAGATCTTCTGGGTTCAGGGATGAGTCAACACAGTGGCCTCACACAGTTA[CG]TAAATGGAATGCGCCAGTACCACCAACAAGGGTAGAATGGGGAATACCACCTTTCTGTGA	37	7	37417039	R	ELMO1;ELMO1	NM_014800;NM_001206480	5'UTR;5'UTR			1.18534e-05	0.00608776
HDAC4	cg26767974	1.96977e-07	0.00473258	-0.0325493	0.00585051	0.346492	0.0633109	II	GGGCTGTATCTGGAGGGAGCAAGACCATCTGTGTGCTTCTGTTCCACAATTTAATGAAAA[CG]CAAGTGTTAGATTTTTTCCCTGCTCCCTATTTCAGAACTATCCTTAAAGCTCTTTAGAAA	37	2	240143979	R	HDAC4	NM_006037	Body			4.04949e-06	0.00353669
STK3;STK3;STK3	cg25979005	2.13665e-07	0.00498686	-0.0288988	0.00521151	0.334375	0.0559402	II	AAGATAAATGGAAATTTAAGAGATAAAAAATAAAATATTTGCTTTCGTTGCTGCAGCAGA[CG]CTGTGAGTATTTTCAATGCTTCAGAAGAGGCTTGCCTCTAGTGTCCTCCGCTGTGGCAAA	37	8	99794263	F	STK3;STK3;STK3	NM_006281;NM_001256313;NM_001256312	Body;Body;Body			2.20329e-05	0.00828084
THADA;THADA;THADA	cg09936080	2.38744e-07	0.00531072	-0.0324411	0.00587686	0.609499	0.0733089	II	AACCAGTCTGCCTGAGTCATCTCTGTGATCAAAGATAACACAGCCACAGCCAAGGCTTGG[CG]CAAACAAATAGCTCTGCAAGCGCATGCCAGAACCTCATGTTTAATGGTTTTCTCACATTA	37	2	43653785	R	THADA;THADA;THADA	NR_073394;NM_022065;NM_001083953	Body;Body;Body			3.45557e-05	0.0102938
CDKN1A;CDKN1A	cg03714916	2.42648e-07	0.00531072	-0.0249393	0.00452088	0.335337	0.0505852	II	AATCAACAACTTTGTATACTTAAGTTCAGTGGACCTCAATTTCCTCATCTGTGAAATAAA[CG]GGACTGAAAAATCATTCTGGCCTCAAGATGCTTTGTTGGGGTGTCTAGGTGCTCCAGGTG	37	6	36645886	F	CDKN1A;CDKN1A	NM_078467;NM_000389	TSS1500;TSS1500	chr6:36646244-36648465	N_Shore	6.63244e-06	0.00452742
AQP1;AQP1;AQP1;AQP1	cg02896076	2.47044e-07	0.00531072	-0.0336446	0.00610342	0.428789	0.0777964	II	TCCCTTCTCTTTCCATGAGTCATGTTTCTAAAAGTGGCCCAGGAGTAAGTGGCAGCCAGA[CG]GTGGTGGCGGGGCCTATCTGGCCAGGCAGAGGGAGGGTGAGGCTGAGGCCAGCAGTGGGG	37	7	30960947	R	AQP1;AQP1;AQP1;AQP1	NM_198098;NM_001185061;NM_001185060;NM_001185062	Body;TSS200;5'UTR;TSS200			0.0046827	0.104557
KCNQ1;KCNQ1	cg03539336	2.86128e-07	0.00599319	-0.0230209	0.00420153	0.524848	0.0538315	II	GCTGCAGCCTGGGGGCTGGTTTTCTGGCTCCTTGACCAAATTCCTTGGGTCCCCTGGACA[CG]GGGCTGTGAGTCATTCCGGGGAATGACAGGGAAAAGGCACATTCCCTGGGGTTTCCCTAG	37	11	2798733	R	KCNQ1;KCNQ1	NM_000218;NM_181798	Body;Body			0.000250876	0.0264478
	cg06833552	2.96824e-07	0.0060618	-0.0282188	0.00515803	0.444672	0.0634084	II	TCCACGCTGTACTTAAAATACTCTAGGGCTGGCCAAACAGAACCCCACTGTGAGTGAGCA[CG]TGTGTGAAGGTGGGATTGGCAGCTCAGCCCTGCGGAGCCCTCTGAAGAGCAGTCTGCATT	37	1	169072072	R				chr1:169074766-169076411	N_Shelf	0.000580118	0.0394866
GADL1	cg07516293	3.14616e-07	0.00609879	-0.0191664	0.00351184	0.622419	0.0417253	II	GGATACCCTGACACCTGTGATGCTGTAACTCTATAACATTTTCACAGCATTTGTTCACTC[CG]CATTTAGTGTGTCATTTTCCAGCTGTGAACGAAAACATGAGCAAAAGTGCCACCAGGGGG	37	3	30810346	R	GADL1	NM_207359	Body			0.000102991	0.0174848
	cg13759686	3.30446e-07	0.00609879	-0.0275454	0.00505747	0.391515	0.0586801	II	CAGATGCCAGCCAAGTCAGTTTCTCCATTGTTTCCTGTAAAACCCTCCAAAGAGTACTTA[CG]GCTCCTAGTGGCTCATGAATTGCAGAACAGCACAGAGCTGTATCAGGATAATCTGAAGTT	37	1	155618480	F						7.97564e-05	0.0153102
	cg08124446	3.30453e-07	0.00609879	-0.0267167	0.00490532	0.47783	0.0639308	I	TGCTATCTGGGTATTTATAGAGGTGAGTTTCCTCTTCGGGTGGAGAGCAGAGGGGAAAGC[CG]CAGTAGCAAGCCGGACACTCCCCTCTGGGCGCTCCCCACCGCCAGAACTGACGCCTTCGA	37	11	43596529	F				chr11:43596990-43597336	N_Shore	0.000132716	0.019782
	cg22421019	3.32565e-07	0.00609879	-0.0334787	0.0061485	0.537261	0.0803854	II	TCTCTACTTTGTTACATCAGGCTCTGTTGTTAGTCAGCTTTTGCCTTGAAATTCCTCTAC[CG]TGAGTCATACACAGTCTAATGATTATCCCTTACCCAAGGACAAATACAAAATGTTTCAGT	37	1	150577422	R						5.60127e-06	0.00417192
PAX4	cg06491240	3.35965e-07	0.00609879	0.0306169	0.00562531	0.797342	0.0433708	II	CTGGTAGTGCTGGAGATCACCCCAAGGAACAGCTTATGCACAGAACTTTCTTATAATAAG[CG]TGCCATCTGGGCTTAGTTAATTCATCTGCAGTTGTATGCTGAATAAGATATTAAGCATGA	37	7	127257087	F	PAX4	NM_006193	TSS1500			1.61328e-05	0.00706915
PSMD13;PSMD13	cg06723828	3.43474e-07	0.00609955	0.0211679	0.00389282	0.880314	0.0193411	II	CATTGCATGTCGCTTCTTGTGTACACGCACATCTGTCTTTCCCCACTAGAACTTAAGCTT[CG]TCAGGAAGTGGCCCTTAGATTTCTGGTTTGCCGTGGTCACCCCTGGTCAACCCTGGCAAA	37	11	251223	R	PSMD13;PSMD13	NM_175932;NM_002817	Body;Body			5.65826e-06	0.00418001
C11orf49;C11orf49;C11orf49;C11orf49;C11orf49;C11orf49;C11orf49	cg16379731	3.85606e-07	0.00653001	-0.0343443	0.00634675	0.776885	0.0563703	II	TGGAGTAGGAAAGAATGACACAATTTGGCACCTTTAACCAGAAGATCTTTAATGAGCTGG[CG]TGGGGGTGGAGGGGACAGAGAGGAAGGAAGGACAGTTAGGATTTTGGCAGTAACACAAAG	37	11	47024898	R	C11orf49;C11orf49;C11orf49;C11orf49;C11orf49;C11orf49;C11orf49	NR_103472;NR_103471;NM_001003676;NM_024113;NM_001278222;NM_001003677;NM_001003678	Body;Body;Body;Body;Body;Body;Body			3.92215e-08	0.000290333
	cg09551984	4.12247e-07	0.00653001	0.0264533	0.00490234	0.6032	0.0563573	II	TCCACATGCACGTGCACACGCACCTGCACACACATGTATATCACCTTTCATGCTGAGCCA[CG]TCACCACGGGCTCCAAGGGATGGGGCTTATCAACCAGCACTGGTCCTAGGGCCAGGCCTG	37	1	30229976	F						8.15298e-06	0.00505655
ELMO1;ELMO1;ELMO1	cg23972339	4.12934e-07	0.00653001	0.0287153	0.00532191	0.94579	0.0130726	II	CTCCTCCTTCAACATAAACCCAGATCATGACCTGCAGTCCAATGTGGATCACAGCAAGTG[CG]TAGCCAGTGCCTGCTGACTGAGAACACTCGGCCATGAGATAGCAGTACCAAGGCCTGCAC	37	7	37056232	R	ELMO1;ELMO1;ELMO1	NM_001206480;NM_014800;NM_001206482	Body;Body;Body			1.96611e-06	0.0024341
	cg04330176	4.24498e-07	0.00653001	-0.0242984	0.00450857	0.25508	0.0430096	II	GGCCAAAGTGGTTTTAGCACTTTTACCTCCTGCCACAGGGACAGGCAGGAGGGCCTGGGA[CG]AATAACCTGCCCTTCTACAGACTGTAAGCGGTCCAGCGCTCATGCTTCTGTCTCTGCTTC	37	10	105619211	F				chr10:105614511-105615456	S_Shelf	8.43558e-05	0.0157758
PEMT	cg08474786	4.24653e-07	0.00653001	-0.0296729	0.0055059	0.85368	0.036319	II	TCAACAGAGGCAGGGGAAACAAGCTCCAAGAGTTTCTGTCATTGTTTTGATGAGCAGCCA[CG]GAAAGCCTCAACCCTGCTCTGTCTTGGCTGATGCCAAAATTACTGAAGACAAAATGTACG	37	17	17491465	F	PEMT	NM_148172	Body	chr17:17494598-17495505	N_Shelf	2.56012e-10	1.44471e-05
	cg18152422	4.28417e-07	0.00653001	-0.0332105	0.00616463	0.348611	0.0668533	II	TTTCAGGGGACTGAATCAGTGACTCATCCCACTGGGATGTTGCAATAGCTGTGGTGACCA[CG]TCTCAGTGTGCATCTCACACGCAGACTTCCTGAGAGAGGGAGGCATTGATTATGCCACTT	37	22	27509335	R						0.000179753	0.0227254
CACNB2;CACNB2;CACNB2;CACNB2;CACNB2;CACNB2;CACNB2	cg25144039	4.35244e-07	0.00653001	-0.0341542	0.00634406	0.637675	0.0779592	II	TTGGATACGCATCAGCCTGCCAAAAACAACCCCAAGTGTGCCAAGTATGGGAGCCAGCAA[CG]TTACAGAAGGCATACGGTATGCCTGACACCTTTGGCTCTTGGCAAAATGAGCCAAGGGTA	37	10	18597677	F	CACNB2;CACNB2;CACNB2;CACNB2;CACNB2;CACNB2;CACNB2	NM_201597;NM_201593;NM_201596;NM_001167945;NM_201572;NM_201571;NM_000724	Body;Body;Body;Body;Body;Body;Body			0.00231906	0.0757851
TACR2	cg06978273	4.3866e-07	0.00653001	-0.0261709	0.0048628	0.127353	0.0323476	I	CCAAAGGCAAATCCGCCCGGCTGGGAGGAACGCGGTCAGGCTCTGGCCCCAGACTTCGCG[CG]AAGGCAGCTTCCGCAAGCTTCTCCCGGGCGCCCTCTTGCGGACCGGCCTTGAGACCGTAA	37	10	71168453	F	TACR2	NM_001057	Body	chr10:71168699-71168952	N_Shore	0.000104255	0.0176059
LINC00702	cg12432168	4.39657e-07	0.00653001	-0.0289977	0.00538855	0.57696	0.0678419	II	CCTGTCTCGCTGTTTCAACAGTCAGACGTTTGTTCTTCAGGCTGCTTGCTCCAGTATCCT[CG]TCAGACAACCGCAGGGAGCCTTTGTGCATTTATTTATTTATTTGCTTGGTATGCTTCAGT	37	10	4284253	R	LINC00702	NR_108040	Body			0.000273809	0.0275
	cg14964970	4.48021e-07	0.00653541	-0.0259076	0.00481821	0.60938	0.0577166	II	TTTGCTGGTGCATCCCATCACCTGGCACTATGCCCAGCAGAGCACAGAAGGTGCTCAATA[CG]TACTGGTGGGATTGTACCCACAGGCTCATACAAACGTGTACAGACAGGGCACATGTAAAC	37	9	123698562	F						0.000350367	0.031097
	cg05453127	4.60039e-07	0.00659299	-0.0365978	0.006814	0.0931432	0.0297376	II	GCTCTGCCTTTTTTTAACCAAACCAGAGTGTAAACAAATGGCTGTGTGACTCACCATAAT[CG]ACATAGCAAGATATGATACATGCCAGGAGAGAAAAAGAAAGTGCTGATGGAAAAATAATC	37	14	50439817	F						0.000134897	0.0199489
NUAK1	cg15292058	4.76943e-07	0.0067174	-0.0414412	0.00772768	0.365173	0.0797897	II	TAGAAGTGGAAATGCCCAGCCCTGGTTTTCACATGCAGTTAAAAGTTTACCGAAGAGTTT[CG]CTGTAAAGCCAACATCTGGCTGCTCCTGGGCTGTTTCCAGGGAATTTTATCAATTCAGCC	37	12	106525581	R	NUAK1	NM_014840	Body			0.0013028	0.0583134
	cg06648759	4.85519e-07	0.00672228	-0.0227281	0.00424141	0.541104	0.0563174	II	AGGATTATCTACAAGCAGTAGCTGTAGGACTTGGCACTCTGCCAGCCAGCAAGAACACTC[CG]GTGTCCCTCTCCATGCCAGCTGGGCCAGTGGCTCACACAGGTTCTGGGCAAGCTGTGTGT	37	13	40892751	R						0.00406227	0.097984
UBXN10	cg06208890	5.19242e-07	0.00703462	-0.0358422	0.006708	0.204494	0.05115	II	GAAGCACAAATCTCTGGAGGTATTTTTGGACACACTTAAATCCTATCCCAAGAGACTGAA[CG]ACTGTGGTGACAAATGCCCACGGGTAAAACTGAGCAAGCCTCATTCAGACTGTCCTGCTC	37	1	20521783	F	UBXN10	NM_152376	3'UTR			0.0144334	0.174126
WWP2;WWP2;WWP2;WWP2	cg00446055	5.25301e-07	0.00703462	0.0470921	0.00881784	0.65195	0.0929703	II	GGGTGAGTAGTCTTCTGTCCCATAACAGATCTCTCCTCCTCAAAGACTGAGGCTCCTTTA[CG]GGGGTGGAAACAACGTGGTTATTTATTACCTAGTGGCTAGTAGCCTCTGGGGAGGCTGCT	37	16	69922211	F	WWP2;WWP2;WWP2;WWP2	NM_001270453;NM_001270455;NM_001270454;NM_007014	Body;Body;Body;Body			2.35098e-05	0.0085512
	cg21771714	5.34573e-07	0.00704333	-0.0408445	0.00765378	0.17856	0.0543805	II	AAGTGGCAAGAGCATGATCCAGCCCCATCATACATATTCATAAGAGGCAACCTGAGCTTC[CG]TGTAAAACCACAGTGTGACTGTATTTCCTGCACACACTTTGCATCCCACACAGCCCGGAC	37	6	119031342	R						0.00146268	0.0614769
	cg26092302	5.61704e-07	0.00716421	0.0489433	0.009191	0.721784	0.0831423	II	AGATGTGCCACAGGGTTCGTTTCAGGGAAATGCAAACCGCAAGAGACCTGTGTGCTCCTG[CG]TGCTCCCGTGTGCTCCTGCTTACTCCTGTGTGCTCCCGTGTGCTCCTGTGTACTCCTGCT	37	11	2277680	R						2.13939e-06	0.00253978
ANAPC5	cg15417488	5.61967e-07	0.00716421	0.0331786	0.00623069	0.631134	0.0710793	II	TGAAAGGAGAAGCTGGCTTTTGCCAGGAATTTAATACTCACTTAACCTCTTTCTTTGCCT[CG]GTTTATTTTTATGCCTCACTCTATTAATGAAAAAGCATACTTACAATCTCCCAGCTCTTT	37	12	121792526	R	ANAPC5	NM_001137559	TSS1500	chr12:121789970-121790274	S_Shelf	6.87832e-07	0.00139201
LRIG1	cg05085741	5.70059e-07	0.00716421	0.0429864	0.00807751	0.805684	0.056184	II	AGCACATGCATCTTGGACAGTCCCCAGAAGGCCCCATCTGTCAGTTTGCTGATGTTGTTT[CG]CTGAAGCTTCAGCACCTCCAAGCTGTTGAGCCCCTGGAAGGTGAGGCCCTCTATCAGCCG	37	3	66463355	R	LRIG1	NM_015541	Body			0.000841882	0.047317
	cg27657132	5.81725e-07	0.00720006	-0.0407782	0.00766928	0.341844	0.0806252	II	CAGTAGTTGATAAAGACAGGCTTACTTAAAGTTCGAATTGCCTCAATCAGAGATAACGGG[CG]AGTCCCTTTTGGCAGTGAGATATGAAAACAGGAGAATGATCTGTTATCAGAGTGAACATG	37	3	181898731	F						0.000610982	0.0405321
SLC9A9	cg25945642	5.93317e-07	0.00723393	-0.0256529	0.00482875	0.79783	0.0385603	II	GGCTGTTTGACCACATTGTTTTGGCATGTCCAGGGCTTGTTCACTATGGGACCAGCAGCA[CG]TAGCCCAGTCTGGAGCAAAGAGCCTCCTTCCTGTGCATGCTCCTGACATCAGCTAAGGTT	37	3	143321098	R	SLC9A9	NM_173653	Body			2.41103e-05	0.00865286
	cg12942962	6.06069e-07	0.00728074	-0.0349628	0.00658726	0.420275	0.0899237	II	AATCTGTGGCCTTTGGTACAGCTGAAAAACACTCTGTCAACACCATGGAGAGTGCAAGCC[CG]TTGTGCTGGCCTCAACCCAAGGAGTGCAGGGGAATGGACAAAAATTTGACTCAAGGCCAA	37	7	25886475	R						0.00349862	0.091426
FAM107B;FAM107B;FAM107B;FAM107B	cg02724317	6.25169e-07	0.0073121	-0.032678	0.0061651	0.401402	0.0705913	II	AGGAGATTGTGACATTTCCTATTGGAGCTTCGTTTGACTTTTGCAGACAGAAACACATCA[CG]ACTCCTGAAGGAATGCCGATCATCAGAGCAGACTGCATGCATGACTCATTCACTCACAGG	37	10	14644114	F	FAM107B;FAM107B;FAM107B;FAM107B	NM_001282697;NM_001282696;NM_031453;NM_001282695	5'UTR;5'UTR;Body;5'UTR	chr10:14645752-14646705	N_Shore	0.000810153	0.0464688
USP50;USP8;USP8;USP8	cg22422264	6.33037e-07	0.0073121	0.0269412	0.00508556	0.828299	0.037297	II	CACCAGATGCTGACTGCTTGTTTTGCAGTGTTCAGGAAACACCATTTTCCTGGCTCTTAA[CG]CTTTTGTATTGGTATGGAAAAGGGCTGGCAGCTATAGAACAGGAGATCCATAGCATTTTG	37	15	50792856	R	USP50;USP8;USP8;USP8	NM_203494;NM_005154;NM_001128610;NM_001128611	3'UTR;3'UTR;3'UTR;3'UTR			1.92716e-05	0.00767387
JAK1	cg01763364	6.35533e-07	0.0073121	-0.0290314	0.00548105	0.300725	0.057004	II	ATACAGTAAGGGCTGGAATCCCCTGTCAGTTCATTCAGCCAAGCTTACAAGAAGTCACAA[CG]TGGGAATTTCCAAAGCCAGTCAAACATCAGGAGTATAAATGTCATGTACCTAGACTTCTC	37	1	65388098	R	JAK1	NM_002227	5'UTR			0.00077054	0.0452631
MBOAT1	cg11639708	6.46459e-07	0.00733451	-0.0218827	0.00413447	0.799755	0.0337879	II	GTTCCTTAAAGCCTGGAAACACTTTCCATTTCAGCTTTCACAGCTCCTAGGACATAATGA[CG]TAACTGTGCACTACACAAATTACTAACATCAACATTATCATATCTGTTTTGGCAACTGAG	37	6	20209127	R	MBOAT1	NM_001080480	Body	chr6:20212268-20213133	N_Shelf	6.19511e-07	0.00130896
PBX1	cg11155784	6.62802e-07	0.00734186	-0.0285573	0.00540144	0.223969	0.0459031	II	AGGGCTGAGTGTATGAAGCGTTAATGAAGGCTGCCATTGGAACCAGTCCACGTCCCGTCC[CG]GCTGGCAGGTTTGCTGTCCAAGAAGTCTCTTGCTGGAGGCCTGAGTTCCTGAGTGTCGGG	37	1	164572163	F	PBX1	NM_002585	Body			0.000175283	0.022488
TTC21B	cg08471915	6.68003e-07	0.00734186	0.0238281	0.00450846	0.827691	0.0302922	II	AACAAAGGTCAATAATTATTTTTTACTCTTCAATCACCTACTCTATTATGACGCAGGCAC[CG]TTTTAACAGGTCTTCTGCCATGTCATATTTTGCTGATTGAATGTAAATATCAGCAAGTAG	37	2	166740323	R	TTC21B	NM_024753	Body			1.10381e-05	0.00592157
LDHC;LDHC	cg11821245	6.74688e-07	0.00734186	-0.0397408	0.00752255	0.271643	0.0599241	II	TCCTGAAGTTACAGAAGTTAATAATTTTTTAAAATCCTGCAAACAATGCATGGATATCCC[CG]TCTTGCACACTCTTTGGGCCAGTCTAGAATTCTTCCCATCAGCATTTCGGTGATCTGGAC	37	11	18433683	R	LDHC;LDHC	NM_002301;NM_017448	TSS200;TSS200			1.91224e-06	0.00239934
SLC24A3	cg27057797	6.83058e-07	0.00734186	-0.0250941	0.00475263	0.446932	0.0600168	II	TTCTTTGGCAAGGCCCATCTCATCTTGGCTGGGTTTGCCTTTCTTCAAATAATACTGGCT[CG]TTTAAACAAACCCTAGCAGCACCCAAAGATTGCACCTCTGAATTGAAATCCACCTGCATT	37	20	19569677	R	SLC24A3	NM_020689	Body			6.01847e-06	0.00431327
	cg08005660	7.16077e-07	0.00740547	-0.0291029	0.00552329	0.552624	0.0648879	II	AGCCCCAGACATAAGCCCCAGATGATTGAGAGACCGGGCTACACACGTGTGGATGTCCCC[CG]TGCATACACACAAGCACCCATCCGATAGGCTGGGATCCAGCTGCAAGTTTGGACACTGAC	37	12	47226005	F				chr12:47224912-47225664	S_Shore	1.66891e-06	0.00224636
ZC3H4	cg03646981	7.31676e-07	0.00740547	-0.0259339	0.00492652	0.4263	0.0621652	II	CCTGTCAAACAGCTCAGACCCTAGGTATGTACTGATTACATAACCCTGGGGCATGCCAGG[CG]CTGTGGCTCACACTTGTAATCCCAGCGATTTGGGAGGCCAAGGTGGGCGGATCACAAGGT	37	19	47582880	R	ZC3H4	NM_015168	Body			3.45287e-05	0.0102928
	cg07149022	7.34506e-07	0.00740547	-0.0262002	0.00497795	0.228863	0.0424832	II	TCCGTGAGAAAACCCCTAAAAGCCGGCACCGGCTCCGGTGGGGCCACAGAGTCTCTGGAG[CG]AGGCTCTCTCCAATGCCTGGGCCCTGGGACCGAGCAACTGTCCCAGTAGAATCCCTTTCG	37	11	9636089	F				chr11:9634969-9636065	S_Shore	0.00014807	0.0208649
PIK3C2B	cg05720020	7.41832e-07	0.00740547	0.0183818	0.00349401	0.762834	0.03127	II	CAGGGAGCAGAGCAGACAGCTGTTTTTCCCAGCCCCTCTACTGAGGCTAGAGCAGGTGGG[CG]GCCCAAATGGTGCCCAGGGAAGCTTGGCCCTGGTCTAAAGCCTCAATATCCACAAGCCCC	37	1	204434864	F	PIK3C2B	NM_002646	Body			9.53653e-08	0.000489166
	cg03137889	7.42385e-07	0.00740547	-0.0265512	0.00504702	0.360054	0.0576993	II	GATATTCAAACCGAAACCCTTTAAATACATGATATTCACACTGAAAGATACAGTCTTGTA[CG]TGCAGGAGAGAAGGCGAGCGAGGGCATGGCAGGCAGGGCGTGTCTGTGCCACCACCAACA	37	6	108454859	R				chr6:108455060-108455273	N_Shore	0.00046979	0.035645
	cg14588463	7.43368e-07	0.00740547	-0.0281659	0.00535425	0.460868	0.0657181	II	CCAAGAAACAGAAAAATTTATCAGCATGACTCAGTCCTCAGAGCCATGTATGGCCGTGTC[CG]TGCATGGCAGGCAGGTCAGGGGCCTGGGGAACGCTGTTCTGGAAACCTTGGCCAGGCCTT	37	19	11196237	R						0.00208523	0.0722822
RALBP1	cg10768055	7.53619e-07	0.00741714	-0.0174602	0.00332113	0.441804	0.0404358	II	GCAGGTTGTTTCGGAAGTGATTAGATAAAACTAGTTTCAGGTTACAGCAGGCAGTTTCAG[CG]GCCAGGCTGGCAGAAAATTACATTCTTGGAGCAATGGTGTGTGCCCAGAGTGCTTTTTCC	37	18	9506245	F	RALBP1	NM_006788	5'UTR			1.2441e-09	3.27308e-05
CREBBP;CREBBP	cg18923228	7.64e-07	0.00742979	-0.0241496	0.00459632	0.468661	0.0566674	II	CTTATTTTGTGATTGCTGGTAAGTGAAACCCCAGAAAGTGAAACCCCAGATAAGAGAGGA[CG]ATTGTCTCCTAAAGGTGGTGCTTTACATTCAAGAGTGGTGAGGCATCTTTGATCCTTATC	37	16	3847702	F	CREBBP;CREBBP	NM_004380;NM_001079846	Body;Body			0.000600333	0.0402578
	cg00749291	7.76851e-07	0.00743407	-0.0390257	0.0074331	0.463496	0.085855	II	GGGAAAATGTTGGTCTCTGAGATGTAGGCTGCCTGATGACTAGCTGTGCAAACAAAACCT[CG]GACTTCCCTCCGCATTTCTTTCCTTTGACCCTTCAGTGTCAGCAAGCTCAGGGTCAGAAA	37	11	12107626	R						1.00533e-06	0.00170202
	cg06421526	7.91445e-07	0.00743407	-0.0305049	0.00581494	0.612644	0.0674611	II	TTTTGTTGCATAGAGAGTAATCTTCTATAGTCAGCTGGAGGCTTATCTTCAGTTAGATGT[CG]TCTAAGAGAAAACATTTCCTCTTTTGAGCAGATCAGCGTGGAGCCTCTGTAATAACTCTT	37	17	43423130	R						2.84689e-05	0.0093478
TWF2	cg03934366	7.91742e-07	0.00743407	0.0263574	0.00502443	0.893064	0.022932	II	ACACCCCCCCACACACACACACGTGCGCAGATCACCAACACAAACAGCCACACAAAGACA[CG]CAGCCGTCAGCCCCTCACGGACACCACACCCCTGGGTGCTCCCTTGGACCCCATCCCCAC	37	3	52266432	F	TWF2	NM_007284	Body			1.60264e-05	0.00704243
PHACTR4;PHACTR4	cg08123074	8.05296e-07	0.00747542	-0.0306114	0.00583974	0.265438	0.0560572	II	GTAAATTCTTTGGTGTACTCTTGAGCAGGCTCCCTTTCTTCTGTGACTCAGAGCCTGGAG[CG]TTGCAGCCAAGCTCAAAAGTCAGGAACGGGGGTGTGGACTTTTGGGCTATGCCAGTCAGC	37	1	28764523	R	PHACTR4;PHACTR4	NM_023923;NM_001048183	TSS200;Body			4.75129e-06	0.0037879
IDH1;IDH1;IDH1	cg23393139	8.64277e-07	0.0078568	0.038488	0.0073654	0.63159	0.0856694	II	CAATCTATTATTGTTATTCTTATGTGCAATGCTCTGCTGTTCTGGGGAAATAAAGATGGA[CG]AGAGCTGTCTCTTAAGAACCCTCAAGCTGCTCATACACTTGCTGGGACTGGGAAGAGAAG	37	2	209105236	F	IDH1;IDH1;IDH1	NM_001282386;NM_005896;NM_001282387	Body;Body;Body			0.000490522	0.0363462
	cg09435170	8.65616e-07	0.0078568	-0.0245977	0.00470756	0.638447	0.0534984	II	TAAATAGAAAGATATTGTCAATGTATGTGTCATCATTGTAAAAAGTTAAGTGGTTATGGA[CG]GGAAAATCACATCTGTTCTTACCAGTTCATTCTTGGTACTATGACTCATGGCTGATTATA	37	4	184256627	F						7.84401e-06	0.00499405
NRP1	cg25179876	8.81978e-07	0.00787642	-0.0326205	0.00624818	0.459237	0.0774824	II	AATTTACCACTCTTTTCCGCAGCAAGATTGAATTATGTAGATGAAGTACAGTCAACTGAA[CG]GTGACTGAATGATTGAGCAACCTTGGATGCCAACGCCCATGACCCTGAAATGTACTGTTG	37	10	33483109	F	NRP1	NM_003873	Body			0.00210943	0.0726581
FLJ43663;FLJ43663	cg13933043	8.89349e-07	0.00787642	-0.0348702	0.00668156	0.50412	0.089901	II	TACAGTTAACATGTTTGTCACTTTCAAAAAGCCACAAATGAATTTCTCTGAAAAACCCAA[CG]TCTTTATAAAAAAAAAAAAAAAAAATTCCACAAAATTGGGGCTCTGCCAAAACGTGAATG	37	7	130696871	R	FLJ43663;FLJ43663	NR_015431;NR_024153	Body;Body			9.53753e-05	0.0167533
TMX2-CTNND1;CTNND1;CTNND1;CTNND1;CTNND1;CTNND1;CTNND1;CTNND1;CTNND1;CTNND1;CTNND1;CTNND1;CTNND1;CTNND1;CTNND1;CTNND1;CTNND1;CTNND1;CTNND1;CTNND1;CTNND1;CTNND1;CTNND1	cg00282192	9.06928e-07	0.00787642	-0.0353078	0.00677133	0.367459	0.075501	II	AAACTTTTAGATCCACACACAGTCTTTCTGCTGATTCTTAAAGGCCTGAGCTTTGTCCTA[CG]TAGTGTTGGCTTGGGGCAGAGAGGAGGGTTGTTTTCCCTGAACATGATAAGGAGCTGAGC	37	11	57546041	R	TMX2-CTNND1;CTNND1;CTNND1;CTNND1;CTNND1;CTNND1;CTNND1;CTNND1;CTNND1;CTNND1;CTNND1;CTNND1;CTNND1;CTNND1;CTNND1;CTNND1;CTNND1;CTNND1;CTNND1;CTNND1;CTNND1;CTNND1;CTNND1	NR_037646;NM_001085462;NM_001085459;NM_001085458;NM_001206885;NM_001085460;NM_001085461;NM_001331;NM_001206889;NM_001206886;NM_001206884;NM_001206888;NM_001206883;NM_001206891;NM_001206887;NM_001085464;NM_001085467;NM_001085463;NM_001085469;NM_001085466;NM_001085465;NM_001206890;NM_001085468	Body;5'UTR;5'UTR;5'UTR;5'UTR;5'UTR;5'UTR;5'UTR;5'UTR;5'UTR;5'UTR;5'UTR;5'UTR;5'UTR;5'UTR;5'UTR;5'UTR;5'UTR;5'UTR;5'UTR;5'UTR;5'UTR;5'UTR			0.0122858	0.161631
RAF1	cg01092365	9.22237e-07	0.00787642	-0.0300476	0.00576682	0.510271	0.0710898	II	CGTTAAAAAATTACTACATGGGCCTAACCCCAAAATCAGTCTCTGAAAGATACCAGGGGA[CG]TTTTAGGATAGAAAAAAAGGGATGACTCATAATTGCCAGTTATCTTAGCTTTCTGTAGTC	37	3	12668988	R	RAF1	NM_002880	5'UTR			1.29943e-05	0.00638039
FHIT;FHIT	cg16211226	9.26732e-07	0.00787642	-0.0326308	0.00626396	0.943401	0.0206006	II	AGATTCTTTTAAGTATCTATTCAGGCCCATAGCTTTCTCTGAAAATGACCAGGCCTCATA[CG]ACGCCAGAACTAACATGACCAAGGGGGTGTATCTGACTCTACACTGGGCCAGCCAATCAG	37	3	60255733	F	FHIT;FHIT	NM_002012;NM_001166243	Body;Body			3.24848e-11	2.94375e-06
SGK3	cg00345314	9.33747e-07	0.00787642	-0.0312601	0.00600287	0.411414	0.0725844	II	AAAAGATGTGTGGAAAGGAAATTTCTCTGCACACAGGATCTGCCAATTTGTGAAAGTTCT[CG]ACTGTTTATAAACACAAGGGCCGTAACTCTGCTAATGACAAAAGTGGAAAACTGTCCAAA	37	8	67624394	F	SGK3	NM_001033578	TSS1500	chr8:67624608-67625424	N_Shore	0.0108199	0.152535
CDKN1A;CDKN1A	cg15474579	9.45431e-07	0.00787642	-0.0285365	0.00548291	0.511598	0.0646206	II	TTCTGTTTCCCTGGAGATCAGGTTGCCCTTTTTTGGTAGTCTCTCCAATTCCCTCCTTCC[CG]GAAGCATGTGACAATCAACAACTTTGTATACTTAAGTTCAGTGGACCTCAATTTCCTCAT	37	6	36645812	R	CDKN1A;CDKN1A	NM_078467;NM_000389	TSS1500;TSS1500	chr6:36646244-36648465	N_Shore	1.26749e-07	0.000564267
SRGAP3;SRGAP3	cg04497684	9.51726e-07	0.00787642	-0.0260638	0.00500929	0.561812	0.0650327	II	TATCGGTTTGATTCCAGGCATGCAGGGGTTGCATAGAGACTGAGTAGCCAAGGTCAGTCA[CG]TGGGTGACTCATACCTCCGTGACTGACTCCCTTCTCCTAACAAAAACCCTGGACACCAAG	37	3	9234107	R	SRGAP3;SRGAP3	NM_001033117;NM_014850	Body;Body			3.80249e-05	0.0108125
PPP1R18;PPP1R18	cg02429813	9.72427e-07	0.00787642	-0.0253092	0.00486895	0.238247	0.04356	I	GCGGGGGTGGCCGAACCCCAGCGGTTGCCAGAGGGCGTGGTGGCTGCCCAGACTCCAGTT[CG]GTGCTCCCAGGCTCCCTCTGGCTTTCTTTCCCAAACTCAGCCCTGTAGCTTGGGAGACAC	37	6	30655745	R	PPP1R18;PPP1R18	NM_001134870;NM_133471	TSS1500;TSS200	chr6:30655116-30655401	S_Shore	0.000113855	0.0183331
	cg15108474	9.7848e-07	0.00787642	-0.0272537	0.00524449	0.455125	0.0669287	II	ACATAAGTTAGTCTCCTGGAATTTCTTCAGCTGTGGTCATTGCTAAAAAAAGAAGTATGA[CG]CTGGACAACAGGAGTCCAATGGGACTTTATTTAACATGTTTGCTCAAGTTATCAGCTCTT	37	11	65138837	F						1.01034e-05	0.00572772
ETFDH;ETFDH;ETFDH	cg10794027	9.85964e-07	0.00787642	0.0372163	0.00716407	0.612667	0.0847318	II	AATAATATTTTGTGGCTTTACCAAGTCACATGCTGCATAATGACCCTTCAGTCAACAACA[CG]ACAATTATAATGGTAATCCCTTGACATTATAATGGAGCTGAAAATTCCTATCACCTAGTG	37	4	159601920	R	ETFDH;ETFDH;ETFDH	NM_001281738;NM_004453;NM_001281737	TSS1500;Body;Body			0.000152357	0.0211316
FAM83F	cg14500472	9.98821e-07	0.00787642	-0.0197912	0.00381198	0.430505	0.0453384	II	ACGTGGGGTGCAGGGGCCAGGTGGAGCCCTCTTGTCGTTTTTGTTATCTAACGGTAATTA[CG]GAGTCCAGAAAGAGAATTGGAAATGCCGGCAGTTTAATTAAAGCTGAATGGCAGGAGAGG	37	22	40405857	F	FAM83F	NM_138435	Body			0.00016128	0.0216537
DNAI2;DNAI2	cg26353611	1.00465e-06	0.00787642	-0.0316433	0.00609641	0.212633	0.045808	II	ACAGTTCTTTGGGCATGAGACTTGAAAGGAGCTCCAGCCTCATTCTGCTCCCTCTTGTGG[CG]CCAGGCTGCTGTTTTTCATCAGGAGTGCAGAATGTGAATTTTCAAGGCCACCACGGAACT	37	17	72292924	F	DNAI2;DNAI2	NM_001172810;NM_023036	Body;Body			0.0161431	0.183224
TXNIP;NBPF20;NBPF10;NBPF10	cg02988288	1.00501e-06	0.00787642	-0.0459962	0.0088618	0.272687	0.0787682	II	ACTCAGAAGTTGTCATCAGTCAGAGGCAATCATATTATCTCAGGGACATGCGCATCATGG[CG]TGGCAAGAGCCTTCGGGTTCAGAAGATCAGGCCTTCTATCCTGGGCTGCAACATCCTTCG	37	1	145440445	R	TXNIP;NBPF20;NBPF10;NBPF10	NM_006472;NM_001278267;NM_001039703;NM_001302371	Body;Body;Body;Body			≥0,05	≥0,05
ZBTB16;ZBTB16	cg14042099	1.01241e-06	0.00787642	-0.0399644	0.00770222	0.561144	0.0984396	II	TACATGAAAAAAAAAAAAAATCCAAACGAACCTCAAACCTCTGTCCAAGGTGGAGGGTAT[CG]GGGAGGACAGGACAGTGAGTCATCAGAGGGACAGGCAGACTCCATGTGGTTTGCTGTGAC	37	11	114068801	R	ZBTB16;ZBTB16	NM_006006;NM_001018011	Body;Body	chr11:114069863-114070117	N_Shore	0.000199334	0.0238096
RHOT1;RHOT1;RHOT1;RHOT1;RHOT1;RHOT1;RHOT1;RHOT1	cg10339923	1.04603e-06	0.00801592	-0.0318725	0.00615173	0.467041	0.0708496	II	ATTTTGATTTGATAACTTCTTAGATGTGTACCATGGGCAGCTGACTTAATCTTTCTAGCC[CG]TCTCCTTATCTGCAGAATGTAAACAATGCATGTAGAGGGCCTGCCCCCACACATTAGTCA	37	17	30533123	R	RHOT1;RHOT1;RHOT1;RHOT1;RHOT1;RHOT1;RHOT1;RHOT1	NR_110083;NM_001288754;NM_001033568;NM_018307;NM_001033566;NM_001288755;NM_001288758;NM_001033567	Body;Body;Body;Body;Body;Body;Body;Body			0.000105014	0.0176585
EPHA8;EPHA8	cg09028365	1.06478e-06	0.00801592	-0.0206588	0.00399055	0.843455	0.0292865	II	ACCCCAACCCCTGCCCTGACCCTCCTCTGTTCCCACAGCTCTGCCCCAAGGAAGCCAGAG[CG]TCTCTGTGCAGGCTCCCAGGGCTGATGTCCAGGGACCAGAGCTGGGTCCTCACCCTGCCA	37	1	22891285	F	EPHA8;EPHA8	NM_001006943;NM_020526	Body;Body	chr1:22889595-22890096	S_Shore	0.000483076	0.0361296
ATP11A;ATP11A	cg04229372	1.08026e-06	0.00801592	0.0409911	0.00792322	0.700312	0.0792009	II	CCCGCAGCGGAACCCGAGAGCGTTTCTTGGCACCTTGAGGTGCTGGAGGCTTTCTGGCCG[CG]CAAGTTCTGCCCCACTGAGATTTGATCAGTGAATAAGTGCAATCCTGAAGCAGCAGCATC	37	13	113477850	F	ATP11A;ATP11A	NM_015205;NM_032189	Body;Body	chr13:113474080-113474352	S_Shelf	0.00113351	0.0546487
FAM83F	cg11555302	1.0854e-06	0.00801592	-0.0354548	0.00685456	0.32317	0.0692299	II	TAACCCTGAGAAGGTGCCCGGGGTGGGGCCTGCTGGATTCAGTGACTGATGGGATTTGGT[CG]GTGGGGAGGAGGAGGAGGCCTGGGCTTCTGGCCAGAGTGACTAGGAGGATGTTGATCTGG	37	22	40405632	R	FAM83F	NM_138435	Body			0.000418925	0.0337777
	cg19658150	1.08632e-06	0.00801592	-0.0336527	0.00650642	0.49454	0.0835001	II	CCTCATTTATGGTTCAGTTTCAGGCAGCAAAACTAATGAATGATTTCCAACCACAGAAGC[CG]TCACTGGGAGAGCCAATAAAGATACGACAGATCTGGCAGGAGAACAAGATCCAGCCCAGG	37	22	39317224	R						0.00026088	0.0268897
	cg13105244	1.08922e-06	0.00801592	-0.0283097	0.00547406	0.656677	0.0636043	II	TAAGGAAAGTTGGGGCACTGCCAAAATCAACACTGCCTGCTTTGAGTTTTCACTGCTTGT[CG]GACAAACCTTAGGTTGGGGGATTGGGGGATATATACAAACAGGGACTAAAACAAGCAACA	37	6	116768440	R						4.1306e-07	0.00110816
AAK1	cg26363104	1.11786e-06	0.00815329	-0.030164	0.00583945	0.286954	0.0575006	II	AGTGAGAGCCCCATATTACCCCTACAGGGTTATATCTGTTGACTGTGCAGTTACACCCAC[CG]TGATCATATGTAACTGCCACAGCCACAGAACTCCTGGCAGCAATTCAAATAAAACTCCAC	37	2	69810089	R	AAK1	NM_014911	Body			0.0322475	0.250877
ST5;ST5;ST5	cg08726522	1.13586e-06	0.00821126	-0.0363079	0.00703395	0.50986	0.0916561	II	CTGTGAACCAAAGAGAATGGCTTCTGCCTGGCCCCTCAGCTCATGAGTCATGCAGCTGCC[CG]TCTGCAGTGGGGAGGCTACAAACAGATCCTGGCTCCAAGTCCAGAAGCAGACCCACCCCC	37	11	8739587	F	ST5;ST5;ST5	NM_139157;NM_213618;NM_005418	Body;Body;Body			0.00204756	0.0716587
	cg20680907	1.17778e-06	0.00840523	-0.0415901	0.00807052	0.929036	0.0262747	II	TTTGCCTTTCTTCATCCCTTTTCTGTTTCCTGGTTCCTAGCAGGTATTATGTGAAAAGTC[CG]ACTGGCCTTCCCAGAACTGATTCACATTATACAGTTTGATTTTTGCATGATCCCTCCGTG	37	15	38882031	R						2.51458e-06	0.00276764
C6orf48;C6orf48	cg06438942	1.18327e-06	0.00840523	0.0206273	0.00400356	0.331758	0.0466328	II	AAGAGTCTCTGAGCTTTTCTCTGAGGATCTTTGAACCCACCTGATCCACCTTCATCCTGC[CG]GCAATCTCCTGTAATTCATGTTTTTATGGCCAGTTACTTACATGATGAGGTTTAATTGGC	37	6	31805329	F	C6orf48;C6orf48	NM_001040438;NM_001040437	Body;Body	chr6:31802598-31802823	S_Shelf	2.45668e-06	0.00272599
PACSIN2;PACSIN2	cg13978028	1.19818e-06	0.0084246	-0.0381735	0.00741332	0.881369	0.0401627	II	AAATCAACTGATCCAGCCAGCCAGCATCCAGGTGAACTGTCCCTCCAGGCAGTGATCTAA[CG]GATGGCTGGAAATAAGCCCAGAGCTCACTCAGGTGCCTGCATGTCTACCAATAAAAGCTG	37	22	43351395	F	PACSIN2;PACSIN2	NM_001184971;NM_001184970	5'UTR;5'UTR			5.39247e-08	0.000330673
BOC;BOC;BOC	cg18432201	1.21873e-06	0.0084246	-0.0281417	0.00546936	0.240497	0.0467888	II	GGGAAAAGGGAGAAGATGGTGCTTTTGGTATGGGAAAGCAAAAGAAGTTGGAGGAGAGCG[CG]GGTCTGAGGCACAGCAAAAAGTGGGTGTTAACGGGAAAACTGCCCTAGAGTTTGGGGGAC	37	3	112930189	F	BOC;BOC;BOC	NM_001301861;NM_001301867;NM_033254	TSS1500;TSS200;TSS200	chr3:112930437-112931506	N_Shore	3.71726e-05	0.0107052
	cg08917821	1.2233e-06	0.0084246	0.0295032	0.00573495	0.881758	0.0297136	II	GTATATCTGATTCATCTTGGAACCTCTGTGGAGCTGCTGCTTGGGACAGGACAGGGCAGA[CG]AGGGGCTCTGAAGTCCAGCCTGTCTGGGTTTTGATTTTAGCTTTGCCACTTATCAACAAA	37	12	59993762	F				chr12:59989651-59990507	S_Shelf	0.00195288	0.0701073
	cg06155620	1.22725e-06	0.0084246	-0.026134	0.00508078	0.506629	0.0613354	II	CACATACAGGCACACGCGCTGCCTAGGGGAACTCACAGATCAAGACTGATAAAAATTACA[CG]GCAAGGCCCTGGGGGCAATTGGAATCCTTTTTCTAATCTCGGGAAAATTCGAAATAGCAT	37	1	209527581	R						0.000949218	0.0501904
MED31	cg12859716	1.25715e-06	0.00847417	0.0257752	0.00501652	0.919218	0.0184457	II	TGTCCCTGACAGAGTAACACGGGCTCAATGGAAACCTCCAGAGTGTAGATGACCATCTCT[CG]GCAACGTTGTGGGTAAGATTAAACTTGTTGGTGGCTAAGGCTTCCAACACTGAGTCTGTA	37	17	6552190	R	MED31	NM_016060	Body	chr17:6554832-6555585	N_Shelf	1.42887e-05	0.00664803
PLB1;PLB1	cg14614038	1.26065e-06	0.00847417	-0.0265426	0.00516655	0.474549	0.0697729	II	GTGACCTGGGCATGCCACCACCCTCCCCACTGCTCCCAACCTGATAAGCACATATATACC[CG]GTGAATTCATGTCTCACAATTAGAGTCCTATGACATAGTGTCTGCAGGCTTTGGCTGATG	37	2	28858407	F	PLB1;PLB1	NM_001170585;NM_153021	Body;Body			1.633e-05	0.0071145
	cg19135712	1.26559e-06	0.00847417	-0.0149794	0.00291627	0.451999	0.0352837	II	CAGACACACTTCTGTCATAATAGCAGACAGTTACTGAGCACATGATAAGCACATTCCCCT[CG]TGCACTCATGTTAGCCTCACAATGGCCTAGAAACTAAAAGCTGTTACCGTTCCCACTTTA	37	8	136737850	R						1.11489e-07	0.000534817
EML4;EML4	cg17978086	1.27711e-06	0.00848178	-0.0341981	0.00666064	0.836875	0.0498108	II	AACGTGCATGCAGTTTATTCTGCTGAAGGAAAAATTAGTAGAAGCTGGTTTTTAGATGAA[CG]ATAAAAAGAGTAAAAGCATTTAGAATGGTGTCTGCTGTGTGATTGTTTAGACTGACAGTG	37	2	42420550	F	EML4;EML4	NM_001145076;NM_019063	Body;Body			≥0,05	≥0,05
COL27A1	cg08805781	1.30757e-06	0.00861402	-0.0300931	0.00586743	0.39482	0.0657004	II	CTTTCTAGGCTGCAGCATTTATAGAATTGGTCTGCTTGGCTTTCAGTCAACTATGTGCCT[CG]TTTCTCTGCAATACTGGAGAGGGTTGGGGACGGGGGGGCAGGGAAACAGGAAGCCCCCAC	37	9	116943083	R	COL27A1	NM_032888	Body			8.78477e-05	0.0160366
STAC3	cg13567919	1.32927e-06	0.00868693	0.0366776	0.00715665	0.947345	0.0151568	II	TTCAGCCACATAGGACAGGGACTGCTGAGCATGTTTGGATAATACAGCATCTTGGCACTG[CG]AGTTCAGTTGCTGTAGCTTTCATTGTAATAAAAATCTGCTTCTGTCCCTGACAGGTAAAA	37	12	57646434	F	STAC3	NM_145064	TSS1500			5.71705e-08	0.000342844
	cg04452203	1.3434e-06	0.00870956	-0.0256482	0.00500698	0.562797	0.0609189	II	CCCTAGAAGCATTTAGGAGAACTAGCTCTACTTTTCCAGGAGCTTAGTTTATTGATTCAT[CG]CCTACTTTAGGTCAGGCAGTTTGCCAAGAGCTGTGGATACACAGATGATTGTGACATAGT	37	4	114332844	F						0.0099987	0.147165
	cg24808084	1.40808e-06	0.00900975	-0.0299289	0.00585529	0.23602	0.0497489	II	AGCAGTGACTCAGCACTTCCTCCCAGCTCTCTCCCCTGGCAACTCACCCCCACCAAAAAA[CG]ATGAGAGACATTAAAATACAAAGCAGCTTCAGACAGGAAAAGTGGAGCGGAGGTGCAGAG	37	11	116472686	F						0.00758044	0.130159
MYH9	cg19594577	1.42252e-06	0.00900975	-0.0234942	0.00459856	0.474413	0.0602946	II	GGTCACTTTCACTTTGCCTGGCACCGAAGGAAACTCAGGCTATCAAAAACAACACCAGTA[CG]TATTTCAAATCATGTTGTACACAATGGATATAAACAATTTTTGTCAACTTAAAAATTAAA	37	22	36757542	R	MYH9	NM_002473	5'UTR			0.00206176	0.0718842
	cg08304279	1.42279e-06	0.00900975	-0.0427368	0.00836501	0.297681	0.0872718	II	CCCAGAGCTTCCCACTCATTATTTCCAATTAGAAAATGTCACTAGGGAAGAAAACAAATA[CG]CTCAAAGATAACTCAGAGAGCACTGTGTGTTTGTTGCCTGGAATAGATGCCAAATAAATA	37	1	212093844	F						0.00167915	0.0655528
TBC1D22A;TBC1D22A;TBC1D22A;TBC1D22A;TBC1D22A	cg22480822	1.46013e-06	0.00913634	0.0329717	0.00646138	0.839329	0.0384421	II	ATTACAGGTTTTAGTTACTCTTTAACCCCTTACAAGGTAGCTTAAAGTCCTCTTGGGACA[CG]TGTCAATAAAAGGTTGTTTATAAGCACCTACACCTTCCCAGGCCCTGAACTAGATAGTAT	37	22	47435396	R	TBC1D22A;TBC1D22A;TBC1D22A;TBC1D22A;TBC1D22A	NM_001284304;NM_001284305;NM_001284303;NM_014346;NR_104292	Body;Body;Body;Body;Body			1.14469e-05	0.00601678
RBFOX3	cg07672102	1.46515e-06	0.00913634	-0.0345029	0.00676251	0.23949	0.0579738	II	AGAGACCCCAGCAACGTCCTTCAGCTGGGCACCGCCTGTTCCACCCAGGAGCACCTAGGA[CG]AGCTCCTGCAAAAGGAATGCATTCACTGCAAGCCTGGGAGCAACGTCCCATCCGCTTCTG	37	17	77474046	F	RBFOX3	NM_001082575	5'UTR			0.00049751	0.0366404
BTBD3;BTBD3;BTBD3;BTBD3;BTBD3;BTBD3	cg27105949	1.48096e-06	0.0091571	0.0308703	0.00605352	0.813979	0.0415436	II	AGATTAAATATTTTAATTAGTCCCTCTTTACAATAAATAAGCATATGCAGAACCTATTGC[CG]GTGTTTTTGTTTTTTTTACTCACCAACGCTAGAAATGGTTGGAGGATTCACACCTACAAA	37	20	11897536	R	BTBD3;BTBD3;BTBD3;BTBD3;BTBD3;BTBD3	NM_001282551;NM_014962;NM_001282554;NM_001282552;NM_181443;NM_001282550	TSS1500;TSS1500;TSS1500;5'UTR;Body;5'UTR			0.00034576	0.030866
	cg09582177	1.4909e-06	0.0091571	-0.0262716	0.00515333	0.642407	0.0609217	II	TCTGATATGATACCACAGTGGCCTTTGGCCTTTGGTGACTCTTTATTTTAGGGCAGGAAA[CG]ACTCTGCTCTCTGCAGTACACAGCTGGTTGACCTGATAGCAGCTGCACAGGCCCTGCTGA	37	2	21451555	F						1.24399e-09	3.27308e-05
	cg00166446	1.53879e-06	0.00938077	-0.0305841	0.00600802	0.778742	0.0553286	II	TTATCTACGGTTTATTATGAAATCAGGAAGTGAATCATGTTTTGTTTGTTATTCCTCTTC[CG]AGTACTATTTGCTGCAGAACCAAGTCATTGCTTAGGATTGATTTCGCTGGTCTTGTAGAG	37	8	24608462	F						1.02366e-05	0.00576171
CDKN1A;CDKN1A	cg11920449	1.59891e-06	0.00957261	-0.0284644	0.00560156	0.746102	0.0512791	II	TGCATGATCTGAGTTAGGTCACCAGACTTCTCTGAGCCCCAGTTTCCCCAGCAGTGTATA[CG]GGCTATGTGGGGAGTATTCAGGAGACAGACAACTCACTCGTCAAATCCTCCCCTTCCTGG	37	6	36645608	F	CDKN1A;CDKN1A	NM_078467;NM_000389	TSS1500;TSS1500	chr6:36646244-36648465	N_Shore	2.74709e-06	0.00287369
	cg22030942	1.60214e-06	0.00957261	-0.0368068	0.00724396	0.932432	0.0233841	II	TCCTCAGCTTTTCCTTCAGGGCCAGGTCCCTGGATTCTTGGATAAGACATTTACAATATG[CG]GGCACCACACTGAATCAGGACTGTGTGCAGAGAAGCAAACCAGGCCTTTCCACATAGATA	37	7	25887175	F						0.000117059	0.0186427
LINC01483;LINC01483	cg05423095	1.60542e-06	0.00957261	-0.0338189	0.00665655	0.162366	0.0419997	II	GTTCCTGCTTGAAAATATAAACAACATGCAAATTCAAACAAAAAAATTCTTCCTCTGTCA[CG]TTGAGAAACCCTCTGTTTACTTTGTTGTTGTGACTCACTTTGAGAGTATTCTTACAAGAA	37	17	67758317	R	LINC01483;LINC01483	NR_109972;NR_109971	Body;Body			0.0010019	0.0514885
FOXRED1;FOXRED1;FOXRED1	cg23478279	1.62479e-06	0.00961792	0.0386902	0.0076196	0.58801	0.0878723	II	CATGGGTCTTAGATTATAGACTTGCAAATAGGACTCCCCTTCAACTTTAGGTGTATAGCT[CG]AAGCTTTCATTGCAGTATTCTAGTCACATGTGATAGGGTACTGGTCTACCTCAACTTTTC	37	11	126142788	F	FOXRED1;FOXRED1;FOXRED1	NR_037647;NR_037648;NM_017547	Body;Body;Body	chr11:126138359-126139166	S_Shelf	7.27477e-06	0.00476555
ODZ4	cg08580087	1.64684e-06	0.00967599	0.0375658	0.00740282	0.484997	0.094282	II	AGCAGGGTAGGGTCACATTGAGAGTATGGCTCTGGAGCCAGATTGCCTACATTTGAAATC[CG]GTTCCATTACTTGCCAGCTCAGTGACTTTGGGTAAATTACTTTGCCCTTTGCACCTCCGT	37	11	78677152	R	ODZ4	NM_001098816	Body	chr11:78673007-78673213	S_Shelf	1.6456e-07	0.000649283
LINC00702	cg03835698	1.67127e-06	0.00967599	-0.0283796	0.0055964	0.457733	0.067374	II	CTCACACTCCCAGATGTGGCCCCATGGGTTTATTCCTGTCTCGCTGTTTCAACAGTCAGA[CG]TTTGTTCTTCAGGCTGCTTGCTCCAGTATCCTCGTCAGACAACCGCAGGGAGCCTTTGTG	37	10	4284219	R	LINC00702	NR_108040	Body			0.017609	0.19067
TMED6	cg02084848	1.67682e-06	0.00967599	0.0239928	0.00473206	0.572094	0.0562301	II	CAGGTATACACAGATGAAAACATGCTAACACAAAAACTTGCATGCAAATGTCCATAGCCA[CG]TTATGATAGCCAAGAGGTGGAAAAACCTAAATATCCATCATGTCCATTAACTGATGAATG	37	16	69380204	R	TMED6	NM_144676	Body			2.57297e-07	0.000835629
ATP13A4	cg08889347	1.68198e-06	0.00967599	0.029367	0.00579282	0.407397	0.0685588	II	AATTAAATAATCAATGACATACTGCTTTATAAACTGTAAAGTGAATAGTATTTTAATACA[CG]GTAAAAAGCACTACAGCGGTCACAAATGAAAACACAGAGCTAATGCAGGACAGGCAATTA	37	3	193227429	F	ATP13A4	NM_032279	Body			2.22557e-05	0.00831477
	cg22484720	1.74229e-06	0.00995286	-0.0201083	0.003973	0.882534	0.0210033	II	TCACAAAAAGAGGCTGGTCAAATATCCAGGGCTTCTAGGGACTGTCCCTTTTTGGCCACA[CG]CCCTTCCTCAGACATTTGCAGGAGATAGAGTTGGCTTTAAATTCTTTCGGGCTCCCAAAT	37	5	77172929	R						1.45007e-06	0.00208579
ATP2B2;ATP2B2	cg20110638	1.76584e-06	0.00996397	-0.0265614	0.00525131	0.295685	0.0519159	II	CCCCGTGGGCAGTTGCATTGGGACATGGGCCAGGTATGAATCACCCTATTCCCAGTTTGA[CG]TCTGGCCCAAGCCACGCCTTTTTCCTGGAGGGTTGGGGGAGGGGCTAATACCATGGACAG	37	3	10536903	R	ATP2B2;ATP2B2	NM_001683;NM_001001331	5'UTR;5'UTR			0.000218258	0.024767
KIN;KIN	cg18534532	1.77915e-06	0.00996397	0.0223207	0.00441447	0.873647	0.0244693	II	TACCTCCTTGGCACTCAGCATTTTGTGATCATTCACTGATTCACTGCTGAACAGCTCTGA[CG]TTAGAATGAAAGCTCCGTGACTAACAAGGACTGTTTTTCTTTCTACTATACAGACCCGGG	37	10	7809348	R	KIN;KIN	NR_045609;NM_012311	Body;Body			0.00139266	0.0601278
CLEC3A	cg21048669	1.78875e-06	0.00996397	-0.0152055	0.00300801	0.445184	0.0381359	II	ATGAGGCACAAGAACAAGAGGCCACCTTATGCTGTGGCCAGCAGAGGCATTCAAACATTC[CG]TCAGCAGGATTCCAGCCAACCTCCGAAGCTCACTTTTATAAGCCAGCCCCAGGCATCCCA	37	16	78056379	R	CLEC3A	NM_005752	TSS200			8.99963e-05	0.0162868
SPTBN1	cg06205391	1.8004e-06	0.00996397	-0.0358357	0.00709131	0.408502	0.0827873	II	GGCAGGTTGGTTGTGTAATGCAGCAACATCTTACTTGGTTGTCTTTAGAGATAAGTGGGA[CG]TGATTCCAGCAAGGCTGTGCATCAAATGTTGGAATGTGTTGGAGAACTGCCAAGAGGTTG	37	2	54698727	F	SPTBN1	NM_003128	5'UTR			0.00169664	0.0658775
	cg10057940	1.82863e-06	0.00996397	-0.0197803	0.00391706	0.388396	0.044144	II	TTCAAGAATGCCTCTGCCTGCATTTTAATAAAAGGTAGGAGGGATTTTTGAAGCTCTTTT[CG]GTCCTAAAACCTGTTCCACCACTGTGTTCCTTCACTGAGAAGCGGTACTGCTGCAGACGA	37	10	6805506	F						2.80606e-05	0.00928312
VWC2L	cg15125763	1.82914e-06	0.00996397	-0.0400187	0.00792493	0.393112	0.0927522	II	AGCCTCGTCTAAAGCAGCTCTGGGATTTCGACAGAGCTGGGCTCAGAAGCCAGTTGTTGG[CG]CTGTCCGTGGTGCTGAGGAATTCCCGGCTGCCGGCAGAATGAGCTCCAAATCAGCAATCT	37	2	215275838	R	VWC2L	NM_001080500	TSS1500			0.000338535	0.0305376
CAMSAP2;CAMSAP2;CAMSAP2	cg06158754	1.82962e-06	0.00996397	-0.0288378	0.00571085	0.655452	0.0629456	II	AATATGCCTGGAAAACTTTCAAATCTGGAAAGCTATAAAACACAAACATACTTTGAAGTA[CG]GCATATGTGACTGTTTAAAATATACTAGGAATGTCTTTATTGGTTAGCAAATGAAAGAAC	37	1	200750374	F	CAMSAP2;CAMSAP2;CAMSAP2	NM_001297707;NM_001297708;NM_203459	Body;Body;Body			0.00199917	0.0708553
	cg05928306	1.87662e-06	0.0101042	-0.0221917	0.00439993	0.875332	0.0227277	II	AAGCATTGGCAGAGCAATAAATATCGGGCCGCAGTTCTTGCCTGGGCATGCTGACTCCAA[CG]CTGATGCTGCACACTTGTTTACTCATCTTTTTCTGGAGACAGTCCCCAGACTCGGGAATC	37	14	56351623	R						6.07789e-06	0.00434822
FARP1;FARP1	cg06744150	1.88011e-06	0.0101042	-0.0455055	0.00902312	0.586191	0.105538	II	CTGGGAGACAGCAAGCAGTCAGTCGTACAAAGAGGCCCTCGGAATTGGCTATGGGGTGCA[CG]CAGTTTTCATGGAGGATCAGCTGCATGTTTTAGGAGAAACTTTGGCCAGAGTCACGTGGA	37	13	99069161	F	FARP1;FARP1	NM_005766;NM_001286839	Body;Body			4.92054e-06	0.00388111
	cg00702123	1.90404e-06	0.0101534	-0.020341	0.00403575	0.5919	0.0468798	II	GAATAGAAAGCTTCATCAGCAGCTGCAAGAAGCCCAGGCATGATAAGCAGGGGTATGCAA[CG]TGAGTGAGCACTCGCCTCATGGAAAAAACAGCTCACAGCAGGAGCTCACAGAACTTCCAT	37	12	825918	F						0.00157889	0.0637892
	cg23964865	1.91686e-06	0.0101534	-0.0257293	0.00510642	0.294086	0.0507318	II	ATTTTGGTTTCATTTTCACAGGCTGATTTTTGCCCTTGAATGTACGATTAGTTGTATTTA[CG]TAGACTGTGCACCATGTCACTTCTGCCAAGATAGCTGTTGAAAATTTTCATTTAAAAATA	37	6	140640522	F						3.35175e-07	0.000979784
RPS7	cg05608612	1.94531e-06	0.0101534	-0.0531853	0.0105628	0.937321	0.0354428	II	TTAATTTTCCAAGGAGACAGTCACTTACCTTTTAAAAAACATTATTAGAGAAGCACCGGG[CG]GGAGCATATCTAGCATTAAAAATGTGGGATGAATACCATCTCTGCTTGGTAAAGGTGGTT	37	2	3621757	F	RPS7	NM_001011	TSS1500	chr2:3622654-3623704	N_Shore	8.63909e-13	6.41148e-07
CLMN	cg07361315	1.94635e-06	0.0101534	-0.0311961	0.00619584	0.32112	0.0647639	II	TGCACCAGTAAGGTATGCTGCATAGTGGACACAGCTGGCTGCCTGCCCAATATCTTTTCT[CG]CCTTTCCTGAATGGTAGCCGTTGTCACTGCTATTTATCTTGCTTCCTCTTCATCACTGCA	37	14	95715565	R	CLMN	NM_024734	Body			0.0132791	0.167627
	cg06505273	1.95941e-06	0.0101534	-0.0290462	0.00577068	0.423049	0.068717	II	GTGACTCAGCAATAACACGGCTAAAATAAGGAAATTCATTCTGTTCCATGTCTCGGTCCA[CG]GGGAGGCTCCAAGTCAGTGGCTTCTCTGTTCCAACAGGAACCCAGGCTGCTAGCAGCTCT	37	16	24850292	F						0.00125823	0.0572997
MSANTD3;MSANTD3;MSANTD3;MSANTD3	cg13647410	1.971e-06	0.0101534	-0.022398	0.00445109	0.755051	0.0395163	II	TAATGTTTTTTCACATATCTGGCGTGCAGTTCAACAAGCACTAGTACCGTATTCCCTGTC[CG]TGATAACATTCATTCAACAAATGTCTGCTGAGCACCAGTCATGTGCTGAGTCATATGTTA	37	9	103191680	R	MSANTD3;MSANTD3;MSANTD3;MSANTD3	NM_001198806;NM_001198807;NM_080655;NM_001198805	TSS200;5'UTR;5'UTR;5'UTR	chr9:103189776-103190020	S_Shore	0.000181659	0.022818
KIAA1211L	cg02246603	1.98597e-06	0.0101534	-0.0268568	0.00533908	0.74439	0.0530877	II	CCATTTTACATGTATACATGTTTGTGTGATTCTTTGATCCATTTCCCCTTTACAGATTCA[CG]CCTGGTTACATTCCCCATACTTTTAATCAATTTTTCCCTTTCCTGGGGAAAAAGATGAAA	37	2	99481913	R	KIAA1211L	NM_207362	5'UTR			0.000193152	0.0234769
ANKRD34C;ANKRD34C-AS1	cg07423345	1.98871e-06	0.0101534	-0.021508	0.00427603	0.696808	0.0479629	II	GCGCTCTTAAACGCTGCCAGATTGCAGTGGTGGGAGGATGTGCTTGAGTGGAATTCCCTG[CG]TGAAATAGCTCTGAACTTGGGATCAGAGGAACAGAGTTTAAATCAAAGCTGTAGCACTTA	37	15	79576638	F	ANKRD34C;ANKRD34C-AS1	NM_001146341;NR_038997	5'UTR;TSS1500	chr15:79576059-79576270	S_Shore	0.000203345	0.0240631
PC;PC;PC	cg08512745	2.00683e-06	0.0101823	-0.0292005	0.00580787	0.353598	0.0650489	II	CCTGGGATGACTAAGAGCTTTTTCAATGTGACTCATCAAGGCTGACAAGCACAGGCATCA[CG]TTCCAGAACGCACAACCAAAAGGGCAAAGCAACAGTCCAGGCAGGTCAGCCTGTAGAGAC	37	11	66659864	F	PC;PC;PC	NM_022172;NM_000920;NM_001040716	5'UTR;5'UTR;5'UTR			0.00278743	0.0825684
	cg16775824	2.06204e-06	0.0101986	-0.0341714	0.00680528	0.181969	0.0488445	II	AAAGATGCTGACACATCATTAGTTATTCTCAAGCAACACTGACGGAGTGACTTCCTTCTA[CG]TCTGGGGACTAGTCTCGATACTGAAAGTAGCACAAAGCCTTCATTCACTAGGACCTTCTG	37	3	133225380	R						0.00801288	0.133339
GGTA1	cg08339189	2.11695e-06	0.0101986	-0.0236606	0.0047179	0.186659	0.0332826	II	GCCAGAGCCCTGTCCTCTAGGTTCCCCTCCCCTACCATGGTGGCCCTTGAGGCAGGATGC[CG]GGCCTTACAGGACAGAGTTGAAACTTCTGGACTGGGCAATCCCTAGGGACTCGTTCAGCT	37	9	124260498	F	GGTA1	NR_003191	Body	chr9:124261806-124262587	N_Shore	1.15029e-05	0.00601678
BMF;BMF;BMF;BMF	cg12939236	2.12299e-06	0.0101986	-0.0218797	0.00436338	0.494054	0.0583849	II	CAAACACACATTCAGAGCCAGCTGGGCTGGGGACACAGTCCCAGAAGTACAGAATGTGTT[CG]CTTCCAGGTGGCATGCCTGTGCTTCAGCTGTGGCTGTACCAGCACGGATGCAGCCTCAGG	37	15	40395476	R	BMF;BMF;BMF;BMF	NM_001003942;NM_033503;NM_001003940;NM_001003943	Body;Body;Body;Body			0.000616794	0.0407144
	cg25004840	2.13479e-06	0.0101986	-0.0297086	0.00592623	0.34824	0.062491	II	ACCTCTGCCATGCTGTCTCTGTTCCTTGAGATCAGATAGAGCCCGGACAGCAAAGAAGCA[CG]TGGCCCTGATATTAAGATACAAGCATGCCAACAGCTTGCATTAGTATTTGTGGAATGGAT	37	2	235330993	R						0.00210993	0.0726628
NEDD4L;NEDD4L;NEDD4L;NEDD4L;NEDD4L;NEDD4L;NEDD4L;NEDD4L;NEDD4L;NEDD4L	cg15468302	2.13492e-06	0.0101986	-0.0271947	0.00542478	0.485572	0.0721504	II	AATAAACAGGCCCTGATTCTCAGCCAAGAAACCACAGCCCTTTGATTTATGGCAAATAAA[CG]CACAGTGGTGTCACTTTCTGGCAGACTAAGCCAGGGCCCTCCCCATGAGATAAAAGGAGA	37	18	56005118	R	NEDD4L;NEDD4L;NEDD4L;NEDD4L;NEDD4L;NEDD4L;NEDD4L;NEDD4L;NEDD4L;NEDD4L	NM_001144965;NM_001144964;NM_001144971;NM_001144970;NM_001144966;NM_015277;NM_001243960;NM_001144967;NM_001144968;NM_001144969	Body;Body;Body;Body;Body;Body;Body;Body;Body;Body			0.00140078	0.0602523
ENKUR	cg16336268	2.14178e-06	0.0101986	-0.03455	0.00689306	0.157281	0.0431053	II	AGTGTTCCTCTCTTAAGGGAGAGAAAAAGTTAAACATGCCTGCTTTTCAGTGTCTATAGA[CG]ATTGTGGAATGTTTGAGGAAAACCTTGGACTTTTTCACAGCCACTCCCTGTCTGGGCAGC	37	10	25351250	F	ENKUR	NM_001270383	TSS200			0.00118254	0.055681
BMP2	cg19528338	2.15192e-06	0.0101986	-0.0282894	0.00564527	0.549281	0.0670172	II	TCAAAGAAATCCCTTTGAGAGGGTAGCCCCTGGGTTTCACCCGTTAGCTGAGAACCTGTC[CG]CTCTGCCATGGTGATCTCCATTCTTCAAGTGTTTCCGGGAGACTTGGTTTCTTTGCTCAG	37	20	6749897	R	BMP2	NM_001200	5'UTR	chr20:6750695-6750957	N_Shore	0.0018944	0.0692342
	cg18990461	2.16336e-06	0.0101986	-0.030397	0.00606738	0.477048	0.0743688	II	CCGTGACCAAGGCCACCAAATCCAACACCAAAAACAAACACAAAGGGCTGCATTCCCACA[CG]TCACCACTGGCCCATTTCCAGAGCAGATCCTGACGGATGAGAGGCAGCAGGGAGGAGATG	37	18	20189789	F						0.00212459	0.072848
	cg26438942	2.17713e-06	0.0101986	-0.0257999	0.00515133	0.538983	0.0591303	II	CTTGCTTACTTCATTCAGGATAGATAAAAGCCATGTTGTATGAAAAAAAAAATGCCCTAA[CG]AATGGGAAATATCTAAACTTTCAATTGCTACAGATGACTCAGTGAGTGGGCAGTTGCAGA	37	15	77695188	F						0.000419357	0.0337877
SRPK2;SRPK2;SRPK2	cg03243666	2.18406e-06	0.0101986	-0.0237018	0.00473312	0.507429	0.058533	II	TGTGACACAGGTTTTTTTTGCTCAAACTCATGAAACAAGCATGTATGACACAAGGCCTCC[CG]ACAGTGTTTGTTTACAGGCTGACCCTGCCCCTGATCTTGGTAATCCCCAGGGCTTGGAAG	37	7	104838838	R	SRPK2;SRPK2;SRPK2	NM_182691;NM_001278273;NM_182692	Body;Body;Body			0.00219035	0.0738252
TANC1;TANC1	cg10279072	2.20246e-06	0.0101986	-0.0215582	0.00430677	0.362831	0.0470649	II	TGCTGAATGAGCTGTGTATTCGGCCAGGTTCTGTGATTCTTACCCTGTCTGCATGCTGTT[CG]AGTAGCTAAAGTACTTTAGAAAAGAAGAAACACTTTAAACTCTTAAAGAAAAAGAGAAGC	37	2	159975353	R	TANC1;TANC1	NM_033394;NM_001145909	Body;Body			0.00193373	0.0698606
	cg22641952	2.20624e-06	0.0101986	-0.0303892	0.00607148	0.384517	0.0691528	II	CCCCACTTCCCCATTTGCATAATAAACGGAGGGGCAGGGAAGACCCATCTAACCACCCCA[CG]TGTACCCATGTGTCACCCTTATCAGATGCAGGAGGTGAGCTGAGCTGCCAAATGCTTGGC	37	17	58219985	F				chr17:58218626-58218926	S_Shore	0.000921985	0.04948
ST7;ST7	cg03069731	2.20871e-06	0.0101986	-0.032335	0.00646057	0.862857	0.037269	II	TTCATTTTTTACCCATTGTCTCATTCATAAACAGAGAAAAATATTTGTTGAATGAGTGAA[CG]TGGGATCTCTGTTCATTTTGGTATATTACTTTGCTTTCTGGGCTGAGCTCAGGACAGATG	37	7	116738693	F	ST7;ST7	NM_018412;NM_021908	Body;Body			4.64455e-07	0.00116913
RGS3;RGS3;RGS3;RGS3;RGS3	cg07144755	2.24959e-06	0.0101986	-0.0315365	0.00630653	0.372982	0.0703001	II	GCATGTAGTCGGGGACTTCTGAAGATTCTGCTGGGCTGGGGGCAGGAAAGGGGTCACAGA[CG]GTCTTAGGGTTGTCTCACTCAGCAACTCACTGTGTTGGCCTTGGGAAATGTAAGTCACTG	37	9	116310541	F	RGS3;RGS3;RGS3;RGS3;RGS3	NM_130795;NM_001276261;NM_001276260;NM_144488;NM_001282923	Body;Body;5'UTR;Body;Body			0.00655373	0.121787
NHLRC3;NHLRC3;NHLRC3	cg26255179	2.25033e-06	0.0101986	0.0333351	0.00666631	0.964354	0.0110443	II	ATTTACTCAATTTCTAAGCATAGATCTCACTTCTTTGAGGTTACCTTTTCACAACGAAAC[CG]CCACCAAAAAATTTGTATATTAGTTTCTCCTGCTCTTTTCCTATAGCAGCCTGTACTTCG	37	13	39618955	R	NHLRC3;NHLRC3;NHLRC3	NR_073109;NM_001017370;NM_001012754	Body;Body;Body			1.50507e-06	0.00211992
UPF2;UPF2	cg19638036	2.25128e-06	0.0101986	-0.0260004	0.00519964	0.770893	0.0424962	II	CTGTCTGTAACAGTTAAATATAGTACATTCATCAAAAGAAACACTGCAGCTTTAAAATAA[CG]AACAAAGGAAATCTTTATGTCCTGAGATGAAAAGATATGTATCAGCTGCCCACTGTGTTA	37	10	12036314	F	UPF2;UPF2	NM_080599;NM_015542	Body;Body			6.35448e-05	0.0136383
EXOC4	cg03927200	2.28091e-06	0.0101986	0.0359879	0.00720143	0.701441	0.0720895	II	TAAGTTGTTGCAGTGCAGCTTGGTACCTACACCCTTTAACTTGTCACCAGCTATGTTCTT[CG]TGGATTGTTTGTTGTAACTTTAATGAAATCTAGTCTTGCTGAATCACTAAACCTGTTCTC	37	7	133240766	R	EXOC4	NM_021807	Body			8.70475e-07	0.0015882
	cg08564097	2.28661e-06	0.0101986	0.0348334	0.00697124	0.612257	0.0821936	II	AAATTCATGGATCATTGACCAAGCACCATAATTGGCTCGGGCATATGCACTATTGCAGAT[CG]TCAGTGAACCAACTCCTTCAAACAACTACTCAGAATGCCGTGTTAAAGGTGCACTGATTT	37	18	53884577	R						3.7517e-05	0.0107474
	cg08793061	2.30405e-06	0.0101986	-0.0287868	0.00576322	0.453121	0.0694557	II	CAAACTTTCAACAACAGAAAACAGCCTTTATATTTTCAAAATAAATCTCATCAGTTGGCA[CG]TGTGGGAGCCTCTCAGGTAGTGGGTGATTCATTGAGAGAGCAATGCCTGCTCCATGAGCA	37	5	72514669	R				chr5:72511720-72512442	S_Shelf	0.00470031	0.104732
	cg18619440	2.3244e-06	0.0101986	-0.0120648	0.00241642	0.529877	0.0285155	II	CCCTTTGGGAAAACAAGGCAAACCCATGCAGCACTCAGTGAGCAAGCCAACATAATTCAA[CG]TTCGAATTCCCTATCTCCTGAGTTCCTATCACTCTATTATATTGTTTATTTAACAAGCAT	37	2	30409586	R						4.05585e-06	0.0035378
	cg22862208	2.34495e-06	0.0101986	-0.0280668	0.0056238	0.577284	0.0726191	I	GCAATATGGGGACCATGAGAAAGAACAGTTTGATTTTATGCATGATACACATGTTCCAAC[CG]AATGCCTCTGGTCCCTTTTAATCGTTAAATGCCTCTGGGGTTTTAGCTTATTGGAAGGAT	37	10	121857749	F						3.20635e-05	0.00991288
ETS1	cg21301387	2.41594e-06	0.0101986	-0.0288958	0.00579817	0.205296	0.0460328	II	GAGTGAGCTTCCCTCAAAGTCTGTGGTCTCTTTCCAACTACCTGCGGGAATCCTCTGCTC[CG]TAGCTTAAGAGGATGCAAAGACCATAATGTTTCTAATAGAGCTGCCTCCTTAAATTGGGG	37	11	128457475	F	ETS1	NM_001143820	TSS200			0.0107653	0.152123
SERPINE1;SERPINE1	cg20438404	2.41743e-06	0.0101986	-0.0281851	0.00565571	0.212135	0.0431174	II	GGAGGTTCTCAGGCCAAGGCTATTGGGGTTTGCTCAATTGTTCCTGAATGCTCTTACACA[CG]TACACACACAGAGCAGCACACACACACACACACACATGCCTCAGCAAGTCCCAGAGAGGG	37	7	100770192	R	SERPINE1;SERPINE1	NM_001165413;NM_000602	TSS200;TSS200			≥0,05	≥0,05
TNS3	cg06935531	2.43408e-06	0.0101986	-0.0332029	0.0066648	0.424784	0.077269	II	ATTTATAGCCTCTTGCTTATCTTACGCAGTCCAGTCCTCAGGGAGTATGTGACACATGGC[CG]TTCCTGTGTCTGGGACACATCATTACTCCACCATGGCTCTGACTCAGACGGATGTCTGGG	37	7	47521938	R	TNS3	NM_022748	5'UTR			0.0175841	0.190524
	cg08955448	2.46487e-06	0.0101986	-0.023672	0.00475453	0.475984	0.0573472	II	AAGGGATGTGAGAGTGAGGTAAGAGTCTGGTAGTGGCGCACTGAGGGTGTGGGAGGGAAG[CG]TTCCCTTGCTGTAAAAGGGGATTACCTGACCCAAAAGGAAATCAAGTTTATTGTAACTTG	37	18	6728895	F				chr18:6729693-6730037	N_Shore	2.13268e-05	0.00813606
	cg23077029	2.47893e-06	0.0101986	-0.0139867	0.00281	0.663237	0.0312264	II	AAAACCTCATCAGTCTTCCTCTCTTGACTCTTGGGCGTCCCAGGAATTTTAACTTTTCCT[CG]GCGTAAGTGTTTCTCGCGCGGACCCCTTGCAGGCGCAAAGCCTGGCTCGCTCTGGCCTCC	37	6	107809521	R				chr6:107810066-107812733	N_Shore	3.94048e-06	0.00348053
ADGRG7;ADGRG7	cg21380950	2.49044e-06	0.0101986	0.0253772	0.00509954	0.854534	0.0312016	II	ATCACTTGTGAAAGACAACAGAGTTTAGGAAATTAATTCAGTTAAAATGTATACTGTTGA[CG]CTTCTGCTGTTTTAAATATGCCAACAGTTGTATAAGGTGTTAGGAGGCAGTCCTGGTTCT	37	3	100363999	F	ADGRG7;ADGRG7	NM_032787;NM_001308362	Body;Body			5.71252e-06	0.00419551
CABLES1;CABLES1;CABLES1;CABLES1	cg20355381	2.4985e-06	0.0101986	-0.0201229	0.00404431	0.659003	0.0436572	II	TCTGATTGGACTTCTGCTGGAGGAGCATCTGGAATCTTGGCATTGAAGTTTGCCAACTCA[CG]AACAATGTTATCATCACTTATCTGATGAATGTGAGGAGCAGGCTGATGGTGCTGTGGCAG	37	18	20760274	F	CABLES1;CABLES1;CABLES1;CABLES1	NM_001256438;NR_023359;NM_001100619;NM_138375	5'UTR;Body;Body;Body			9.96005e-07	0.00170155
	cg05515560	2.50169e-06	0.0101986	-0.0158985	0.00319548	0.411409	0.0385529	II	ACACTGAACATCTGTTTGCAGCATCAGGCATGGAAACCACGCTGGGTCAATGCCAACTTT[CG]TGCTGTTTGGCTGGGCAGTAAGGACAGAATCCCCAGTTCCCACCCTCCAAGGTGCAGAAT	37	2	11092208	R						0.00348521	0.0912854
FOXN3;FOXN3	cg18590814	2.50771e-06	0.0101986	-0.0283977	0.00570839	0.727797	0.0598404	II	GATGTTTAGTAAAACCAAGGTCATACAAACACTGAGTCATCGTGAACAAAGCAGCCAGTA[CG]TTCATATTTCCAAAGACAGGCATCCCGTCCCTCTGCCTCTGTACCAAGAATTCAGCCAAC	37	14	89857717	R	FOXN3;FOXN3	NM_005197;NM_001085471	Body;Body			0.001493	0.0621125
ADAM15;ADAM15;ADAM15;DCST1;ADAM15;DCST1;ADAM15;ADAM15	cg24935121	2.51783e-06	0.0101986	-0.0244632	0.00491845	0.389176	0.0581995	II	TGGCTGCTTCCTGGGTAAGGTGGCCTGTGGAAAATCCCTGACAACTGTGTAGAGACATGT[CG]TGAGGGATGGCAGGGAGCATAGTGAACTAGGTTTGTGGTTTGGAATCAGGGCCCCTGGGG	37	1	155022635	R	ADAM15;ADAM15;ADAM15;DCST1;ADAM15;DCST1;ADAM15;ADAM15	NM_207194;NM_207191;NM_207196;NM_001143687;NM_207197;NM_152494;NM_207195;NM_003815	TSS1500;TSS1500;TSS1500;Body;TSS1500;Body;TSS1500;TSS1500	chr1:155022988-155024332	N_Shore	0.00413457	0.0988335
RRBP1;RRBP1	cg05955436	2.52034e-06	0.0101986	-0.0388652	0.00781441	0.262094	0.0722099	II	ACGAGTCAAGACATCACACAGTAAGTGACATGCTGCAGGGTCACAGATTTCTCTAGGTGT[CG]GATTAACAGGAAGTTAAATCAAACAAGGAGTGTGAGGAGGGAGGCGGGGCAGTGGGAGAA	37	20	17660838	R	RRBP1;RRBP1	NM_001042576;NM_004587	5'UTR;5'UTR	chr20:17661521-17663456	N_Shore	0.0364965	0.26542
MLLT4;MLLT4;MLLT4	cg11019743	2.52359e-06	0.0101986	0.0168893	0.00339604	0.767777	0.0302945	II	CTGGGAGCCCTGACTTCTTGTCCATGTTGATTTTCAGAGAGTACTGCTTGTTTATTACAG[CG]TTACGGAAAACCCAGCTTTGTATGTATGTGATGCCGACAGAAGAGACGCTGTGCAGTTTG	37	6	168267395	F	MLLT4;MLLT4;MLLT4	NM_001040000;NM_001040001;NM_005936	Body;Body;Body			2.47256e-05	0.00876058
	cg17402643	2.52875e-06	0.0101986	-0.046122	0.00927499	0.94753	0.0294093	II	CTGGGAAGACCAGGGTAGCAAACTAAATTGGCATTTGAATCTCAGCCTATGAAAGTGTAC[CG]GAACATGCATCCTGAAGCTAAACAGGTTGACTGCCTGCTGAAAGAAGATTTAAATAGAAA	37	15	102166329	F						5.2148e-11	3.86641e-06
	cg10595532	2.55508e-06	0.0101986	0.033588	0.00675779	0.680577	0.0694126	II	CATAATGGGGTATTCTAGATGGGATCTTGGAACAGAAAAAAGAACATTAGTTGAAAATTA[CG]GCAATCTGAATAAGGCAAGGAGTTTAGTTAATAATGTGTTAACATTGGTTCATTAATTGT	37	14	84523039	F						0.00126058	0.057342
	cg00854273	2.55681e-06	0.0101986	-0.022157	0.00445807	0.580441	0.0504818	II	GAGCTAGACAATCTGGGCATCCAGCCATAAAACATCACTGCTGTAGCACAGATAGTTGTT[CG]CACTCTCCTGAGCCCTCTGTGGCTGCAAACCACAACAGAAGTAATGGTCTTGGGAAAGGA	37	17	75959756	R				chr17:75953890-75955952	S_Shelf	1.69118e-05	0.0072264
	cg18289081	2.56707e-06	0.0101986	0.0192338	0.00387065	0.495689	0.0457801	II	TGAGCTGACTGGGTGATTAACTGGCATTTCTTATAAGTAGACAAGCACTGTCTATACCAA[CG]TTACTGTTTAAGTACCAAAGAAAAGGTGCTGCTTTAAGAAGCAATTAAACTCTCCAGCTA	37	5	13350944	R						4.95649e-08	0.000320824
	cg07363526	2.56968e-06	0.0101986	-0.018876	0.00379882	0.377132	0.0435562	II	TTTTGGCCCCAGAGGCCACAAGCTGACTGCATGTCATTCTCCACCAGCAGAGCGTCACCT[CG]GGGTAGCTCCAAACAGTATCAACCGGTTTGTGGTGAGTGGATAAACACCAGGCTGGGTGA	37	21	34451437	F						0.00159403	0.064067
H6PD;H6PD	cg11521888	2.57239e-06	0.0101986	-0.0312364	0.00628671	0.290729	0.0589421	II	GCAATTGACTGCATGAGTCTGGAGTTTAGGGGAAGTTCGGGCTGTAAATAAAGACTTGGA[CG]GATAGGCAGTTGTGTGCTGGTAATGTTTACCAACTGACTCTGTGAGGGGTGGGGTTGGTA	37	1	9298840	F	H6PD;H6PD	NM_004285;NM_001282587	5'UTR;TSS1500	chr1:9294401-9295118	S_Shelf	0.0174173	0.189753
KCNQ1;KCNQ1	cg08920458	2.57633e-06	0.0101986	-0.0757346	0.0152436	0.881828	0.0972527	I	GCAGTGACTGTGCCTTAGGGTGTCCCGTTGGCATCCAGGGCCCCCCGTGAAGGATGGCAC[CG]AGCACCATTCAACATAAGTCTTGTCAGCGTTCCGATGAAACAAGATTAGGGGAATTTTAC	37	11	2584917	F	KCNQ1;KCNQ1	NM_000218;NM_181798	Body;Body			3.86412e-06	0.00344194
	cg14975535	2.5801e-06	0.0101986	0.033647	0.00677283	0.503873	0.0847141	II	TGGATCCTGGAAATGACCCAAACATAGCTCACTAAACTAATTTCTCTCAGAGTTTTTAAA[CG]CATGTGCATTTGAGCATAAACACTATCCATATGTTTCTGATTCATTTACACTGAACTCAT	37	14	54208439	R						2.40094e-05	0.00863761
	cg00398903	2.59839e-06	0.0101986	-0.0239389	0.00482032	0.648204	0.0513743	II	AGATGCTAGCTGGCCTCCTCCTGTTAAATTGATTCAGAAATGTAGGACATAGTTCTAAGA[CG]AGGCTACTGTTGGTCGCATATCAATTTAGTTAGGTGTTAAGAGGGAAATTTATGGCACTA	37	17	66840007	F						1.14922e-09	3.27308e-05
	cg09785550	2.60906e-06	0.0101986	-0.0300315	0.00604832	0.747907	0.0593744	II	GCTTCAGGTAGAGAAAATAATATTTTTCTAAGGGCATCTGGCCTATATTATTAGTTAGGA[CG]ATCAAGAAACAAAGAGATACTTTAGTTCTGAGTAAGCAAGGAGTCAGATTCTTATCCAGC	37	1	33890365	F						3.80402e-05	0.0108125
FAM126B	cg12384861	2.6263e-06	0.0101986	0.0325475	0.00655712	0.85537	0.0365291	II	GCTAAAATGATTCCTGGCTAAATGGGAGACATTCTATTTTAAACACAAAACAAAGTCCCA[CG]GAATTAATTAAGCAAATTAATAGTGCAAAGAGCTATGAGATGGTCAGGATACTGTGTGTT	37	2	201875008	F	FAM126B	NM_173822	Body			3.46487e-08	0.000274311
PCDH24	cg05520500	2.6485e-06	0.0101986	0.0330265	0.00665631	0.721298	0.0624078	I	TATCCGCGCTGGTGGACTACGAGAGGCAGACGGCGATGGCGGTGCAGGTGAGGGCTGCTC[CG]GGGTGCCAGGGGCAGAAGCCGAGGGGCACTTGGGCCCCACAGCTGCTGCCTCCTCCCCTG	37	5	176004569	R	PCDH24	NM_017675	Body			1.39261e-06	0.00204276
	cg09525295	2.65479e-06	0.0101986	-0.02317	0.00467032	0.55889	0.0559006	II	AATGTCACTGAATGTAGCCTTATCATCAGTATTGCCTTGGGGAACAAAGGATGTGGATAA[CG]GTGCCACCAACTGGTAGGACAGTTTGTTGGTGATGAAACTTTTTTTTGTTTGGCTTATAC	37	7	93906316	F						0.000106891	0.0178169
	cg24240172	2.6656e-06	0.0101986	-0.0231876	0.00467479	0.661168	0.0531701	II	GCGTTTCAAGTCAGGTGACAGTGTTTGGAGACTGTGCTGAGCGGATTCAGGGCCCAGCCC[CG]TGGGTCCTTAATGACTTCAATGTGGGTTTTTAATCTTCTGCCCAAGTGTTATCTTACTTG	37	4	184774470	R						6.61807e-05	0.0138746
B4GALNT3	cg14907156	2.6701e-06	0.0101986	-0.0307125	0.00619236	0.439251	0.0781517	II	TCCTCTTATTTTATCAATGAGGAGAATAAGGAAGGAAGGTCCTGGAGAGGCCAAACCACA[CG]CAGTCACACAGCTGCATTATGGTGCCAGCTGGCATCCAGCCCAGCCTTGCAGTCTCGCCA	37	12	647942	F	B4GALNT3	NM_173593	Body			0.0138595	0.170948
DCLK2;DCLK2;DCLK2	cg03969251	2.68065e-06	0.0101986	-0.0305987	0.00617059	0.579468	0.0764662	II	GTCTGGTTTGAGAGAGTTGTTTTGTCTCCTATTATACCCCCCCATTCCTCTCTCTTTGTA[CG]TTAAAAATCACCATGTCCAAAGATAAGGCAGTGTCCTTTGCCAAGTTAGCAGTTTTGTCA	37	4	151150813	R	DCLK2;DCLK2;DCLK2	NR_036614;NM_001040261;NM_001040260	Body;Body;Body			0.000299128	0.0286809
	cg14412921	2.68591e-06	0.0101986	-0.0131124	0.00264453	0.776305	0.022919	II	ACTCCCAACCACCCAACCAGTTCCCTTTTTCAGGGTCACGCTGATGACTTGAAACTTTTC[CG]TGTTCAAGCTGCCCTCCCTTGGCATGTGACAGAAAAAAGTAAAAACAGGACTCAATACCA	37	17	40351133	R						7.43511e-05	0.0147367
KCNB1	cg20912978	2.68651e-06	0.0101986	-0.0311781	0.00628809	0.447289	0.0733288	II	CTCCCCAGCTTGGCTTCCTTCTGAAGGGCTGTGGAGTTCCTGACAGGTGGAGGTGGTGGA[CG]TCTGCTGATGTTGACCAGGGAGCCCGTGCTCCCACCGGTGGCTGGCTGCCCCAGACCTGG	37	20	48061990	R	KCNB1	NM_004975	Body			0.00667004	0.122839
KANK1;KANK1;KANK1	cg15828854	2.68803e-06	0.0101986	-0.0315469	0.00636266	0.186028	0.0457459	II	GAGAATTAATTAGCAGCTCCCTCTGTTGGTGTTCTTTTTCAGCCTTCTCACATTGCAGCA[CG]AGAGTCCCTTAGACATGCTGGCTGCTCATTTGATAATCTGTGTTTTGCTCAGTACAAAAG	37	9	547144	F	KANK1;KANK1;KANK1	NM_001256876;NM_001256877;NM_015158	5'UTR;5'UTR;5'UTR			0.00589556	0.116184
TEAD2	cg01468567	2.70584e-06	0.0101986	-0.0290607	0.00586308	0.309586	0.0591069	II	AATAGCTTTATCCTCTGTCAGAACACAAACAAACAAACTTTGAGAGGGGAGGAAGGAAAC[CG]TCTAGCTCAGGGCTCACTTAGGAGAGGGATGAGATTAGAAAGTTCAACACACTGCTTGTG	37	19	49843922	F	TEAD2	NM_003598	3'UTR	chr19:49842018-49842323	S_Shore	0.0348336	0.259776
	cg12671632	2.71927e-06	0.0101986	-0.024591	0.00496249	0.534067	0.0614305	II	CACTTCAGAGGTGCCTGAACATTTTAGTCATCCCCGTGGCTATGTTTGCTTGGGTGACCT[CG]CACCGGAGCTTACTCACCACCGTGTGATTTTGTGACCACATAACTTTTGCTCAATGTTTT	37	6	422935	R				chr6:423846-424313	N_Shore	0.00373253	0.0942401
CYP26B1	cg06049781	2.72525e-06	0.0101986	-0.0186409	0.00376215	0.164962	0.0293438	II	TAAGCGGTCGGTGCCCGGAGGCAGCAACTACAGATGGGGGTTGGAGTTTCCTCCGCTCTC[CG]GTGTGGCCCGCGCAGGGACCCGGCGGCCCTCGGAGGACTCTGCAGGGCGGGGTCACGGGC	37	2	72371838	R	CYP26B1	NM_019885	Body	chr2:72371121-72375004	Island	3.2832e-05	0.0100441
	cg12233463	2.73577e-06	0.0101986	-0.023329	0.0047092	0.526289	0.0614141	II	TTTTACTGACTGTCCCTGAGTCATTATTTCCTTATTTACAAAACAGAAATAACTTTGCAA[CG]TTGTAAAGATTAGCAAAATTGTATAGGAAAGGCCTACCACAGTGCATAGGGCGTAGTAGG	37	15	81679567	F						0.000760366	0.0450058
	cg02788637	2.74661e-06	0.0101986	-0.0232355	0.00469122	0.352719	0.0524107	I	GTTCTGCAGCAGAGATGGTGGCCTTGAAGACAGCGAGCCTGCCTACGGGGTCGCTGCGTC[CG]GTCTCACTCCAGCCAGGCTGCCGGCCTGGCCCCTGCCTCCGTTTCCCTTGCTTTGAAATG	37	7	853229	R				chr7:852960-853230	Island	1.99093e-06	0.00243807
SNHG9;SNORA78;RPS2	cg04134452	2.77541e-06	0.0101986	0.0141145	0.00285114	0.0181372	0.00233131	II	CTTTTATAGCACGCCAAGCGCCGCGAGATCTCCGCAGCCCCGCCCCAAGCGGGAGCGGGC[CG]AGCTCCTATAAGACAACCTGTGATTGGCTCCGCGGTGCCCCGCCCTCACCGGGCTCTGAG	37	16	2014910	F	SNHG9;SNORA78;RPS2	NR_003142;NR_003020;NM_002952	TSS200;TSS1500;TSS200	chr16:2014164-2015451	Island	3.75446e-07	0.00104898
	cg26568031	2.78702e-06	0.0101986	-0.0268461	0.00542402	0.513663	0.0647904	II	GTGACAATATTGGACAAGTTGTTAGCTGCTCTGAGTCATTACCTTATCTGTAAAATTAGG[CG]ATTGCATTAGGTTAGGGAGTGAACTGCTCAACAATGGGACAAATTTAATTCTCAGATCAG	37	10	91313380	F						0.00029082	0.0282984
BCL6	cg19152887	2.79015e-06	0.0101986	-0.0324831	0.00656329	0.440623	0.085111	II	ACCTCCAGGAATAGCGTGTGGACTAGGGCCAGATGAACTTCAACTTGGGCTGCAGATTTA[CG]AGGTTCTGTTCTAGTGCCAAAGGCTCTTGGTAGTAAATAGTGAGCAAAATAGATACCTGT	37	3	187460723	F	BCL6	NM_001706	5'UTR	chr3:187461974-187462197	N_Shore	0.000157299	0.0214638
	cg24758545	2.80007e-06	0.0101986	0.0325156	0.00657097	0.664711	0.0699715	II	ATAAAAAAACAAAAAAGAATTGCTTTGAAACAATCCCCTTAAATCTCCATTCATCTTTTG[CG]TAGCCTGGGAAGAGTGATGGTGATTATGTTGCCTCTCTTAGTTAGTCCTGCCTACATGCA	37	17	6998984	R						0.000354035	0.031199
	cg03417233	2.83016e-06	0.0101986	-0.0302405	0.00611437	0.704031	0.0635285	II	TCCTTATTTGTCTCTTTTATCTCATTCCCATGTGAGATGAATGAAAGGATTTCCCTGAAA[CG]AGCAGGTATACAGGAGAGCATAAAGGGCTTATGCAACTAAATGCTTCACCCCTTGACCTT	37	3	173001443	F						0.000100518	0.0172518
FGFR1;FGFR1;FGFR1;FGFR1;FGFR1;FGFR1;FGFR1	cg11547613	2.83799e-06	0.0101986	-0.0146711	0.00296677	0.562156	0.0351803	II	CCAAGAACACAGCCTCGGAGTGGCTTTGCTGCGCTTGCCCCAGCTTGGTCAAGAGGGCCA[CG]TGAGCGTCCTCACATTCTCTCACAGGCCGAGGGCTGGGTCCTCCCTGTCCAGCTCTGAAC	37	8	38308427	R	FGFR1;FGFR1;FGFR1;FGFR1;FGFR1;FGFR1;FGFR1	NM_023106;NM_023108;NM_023105;NM_023111;NM_023107;NM_015850;NM_023110	Body;Body;Body;Body;Body;Body;Body			1.82773e-05	0.00746444
	cg20683852	2.8477e-06	0.0101986	-0.0246243	0.00498032	0.426776	0.06367	II	TATCACCTGCCTACCATGCCCCAGCCAACACGATTTGCCAAGGCCAGTGACTCAGCAGAG[CG]TGCATTCAGCAGCTACTGAATGACAGCCTTGGAACAGTTACTGCAGGTCTCTCCACTCCT	37	4	100644860	F						6.39566e-05	0.013675
SUDS3	cg24888803	2.84791e-06	0.0101986	0.0227553	0.00460232	0.88836	0.0222608	II	CAGCTGGTCTGAATCTTACAAGTATAAACGCTTTCTAAAATCTAATGGGGTGTCTGGCTA[CG]ACCATGTGTAGAACAAACACCCCCAGTAAAACAGTTCTGATTGGGTGGCTGGGGGGCAGA	37	12	118838326	F	SUDS3	NM_022491	Body			4.90693e-05	0.0121751
	cg13957990	2.87415e-06	0.0101986	0.0379656	0.00768205	0.583452	0.0864549	II	CAATTAACTACTCTTTCCAGAGGAACCTTTGGATCATAATTAGCTTTATGTGTGTGTGCA[CG]CACACATGTTCTGGAGAAAAGAGAGAAAGTGTACTACATATAAATGAGTAATTAGGTTTC	37	8	128506385	F						0.000911782	0.0491678
	cg12394821	2.87619e-06	0.0101986	0.0333073	0.00673972	0.635602	0.0738563	II	CCCTGTGCAGAGCAGGTGAATACAGTTTTCTGAGAGGCATGAATAATCACCACCCTGCTC[CG]TTATCTTGCCGGTGTGGTCATGGTTGGGCAAGGACAAGTAGCCAGGCATGTACAGGGCGT	37	6	20069768	R						0.000885873	0.0484798
SYNPO	cg04934500	2.88358e-06	0.0101986	-0.0292787	0.00592526	0.324962	0.0596406	II	ATGACGGAGGTGGGTATCCAAGTGCTTAGAATCAGGGGATCCTGCAATGCCACAGTTGGA[CG]GATCCTCCAGCATCATCTGGCTCAGTCTCACCATGGTGTCCTCCGGGAATCTGACTACAG	37	5	149995102	F	SYNPO	NM_001166208	5'UTR			≥0,05	≥0,05
ADNP;ADNP;ADNP;ADNP	cg03673649	2.89249e-06	0.0101986	0.0205645	0.00416235	0.95413	0.00865393	II	CATCTATGTAAGATAATGACCAGTAGAGTTGGACATGTCCCCCGAACAGGGATGACGTGA[CG]CTGAAAAGGAGAGTTGAGACCTGCCATCACATGAAGGAAGCAAAGGGAACAATTCCTATT	37	20	49526390	R	ADNP;ADNP;ADNP;ADNP	NM_001282532;NM_001282531;NM_181442;NM_015339	TSS200;5'UTR;5'UTR;5'UTR			1.34995e-05	0.00646118
	cg02913882	2.90261e-06	0.0101986	-0.0388698	0.00786876	0.659936	0.0907636	II	GCATTGCAATAGGGAACGGGTGTAACTTCAAAATACTGCCAAAGTTCCTGTGGCTTTAGC[CG]ACACCAAGGAATGTACAAACTCAAGCACAATTCTTAGGAGACTTCATTCTTTTACAGTGG	37	3	177196501	R						0.000264111	0.0270655
CLMN	cg21022299	2.91183e-06	0.0101986	-0.0331222	0.00670626	0.255954	0.0595254	II	GCTATGACCTTATTTTTCTGTCCTGTGCTTTAGCTTCCTTTCCGAAATAAACACCTCCCA[CG]ATTGTTCTAAGGGTCAAGTGAGTTAATGAGTAAACAATGGCTTAAACTTCCTCTTGCAAA	37	14	95650227	F	CLMN	NM_024734	3'UTR			0.024759	0.222689
PHACTR4;PHACTR4;PHACTR4	cg23847017	2.91434e-06	0.0101986	-0.0204544	0.00414158	0.266869	0.0393549	II	AGAGGACCGCATGTCCCCTCTTTATGTGGATTTATCTTTTATGAAAAGTTTGCTTTTGTC[CG]GGACAGTTTGTTGTCGTGAGATACATCAGACAATATAATCATGGGACAAGCTGATGTCTC	37	1	28764854	F	PHACTR4;PHACTR4;PHACTR4	NM_023923;NM_023923;NM_001048183	1stExon;5'UTR;Body			0.00015348	0.0212016
LSG1;LSG1	cg19835193	2.9296e-06	0.0101986	0.0208024	0.00421311	0.847937	0.0291076	II	CTTGGTTGTGTTGCTTTGTCTATCATCTCTGTTTGCCTCTTCCTGACAAAATAATAGAAA[CG]CTCAGAAGTATATAACTGCAGTTTCCACTCTAGTAAAAATACTTAATGAGTTGTAAGATG	37	3	194373890	R	LSG1;LSG1	NM_018385;NM_018385	ExonBnd;Body			4.02233e-05	0.0111692
	cg06489390	2.9429e-06	0.0101986	-0.0235717	0.00477504	0.493461	0.0585747	II	CAGTTCTTAGTATTACAGTCCTTGGCACATTTCCATCAGCACTGAACTTTAAAACACACA[CG]CGCGCACACACACATACACAGGCAATTCAAAAGTTCAGTTCACAATTTTTTTGCATTAAA	37	2	153080103	R						0.0331375	0.254121
	cg02535053	2.94774e-06	0.0101986	0.0209881	0.00425199	0.8936	0.0214324	II	CTGAGCCATTAGGCCTTTTGTCTTTTCTCAGTCTTTCTTTCTTTCTTTTTTAAATTCACT[CG]CGACTCCAGCCAGAGATGTCACGTTTCTTAAGAAGACATTATAAAGAGTCCCCTTTGACC	37	9	130004468	R				chr9:130007229-130007688	N_Shelf	3.27711e-07	0.000964882
ATXN1;ATXN1	cg06351796	2.95887e-06	0.0101986	-0.0265082	0.00537129	0.343637	0.0594577	II	ATATCCAATTATCCAAAACTAATTAAAGATTGTCTTAGGCTCAATCTCAAGGAAACACCT[CG]GTAGTCTCTGGATTTACTGGAAGAGGTGTGTATTTACAAAGACAACAATTTTGTTGAAAC	37	6	16345634	F	ATXN1;ATXN1	NM_001128164;NM_000332	5'UTR;5'UTR			0.000602025	0.0402941
SMOC1;SMOC1	cg10077401	2.9821e-06	0.0102249	-0.0224768	0.00455616	0.0967333	0.0180853	I	TTTTCTTTCCCAATCTCTTCTCTCCTGCATTTTGCTCAAGACCCTCAGAGGTGCCTCCTG[CG]TCGGAGAGAAGCTCGCTCTCCGCTCATGCAGGGCTTCCCTGTGGTCTCACGCTGGCGCCC	37	14	70346798	F	SMOC1;SMOC1	NM_001034852;NM_022137	Body;Body	chr14:70345943-70346527	S_Shore	1.6688e-05	0.00720883
	cg05075169	3.02088e-06	0.0102249	-0.0240307	0.0048742	0.46184	0.0623249	II	AACACCCACCCTTCAGGGCTCAGGACAACCCCACTCCTGGACAGCCTCCAGCCCTGGCAG[CG]ACAATCCTGGGCCCCGCCCAGTACTGCATGGGCACTGCCAAGACAGAGCTGGACACATGC	37	21	38904171	F						2.78502e-06	0.00290088
C21orf34	cg12166520	3.02736e-06	0.0102249	0.0229267	0.00465076	0.710249	0.0491725	II	TGCTATTGCAGCTTGTGCGCGGTAATTAGGTTGATGTAATTATGGTGAAATAAAGGCAGT[CG]CACTGATAATTTCACAGTGAATATTAAAGACATATGTGCCTTCCAGTGTACAATGAATGA	37	21	17442663	F	C21orf34	NR_027790	TSS200			0.00137752	0.0598057
	cg26021928	3.0355e-06	0.0102249	-0.0305688	0.00620179	0.515776	0.0759692	II	AGGGACCCTGGCGACAGCCCTGACCCCTGCTCTGTGCTGCATTATTCAGCAAGACTGTGA[CG]TTATCACTGTGAGGTGGGTGAGTCATCAACAAAGCTGCTATCCAGAATCTCATGAGCTCA	37	1	228978151	F						0.00510512	0.108968
	cg03906071	3.04239e-06	0.0102249	-0.0365698	0.00742009	0.624758	0.0910099	II	ATATTAGTCAGAGTCCTTTGAAAGCTGATGCAACGTGGGCCTGGAACTCTCAGAACAAGG[CG]TGATTGTGCTAGAACTGGATCGCAGAGCCAGTGTGCCTGGTGAGCCAATACCTGCACCGT	37	13	110747254	R						6.36164e-05	0.0136486
	cg20338314	3.04817e-06	0.0102249	-0.0305048	0.00619007	0.192978	0.0456175	II	CCTGTGTGTGTGCCAGAGCTTCCCACAGACTCGGGAAGAAGGTGCCGGAGGCTTGCCGGG[CG]GCCTTGCGGTTTGAAGCAGTGAGTCACCTTCTGGCTGCAAGTCAAGGAACTCTCACTGCG	37	1	31297019	F						0.00116659	0.0553238
STK17A	cg11022926	3.07128e-06	0.0102249	-0.0245711	0.00498782	0.786167	0.0407792	II	AAACCAACTAAAAGTACCCAAACAGTCTCAATAATTTGGTGAATTAGTCATTCAGTACAG[CG]GCCTGGTTTTAGTCCTGTCAGAGGGAGGGAGGACTGACTAAAAATAGCACAAAGAAATCT	37	7	43652643	F	STK17A	NM_004760	Body			0.000177867	0.0226045
FAM129A	cg20392201	3.07462e-06	0.0102249	-0.0343625	0.00697582	0.357838	0.0779936	II	GGGAACAAATTCCAGGTTCACAATCACCTACTCTCCTGCCAATAAGCAAATTGAGAGTTT[CG]TTCTGTGGCCCTCAGAATCAAAATGGTTTTTGGCTTTTAAGCAGTCTCCTGGCAAGCCAA	37	1	184806353	R	FAM129A	NM_052966	Body			0.0370938	0.267276
SNORD16;RPL4;SNORD18B	cg17352276	3.09697e-06	0.0102249	0.0243963	0.00495435	0.791918	0.0367303	II	CTTGCTCAGTAAGAATTTTCGTCAACCTTCTGTACCAGCTTACTGACAGCAGGCAACTGT[CG]CTGAGAACAGAGTAAGACGCAAATTACGACATCATTGCAAGCAAAATAACCCCATATAAA	37	15	66795208	R	SNORD16;RPL4;SNORD18B	NR_002440;NM_000968;NR_002442	Body;Body;TSS1500			0.000413215	0.0335665
JARID2;JARID2	cg27003832	3.09743e-06	0.0102249	-0.0205735	0.00417805	0.502682	0.0519126	II	TTTCCATACAAGAACTTTGGGGTGTAATGAGTTGGAGGGGTGAGATGGTATTACTAATAG[CG]TTGATAGACCTACTTTCTGTAAATAGTGGCTGGGTTCTTAACTGGCACCAGATTTTAGTG	37	6	15441513	F	JARID2;JARID2	NM_004973;NM_001267040	Body;5'UTR			1.41693e-05	0.00662242
	cg09467248	3.10621e-06	0.0102249	-0.0338708	0.00687942	0.21781	0.0548997	II	CAGCATTTATTTATCTGCTGATGACTCACACATTTTTATCTCCAGCTCAGACCTCTCACC[CG]AACTCACTTATTCAACTGCCTATTCACTATATCCTCCTGTCAGGAGAAGCTTGTTAGCAA	37	6	26026096	R				chr6:26027160-26027626	N_Shore	0.00336863	0.0898389
PRICKLE2-AS1;PRICKLE2	cg21035223	3.11671e-06	0.0102249	0.0275018	0.00558675	0.925379	0.0176794	II	TTGCTGAGCTGGTGGAGGTTTCCCTCCATCTCCTGGTACTGCTGGGCAGAGAGCAGGCTG[CG]AACTGACTCTGCGCTCCGGAACTGCATGGACGAGTTAAGAGTGCCCATGTTGCTCAGCTT	37	3	64085445	F	PRICKLE2-AS1;PRICKLE2	NR_045697;NM_198859	Body;Body			4.20067e-06	0.00359869
	cg12251448	3.14239e-06	0.0102292	-0.0209812	0.00426386	0.748707	0.0369899	II	AACACATGTTAAAGATTTCATTTGACTCATATGATGAGGGAACCAGACAGATGTTTTCAC[CG]GTCCAAAGGAAAAATCAAACAAGCACAAATTATATGCAGTAAAGGAAGGTTGAGATGAAC	37	10	71733952	F						5.56862e-06	0.00415899
	cg07816665	3.14307e-06	0.0102292	-0.0306505	0.00622894	0.633429	0.072352	II	AACCCAGTTTCTGCTTTCTGCTTTCAGAAGGTGTGACTCATAAGACTGGAAACTCCTGAA[CG]TAGCAAGGATGCTGGCAGCCAAGCCAATGACTACAAACATGATAAAGTCCATTACAAGGA	37	11	119381053	F						0.000243416	0.0260644
	cg02923622	3.16227e-06	0.0102509	-0.0245941	0.00499962	0.242035	0.0449123	II	TAGCTGACAATGGGTTGCATATTACTTTATAAGCTCTACAGTTTAGTGTCAATGAAGCCT[CG]GTGTTTTTAAAGCTCCTGTTATGCCATCATTACTTCAGATATGTGGAAAATTCACTTGCA	37	20	23239140	R						0.0042896	0.100414
FGF18	cg16377817	3.20555e-06	0.0103501	-0.0147421	0.00299884	0.65545	0.0349335	II	AGCAGAGCTTGGCTGACACCAGCTCTAGACAGTGAGGCAGGTACGTGACAAGAACACCTA[CG]TTTTGGGGTTGGTGGGAAGGACAGGAGTTATGCCTCTGGAAGGGGCAGAGGCGGTAAGAA	37	5	170845627	R	FGF18	NM_003862	TSS1500	chr5:170845760-170848124	N_Shore	3.28939e-05	0.0100545
WIBG;WIBG	cg25654051	3.27229e-06	0.0104186	-0.0258764	0.00526908	0.460691	0.0674216	II	AACTAAACAAAAAGGGAGACAGAGTAGATTAGAAACAGTTCGTTCTCAAACAAAAACTCA[CG]CATGGGAATGTAGATAGCATTTTCAGGCAACGACAAATAGACCAGTCAGGCTGAGCCAGA	37	12	56303104	F	WIBG;WIBG	NM_001143853;NM_032345	Body;Body			0.00566225	0.114125
CLMN	cg01611017	3.27248e-06	0.0104186	-0.031773	0.0064698	0.51147	0.081742	II	CCGCCTCTCTCATGAGGCTATAGGGCCAGCAGGCAGCTCTGGGCTGCTCTGATGCAAAGT[CG]TGGCTGCTGACACGTGATTCTGTGGCGAAACTTCTTCCTAGGTCTGCTGCCAACTGGACT	37	14	95780344	R	CLMN	NM_024734	Body			0.0399245	0.276274
	cg01582261	3.28133e-06	0.0104186	0.0268762	0.0054734	0.608879	0.066141	II	ATCTCGGCTGGAACCAGATTAAGACCTGCTTGCTTCTCTGTATCTCTGGTCTTCACTTTG[CG]TGTGTTACTCAGTCTAGTGCAATCTCACTCCCACCCTCATTGCAATGAATGCTTTAAATA	37	18	8601670	R						0.000149432	0.0209458
	cg17120369	3.29305e-06	0.0104186	-0.0278785	0.00567852	0.494611	0.0705467	II	TGGTCGCTTTGAGACACTGGTCTATCTAAGCTTGTGACTCTATCCGAATAGCGTGAGCTG[CG]TGTAAAAGTACCCAATTACCAAGATTCAAAAAGAAATTGGTGGGTTTTTGGCTGGCTTGC	37	12	103355012	R				chr12:103351579-103352695	S_Shelf	0.00102317	0.0520893
	cg04109330	3.29665e-06	0.0104186	-0.0187885	0.0038272	0.445569	0.0473712	II	TGTAGCAAGTCTCTAAGCTAGTATCTAGGTAAAATATGGCCCTTACCTTCCAGGCCTCCA[CG]TTGATCTCAGTTGCTTTTGATTCTTAACTTGATTCACCAATCTTACCTGGAATTGCCTTA	37	16	10608872	R						3.07281e-05	0.00972113
	cg06779020	3.30329e-06	0.0104186	-0.0385286	0.00784901	0.134978	0.0456771	II	AGATAGCTGGCAGCATGCCAGGATTCATGTTGATGCAAGCCAGCGTCTACTGAGTGCTTC[CG]TATGTACCAGGCGCCCTTCTAGGCTCTTGGCCTGCAGTAACTCCAGATCTGGCAGCTGCA	37	14	70183064	R						≥0,05	≥0,05
ABCC3;ABCC3	cg05599550	3.34196e-06	0.0104964	-0.0299786	0.00611071	0.29718	0.0600475	II	AACGTGACCTTCTCAAAGATTCCTTTTTTACTAGGAAAGATTGTTAAATCCCTCTCCCTA[CG]TCCCCTACTCAATGACTCATCGGCCCCACGGACTTGTTCGGGAGTGGGAGCGCCTGTGTA	37	17	48711902	F	ABCC3;ABCC3	NM_001144070;NM_003786	TSS1500;TSS1500	chr17:48712050-48712705	N_Shore	0.0102502	0.148844
	cg26250886	3.35367e-06	0.0104964	0.0294857	0.00601126	0.87471	0.0294951	II	AGCTAATAATATCAGCCATGGCAATGTAGAAAGACAATCTTACCTGCAGGCACTAAAAGA[CG]AAAAAGGACAGCTATCCTAGAATGCTTGATTTCTTCCTTTGGTATGTAAGAAAACATGTC	37	5	74166226	R				chr5:74161536-74162716	S_Shelf	1.43106e-07	0.000598531
GLT1D1	cg24655168	3.39895e-06	0.0105827	-0.0333905	0.00681182	0.951672	0.0154923	II	AGAATAGAATACAGGGCATAGAGACTGCCTCAGCGTGGATTGGGTTTCTGTTCCTGAGCC[CG]CTCATGACTCATACTTGGGAGATTAAGCAATGTGGAGTGTAGCTGTTGGCAGCAATATGC	37	12	129405205	R	GLT1D1	NM_144669	Body			1.02934e-05	0.00577882
THSD4	cg13740966	3.40713e-06	0.0105827	-0.0250853	0.00511813	0.527814	0.0625903	II	GCAGCTCTGCTTACTTGACTTCTGGTTATATCCCATGAGCCAGGCACAGATCTGGTTTTA[CG]GGACAATGCCAAAACAAACATTGTCAGGGTTCTGTTAGGGTCACAAGAAGATTTACTCTA	37	15	71740401	F	THSD4	NM_024817	Body			0.000892857	0.0486817
OSBPL1A;OSBPL1A;OSBPL1A	cg09946448	3.42457e-06	0.0105889	-0.0258345	0.0052723	0.391568	0.0612823	II	AAAACAGCCAGGAAACGCACACATGCTTAATTTAATACCTTTATTGTTTACGGTTTCCCA[CG]TACCAGGCATGTTCTGAAAATGTCCAAAGCAACCCAAGGTACAGCTTAAAATATCAGTGC	37	18	21812037	R	OSBPL1A;OSBPL1A;OSBPL1A	NM_018030;NM_001242508;NM_080597	5'UTR;Body;Body			0.00319007	0.0876684
	cg25862975	3.43505e-06	0.0105889	-0.0261101	0.00532934	0.370997	0.0592653	II	GACTTTCCATTCGCAAACAGCTTGTCAGACTGGAACTCTTCCTTCGTTCAGCTGGTGTTT[CG]GTGCCAGACAATCAAAGGAAAAGGAGAGAGAAACCAGCGAAGCCCTAGAGAGACAGGGAG	37	6	108454984	R				chr6:108455060-108455273	N_Shore	0.0169108	0.187152
	cg25151777	3.46099e-06	0.0106287	-0.0212903	0.00434719	0.717563	0.0456738	II	TTTTTTTTTTTTTTGGAATGTCAGATGTAGTGAGCTGCCTGGGCTAAAAAGAGTTTGGTA[CG]CAGATTTGGGCTTCATTGGCTGTTTCCCATGGGAAAGTTAGTTGATTAGATTAAAGATGA	37	2	37811230	F						1.80727e-06	0.00233592
PCNXL2	cg07223106	3.49396e-06	0.0106898	-0.0191965	0.00392148	0.478781	0.0480852	II	GATGAAGTCAGAATAGTCAATGAGGACTTTGAATCCCAGAGGTTAACACTTCCTCCTCTC[CG]TCTGGCAAAACGCTGCAGTGCTGACTTCAGAACAGAACCCAGCTAGATGCTCAGTTTTCT	37	1	233155919	R	PCNXL2	NM_014801	Body			3.23508e-06	0.00313727
PDLIM1	cg21559433	3.53067e-06	0.0107618	-0.0202863	0.00414624	0.438737	0.0503314	II	CCCCTTGTATGGGCCACAAACATTGCTTGCACAAGCAGGAATCATAGTGTTATTCATTCC[CG]ACGATCTCACAGTGCTTTCCCTGTCTATAAATACTTCCTGATTCTCAAGGCCAGGCACTT	37	10	97007563	R	PDLIM1	NM_020992	Body			0.00045054	0.0349776
	cg04537362	3.59277e-06	0.0108817	-0.0165774	0.00339111	0.333364	0.036269	II	AGGAGTAGGGACTAAAAAGGGAAGATGATGAGCACAGGGAAGGAGCCTGATCCACAGGCA[CG]CTACTCTACGTTGATGTCATCTTGGACGAAACCCAGGAGGACTGGCTTATCACAAATTAT	37	11	45070638	F						1.45357e-06	0.00208714
	cg12075145	3.59665e-06	0.0108817	-0.0215241	0.00440324	0.584273	0.0541405	II	CATTCTTTCTACTGTTGATCTCACCAAGCAGAAACAGTGATTCTACACAAGTCTATCCAT[CG]TGCAGACTCAAATTCTCCTGTGGCGAGTCATCACCCATTTGGACTTAGGAAGTATTTGAC	37	12	76977893	R						0.00277903	0.0824722
	cg07606271	3.69995e-06	0.0111123	-0.0242959	0.00497725	0.204079	0.0377937	II	TCCGCCCGCTCCCCTCCCCCCACCCCTTCCCCGAGCCCTGAGACCGTGAGACTATGAGAA[CG]TAGGATTCCATCTCAGGCTGTAGGATTCAGAGCAAGTCCCTGACCTCTCTCAGCCTCAGG	37	8	126400962	F						0.00101911	0.0519898
	cg18654348	3.70009e-06	0.0111123	0.0283857	0.00581508	0.426682	0.0701176	II	TGGCCTTAAGTCACCTCTGTGTACTCAATCCTGCTGACTGGCTCACTGGCATGATGGCAG[CG]GCTGGTGCTAGGGAGGCCTGGGCTGGATTGAGCCAGCCTGGCCCTGGTGACTAAGCCATG	37	17	41478863	R				chr17:41477270-41477482	S_Shore	0.000347447	0.0309355
	cg27471384	3.73768e-06	0.0111841	-0.0293208	0.00600964	0.326149	0.0638525	II	ATTATGGTGGCCACTGCTTTCCTGGGCTGTCACAGTCCTCACTTCTTCCTTTTCCCCTCA[CG]TCCCTGTGGTATGTTGGCATAGGATGAGTCACTGCCGGCTATGGCATACATCCAGAAATG	37	11	28723777	F						0.00118476	0.055743
RBM9;RBM9	cg27137430	3.80561e-06	0.0112679	-0.0257869	0.00529003	0.4138	0.0620315	II	GGCCAGGGAGTGGCTCCTGCTTGCGGTACTAGTTGTACAGAGTTAAGTCCTGAGTTTACT[CG]CCTGAGCACCTTGGTTCCCGGAGAGGGAATGGGCACTCTGTGAGAGGCAGGCTATTTGCC	37	22	36425366	R	RBM9;RBM9	NM_001082578;NM_001082579	TSS1500;TSS1500	chr22:36424219-36425303	S_Shore	0.00202442	0.0712556
CAPN13	cg16097081	3.80864e-06	0.0112679	-0.0227288	0.00466287	0.516866	0.0590646	II	GGCCGGCTTGTTGGCCCGGAACAGACTATCAATGTTCCCAGCTGGGTGCAATAGCCTATG[CG]TCCCCCTCCTATCTAGTGATCTCTTCTGAAGTGAGTCATACTTCCTCTGCCACAAGGCCA	37	2	30979188	R	CAPN13	NM_144575	Body			0.000437257	0.0344589
ARID1A;ARID1A	cg04594619	3.81385e-06	0.0112679	-0.0326491	0.0066985	0.15734	0.040889	II	CCTTCTCCCTTCAGGCTTTATTCCCCTCCCCCACAAAGGAAAACAAAACAAAATAAGACA[CG]TGCATACTGCCACATAACTGGCATGAGAAGCAAAGCCACGGAAGGCTTTTGAGGTGACTC	37	1	27095543	F	ARID1A;ARID1A	NM_139135;NM_006015	Body;Body			0.00717861	0.126895
PGM1;PGM1;PGM1	cg19668500	3.82606e-06	0.0112679	-0.0332035	0.00681332	0.763558	0.064414	II	CGGAACACAGCGGCATTCTTGACAGAGGGCAGTTGGCAGCTACCAGTGCCTGTCTACTTT[CG]GATGCTACTTGACAAGTTAGTATAAAAAGACTCAGATTTTGTTGCTCAAGGGATGATTCA	37	1	64087627	R	PGM1;PGM1;PGM1	NM_001172818;NM_002633;NM_001172819	TSS1500;Body;5'UTR			2.92249e-05	0.00945086
ADGRL2;ADGRL2;ADGRL2;ADGRL2	cg19418809	3.84625e-06	0.0112679	-0.0279397	0.00573469	0.488281	0.0698438	II	CCATGTTTGAATTTTGTGGCATGCACAGGACACTTAACTGGCTTTTAAACGTTTTTCCAG[CG]TGATTCGCCCTGTCCTGCTCTGTTCCTTTCAGCTTAGGTCCATCGTAGGCTCTGCCTGGC	37	1	82265645	R	ADGRL2;ADGRL2;ADGRL2;ADGRL2	NM_001297705;NM_012302;NM_001297706;NM_001297704	TSS1500;TSS1500;TSS1500;5'UTR	chr1:82265998-82269048	N_Shore	0.000667858	0.042273
TCERG1L	cg27568504	3.85497e-06	0.0112679	0.0209807	0.00430682	0.438925	0.0540609	II	CCACAGTATGTGCCACCGTCCGCAGAACAAATGCTTCTGATGAGTTCTCCATCAGTCAAA[CG]CTGCCATGCAACCAGTGCACACACAGAGCCGTGTGATGCCCAGTGAGCTGCAAGGCTTAC	37	10	133058901	F	TCERG1L	NM_174937	Body	chr10:133058338-133058609	S_Shore	7.95163e-06	0.00501552
	cg03687691	3.86429e-06	0.0112679	-0.0231422	0.00475111	0.508643	0.060853	II	TTTAAGGGAACATCTGTCTGACCTGTGGAGTCATGTGGTTGCTTGAGCACCGCCCTGTGA[CG]GCAGACAGGAGGGCTCACTTGGAGCTGGCTTTTTGCCAGACAGATATGATAAAAAGGCAG	37	1	43990685	R						0.000356885	0.0313027
PLXDC2;PLXDC2	cg14024017	3.87603e-06	0.0112679	-0.0365196	0.00749861	0.451863	0.0881167	II	AAATCATGTTCTAAAGTGCCCTTGGATCTCTTTCCTTCTGACTTGGAAGCTATTTGTACA[CG]TGCCAACACACACAGGATTGAGATCAATTTTTTCTCTCTTGTACAGGATCAGAGTCTAAG	37	10	20218525	R	PLXDC2;PLXDC2	NM_032812;NM_001282736	Body;Body			0.000366341	0.0317276
NHSL1	cg02705163	3.9049e-06	0.0113116	-0.0220471	0.00452862	0.107356	0.021427	I	TCGCCCCAGCACAGGGCAGAATCATAAACCGCCCACTTGCTCTCCTTCCCGTCTGTGAAG[CG]CTCGTTCAGAGCCGCAGGACTCCGCAAACAATAAAACCGGCTGCGTGGCTATTGCCTGGA	37	6	138893673	R	NHSL1	NM_020464	TSS200			1.89539e-09	4.04894e-05
HIPK2;HIPK2	cg21461631	3.928e-06	0.0113383	0.0244714	0.00502807	0.932039	0.0149802	II	TAACCCTCAGAGTCACCTGGTCCAGTTACCTGCCTCTAGGCAGGATGAGACTAAATCATC[CG]GGGAATGGCCCTGTGAGCCAAACATGGCCAAGCACAAAACTGCCTCCATGTTATTGCCAA	37	7	139260938	F	HIPK2;HIPK2	NM_001113239;NM_022740	Body;Body			1.04766e-06	0.00174376
	cg06268283	3.95844e-06	0.0113859	-0.034261	0.0070422	0.881249	0.0385786	II	CTGAAGAAAGGGGAACATAGAAACAGCAGAGCCAAATGCTAAGGAACATTTGAAGGAAAG[CG]TGTACCTAGCTTCAATAGAGAGTTTGACTGTATTAGACGGGGCTTAACTTTAATAGGAAC	37	5	89024910	F						3.48248e-09	6.76242e-05
RYR2	cg06262651	3.984e-06	0.0113948	-0.0275903	0.00567288	0.314744	0.0606246	II	TGTCACTGTTTAGCTTGTACCTGTCTCTCTGGCATCTCTGTTCCATTTGCTGCTGCTTGT[CG]AGTTGGCTCACATTCCTTCCAAATAGTTATGTAGATGAATGATCATTGATTCAGTGGCTC	37	1	237208732	R	RYR2	NM_001035	Body	chr1:237205126-237206644	S_Shelf	0.000149498	0.0209458
SYT16	cg18627139	3.98943e-06	0.0113948	0.0299915	0.00616702	0.508531	0.0733783	II	AGCCAAGAAGTAATATAAGCGTGAGTATGTTAAATGGTGCTGCTAATGATGTGGTGTGTT[CG]AAGACCTGGGATTGTCAGCCCTTGATTTAGTACGTTCAGTCTGTGAATTCAGAGACTTTA	37	14	62548033	F	SYT16	NM_031914	Body			2.15019e-06	0.00254519
	cg02453097	4.00858e-06	0.0114025	-0.0185508	0.00381543	0.321673	0.0437854	II	GGTCGCGATGGTGGCTTCTCTCCAGAAGCCAGAGCAGCTGGCATGCAGGAGTGAAGTGCA[CG]GAGCAGCAGTGCCCCAGCGATGGTTTTACAGGCTTGGCACAAAAGGACTCAGACCAGGGC	37	22	38590795	F						0.00947737	0.143985
	cg25617756	4.02005e-06	0.0114025	-0.025408	0.00522651	0.403074	0.0620345	II	TACTTTCAACAAATTTATAAATTCATAATGGGGAAACTGAGGCACAGTGCAACTATGAAA[CG]TGCCCAAGGTCACACAATTAGTTTATGGCAGAGCTGGGATTCAAACCAAGGCAGGCTGGG	37	20	44939766	F				chr20:44941342-44941569	N_Shore	0.000727069	0.0440581
RPL3;RNU86;RPL3	cg06534427	4.03433e-06	0.0114034	0.0211647	0.00435443	0.64565	0.0474775	II	CTAAGGAGCCTTTTCCACCAGCAAGCGGAGCCTGGATGGAGCTCATCGGGCAGAGCCGAG[CG]GAGCTGAGCAGAGGTCCACAAGGTTAATTTAAGTTACACGCATTCAAACAAAATTCTTGC	37	22	39713022	F	RPL3;RNU86;RPL3	NM_000967;NR_000026;NM_001033853	Body;TSS200;Body	chr22:39715473-39715945	N_Shelf	8.22961e-05	0.0155602
	cg01036972	4.08061e-06	0.0114401	-0.0170524	0.00351034	0.503833	0.0451679	II	CCAGAGTGATGTCAGCTGAGGAGTGACATGGTGCTCTCAGCACAGAGGACGTCAGCAAAC[CG]GGAAGCAGCATGTGCGTGGAAGCTGGGCCTGAGCCCTGACGCTTCAGCTGAGCTCCCTGG	37	17	44910574	R						0.00741451	0.128718
CAV1	cg04474049	4.08152e-06	0.0114401	-0.0206867	0.00425855	0.708784	0.0437087	II	GATTCCTTCCATAAGGGATCCACAAAGTTTAGATGTGAAATGTACCTAAAGGTTCCTAGC[CG]TCTTTCATCCCTCCCTCTGTGAAACAGGGAGACACATGTGTTTTAAGGCAGAGATGGAAC	37	7	116164533	R	CAV1	NM_001753	TSS1500	chr7:116164703-116166735	N_Shore	0.000358351	0.0313418
	cg07506970	4.09742e-06	0.0114401	-0.022921	0.0047194	0.854888	0.029217	II	ATTCCATTCAGATTTAGACATTCTTTTAAGAGTATGCGTCTGATTTCCAAATTACCAGCC[CG]ATAGTTCTGACTAATGGAAAATAATGCACTACTTTGCTTCAGGCAAAGTCAAGTATTTGA	37	21	36522256	R						1.26936e-06	0.00195701
	cg04128967	4.12893e-06	0.0114401	-0.030726	0.00632885	0.46641	0.0774269	II	GCACCACAATGGCTGACTTGAGTAGTTTGGACAGACACTGTCTGACTCAACAAAGCTTGA[CG]TATTTACTATCGGGCTCTGTGCAGAAACACTTTGCCAACCCCTGTCCTAATGACTGATAA	37	14	70046847	R						0.0125837	0.163484
	cg05237584	4.13152e-06	0.0114401	-0.024936	0.0051364	0.348987	0.0560033	II	CCTAGCCAGCCCCCTGCCAGTGGAGTGTTCTGCTATTCATAGCTAGGTCCTCTTCAGACA[CG]TGAAGACTGGAGGTCCTGATTTCTATGTCTTCTCTAAGTAATGCCATGAGTGACTGCAGG	37	21	42440581	R						0.0177345	0.191341
SHROOM3	cg03207983	4.13387e-06	0.0114401	-0.0349074	0.00719056	0.271787	0.0662784	II	CCCCTTTGAACATCATTAATTTGCAGGCATAGGAAGGAAATAAAAGAATGTGGAAGAGAA[CG]TCTACAGGAGGAAGTCTTGGGTACACTGTACACCACATGGGACATAGCCTTCCCTAACGT	37	4	77447733	F	SHROOM3	NM_020859	Body			0.0198302	0.201415
	cg22678621	4.14534e-06	0.0114401	0.0390853	0.00805228	0.474805	0.101868	II	TGCCAGATATTTTACTCTTGCACACACCAAATAATGGGGGTGAGGATGCAGCAGATTCTA[CG]GCTCTTCAGTCTGTGGTGCCCATGCACGATTTCTACCTGTTTTCAAAGGTTCTCACCTTT	37	7	24443342	F						2.13008e-05	0.00813314
MYT1L	cg05974816	4.21918e-06	0.0115909	-0.0337859	0.00696665	0.464778	0.0870094	II	GAGCAGAGACATGCTGGAAACACTGGCTGTGTCTCCCTGAGATAACCAGCCCCCGGTTTT[CG]GGGGTGGTAATTCAGCTTTTCCGTCTTTAGGTGGTGCTTCTAGACCACATAAGGCAGCCC	37	2	1858740	R	MYT1L	NM_015025	Body			0.000200182	0.0238573
FGF14-IT1;FGF14-AS1;FGF14	cg10071528	4.23447e-06	0.0115909	0.0283912	0.0058553	0.559887	0.0699786	II	CATGTGACAGACCAGCTTTGCCTCCTGTGTGCTCCTTATGCTGTGCAATCAATGTCTGTT[CG]ATGCTGAGTCATGGTGACACAGGATCTGGCTGCAGACATTATCCAAAGGGATGTTACAAT	37	13	103021845	F	FGF14-IT1;FGF14-AS1;FGF14	NR_036486;NR_125912;NM_175929	Body;Body;Body			6.27049e-05	0.0135867
	cg27297010	4.25495e-06	0.0115909	-0.0179773	0.00370847	0.494083	0.0438522	II	AATAGTGTTACGTGTGGACTTGGCAAGCTATCTCTTCTATGGTGATGAAAGCAGACTGTT[CG]GTGTTGCTGGAAAAGCTTAAGGTGATAAGTCACTAGAGACATGACCTCCAGATACAACAT	37	1	101649098	F						6.44602e-06	0.00447024
RNF4;RNF4;RNF4	cg14617296	4.25671e-06	0.0115909	0.0222139	0.00458252	0.504147	0.0610381	II	TGGGTGGGAGGAGGGTGGGGCCTCTGCTGCTCACCAGAGGGTTCCACAGAGGGTGTCACA[CG]TCAGAAAAAAGAAATGGCTTCGTTTATCACTTATATCAAACTGATTGCTTCTTTCTCTTT	37	4	2513597	R	RNF4;RNF4;RNF4	NM_001185010;NM_002938;NM_001185009	Body;Body;Body			0.000200501	0.023879
LINC00607	cg19321522	4.3126e-06	0.0116374	-0.0273165	0.00563882	0.34164	0.0604525	II	AGCTGTAACCTGACCCCTCCACCCTGACCACATTTGACCTAAGTGAACACAGTCTGTCTC[CG]GTACATGGATAAGATTGGAGGGAAAAGATAGTCTGCAGGTCCCCAGCTGAGAGAAGGGGA	37	2	216483918	F	LINC00607	NR_037195	Body			3.59725e-05	0.0105125
PRDM6	cg24968205	4.33488e-06	0.0116374	-0.0179518	0.00370665	0.0508066	0.00856366	II	AGATAGGAAGGTTGGTGGTCCTAGGTTGGGGGCGGGCGGCGAGACTGTTCTGCCTCCTGG[CG]CCTGAGGCCAACGCGGCTCGGGCGCTGCGCCACGCCGGCTCGGGTCGGCTCCGGGCGCTG	37	5	122425318	R	PRDM6	NM_001136239	5'UTR	chr5:122424905-122425958	Island	6.29513e-08	0.000369363
COL27A1	cg14249971	4.33501e-06	0.0116374	-0.0233524	0.00482178	0.584667	0.0569679	II	TTAACATTTATCATCTCTCATGTCATCCTTGGAATCCCATGGGGAGTGTTTTATTGCCTC[CG]TTTGTATGGGCACAAGCTGGCTAAAGACTTGTGCATTTTGTCAGCGGCAGGCAGGGATCT	37	9	116939919	R	COL27A1	NM_032888	Body			0.000979006	0.0509471
	cg15319402	4.33575e-06	0.0116374	-0.029747	0.00614217	0.289518	0.0630516	II	TTCATTTGTGGGGCGATGGCTGGGGGATGTAGGGGATATGGAAAGTTGAGCACAAGTGCA[CG]AAGTATTTACTGGCTAAAGATGCCTATGCTTCTGCCAAGATTGTGTTTATTTGTTAAAAA	37	12	92897832	F						≥0,05	≥0,05
	cg14593760	4.35358e-06	0.0116374	-0.0217731	0.00449664	0.315037	0.0452715	II	CCAAAAAGAATTGCTGAATGGCCAAATTGGCCCAGAAATGGTCCTGTCTGGCAAATCCTC[CG]TTCTTAGTATGAGGTTGCCAGGGACCTGAGATGCCGTCCTCCACTTGGTGGCAGTGTGTG	37	18	60786972	R						0.000177257	0.022585
STK40;STK40;STK40	cg06894709	4.35928e-06	0.0116374	-0.0201877	0.0041695	0.304832	0.0440873	II	GCCATGGGTCATGCCTGTGTAATCACAGATCATGTGATCCTGCCACTGTACTCCAGCCTG[CG]TGACAGAGCAAGACCCTGTCTCCAAAAAAAAAAAAAAAAAAAAAAAAAAAGGACTGCGTG	37	1	36837262	R	STK40;STK40;STK40	NM_001282547;NM_001282546;NM_032017	5'UTR;5'UTR;5'UTR			0.00684822	0.124299
	cg22259545	4.44214e-06	0.0117082	0.0354339	0.0073253	0.68042	0.0728262	II	TGTTGCTGGTAATTGCATGTACAAAGGTCTTTCAGGCAATGATCCTTTAATTAGAAATTG[CG]CACTGAAAATAATGGTGCAGACTTCTATAACTAACAGGTGGCCTTCAGAAGCTAATTTTT	37	6	3549844	F						0.000276549	0.0276222
TOPORS	cg01774093	4.45911e-06	0.0117082	0.0227557	0.00470522	0.540456	0.0584929	II	AAATTTATCCAGATCCTATCAAATTTAATCCAATTCCAGCAAAAAGAATTGGCTGGGAAC[CG]TTCGCCTCTAAAACCACTCATTCCAGACAAGTATGATTGATTTTAGCTGATTGTATAGCT	37	9	32549962	R	TOPORS	NM_005802	Body	chr9:32550559-32552532	N_Shore	3.68501e-05	0.010671
CHCHD3	cg20127957	4.46247e-06	0.0117082	-0.0200803	0.00415218	0.571155	0.0485576	II	AGGCAGGATCTCTATCTCCATTATAACATGTTTCTGCCTCATAACAGGGCAAGCAAACAG[CG]CGGGGAGATAGCATGACACACACACCCTTCCAAACCAAAACACAGCTGCTCTGTTAAATT	37	7	132736083	R	CHCHD3	NM_017812	Body			6.68053e-06	0.00454876
PIGG;PIGG;PIGG;PIGG;PIGG	cg26165441	4.48372e-06	0.0117082	0.036533	0.00755604	0.747944	0.0659915	II	AGCATTTAGCCTCTTGATTCAGACTCTAATGACTAAATTCATCTGGAAGCCCCTGAGACA[CG]ATGCAGCTGAGATTACTGTGATGCATTATTGGTTTGGTCAAGCATTCTTCTATTTTCAGG	37	4	524474	F	PIGG;PIGG;PIGG;PIGG;PIGG	NR_110293;NM_017733;NM_001127178;NM_001289052;NM_001289051	Body;Body;Body;Body;Body			0.0123075	0.161771
HSPB8	cg27483903	4.48536e-06	0.0117082	-0.0285603	0.00590717	0.676257	0.0655105	II	AGAATTATAAACATCAGAGGCTCCAGCGGGTGTGGTGGGCTGGGAGACACGCTGGGGCCA[CG]TGCTGATGACAGGGTCAGCCAGATTTCTGAGTTGGCTGGGGAGCAGGGCATGAGTTCCGA	37	12	119618733	R	HSPB8	NM_014365	Body			1.57773e-06	0.00218836
BBX;BBX;BBX	cg25918700	4.48688e-06	0.0117082	0.0215841	0.00446436	0.787272	0.0354963	II	TACTTGCAATTTTGAGTAAACAACAAACAATTGGCCACAGTAAGATTACTTTCTGCTTCC[CG]GCTTATTTATTTTGGGTGTCAGTTTATAAAATTACAATAGTACAAAAGACTGCAGATATA	37	3	107317393	R	BBX;BBX;BBX	NM_001142568;NM_001276286;NM_020235	5'UTR;5'UTR;5'UTR			0.00336351	0.089779
LOC101929427;LOC101929427;KIRREL3;KIRREL3;KIRREL3	cg14150640	4.5118e-06	0.0117082	-0.0335885	0.00694922	0.249274	0.061146	II	GAAGCAATAGCAAGACAGCAGGGCAGCAACAGTCAGTTCTTGTCTGGCTTTCCAGGACAA[CG]TGACTTTCTCTTATTTTTTGTTCCTGACACTGTTTGCACTGACTAAGATATCACGATGAT	37	11	126525773	R	LOC101929427;LOC101929427;KIRREL3;KIRREL3;KIRREL3	NR_120533;NR_120532;NM_032531;NM_001301097;NM_001161707	TSS1500;Body;Body;Body;Body			0.0328725	0.253177
	cg09060081	4.54179e-06	0.0117082	0.030473	0.00630674	0.557741	0.074332	II	GGCCCTCCCTGCCCCTCCTGGGCCCCCAGCTCTCAGCAGCCAGTGGGGAAGATGCTATTC[CG]GAGCCTGCACGCCTCAGCACTGGCCTAGCCTGTGTCTGAGCCCTGGCCCGAGTCTTGCCT	37	11	8332553	F						0.000165001	0.0218671
SHISA5;SHISA5;SHISA5;SHISA5;SHISA5	cg09566308	4.55102e-06	0.0117082	-0.0208535	0.00431631	0.483777	0.0566532	II	TCCTGACCCACCCCCACTCTGCACCTAGCACAATCAGAACATTTCACTCAAGACAGAAAA[CG]TGAAATGTCACACTAGTGGGGCACCCAGGCTGGGTTGTGCACCCTGTGTGCCACCATATA	37	3	48542422	F	SHISA5;SHISA5;SHISA5;SHISA5;SHISA5	NM_001272068;NM_016479;NM_001272065;NM_001272067;NM_001272066	TSS1500;TSS1500;TSS1500;TSS200;TSS200	chr3:48541298-48541911	S_Shore	0.00231915	0.0757851
	cg11793257	4.55347e-06	0.0117082	-0.0206928	0.00428316	0.262118	0.0409874	II	TGATGACAGACGTTTGCATCATTTCCAGTTTGGGACTGTTCTGAATAGGGCTGTTCTGAA[CG]TTCTTGTACTTGCCTTGGGGTGAGCATAAGTATTCATTTCTGTTGGGTGTTTTCTTTGGA	37	20	25218719	F						6.74928e-05	0.0140202
NFIA;NFIA;NFIA;NFIA	cg16001865	4.56785e-06	0.0117082	-0.029413	0.00608912	0.549082	0.0771397	II	AGTGTTTGCCTTTGCTCTGTGGCATGTGTGTGTGTGTGTGTTTATGTAGGCATGCCTACA[CG]GCTGCTTGTGTTAATACTTAGTATAAAGCCTTAAAATGGATACCAGATTGGCTATGTAAC	37	1	61636722	F	NFIA;NFIA;NFIA;NFIA	NM_001145512;NM_001145511;NM_001134673;NM_005595	Body;Body;Body;Body			0.000727579	0.044077
LMNA;LMNA;LMNA;LMNA;LMNA	cg17718488	4.56957e-06	0.0117082	-0.0186452	0.00386003	0.354963	0.0443249	II	TCTTGGCTTTCTTTAGGGGACTTCTTTAGGGGACTGTGGCTTGTTGCTTGGGTCTAAAAA[CG]AATGCTTGGCTTTGAAGAGAGATAGATTGGGGCAAAAGAAAGAAAAAAAGGGACCCCCCA	37	1	156083805	F	LMNA;LMNA;LMNA;LMNA;LMNA	NM_001282626;NM_005572;NM_170707;NM_170708;NM_001282625	TSS1500;TSS1500;TSS1500;TSS1500;5'UTR	chr1:156084486-156085097	N_Shore	0.00124396	0.057077
MARK2;MARK2;MARK2;MARK2	cg08557669	4.61049e-06	0.0117082	-0.0168899	0.00349821	0.446663	0.0437861	II	GTTTTAATTTTAATACAATAAATATCAGTAGCTATCACCCACATGAAGAAAGCCATTTGA[CG]TCATCAGTAAGAGTAAAGGGATTCCAGACAGTGTGAGAACTCTTTTGTAAACAGAGATAG	37	11	63626186	F	MARK2;MARK2;MARK2;MARK2	NM_001039469;NM_001163297;NM_004954;NM_001163296	Body;Body;Body;Body			0.00307083	0.0861982
	cg17808695	4.61579e-06	0.0117082	0.0261089	0.00540793	0.74161	0.0548208	II	GCGCCACTGCACCCCAGCTAGGACACCAGAGCTAGACCCTGTCTCGAAAGAAAAACAAAA[CG]AGAAAAGGCTCAAAGACGCCATGAGCCTTAATTACTGAAGTTTCGCCAGCAGTTACTAGG	37	1	200903962	F						0.00373489	0.0942692
CRIM1	cg16896144	4.61604e-06	0.0117082	-0.0301414	0.00624321	0.462081	0.0773006	II	GAGTTGTCTGGGCATGGATCCAGTTATGTCTCACTTCCTGGAATTCAGATCCAGGCTCAA[CG]TAGAAAAATATGTATTCTAATACTTTTTACACAGGAATTTAAAAAATCTTCTCTTGCTCA	37	2	36705618	R	CRIM1	NM_016441	Body			0.00120174	0.0561538
	cg24099956	4.61924e-06	0.0117082	-0.0225664	0.00467435	0.32554	0.0518661	II	TCACAGCCAGCCCGGCACTCCAGGGCCCCCATAAGTATAAAATAACTATTCTGTCTTTTC[CG]TAGGAGGAGCCAGCATTTGGATCCCAAGGGTTGTTTATTTTGACTCACTGCTGTTTTTGC	37	11	113907379	R				chr11:113906920-113907332	S_Shore	0.000771902	0.0453036
HDAC4	cg08654357	4.62947e-06	0.0117082	-0.0249338	0.00516531	0.528808	0.0656149	II	TTCCCAGCTTCTGAGTTCTTACATGGTAATTCTGCACATTCCAAACAGTCTTTCAAATAC[CG]TCTCGTCTAAGAATGAGTGCACTTTCCTAAAAAGACAAATATCAAGCACTTAAAACACAC	37	2	240189612	R	HDAC4	NM_006037	Body			0.0259612	0.22759
	cg24764218	4.70226e-06	0.0117866	0.0162527	0.00336957	0.41974	0.0398128	II	GTGCTGCCATGGCTGCCTCCTGCTCCTCCACGCAAGCCCCACCTCTGTCTGTGATGTCAG[CG]TGGCTGCCCATGGGATCCCAGCCTGGTTTGCCTTTAAATTTTACAACCTTGTTTATGCAG	37	1	18044107	F						1.95904e-05	0.00771855
PQLC3;PQLC3;PQLC3;PQLC3;PQLC3	cg21456689	4.71442e-06	0.0117866	-0.0256901	0.00532686	0.495132	0.0678017	II	AGAAACAGTTTCACTGTGAAGTGCTCAAGTTCAAGGCTTCCGGTGGCCCCTCAGGGCCCA[CG]CCGCTAGGAGGGAAGCCTTCAGTCCCAGGCTGGAGACAGGCCGCGTGCTCTGAAAGGGCA	37	2	11294836	R	PQLC3;PQLC3;PQLC3;PQLC3;PQLC3	NM_152391;NM_001282712;NM_001282711;NM_001282710;NR_104231	TSS1500;TSS1500;TSS1500;TSS1500;TSS1500	chr2:11295559-11296006	N_Shore	6.11707e-05	0.0134246
	cg08285646	4.71812e-06	0.0117866	-0.0253022	0.00524663	0.394544	0.0624894	II	TGAACGCATTCAACAGCACTACTCATGAGCTCTCAGATTCATCCTGGCTGTCCTTTGACA[CG]TTGGGATTGATGCTTTCTTCTCATGGGTCATCCCAATTTCTCCAGGCAGCTTTCTCTTCT	37	16	69432500	R						0.00431076	0.100627
	cg09578877	4.72255e-06	0.0117866	-0.0200527	0.00415829	0.548548	0.0483674	II	AGTCAAATGTCAAGAATGTTAATTAGTGAAAGGAAGGGGAGGAGTTGACGGGAGGCAGGC[CG]TCAGCACCAGCTCACTCTGTAAACAGAGCTGTGTCTTGAATTCCACAGCAATGGCATGGA	37	2	37993353	F						0.000630542	0.0411745
ZNF551	cg24214260	4.73262e-06	0.0117866	-0.0275106	0.00570543	0.113561	0.0319556	II	TGCACGGGGCACAGCACCTCAGAATACAAGTTCGCAGAGGTCAAAGCAGTGGACACACTC[CG]AAGAGCTCCGTGGAGTTTTGGAAACTACATTATCCAGAGTGCAGAGCGCAAAACGGCGGC	37	19	58193221	R	ZNF551	NM_138347	TSS200	chr19:58193268-58193638	N_Shore	0.000291432	0.0283194
	cg08837807	4.79635e-06	0.0118774	-0.0224777	0.0046648	0.739405	0.0446987	II	AGGTTATCCTGGAGCCCAGAGATGTGTGTTCTCATCCTAGTTCTGACCTTGTTGTGATCA[CG]GATGAATCACTTAGACTTCCCAGGTCTGTATGCCTCTGAATAGGGAGAGTGGGCCCTATC	37	1	33463103	F						0.000111639	0.0181882
	cg09790226	4.82867e-06	0.0118774	-0.019975	0.00414682	0.393888	0.0470856	II	GTGAGTCACCACTGAGTCATCCACAACCCTCAGGCTCAGGGCTGCTTTCCCAAGAGAAGC[CG]GAGGAGGCAGAAACCCCCTGGGGAGTGTGGCACTCTGCTTGGCTCCATGTCCAACATGGC	37	15	33571230	R						0.00083606	0.0471555
	cg21246698	4.86024e-06	0.0118774	-0.035553	0.00738325	0.562924	0.0893985	II	TTCAGGCACTAGTGAGTCACTTTTTGAGGCAGGGCCCCCGCTCTAATGTCCACAGAATCC[CG]AAGCAGAGATGCTGCCAAATTCACCCCCACTGGTGGCTCACTGCCAAGGAGAAACAGGAG	37	6	3912364	F						0.000500774	0.0367704
MIR184;ANKRD34C-AS1	cg16318949	4.86513e-06	0.0118774	-0.0271843	0.00564563	0.278973	0.0554003	I	AAGTAGAAGGGCACAGAGGGGCTTTGAATTTGAGGCAGAGGAGGAACTGCAGAGAGGGGG[CG]GGGAGGGCTCGCCGGGAAATCAAACGTCCATTTACATCTTGTCCTGCAAAGCTTCATCAA	37	15	79502054	F	MIR184;ANKRD34C-AS1	NR_029705;NR_038997	TSS200;Body			2.5477e-05	0.00889103
ATP2C1;ATP2C1;ATP2C1	cg05433448	4.88237e-06	0.0118774	-0.034158	0.00709519	0.629894	0.086238	II	ACATCTCATGCCCTGTTTAAGAACTAGAAAAAGTGTCAGAAGAATTAAAATTAAGCCTCA[CG]AGAGTCTGTGGGTATGGAAAGTCACCAGCTAGCTAATATTAACATAGCTTGCAACAGAAC	37	3	130569287	F	ATP2C1;ATP2C1;ATP2C1	NM_001199182;NM_001199181;NM_001199180	TSS200;TSS200;TSS200			0.000394437	0.0328559
SLC2A10	cg23514532	4.89558e-06	0.0118774	-0.0196127	0.00407443	0.17784	0.0295884	II	GGGGTCTTCTACCAGGGAGGATGGCTTGCTGGTGTGTCCCCCCCAGGGGAGGACTACCAA[CG]AAGGGGACCCGGGAGATGGCGGGTGGGGGCCCCCGGGAGGACAGTGGGCGAGGGAGGGGG	37	20	45338072	R	SLC2A10	NM_030777	TSS1500	chr20:45338071-45338663	Island	0.00130345	0.0583245
MARCH4	cg03106056	4.90347e-06	0.0118774	-0.0257823	0.00535659	0.663546	0.0592987	II	TATAAGTCACAGTGCTCTTTCAATTGTGAGTCATAAGAATCCAGAGCAATATTTCAGCTT[CG]TCTTCACCAACATCCCCAGCCTCCTCCCTATTCAAGCCTTTCACTGAGCCGCTGACAAGA	37	2	217237937	R	MARCH4	NM_020814	TSS1500	chr2:217236025-217237129	S_Shore	0.000937568	0.0498893
	cg24237958	4.94025e-06	0.0118774	-0.028591	0.00594236	0.931428	0.0180558	II	AAGACTGGGGTCTTTGCGTAGGTCCTCTACCAGCCTGCATTTTCCTTTTTTTGATTCAGC[CG]TGAGACACTTTTCAGATGATGTTTGTAGTTTGTGTTTGTAATCTTGCCAATTAAGATACC	37	15	92040962	R						7.24117e-05	0.0145497
	cg05302504	4.94635e-06	0.0118774	-0.0325466	0.00676492	0.149302	0.0418103	II	CAGATTATTTACACCATCTCACTTTCAGAGGAGAAAAAGGGATTCTCCAGGCTGAGTTCA[CG]TCACAGCCTATGGGACACAGTTCAGTTGCCACTAGAGGGCACTACTATGCCATTGCCTTT	37	17	50461027	F						0.0294426	0.240885
WSB2;WSB2;WSB2	cg14477266	4.95598e-06	0.0118774	-0.0246577	0.0051257	0.266118	0.0514443	II	AGGGAGTTGTCACTTAAATGACCCAGGGCAATAACAGCAGCCACAGGCCACATTCCACCA[CG]GTTACTCAATCCTGGCACTCCTCACTGCTGGTTAACCATGACTCACAGTAACCTTTGTGC	37	12	118490455	F	WSB2;WSB2;WSB2	NM_018639;NM_001278557;NM_001278558	Body;Body;5'UTR			0.000156544	0.0214289
PTPRN2;PTPRN2;PTPRN2	cg09350411	4.97669e-06	0.0118774	-0.0251785	0.00523506	0.691638	0.0556794	II	TTTTCGAAATGCTGAATTTTGCTGCAAAGTTTTCCTAAAGGGCTTGGAAACGGTCCAGAC[CG]TGCTGTCCTGGAAGTCTCCTGGGGGCTCCTTCTTCAAACAAGAGAAAGCTGGGGAGTTTC	37	7	157667935	R	PTPRN2;PTPRN2;PTPRN2	NM_002847;NM_130842;NM_130843	Body;Body;Body	chr7:157669879-157670095	N_Shore	5.09257e-05	0.012367
	cg05902246	4.98006e-06	0.0118774	-0.0253488	0.00527063	0.426362	0.0621018	II	CTCCTTACCCGCCCTAAAAATGGCTTTTAGTGAGTGCCAGACACTACTCTAAGCACTTGG[CG]TGTATAATCTTATTGATTCTTCCCAACAGCTCTAGGAAGTAGGCTCTGTTATTATCGTCT	37	11	124713685	R				chr11:124713005-124713395	S_Shore	0.000332752	0.0302384
LOC101927901	cg08421007	4.9826e-06	0.0118774	-0.0254451	0.00529079	0.583665	0.0646385	II	AAGGCCTGAAAAGCCTAAAATAGTTATTATTGGCACTTTACAGAGAAAGTTTGCCAACCT[CG]GATCTAGTATGATGTGACATCTTAGTTTTGGAATTCAGAAGTTGAATTCTGGAATTTGAG	37	12	68110824	F	LOC101927901	NR_110063	Body			0.000279124	0.0277182
CCL28;CCL28;CCL28;CCL28	cg13041796	5.00841e-06	0.0118774	-0.0157251	0.00327057	0.248525	0.0282043	I	GGCCTAGCCTACCGCGGGCTGCCCTTCACAGAGCTGCAGGAGAAAACGTTGTATTGTGCA[CG]CATTCCCTAACCCTTACTAGTTTTTTTTTTTTTAATTGATCGGCCAGCTTTTGATGCGGG	37	5	43397409	R	CCL28;CCL28;CCL28;CCL28	NM_001301875;NM_148672;NM_001301874;NM_001301873	TSS200;Body;Body;Body	chr5:43396897-43397364	S_Shore	8.7245e-05	0.0160042
PDZRN3;PDZRN3;PDZRN3;PDZRN3	cg10526031	5.02888e-06	0.0118774	0.0388035	0.00807219	0.689908	0.0805241	II	GAACAAAAGAGGAGCAGCAGGAGCCCCATCCATTTCAGGCCCTGGGAAAGGTTCCCCTTG[CG]AAGTGAAGGGGGGAAAATGGGCCATAAGGTATTAAGAAAGGAGCAAGCTGTGAAATGAAC	37	3	73523895	R	PDZRN3;PDZRN3;PDZRN3;PDZRN3	NM_001303141;NM_001303139;NM_015009;NM_001303140	TSS200;Body;Body;5'UTR			0.00708275	0.126075
CDKN1A;CDKN1A	cg24425727	5.07486e-06	0.0118774	-0.0292602	0.00608974	0.591455	0.0692405	II	AGTTTCCCCAGCAGTGTATACGGGCTATGTGGGGAGTATTCAGGAGACAGACAACTCACT[CG]TCAAATCCTCCCCTTCCTGGCCAACAAAGCTGCTGCAACCACAGGGATTTCTTCTGTTCA	37	6	36645648	R	CDKN1A;CDKN1A	NM_078467;NM_000389	TSS1500;TSS1500	chr6:36646244-36648465	N_Shore	5.94636e-05	0.0133021
	cg15102060	5.10581e-06	0.0118774	-0.0334793	0.00696997	0.100077	0.03273	II	TTGCAGGTTGTGGAGCAGGACAAGTCTGTTGCAGCCAGGCCAGGTGCCAATTCCAACAGG[CG]CATGTGTCATCTCTGGCACAAAAATCACAGGTCACCAAACCCTGATTTGAGTTTAAAGGA	37	20	46122052	R						0.000713428	0.0436421
ADK;ADK;ADK;ADK	cg20467667	5.10885e-06	0.0118774	-0.0231688	0.0048236	0.481106	0.0600145	II	TTTTTAGTTCCTGAAATTTTGTGATTCAGATTTCATATACACTTAGTCACTGATGCTTCA[CG]AGTATACTTGTTTCTCTGTCTGAGGAAGATTGGCATGGGAAAACAGGGAAATATTGGTCA	37	10	75987922	F	ADK;ADK;ADK;ADK	NM_006721;NM_001202450;NM_001123;NM_001202449	Body;Body;Body;Body			0.0013195	0.0586431
	cg27142901	5.11278e-06	0.0118774	-0.0161572	0.00336397	0.671205	0.0358389	II	TCCATCTGTAAAAGGACGGGGTGGGAGAGGATTCATCTTCTCCACAATCTATTTCTGGAA[CG]TCTGCTCTGTGTCAAGGGTCAGGTGTGTTTTATGGAATTAAACTGTCCCTCCCTTAGAGG	37	17	64837926	F						0.00142332	0.0607179
MPPED1	cg15969287	5.12122e-06	0.0118774	0.0210921	0.00439178	0.860286	0.025519	II	ATATTCCGAAATAAAAGTACATAATTGGAAAATGAAGCGGCAGAGACTGCTGGGGGGTGG[CG]GTGGTGAGGAATTAGAAAGTGTAATTTAAAATCATGTAGTCATAATTCAAAATGGGCCCA	37	22	43813097	F	MPPED1	NM_001044370	5'UTR			3.27659e-07	0.000964882
	cg03813377	5.12614e-06	0.0118774	-0.0227204	0.00473105	0.519663	0.0556268	II	GTAGGCTGTCCCTGCCTAGTTGGTCTGACAGTAGCTCCCTGCGACTTCTCATATCACCTC[CG]ACTCCCCAGCCTCACCTCCACGGGCCCTGATGCACTGGCTTCGGCTGTGTCTTTTGTGAG	37	6	30737455	R						0.000120973	0.0189298
HYDIN;HYDIN;HYDIN;HYDIN	cg04745790	5.12908e-06	0.0118774	0.0337068	0.00701895	0.621763	0.0772071	II	ATGAAGCATCAGCATTAAATACGCAGACAGTGCAAAATATTCCCATAAGAAGCACCTTAC[CG]TGTCCTTCTCTGCCACTGCACAGCTCTCCAAACTGTCCAATCTGATGCATCACCTCATTG	37	16	71125335	R	HYDIN;HYDIN;HYDIN;HYDIN	NM_001270974;NM_017558;NM_001198542;NM_001198543	Body;Body;Body;Body			0.000345008	0.0308192
ZFP82	cg05370136	5.13108e-06	0.0118774	-0.0175566	0.00365597	0.311443	0.0367588	II	AACATAGCCGTGTTTGATTGTGTACTGTCTATTGCTATATTTGAGCTACAAGGACAGACT[CG]AGTAGTTACACAGACCAGATGGCCCACGCAGCCTAAAATACAGTCAGTTCTCACTATTCA	37	19	36910116	F	ZFP82	NM_133466	TSS1500	chr19:36909281-36909854	S_Shore	2.62173e-05	0.00898787
	cg16380803	5.14266e-06	0.0118774	0.029143	0.00606942	0.716118	0.0560882	II	TACCAAGAGCTCTGTGCTTTAGTTCCTCTTGGAGCTAAAGTGAGGCTTAGATCCCAGGAA[CG]GCACATGACTGGTGGGTACATGCATCTGCTATGAACATCATCTGCCACATGCAAAAGCTG	37	2	45527642	F						0.00203883	0.0715351
DOCK10	cg03086078	5.14793e-06	0.0118774	-0.026838	0.00558966	0.845104	0.0391624	II	CTGCCAATTTTAGCCCAGTGAGATCCGTTTCAGATTTCTGATCTCCAGAAATGTAATACA[CG]TGTTTTAACTGTAAGACAATATGTGTGTTGTTTAAAACTAAGTTCGTGGTCATTTATTAC	37	2	225838362	R	DOCK10	NM_014689	Body			1.88161e-06	0.00238291
RHOBTB2	cg00041515	5.15859e-06	0.0118774	-0.0274767	0.0057233	0.391627	0.0706861	II	TACTGGTGGGGTTGAAGCCATAACTTGTTCCCTGGCTGTAGGCCAGGCTCTCAAGATGTG[CG]TCAGAAAGGCCAGTGAGTGAAATTCCAAAGCAGTGTGAGTCACCAGGGGCTGAGAAGAAC	37	8	22844615	R	RHOBTB2	NM_001160036	TSS1500			0.000326373	0.029994
	cg17783117	5.16491e-06	0.0118774	-0.022514	0.00468986	0.490812	0.0545415	II	GCCCAGCAGTCTTTCATTTGGTGACTCCATGTGGTTCTGGTGGAGCTGTCAGTCATAGCA[CG]TGGTCATCACTCTGACTACAGACACCTGCACCCTAGGTCTGGCTGGTTATAATGCCTCAG	37	11	63389871	F						9.8477e-07	0.00169085
TCTN1;TCTN1;TCTN1;TCTN1;TCTN1	cg06606267	5.19002e-06	0.0118774	-0.0210515	0.0043863	0.784431	0.0359908	II	GGAAGGAGTTGTTTCCCATACTCCTGCTGGCACTAAAGCATTTGGATAAACTTTCAAGTT[CG]AGAAAATTGGCTATAAGCCTAATAGCTATTAATCTGGGTTTTGAAGATTGGAAAATAATT	37	12	111069771	R	TCTN1;TCTN1;TCTN1;TCTN1;TCTN1	NM_024549;NM_001082538;NM_001082537;NM_001173975;NM_001173976	Body;Body;Body;Body;Body			4.74406e-05	0.0120266
	cg10443569	5.19241e-06	0.0118774	-0.0219456	0.00457269	0.446965	0.0525895	II	AAAAACAAAAAACCCATTTGTGTACCGTCCTTGACTCTTGGTTCTGCCCAAGCTCTAGAG[CG]ACATCCAACCTAGCCCTGAGAATAGGAGAGAAAAGTGACAACAGGGCACTCTCTGCTGGT	37	2	137142376	F						0.00878251	0.138889
WDR7;WDR7	cg20813763	5.20525e-06	0.0118774	-0.0207364	0.00432129	0.694915	0.0468509	II	CTTCCTATCTGGCTCCTTACTCTCTTCTCTGACTTGTTTGTTCTCAGTGCACTAACTCAG[CG]TCCCATGTTCCTTACCACCACCTCTCACTTGTATTTTTATCTTTGAAAATCATCCTGGTT	37	18	54558018	R	WDR7;WDR7	NM_052834;NM_015285	Body;Body			0.000951518	0.0502473
CPT1B;CPT1B;CPT1B;CPT1B;CPT1B;CHKB;CHKB-CPT1B;CHKB-CPT1B;CHKB	cg18968256	5.23322e-06	0.0118792	0.0248864	0.00518752	0.915637	0.0210159	II	AGTTTTCTCTGCTCCTCTTGGGAGAGGGTCTCACCTTTCTTTGCCTCTGCCAGGTAATGA[CG]AATAAAATGCAACTACGATCAATGGCCAAGAGTCAGGAATTGGGGAGACTGTGGAGTATT	37	22	51018246	F	CPT1B;CPT1B;CPT1B;CPT1B;CPT1B;CHKB;CHKB-CPT1B;CHKB-CPT1B;CHKB	NM_152246;NM_004377;NM_001145135;NM_152245;NM_001145134;NM_005198;NR_027928;NR_027928;NM_005198	TSS1500;TSS1500;TSS1500;TSS1500;TSS1500;ExonBnd;ExonBnd;Body;Body	chr22:51016253-51017020	S_Shore	0.000310959	0.0292295
	cg26356702	5.25403e-06	0.0118792	0.0348526	0.00726641	0.710775	0.0681606	II	TTGGGAATACACAAGCATTCGGTGTCTAGCACTTGGTAACTCTAAACTCTACCTTTTGAG[CG]CTATCTGCAAATGACTGTCACTGCTCTGCTCAGCTGCTGCTTTCTGTTTTTCTGCTTGGT	37	11	86399985	R						0.00222465	0.0742981
BTD	cg23145322	5.27474e-06	0.0118792	0.0250681	0.0052275	0.709883	0.0512787	II	GGAAGGGCAAATTGATGTACAGTTGTCCCTCAGTATCTGTTGGGACTGGTTCCAGGACCC[CG]TGGATACCGAAACCCTCAGATGCTCAAGTCCCTTATATCAAATGGTGTAGAATTTACATG	37	3	15674495	R	BTD	NM_000060	Body			1.91176e-05	0.0076393
SST	cg14703224	5.27891e-06	0.0118792	-0.0285426	0.00595228	0.598809	0.0742872	II	GACTGCTTTTATCTAAATAGTTCCTTACTGAGGAAGGACCAGCTAATTTCCTAGCATGGA[CG]AGATGATCCCTACAGGATCTTTAAGAGCTGTTATCTTATGAGCTTCAAAAAAGCCAATAT	37	3	187389415	F	SST	NM_001048	TSS1500	chr3:187387914-187388176	S_Shore	7.65329e-05	0.0149709
FAM171A1	cg17408185	5.30284e-06	0.0118792	-0.0324706	0.00677298	0.623775	0.0821523	II	TAATTCCTTTCACATGAACTTGCTCACTGTGTCTCCATGCTCTGGTGGTAACCTCAGGCC[CG]ATACAAGCATGGGTTATTATATCTTTTAAACCCTTTGCAGAGATTAGAAGGCTGCAGAAA	37	10	15364093	R	FAM171A1	NM_001010924	Body			0.000423199	0.0339181
	cg18133284	5.30284e-06	0.0118792	0.0263119	0.00548835	0.510484	0.0694604	II	TATAATCAAGGTGTCCTTTATCCCAACTAAGGATGTCTCCTCTCTTGGAGCAATATTGTA[CG]TGACAGTTTGTTTATTGTACTCAAAAGCATTAAGAAGGAACAGAGACTTGCCAAAAGGTA	37	3	63032108	R						6.02631e-05	0.0133666
FAM155A	cg12374044	5.31541e-06	0.0118792	-0.0252188	0.00526098	0.553877	0.066276	II	TTATTTAACCAGAAAAATGTCTATGTTCCAAAGTGCTTGTAACATTCATTTTTAATGTGA[CG]TGTGATGTTGAGAAATCAGGACATGTTTGTTGAACAATGAGATTTGCAATGCAAAGACAG	37	13	107855033	F	FAM155A	NM_001080396	Body			0.00615956	0.118544
GALNTL6	cg16735692	5.32239e-06	0.0118792	-0.0191164	0.00398819	0.806971	0.030454	II	GTCATTTCCTATTTTGTGCTTTCATTTTTCAGACCAAATTGCACTAAACCACAAAACCAT[CG]TGTGTCCCATGATCGATGTCATTGACCACAATCACTTCGGGTATGAGGCACAAGCTGGGG	37	4	173734719	R	GALNTL6	NM_001034845	Body			0.00148984	0.0620474
MURC	cg14429381	5.34496e-06	0.0118971	-0.0311767	0.00650571	0.935132	0.0192652	II	AATATAAACTAAATGAAATAGGAACACAGTTGGATTATGTAGAGGATAATTTGTAAAACA[CG]AGGGATGTGGCCCATAACTCCCCGTGGCATTCTTTACACATTAGGCAATTCTCCATAGCC	37	9	103342099	F	MURC	NM_001018116	Body			1.4846e-05	0.00676332
GCN1	cg14749262	5.37146e-06	0.0119236	0.0211485	0.0044142	0.860965	0.0245182	II	AGGCTCAGTGCTCTTCCATTTGGGGAACTGACCTCAGTCCTTCTGGTATCACCTCCTGTA[CG]AAACTCTTCGGTGGCTCTCTGCTGCCTACAGGATCCTAGGTGAACTGCTTCTCATCCGGA	37	12	120606281	F	GCN1	NM_006836	Body			2.82442e-06	0.00291449
NPAP1	cg11627808	5.40241e-06	0.0119247	0.0137412	0.00286897	0.664727	0.0293195	II	GGGCTGCAAGGCTCAATTAGAAGAACAGTGTGGGATGCTGCTTTGCTGACTATTGGGGGT[CG]CTGCCCCATGTCTTCAGAGGAGACTGGAGCCCAGTGCCTGCCATGACCAACTTATGAGGT	37	15	24919736	F	NPAP1	NM_018958	TSS1500	chr15:24920613-24921252	N_Shore	3.18091e-09	6.32748e-05
	cg21685152	5.41733e-06	0.0119247	-0.0152263	0.00317947	0.635457	0.0359552	II	AGGATTATGCCATGTTGTGTGTGTGTGTGTGTGTGTGTGTGTGTGTGTGTGTGTGTGTCT[CG]AGCAGATTCTGGCTGCCCCAGACTCACTAATGCTGCCTCCTGGTTGTATGTTCTCCAGGA	37	7	93023154	F						2.33048e-05	0.00852806
RIMKLB	cg16795447	5.43478e-06	0.0119247	0.0374094	0.00781291	0.575438	0.0925155	II	TTAAATTCTTGTTTACAATTCTCTTTACTACTTCGAGGCCTCTAGTTTTGATCAAATCCC[CG]CTAGTTTCCTTGTCTTCAAACCCAGGGGGAAATGATTTGCAACAGATGATGTGTATAGGG	37	12	8845663	R	RIMKLB	NR_123740	Body			8.13733e-06	0.00505655
SUCLG2	cg27076989	5.44468e-06	0.0119247	-0.0209248	0.00437053	0.540801	0.0532523	II	TGACTCATAGATGCAGCTATGGAGTAGTCCAGCCTGCTTGCCTCTGAGTGAGATAACCTC[CG]TGGTGTAATTTATGCTCTAGAGCTCCCCGTGAGATGGGGCCTAGGCTTGACTTCTAAAAC	37	3	67413334	R	SUCLG2	NM_001177599	Body			0.00456025	0.103309
RNF130;RNF130	cg08854791	5.44495e-06	0.0119247	0.0334188	0.00698016	0.708316	0.0684708	II	TACTTCTTGCACACTCCAGAGCCACTCCTGCTGCTCCAATGGCTTTTGGATTCTGCTCAA[CG]AATGATCACCATTAGGTGTGTAAATGCCGTCTTATTAAGGGAAACCTTGACCGCTCCTTG	37	5	179407590	F	RNF130;RNF130	NM_018434;NM_001280801	Body;Body			6.51804e-05	0.0137862
	cg08090407	5.48314e-06	0.0119762	-0.0269969	0.00564083	0.497061	0.0679232	II	CTGGCATTCTCTGACTGTCCCCTCCCACTTGCAGGTCATTTGCCCAGGCATTGGCTATTT[CG]AGAGCTGTCTGTCTGGAGACATAGGGAACTTAGCTGTTAATGGAGGGACAAATGCCAGCC	37	7	7139271	R						0.019834	0.201429
TRAPPC10	cg15358893	5.5752e-06	0.0121448	0.029805	0.00623285	0.358111	0.069281	II	GCAGGTGTGGCAGCCACAGATGTCTGTAGACACTGCCCAGTGTCCTCTGGGTGGGGCGGA[CG]TGCCCCAGTGGAAAACAGCTGCCCTAAAGGCTTGAGTAGACTCCAGTTCTGCTTTGAGGC	37	21	45510426	F	TRAPPC10	NM_003274	Body			6.59152e-07	0.00134397
CLNK	cg19892834	5.60833e-06	0.0121571	-0.0187338	0.0039188	0.661567	0.0409053	II	CTCGATATCTATAAAGACTTTTTGTTTTCACTTCCCAAATCATCAGAGCATACATTTTTG[CG]ACAGAGATTGTTTGAATTGATGTGATGCCAGCATTGCTGGTTGTAAAGAGAAAACTGGCT	37	4	10536633	F	CLNK	NM_052964	Body			1.89162e-06	0.00238293
RAB3GAP2	cg21408581	5.6186e-06	0.0121571	0.0361435	0.00756136	0.578541	0.0907263	II	TGACAAGATGCAAGCTCATCATTTTGTTTTGTGTCATAAGGGCATTTGCCTACTAATTAG[CG]TTTTGGAAAACTTCCCCAATAATGGGGCCCACAGTCTCTAACACTGCCCCTTTGAAGCTA	37	1	220393319	R	RAB3GAP2	NM_012414	Body			4.67569e-05	0.0119467
EIF4G1;EIF4G1;EIF4G1;EIF4G1;EIF4G1;EIF4G1;EIF4G1	cg24252966	5.62548e-06	0.0121571	0.0254678	0.00532829	0.0809737	0.0190021	I	TCCCCTCTTGCTGAACTCTGGTCTCCCCTCTTCAGCCAGCGTTTCCCCCGGGGCAGACAG[CG]CCGGTGGTGTTCAGTACGCCACAAGCGACACAAATGAACACGCCTTCTCAGCCCCGCCAG	37	3	184033945	F	EIF4G1;EIF4G1;EIF4G1;EIF4G1;EIF4G1;EIF4G1;EIF4G1	NM_198244;NM_198242;NM_001291157;NM_001194947;NM_001194946;NM_198241;NM_182917	5'UTR;5'UTR;5'UTR;Body;Body;Body;Body	chr3:184032166-184033242	S_Shore	2.52354e-06	0.00277003
STRA8	cg15103479	5.69188e-06	0.0122682	-0.0196732	0.00411844	0.275962	0.040631	II	TTAAAAATGTTCCACTTCCCCTAGAAAAGTCAGGGGTTGCTGCCAGAGGGTTCCTCATCC[CG]GGAGGAAGTGAGGGCTGCCTGCTGACTCACAGTGAGTGAGTGCCAGCTGTCCTACAGACA	37	7	134939090	R	STRA8	NM_182489	Body			0.00217697	0.0735941
	cg25854593	5.71627e-06	0.0122883	-0.0258264	0.00540775	0.64388	0.0614199	II	CTAAAGCTTGAGGCCATGGAAGCAAATGTGGAACCACCTTGCTGGGAAATTTCCATATGG[CG]TGAGATCCCCTGTGAGTAATTCTGCAAGTATTGTAAACATTTCTTTGGCAAAGGGAAGAT	37	9	81486615	R						5.87029e-07	0.00128295
LAMA4;LAMA4;LAMA4;LAMA4;LAMA4	cg13938098	5.74203e-06	0.0123113	-0.024689	0.00517078	0.434923	0.0627721	II	AGAAGAATATTCAGCTTTTGTGACGCTTCCTCACCACTCTTATTTATGTAGTCAAGGTAC[CG]GATGTCTTATCTATATTTACATAGATATTTTATGTGGCCCCCGCTAGTTTGCAGGAAAGT	37	6	112575966	R	LAMA4;LAMA4;LAMA4;LAMA4;LAMA4	NM_001105209;NM_001105206;NM_001105207;NM_002290;NM_001105208	TSS200;TSS200;TSS200;TSS200;TSS200	chr6:112575091-112575483	S_Shore	0.0123263	0.16186
	cg07623160	5.77051e-06	0.0123399	-0.0311655	0.00652883	0.716513	0.0682724	II	AAGAGCCGGAGCTCATCTGAAAACCTGATGAGTCACTGTCCCCTCTCTGGCAACCTAACA[CG]AATGTTCACTTAGTGCAGATTTTGGGGAGCCTTGGCCTTTGCCCTAGATTGCAGTAAAAA	37	10	30831581	F						0.00903085	0.140644
	cg15684652	5.87653e-06	0.0124752	-0.0219506	0.0046027	0.486479	0.0548796	II	CCTCTCTGGGCTTCTATCTCAGCATCTGTGAAGTGGGCATAATAGTGGCATCTATTTATA[CG]TCATTTATGCCTGTCAAGTGCTTGTGCCTGGCACAGGGTAGGTGCTCACTCAGTGGTTGC	37	1	204553464	F						0.00546997	0.112423
SGIP1;SGIP1	cg21733150	5.88307e-06	0.0124752	-0.0196899	0.00412891	0.554247	0.0499597	II	GTGATTTAGAGTTCTCCAGCAGGCTGATTGGCTTAGCAGCTGGGAAATTCTGAATCACAT[CG]GATGGAATGTTTTGTTTACTTCCTCCCAGCAGTGCTAAAGGGGAGAAAGAGTTTGTTCCC	37	1	67029321	R	SGIP1;SGIP1	NM_001308203;NM_032291	Body;Body			0.000737146	0.0443913
FAM41C	cg05597748	5.88372e-06	0.0124752	0.0257919	0.00540851	0.65386	0.0570251	II	AGCACAGCTGTGGATAGAAGCCGGGAGAGCTGTGGAGGGAAGAGGAGGAGGAGGGAGTCT[CG]GGGCAGCCCCAGCTGCCAGGCAGGGCCTCTGCAAGTGAGATGCAGATCCAGCCTGTTGGC	37	1	812679	F	FAM41C	NR_027055	TSS1500			0.00200261	0.0708733
GMDS	cg25049733	5.89483e-06	0.0124752	-0.0280835	0.00588961	0.211312	0.0449333	II	CACTGCAAAAGCACAATAAACCAGTAGTTGAGCCAGAAGAGGTTTTGTTGTTTGAGGCAA[CG]TTGTACCCTCTGTGATGAGTGACATGGTAGTGCTCTGTGAGTTTGCTTACACAAGCCAGA	37	6	1987269	F	GMDS	NM_001500	Body			0.00563639	0.113908
ADAMTS12	cg09747891	5.91323e-06	0.0124818	-0.0292003	0.0061248	0.329889	0.0674414	II	CAGCCAAGATTTTTCACCTCTGAGCTGAAACAGGCCTCCTTACTCCATTCAGGAAGAATT[CG]GCCCCCAATATTGACTTTTCCCTGGCTGCCAGCCAACCACATGTGTTAATCAAGAGTTCT	37	5	33893097	R	ADAMTS12	NM_030955	TSS1500	chr5:33892191-33892403	S_Shore	0.0363574	0.264941
SMAD3;SMAD3	cg00604410	5.96031e-06	0.0125487	-0.0253401	0.00531728	0.428252	0.0678902	II	CCCACCGTGGGTGGATGAAGCCGGTGGGAACAGAATGATAGGAGTTAACCACTTTTTAGG[CG]TTATTGGGCCTTTTCACTTTAATAGCTTAACAGAGACATCTGTGATGGCTTGCATCCAGA	37	15	67417899	F	SMAD3;SMAD3	NM_001145102;NM_005902	TSS200;Body			0.014614	0.175172
MYO1B;MYO1B;MYO1B	cg15096140	5.97956e-06	0.0125569	-0.0161901	0.00339785	0.485617	0.0426385	II	GCATCCAAAAATTTTCATCTTGGGGAGGAGGAAAAATTGAGACTTACTCCCACTGTTTGC[CG]GAATGTGACCCCAGGCTGGCTTCGAGTTGTCAAATGTTGTATTTCTCATTTTATGTCAGT	37	2	192109731	F	MYO1B;MYO1B;MYO1B	NM_001130158;NM_012223;NM_001161819	TSS1500;TSS1500;TSS1500	chr2:192109828-192110940	N_Shore	0.0443651	0.289467
FILIP1L;FILIP1L;CMSS1	cg07645892	6.02505e-06	0.0125923	-0.0228905	0.00480594	0.629491	0.0636374	II	TGACCTCTGCCTGAAACTGGAATCAAGACCAAGATGACATAGCTGTGGTCACACAAAGCC[CG]TTAACTACATCAGTTGTCTTTGTTTATTCAATAACTCTGAGCTACACTTTTTTTTACACA	37	3	99823186	R	FILIP1L;FILIP1L;CMSS1	NM_001042459;NM_182909;NM_032359	5'UTR;5'UTR;Body			0.00128951	0.0579954
DMGDH;DMGDH;DMGDH;BHMT2;BHMT2	cg12552120	6.02723e-06	0.0125923	-0.0252388	0.00529907	0.322017	0.0528612	II	GCTCCTGGCCCCTTTCCTGGTCTGGTCACCAGATGTTGGCTTTATGCCCAGCCATTTCTA[CG]TCGAGTATGTGTGGGGGTGGGATGAAGGAGTGACTAAGCAAAATTAGGAAGGGCATGAGC	37	5	78366302	R	DMGDH;DMGDH;DMGDH;BHMT2;BHMT2	NM_013391;NR_104003;NR_104002;NM_001178005;NM_017614	TSS1500;TSS1500;TSS1500;Body;Body	chr5:78365298-78365711	S_Shore	0.0140395	0.172012
NPTXR	cg27396655	6.07098e-06	0.0126513	-0.0262657	0.00551673	0.201077	0.0411605	I	GAGACACCTGAGGTCAGGCCTCTGTCCAAGGTCACCGGGTGGCTGCGTTGGAGCCGCCTG[CG]AGCTTAGGCACGTTTCACCGGACCAGACTGTGGATGGGGCTGGAGTGGGAGCGGTTAGAG	37	22	39240517	R	NPTXR	NM_014293	TSS1500	chr22:39239168-39240425	S_Shore	0.0179332	0.192348
UBE3C	cg05182265	6.1846e-06	0.0128553	0.0259849	0.00546294	0.301798	0.0601171	II	TGCTCCAGAACTAAGTACTGTGCAGTTAAGGGTGGTCGTGGTAGCACTTAGGGTCTTCCA[CG]TTAATGAAAATGTTTTATGAGATCAAAGGATTTCTACAGTTAGGAGAGACTTCAGAGAAT	37	7	156933206	F	UBE3C	NM_014671	Body	chr7:156931422-156932075	S_Shore	3.49329e-05	0.0103413
MPZL1;MPZL1;MPZL1	cg04846203	6.20911e-06	0.0128735	-0.0272284	0.00572554	0.156369	0.0351014	II	GTAGGTGGCAGACTGTTCTGGGCCAAGGCAACCAAGTTGAGCAGGGCCAGCAATCAGTGT[CG]GGAACTTCTGCAGGGCACTTCAGAATCAGTGTTGGGAACTTCTGCTTTCTATTTTTCACG	37	1	167690438	R	MPZL1;MPZL1;MPZL1	NM_024569;NM_003953;NM_001146191	TSS1500;TSS1500;TSS1500	chr1:167690978-167691852	N_Shore	0.0258192	0.226978
NFIA;NFIA;NFIA;NFIA	cg10628205	6.24975e-06	0.0128999	-0.0287653	0.00605076	0.598121	0.0753379	II	GGGGAGGGAAAAAAGGGATTCTTAAAAGGCACCCTTCCAGAGGTGTCCCAGAAACTGGGA[CG]GTAATGATAGCCTATGTCCAGTTCTGGGCACGCGTTTGTGGATCAGAATATCTCCCTTCC	37	1	61547131	F	NFIA;NFIA;NFIA;NFIA	NM_001145511;NM_005595;NM_001134673;NM_001145512	Body;TSS1500;TSS1500;TSS1500	chr1:61548753-61549564	N_Shore	0.0125637	0.163334
TXK	cg25376110	6.25343e-06	0.0128999	-0.0248124	0.00521942	0.306937	0.0519877	II	GGCTGCGCGGGAAGCAAAGCCGCTGTCGCTTCCTCATGTCTAATGTTTTGAAGTTTACAT[CG]TCACCTCCAGTTCATCCCCTGGCATTTCCGATGTCAGGGTTTCGTTTTGAATCAGTGCCT	37	4	48130137	R	TXK	NM_003328	Body			0.01018	0.148418
FANK1-AS1;FANK1	cg21342383	6.2865e-06	0.0129354	-0.0314947	0.00662689	0.439424	0.078394	II	TTGGTTTTAGTGGGCTGTGAAAAAAATCATTTGTTCAACACTGATGTCGTGATACAAGGA[CG]TGAAGATGTGAGTCATTGTGACATCACCAGCCAGAATTGCTGGGATTCAGTGAGATGACT	37	10	127661992	F	FANK1-AS1;FANK1	NR_102707;NM_145235	TSS200;Body			0.00717467	0.126856
HSPC159	cg06645778	6.3626e-06	0.0130209	-0.0322727	0.00679479	0.354881	0.0709129	II	TCTGAGGGGCCCTCTGGGACTGCAGTAGGTCACACATGCTCCCTGCTTATTAGCATAGAA[CG]CCCCGGTGATTCATGCAATGGAATGTTTCAGCCAAGGATGTCACCTAATAGAGGATATGT	37	2	64680425	F	HSPC159	NM_014181	TSS1500	chr2:64681011-64682237	N_Shore	0.000681754	0.0427019
	cg09278695	6.38333e-06	0.0130209	-0.0226579	0.00477126	0.708072	0.0476144	II	GATTCATGATGGTCAACAAGCTGGGAAAAAATGGGCAGGTATCTAGGCTCTGCTGGGTCC[CG]AGGGCAGCGAGCTGTGGATGCCTCCACAATGTTTCCTGAATGAATGCCTAGAAAAACACA	37	7	98438683	F						0.00219007	0.0738252
PSMA7;SS18L1	cg08833432	6.38936e-06	0.0130209	-0.0202125	0.00425653	0.258999	0.0379239	II	CCCTAAGTTTTGAAATTGAGACTTTGTATTTTCTGCTGTTTTTTCTGTAGAAGACAGATT[CG]GAAGAAAATCAGCATTAGCCATACCCGTTTCAGTTGTCACAACATCTGTTGGAATGACAT	37	20	60719824	F	PSMA7;SS18L1	NM_002792;NM_198935	TSS1500;Body	chr20:60717598-60719667	S_Shore	3.03115e-05	0.0096492
MKLN1	cg06486409	6.39323e-06	0.0130209	-0.0170264	0.00358568	0.831546	0.023945	II	TGGGAACCAGTCCTGGCCCTGGTACCTTGTTGCATCCTCTAAACGATCAGTGGAGGCCAC[CG]AGGAAATTGCCTGTTCACCTCCTCCTAGTTATCTAGTTTGCAAACGGAGTAAAGAAGAAG	37	7	130868715	R	MKLN1	NM_001145354	Body			1.62298e-06	0.00222707
	cg25125340	6.40865e-06	0.0130209	0.0253318	0.00533542	0.402684	0.0642138	II	CAAAATGACACACTCGGTGACCAGGCTCTGATGCCATTCCAAGCATGGCCCCACAGCTCC[CG]GCCCAGCCTGCACTGTTCATGCTGCTTGGCTTTGTGAACAGTTGCGTGGTGGCTTCTCAG	37	12	131172703	F				chr12:131171168-131171548	S_Shore	1.67676e-05	0.00722029
LINC01122	cg23641231	6.4326e-06	0.0130209	-0.0299455	0.00630838	0.565261	0.0786095	II	GGACAAAAGTAATCTGTGGTGTCCCTTGGTCAGGAGAAACAGCAACAGGACGATCAGGAC[CG]TGGACAGCGACACTCAAATTCCAGGCTCTAACTCCACACTTCTACAAAAGCTTTGTTTCT	37	2	59061734	R	LINC01122	NR_033873	Body			3.67158e-05	0.0106501
	cg02620799	6.44121e-06	0.0130209	-0.0388289	0.00818034	0.139376	0.0478809	II	GGCAGCAGTTGCACAATCCCAGCACACTACATTCCACAGCACCAGCAATCTCTGTCTGAA[CG]TGTTTATAAAGCAGATACGGGGAAACTGACCAAACCTCCAAAGGGCAGTGTGCTTACAGG	37	4	185305347	F						0.040261	0.277318
LRFN2	cg18528196	6.45558e-06	0.0130209	0.0315663	0.00665104	0.47652	0.082974	II	ATCACTTGGAGAAAAAATGCAGAAGGTGTCAGATCAATTATACCTTGTTATAAACACAGA[CG]TGTGCAAAGTGAAGATTCCCCACCAGCTGTGCCCAAGTCACGCTAGAACAGCCAGCAGAC	37	6	40375406	F	LRFN2	NM_020737	Body			0.000842501	0.0473214
SPECC1	cg19583438	6.52425e-06	0.013127	-0.0226669	0.00477854	0.31248	0.0512621	II	TTTAGGAATTCTTGTTCTGTGCAGAGCTGGCTGGATGCCCACTTAGGAACTTAGCCTGCA[CG]GAGATTCCTTCAGTGGAAGAGCATTGGTCTGGAGTCATCCATCCGGCTCCTGGAGCTTGG	37	17	19969749	F	SPECC1	NM_001243439	5'UTR			0.00257321	0.0795436
SEMA5B	cg26105015	6.55208e-06	0.0131506	-0.0206899	0.00436273	0.357027	0.0468581	I	GATCGTGGTGAGGTCTAGACACAGGCAAGCTTCCAAACCCTCAGTCCCAATTCCGTTGGC[CG]GGAAGGAGTGCATGCCAGGGTAGCCCGCCCTCCCGGCTCCTGCTGCTCTCACCCCGCCCC	37	3	122745099	R	SEMA5B	NM_001031702	5'UTR	chr3:122745183-122746986	N_Shore	0.000656037	0.0419086
MED22;RPL7A;MED22;SNORD24;MED22;MED22	cg13912478	6.59534e-06	0.013205	0.0154042	0.00324927	0.0303114	0.00440734	I	CCGCACACCAGACGCCGCGTCCGCCGGGTCGGCCTAGGGCGGGGTGGTCAAGTGCCTCTG[CG]ACCCGCACTTTCCCGCGTCTCTCCCACGGCCTGGCCCTCCCGCCGCAGTCTCTCTTCCCC	37	9	136214849	F	MED22;RPL7A;MED22;SNORD24;MED22;MED22	NM_133640;NM_000972;NM_133640;NR_002447;NM_181491;NM_181491	5'UTR;TSS1500;1stExon;TSS1500;1stExon;5'UTR	chr9:136214430-136215760	Island	1.11785e-05	0.0059432
	cg12075247	6.64109e-06	0.0132109	-0.0260626	0.00549946	0.553041	0.0642624	II	ATTGAGAGACCGGGCTACACACGTGTGGATGTCCCCCGTGCATACACACAAGCACCCATC[CG]ATAGGCTGGGATCCAGCTGCAAGTTTGGACACTGACAAGTCTCAAGTCTAACAGGAAATA	37	12	47226029	F				chr12:47224912-47225664	S_Shore	1.34938e-05	0.00646118
	cg07634830	6.64643e-06	0.0132109	-0.0178044	0.00375705	0.264626	0.0334155	II	GGCATTGTTTGCAGATGACAGAAAAACAAGAAGAGAACCCAGTCTGCTTTTCACTATCAC[CG]TGTGCTGACAATTCTAAACAATGTGGGTGATTTATTGTTCTAAGTTCCAAATAACTACTG	37	8	23127572	F						1.95033e-05	0.00771295
COL4A1	cg04887675	6.67899e-06	0.0132109	-0.0249777	0.00527209	0.542096	0.0633209	II	TAATGGTCAGGAGATGACAGTATTGCTGGACAAGCATCACCACACTGAGGGGAAAGTTCA[CG]TTTCTAATCCTGAGAAATAATCTGTTAAGAAGCATCACACAGAACCAGCTAGAGGGGAGT	37	13	110956761	F	COL4A1	NM_001845	Body	chr13:110958891-110960590	N_Shelf	0.000456831	0.035139
BDH1;BDH1;BDH1	cg16244064	6.6898e-06	0.0132109	0.0208888	0.0044094	0.879585	0.0238059	II	AGAAATATGGCCTCACGGCAGCATCTGTGAAAAAAATTTAGCCTGTTTGACCATGAATCC[CG]CATGTGATGTGGCAGCCAAAAGAAGCTATGTGAGCCTAGGCTGGACAGGAAAGAAACTAG	37	3	197270151	R	BDH1;BDH1;BDH1	NM_203314;NM_203315;NM_004051	Body;Body;Body			2.2389e-06	0.00259407
	cg08601292	6.69663e-06	0.0132109	-0.0171784	0.00362638	0.608553	0.0396427	II	CCCTATGCAAATCATTTAGCATGGGCCTGCCCCTGGGCAGCAAACAGTGCATGCTACCCT[CG]ATCATGCTCTACTTTCATTGAGCATTGGAGGAGGGAACCACATGCCTTAGGATGATCCAG	37	22	27506360	R						0.000863538	0.0478599
ANXA11;ANXA11;ANXA11	cg02291020	6.70828e-06	0.0132109	-0.030264	0.00638934	0.281303	0.0610754	II	GTAAGTCAGAAACAGCCCCCACCCTCCAGAGTCAGAGGACAGGGCAGCGATAAGCCACAC[CG]CCACACAAATACTATGCAAGGCGAGAGATGAGAACCGAGTCAGTGCCAGAAGGGCTGAGT	37	10	81963408	F	ANXA11;ANXA11;ANXA11	NM_145868;NM_145869;NM_001157	5'UTR;5'UTR;5'UTR	chr10:81964681-81965558	N_Shore	0.0313057	0.247744
PANX2;PANX2;PANX2	cg01558110	6.71146e-06	0.0132109	-0.0179191	0.00378318	0.787227	0.0335197	I	ACATGCAAGGATCTTTAAAAACGCAGACGGCGTGAAAGCTCAAAGCAGACACATCCCCTA[CG]CAGCCCAGGGAGGCAGGGGGACCTCCTGGTTTGCTCACAGCAGTGGCCGGGCCTGTGAAC	37	22	50607681	R	PANX2;PANX2;PANX2	NM_001160300;NM_052839;NR_027691	TSS1500;TSS1500;TSS1500	chr22:50607823-50608040	N_Shore	7.09752e-06	0.00470614
JAKMIP2-AS1;JAKMIP2;JAKMIP2;JAKMIP2;JAKMIP2	cg09975553	6.73673e-06	0.0132287	-0.0261983	0.00553219	0.709684	0.0568948	II	GAAATTAGTAGTGGGTGCCTATTTTGGACCTTGCTGATGAATCACATAAGTCATGGATGA[CG]GTACAATACAGTGGTTAGACACACTGACCTTGGAGTTCAGCAGACCTAGGCTGTCATCCT	37	5	146996771	F	JAKMIP2-AS1;JAKMIP2;JAKMIP2;JAKMIP2;JAKMIP2	NR_038902;NM_014790;NM_001270941;NM_001270934;NM_001282282	Body;Body;Body;Body;Body			0.000676099	0.0425342
THRA;THRA;THRA	cg07952396	6.75494e-06	0.0132327	0.0239056	0.00504876	0.0473067	0.0111575	II	TGACCAGATGGAGAGGTGGCCCCCCCCAGCCTTGGCAGTATTTCCACCCCACCCCCCAAA[CG]AGCACACACCACAGAAGCCAGCTCAGCTGTGAACTATTGGATTTGAGACAGGAACAGAAC	37	17	38249022	F	THRA;THRA;THRA	NM_001190918;NM_003250;NM_001190919	Body;Body;Body	chr17:38249260-38249603	N_Shore	0.000267747	0.0272271
EDEM2;EDEM2;EDEM2	cg16788982	6.77684e-06	0.0132438	-0.0179325	0.00378791	0.495677	0.0469358	II	AAACTATGAGTTATCAAAAAGATTGTTATCAAGACTTCTATGTGCTGATGGAAAGACATT[CG]AATTGTTTTTAATGAAAAAGTCAGGGTGGTTTAGTATGTTTCCATCTGTTTCAAAAAGAC	37	20	33733327	F	EDEM2;EDEM2;EDEM2	NR_026728;NM_018217;NM_001145025	Body;Body;Body	chr20:33734567-33735280	N_Shore	0.00157313	0.0636638
AIM1	cg25263140	6.80619e-06	0.0132501	-0.0157287	0.00332314	0.0326976	0.00531672	II	GCGGTGGCCCCGCAGCCCCCCCTGACGCCGAGCTGTCACCTCGCTGGAGCAGCAGTGCAG[CG]GCTGTGGCTGTGCAGCAGTGCCATGAAAATGATTCACCCCAATTAGAACCTCTGGAGGCA	37	6	106959651	F	AIM1	NM_001624	TSS200	chr6:106959764-106960985	N_Shore	1.83329e-06	0.00236206
ST8SIA4	cg04520393	6.81251e-06	0.0132501	0.0247181	0.00522266	0.403565	0.0636238	II	TCTGGGGGAGTTTTCACTTCTCGGGTTCATTACACACTGGGGCCTGCATAAACCAACTAC[CG]TGTAAAACCCTAATGAGCTGATGAGTAATAAATTGATACGTGCTGAAATAAGGAACATTT	37	5	100163937	R	ST8SIA4	NM_005668	Body			0.000116796	0.0186119
AUTS2;AUTS2;AUTS2;LOC100507468	cg19927241	6.83305e-06	0.0132585	-0.0107584	0.00227348	0.0306721	0.00306777	II	CCCCGCTGGAAGACGAGGCGGGAATCCCAGGGGTCATCCGGGCGCGGGGTCGCTCGTCCA[CG]CACTGTGGTGCCACGTGGAGGAAAAGTTTCCAACTCTGCCAGTTGGTGCTCCCACTGCGC	37	7	69062606	F	AUTS2;AUTS2;AUTS2;LOC100507468	NM_015570;NM_001127232;NM_001127231;NR_108105	TSS1500;TSS1500;TSS1500;TSS200	chr7:69062374-69065037	Island	3.14093e-06	0.00307154
MUC5B	cg12397205	6.8638e-06	0.0132709	-0.0179494	0.00379398	0.323952	0.0417402	II	GGAGCCGCAGTGGGGCTGAGTGTGAGGCAGGCTGGCTGACCACTGTTTCCATGGACCCTG[CG]TCCAAGGCCAGCCCTGCCTTCCAGCGGCTTTGCCATCTAGGACGGGTGCCAGGTGGGGTA	37	11	1244002	R	MUC5B	NM_002458	TSS1500	chr11:1247830-1248140	N_Shelf	0.000409163	0.0334397
DAP;DAP	cg01565139	6.87191e-06	0.0132709	0.0299624	0.00633358	0.39067	0.0748819	II	GAAATGGGGAGTGGGAGTGCATGGTGGTAAAAGTAAACTATTACACAGAGTACCAGGCCT[CG]TGGAGTGTGTTAGAAAAAGCTGTTTTGGCAACTTACATCAATAGCTAAAGAGTGTACACA	37	5	10745313	F	DAP;DAP	NM_001291963;NM_004394	Body;Body			8.68415e-05	0.0159967
TCF7L1	cg23204810	6.89702e-06	0.013272	-0.023363	0.00493949	0.22449	0.0408764	II	ATTGGCAGTCCTGCCTCTGTACAGGGCATGCTGGGATTTCCTCCCAGCTGTTTTACATCA[CG]AAGATTTGTGTGTTGGGGAAATTCCAGGGCACAGCTGCAATTAATCTGCTCCATGGCTCC	37	2	85505166	F	TCF7L1	NM_031283	Body			0.0110855	0.154292
ADAMTS9-AS2;MIR548A2	cg10926971	6.91376e-06	0.013272	-0.0254461	0.00538059	0.753754	0.0522925	II	AAATTAGCCCTAATCACTGGTGATTCATTTTGAAAAATCACAAAGGGCTTTTTCCCCCTC[CG]TTTCCGCTTTAGGGATTTCCCAGGCTAAAAGGGCAGCCCAGTTTGAGTCACTGGTTTTAA	37	3	64894275	R	ADAMTS9-AS2;MIR548A2	NR_038264;NR_030317	Body;Body			0.000114866	0.0184449
C6orf145	cg23736055	6.92124e-06	0.013272	-0.0207782	0.00439381	0.245359	0.0387467	II	ACGCGCTGGAGGCAGTACAAAAATCTGACAGTGAGAGCCAACGTTAACAAACACCGCTTC[CG]GATCTCAGAAACCTGGGTCCAGAGTCCCACTTTTTTGGGAATTGGAGGCTTTGGGCTCAA	37	6	3743284	R	C6orf145	NM_183373	Body			0.00695492	0.125116
	cg12662929	6.94499e-06	0.0132734	-0.0142179	0.00300709	0.718532	0.0300149	II	GGAGCCCCAGTGCGGCCCAGTGCCTGCACATGATAGGCACAAGGTGAATGAGTGCCTGGA[CG]CATGCAGGGACTTGGGTACCTGAAATGATGATTCTGCATATTTCATGTAGTCTTGATGCT	37	1	160368823	F				chr1:160370112-160370658	N_Shore	0.000114757	0.0184383
LAPTM4B	cg12415110	6.95448e-06	0.0132734	-0.0203239	0.00429881	0.589878	0.0544979	II	GCAGGGCTGGCAGTGCCCCCTGGTGAAAGGCCACAGACTCACATCTCACTCATTGTAGTT[CG]TCTTTGAAGGGTAGACTCCCCTTTTGACTTCTGCTTGTTTTTGGTCAGTCTCCCATGACT	37	8	98834461	R	LAPTM4B	NM_018407	Body			0.000325794	0.0299627
COL4A1;COL4A2	cg15262516	6.98628e-06	0.0132879	-0.0253594	0.00536517	0.500434	0.0643591	II	TTCCGGCCTGTGGGACTGCATGGCTGTGACACTGAGCAACAGCTGAAGTCTTTATTCTCT[CG]GAGGGGAAGGAAAAAAGGAAACAACAGTCAGTCCAGGCTTGTCCACGGCTGGAAGCCTCG	37	13	110958418	R	COL4A1;COL4A2	NM_001845;NM_001846	Body;TSS1500	chr13:110958891-110960590	N_Shore	0.023991	0.219568
ULK4	cg03151622	7.00086e-06	0.0132879	-0.0355821	0.00752875	0.593211	0.0921852	II	TTGTTTTTGTATCCTAGTTATCAGCTGAGGTCACCCTAAACTTCGAGTTTCAAATAAAAC[CG]TCAGCCCTGTGTGCTATTAAGCAATTTAGTGTCCTTTCCAAGATTTCTGGGAATTTGCAG	37	3	41730177	R	ULK4	NM_017886	Body			0.0111639	0.154723
PACSIN2;PACSIN2;PACSIN2	cg24363732	7.01095e-06	0.0132879	-0.0289973	0.00613594	0.630793	0.0783004	II	GATGTCCCGGCTCGATCACCAAGGTTGTGTGCAGTGACTACCACACACTGAATCTCCACA[CG]GCCTCATTCTCAAGGAGCCCTGTGCAAGCAGTCAGGCATGTGAGTCAGCATACGAGGTGC	37	22	43333586	F	PACSIN2;PACSIN2;PACSIN2	NM_007229;NM_001184971;NM_001184970	5'UTR;5'UTR;5'UTR			0.000876101	0.0482103
	cg02134798	7.04114e-06	0.0132879	-0.0249505	0.00528081	0.586626	0.063517	II	TTCACATCCCCAGCACCTACGCTGTAGCTGGCACATAGCGCTCAATAAATATTTGAACAG[CG]TGGTTCACTCTCCTGGCCTAATCATGAAAATCTTACAACAGAGTTTGCCAAACTAGTCCA	37	14	49946322	R						0.00461421	0.103873
MTMR7	cg23592590	7.07931e-06	0.0132879	-0.0320315	0.00678141	0.58276	0.0822145	II	TCAGACTTTTATTGCACAATATTTAACAGCTGTTGAGGAGGTAGTCACTGTAATCAAATA[CG]CTCTTACTCAAAAGACAAGGCTGATAAGATAAGTTTGCTGGAATGAAGCAATCCACTTAA	37	8	17258246	F	MTMR7	NM_004686	Body			0.0121192	0.160603
FERMT2;FERMT2;FERMT2	cg02993070	7.0853e-06	0.0132879	-0.0292678	0.00619658	0.479118	0.0757515	II	GACTCCAGTTCGCAGTCTCATAATCTTGTCGAATTGTCTCAAACGCTTGGAAAAGGAACT[CG]CTAGGCAGATAACCTTTTGTTCATTAACATTACTGGGAAACAAGATGAGAGGCCTCAAGA	37	14	53419111	F	FERMT2;FERMT2;FERMT2	NM_001134999;NM_001135000;NM_006832	TSS1500;TSS1500;TSS1500	chr14:53417108-53418339	S_Shore	0.0123357	0.16191
IL4R;IL4R;IL4R;IL4R	cg27097248	7.09232e-06	0.0132879	0.0256503	0.00543097	0.413447	0.0658375	II	AGCGATGGGCAGGGGGCAACGGTAGGGAGGGTGTCGGGGAAAACTTTTTGGAGAATGTGA[CG]ATGAAAGTGAACAAGGAGAAGTCAACCGTGTTGAGATGATGGCAGCTAATGATGTGGACA	37	16	27366612	F	IL4R;IL4R;IL4R;IL4R	NM_001257406;NM_000418;NM_001257407;NM_001257997	Body;Body;Body;Body			4.35577e-05	0.0116131
C7orf50;C7orf50;C7orf50	cg08934843	7.1133e-06	0.0132879	0.0219739	0.00465328	0.834851	0.0314441	II	GAGAACTGACCAGTGCAGAGACCCATGATGACTCAACTGGTTCCAGCCGGATCCACCCAA[CG]CTATGGCTGAGCTCATTCTATGACCCCCAAGGCAGCCTCAGCTCCGAGAAACAGGAGGCT	37	7	1048205	F	C7orf50;C7orf50;C7orf50	NM_001134395;NM_032350;NM_001134396	Body;Body;Body	chr7:1048921-1049124	N_Shore	0.00871457	0.138317
	cg08310008	7.13822e-06	0.0132879	-0.0157234	0.00333025	0.459674	0.038282	II	TTCCCAATGTGGGCTGGAATTTCCAGGCTAAAGGGCGAGCATTGCACTGGCTGATGTCAC[CG]TCCAGTAGATGCCTAGTTTAGGCGAGGAGCCAGCTCTGGTGTCTGCTGTTAGCACCCAGA	37	12	52836644	R						0.000669016	0.0423036
	cg19837786	7.15983e-06	0.0132879	-0.0230695	0.00488694	0.48215	0.0620965	II	GAGCCCCAAAGAATAATGGAACTATGCAGATAAGGTGAATTTGGCTGCTGAAGAAACAAA[CG]TTACTCTACAATGGTGTTGTCAGTTGACAACATCTATTTATTGAACACAGCACAGAGCAC	37	2	176140378	F						0.000382767	0.0324506
TACC2;TACC2	cg26111575	7.16727e-06	0.0132879	-0.0346807	0.007347	0.63901	0.0867658	II	CTGTGGCATGGATCCTATGTACAGAACTGAAGATGTGGGCTTTTAAGGCTGGAACCTGAA[CG]TCTTCCTTTTTGGACAGAGTCCATTCCACCAGTCTCTGAAAGGGGTGACTCATGGCCCTT	37	10	123886914	R	TACC2;TACC2	NM_206862;NM_206861	Body;Body			0.000603789	0.0403338
	cg06610422	7.16849e-06	0.0132879	-0.0257114	0.00544694	0.19447	0.0401322	II	TTGGGCTGCTGAACTCCAGCTAGGTGCTGGGTGAGGGCCGGGTGTGGTCACTGTACAAGC[CG]TGGACTGAAGTTAATTGGCCTTCACAGGTGCCAGCAGGTACATGGCCCTGCTCACTTGCC	37	7	140212654	R						1.93452e-05	0.00767882
MTCL1	cg22648638	7.2028e-06	0.0132879	-0.0386957	0.00819967	0.488036	0.0962736	II	TGAAATTGGCCTGTTTGGTTAGTGATAAGCGAAGCCGCTTCTGTTCATCAACTTCCTGAA[CG]TCAGCCAGGCTCCTCGCTGGGCTTGGACAACGCCGGCTTGTCCCCTGTGCGCTGTACAGC	37	18	8730589	R	MTCL1	NM_015210	Body			0.0226671	0.214144
CLMN	cg16661866	7.20473e-06	0.0132879	-0.0331201	0.00701829	0.624553	0.0852174	II	AGGCTATAGGGCCAGCAGGCAGCTCTGGGCTGCTCTGATGCAAAGTCGTGGCTGCTGACA[CG]TGATTCTGTGGCGAAACTTCTTCCTAGGTCTGCTGCCAACTGGACTGAGGGCTTCCCTCT	37	14	95780358	R	CLMN	NM_024734	Body			0.00107944	0.0533491
BCL7C;BCL7C;MIR762HG;MIR762HG;MIR762HG	cg01064941	7.25303e-06	0.0132879	-0.0228932	0.00485287	0.547418	0.0632869	II	AAAACTAATTTATAGTGCACCAAAGTCAAGATAGTGATCGCCCTTAGGGTTGGGAGGGGA[CG]AGGGGAGAGCTTCTGGGAGCTGATCCAGTTCTGTTGTGTAATCTGGTGCTGGTTCCCTGG	37	16	30906417	F	BCL7C;BCL7C;MIR762HG;MIR762HG;MIR762HG	NM_004765;NM_001286526;NR_110942;NR_110941;NR_110940	TSS1500;TSS1500;Body;Body;Body	chr16:30905549-30905783	S_Shore	0.00142474	0.0607536
	cg00586070	7.27165e-06	0.0132879	-0.0325178	0.00689399	0.623069	0.0805165	II	GTTTATACCCCACCTTGTTCCAGAAAAGATTCCAACTTGGCACTTGGACTAAATGATAGC[CG]TCAGTTGTCTCCCAGACACTAGAACAAGACAGTCTGGTTTGCTTCCTCATTATCCATCTG	37	2	64248840	R				chr2:64245934-64246893	S_Shore	0.00278166	0.0824876
IQSEC1	cg08991272	7.28481e-06	0.0132879	-0.0138846	0.00294391	0.833407	0.0197668	II	GCTGAGCTAAATAATGAAATGCTCCCATAATACCCCTCGGCACTTGGCTTTATTAAAACA[CG]TTGGCACTTTTAGGATTGTTACAAACCTGTGTTACTATCCTGATAGCTTTCCACCAAGTC	37	3	13031615	R	IQSEC1	NM_001134382	Body	chr3:13034850-13036687	N_Shelf	4.60638e-06	0.00375623
DIP2C	cg03512465	7.29436e-06	0.0132879	0.0159563	0.00338339	0.741033	0.0314162	II	ATCAGAGAGCGAGAATGGAGCCATGAACGTGGACCCAGATGAAAGCGTGCTCACTTCACA[CG]GGTCTCCTGCTTACTACATACACTAAAACCATGTAGCTTTAACGGGCAGATGAGGTTACC	37	10	391116	R	DIP2C	NM_014974	Body	chr10:391382-394008	N_Shore	7.4041e-06	0.00481863
SCHIP1	cg14860524	7.30154e-06	0.0132879	-0.0188396	0.00399497	0.33043	0.0458635	II	TTAGTGTGTGTTATAGAAATTTTTTAGACAACCTTACTAGCTAACCCAGGTGACCCTTTA[CG]GATTTCTTTCAAAGCCAATTTGAATAAACAACTCTTCCCTCTCAAATGGGCAAGAGTAAC	37	3	158991537	R	SCHIP1	NM_014575	TSS200			1.44085e-05	0.00667468
CCL28;CCL28;CCL28;CCL28	cg20742784	7.31497e-06	0.0132879	-0.0203991	0.00432609	0.206054	0.0356081	II	AAAACGTTGTATTGTGCACGCATTCCCTAACCCTTACTAGTTTTTTTTTTTTTAATTGAT[CG]GCCAGCTTTTGATGCGGGTATGTTAAAATCTCCCACTGTTATTGGGATTATGCCAGTTTT	37	5	43397451	F	CCL28;CCL28;CCL28;CCL28	NM_001301875;NM_148672;NM_001301874;NM_001301873	TSS200;Body;Body;Body	chr5:43396897-43397364	S_Shore	0.000472011	0.0357404
	cg10661737	7.31586e-06	0.0132879	-0.0149947	0.00317999	0.48772	0.0394336	II	GTCAAGTGTTGTTAACTATGACCACGTGACCACATGACCTATTTCATTTTATCTGTACAA[CG]TTTCTGTTTGGGGTGATAAAAAAATTTGGAATTGGTAGTGGGAATGGCTGTACAACAATG	37	22	22092625	R				chr22:22089624-22090909	S_Shore	0.00230569	0.0755903
CDK5RAP2;CDK5RAP2;CDK5RAP2;CDK5RAP2;CDK5RAP2;CDK5RAP2;CDK5RAP2;CDK5RAP2	cg11841894	7.36659e-06	0.0132879	-0.0265733	0.00563753	0.394387	0.0685731	II	TAGGAGAGAACACATGAGATAAGAGATGAGCTAATGTTTGAACAACAGAGACTGTTAAGA[CG]GTCTGGACTGCACATGACAATCATCCCATGGCCAGGAGGGATGCACACAGCTGGGCTACC	37	9	123334381	F	CDK5RAP2;CDK5RAP2;CDK5RAP2;CDK5RAP2;CDK5RAP2;CDK5RAP2;CDK5RAP2;CDK5RAP2	NR_073554;NR_073556;NR_073558;NR_073557;NR_073555;NM_001272039;NM_018249;NM_001011649	Body;Body;Body;Body;Body;Body;Body;Body			0.00247354	0.078071
ANXA3	cg01473247	7.36761e-06	0.0132879	-0.0366019	0.00776516	0.764533	0.0763797	II	AAACCAGAATCTTGTTCCCAGAACTCTGTGGTTGTGTAGAGAAACCTGTTTAGAAATAAC[CG]TAGAGGAGGAAGTAAAAGGAAATGATGTAATCCCTTTCAGGAAAGGATATATTGAAATTC	37	4	79474075	F	ANXA3	NM_005139	5'UTR	chr4:79472806-79473177	S_Shore	0.00156585	0.0635544
SLC8A1;SLC8A1;SLC8A1;SLC8A1;SLC8A1	cg16660211	7.36893e-06	0.0132879	-0.0336309	0.00713493	0.544675	0.090986	II	GAACTCCAGTCTTCCCTCAACTTCCTTATTCTGACCTTGTGCTCTAGTACTAAGTAGTGA[CG]CCAGGGAGAAAAAAGGCTGGTGAGCCAAAAATGGCTTAGGAACATAATTCTCTACCAAGC	37	2	40559698	R	SLC8A1;SLC8A1;SLC8A1;SLC8A1;SLC8A1	NM_001112801;NM_001112800;NM_001252624;NM_021097;NM_001112802	Body;Body;Body;Body;Body			0.0133148	0.167871
	cg14662229	7.37978e-06	0.0132879	-0.0250824	0.00532173	0.639877	0.0633383	II	TTCTTAAAGTAGAAGAGGCATCATGTAAAAAAAATAATAACATCAATCTAAACATCTGGA[CG]ATTTCAGCAGAGCTGGAAATACCCAGCAGGGGAGGCAGAGAGGAATTAGAAGTATGTGAA	37	13	28062095	F						0.000413968	0.0335875
SQSTM1;SQSTM1;SQSTM1	cg15126957	7.39451e-06	0.0132879	-0.0269343	0.00571525	0.1959	0.0428151	II	CAGGAAAGCCGGCCCTCGGCGGGGGCCACGTGGCTCTCAGGCGCCTGGGCTGCTGAGTCA[CG]CTTGGCCAGCACCTGTCTGTAGGCCACAGCCTCTGCCAGCACGCCCCTCTGTGTCCCCTG	37	5	179246594	F	SQSTM1;SQSTM1;SQSTM1	NM_001142298;NM_001142299;NM_003900	5'UTR;5'UTR;TSS1500	chr5:179247784-179248711	N_Shore	0.00325009	0.0883971
	cg00330405	7.40125e-06	0.0132879	0.0363785	0.0077196	0.718239	0.0722248	II	TCATTAACCTCTAAGTTAAATGTAGCATGCCTTCAATTACGAATACAGGCAACACACCAA[CG]GCACCGGACTTCATCAAATTGGCAAAGGGATCCATGGCATAAAAAATAATTTCTTCACTC	37	14	90847142	F				chr14:90848994-90850381	N_Shore	0.00397586	0.096966
	cg16844425	7.47633e-06	0.0133745	0.0349474	0.00741982	0.665281	0.0760627	II	ATGTCATTTGTGGTATAATCATTATTAGCCCTCTGGTCCATTAGGCTATTTTCTGGATGA[CG]GCATAAGGCACAGTCTTGTGACATTAAAAGTTACTTAGCCTGAGTAGTCTCTAGATTACT	37	20	43512143	F				chr20:43514595-43514885	N_Shelf	0.000103858	0.0175558
	cg25443055	7.48224e-06	0.0133745	-0.0246224	0.0052279	0.470754	0.0640309	I	TCTGTTCAGTCCTTTGTGTGTACTTCTCAGGCAGTACTGAAGACAGAGAGATAAAAGGGG[CG]GTGCTGACACACGTAGATGACTGGGGCTCTGACAATGACCGTGAGCTGATGACCTGAGTC	37	21	30554251	F						0.00474612	0.105177
	cg11581865	7.54206e-06	0.0134227	-0.0215326	0.00457377	0.492701	0.0562707	II	GCACGGGGCTGGCCTGTTTGAACTAGCTGACGGCTTCACTGGGGATACAGGATTGCCACA[CG]CGAAACCGTTAGATAACAGGAGAAGATAGCGCAGGATGTGAGCCCCGAGTGGGACTGGCA	37	11	120078840	R				chr11:120081487-120082345	N_Shelf	0.00332094	0.0892664
DIP2C	cg09893431	7.57392e-06	0.0134227	0.0267576	0.00568487	0.614489	0.0701562	II	AACTAGATGCTGTCTGAATCCAATGGTCCAATGCAATGACTAAAGAATGTATTTTTCCAG[CG]TGAATGACTCTTAAGGTGCAAGCCCCAGACTTCCTATTTGAGAGGAAAATGCTGTTAGAA	37	10	365919	F	DIP2C	NM_014974	Body	chr10:367469-369416	N_Shore	0.0016907	0.0657578
MAD1L1;MAD1L1;MAD1L1	cg18709737	7.59694e-06	0.0134227	0.0338343	0.00718952	0.762448	0.0593243	II	GCCCCGCGCTCCACGGAAGGTCCACACACAGCCTGAGGAGGTTCCCCCAGCCCACAGTGA[CG]CCCGGGGTGGAGGTCACAAAGTTTTCAGAGTCATCCAAACTCATTACCTTGCTAACTGGG	37	7	2069894	F	MAD1L1;MAD1L1;MAD1L1	NM_003550;NM_001013837;NM_001013836	Body;Body;Body			0.00167231	0.0654323
DNAJC18	cg13162143	7.61806e-06	0.0134227	0.0303261	0.006445	0.611615	0.0723506	II	GGCGTCATGCTGACTTTTAAGCACTCATACAAAGCTGAATAAACATGTTTCTCTGTGGTC[CG]TGGTCAGAAGAGACACTGCTCGTAAAATAGTATTTTTTGTTGCAGTGCCTCCCACCCCTA	37	5	138773432	R	DNAJC18	NM_152686	Body			0.000361343	0.0314987
FAM107B	cg15414028	7.62043e-06	0.0134227	-0.0254887	0.00541702	0.495368	0.0676007	II	ATGCCGATCATCAGAGCAGACTGCATGCATGACTCATTCACTCACAGGCTACTACTGCAC[CG]CAACACTCCCCTGAGCGTGTGTGCAGATTAAAGCGCCCCGAGTGTCAGGAACTGCAACAA	37	10	14644188	R	FAM107B	NM_031453	Body	chr10:14645752-14646705	N_Shore	0.00747178	0.129229
NTN1	cg24723756	7.62058e-06	0.0134227	-0.0296932	0.00631059	0.569758	0.0790375	II	AGAGCTCACATTCTGAAAGGTGAGATCATCTCACTTCTGCCAGTTCTTGGAAAAGTTATT[CG]TTCCCAGAAATGTTTATTAGTCACCCTTTTGTTGAAAGACATTTTGGCACCACCAGATGG	37	17	9131941	R	NTN1	NM_004822	Body			0.00125994	0.0573393
BAT3;BAT3;BAT3;BAT3	cg14661811	7.63544e-06	0.0134227	0.0142869	0.00303667	0.39923	0.0356234	II	TGGAGGACAGAACAAAATCAGCCTCACTCACAAAACATCAGAAAACGTTCTACTGGAATA[CG]AACAAAGGGATCAATAAAAATAAAATCTGAGGCCAGGTGCGGTGGCTCATGCCTGTAATA	37	6	31619002	R	BAT3;BAT3;BAT3;BAT3	NM_004639;NM_080702;NM_080703;NM_001098534	Body;Body;Body;Body	chr6:31619856-31620525	N_Shore	4.59421e-07	0.00116004
UNKL;UNKL	cg13479012	7.65522e-06	0.0134227	-0.0311364	0.00661889	0.27284	0.0583891	II	GGGTCCCGCGGGGCGCCTTTTCTATTTCTTTACCGCAATCTGTTTAAAGAGAAAAGCAAG[CG]CCTGCCCCTCAGCTACACCCCCGGGGCCTCAAGGCCACGCCCACATGGGAGCTGCCCCCC	37	16	1458206	F	UNKL;UNKL	NM_001037125;NM_001193388	Body;Body	chr16:1458143-1458435	Island	0.00169513	0.0658459
FAM150B	cg06905130	7.67136e-06	0.0134227	-0.0332601	0.00707112	0.39615	0.0776523	II	GCATTCGCATCCACAGCTGACCCCCTAGTGAGTCTTCATTCACTCCTAACTTGACGCAGC[CG]GGATAAAACTGACCTTATCATGTTTGACCTGATTGTGTCACAAAAGCATTAGACGCTTTC	37	2	287148	F	FAM150B	NM_001002919	Body	chr2:287353-290099	N_Shore	0.0073835	0.128446
GRB10	cg00754947	7.70021e-06	0.0134227	-0.0212296	0.00451431	0.827156	0.0322555	II	CTCCCCTACCCCCCAATTGACGGAAGCCATTGTCGTTAGTGTGATTCTTAATATCTCTAC[CG]AGTCAAAACTCTAATACACATAGCATAACGATAAGTATGTCTTTTCCTGGGTCTTGGCGT	37	7	50861967	R	GRB10	NM_001001555	TSS1500	chr7:50861390-50861638	S_Shore	1.22663e-05	0.00620988
CDH6	cg09729598	7.70566e-06	0.0134227	-0.0221973	0.00472026	0.500665	0.0549765	II	AAGCTGGCCAACTGATAGAGTGACGAGGTACTGTGTCCCTGGGAATTGTAATTGCTTGGT[CG]GTGAAAAAAAAAGAACATCAGACCATTGCTGATAATAGCACAAGGTGCATTTTGATAGTA	37	5	31193494	F	CDH6	NM_004932	TSS1500	chr5:31193952-31194419	N_Shore	0.00396839	0.0968645
IL1RL2	cg22797169	7.74065e-06	0.0134227	-0.0337429	0.00717714	0.837805	0.0442748	II	AGAAAATCAGGCTCAAAGACTTTCAAGCCACTTCCTAGTGTGATGTCACATTCCTTCCTA[CG]CTCCACTGGGGAAGGCAGGTCTGCCCCGCCCACGGTGGCGGGGAAATACCTAGGCATGGA	37	2	102803407	R	IL1RL2	NM_003854	TSS200	chr2:102803672-102804556	N_Shore	7.87962e-06	0.0050011
SLCO5A1;SLCO5A1;SLCO5A1	cg08935267	7.78067e-06	0.0134227	0.0347111	0.00738507	0.56257	0.0879784	II	ATGTACATTATCTGGAAAATACATGCCAAATATGTTGCATACCATTTACTTCAGTAATTA[CG]GTGAAGCCTCAGAAGAGCATACCAGCTGTTAAGAGCAGCTTCAACTTACCTCCTGGGAAG	37	8	70693305	F	SLCO5A1;SLCO5A1;SLCO5A1	NM_001146009;NM_030958;NM_001146008	Body;Body;Body			0.00365295	0.0933145
	cg08478006	7.78956e-06	0.0134227	-0.0233273	0.00496338	0.899146	0.0249965	II	CCCAAGCATTCAATCCCTATGGCCAACCTTGCAAAACTCAGGCAGTGGAGTCTCTGAGCC[CG]GCTGTCCTCAGTGTGCTCAGAGAACACCCACCTGGTAGGTGGGGACCCTGCCTTGTCCTC	37	16	54313764	R				chr16:54315602-54316104	N_Shore	2.35839e-12	6.41148e-07
PDGFRA	cg21363050	7.803e-06	0.0134227	-0.0275401	0.00586026	0.210092	0.0446155	II	TGAGAACAGGAAGTTGGTAGCTCAGCTGGACTGATATGTGATTTATTCTTTCAACAGCCA[CG]GCCAGATCCAGTGAAAAACAAGCTCTCATGTCTGAACTGAAGATAATGACTCACCTGGGG	37	4	55144066	F	PDGFRA	NM_006206	Body			0.00105336	0.0527795
NFKBIE	cg06560379	7.8442e-06	0.0134227	-0.0299243	0.00636936	0.766337	0.0574267	II	GCTTGGGCAGGAGGGTGGCAGGCTTTAGCAGCAGGCAGCAGGAGAGGCCCAGGAGAGTGA[CG]GAGGGAGGGAGGAACTGCTCTGGAAATCCCCTAGGCCAGGGCCTGCTCTCTGGGTCACAT	37	6	44231305	F	NFKBIE	NM_004556	Body	chr6:44232880-44233447	N_Shore	0.000133188	0.0198263
	cg10558233	7.84652e-06	0.0134227	-0.0231719	0.00493219	0.496227	0.0558939	II	ATGAAGCCACAGCAGGAGCAGCAAAGGTTGGTTTAATTATGTTAAAAGCAACCCTAAGAC[CG]GAAAAAGCTTTTAACATTCCTAGCACATAAAAATAGTTGGTCTTGATGTTTTGCTGCTGA	37	8	94892613	R						0.000136423	0.0200614
KIAA1522	cg00251405	7.84833e-06	0.0134227	-0.0284537	0.00605652	0.106678	0.0295718	II	AACACTAAGTAAAAGGGTGCTACTATTTTGAACACTGTAACTACAGAAATACAGTCAGTT[CG]ATACATTTGTACACACAGGCACGTGACAGTCACGGGGAGGTGGCTGGTGGGCTCTAGCGG	37	1	33219246	R	KIAA1522	NM_020888	Body	chr1:33219427-33220028	N_Shore	1.5195e-05	0.00683545
DUOX1;DUOX1	cg14549279	7.86161e-06	0.0134227	0.023536	0.0050102	0.919253	0.0177494	II	TCTTCCACAAGGGTAACTAGGTTTCTTTCTCGGAAGCAGTGGGCTTCCCTCACTTCTGGG[CG]GCTCACCTCCGTGAAGTGGGGCCCCACTAGCGTTGGGTCCCATGGTGGGTGCCAAAGGCT	37	15	45443991	R	DUOX1;DUOX1	NM_175940;NM_017434	Body;Body	chr15:45444487-45444705	N_Shore	5.76908e-06	0.00421228
MGST3	cg21165486	7.86844e-06	0.0134227	-0.0363827	0.00774528	0.17964	0.0537818	II	TAGTTCAGGAAGCTTTCTGGGTAAGCCTTGCAACCAAAGGAACCCTGCCCCAGTAAGATA[CG]TCAAATGGTGGCAGAAGCAAGAATTAGAGGAAAGGTTGAGCAACATTTTGGTATTTGAAT	37	1	165606857	F	MGST3	NM_004528	5'UTR			0.00141879	0.0606425
	cg26307712	7.88312e-06	0.0134227	-0.018461	0.00393044	0.444616	0.0484634	II	TTTCCAGGGTGCAGCTGCGCAATGTAGGGAAATGCATGTTGGATCCAGGAGCAGTCACCA[CG]GGCTCATGTCTTGCTTGGAAGCTTAGTCATCGGGTTACTGAGTCAGTCATTAGTGTTAGC	37	20	40518635	F						0.000627769	0.0410884
LHFP	cg08070725	7.88894e-06	0.0134227	-0.0196936	0.00419302	0.398757	0.0486911	II	CAAAATTCTTCCTTGTTAGCCATTCTGCAAAAATTCATTAGCTGAATTAACCATTCTCCA[CG]GACCTCATCTTTATTCCTCTCTTCTTTCCCCTCCCCGCTTCTTTTTAACCTTTCAGCACA	37	13	39991764	R	LHFP	NM_005780	Body			0.000884747	0.0484442
UPB1;UPB1	cg12987887	7.89547e-06	0.0134227	-0.03147	0.00670066	0.234484	0.054798	II	TTTGCTGAGTCAGCAGAGGATGGGCCCACCACCAGATTCTGTCAGAAGGTAGGACATTAA[CG]GTGCCTCTGGCAGCAGCTGCCAAATATGTGCAAGTCACAGAGCATGACCACAGCTGCCGG	37	22	24906824	F	UPB1;UPB1	NM_016327;NM_016327	ExonBnd;Body			≥0,05	≥0,05
LOC101927239	cg01977055	7.90891e-06	0.0134227	-0.0233189	0.00496556	0.42778	0.0594436	II	CAGTAAATACACAGATGGATAAGACTCAAAAGAACCTACAAATCCTGTACAATGAAATCA[CG]TGGCAAGAATGTGGTTATTCTGAGAAACAGAATAAAGCAGCATTTTGCTGTGCCTTTTCA	37	17	32509584	F	LOC101927239	NR_110748	Body			3.18182e-06	0.00310408
	cg16196780	7.93068e-06	0.0134227	-0.0249044	0.00530394	0.43157	0.0647991	II	ATGTGACTCTCACATTCTTTGCCCAGGCAGCTCTTTAAAAGCAGGAATCTATCCTGACCT[CG]CGGGTTCTGACGTGCTGACTGCAAGTGTGGTTTCAGGCAGGCAGAGAAAGGAGCGGGGCC	37	1	235107109	R						≥0,05	≥0,05
TUBA1C;TUBA1C;TUBA1C;TUBA1C;TUBA1C;TUBA1C;TUBA1C;TUBA1C	cg15309667	7.97733e-06	0.0134227	0.0407117	0.00867311	0.663813	0.085456	II	GTCTAGCCAGAAAGAGCAATCTGTCAAATCTAATTAAAGTAGAAGAAAGTGAACAATGGG[CG]CCCAGCTCTAAAATGACAGCCTGGTTCAATGGGGTGGAGGAGCTAGGGAGGGATGAGTGC	37	12	49621723	F	TUBA1C;TUBA1C;TUBA1C;TUBA1C;TUBA1C;TUBA1C;TUBA1C;TUBA1C	NM_001303114;NM_001303117;NM_001303116;NM_001303115;NM_001303114;NM_001303117;NM_001303116;NM_001303115	5'UTR;1stExon;1stExon;1stExon;1stExon;5'UTR;5'UTR;5'UTR			6.87964e-05	0.0141939
ELK3	cg26911787	7.97779e-06	0.0134227	-0.0244017	0.00519848	0.345673	0.0568117	II	GGGCTGGCTTTTAAAACACCGAAAACCCAGACAGGAACGGTGTCCATCTCCAACCCCAGA[CG]GAAACTGTGCCCGCACCCACAAGAAAAGCAGTCCTTTGCCCAGAGCAACCAAACCCTGAA	37	12	96587734	F	ELK3	NM_005230	TSS1500	chr12:96587839-96588090	N_Shore	0.0412059	0.280287
	cg23626881	7.98489e-06	0.0134227	-0.0303171	0.006459	0.940306	0.0178527	II	GGCAGTAGCTAATAACATGTTGCCCTGCTTCCAATTTTCTGTCCAATTCATCCTGCATGG[CG]CCTTCAGAATAAGCATTGCAAAATATTTTATCTTGCTCTTTCCTTCTGAAGTTGTTGAAT	37	1	193673006	R						5.77862e-06	0.00421547
ZNF609	cg15940161	7.9857e-06	0.0134227	-0.0238437	0.00507989	0.483546	0.0603356	II	GGGAATTCAGTGAGTCACCCACTACTAACCTTTCATCTTTTGCTTGAATCAACTAGGGTT[CG]TTTCTGTATGCAACTAGGGACCTTGAGTTATATAGTTTCTGAATTTTGAGAGTAAAAACC	37	15	64828667	R	ZNF609	NM_015042	Body			0.00550144	0.112672
KIAA1024	cg12284802	8.08673e-06	0.0135646	-0.0198411	0.00422992	0.253489	0.0367236	II	TCCCTCCCTCACCCTTTTTGTTTGTGTTGTTCTTGTCTTGGGGATGCAAAGTGCTGTTAA[CG]TGAGCTTCCCCAGCCACAGGGACAGGATCTGTCTAGATGGGGCCACCAGAGGCAGCTGCT	37	15	79723655	F	KIAA1024	NM_015206	TSS1500	chr15:79724099-79725643	N_Shore	0.00055973	0.0388303
GLIS3;GLIS3	cg06960220	8.10384e-06	0.0135654	0.0282077	0.00601427	0.532733	0.0700594	II	ACTGGGGCCCCTGTAGTGTAATAGAAGCAATTAGTAAACAAACAGTGCAATTTCAGGGAG[CG]AGAAGTCAATGAAGGAAAATTAAAGCAGAGTTAAAGAGTAAAGGGAGCCAGCTACTCGGG	37	9	3866295	F	GLIS3;GLIS3	NM_152629;NM_001042413	Body;Body			4.21864e-06	0.00360629
GRAMD1B;GRAMD1B;GRAMD1B	cg22338845	8.12361e-06	0.0135707	-0.0183951	0.00392258	0.857775	0.0243961	II	AGGGCCAGACAGCCCAGAACTATCTGCTTCCCGGATACTGTGCGGCTGCTGTTCTATCAA[CG]GGCTGCAGACAGAAGCAATCTTGGAAAGACTTTTCATGATGAGCCTGCAGGGGCTGGCCC	37	11	123429542	F	GRAMD1B;GRAMD1B;GRAMD1B	NM_001286564;NM_020716;NM_001286563	TSS1500;Body;Body			2.27965e-07	0.000774676
	cg05769892	8.19866e-06	0.0136681	-0.0269548	0.00575065	0.600405	0.0721438	II	ACCTCAAGTCTCCAGGCAGCCCCATGAGGTAAGCAAGTTTCCTTCATGTCCCTGTTTTGC[CG]ATGAGGAAGTAGTAAGAGTAAATAGACTAGGGAACCACAACCTGATCACCTCTCTTCTGG	37	3	133242775	F						0.00242899	0.0773896
	cg19498775	8.27874e-06	0.0137735	-0.0275799	0.00588703	0.351562	0.0638722	II	AATATTTTTAACTGGCTCCACAGTGTGAATCAAGAAAAATAAAGCACGATTAAATACAAA[CG]TGAAACTCCACAGAAAGAGAAGAGTTTCAGCTTCAAAGCAATGACTTCTTAGCTCTGTTC	37	22	27291103	F						0.00176437	0.0669539
	cg26189608	8.33246e-06	0.0138347	0.0174181	0.00371922	0.552459	0.0440985	II	TTCTACGTTTCTCGCTTGGTAAATTCCCAAGGAGAAATGAAGCACAGGAACAACAGAAAG[CG]GGCAGTGAAAAGAGAGGAAAAGGGATGCAGAAAAAATAAATTTCAAAATCTTCCCTGAAG	37	9	36406736	F						0.000737814	0.0443992
DPY19L1	cg24927974	8.35012e-06	0.0138359	-0.0266793	0.00569737	0.577823	0.0692609	II	GCCCAGTGGCTTGTTCCAAAAAGTTGTCTTTAAGTCCCAATGTTGTAAATCAAGGCCCAT[CG]TTCTGCTTATCTCTATTGTAATTCCAGGGACTTCACGTGGCTTTCTCGCTCTTTGTTTCT	37	7	35078269	R	DPY19L1	NM_015283	TSS1500	chr7:35076136-35077808	S_Shore	0.0309935	0.246598
	cg10384641	8.44292e-06	0.013925	-0.0184205	0.00393599	0.579321	0.0506293	II	AATCTGATCTGGATTGTTAACAGCCGATTAGTTTGTTTTGGTTTCCTGCCATTATTAATA[CG]TTTTTCCAATAGGGCTTCTGTAGAGGAATCTTGGATGGTAAAGAATATAACATTAACTAT	37	9	84982365	F						0.000452998	0.0350424
	cg19649878	8.44987e-06	0.013925	-0.0244775	0.00523045	0.575442	0.0634053	II	ATGTCTGTCCTATGCCTAGATATTGTATTGTGTAAGCAGATGACTCATTGTCTGACTTCA[CG]GGTTCATGGATGAAGAAGAGTTTGCCCCAGGGTGATTCATACTCTGAGTCTCAGCCATCA	37	2	228520340	F						0.00493704	0.107245
MPL	cg18936620	8.46641e-06	0.013925	-0.0216456	0.00462579	0.44197	0.054304	II	GTGTTGCTAATTTAGACTGAGTGGCCAGGAAAAGCCTCACCAGGGAGGTGACAGATAAGC[CG]AGATCTAAATGGCAAGAAGGAATGAGTCACATGAAGACCTACAGTCAGAGCAATCCAGGG	37	1	43811019	F	MPL	NM_005373	Body	chr1:43814305-43815277	N_Shelf	0.00389138	0.0959688
ADPRH	cg16904330	8.47205e-06	0.013925	-0.0233758	0.00499573	0.439119	0.0584128	II	GTCCTCCGAGGCCAAGAAGCAGAGTGTCTTGGCCTAGTGTCTGAAAATCGCAGCGCAGGA[CG]GAACTTCCGAGAGCCTATACCTCCCCACTTCCCCCTCCAGTTTACAGATGGGCAAACCGC	37	3	119299162	R	ADPRH	NM_001125	5'UTR	chr3:119298284-119298983	S_Shore	0.0161031	0.182999
	cg02426774	8.50769e-06	0.0139555	-0.0263125	0.0056246	0.632402	0.0654787	II	CACATATAAAAGAGGTGTGTCTAAATCTCACTGCATCATTATGAAAACATGGCTCACAGT[CG]AGTCATGTGGGTGGTAGCCAGACACTGTGTCTTTGTTTGGTCATTTAGTGATGCAACCCT	37	7	50937229	R						0.00069281	0.043016
ACVR1B;ACVR1B;ACVR1B	cg25150799	8.53365e-06	0.01397	0.0299604	0.00640541	0.504885	0.0741201	II	TTCCTCATCATCATCATTGTTTTCCTTGTCATTAACTATCATCAGCGTGTCTATCACAAC[CG]CCAGAGACTGGACATGGAAGATCCCTCATGTGAGATGTGTCTCTCCAAAGACAAGACGCT	37	12	52370254	R	ACVR1B;ACVR1B;ACVR1B	NM_004302;NM_020328;NM_020327	Body;Body;Body			0.000188263	0.0231899
EIF4G3;EIF4G3;EIF4G3;EIF4G3	cg09165856	8.55149e-06	0.0139712	0.031904	0.00682168	0.454898	0.081835	II	TTATATCCCGCTCTTTAAACTTCCCCATGTATACTCAATATTATGTTTCACTACAAAAGA[CG]TATTTTTAAACATGAAGAGGCATCCCTGACTCTCTCTCTCCCTTACATCTGGAGAAAACT	37	1	21291806	R	EIF4G3;EIF4G3;EIF4G3;EIF4G3	NM_001198803;NM_001198802;NM_003760;NM_001198801	Body;Body;Body;Body			1.49801e-06	0.00211785
ADGRV1;ADGRV1	cg14705439	8.6006e-06	0.0140168	-0.0263571	0.00563736	0.580568	0.0648368	II	TTCAGAATTTTTGATTCATTACTTGGATGAAAACACAGGAAATTGCTTATCAGATATGTA[CG]TGGTACAGAACTGAAAGGACAGCTGCAACAGAGAGCTGCCTGCATTAAGATTACAAGTAG	37	5	90263475	F	ADGRV1;ADGRV1	NR_003149;NM_032119	Body;Body			0.00085258	0.0475636
	cg19640804	8.61369e-06	0.0140168	-0.0233654	0.00499788	0.259622	0.0456674	II	ACAACGGCCCAGGGGCGGGGCCGGGTTCATTTGCATTCTTTCCATCAGAAGCTGTCCTAA[CG]TTTGTTCTAGACAGGGAAAGATCCCCGTGCTATTCACAGAAGCATCCTGTTGAGGACCCA	37	11	128706245	R						0.00339254	0.0901143
	cg00618185	8.6759e-06	0.0140899	-0.0232918	0.00498403	0.207349	0.0410377	II	GGCACATCTGCCCTGCCGGGTTTGGAGAGCAGTTGCAAGTCAGCCCCTGGAATGTGGTCC[CG]TGCCGGCTGGAGCAAGAACTGTGTAACCTCTCTGAGCCTCAGATAACTCATCTGTTAAAT	37	10	74079926	R				chr10:74079336-74079861	S_Shore	0.00663181	0.122483
SQSTM1;SQSTM1;SQSTM1	cg01152073	8.71081e-06	0.0141186	-0.0283831	0.00607478	0.210772	0.0476917	II	CCATAGCCGGGGGCTGGGGCAGGAAAGCCGGCCCTCGGCGGGGGCCACGTGGCTCTCAGG[CG]CCTGGGCTGCTGAGTCACGCTTGGCCAGCACCTGTCTGTAGGCCACAGCCTCTGCCAGCA	37	5	179246575	F	SQSTM1;SQSTM1;SQSTM1	NM_001142298;NM_001142299;NM_003900	5'UTR;5'UTR;TSS1500	chr5:179247784-179248711	N_Shore	0.0327919	0.252843
VWA3B	cg25581920	8.74192e-06	0.0141409	-0.0186896	0.00400085	0.40687	0.0462828	II	CTTGATGCTGTCCATAAGTTTCATTGAAGCTTCAGGAATGTGCTGGCTTCACTAGCTTGA[CG]GCAGTCAGCCAGATTAGAAGAACAAATAGTCTGAAATCATAGCTGAGGTCCTCAAAATAT	37	2	98808588	F	VWA3B	NM_144992	Body			0.00479419	0.105739
DLC1	cg04355538	8.79286e-06	0.014159	-0.0370788	0.00793984	0.661583	0.0869206	II	TCTGCTTCCTTTCTGCAATGCCCAGAATTTCAGATCAAGTATGAGTCATGACTTTGGAAC[CG]TGGCTTAAGGATTAAGTTATAAAATTAAAAAGATAATAGACATTTCAATGCAGGACAAGA	37	8	13066163	R	DLC1	NM_182643	Body			≥0,05	≥0,05
ST8SIA1	cg25600766	8.80057e-06	0.014159	-0.0149966	0.00321144	0.376139	0.0377633	II	TGTGGGCACACTGCGCAAAGCTGCGGGATCCGTCCATGTTTCCACTGCCCATCACTCCGA[CG]TTGGGGACTTATGTTACCGACTGTGCACTCCACCTCGGGGAGATGCCTTTTACCTGCTTC	37	12	22486484	F	ST8SIA1	NM_003034	Body	chr12:22486835-22488666	N_Shore	0.000559762	0.0388303
LIMD1	cg04037228	8.80507e-06	0.014159	-0.0277127	0.00593468	0.648961	0.0679792	II	CACACACACACGGCACCTGGGCTAGGCCCGGACACCTGTCTGCAGCATGGATAAGTATGA[CG]ACCTGGGCCTGGAGGCCAGTAAATTCATCGAGGACCTGAACATGTATGAGGCCTCTAAGG	37	3	45636386	R	LIMD1	NM_014240	1stExon	chr3:45635090-45635932	S_Shore	0.00047282	0.0357676
	cg21217945	8.83725e-06	0.0141702	-0.0300559	0.00643773	0.18194	0.0453915	II	GCAACTGTCCCAGTAGAATCCCTTTCGGGCTTTGTTGCAGGGATAGGGGATTCTTTTTAA[CG]TGTTCCTTGGCTTGCACAGGCATTTACTGGTCCTCTGGAGATCACATATAACAGGAAGTC	37	11	9636184	F				chr11:9634969-9636065	S_Shore	≥0,05	≥0,05
	cg17155016	8.84673e-06	0.0141702	-0.0290408	0.00622065	0.536033	0.077546	II	CCTCTCCTGGTAACTCTTTCTGGGTAACCAGATGTGGACTCATGACACACACTGAGCCTA[CG]TCTTATAATTTTTTGTTTTTGTTTTTGAGACAGTTTCGGTCTTCTTGCCCAGGCTGGAGT	37	19	11196467	R						0.00695305	0.125101
ETV6	cg11655490	8.92049e-06	0.0142604	-0.022594	0.00484186	0.582486	0.0609749	II	CACTTCCATGTGTGAGTCACTGAGAAAAATCCCTCTGCTACTCCCACTGTACCATTGCCT[CG]GGCCCAGAACCACTGTATTCTTGCTTCCACAACAGGAATTTAAACAAAAGAATTGTCTTC	37	12	12038352	R	ETV6	NM_001987	Body			0.00128873	0.0579734
TCF7L1	cg22128724	8.97543e-06	0.0142992	-0.0264767	0.00567576	0.693706	0.0595675	II	AAGAGGGACTGTAGGCCTGGTAAACAAAAGTTGGCTGTAACATGAGCCAGGATATGGAAG[CG]TGACCAATACTTTGGACTCTCTCAATGCTGGCCCTCTGCGGTTCATGGCTCTCCTCCCTT	37	2	85402928	F	TCF7L1	NM_031283	Body			4.09719e-05	0.0112534
LHFP	cg12453154	8.9798e-06	0.0142992	-0.0275289	0.00590147	0.676183	0.065638	II	GAATTCCAGGGCAGCCCCAGAGTAGAGATAGGGGTGGGGAGGGATGTTGCTGATTTCTTA[CG]GTGGCTCAAATTAGTTTTTAGTATAGCTTTTGGAAGTGATAGAGACAGAAAGAGAGGTAC	37	13	39925024	F	LHFP	NM_005780	Body			0.00171355	0.0661528
	cg26125734	9.0114e-06	0.0143216	-0.0316265	0.00678115	0.241652	0.0613475	II	ACTTTCTCACTGTGTTCTGTGCCACAGATGCAAGTGGAGTTGTGGGAATACAACCAGGGC[CG]TGTCCTTCTGTCTTTGCTATGGGTGGGTAAGTTCTGGTTCTTTCCATTGGGGGCAGCATG	37	16	69432342	R						≥0,05	≥0,05
MYT1L;MYT1L	cg13237349	9.0335e-06	0.014326	-0.0371248	0.00796109	0.768432	0.0731809	II	TAAAAGGATTGTTCTCATTTCCAGGATTTCGAGTTGGGCGGGTGGGGCGTTCATCCCAGG[CG]TGCCACTTGCTAGCCGCGTGAATGAATGTGGGGAAGCTGTTTGGCCCGAGAAGGCTCACA	37	2	1858505	R	MYT1L;MYT1L	NM_001303052;NM_015025	Body;Body			3.76904e-06	0.00339286
	cg03530455	9.04923e-06	0.014326	-0.0306905	0.00658192	0.661878	0.0756053	II	GCATTATTTTCTCATGAGGTCATAGCCTGGGACGATGAATCAAATTCTTTACCAGCAGAC[CG]TGTGGGAAGAACAGCCACCAGTGAACCAAATACCCAGACAATATGGAAATAACATGTTTT	37	11	114163271	R						0.00110326	0.0539609
CSF2	cg17566874	9.08597e-06	0.0143563	-0.0207621	0.00445362	0.256939	0.0405606	II	CTTAAGTCAGGCCCTTGACTCTGGCTGCCACTGGCAGAGCTATGCACTCCTTGGGGAACA[CG]TGGGTGGCAGCAGCGTCACCTGACCCAGGTCAGTGGGTGTGTCCTGGAGTGGGCCTCCTG	37	5	131411272	R	CSF2	NM_000758	Body			0.000861902	0.0478247
HLCS;HLCS;HLCS	cg15925801	9.17363e-06	0.0144073	-0.0281654	0.00604476	0.434183	0.0737949	II	TGAGACAACTGGAGGCCGCCAGATTTATTTGTGCTATCTGAGATAACTCTGGGGCCAAAC[CG]CATGGCTCACAGTCAACAAAGCAGCATTTATAAACCTTGTCAATTCTGCATTTCTGAAAA	37	21	38141646	R	HLCS;HLCS;HLCS	NM_000411;NM_001242785;NM_001242784	Body;Body;Body			≥0,05	≥0,05
EIF2AK4	cg12874547	9.17409e-06	0.0144073	0.0210244	0.0045122	0.962907	0.00775875	II	ACGGACAGGGTCCCGATCATGCTCCCCATGGAGTATATGGGAGAGTGCTGAGACCAAGGA[CG]GGCCAGATGGTGGGGATCTTGATCCCCAAACTAAAGAATTTAACTTGATATCTGGAAGGC	37	15	40283508	F	EIF2AK4	NM_001013703	Body			3.99755e-08	0.000290333
	cg01857151	9.20738e-06	0.0144073	-0.026323	0.00565047	0.800099	0.0473947	II	ATTAACCTGATGTTACTCTGAGAAGGCTCTGTATGTTGCCAAGTTTTGAACTCTACTGAA[CG]GAACCAAAAATAAAAGTCTAAGACCAAAGTTGCAATAAAGTATTGACGTTTTTATTTAAT	37	5	145304100	F						1.88647e-05	0.00757844
STXBP6;STXBP6;STXBP6	cg08653535	9.25649e-06	0.0144073	-0.0263576	0.00565949	0.291937	0.0548346	II	AAAGAACAAGATGTCTTTCCAAATTCTCCACCTGCAGGTCCTGTCCTCTGTGAAGATGAA[CG]GGGTGGGGTGGTGAGGTGGCGGGGTGTTGTAAACCTGAGGAAAGGTTGGAGGGAAAATCA	37	14	25518341	R	STXBP6;STXBP6;STXBP6	NM_001304477;NM_014178;NM_001304476	TSS200;5'UTR;5'UTR	chr14:25518424-25519612	N_Shore	≥0,05	≥0,05
ATXN1;ATXN1	cg23145714	9.25679e-06	0.0144073	-0.0225858	0.00484962	0.887915	0.0232308	II	AAATACTGCAACCATAGATGGCACGGGTAAAGCCACAGTTGAAATCCTGCTGCAAAGGCA[CG]TGGGAAGGATGGGGCATGTCTAGGGGGAGTGATCAGTTGCGCAAGAGGTCTGGAGGCAAG	37	6	16335047	R	ATXN1;ATXN1	NM_001128164;NM_000332	5'UTR;5'UTR			4.74423e-09	8.06098e-05
ABLIM1;ABLIM1;ABLIM1	cg02027969	9.26179e-06	0.0144073	-0.0289578	0.006218	0.919887	0.0251021	II	GGTCACAGCCACACACTGTAGAGAGACAAGTTCACATCTGGTCATTATCTGCCACACTGC[CG]GGCAGCACTGCCTTTGAGTGAATACTGACTGGTTGCTCACCCTGTGATCTCAATGGTTTG	37	10	116335404	F	ABLIM1;ABLIM1;ABLIM1	NM_002313;NM_001003407;NM_001003408	Body;Body;Body			0.000158987	0.0215355
	cg17643115	9.29688e-06	0.0144073	-0.0239548	0.00514477	0.56764	0.0594185	II	CGCTGACCTCAGCCATCTTCCTGTGCCAAAAAAAAGGAAAGGAGCCAAAAGGAAGAGAGG[CG]GGAGAGACCACATTTTAAGGAGAAAGATATTTACAGATAGGCTCCCTCTCCTGCCTTCAA	37	2	69533358	F				chr2:69533609-69534775	N_Shore	0.00159059	0.0640113
CACNA1C;CACNA1C;CACNA1C;CACNA1C;CACNA1C;CACNA1C;CACNA1C;CACNA1C;CACNA1C;CACNA1C;CACNA1C;CACNA1C;CACNA1C;CACNA1C;CACNA1C;CACNA1C;CACNA1C;CACNA1C;CACNA1C;CACNA1C;CACNA1C;CACNA1C;CACNA1C	cg11046772	9.32046e-06	0.0144073	-0.0145004	0.00311466	0.529735	0.035759	II	CTAGCATGCGTTGTGGGACGTCAGCTGCCTGCTGTGCTCATTACCACTAGCCCAGGAATG[CG]GTGTTGACTCATGGCTGCAGCTCCGCTTTTGAACAGAAGCACTCAGGGCCTGAGCCTGTA	37	12	2353479	F	CACNA1C;CACNA1C;CACNA1C;CACNA1C;CACNA1C;CACNA1C;CACNA1C;CACNA1C;CACNA1C;CACNA1C;CACNA1C;CACNA1C;CACNA1C;CACNA1C;CACNA1C;CACNA1C;CACNA1C;CACNA1C;CACNA1C;CACNA1C;CACNA1C;CACNA1C;CACNA1C	NM_001129844;NM_001129827;NM_001129839;NM_001129834;NM_001129841;NM_000719;NM_001129830;NM_001167625;NM_001129843;NM_001167624;NM_001129835;NM_001129837;NM_001167623;NM_001129840;NM_199460;NM_001129833;NM_001129832;NM_001129829;NM_001129846;NM_001129836;NM_001129838;NM_001129831;NM_001129842	Body;Body;Body;Body;Body;Body;Body;Body;Body;Body;Body;Body;Body;Body;Body;Body;Body;Body;Body;Body;Body;Body;Body			0.000798473	0.0460882
	cg10625922	9.33649e-06	0.0144073	0.0347019	0.00745459	0.816907	0.0501486	II	TACAAAGTGCTTTCCAATGTCCACATAGAGGGCTTGTGTTGCATAGGCTGAAACTCCCCA[CG]CCTCATTAGGCCTATTTAAAATACACAGTTCTTGCATGAAACAGAGAAAGCAGACTTAAG	37	10	107942855	R						≥0,05	≥0,05
	cg06681167	9.36366e-06	0.0144073	-0.0248234	0.00533334	0.638829	0.0592354	II	ATAGCCTTCAGCACATACCCTTATCTTAGTATTTACCACATGGCATTGTAATTTCTAGTT[CG]TCCATCTTCCTGGGACACTGGAAACATTGAGAAAGCATGAGTCATGACTGTCTTGTTATT	37	2	67828263	R						0.00316929	0.087414
LMO1;LMO1;LMO1	cg10987828	9.36391e-06	0.0144073	-0.0185371	0.00398271	0.295232	0.0403508	II	CCGGGGTTTCGTGTTGCTTCCCGGATTGTTTGGCAAAGTTAACCCTCTTCAGGGCACAAA[CG]ATCCTACCGAGTCTTACAGCACTACTCCTGACCCCAGCAGCACCCCCAAAAGCATCCTGA	37	11	8285775	R	LMO1;LMO1;LMO1	NM_002315;NR_073006;NM_001270428	TSS1500;TSS1500;Body	chr11:8284102-8285032	S_Shore	0.00251948	0.0787442
IGLON5	cg07382943	9.36901e-06	0.0144073	-0.0344454	0.00740087	0.316325	0.0707247	II	CCCCCCGCGGATTTCCAGTGGTACAAGGATGACAGACTGTGAGGACAGCACTGAGGGGGC[CG]TGGGAGCGGGAAGGGGAGGTCTTTAGTCCCTTCGATTGTGAGGCAGGGGGACGGAGCGGG	37	19	51830477	R	IGLON5	NM_001101372	Body	chr19:51830064-51831145	Island	0.0104566	0.150197
ZDHHC22	cg17814394	9.37828e-06	0.0144073	-0.0217401	0.00467129	0.460209	0.0600839	II	CTGAAGGAACCCTGGGGGCTTGAGAGGTCAGCTTGCCAGGGCAACACCCATGAAGATCAG[CG]TCATCTCCTCGGAAGGGCTGTGTACAGAGGGTTGGGAGTTGGGACTCTGGAGCCTGTCTA	37	14	77608470	R	ZDHHC22	NM_174976	TSS1500	chr14:77605885-77608304	S_Shore	0.00217663	0.0735896
MAD1L1;MAD1L1;MAD1L1	cg19897017	9.38263e-06	0.0144073	0.0272976	0.00586556	0.546959	0.0702574	II	GCAATTAAGCCTGTTTCAGAGTGCACTTCGCAGGCGGCGCTGAATCGATAGATCCTCCGG[CG]GCGTGGTGCTGCAGGTGAGGAATCAGTCAGGTAAATGCCTCCCAATCTGTTCCTGCTGTG	37	7	2163380	F	MAD1L1;MAD1L1;MAD1L1	NM_003550;NM_001013837;NM_001013836	Body;Body;Body			0.00108007	0.0533737
DFNB31;DFNB31;DFNB31	cg20550193	9.39142e-06	0.0144073	-0.0317021	0.00681231	0.63196	0.0792184	II	CCATTCAATGAGATAATTTCACAAGTCACCAGTTATCTATCAGGGAATTTCCACAGACAA[CG]TACAAAATAAAAACCTGACAAAGGTCAAGGCATGGTGAGAGAGATAAGAGAGAGGAAAAA	37	9	117255937	F	DFNB31;DFNB31;DFNB31	NM_001083885;NM_015404;NM_001173425	5'UTR;Body;Body			≥0,05	≥0,05
	cg04193065	9.42636e-06	0.0144073	-0.0368333	0.00791649	0.572489	0.0968349	II	GAGGGAATGAGTCATACCCCCAACCCCCAGCATAAGGGATGAAAATACAGAAGCCAGATA[CG]AGTTCCCTTGTGCTCCATGCAGAGGTTTCCTTCCAGATTAGAATACTTAGGTCCCCAATC	37	15	31528995	F						0.000529385	0.0377505
CHN1;CHN1	cg21361856	9.46042e-06	0.0144073	-0.0128265	0.00275731	0.758943	0.0256917	II	CGTCCTCCTTTCTGTGATGTTGTCTCCTCACCTCTGTCTCTGCCATGAGGAGCCATACAA[CG]CCTTGAGATTGTCAGCCAAAAGATGTTCTTGAAAAGCTGGGTTATATGTTTTTCGTCGTT	37	2	175870871	F	CHN1;CHN1	NM_001025201;NM_001822	TSS1500;TSS1500	chr2:175869574-175870289	S_Shore	5.15954e-06	0.00397071
NRG1	cg00720767	9.46723e-06	0.0144073	-0.0125857	0.00270563	0.527445	0.033813	II	GATTTCTTCATTTGCTTGGAATGACTCATCAAACAGCCTAGCTTTACAGTTCCTTGACCT[CG]GCTCTTCCCAGGACTTTTATCTCCATATGTCGACAGGAATCTACTTTCTTGGCACTTGTT	37	8	31829883	R	NRG1	NM_013962	Body			0.0106067	0.151148
	cg16440564	9.46884e-06	0.0144073	-0.0355401	0.00764038	0.890296	0.0400851	II	CCTTTATTTCCCATTCAGTAACACTGCCAGTTTCATCATCTTTCCTTTCAACTTTATTTA[CG]AGACGATGCTGATTGCAGACAGCATATAACAGAGGCATTTCAAATCAAACAGTAGAGTTA	37	1	44620604	F						6.55575e-06	0.00450818
TNS1	cg20751706	9.49521e-06	0.0144073	-0.0192889	0.00414734	0.783914	0.0334188	II	TAGAGACAGCCAGCACCTCCTGAGGTCACCCCACACCTCCCCCTGCTTCATTCCCTCACA[CG]GGCTGACACCTTCTGGGTTGAGAGTTCTTCAGCAGACTATGGAGCAACACAGAAAAACTA	37	2	218785064	F	TNS1	NM_022648	5'UTR			0.00122221	0.0566075
	cg08294633	9.4977e-06	0.0144073	-0.0160113	0.00344266	0.0176596	0.00271236	II	GGGAGACAGCGCTAGGAGGCCGCCGCAGCCATCACCACTTCGTTTATATGCCTGGAATCA[CG]CCCCAACGTGGAGAGGCTTGCTTTAACTCTGAAGGCTGCAACTTTGTAAAAAATACTCCT	37	22	45831620	F						1.12533e-07	0.000534817
	cg12258344	9.50935e-06	0.0144073	-0.0213931	0.00460011	0.362432	0.050589	II	CTGCTCCCACCCAGCCCTGCATTCCACACGTCAGAAGAGTTGTTTAAGGGTCAGACCTGC[CG]CATGTACTTTTCACAAAGTTGGAGCCCTACCTTGGCCAGCAGGTGACAGGTCCCACTGTC	37	2	47550528	R						≥0,05	≥0,05
CACNA1H;CACNA1H	cg16665866	9.53948e-06	0.0144073	0.0328334	0.0070613	0.771254	0.0565169	I	GGGTAGTCTGCACTCCACACCGCTGGATCCTAGCAGGAGCTCCCGGCTTCTGTAATTAAA[CG]ATTTATTATTAAAGCAGCCGCTTTCCCATAACCGGCTTCCTGTAGCCACAGGGGCAGAGC	37	16	1222626	F	CACNA1H;CACNA1H	NM_021098;NM_001005407	Body;Body	chr16:1221808-1222208	S_Shore	9.3266e-05	0.0165821
CRYBG3	cg09599209	9.54153e-06	0.0144073	-0.0295372	0.00635247	0.615464	0.0768147	II	ACTACCTATTCTGCTTCTCTGATTCATTCTGATTCTTTCTGTGATTCTCCCCACTATCTT[CG]TAGTTAGGAATTGATATGCCTTTTTTCGTAGATTTCCTAATACTGCTGCCTATGCCACAA	37	3	97636818	R	CRYBG3	NM_153605	Body			0.000514252	0.0372789
TBC1D4;TBC1D4;TBC1D4	cg25547220	9.64211e-06	0.0144822	0.0424571	0.00913622	0.665269	0.0908725	II	TTCATCTTTCATGAATGAGCTTGAGTGTCACCTTTTCTTTTGAAGCTCTCCCTAACATCT[CG]AGATGTAATCAGTCCCTTTTCACACACCATTTGACTCATACTGTAACATTACCATATTAG	37	13	75878104	R	TBC1D4;TBC1D4;TBC1D4	NM_014832;NM_001286658;NM_001286659	Body;Body;Body			0.041934	0.282612
FMN1;FMN1	cg01632864	9.64714e-06	0.0144822	0.0310927	0.00669093	0.502572	0.0818938	II	CTACATCCTGCATGAATGGTAATGTCAGCTTTAACTGCTTAGTCTTGTAACAAGGATAAG[CG]GGTTTCACTGGTTCCTGGGAATTACTACTTGCCTCTAACATTGAAGAGTCTTCCAACTGG	37	15	33442821	F	FMN1;FMN1	NM_001277314;NM_001277313	3'UTR;Body			1.7263e-05	0.00728648
HLA-J;NCRNA00171	cg09368485	9.65289e-06	0.0144822	-0.0199225	0.00428733	0.476077	0.0530691	II	CCGGATGAAAAGTGAAAGGAGAGGGACGGGGCCCAAGCTGAGGGTTTCTTCCTGGTTTCT[CG]GACAGCTCCTGGACCAAGACTCAGGGAACATTGAGACAGAGCGTTTGTCACAGGAGGAGC	37	6	29974022	F	HLA-J;NCRNA00171	NR_024240;NR_026751	Body;Body	chr6:29974220-29975369	N_Shore	0.000655867	0.0419075
	cg06739664	9.68904e-06	0.0144822	-0.0143553	0.00308988	0.060588	0.00800088	I	AGAAAACGATACGAGGGCGGTATACACTCAACACGCGCATGAACGATTCATCAAGCCCTC[CG]TGTGCCGGGTCTGGCTCACCAACCTCATCCTCTGAGCTCCGGGCTTCTGCCTCCCAGCCC	37	6	28806924	F				chr6:28806691-28806932	Island	9.70579e-06	0.00559802
LSAMP	cg23352483	9.70292e-06	0.0144822	-0.0211579	0.00455444	0.685865	0.0477491	II	CTGGCTGAATACAAAGCAGTGATTCAGCAGAGAAGCTGCAACCTCAATGGGAACAGAGAG[CG]AGTACTGAACATAGCACCAGAAACACGAGAGAAAGAGAGAGACTGAGAGAGAGACCATCT	37	3	116142557	F	LSAMP	NM_002338	Body			0.000241966	0.0259832
	cg25250650	9.71172e-06	0.0144822	-0.0119984	0.0025829	0.619671	0.0293725	II	GGGGCCTCATGGCCTGCATCTGCCCTTAATGTTTTCAAAATGACTCACAGCCTACAGTGT[CG]ACGACAAGTTGCTTTGACAGCAAAGGGGAAGACATCCAGACAAAGTGCTTCTGAGCGAGA	37	10	133639254	F						≥0,05	≥0,05
CALML5	cg17278890	9.74356e-06	0.0144822	-0.0239892	0.00516505	0.861407	0.0328335	II	GGAATGGGAGTTGGGAGAGCTGTCAGGTGCCAGGTGGGAACTGCCATGGGGTCGGGGTAT[CG]GATGGCTAGCCTGCCAACCCCGCCTGGCCTTGATAGCAACCACCTCCCTCCAGGAACATT	37	10	5541726	F	CALML5	NM_017422	TSS200	chr10:5540785-5541515	S_Shore	8.43301e-06	0.00516735
MIR30D	cg16657434	9.76947e-06	0.0144822	0.0335224	0.00721866	0.355482	0.0821165	II	ATTAGAATGATAACCCTAATGATCAGTGACCATACATTTCATGGATGCCTGCTGCCCTGA[CG]TTATTGTTAAAAATGACTCCTTTTATTTAAAAAAGCGTTAATTTAGTTGACAATGAATAG	37	8	135817588	R	MIR30D	NR_029599	TSS1500			0.000275584	0.0275947
FYN;FYN;FYN	cg06009645	9.77313e-06	0.0144822	0.0285714	0.00615263	0.527286	0.0718549	II	CTATGTTAGTTTCTGGGTAAAATGCACCACCCTTTCTCCTGGTAAAACAGTAACATAGAA[CG]TAATAGGAAATGCCTCCTGCAGCTTGGGGAAATTTAGAGAAGACCGTTTCTGTAATATTC	37	6	112036099	R	FYN;FYN;FYN	NM_153047;NM_002037;NM_153048	Body;Body;Body			2.83635e-06	0.00292078
	cg14567085	9.78006e-06	0.0144822	-0.0148069	0.00318867	0.335139	0.0351603	II	CTCCCCCAGCCAGAGCCTGGCTCCTGGGGAGGGTGCCCGGCCCAGCCATTGCCTCCCTCC[CG]TACCTCTGCACCGCAAGGCTCTGCAAGGAGAGAAGACGCAGCTCTGCTCACTGGGTGGAG	37	9	133411807	F				chr9:133412890-133413096	N_Shore	0.0163777	0.184433
LRRN2;LRRN2	cg23643450	9.79528e-06	0.0144822	-0.0239578	0.00515975	0.417587	0.0601591	II	TGGGCTGGGTGGATGAGGCAGAGGTCGTGGCTCCTGGGCCGGGAGCCTGGGGCTGGGCCT[CG]GGATCCAGAGGCAGTGACTTGATGACTCATGTTCACACTGCACCTCTGACCCCAAGGCTT	37	1	204592576	F	LRRN2;LRRN2	NM_006338;NM_201630	5'UTR;5'UTR			≥0,05	≥0,05
LOC101929427;LOC101929427;KIRREL3;KIRREL3;KIRREL3	cg00598018	9.80385e-06	0.0144822	-0.0369444	0.00795704	0.187925	0.0585075	II	GACAACGTGACTTTCTCTTATTTTTTGTTCCTGACACTGTTTGCACTGACTAAGATATCA[CG]ATGATGAAACACTGTTGAATCTAAAAGGTGGGTGGGGCTGAAGGAGGGGTGGGAGGAGGC	37	11	126525828	R	LOC101929427;LOC101929427;KIRREL3;KIRREL3;KIRREL3	NR_120533;NR_120532;NM_032531;NM_001301097;NM_001161707	TSS200;Body;Body;Body;Body			0.0338335	0.256392
LDHC;LDHC	cg21471707	9.85533e-06	0.0144862	-0.0303519	0.00653899	0.505226	0.071551	II	TGCACACTCTTTGGGCCAGTCTAGAATTCTTCCCATCAGCATTTCGGTGATCTGGACCGC[CG]CCACCCACACTGCGCTCCAGGGCAGAAAAGACGCCCCATGCCCGCGCCTGGGCCGGCGGG	37	11	18433748	R	LDHC;LDHC	NM_017448;NM_002301	TSS200;TSS200			4.43509e-07	0.00114106
LRRN2;LRRN2	cg11529755	9.86427e-06	0.0144862	-0.0235928	0.00508305	0.612335	0.0618983	II	CTGAGAGCAGTAGGAAGTGAAAGAGAAGCAAAGCCCAGATGGACGGCTCTGATTTTTATG[CG]GAGTCACTCTATGACTCAGCAGGAAGGAGCAGTATCAAGAACAAAGACCAGAGCTGTCCA	37	1	204616827	F	LRRN2;LRRN2	NM_006338;NM_201630	5'UTR;5'UTR			0.00427053	0.100211
CORO2B;CORO2B;CORO2B	cg03714754	9.87572e-06	0.0144862	-0.0199983	0.0043089	0.519066	0.0539336	II	TATTGTTGAAGGCTATGCTTTTTATAGCTTCTGCCGCAGCTAGGGAGGGCGGCTGGCAGG[CG]GCAGGGAAGGGCGCTATCGGTTTCCAAGCCTCGTGCTCCCAGCCCTTCTCCTGGGGCCAG	37	15	68993073	R	CORO2B;CORO2B;CORO2B	NM_006091;NM_001190457;NM_001190456	Body;Body;Body			0.0188626	0.196764
	cg25102726	9.87749e-06	0.0144862	-0.0214269	0.00461674	0.64636	0.0519606	II	TAAATGGCCAAACGGGAGAGTTCATTCCCTCACTGCCCCCGGCCTGAGGCCTCCCTCTAG[CG]CTTTGGCAGAGCCTCACAGGGAGCAACTGGCAAAGCAGGAATGTGGTCTGCAGAGCCCCA	37	5	6143809	F						0.00242593	0.0773591
KCNAB1;KCNAB1;KCNAB1;KCNAB1;KCNAB1	cg15181417	9.93864e-06	0.0145497	-0.0300076	0.00646771	0.480645	0.0788545	II	CATTCCCTAAGCAGGCACTGTGCCAGGCACTGTTCCGGGTGTTGAGGATAAGGGAGTGAA[CG]AAATAGCCTTGGCCTTTGAAAAGCTTATATTGTAGAAGAGGAGAAAAAGAAACAAGTAAA	37	3	156025753	F	KCNAB1;KCNAB1;KCNAB1;KCNAB1;KCNAB1	NM_001308217;NM_172160;NM_003471;NM_172159;NM_001308222	Body;Body;Body;Body;Body			≥0,05	≥0,05
ITPR1;ITPR1;ITPR1	cg26572459	9.96043e-06	0.0145556	-0.035748	0.00770588	0.685085	0.0857299	II	AGGGAATGACATGTCCTTTGGTGGCCAGATTTGAGAGGTGTCAAAGTAAAAGGAGAAGGA[CG]ATTCACTACAACCACAGCCAGACTGGAGCTTCCACACCCAGGTGACTCATCTGAACGACT	37	3	4866695	F	ITPR1;ITPR1;ITPR1	NM_001099952;NM_001168272;NM_002222	Body;Body;Body			0.00019856	0.0237787
	cg09995104	1.00323e-05	0.0146342	-0.02303	0.0049663	0.537887	0.062282	II	CCATCTAATCCTACTCCATGTTGCCTAATCATTTTCCTGATGAGGCAACATGAGAGGTGA[CG]TCACTTAGGAGAGTGAGTAAGGGACACACTAAAAATAACTAAAGTTACTCATCAGATCAT	37	21	18823803	F						0.00545577	0.112262
	cg11879591	1.005e-05	0.0146342	-0.0216373	0.0046664	0.329659	0.0482269	II	TTGGCACATTGGATGTTTCCTCAGGCTCAGCACAACCAGCTCCACCTGCCCAACATCACA[CG]AAGAGAGTCAACACTGCAGGACCTGACACAGGCAGGGGCCAGCCACCCTGGTGTTGGCAA	37	1	230020671	F						0.00234955	0.0762637
	cg10580269	1.00944e-05	0.0146498	-0.0291303	0.00628387	0.215016	0.0481255	II	AGAGAACACAGTGGCACAGCAACTGCTGGCTGGATTCCACGGGCTCTGGGCCAGAAGATG[CG]TGTACACGAACGCCCTGTAAACTTCCACATTCCACCACTTCCTTTCCAGATAGCAGCAGT	37	2	69056515	R						0.0185121	0.19513
HADH;HADH	cg03723178	1.00967e-05	0.0146498	0.0267723	0.00577528	0.902544	0.0247448	II	TCAGGTGATTAAGGAGGATCCTTTTCTTCCTCCCTTTTTATATGGAGCAGGATCCCAGCC[CG]TTTGTAAAAAAATAGAAGGACACAGAAGGGAAAACTTGAAAATGAAAACTGAAAAACAAG	37	4	108924784	R	HADH;HADH	NM_001184705;NM_005327	Body;Body			0.00833368	0.13557
	cg09496906	1.01258e-05	0.0146661	-0.0172557	0.00372295	0.728857	0.0363816	II	AAGAGAAGATGGCTTCAAAGGCCACAAACAATCTCCACGGCAGGACAGAGTGCTGGCTGC[CG]CTGCTTGGGAGCCAGGCCTGCACCCCATAGAGTCAGCTCTGGTTTAGAGCCAGCCCTTCC	37	8	61573374	R						2.79735e-05	0.00926287
PPM1E;PPM1E	cg06670676	1.01571e-05	0.0146666	0.0309672	0.00668233	0.566988	0.07796	II	ACTTTGCAAGGAAATGTGAAACTAAAATCTTAGATCATGGGGTGAGGCAAAGTGGTCAGC[CG]CACAGGGCATTTGAGCATCTGATGTGGTTCAAGTTTGGTAAACTAGTTTAGAGATGCTGT	37	17	57046254	F	PPM1E;PPM1E	NR_048561;NM_014906	Body;Body			0.000428629	0.0341452
	cg00955497	1.01706e-05	0.0146666	0.0177103	0.00382194	0.0350018	0.00666517	II	AGCAGCTGGGTTCGGCGTTCCAAGCCTCTCCTCTTTGCTTTGCCTGCCACCAGATCTGAG[CG]CCAGGCTGGCCAGCACCCAGAGAGCCCAGAGCCGCAGGAAAAAATGTGAAAAGTACCAGG	37	15	89148699	F				chr15:89147660-89149198	Island	2.40366e-05	0.00863978
	cg25856265	1.018e-05	0.0146666	-0.0374285	0.00807758	0.328873	0.0880335	II	GTTCTGGCATATTCTGGGGCAGAGCAAACTCCCCCGCTGTTCTGATGCAGCCCATCTTGG[CG]CCCTGGAGCCTGTCCATGGCTAAAAGCCAAACCACGTCAACGTTGAGATATTTTCCACCA	37	17	64901554	F						0.000614847	0.0406447
CSDC2	cg18174542	1.02233e-05	0.0146919	-0.0285221	0.00615686	0.505794	0.0735653	II	ACCGTGGCCCGACCATAAAAGCCACTTTCCAAAAAAAGAAGCTTTAAGGCCCCCGAGAGA[CG]CAGCTGAGCCTCTCACCTGGCAGTGCCTGACTCAGGAGGTGATGTCTGGGCCATGAGCCA	37	22	41956861	F	CSDC2	NM_014460	TSS200			0.00140347	0.0603202
PUM1;PUM1	cg00637015	1.0243e-05	0.0146919	0.0195535	0.00422132	0.710878	0.0402937	II	CCCTGTTTAAAAAATAGCTTCAGCTTCACTAATCGTCATCAACTAATAATAACGGGCAAC[CG]TTGTGGGCACCAGACTACACTAGATGCTACTCAGAAGAGGATAGTGTTGTGCCCTTTCAC	37	1	31468126	R	PUM1;PUM1	NM_001020658;NM_014676	Body;Body			0.000441802	0.0346297
AKR1B15	cg16588864	1.02585e-05	0.0146919	-0.0189045	0.00408153	0.262921	0.039355	II	TTTAATATTAAGTACTAATAATTCACTTTATTCAGCAGGCTCTTTAACGGGGGATCCAAA[CG]TAAAACGAGAGAGCACGCGTGTTTAAATCGAATTAATTACCATACGAAAGTTCAACCAGA	37	7	134232727	R	AKR1B15	NM_001080538	TSS1500			0.00159677	0.0641116
	cg06708741	1.02695e-05	0.0146919	-0.0323804	0.00699142	0.833228	0.0500113	II	CATTCCTTTTTCTGGATTTCAGTTGAGTATGCGACTTAGACTTATTTTGAAACCAAATCA[CG]GGAACAGAGTCACCTTCATTAGACTCATGATATTTGTGCTCTTGTTGGCTGGTTTAGCAT	37	13	97774754	F						6.38247e-06	0.00444713
	cg25520910	1.03179e-05	0.0147352	-0.0313124	0.00676252	0.298007	0.0645064	II	TATGTTTACATTCCTGGCCCCAGAGTCTTCATTGCTAGTCTCTGGCAGACCTTGGGTAGA[CG]TCCTTTTCAGATGCCTTTGCCAAGACCTCCTTATGCGGGGAGGAGGGAGACCTTGATGAT	37	2	114576197	R						0.000564803	0.0390283
	cg13100962	1.03489e-05	0.0147442	-0.0306003	0.00660978	0.261319	0.0604685	II	TCCTGACTCCAGAGCCCAGATGCTGGAATGCCTCTCATGTGAGGGAGTGGTCTATGGAAA[CG]GCCTGGCAGACCCGCGTTTGTTTAATTGAGACAGAATGGAGGGTGAAGAGCTCGAATTAG	37	11	33921158	R						0.00035153	0.0311067
SLC30A8;SLC30A8;SLC30A8;SLC30A8;SLC30A8	cg04868325	1.03603e-05	0.0147442	0.02936	0.00634227	0.406492	0.0814007	II	TGATTCCTAGGAGTTGAGGAGTGTGAGGTCTCCCAGGAGCAACTCAGAGGCTTCCTTCCT[CG]GAGCTGGAACTGGCATGCCTGATAGGGTTTCCTTGGGTGAATCCTTGATCCTTAGTAGAG	37	8	118146765	R	SLC30A8;SLC30A8;SLC30A8;SLC30A8;SLC30A8	NM_173851;NM_001172814;NM_001172811;NM_001172815;NM_001172813	TSS1500;TSS1500;5'UTR;5'UTR;5'UTR			6.76665e-06	0.00458745
TXNRD3IT1	cg22595719	1.04259e-05	0.0147899	0.0331613	0.00716583	0.564502	0.0810994	II	GGGGTGCAGGCAATGAGCTGACCCACCAAGATGGGAAGCAAGATGTGCAGTCGTTTTCCA[CG]GTAACGGTGCATTCTAGGCTGTCCATTTGTCAATGTTCCTTCATCAGATTATCCTTCACT	37	3	126328018	F	TXNRD3IT1	NM_001039783	TSS1500			6.38131e-05	0.0136662
MYT1L	cg22350910	1.04414e-05	0.0147899	0.0278501	0.00601862	0.528471	0.0767513	II	TAACTAGCCATATTGAAATCGGGATGCGGTGCTGAAGGCTTTCTCTCCTCCCTCTGCCTC[CG]CGCTCTCGCTCTGATGTGCTGCATTGATGCAATAGCAGCTCGCCTCAGGCTTCCACCTTG	37	2	2335761	F	MYT1L	NM_015025	TSS1500			0.000221221	0.0248952
CASZ1;CASZ1	cg04305764	1.04552e-05	0.0147899	-0.0228421	0.0049367	0.279497	0.0479616	II	GCGTCCCCGGCCCTGGGCCCCAGGAGCGCCGGCCTGGGACACGCAGTGGGGTTTCCTCGG[CG]TTGCTTTGGTTTTGCCCTTAAAACGGGTCCAAGTGTCCTCCCAGAGCCTCCCCGGTCTTC	37	1	10755341	F	CASZ1;CASZ1	NM_001079843;NM_017766	5'UTR;5'UTR	chr1:10755226-10755521	Island	0.00906738	0.140902
ZNF219;ZNF219;ZNF219	cg16022304	1.04665e-05	0.0147899	-0.0263818	0.00570203	0.853584	0.0382703	II	TATATTGCCCCTGGACAATAATCACAGAGTTTTCTATAGTCAGGCCTTAAACACCATCCT[CG]AGACTTGGCCAGACAGCAGCACTGACCTACTTTCCACCCCCACTGGGAATCAGGGGTTAT	37	14	21564730	R	ZNF219;ZNF219;ZNF219	NM_001102454;NM_016423;NM_001101672	5'UTR;5'UTR;5'UTR	chr14:21566540-21566822	N_Shore	1.7407e-06	0.00229349
DISC1;DISC1;DISC1;DISC1;DISC1;DISC1;DISC1;TSNAX-DISC1	cg08357961	1.05062e-05	0.0147899	0.01723	0.00372476	0.805082	0.0282878	II	TACTGTGTTTGGAGGTAACATCATCCCCTTCTTTGGTTTGTGGGTAGGGAATACCAGATA[CG]AGGGAGAGCATCCCTAAGGCCTTCACCTGACACCAGTCCTGCCTGTATGTCCTGCAGTTC	37	1	232126673	F	DISC1;DISC1;DISC1;DISC1;DISC1;DISC1;DISC1;TSNAX-DISC1	NM_001164541;NM_001164538;NM_018662;NM_001164540;NM_001012957;NM_001164537;NM_001164547;NR_028393	Body;Body;Body;Body;Body;Body;3'UTR;Body			4.62409e-08	0.000306399
ARHGAP17;ARHGAP17	cg10129292	1.05232e-05	0.0147899	0.0385381	0.00833187	0.649581	0.08492	II	GAGAATTCATCATGAAAAAGTAATTTAGAGGTGAGCAGCTATAATCATTAAAATGGTGAC[CG]ACCATGTCAAACAGAAGGTTGGGGAATTGTAGATACAATCCAGCTCAAGCCAGCTCAAGG	37	16	25017374	F	ARHGAP17;ARHGAP17	NM_018054;NM_001006634	Body;Body			0.00261167	0.0801014
PDE7B	cg03984009	1.06002e-05	0.0147899	-0.0199922	0.00432398	0.603428	0.0532437	II	TTTTGCTTTTGTTTTTATACACCTCACCACAAGGTATTTTAAATTCTTTAAATGTATTCC[CG]AATATAGAAAATGTTTCTTGGGCTCTCCTGAGAGTGGGGTGCCCAGGCTGACCACAGGCA	37	6	136172553	F	PDE7B	NM_018945	TSS1500			0.00149749	0.0621883
LOC100507534;LOC101927132	cg26252343	1.06123e-05	0.0147899	-0.0222278	0.0048078	0.764669	0.0451012	II	GGAAAGCTCTTAGAACCTCTAGTTTGCTTCCTTCAGTGCCTTTCTTCTATTTCATATTTG[CG]TGAGAATGTGCCTGGCCTCTTCCACCCGAGGAACCTGAGAGGCTCCTGTGAGCTAGGGCA	37	16	47921516	R	LOC100507534;LOC101927132	NR_110649;NR_110650	TSS1500;Body			2.97303e-05	0.00953115
GRHL2	cg11105718	1.06133e-05	0.0147899	-0.0244427	0.00528689	0.247804	0.0501735	II	GAACTTGGTTTCAAAGCCTTCTGCAGCCCAGGGCTTTCTCAGGGTTCCAGAGATGAGGCA[CG]ATCCCCACCAGGAGTCACTTGGGGGAGTTTTCAGATTCATGAGTATTATTTCTACTTGTG	37	8	102586527	F	GRHL2	NM_024915	Body			0.00103152	0.0522632
MEG3;MEG3;MEG3	cg24183098	1.06202e-05	0.0147899	0.0258029	0.0055813	0.562006	0.0645025	II	AGGATGCATTTGGTAGTGTTGATTTTTGTAATTTAAAGAAGCTGAAAGGGAGAGAGGACC[CG]TGAGGACTGAACTCTCTGTCCCATGGGGTAGGGCTTACATTTACATTAAAGAAACAGAAA	37	14	101296297	F	MEG3;MEG3;MEG3	NR_003531;NR_003530;NR_002766	Body;Body;Body	chr14:101293427-101294433	S_Shore	0.000474512	0.0358333
	cg13105766	1.06318e-05	0.0147899	-0.0247405	0.00535181	0.434951	0.0594237	II	GGGGAGAGATAGCAGAGGTCAGAGGTTCTCCCTAAACCAGCAGAGATGAATCCAAAGCCC[CG]GGTGGAGGCCCGGTGGCAATGAGGTATCAGAGGAGCCAGGAAAGTCTGGCCAGGAGGAGT	37	4	3881390	R				chr4:3878078-3878281	S_Shelf	7.17312e-06	0.00474337
	cg17429887	1.06349e-05	0.0147899	-0.0332582	0.00719445	0.794559	0.0620462	II	TCTTTAATCAGAGCAGCAGCCTTCCGAACAAGAGTTTGTTCACCTTGGAACTGCCATTTA[CG]TGCTAAACAGCTCTTGTTACAGGAGAGCTGCTATCAGGCGCTGTAGAATTTAGCAGCTCT	37	4	72723478	F						0.000117649	0.0186858
GLS	cg15522719	1.06373e-05	0.0147899	0.0202774	0.00438649	0.0172752	0.00348094	II	CCATGAGTCTCCCCAACAGCTCGAATTCCCAGAGTGGAGGAGCCCACTGCTTCATAAATG[CG]AGAACCCAGAGCCCCTAGTACCCAACTAGGCTAGCCTCGGAGTTGGCACGGCGTGCAGAA	37	2	191745248	F	GLS	NM_014905	TSS1500	chr2:191745286-191746599	N_Shore	4.49763e-06	0.00369118
C21orf63	cg06069616	1.06521e-05	0.0147899	-0.0210629	0.00455675	0.477794	0.0593392	II	TGATGTTTAGCATTTAACACACTTTTCCCCAGACTGGAAGAAGAGGCCGAGATCCCAATT[CG]GTGACCCAGCCCTTGCTGGAGTACTAGGTGGTATCTAATGCCATCCACCCTTCCGGGATC	37	21	33783773	F	C21orf63	NM_058187	TSS1500	chr21:33783914-33785717	N_Shore	0.000961822	0.0505111
FAM179A	cg25553279	1.06814e-05	0.0147899	-0.0150017	0.00324595	0.562899	0.0389843	II	TGGTTTGGAGGAAGAGTCTCCTTTCTGGGCCTCTGCTACAGGGAGTTCAGGAGTTCCGTT[CG]CCTTGTCAGCTGTGACCTCTGGCTTGGGGCCAGCACCTGCCCCAGAGGGACCTTGTTCTC	37	2	29203014	R	FAM179A	NM_199280	TSS1500			0.00184857	0.0684529
MARCH11	cg24025651	1.06821e-05	0.0147899	0.0221976	0.00480296	0.866304	0.0267266	II	CTTTCTTCGATGTCTGTGGCTTTGTCATAATTTAACACATCCCAGTGCAAATTCACAGCT[CG]CCAGCGCTTAAACACTCTGTAAACTGCAGCTCCTTCATGAACAATGAGACCTAAAATTTG	37	5	16067851	R	MARCH11	NM_001102562	Body			0.0191923	0.198382
	cg10731648	1.0723e-05	0.0148022	-0.0210068	0.00454622	0.636887	0.0518751	II	AATGGCAAACCAGAGCTTGAATCCATCTCTGCACAACTACAAGATCATTCTCTTTCCCCA[CG]AAGGGGAGAGCTTTCCAGAAATAGTGTGGCATTGTGAAAACTAGTGTGGAGCAATTACTG	37	12	46745936	F						0.000867895	0.0479832
	cg15090227	1.07587e-05	0.0148022	-0.0179984	0.00389586	0.582369	0.0468539	II	ATAGTTTTACCACCATTATCTAAACAGTACCACCCCATCTGAATGTATTTCACAACTGGT[CG]TCTCCGTGCCATGCCTCTGCCTGGGTCTGCTTTCCATTACGTTACCCAACCATCTGCTCC	37	12	25982340	R						0.00463218	0.104082
	cg24741430	1.07608e-05	0.0148022	-0.022339	0.00483546	0.526135	0.061366	II	CAGGAGGCCTGGAGTGCGGGGCCAGCGATCAGAGCTGCACCAGGCCAGCCCGCATGGACA[CG]CCCGCTGCCCAGGCTGACGCAGCCTCCAGGAATGCAAACAAAGCTGGGCGGAGGGGCCTT	37	15	67095711	F						0.00711249	0.126353
TTLL4	cg23729005	1.07836e-05	0.0148022	-0.0278272	0.00602412	0.686276	0.0614582	II	AACTTCAGTCGGGGTATGGTACTTCCTTTCTCTTGTCTTTCCCTGAACATTCCAGCTGTG[CG]GTTTCAGAGTTGCATGTGATTCACTACTGATCAGTGCTCTGATTGTCATGAGTCACCACA	37	2	219596471	F	TTLL4	NM_014640	5'UTR			3.38491e-06	0.00321245
	cg08866469	1.07903e-05	0.0148022	0.0272201	0.00589289	0.872144	0.0291067	II	GGGGTTTCATCGTGTTAGCCAGGATGATCTCAATCTCCTGACCTCGTGATCTGCCTGCCT[CG]GCCTCCCAAAGATTATATAGCAGTTTGGTTACATAGCCAGAGCCAAACAATACTGACCCA	37	2	214088435	F						8.00704e-06	0.0050272
GPR180	cg08255182	1.07997e-05	0.0148022	0.0203212	0.00439954	0.575265	0.054412	II	TAAGCAGTGAGTTATAGAGAACAGGATTATGTAGTTAGAAAAGCTAAGAAAAATGGGAAA[CG]AAAAGAGTTAAGGTTGGACTTAATGGACATATGGTATGGGCATATATATGTATTTTTAAA	37	13	95273036	F	GPR180	NM_180989	Body			0.000126479	0.0193419
RC3H2;RC3H2	cg10751740	1.08279e-05	0.0148161	0.0359803	0.00779085	0.578436	0.0888165	II	GACAGGACAGAAATTCTGTCCATTGAGCTGCCTGCACAGGCATTGTGGAAGCTGGATGCT[CG]GGTTAGCAGTCTAGCAGATCATTATTTTGCTGTGTAGTGTTTTGTAAGCTAGAAATGGAC	37	9	125659806	F	RC3H2;RC3H2	NM_001100588;NM_018835	5'UTR;5'UTR			0.000805565	0.0463092
TGFA;TGFA;TGFA;TGFA	cg24804622	1.08777e-05	0.0148593	-0.020482	0.00443608	0.40544	0.0539834	II	AGGCCAGGGAGGGAGCTCTTGAGGAGCCACACAGCAGCAGGCCCGCTCCCTTCCCACACA[CG]ATCCACACACCCACGGCAGCTGCACTCACCACTCAGCGGGGACGTGCTGTTCTCCAAGGC	37	2	70741960	F	TGFA;TGFA;TGFA;TGFA	NM_001308159;NM_001308158;NM_003236;NM_001099691	Body;Body;Body;Body			0.00127794	0.0577181
JUB;JUB	cg22935317	1.09379e-05	0.014907	-0.0178116	0.00385887	0.397318	0.0495696	II	CCTCCTGAGCTAACAGTGGCAGGCATTCCTGGAGCGTGATGTCATCAGCTTGGCATGGCC[CG]GTGGCCTGCACTCCAGTGAGGTGGCTGAACTCTGACCAGCCAAGAGAAAACCCCCCTCTC	37	14	23447078	R	JUB;JUB	NM_032876;NM_198086	Body;TSS1500	chr14:23449886-23452174	N_Shelf	0.00121371	0.0564383
	cg23460843	1.09495e-05	0.014907	-0.0277074	0.00600314	0.255845	0.0508535	I	AGCGGGGTGGGCGTGGTCTGGTCGACCCGGTGGTGCCGCCCCACAGCGCCCCCTCGCGTG[CG]CCAGCCAGCTCGGCCTCAGCTCCCCGCGCTCCTGCTCCTGCCTAAGGAGAGCTGCTGGCC	37	2	127644075	F				chr2:127643800-127644104	Island	0.000221225	0.0248952
TCERG1L	cg27607438	1.10149e-05	0.014907	0.0190102	0.0041201	0.398345	0.0477764	II	GAGCCGTGTGATGCCCAGTGAGCTGCAAGGCTTACAGTCACCAGGGGACGAGCCAGGACC[CG]GGTGCCTTAAAGAGAAACTGCTTGTCCCTGGTGCCAGTGTGTTAAGTACCTAATCAGAAG	37	10	133058988	F	TCERG1L	NM_174937	Body	chr10:133058338-133058609	S_Shore	0.000105914	0.0177372
TCP11L2;TCP11L2	cg18257193	1.10192e-05	0.014907	0.0326265	0.00707132	0.49453	0.0824891	II	AGGAGTGTGGCGTAATTAGTTCATGCAGCTGTACTCACTGAGCTCCTGCTCTAGCCCTAG[CG]GTGTTCTAAGCTCTAGCTGGCTCATTAGATGCAGTGAGTGTAGCAATCAGGGAAGGTTAC	37	12	106699438	F	TCP11L2;TCP11L2	NM_152772;NM_001286262	5'UTR;5'UTR	chr12:106696232-106697199	S_Shelf	6.90485e-06	0.00464255
FAM107B;FAM107B;FAM107B;FAM107B;FAM107B;FAM107B;FAM107B;FAM107B;FAM107B;FAM107B	cg10621849	1.1025e-05	0.014907	-0.0297804	0.00645467	0.68376	0.0717198	II	TGCTGGGCTAGCTTTCAAAGCCCTCAAACATTCCTGTCTTCAAGAGCTGACTAATAATTC[CG]TAATATTTATGACCTGGCCCAACTGGCCAAACAAACTAATACTTTCAAAAGAAGAGACTA	37	10	14588033	R	FAM107B;FAM107B;FAM107B;FAM107B;FAM107B;FAM107B;FAM107B;FAM107B;FAM107B;FAM107B	NM_001282701;NM_001282698;NM_001282702;NM_001282699;NM_001282703;NM_001282700;NM_001282697;NM_001282696;NM_031453;NM_001282695	5'UTR;5'UTR;5'UTR;5'UTR;5'UTR;5'UTR;5'UTR;5'UTR;Body;5'UTR			0.00193419	0.0698647
ARID3A	cg24820855	1.10377e-05	0.014907	0.0317253	0.00687662	0.859051	0.038604	II	AGAGGGGTTCAGGGGGAGCAGCCAGGTGTGTACAGATGGCTGTAGCCATGTGGAGGCGCG[CG]TGGGGACCGGCAGGCAGGCAGGGAGTTGGGCTTTCTTCTGGGAGCAGTAGGGAGCCACGG	37	19	950564	R	ARID3A	NM_005224	Body	chr19:950020-950370	S_Shore	≥0,05	≥0,05
	cg08747676	1.10585e-05	0.014907	0.0108188	0.00234528	0.366772	0.0253027	I	AAATAGCCCTGGCCAGGCATGACCGCGGCATTGCCGTGGCGACGGGGGAGCGGCTGCTGC[CG]GGTGCCCTGGGGCCCACCCCCCACAGACACCCAGCAGCGTCCCAGGCGGGCCCCGGGAGG	37	16	1148056	F				chr16:1142315-1144087	S_Shelf	0.000388166	0.0326309
	cg05791850	1.10725e-05	0.014907	-0.0276379	0.00599169	0.560338	0.0712682	II	ACAAGGACAAAAATTAGAGATACTGTCAGTTGTTAATCAAGCTTGGCAATTTGGGGCCAA[CG]GCTACAGGAGTTATTGTTTGGCTTCCTGGACCAGTTTCTAGAAACAGCGGTCAGACTTCC	37	12	98765303	F						0.0150289	0.177311
	cg03554925	1.10955e-05	0.014907	-0.0233218	0.00505655	0.442904	0.0607417	II	GCTGGGGGACTCCCTCAGATACAAGCTGTCTCCTCCACTGGAAGGTGAATGCCGTGAGCG[CG]GGGCCCTGGTTCAGCACCAGAGACAGCGCTGGCACCTCAAGAGACTCAGTGACATTTGCT	37	12	132102981	F						0.0233338	0.216903
	cg10582407	1.10967e-05	0.014907	-0.0291681	0.00632417	0.687972	0.0681922	II	GAATATTTTTTAAAAACACTTGAAAATTTTTGGCAGTCAGCAGGAATAGATAGGGAGTAG[CG]AAAATGATGAGTACATTCCTGTCTGTCCCTATGCTGTGGTTTGGAGGTTAGCTATTTGAG	37	7	79135972	F						0.000142298	0.0204816
SMYD3;SMYD3	cg11798871	1.11338e-05	0.014907	0.0348831	0.00756464	0.617089	0.0834705	II	AGATTTTTCTCATTTAATTGCATGTAATTTCATTCTAAAGAGCAGACAAACAATTTCATT[CG]ATTAGATATACTTCCTCAATAAAGGCTTTTGAATGAAAGCAAATTTCATTTTGCTGATCA	37	1	246315928	R	SMYD3;SMYD3	NM_022743;NM_001167740	Body;Body			0.0012044	0.0562393
PPP3R1	cg16179607	1.11571e-05	0.014907	0.0294729	0.00639213	0.547115	0.0755668	II	TTTCTATCATGCTTTGTGTGTACTATTCATATGACACTCATCACATGCTAACTTACTTCA[CG]GTTACTGCCATTTGTCTTACATTCTCTACTTAAATGAAGGTAGGAAACCTGCCTTAATCA	37	2	68476020	R	PPP3R1	NM_000945	Body	chr2:68479061-68480040	N_Shelf	1.97874e-06	0.0024341
HS2ST1;HS2ST1	cg01003793	1.11585e-05	0.014907	0.0601639	0.0130485	0.900158	0.067379	II	CCATTTTTGCAGATGCAGGAACAGGCTTAGAGAGGTTATATAACTTGCCCAAGACCACAT[CG]CATTTAAGTGGCAGAGCCAGGATTGCAACCCAGGTATGTATGATTCCAAATCAAGTGCTC	37	1	87383293	F	HS2ST1;HS2ST1	NM_001134492;NM_012262	Body;Body	chr1:87380162-87381214	S_Shelf	2.02246e-07	0.000723132
CLEC16A;CLEC16A;CLEC16A;CLEC16A	cg25496760	1.11906e-05	0.014907	-0.0161575	0.00350484	0.808866	0.0258512	II	GCATTTCAGTTGGTAACCTTTAATTTCCTTTTCTCTCATTTCTCTCAGGTATCTGTACCA[CG]TTTTGACCAAAAACACCACAGTCACAGAACAGAACCGGAACCTGCTAGTGGAGACCATCC	37	16	11051651	R	CLEC16A;CLEC16A;CLEC16A;CLEC16A	NM_001243403;NM_015226;NM_001243403;NM_015226	ExonBnd;ExonBnd;Body;Body			0.00457819	0.103514
IGFBP7	cg15696506	1.12054e-05	0.014907	-0.020055	0.00435057	0.637942	0.0474977	II	TTATTAGTCACATCCTTCTTGGTGTGTGGTGTGACCCTTCTATCAGGGCAGGGGGAATGT[CG]GGCCTTGTGCAGAAATCATTTGGTGCGGGAAACATCAACCACCACCCAGAGATTTTCATG	37	4	57947735	F	IGFBP7	NM_001553	Body			1.24515e-05	0.00625861
SH2B2	cg22103219	1.12203e-05	0.014907	-0.0210443	0.0045655	0.402119	0.0552163	II	AGTCACAGCAAGTTCAAGGGTTAAGTTAAGACCAGAAGCCATGCCTACTTTGCCTTCTGC[CG]GGGTGGTGGAGTGAGCTCAGATATTCTGGGAGGGGAGAGTTGGGGAATTCCAGCCACATC	37	7	101934892	R	SH2B2	NM_020979	Body	chr7:101936317-101936548	N_Shore	0.000277229	0.0276373
	cg24231804	1.1281e-05	0.014907	-0.0292561	0.00634889	0.267399	0.0587505	II	AAACAAAACCACCCACAAATAGCTTGAGGCAGAAAAAAGATTGTACCATATCATGGCAAT[CG]TGGACAGTTTGGCAGCTGAGGGAAAGATGACTCATTCCCAGGCTCCGCTTGCATAATCCT	37	15	67316861	F						0.00153629	0.0629564
KIAA1671	cg24553344	1.12943e-05	0.014907	-0.0365254	0.00792691	0.247055	0.0691395	II	GTGATGGGCCTGGTGCAGAGCCAAGGAGCTTGAACTTTATCCAACTGGCACCACGAGGGA[CG]TCAGCCTGGGAGCTTCCAGCTCACCTGGAATTTTTGCCCTTCAGAGCCTTGCAAAGGCTT	37	22	25544625	R	KIAA1671	NM_001145206	Body			≥0,05	≥0,05
DCBLD1	cg02575483	1.13415e-05	0.014907	0.0288347	0.00625927	0.489472	0.0743129	II	TTTCATTCCACCTGCTGACATAACAGTGGAGGAATCATTTTGTTGCATAAGACTCTGTCA[CG]TCAGAGGCTGAAGTGACAGCAACTAAGGGAAGCAAATCTTCCCAAAGCAGGATGTGGAGA	37	6	117826706	F	DCBLD1	NM_173674	Body			4.67406e-06	0.00376779
NUAK1	cg19160660	1.13719e-05	0.014907	-0.0224367	0.00487113	0.583533	0.0568721	II	ATTGTCATATTGTTTAAGGGTTGTTAAGGAAAAAAAAAAAAAAAAAAAGAAAATCTCTAA[CG]CAGCTCCTGCAAAAGTATCTGCTTCAGGAAGTTGAAGGATACACTGAGCCAGTGCACAGA	37	12	106503365	F	NUAK1	NM_014840	Body			0.0251716	0.224322
TTC7A;TTC7A;TTC7A;TTC7A	cg00824638	1.13756e-05	0.014907	-0.0241303	0.00523891	0.543062	0.0668692	II	TGTTCCTGGCCAACCAGGCTTTACTTGACTTGGAATAAATGGCTTCCTGGCTTCTCCCCA[CG]CAGGCTGTTTCTGGGCCAGGGTTTGTTTGAGGCCCTGTTTGGATATTGTTAAAAGTGGGC	37	2	47216400	R	TTC7A;TTC7A;TTC7A;TTC7A	NM_001288953;NM_001288955;NM_001288951;NM_020458	Body;5'UTR;Body;Body			0.00798598	0.13312
MTOR	cg12750884	1.13764e-05	0.014907	0.0311076	0.00675377	0.67887	0.0708913	II	AGGTGAAATCATAACAGAGGTGCTTACTTATGGGCGAAGTCCTTTGGGGGCAGGGCCGCT[CG]GATGATGTCCAGCACGCGAGGCAAATAGACCTTAAACTCAGACCTCACAGCCACAGAAAG	37	1	11303204	F	MTOR	NM_004958	Body			0.0214777	0.208903
	cg07874011	1.13792e-05	0.014907	-0.239115	0.051915	0.636177	0.329887	II	GCCGAGGCGTAGCTGCTGGAATCATCGCCCATTTTTCTAATTTGCAGCCTAGGAGCTGAT[CG]TGCAACCCTGTTAGGGAGCTAATATAGGATGAAGATGGGACAAGTTGGTGTCGAGAGTAA	37	7	3134592	R						0.00363176	0.0930335
	cg00901490	1.13946e-05	0.014907	-0.0285199	0.00619248	0.690185	0.0657851	II	TAGTGACAACATAAGAAAAATAATAACCTCTCTGGCTGTTAGGATTCTCAGTTCTAGCTG[CG]AGCAAGGAGCAAAGGCACCCACAGACTTGCCAAACCTATGTCAGGAATGACGAATAGAAG	37	10	33422941	F						0.000181998	0.0228328
EYS;EYS	cg22197631	1.13998e-05	0.014907	-0.021989	0.00477457	0.567686	0.0546156	II	ATCTTAAGTAGCTAAAACCAGCAAATGTTGTGGTATCACTGTCTGTCATGCTTTTAAAAA[CG]GATTCCTCTCAGTTTTTTGGCTCTTACTGCATTCCTTTATTTTGGAACTGTGGAAATGAC	37	6	64810974	R	EYS;EYS	NM_001292009;NM_001142800	Body;Body			9.54833e-05	0.016761
	cg11474701	1.14202e-05	0.014907	0.034557	0.00750424	0.558921	0.0894331	II	ATGATGTTTGAAGAAATGAGACAGAATAAATAAATCATACTCATATTCATGCCACCCTGG[CG]GTGGGGTGGGCACAGGAAAGCTTGTCATTTCCTTGTCTCAAAGTCATTATGCGGAAGCCA	37	11	121193898	R						0.000722351	0.0439294
CAB39L	cg02210115	1.14246e-05	0.014907	0.0316346	0.00686976	0.66222	0.0720113	II	TATGTAACGGAGTATCTAGTCATGAAGAAAACTGGCTCTGGAGCCTCCTACCTGACTTCA[CG]TACTGCCTCTGCAACTTACAAGGTGCCTGGACAAATTACTTAACCTCTCTGGGCCCCTAT	37	13	49990767	R	CAB39L	NM_001079670	5'UTR			0.00121072	0.0563989
	cg18833933	1.14305e-05	0.014907	-0.0223978	0.00486405	0.415284	0.0554992	II	GGGAAAGTCCGGTGTCTAACAGGTCACAGGTCACACCGTTCACAGCAGCGTTTTTCACGA[CG]GCCAGAGGGTGGACGAATGTGTTACATGACCCCTGCCCCGAATGTGATATGTACGCACAA	37	12	133185615	F				chr12:133186737-133187103	N_Shore	0.000193816	0.0235225
NFIA;NFIA;NFIA;NFIA	cg08037935	1.14418e-05	0.014907	-0.0334811	0.00727135	0.192587	0.0514202	II	GAACTTTTTCTATGGCGTCTGTGTTCAAACCCACTAGTTTCACAGTCCTGGGAGGGATAA[CG]CTCATTAATCTCCGCCTTCTTTTCTCCAGACCCCCGCCCCCCAAATCCGGTGAATCTTCT	37	1	61547340	R	NFIA;NFIA;NFIA;NFIA	NM_001145511;NM_005595;NM_001134673;NM_001145512	Body;TSS1500;TSS1500;TSS200	chr1:61548753-61549564	N_Shore	≥0,05	≥0,05
CUX1;CUX1;CUX1;CUX1;CUX1;CUX1;CUX1	cg15352067	1.14647e-05	0.0149131	-0.0320917	0.00697034	0.473746	0.0848688	II	CTCCCAAAGCTAACAGGGTGGAGTATCATAGCCAGGACAGGAAAATTCCCAGCAGGGAAA[CG]GCCTGTCTGTAATGCAGACACATTGGGTCATAGGTTTGCTTTCACAGAATAAGTGAAATG	37	7	101585536	F	CUX1;CUX1;CUX1;CUX1;CUX1;CUX1;CUX1	NM_001202543;NM_001202545;NM_001913;NM_001202544;NM_001202546;NM_181500;NM_181552	Body;Body;Body;Body;Body;Body;Body			0.0252828	0.224812
ITPR1;ITPR1;ITPR1	cg14090520	1.15134e-05	0.0149439	-0.0253764	0.00551304	0.449858	0.0702562	II	GCAAGTTACGTAAATGGGTGTTGTTTTTGGCAGGGAAGTCAGGAATGAGTCACTTCTGAG[CG]GTGTTTTCTAACCTCAGGTTTTATCCATGTGGGAAAGGAGTGAAGCCAGCAGTGGAGTCA	37	3	4783557	F	ITPR1;ITPR1;ITPR1	NM_001099952;NM_001168272;NM_002222	Body;Body;Body			0.00428936	0.100414
	cg26766403	1.1525e-05	0.0149439	-0.0194435	0.00422434	0.288424	0.0417723	II	GGTAGACAGCTGCATGACAGACAGGCCTGGTCACAGCAGGTTACGATGCACTGTGTCATC[CG]GCACACCAGGCAATTTCCTTTTTGAGTCACTTTTCAGCTAAGAATGAATCATGCTCCACC	37	8	49701487	R						0.000485599	0.0361798
SLC12A5;SLC12A5	cg00629625	1.15548e-05	0.0149588	-0.0338621	0.00735801	0.859583	0.0499768	II	CCCCTCTCCCTTCTCAGGTGATGGCAACCCCAAGGAAAGCAGTCCCTTCATCAACAGCAC[CG]ACACAGAGAAGGGAAAGGAGTATGATGGCAAGAACATGGCCTTGTTTGAGGTGGGCTGCT	37	20	44663630	F	SLC12A5;SLC12A5	NM_020708;NM_001134771	Body;Body	chr20:44660342-44660948	S_Shelf	2.65711e-10	1.44471e-05
	cg26624055	1.15988e-05	0.0149637	0.0183759	0.00399378	0.856131	0.0235612	II	ATAGTTCATTCTCTGTGCACCATCTCTCTACTTTTCCATACTGTGAGGTGTTGAGGGCGG[CG]TCTGAATTTTGCTAATCTGTAGATTCCCAAGACCCAATGCCAGCTCCTAAAGGTGTGCCA	37	12	9429370	R						0.000379077	0.0322753
PPIL4	cg10390838	1.16231e-05	0.0149637	0.0328289	0.00713578	0.569597	0.083827	II	TTGAAAAATTATTTGCCATCTGCCTGCCATTAAAAGTCTCACTATGGATGAAGCAGTTAC[CG]TATAACAGAAAGGGCACCAGATTAATGTAAGAGGTTCTTGACTGTAGTGGGAGGTCCTAG	37	6	149839888	R	PPIL4	NM_139126	Body			0.0017601	0.0669039
LPP;LPP;LPP	cg21779805	1.16465e-05	0.0149637	-0.0201943	0.00438997	0.633733	0.0516535	II	GGAGAGAAAGTTCAGAGGGTGAGGGCCTGCCAAAGCTGACCAGCAGCACACAGGCCAAAT[CG]TTCTTTCGTCATTGTCCTGGTCACTTCCCCACCCCTGTTCGCCACCCCCAAACACCTTTT	37	3	187982495	R	LPP;LPP;LPP	NM_001167672;NM_001167671;NM_005578	5'UTR;5'UTR;5'UTR			0.00161422	0.0643797
	cg26947034	1.16596e-05	0.0149637	-0.0166112	0.00361127	0.544757	0.0430748	II	GGTTTGGCATACGTTATTGCATTTAGTCCACAAAATAGATATCATCAATATTGTCATCCA[CG]CTACAAGGGAGGTTAAAGAATCCAATACACAATTGTTTAGAGCCTGGGCCACTCCAATTC	37	7	33935438	F						0.000111689	0.0181927
ZNF839;ZNF839;ZNF839;ZNF839;ZNF839;ZNF839	cg17897861	1.16675e-05	0.0149637	0.0245975	0.00534768	0.878933	0.0251688	II	CTTCTGTATTTTCCATATCAGTGCCTTGAGTTTAAACTTTTTTTTTGGTCTTTATCTTCA[CG]AAGGTTGAAAAAGATCATCTAGCAAAGCCTTTTTTCCCAGCTATATATAAGGAATTTGAA	37	14	102802021	R	ZNF839;ZNF839;ZNF839;ZNF839;ZNF839;ZNF839	NM_001267828;NM_001267827;NM_018335;NM_018335;NM_001267828;NM_001267827	ExonBnd;ExonBnd;ExonBnd;Body;Body;Body			5.09884e-06	0.00396424
	cg22781004	1.16686e-05	0.0149637	0.0229222	0.0049835	0.435648	0.0615091	II	AACAATTTAAAAATGAACAAAAAGTCCTACCCTGAAGAAGAAGAATGTCTTACCAGCAAA[CG]GTCTTGGGACAGCTGGTGTGAGAACTATATAAGAGAAATCAACAAATATTAATTGAACAC	37	21	38893713	F						5.14034e-07	0.0012065
BCL2	cg20593471	1.17186e-05	0.0150044	-0.0303892	0.00660841	0.640297	0.0766105	II	TAGAACACAGATTCCCCCTCCCACGTGCTGTTGATTTCCCTTTGCTACACAGGGAGGGAA[CG]ATGTCAGACATGAGCAGCCAGGGACTGCCCGCTCCGCACTCAAATCTGGAATGTGTCCAT	37	18	60829294	F	BCL2	NM_000633	Body			0.000617252	0.0407243
SHISA6;SHISA6;SHISA6	cg21351661	1.17944e-05	0.0150225	-0.0285888	0.00621908	0.48538	0.0728179	II	CAGCCAGCCCAGCCCTGGATGTGTACACAAGCCAGAAGCATGCAGGACGGAGACCTTGGG[CG]TGTGGTACAAAGGGCCTTGGGCCAGGATTCAAGAGACTCGGATTCTAGTGCCACTTTTTC	37	17	11415246	R	SHISA6;SHISA6;SHISA6	NM_207386;NM_001173462;NM_001173461	Body;Body;Body			0.00106093	0.0529281
	cg25035054	1.18232e-05	0.0150225	-0.0182906	0.00397939	0.770706	0.0339399	II	AGAATCCCACGGTTTGGCTTCCAGCAGTGAAAATGAGTGCCAGCTTCCCCTCTCAAAGCA[CG]CTGCCCCCCTGGATTCTAGTTTGTTAGCTAATCCCTTCCTCCTCTAGAACAGGAAAGAAG	37	1	65492167	R						9.65284e-05	0.0168673
B4GALT5	cg11243561	1.1842e-05	0.0150225	-0.02707	0.00588998	0.558281	0.0710933	II	AAATAAGGGTCACTTGAACACAAGCACTGTGACACCACGATGATGATGTGATAATCCAGA[CG]ACTACTAAATGTGTATACAGCGTGGGTATGCTGGACAAAGGAATGACTCACATCCCAGGC	37	20	48317237	F	B4GALT5	NM_004776	Body			0.000260387	0.0268826
PRICKLE2	cg17123610	1.18637e-05	0.0150225	-0.0217755	0.00473844	0.61917	0.0531243	II	CTATGTCACCTTTGAGTTTTTGTGCACCTCGAAATAAAGCACAAGTGACTCCTTTCCTCA[CG]TGCTTGGGTGGTGAGTCAGTCAGCTGCCCTTTAACCCCTTACCCCAATTCCAACTGCATG	37	3	64211690	R	PRICKLE2	NM_198859	TSS1500			0.011622	0.157373
ETV6	cg22357390	1.18889e-05	0.0150225	-0.0207946	0.00452552	0.794996	0.0355178	II	AAATTCTCAGACAAGCACAGGACCTCTGTATGACTGCACAGGTCACAGGTCGCACACTCA[CG]AAGCCAGCCCAGTGCTCAATACTGTATTTTAGAATAAGCAGGAATCAGTTTAGGGCTGCC	37	12	11871736	F	ETV6	NM_001987	Body			1.78964e-07	0.000671068
	cg16165575	1.19016e-05	0.0150225	-0.0277976	0.00604994	0.55568	0.0785386	II	CATGGCATGTGCTTTATCTTTCATAAACAAGCAGCTAAATTCTGGAACAGCAGGAGGATT[CG]AGCTTAAGGGGTCAGAGATCCACTCTGTTAAGCTAGACAACCGTGGCCTGCTGTTTTACT	37	1	68824389	F						0.000192219	0.0234324
LOC100188947	cg17568421	1.1912e-05	0.0150225	-0.0482311	0.0104976	0.424697	0.114342	II	AATACCCGGAAGGATTACATGATAGCTCAAGGACAGACAAGGTGTCCAGAAGGAACTGGC[CG]GAGGAGGTGACACTGAGACAGCCTGGAGATAAGGGGGTAGAAAAGGGAGAAGGGAGGAGG	37	10	93368793	R	LOC100188947	NR_024467	Body			≥0,05	≥0,05
NBAT1;CASC15	cg24275828	1.19315e-05	0.0150225	-0.0208024	0.0045281	0.495597	0.0565706	II	ATTCTACAAAGGCAGCTCTGTGTGTTGGATTATGTTTGGCCAGCTGTTGATGCATTCCTG[CG]GATGGGGCTGGGTGAGGATCTTATTACTGTACTTTCAAACTGTAGATCTGTGTGCAGGGA	37	6	22148507	F	NBAT1;CASC15	NR_034143;NR_015410	TSS1500;Body			0.0227848	0.214631
CSDC2	cg25447894	1.19429e-05	0.0150225	-0.0195855	0.00426345	0.589944	0.0482581	II	GCCGTGTGGCTCCCGTGGGAGCATGTCTGTGTCTGTGTCTGTGTCTGTGTCTGGGACCTG[CG]TCTGGCTCAGGAGGCAGAGAGCAGCAGATACCTGCCAAGCCGCAGCCTCCTGTCTGGGAA	37	22	41957443	R	CSDC2	NM_014460	5'UTR			0.00021094	0.0244337
CA10;CA10;CA10	cg26910093	1.1945e-05	0.0150225	-0.0228904	0.00498292	0.580534	0.0566951	II	ATAATAAACTGCCATCTGGGGGCAGGGAAGGGCACCACCTGGAGGCCAGGAATGGGAGGG[CG]ATTCCTTGCAGGACCTCAGGCTGATGGGTTTTCTCCACAATTAAGTGTGGTTAGTAGGGG	37	17	49812046	F	CA10;CA10;CA10	NM_020178;NM_001082534;NM_001082533	Body;Body;Body			0.0138261	0.170747
TRIO	cg11386978	1.19494e-05	0.0150225	0.044083	0.00959641	0.60793	0.102199	II	CAAGGGTTGGTAACTATTCGCAGATTTACCCTAACTCAGTTTTGCTGAGCGTTGTGACAG[CG]TCATTTCCTAAGAGGTTACTTACCCAACAGCCTGAACCATTCTGAAACAAAAGCAGAGGT	37	5	14326044	R	TRIO	NM_007118	Body			0.0105074	0.150446
SEPT9;SEPT9;SEPT9;SEPT9;SEPT9;SEPT9;SEPT9	cg20030711	1.19652e-05	0.0150225	-0.0182775	0.0039791	0.739337	0.0379206	II	TGATGGATGAGGTGTCTGGCTTCACAAACCCTGTGTGGGGGGGTTGTGGTGAGAGGAAAC[CG]CACACATCATTATTCAGTTACCATCGTGGGGAGACTGTCTGGACGCAGAGAGCAGGCTCT	37	17	75471308	F	SEPT9;SEPT9;SEPT9;SEPT9;SEPT9;SEPT9;SEPT9	NM_001113492;NM_001113495;NM_001113496;NM_001113493;NM_001113491;NM_006640;NM_001113494	Body;TSS200;5'UTR;Body;Body;Body;Body			3.56971e-08	0.000274311
	cg06839896	1.19815e-05	0.0150225	0.0270058	0.00587974	0.924865	0.0192868	II	GGGTCTGTTTTCTGGGTGAAGATGGGGGCATTTTTGAAAGCATTGGGAAGATACACTTGA[CG]TATCTATCCAGTCTCCAGAAATGCACGTTTAACGCTCAGAAGGAAATCTTGCAACAATTG	37	12	133342347	F				chr12:133340880-133341114	S_Shore	1.98868e-06	0.00243807
ARHGAP24	cg01418124	1.19902e-05	0.0150225	-0.0255337	0.00555946	0.170995	0.0354038	II	TTGAAAGGAACGAGCGATGCCAGATGCGGAGGAACCAGGCAGGGCGCATTCTGTCAGTGG[CG]CCAGGCGGTGTAGCTCCAGCTCTCAGATAACCCAGGCTTTGGGAGGGCGGGGCTCCTGCC	37	4	86396096	R	ARHGAP24	NM_001025616	TSS200			0.000375338	0.0320876
NFIA;NFIA;NFIA;NFIA	cg12079303	1.20111e-05	0.0150256	-0.027204	0.00592369	0.588952	0.0754378	II	CCTTCCAGAGGTGTCCCAGAAACTGGGACGGTAATGATAGCCTATGTCCAGTTCTGGGCA[CG]CGTTTGTGGATCAGAATATCTCCCTTCCCTAAGGGGACATCCCTTTCACATATTTTTTTC	37	1	61547163	R	NFIA;NFIA;NFIA;NFIA	NM_001145511;NM_005595;NM_001134673;NM_001145512	Body;TSS1500;TSS1500;TSS1500	chr1:61548753-61549564	N_Shore	0.0342375	0.257678
ZNF385D	cg02920129	1.2043e-05	0.0150424	-0.0326855	0.00711833	0.421356	0.0805972	II	TACCCCCCCGCCCCCTCCACATGTCCCTGTCTCTTTTCTTTTCCAACTTAAACTCATCCA[CG]GCTAAATTAACAGCCCCAGTTGTGGCACAAAGGAAGCTTTGAAGGCTGCACCGGCTTGGT	37	3	21792195	F	ZNF385D	NM_024697	Body			0.0387906	0.27272
SMAD3	cg06277329	1.2063e-05	0.0150444	-0.0317843	0.00692268	0.479618	0.0846337	II	AATTCAAACCAAACTTGGCACCTGTTTGGAGAGCTTCAGCTGATACTACAGTGCCCCTGT[CG]TTAGCCTTTGTGGCTCAGCTGGGTCTTATAAATAGAACACGATGCATTTCCCCTTTTGCT	37	15	67373458	R	SMAD3	NM_005902	Body			0.0262524	0.228787
FGF11;FGF11;FGF11;FGF11	cg24617155	1.21203e-05	0.0150929	-0.0175476	0.00382289	0.162203	0.0237456	II	GGTGGGATCCACTGAGGAGTACATAGGCTGCTGGATCTGGTGGAGCCAGCACTGGGCCCA[CG]GGTGGTAACTGGCTGCTGTGGAGGGGGGTACGTGAGGGGGGGGGTCTGGGGCTTATCCTC	37	17	7342748	R	FGF11;FGF11;FGF11;FGF11	NR_130156;NM_004112;NM_004112;NM_001303460	Body;5'UTR;1stExon;TSS1500	chr17:7339808-7340896	S_Shore	0.000220945	0.0248952
	cg08163855	1.21471e-05	0.0151032	-0.0214792	0.00467998	0.643143	0.0543319	II	GAGGAGTTGGCTGCCTGCCCTTCACAACTTGTTAAAGTGAACACTTAGACTCTAGGGGGG[CG]AGAGGGTTGATTCTCGCTCCGTGATCCTCCCCACTGATTGTTTTAGGTGCTGGGATGTCA	37	8	96443153	F						0.00165059	0.0650577
	cg06453241	1.21895e-05	0.0151329	-0.0280171	0.00610564	0.848371	0.0405505	II	GCTCATGCAAATTTTCTTTTTCAGATTCATGGGAAATACCTAACGCTTCTTTCTCCTGAA[CG]TGGGGACTGCTGTGGATGTTGGCAAGGGAGAGACAGCAGGGGAGGGGTGGATCTGGCCTT	37	2	217753811	R						0.000471318	0.0357272
TNFRSF11B	cg19620294	1.22185e-05	0.0151459	-0.0255728	0.00557369	0.156678	0.037035	II	ACCTCAAATTACAGGGCCCCTCTTTATGCATGGCATTGTCTGAGCCCTTTTCGGGGAGTT[CG]CAATCATTCATCTTCAAGTTTACATAAACCATGTAGTAGGAATTTTTCTAACTAATGTCT	37	8	119964729	R	TNFRSF11B	NM_002546	TSS1500	chr8:119963946-119964178	S_Shore	≥0,05	≥0,05
	cg07278165	1.22635e-05	0.0151469	-0.0294575	0.00642167	0.178831	0.0424451	II	TGAAATCTGACTCCCAGCACTTCAGTTCTGGGTGCACCAAAATGCCAAGTCACTTCAGAT[CG]GATTTCTTCTGACTCTCTGAGTACTCCACTCTGTGCCTCTCCCACTTGCTGAGAAAAATC	37	6	16948028	R						0.00354319	0.092021
NLK	cg11414202	1.22802e-05	0.0151469	0.0328323	0.00715789	0.613697	0.0778031	II	TGATGACCTTAAGGGAGCACTGTGGTAAAAGTTAGGGGCAGCCCTTTCCAGTCTTGGTGT[CG]GCATATTTTGATTTTGAAGAGAAGACTGGTGGAGTGAAAACTAGTTAGGAGGCCATTTCC	37	17	26501467	F	NLK	NM_016231	Body			0.00155143	0.0632432
FOXF2	cg12732373	1.2295e-05	0.0151469	0.0181275	0.00395231	0.51707	0.0493921	II	CGGAACCAGAGTCTGGGTCTAGTTGTCCGGTACCTGTGCTCATTCTGAGATTAAAGTGCA[CG]CCCCAGCCTCAGAGAATAAAATTGGAATTCCAGGACATAAGAATCCCCCTCGAGGGGGAA	37	6	1394635	R	FOXF2	NM_001452	Body	chr6:1393049-1394170	S_Shore	1.31323e-05	0.006412
C1orf52;C1orf52	cg05654164	1.23021e-05	0.0151469	-0.0185861	0.00405241	0.284279	0.039671	II	CAAGTGCGCTCTGAATAGCTTTGACAAAACTCCTCTTGGATCATAGCCTACCACTCGGGT[CG]TCCAAACTCTCTGGCTTCTCATTGTCAGCCTCTTCTCCGCCTGCTTTGCTCCATATGGCC	37	1	85725892	R	C1orf52;C1orf52	NM_198077;NR_024113	TSS1500;TSS1500	chr1:85724701-85725524	S_Shore	0.012254	0.161465
BTBD19;TCTEX1D4	cg22741248	1.2312e-05	0.0151469	-0.033566	0.00731887	0.364056	0.0839936	II	CCTTTGGCCTCTGATCCCACTTCCTCCAGAATCAGTTCTGAGATGGCTGCCCTCTGCTCC[CG]AAACTCCCTCAGGCACCTGAGTCACCCGCAGGCTTTGGCTTCTGAGTTCTGTCCTGGCTG	37	1	45272979	F	BTBD19;TCTEX1D4	NM_001136537;NM_001013632	TSS1500;TSS200	chr1:45271679-45272318	S_Shore	0.00258957	0.0798152
FAM107B	cg00134210	1.2439e-05	0.0151964	-0.0232305	0.00506813	0.292746	0.0508596	II	CTATTGGAGCTTCGTTTGACTTTTGCAGACAGAAACACATCACGACTCCTGAAGGAATGC[CG]ATCATCAGAGCAGACTGCATGCATGACTCATTCACTCACAGGCTACTACTGCACCGCAAC	37	10	14644132	R	FAM107B	NM_031453	Body	chr10:14645752-14646705	N_Shore	0.00137855	0.0598227
PIP5K1B;PIP5K1B	cg21128206	1.24461e-05	0.0151964	-0.0257241	0.00561231	0.52202	0.0671504	II	AAAAATGCCTTCTCCTGGAACTGCTTATCTCTCCTGATAATGCATTTCTGTCTTTCAAGA[CG]TCAGTTAAGTGCCGTGCACTCCATGGAATGTCCTCTGATCCTTCCGGCTCTAGGTAGTAT	37	9	71409945	R	PIP5K1B;PIP5K1B	NM_001278253;NM_003558	5'UTR;5'UTR			9.43767e-05	0.016664
	cg03521660	1.24922e-05	0.0151964	-0.0269525	0.00588151	0.666078	0.0657355	II	TAAAGGGAAAGTGTGTAGCTCCCTCGTTCTCTAGGTAGTGAAACTCTGCCAACAAGCAGT[CG]CTCTGTCCAAATCTCTGAGCCCAGTTCAGCTTCCTGCCACCTAACAACTGGATTTCACAC	37	12	65392308	R						1.37138e-05	0.00651025
NT5DC2;NT5DC2	cg11126497	1.25412e-05	0.0151964	0.0207764	0.00453475	0.897227	0.0199992	II	CACCAAGGAAGGGGGTCTTCATGCAGCCGGTGCAGAGCTGGTCCATCCAGAGGGGTGCCT[CG]TGCTGCAGCGGCGTACGGCGTGGGTAGAAGGTGAAGTCCACGCGGTAGTTGAGCAGGCAG	37	3	52558566	R	NT5DC2;NT5DC2	NM_001134231;NM_022908	Body;Body	chr3:52558565-52558769	Island	0.000829121	0.0469454
C1orf234	cg12833670	1.25518e-05	0.0151964	0.0330118	0.00720563	0.515402	0.0874214	II	CGGAGGCAAGTATCCCATGGAGACTCCTAAAGAGAAATATCAGTTCTGCCAGCATTATGG[CG]TGGAGGCACACAGGCCCCAGGACCCTGCCTCAGGCCCCTCCATGACAAGAGTCACGGCCA	37	1	23340573	F	C1orf234	NM_001242521	Body			1.66814e-07	0.000650954
MYH9	cg18488820	1.25543e-05	0.0151964	-0.0244938	0.00534642	0.444763	0.061894	II	AGGGAGGCGGCAGGAACCACAGCCTGGGGAAGACAGAGCAATTTCATTGCTGGCCCCTAA[CG]ACAGTGTGGCAACCGATAAGGGTTTGGAACAAACATTTTTGTCATCCCAGCCCCCTGCCC	37	22	36725466	F	MYH9	NM_002473	Body			0.00427265	0.100233
	cg14174807	1.25563e-05	0.0151964	-0.0271972	0.00593656	0.131367	0.0309928	II	GGGGTTTGAGGCACATCACTGAGTGGGTGACATCATTTTGATTGGCTGCCAGCCAGAGGC[CG]TTAGGGGCCTGGGCTTTTTTTCTGCCCGTTTCAATTGTAGCCAAATTCGCCATCAGCAAG	37	2	122562124	R						0.00254947	0.0792018
	cg01871427	1.25719e-05	0.0151964	-0.0325536	0.00710624	0.424921	0.080371	II	AGAGGAGAATGAATCATTGGAATTTTTTTTTTTTTTTAAACAGTGATTCAGAGCAAACTG[CG]TAGAGTATGCAAGATACAGGGAAACACTGAATCCTGGGGCTGACAGTTTACATCCTGGCT	37	12	90341955	F						0.00614656	0.118462
NCOA7;NCOA7	cg22135324	1.25759e-05	0.0151964	-0.0294631	0.00643172	0.414435	0.0736093	II	TATAAGAAGGAAAAGAAAAAAAATGAACAATGGGGTTTTATCATAGTGTTGGGAAACCAC[CG]TTTCAAAGGTGAAAGTGTCCTTTTACAGTCTCACAGCGATGCCTGGCAGGAAGTGTGTTT	37	6	126240239	F	NCOA7;NCOA7	NM_001122842;NM_181782	Body;Body			0.00271596	0.0815757
	cg16342504	1.2576e-05	0.0151964	0.0269994	0.0058939	0.487101	0.0737053	II	TGACATAGGGAGGCAGAATGAATTCATTTGACATGCTTAGCACGGAACACTGACAATATA[CG]TGTTCTGAACAGAATAATACAGATTATATGGTACCATAGAAAGTCAATGACTCATGATTG	37	20	32808566	R						0.000370268	0.0318711
EMC3	cg05628656	1.26016e-05	0.0151964	0.0264404	0.00577251	0.628541	0.0669304	II	ATTTATTCTTTCATTGAACAAATATTTCTTGAACTTCTAAGTGCCAGGTGACATGAAGAA[CG]GTGATCAAAATACAAATATCTTACGATGGTCAAAGTCTAGTGAGGGGGAAAGACATTAAC	37	3	10021286	F	EMC3	NM_018447	Body			4.71844e-05	0.0120107
REPIN1;REPIN1;REPIN1;REPIN1	cg24115925	1.26035e-05	0.0151964	0.0226707	0.00494955	0.124904	0.0258322	II	TCTTTATTACTGCAGTTTTCTCTAACACCTGGGGGCTACCGGAGTGTGGGCCGAAGCAGG[CG]CTGCAGCCGCGGAAGTATCCCCAGGAACATCCCCAAGAGGAGCTGGAAAAAGCCTCATCC	37	7	150066876	R	REPIN1;REPIN1;REPIN1;REPIN1	NM_001099696;NM_013400;NM_014374;NM_001099695	5'UTR;5'UTR;TSS1500;Body	chr7:150068756-150070051	N_Shore	1.90209e-06	0.00239029
ZNF709;ZNF709	cg01274826	1.26305e-05	0.0151964	-0.0205905	0.00449591	0.279842	0.0426402	II	TCATCATACCTAACAAAGAGTGACTACGTTTTAATCTTTGACAACTGACAGGGTTTAGGC[CG]TCACCCATCCCTTCCCTCCCCCCACACTTTGCTCTAGTGGGAAGTTTGGACCCCACAGCC	37	19	12596128	R	ZNF709;ZNF709	NM_152601;NM_001145647	TSS1500;5'UTR	chr19:12595124-12595883	S_Shore	0.00240983	0.0771548
	cg14929696	1.26558e-05	0.0151964	-0.0174082	0.00380148	0.657007	0.0421693	II	GTGTGGTGCTGGACAGGGTGACTCACCTGGGCTGGAGAGTCTATGGTGACTTCACTCACA[CG]TCTGGGGCTCCAATGGGGGTGGCTGGAATGTGAGGTATGGCTGGGCTTGTTTCTCTTTAT	37	1	68735521	R						0.00182475	0.0681044
LRRC20;LRRC20;LRRC20	cg14373727	1.2657e-05	0.0151964	-0.0280727	0.00613034	0.378058	0.0677607	II	CCAGGGCTCCCAGGATGGACCGGGGCTCTGGAAAAAGATCCCACTCCATTCCACTCCCAA[CG]TTGTACCCAGCCTGAGAGCAGCCCCCATCATGACATTTCCTTATTGATTAAACCTACTGA	37	10	72091514	F	LRRC20;LRRC20;LRRC20	NM_018239;NM_018205;NM_207119	Body;Body;Body			0.016352	0.184282
	cg03700230	1.26581e-05	0.0151964	-0.0279576	0.00610525	0.659098	0.0689296	II	CAGGGGAGAGACTTGAACTGGAGCCACAACTTTGCCACCTGTAGCCAATGACTTGGCACA[CG]AAAGCTCTCACAGGGTGGGGAGCCTGCAGCTGCTCCCACAACAGAAGATCAATGGAAAGA	37	7	25702848	F						7.5934e-05	0.0149049
LINC01465	cg05104885	1.26685e-05	0.0151964	-0.0285645	0.00623804	0.532214	0.0763278	II	CAGAAAGGGAATTATACAAGGATATCTTTATGAGTTGCTGCCAAATTTTGTTCTAGACCA[CG]GCCCTCTGGCCTCCATGAAGGATCAAAGTCTGGGCAAAGACAATTCTAAGTTGTAGGTAA	37	12	62995694	F	LINC01465	NR_121682	Body	chr12:62996159-62997632	N_Shore	0.00894606	0.140074
KCNQ1;KCNQ1OT1;KCNQ1	cg20406758	1.27356e-05	0.0152119	0.0381242	0.00832815	0.69676	0.0791931	II	AAACATCAAGGTACTCCAAAGGAGGCCCAGCACTACCATCTAGGTGGGGAGAAAACACAC[CG]GCCATAATGAACACACGTTTAGGCTGAAGAATAATCTTCAAATGATACTACTACTTACAC	37	11	2703128	F	KCNQ1;KCNQ1OT1;KCNQ1	NM_000218;NR_002728;NM_181798	Body;Body;Body			0.000352206	0.0311222
PCCA;PCCA;PCCA	cg02308767	1.27894e-05	0.0152119	-0.0298518	0.00652256	0.495469	0.0799948	II	TTTCTTTTTAAAGAGCCATGTATTTTAAAATCAGTGACTCATGTCCAAGAAGTTCAAACA[CG]AGTAGAGATAGCAGGAAGTGGTTTATTCTGAGGTCTTGAAAAGAATGAATTAACCCTGTA	37	13	100856083	F	PCCA;PCCA;PCCA	NM_001127692;NM_001178004;NM_000282	Body;Body;Body			≥0,05	≥0,05
	cg12097011	1.27942e-05	0.0152119	0.0374023	0.0081725	0.662135	0.0823681	II	TGGTTTTTAATAAAACCTCTGGTTAATATGAACTCAGTTACTTCAAAGCCCATTTGTTCC[CG]GTCTCTTGCATTTTAAATTATGAGGATTTACTGTATGTGCAAATGCTTTGTAGAGATCCT	37	10	7145290	R						0.00154322	0.0630852
DPP6;DPP6;DPP6;DPP6;DPP6	cg20336253	1.28061e-05	0.0152119	-0.0255679	0.00558695	0.739651	0.05498	II	TCATACTAAGGAGGGCTTTATTGTTATAAATATTTAAACCTGCTTTGCAGCCAGTCGCTA[CG]ATTACTCAGCTCAGAAAGCATGCACAAAGCCTGCCTCTAGTGGACGATCCTGTGCTATTC	37	7	154376494	F	DPP6;DPP6;DPP6;DPP6;DPP6	NM_001039350;NM_001290253;NM_130797;NM_001290252;NM_001936	Body;Body;Body;Body;Body			0.0103721	0.149678
LOC101927416;LOC101927416;SRGAP3;SRGAP3	cg05557582	1.28103e-05	0.0152119	-0.0255722	0.00558798	0.581333	0.0702085	II	ATGCAGGGGTTGCATAGAGACTGAGTAGCCAAGGTCAGTCACGTGGGTGACTCATACCTC[CG]TGACTGACTCCCTTCTCCTAACAAAAACCCTGGACACCAAGGGGCAGTTGGGTTTCCCTG	37	3	9234126	R	LOC101927416;LOC101927416;SRGAP3;SRGAP3	NR_121664;NR_121663;NM_001033117;NM_014850	TSS200;TSS200;Body;Body			0.00723662	0.127322
ACACA;ACACA;C17orf78	cg01156990	1.28424e-05	0.0152119	0.0290253	0.0063434	0.619117	0.0675463	II	TATGGCCTTCCTGCTCGAGAAACCTCTAGGTAATCTAGTTCTCTATGTCGGCACCGGCAG[CG]AAGTCAGAAGAAGTCTGAGTGAATTATTAATAAGCAGAATTAGCCCTTTCTCCAATTAGA	37	17	35732801	F	ACACA;ACACA;C17orf78	NM_198839;NM_198834;NM_173625	5'UTR;Body;TSS200			0.00138416	0.0599599
	cg13925809	1.28736e-05	0.0152119	-0.024738	0.00540715	0.718968	0.0564619	II	CCAATCCTCAAAAGAGTGAGTCACACCTCCTCCTACTCTGCAACTGTCAGTACTGGCTTC[CG]GCAAAAGGTTGGAAACACTGCAGTCACGTGGCTTGGCTTGCTGGGAGAGAAGAGGCCATG	37	9	84646696	R						0.00413924	0.0988888
NR3C1;NR3C1;NR3C1;NR3C1;NR3C1;NR3C1;NR3C1;NR3C1;NR3C1;NR3C1;NR3C1;NR3C1;NR3C1;NR3C1;NR3C1	cg20728768	1.28793e-05	0.0152119	-0.0347713	0.00760039	0.174127	0.0508718	II	ATAGTACAGTAGCTGAAAATTTGGAACCTCAATCAGGCTTTTGGCATCCCTTCAGGCAGT[CG]TTCTGGGCTACATCAGATAAGAACTGAGTACATGGAAAGCTGCCAGATGTACCATAGACA	37	5	142696594	R	NR3C1;NR3C1;NR3C1;NR3C1;NR3C1;NR3C1;NR3C1;NR3C1;NR3C1;NR3C1;NR3C1;NR3C1;NR3C1;NR3C1;NR3C1	NM_001020825;NM_001204264;NM_001204263;NM_001204262;NM_001204261;NM_001204260;NM_001204259;NM_001204258;NM_000176;NM_001018077;NM_001018076;NM_001018075;NM_001018074;NM_001024094;NM_001204265	Body;Body;Body;Body;Body;Body;Body;Body;Body;Body;Body;Body;Body;Body;Body			≥0,05	≥0,05
	cg05460582	1.28959e-05	0.0152119	-0.0355831	0.00777838	0.167203	0.0500917	II	TTAAAAAAGAAAAAACAAAAAAAGCAAACTGTCTCATGAAACTCTTGTTTCCATGTTGCA[CG]CTCTGCCAGGTTGTGATGTAATGTATTTCTTACTCTGGGTCACAGTCACAAAACCTTGAA	37	22	36847816	F				chr22:36850893-36851466	N_Shelf	0.00419803	0.0995263
DSCR8;DSCR8;DSCR8;DSCR4;DSCR4;DSCR8;DSCR8	cg11551577	1.29337e-05	0.0152119	0.0243348	0.00532038	0.622304	0.0599467	II	TCAAGATGATTAACGACATGGACACACATGGGTGAGTTAAGAAGCGGAAAGTTTAATAGG[CG]GAAGAAAAGAGTGAGGAGACCAGCTCTCAGACATCCTTAAGGGAAAGGCTGGCCCGTGAC	37	21	39493391	F	DSCR8;DSCR8;DSCR8;DSCR4;DSCR4;DSCR8;DSCR8	NR_026838;NR_026840;NR_026842;NM_005867;NM_005867;NR_026841;NR_026839	TSS200;TSS200;TSS200;5'UTR;1stExon;TSS200;TSS200			3.61713e-05	0.0105441
ACVR1B	cg24433265	1.29354e-05	0.0152119	0.0268666	0.00587395	0.496072	0.071461	II	GCCCTACTGAAGGGAACAGCCTGAGCCGAACATGTTATTTAACCTGAGTATAGTATTTAA[CG]AAGCCTAGAAGCACGGCTGTGGGTGGTGATTTGGTCAGCATATCTTAGGTATATAATAAC	37	12	52389247	F	ACVR1B	NM_004302	3'UTR			4.70731e-07	0.00117565
TACSTD2	cg05346878	1.29417e-05	0.0152119	-0.0324253	0.00708946	0.592839	0.0883983	II	GAGGGGTCTTTGGCACCCTGCCTAGGAGTGATGAGACCTTAAATAAAGTGTTTGTGGACA[CG]AAGTGACACAGAATCTGAAGGGAAGTTAGGGAAGCAGTTCTGTTACTCACCATATCAAGG	37	1	59043576	F	TACSTD2	NM_002353	TSS1500	chr1:59042013-59043295	S_Shore	9.36548e-05	0.0166224
	cg00069760	1.29551e-05	0.0152119	-0.0174112	0.00380699	0.67411	0.0408698	II	TCCTACTCCCTTGCCTGCCTTTGAGCCTCTGCCAAATGCAAGTGACGGTGCTCACTCCCT[CG]CTATAGCAAGCTCTGTATAAATAGCCTCTGTTCTCATTCAGGTGGTCATCACTTACTTCC	37	3	197035565	R						0.00469364	0.10466
PSD3	cg15717081	1.29602e-05	0.0152119	0.0275788	0.00603029	0.499927	0.0777938	II	GGCTGCAGGATATGGTGGAGAGACAGCCTTGATGTCATGCTTGACTGGGCATGGCAGACC[CG]TGACTTCCTTGCTGTGTAACCTGAGCTTAGTTAAGTTACTGGGCCTCAGTGAGTCTCAGG	37	8	18768961	R	PSD3	NM_015310	Body			0.00231167	0.0756856
ITGA2;ITGA2;ITGA2;ITGA2;ITGA2;ITGA2	cg23073126	1.29647e-05	0.0152119	-0.0289365	0.00632728	0.196144	0.0451586	II	GAAAAGTTCTTTTCACTTCTGGATCCTAGATGCCGCAATGAGAGAATAAGCCGGAGCAGC[CG]CTCTAACTGTAGTGCTGTGGCAGTGGGGCCCGCCCACCTCCTGAGTTCTTTTACACTAAG	37	5	52286130	F	ITGA2;ITGA2;ITGA2;ITGA2;ITGA2;ITGA2	NR_073103;NR_073107;NR_073106;NR_073105;NR_073104;NM_002203	Body;Body;Body;Body;Body;Body	chr5:52284715-52285489	S_Shore	0.0146522	0.175328
SHROOM3	cg09640555	1.29794e-05	0.0152119	-0.0209515	0.00458157	0.533915	0.0589417	II	TTGGGAGGGTGAAGTTAGCTTTGGCCAGGTGATCTCTGCATATCAGACTATTAAAGGCAG[CG]CCTTTACAGAATGTTGGCTGGGCTGTGACTCATGCTTTGCTTTGCACTCCCTAAAGAGGC	37	4	77406773	F	SHROOM3	NM_020859	Body			0.0338707	0.25651
	cg19034132	1.30144e-05	0.0152121	-0.0286875	0.00627414	0.566247	0.0792129	II	AGTGGCTAACCTCCTTCCTGAACAGGCAGATGTGTCATGCTGGGCAGCACCTCTCCCTCC[CG]ACACCTGCATGGTGACTCAAACTCCCAGGTAAAGCCCAACCCGATGGGAAATGACTCAGC	37	10	75692227	F						0.00522023	0.110058
	cg19252433	1.30276e-05	0.0152121	0.027178	0.00594434	0.497686	0.0743832	II	TTAAAAGGAGATGAAATTTAAATCTCTCCAGTTTGCTGCTTGTCAGCAGCTCTGATCACA[CG]CTTGGTTGGGGTGGAGTTTGAAACCAAAGACTCGGAAAAGGTTTTAGGTTATCTGTGCAT	37	5	31748836	R						0.000332054	0.0302242
AAK1	cg10054763	1.30392e-05	0.0152121	-0.0340316	0.00744372	0.808482	0.0653304	II	TAGGCTGTGTAACTGGGCTCAGTAGAGAGTTGTCTGATAAGATAAGTCTGTAGCCAGAAG[CG]ATGCTTGTTTATAGGTGATTCAGCACAGAGGCAGTTTATTGGGACTCCAATTGACAGCAT	37	2	69828510	F	AAK1	NM_014911	Body			0.000113423	0.0183065
ITGB5	cg13841248	1.30632e-05	0.0152121	-0.0518499	0.0113423	0.192974	0.0766777	II	CATTTGGCACCAATAAGCATTTTGAAAAGGAAGGAAGCAATGAATAAAAAACTAAACACA[CG]GAGTTCACAAATGTCAGTGTTAGGTCTAGGTCATGGAAACAGGAACTAGCAGCCCAGATG	37	3	124597685	F	ITGB5	NM_002213	Body			≥0,05	≥0,05
	cg02451350	1.30726e-05	0.0152121	-0.0240002	0.0052503	0.793962	0.0423127	II	ACATGTGGAAACCTGAGTCGCCTGACATCATGTTACTGACTTAATCCAGTCATAATTCAG[CG]CCCAGAGAGCGGCTGGCAGGCCCACCCACCCCCCACTCTCACTCTCGATGTATTCATGAT	37	7	116445388	R						0.00152956	0.062844
	cg08301971	1.31835e-05	0.0152614	-0.022117	0.00484057	0.812326	0.0379396	II	TAATGCTCACCGTGCATACTTGGAGCCTAGAACAGTGCCTGACACGTAGTAGGGTCTCCA[CG]CATGTTTGTTGAATGAAAGACTATCACATTGCCTTGTGATTGTTTACATTACAATACGAT	37	20	46793700	R						3.25357e-05	0.00999822
	cg10558206	1.32187e-05	0.0152614	-0.0341534	0.00747598	0.735741	0.0717803	II	TTGAGAGGAATTAAATCTCTTGCACCTTTTAAACTCTCTTTCTCAGCTATCCATAGAGTT[CG]CTAGAGATGGAAGCAGCTCAGGGTGACACACCCTTCACTTATTTGGGGAATGTGATTTTC	37	3	70899100	R						0.00220259	0.0739855
CNNM3;CNNM3	cg07308158	1.32187e-05	0.0152614	-0.0345134	0.00755476	0.338905	0.0778556	II	GCTATTCAGATTTTAAATTACTTAGGTGGCTTGCATTCTGTTTTTTTCAGACGGGTCTAA[CG]TAGTGTGGATGAAAAGCACTTATCTGAGACATAGTAAATTCCTGAAGCCTCCCCAGCATT	37	2	97489870	F	CNNM3;CNNM3	NM_017623;NM_199078	Body;Body			0.000134405	0.0199015
	cg13518625	1.32317e-05	0.0152614	-0.0266304	0.00582955	0.495366	0.0711381	II	AGATTAACAAGGTTCCTTATGACTCATTCTGTGAGTCAGACAGGGGAAGAAAAACAAGCA[CG]TCAAAGTCTAACTTTCGGATGTGTAAAGACTTAGCAGTCTGATCTGTGACCAAAACTGTT	37	8	29522838	F						0.00248617	0.0782608
	cg10098193	1.32644e-05	0.0152614	-0.0196125	0.00429387	0.643315	0.0484315	II	TCTGGAAAGCAGAAAGAGCTCACTTCACAAACATCTCACAGTCCATTTTTCAAAGTTTGA[CG]TAAATTTGCAGCCTTAGATTGGTTTTTGTTTCTCCGTACTTTGTTTTCTTTTTCGTGATG	37	11	115000471	R						≥0,05	≥0,05
TOX3;TOX3	cg01942543	1.32961e-05	0.0152614	0.0355466	0.00778343	0.491538	0.0986224	II	GTATCCATTAATTAGTATTTGCCCTGGAGAAATGAGAAAAATCAGTAACAACACTGGCAC[CG]CAGTGCACACTGATGAGCAGAGCAGGCCACGCAGCGTTTAGTCAAGCAGGTGGCTCCAGT	37	16	52504616	F	TOX3;TOX3	NM_001080430;NM_001146188	Body;Body			0.000160324	0.0215912
GDNF-AS1	cg15973513	1.33087e-05	0.0152614	-0.0184886	0.00404855	0.476721	0.0518568	II	TTCAAAGCTATGCCATTGCCAGGAGAACATGCCTGGGCTAGCCTGCTGGAGGATGAGAGG[CG]TGTGGAACAGAGCAGTATTGCTCCATTTGTCACAGGCAAGGTCAGTTTAGATGAGCTGAG	37	5	37848203	F	GDNF-AS1	NR_103441	Body			0.00217203	0.0735077
	cg04714787	1.33138e-05	0.0152614	-0.0206604	0.00452422	0.566874	0.0514064	II	CTGCTAGGGCTCAGCACTGAAGCGCCACGGAAGGAGTCTATAGAGGCTGCAGCTGTGTTC[CG]GTTCGGAAGCCGAGGAGGAGCGCGTGAGAGCCACAGCCCCGGCGCGAGAACCACAGCCCC	37	4	3881512	R				chr4:3878078-3878281	S_Shelf	8.22251e-05	0.0155593
	cg08969102	1.33162e-05	0.0152614	0.0197823	0.00433198	0.506385	0.0547992	II	TCACTTAGTGCCCGTGATTATAAAGCCATACCCAGTGTGCTGTCTAATCTTATTCTTTAC[CG]TTGCCATGAACCTGTGTGAGAACTGTCTGATGGGGCAAGAAGCAGACAGGCACTCAGAAA	37	5	133563532	R				chr5:133561140-133562544	S_Shore	4.54689e-05	0.0118104
KRTAP10-12;C21orf29	cg16797790	1.33197e-05	0.0152614	-0.0173821	0.00380643	0.453522	0.0445583	II	CCGGCCCCCTGCCTGAGCCTGGTCTGCACCCCAGTGAGCCGTGTATCCAGCCCCTGCTGC[CG]AGTGACCTGTGAGCCCAGCCCCTGCCAATCAGGCTGCACCAGCTCCTGCACGCCCTCGTG	37	21	46117306	F	KRTAP10-12;C21orf29	NM_198699;NM_144991	1stExon;Body			≥0,05	≥0,05
PITPNM2	cg14858784	1.33205e-05	0.0152614	-0.0190448	0.00417055	0.490893	0.0541902	II	GTGGGGCCGAGGGCAGGGAAGGCCAGGTTCCCATCTAAGAATCGAAGGCCTTGGACTGAC[CG]ACCTCCTGGCTCTGACCCCACGTCTGACTCATAGTTGGGAACAAACATCACATCTACCCC	37	12	123579358	R	PITPNM2	NM_020845	5'UTR			0.00184797	0.0684429
	cg06011560	1.34255e-05	0.0153601	-0.027998	0.00613382	0.240714	0.0571923	II	AAAACAAGGAGGCAAAAATTGAGATTGAATATAGCACAGAGTGTGGGTGACACCAAACCA[CG]GACTGAGTTGATAGGCTGCAGGGAAGGAAGTGAAAAGTTCACCTTGTCCTTCCGTCTAAC	37	10	74008048	F						0.00213024	0.0728992
SC65;FKBP10;FKBP10	cg21626848	1.35141e-05	0.015389	-0.0186633	0.00409025	0.512866	0.0485127	II	GTTCTGGGAGGCGGGGGGAAGGAGGTTGGTGGCGACTCCCTCGCTCGCCCTCACTGCCGG[CG]GTCCCAACTCCAGGCACCATGTTCCCCGCGGGCCCCCCCAGCCACAGCCTCCTCCGGCTC	37	17	39969267	F	SC65;FKBP10;FKBP10	NM_006455;NM_021939;NM_021939	TSS1500;5'UTR;1stExon	chr17:39967407-39968604	S_Shore	0.0160117	0.182507
ELOVL5	cg04658615	1.35181e-05	0.015389	0.0258672	0.00566913	0.485534	0.0699935	II	TCACTTTACTAATTTTATTAATAAATTGATTATAGTCTCGTGTATGTTTCATAACCTGTT[CG]ATTAGGAGGCATGTCATATAGTTTGAATTAGTGGAGTGCAAGTTAGTGGAAATTCACTGT	37	6	53181709	F	ELOVL5	NM_021814	5'UTR			0.000386509	0.0325902
	cg09682727	1.35662e-05	0.015389	-0.0201584	0.00441884	0.265738	0.042422	II	AGAGCCTAAACTCAAGCCCATGCCCTTCAACATGATACCAAACTGGCCTGAAGATAAACA[CG]TCTGGCCCTCACTGCTTTATCCTTGTGGGTGTGAACTGCTGTAACCTATCTTCCTCATTC	37	5	139953966	R						0.00030388	0.0289089
	cg04627863	1.35763e-05	0.015389	-0.0160093	0.00350948	0.766193	0.0300958	I	ATGATGTGTGTTGAAACAGCTCCACCTGCAGTCCTCTGCTTTCCCACACAGGAGTTTCCC[CG]TCTGCCCCTGCCCACCTTCTGCGGCCCTTGCCTGCCATCACTGCCCAGGGCATGCAGCAT	37	2	234741670	F						5.14875e-06	0.00397071
PHACTR2;PHACTR2;PHACTR2;PHACTR2	cg25632023	1.35792e-05	0.015389	0.041095	0.00900875	0.774015	0.0695709	II	GCTTACCATTGTAGCCCTTCCTCTATAATAGCTGCTCAGTTAATTGTGCATGAATGTTTC[CG]TTCCACAGTGAACACACTTTTCTACAGCCTCATTATTTTTGCAGATATCTCCTTCCTCCT	37	6	144019965	R	PHACTR2;PHACTR2;PHACTR2;PHACTR2	NM_001100166;NM_014721;NM_001100165;NM_001100164	Body;Body;Body;Body			0.00831475	0.135463
TGFB3;TGFB3	cg03395898	1.35878e-05	0.015389	-0.0207279	0.00454409	0.319677	0.0488221	II	TCTTCATTGGCTGGGGTGTGGGGTTATATGCATTGGAAGGCAGGGAGGCAGGCCTCTGAG[CG]CAGCAGCCCCAATCATCCACTCAGACGCCCAGGGTCACCAGCACCTCGGCTTGTCTTCTG	37	14	76448011	F	TGFB3;TGFB3	NM_003239;NM_003239	1stExon;5'UTR	chr14:76448623-76449389	N_Shore	0.00625078	0.119312
NCRNA00169;CRYM	cg00652027	1.35904e-05	0.015389	-0.0174413	0.00382361	0.0313426	0.00574755	II	CATCAAGCTGGACTGGTCTGAGTCATTCTTTGGTCTGTTGGCTCCTTTCCCAGTTTGGGG[CG]GAGGATGTTCTATACAGTCCTGGATTTTTCCCCAACCAGGAAGAGAACTCCTTGTCCTGC	37	16	21311968	R	NCRNA00169;CRYM	NR_026675;NM_001014444	TSS1500;5'UTR	chr16:21312168-21313333	N_Shore	0.000447284	0.0348251
	cg09190907	1.36014e-05	0.015389	-0.0198194	0.00434515	0.469017	0.0548931	II	CTCTTGCTGGATGGGTCATTCCAGGATTTCCTGATTATAATGAGGAAGCACAGCTGATCA[CG]CCAGTAAGTTCAGATTGAGATCTCATCACCTTTTGACCTTCAGCCCCACCCTTTGTTTAC	37	1	101730388	R						0.000509099	0.0370854
KLF6;KLF6;KLF6;KLF6	cg24003508	1.36203e-05	0.015389	-0.0239223	0.00524507	0.536041	0.0613304	II	TCCTGGCTGTCAAATTTGATTTCTGAGGCTGAAACATAGCAGGGCTCGCTCTGGAGGTAA[CG]TTCCAGCTCTAGGCAGGTCTGTGCAAAATGAACCAGAGAAGGCACGTGATTGCCATGACG	37	10	3824387	F	KLF6;KLF6;KLF6;KLF6	NR_027653;NM_001160124;NM_001160125;NM_001300	Body;Body;Body;Body	chr10:3823789-3824017	S_Shore	0.00691829	0.124807
	cg19117938	1.37093e-05	0.0154245	-0.0262638	0.00576051	0.475757	0.066058	II	TAGTAGGAAAGCAGGACTCAAAAAGGTTCAGTGACATGCCTGAGGCTCCTCTGATGTCAC[CG]CTGGGCTGAGGCATGCTCTGACCCATAAACCCAGTTCTGTTTTAATTTCTTCCTGTGATC	37	6	108449188	R						0.000110509	0.0180835
HAAO	cg01561916	1.3718e-05	0.0154245	-0.0160073	0.00351105	0.0316092	0.00511806	II	AAATACTACAGTGAGGAGATCGCGGGTTGGAAGTCCCAGCACCTGAGAACACGGTGCTGG[CG]CTGGGCTCAAGATTTGGCTTTCCCATCTGGAAAAGGGGAATGACTGCCCCGCCACTCAGG	37	2	43020169	R	HAAO	NM_012205	TSS1500	chr2:43019665-43020509	Island	9.62679e-06	0.00557823
NDST1	cg00866564	1.3719e-05	0.0154245	-0.0270509	0.00593337	0.424512	0.0718289	II	TGGGAGTGACCTCGGTTTCTGGTCTGCATCCAGGCTGGGTGGTGCTTGCTCCAGCAGAGC[CG]TGGAGAGGTTGACAATGGGTGGAATGTGGCCCCTTCAGAACCCACACTTCACTGGTGCCC	37	5	149883618	R	NDST1	NM_001301063	5'UTR			≥0,05	≥0,05
	cg08164462	1.37272e-05	0.0154245	0.0293763	0.00644364	0.544119	0.0770023	II	GAATCAGACCTTCTCATTGATTCTTAGTTTATTGCTTCAACCACCCACTGTACCATATGG[CG]TCCTTCAGTGAACAGGGAAGGTGGAAGTTCAAGTGCTAAATTCTGAGAAATGTCTACAGA	37	7	54932254	R						0.0125346	0.163143
	cg12950829	1.37913e-05	0.0154752	-0.0339711	0.00745341	0.764396	0.0687476	II	TTTTTCCAGGTGTATGATTCACTCTTTTCTACCTTATTTTGTGACAAAATGTGGTCTGTA[CG]AGGCCCCCACTCAGTATCAACACAGGACGCCTTCCAAAACAATGCAAGAATGTAGGTTCA	37	5	180244832	F						0.000103054	0.0174882
TBC1D8	cg05371584	1.38483e-05	0.0154905	-0.0296565	0.00650825	0.66141	0.0766905	II	GAGCCGGCCTGGGCCCCACTCCAGAGTCTGATGTCATTGGTTTGGGGTGCTGCCTGGGCA[CG]GGCATTGTCACAGGATCCTCCATGACTCACTGTGCAGCCAAGACCAGGACCACTGTTCTA	37	2	101736081	F	TBC1D8	NM_001102426	Body			0.00248675	0.07827
	cg18185285	1.38744e-05	0.0154905	-0.0271964	0.00596899	0.587213	0.0757621	II	GGTGATGCTGGATTTGAATTCACATATAAAAACACTCCCTGGCAGGTCTTTATCTGACAT[CG]TTTGGAAATGGTGATCTGCCAGTGGAGTTCAATGTCATGGCCAAGCCTACGGCCCAGAGG	37	1	144008886	R						0.000178895	0.0226775
AIM1	cg14426428	1.38764e-05	0.0154905	-0.0238048	0.00522466	0.528337	0.0650541	II	CACACAAAAAGCACACAAATCAAATAACAATACAAGATGATATCTGATGAAACTGCCAAA[CG]AATGTTACCATCTGTAAATCCTGGGGAAGTGCTAGCGAGCAAGAAATCACTGCTGGTGCT	37	6	106961936	F	AIM1	NM_001624	Body	chr6:106959764-106960985	S_Shore	0.0441511	0.288932
FSTL1	cg04865442	1.38827e-05	0.0154905	-0.0242082	0.00531333	0.216081	0.0408767	II	TGGAGCCCGGGGAATTTAGAATTGTTTATTTTCTGTCCATAAACCTTTGAGTTAATGGAG[CG]GCTTCTGAGCAAAGAGTTTGTTGGTTTGTTTGTAGTGTCTCAGGAAGGTCGTTAGAGTTG	37	3	120168805	F	FSTL1	NM_007085	Body	chr3:120169202-120170519	N_Shore	0.0170173	0.187629
TTC38	cg06041363	1.39079e-05	0.0154905	-0.0202736	0.00445018	0.221152	0.0374433	II	CCATGATGAACAAAATAGCATTTTAAATAAAGGCCAGATCTGCCCGTGCACTTGGTTCTA[CG]CCCTTGATTCGTGCACCCTGGGGCGGGGGCAAATTAAACTAGGGGAGCCCATTGGACTGG	37	22	46663418	R	TTC38	NM_017931	TSS1500	chr22:46663605-46664126	N_Shore	0.00013764	0.0201439
	cg00918522	1.39187e-05	0.0154905	-0.0181738	0.00398945	0.266332	0.0372065	II	TCAGCTCCGCAAGTCGCTGGACAGTCAATAGCGCTCACACGGTGTCTACCGGATCTGGCA[CG]GTCAAGACACAGGAACAGCCGTACTTTCCTGCGGGTAAGAGGCTTTTCTTTTGTGCATCA	37	4	175132871	F				chr4:175135259-175135496	N_Shelf	0.00062876	0.0411195
	cg21150768	1.39637e-05	0.0155194	0.0164802	0.00361831	0.761017	0.0341969	II	GGCTTGAGGAGGCGTCGTCTGATTTATGTGGGGCTCACACATTGGTTCAATCAGGTGTGA[CG]TTTACAAAGCATGTGGGTAAGGCTGGTCACCCCACCCTAATCTTACTATGCAAATGAACA	37	2	65958760	R						0.000321959	0.029795
	cg23926523	1.39927e-05	0.0155305	-0.0280518	0.00615962	0.644734	0.0709769	II	AGTTGGTGAGTCAGACATCAGAGATTCAAGCCAGGTCAGCTCATGCCAGAGCTAGAACCT[CG]CCACTGGTCTGGTGGCCTCCAAAGCATGCCCTCTAGAGAGGCCTGTCAGGGCTACCCCGG	37	14	95077195	R						0.00195779	0.0702141
	cg19158553	1.40372e-05	0.0155587	-0.0190429	0.00418218	0.698463	0.0411222	I	AACAGAGGAGACGCCACAGCAGAGGAGATTTGTCTTTGCCCTGTGCATGGGAGGAGGCTG[CG]GGGAAAGGGAGAAAGTCAGGAGAAGCTGCTCTTACGTCTTTTTTCATCCCCTTTGTCCAG	37	1	5356471	F						2.46509e-05	0.00875193
FAM81A	cg21666903	1.40741e-05	0.0155785	0.0230169	0.00505567	0.515156	0.0644304	II	AGAGGGTCAAAAGAAGACTTTTGATGGTCAGAGAACAAGGCAAGAAGAGGAGAAGATGCA[CG]GGCGAATCACCAAGCTGGAGTTACAGATGAACCAGAACATCAAGGAAATGAAAGCAGAAG	37	15	59808969	F	FAM81A	NM_152450	Body			0.000207625	0.0242842
NDUFA12;NDUFA12	cg23518633	1.4116e-05	0.0155981	0.0347312	0.00762996	0.624454	0.0846871	II	TTAAATGATGTATTTATGTATTACTTCAGTAAATTAATTTTAATAAGAAAAATCAATGTA[CG]AGGAGAGACTGGTGTAACTATGCTGAGAGAGAAAGACATGTTACTAAGAAATGAACAGAA	37	12	95374462	F	NDUFA12;NDUFA12	NM_018838;NM_001258338	Body;Body			0.0145802	0.175005
	cg14685975	1.41382e-05	0.0155981	0.0331702	0.00728768	0.607245	0.0806643	II	TGACTTCATAAAAGGATCTCATTGGCTGTTACTACACCGCCCTTGTATAATTATTGCTCA[CG]CCCAATTTGTTTGTTTGTTTAACCAACTGCCTTATCTGATGACTCTGCAGAATTTGAGAT	37	5	33240872	R						0.00063276	0.0412562
BRE;BRE;BRE;BRE;BRE	cg11906781	1.4149e-05	0.0155981	-0.0248638	0.00546295	0.717698	0.0548257	II	CCCAGCTAGCATTCTGTGGTTATTTCTACTGATTTTTTGGCAAGTGTTGCTTGTCTGTGT[CG]AGCTGTGCCACATCAGCCTTAAGTTTCTACTTTGCGTAGCTCAGCTAGGAATTAGAAAGA	37	2	28183394	F	BRE;BRE;BRE;BRE;BRE	NM_199192;NM_199193;NM_199191;NM_004899;NM_199194	Body;Body;Body;Body;Body			0.000169668	0.0221832
TTC5	cg06059961	1.42519e-05	0.0156903	0.0146556	0.00322134	0.023709	0.00333049	II	GATCAAAACAACATGTGACAGTAGTTCATGCAGATCTGCCACACACATGTATATGCTATT[CG]CTATGGATGAATCGAGAAAACAACGTCCTCTCTAAAAATGTACATGAACAGTTAGGAGCA	37	14	20773751	R	TTC5	NM_138376	Body			6.88776e-06	0.00463871
RAD51B;RAD51B;RAD51B	cg15023940	1.43348e-05	0.015732	-0.029952	0.00658564	0.891903	0.0317349	II	CTGTCCTATGTTTTAAAGTCTTCAAGCTGCTGAAGGCAGTCCCACCTCAGAGCTTACATG[CG]TAAACATTATTATCTGTAAAGGCTTCCTATTTGATGAATCATGGTGTATCATACAATCTA	37	14	68832143	R	RAD51B;RAD51B;RAD51B	NM_133510;NM_002877;NM_133509	Body;Body;Body			2.28309e-05	0.00842165
ASCL1	cg00799539	1.43523e-05	0.015732	-0.0272584	0.00599379	0.650725	0.0672144	II	TTTTCCTTATGTTATAGGGTGATCGCACAACCTGCATCTTTAGTGCTTTCTTGTCAGTGG[CG]TTGGGAGGGGGAGAAAAGGAAAAGAAAAAAAAAAGAAGAAGAAGAAGAAAAGAGAAGAAG	37	12	103353183	R	ASCL1	NM_004316	3'UTR	chr12:103351579-103352695	S_Shore	0.00142761	0.0608092
	cg17474933	1.43788e-05	0.015732	-0.0227816	0.00500991	0.658112	0.0539725	II	CCCCAGAGTTGTTTAAATTGCTCACCTGGTAAAACCAGCAGAGACTGAGACCTTCCCAAT[CG]TGGGAGGCAAGAAGTGGGTCAGTTTTATGCCAGGGGTTTAGGTAATTTGTTTTTAACTTC	37	4	43092114	R						0.000484352	0.0361682
TNS3	cg10242565	1.43859e-05	0.015732	0.0197158	0.00433582	0.427944	0.0526096	II	GAGTACAGCGTGAATGTTCACTGCACACAGCATATTTTGTGTGGTTAGCCCAGACCTCCA[CG]TTCTGTGTTCAGTGTAGCAGATCCTTTTCATCTCAGCCTCATTACATTCAACGTAGGTGG	37	7	47420961	R	TNS3	NM_022748	Body			2.5372e-05	0.00889048
RPS6KA2	cg25468915	1.43861e-05	0.015732	-0.0216613	0.00476368	0.785977	0.0384648	II	CCATGACGTCTGCCAGGAAGACAGCAAACTTTCACATAGAACTGGAAAGATATCAATCCA[CG]GAGTTGCAAAAGAAAAGTATTAATAGAGAAATGCTTGAGTCCAGCAATGGAATCTGCCAC	37	6	167152254	F	RPS6KA2	NM_001006932	Body			0.00711587	0.126375
EPS8	cg08739221	1.44831e-05	0.0158169	-0.0257442	0.00566368	0.436796	0.0677882	II	CTGTCTTACTCATCTTTGTATTCCTGGTGTCTGGCACAGAACAGATACTCAACAAACACT[CG]ATAAAAGATGAATGAATAAACAAATGAAATGTAGTAATGCTCAACTTCCTATGTGAGGAA	37	12	15933742	R	EPS8	NM_004447	5'UTR			0.000717624	0.0437851
	cg15453097	1.46193e-05	0.0159444	-0.0382087	0.00841021	0.140747	0.0477123	II	ATGACTCATTATAAACAAATAGAGGACAGATTGACTTCCTCTTATCAGAGCCCGAGTCTG[CG]CCCCAGGACACAGCATGAGTCAGACTTGAAGTCCCAAGTCTTGTTGGGAATTTTCCCCCT	37	16	14051856	F						0.000402949	0.0332122
TBC1D22A;TBC1D22A;TBC1D22A;TBC1D22A;TBC1D22A	cg21819305	1.46691e-05	0.0159549	-0.0193694	0.00426425	0.366589	0.0477935	II	GGTGGAAGGTCCCAGTGCCTCTTTGAGCTTTGCCAGGACAGTGTGTGTCACATCACTTTC[CG]TGGGCCAGCTGATGGCACAAGGCCAAGCCCAACATCAATGGGCAGGAATGTATAATCCTT	37	22	47226503	R	TBC1D22A;TBC1D22A;TBC1D22A;TBC1D22A;TBC1D22A	NM_001284304;NM_001284305;NM_001284303;NM_014346;NR_104292	Body;Body;Body;Body;Body			≥0,05	≥0,05
SLC45A2;SLC45A2	cg02074780	1.4681e-05	0.0159549	0.0400829	0.00882479	0.752753	0.0718877	II	GTGTCCCTGTACTCCCGATTCCTGTGTTGATACTCTAACCCTCAATGGGACTGTATTTGT[CG]ACAAGGCCTTTAAAGAGGTAATTAAGGTTAAATGAGACTGTAAGTGTGGAGCCCTAATTC	37	5	33977109	R	SLC45A2;SLC45A2	NM_016180;NM_001012509	Body;Body			0.00836366	0.135769
EFTUD1P1	cg00097395	1.46875e-05	0.0159549	-0.0263345	0.00579805	0.198487	0.0420591	II	CTTTCCCCAACCTTTGAAATTTAGGTTAAAGTTGTTTGGAAAGGGTTAAGATGAAAAAGG[CG]TTGAAAGAGGAATTGGGAGGCCTGGCTCAGAGCCAAGCCTTTGTCAGCTGTGTAACTGAC	37	15	84768010	F	EFTUD1P1	NR_036652	Body			0.0409982	0.279681
TREML1	cg10792307	1.47169e-05	0.0159569	-0.0265877	0.00585443	0.584011	0.0748822	I	TAGCAAACATACCTTGAGTGCAACGTCCAGAGATTTGCTCGCATTCTTCCTCTTCTTCAC[CG]GAGATTTACATTCCAGAGTAAACGTTTCTCTCTCTCTCTCTCTCTCTCTCTCTCTCTTCC	37	6	41123086	R	TREML1	NM_178174	TSS1500			0.000170517	0.0222079
GMIP	cg06369573	1.47284e-05	0.0159569	0.016178	0.00356245	0.783066	0.0301459	II	TCACATCCTGGCTGATGCTCAGCCAGAGCTCCCTGACTGTGACATGAGATGGTAGAGCAG[CG]CAGGCCCCCAAAGAGCATGACAGAGTCAGTACTTGTTTGTTTTTCTTTTGAGTTGGAGTC	37	19	19755321	R	GMIP	NM_016573	TSS1500	chr19:19754284-19754507	S_Shore	0.000259573	0.0268554
TTLL5	cg13611924	1.47493e-05	0.0159583	-0.0325955	0.0071782	0.494993	0.0870789	II	TGTGGAAAAAGTAGAAAATGGGTGGGGGTTGGGGAAAGGAGGGAGGAAAGAGATTATTCA[CG]GTAATGGGAACCAAATGTTGGCTAGGAAAGCTGCAGTATTCTCACACTCTTCCTGTAAAC	37	14	76309091	F	TTLL5	NM_015072	Body			0.00362608	0.0929708
OR2K2	cg01496206	1.48884e-05	0.0160177	0.0250561	0.00552072	0.616631	0.0639337	II	TTTCCAGCAGAGCGGTCAGGCAACCCGTCACCCAGGAGACCGTAGCCATCCGTGCACAGA[CG]CACCTGTTCATGATGATGGAGTATCTCAGCGGGTTACAAATGGCCACATAACGGTCATAT	37	9	114090296	F	OR2K2	NM_205859	1stExon			0.00139656	0.0601594
TDRD10;TDRD10	cg02097120	1.49054e-05	0.0160177	-0.0173593	0.0038251	0.609946	0.0453104	II	CTTTCCTCCCTGTCCATTTTGCTGATGCACTCATGTTGCAGACTAGCCCAGCAACCGCCA[CG]TCCACACCCACTCTGACTTGGCAAAGGAACATTTGGGAAACCCCCTTTCCATATTTAACC	37	1	154492952	R	TDRD10;TDRD10	NM_182499;NM_001098475	Body;Body			0.0362702	0.264614
	cg05223967	1.49092e-05	0.0160177	0.0396557	0.0087382	0.629475	0.0913364	II	ATTAAGGCCGGCATGACTGTTTGTAGCAAAATGAACTGAACCATCTGAATTCAACCCCAG[CG]TCATCATTCAGCAGGCCAGACAGAGCCATGATTTAGGATTTTCCCAACATTTTATGGCAA	37	9	81282691	R						0.00063744	0.0413687
	cg00354437	1.49437e-05	0.0160177	-0.0137199	0.0030236	0.476169	0.0356122	II	GACCCCTGGCTGCCACCGAATGCTGCACACTGCAAAGGAAGAAGCCAGTTTGAGAACCAC[CG]TTCTAGAACACAGCAATGATTGCATTTGAGAGCCTAAAGGGGTGCATTGTGGAGGACAAG	37	16	87133690	F						0.004424	0.101889
RNF19A;RNF19A	cg20046681	1.49491e-05	0.0160177	-0.0319959	0.0070514	0.14335	0.0408024	II	AATTCCTATTTCATCTCTAATACATTCCTAATTACTTTAATCCAGCTTTATTTGTTCCTT[CG]TCTCATATCTTTTCAGCCAGTCATATCCCCTTTGAATGTTTCAATCTACACTAGTCTTGG	37	8	101323083	R	RNF19A;RNF19A	NM_183419;NM_001280539	TSS1500;5'UTR	chr8:101321568-101322714	S_Shore	≥0,05	≥0,05
LOC284788;LOC284788	cg04281750	1.49639e-05	0.0160177	-0.0313626	0.00691221	0.581662	0.0869239	II	GTTTCCAGGCCTGTGGCTGCTAAGCTAGCGTCCAAGTCTGGCTGAGAGGTGGGAGGACTA[CG]GCCAGGAGATGTTGGGTTTCACTACATGATGCAATGCTCTAATTTGCTGAATCATAGTTC	37	20	22392636	F	LOC284788;LOC284788	NR_027090;NR_027089	Body;Body			0.0259277	0.227449
ADCY9	cg09262171	1.49868e-05	0.0160177	-0.0294959	0.00650136	0.570625	0.0764476	II	ATTTTTTTTCTACTTAGAAACTCAATGTGTTCCTCTTCTATCCTAAACACTACTGATGTT[CG]GTAATGCAGACATGTTTACATGCTATTTCTTGTTTTAACAACATGAAAACAAAATAAAAA	37	16	4140361	R	ADCY9	NM_001116	Body			0.0234375	0.217327
	cg01631333	1.50001e-05	0.0160177	-0.0289755	0.00638697	0.615851	0.0769813	II	TGCGAGTGAGCAGGCTGCCAATCATTCTCATGCCTGCCCTTGTCTGCTAAATGCCATAGT[CG]TAAATGTTCAAAGGCTGATCTGACCAGCATTCACTTCTATTTAGCGCCATGTCTGGTCTG	37	13	110747452	R						0.00125021	0.0571945
	cg19205177	1.50027e-05	0.0160177	0.0282515	0.00622744	0.646417	0.0671982	II	CTACCATGCCCTTATGGGGCTGGGCCTCTGCAGGCTGCTCAGTTTTGACACTGTCGTGCC[CG]TAAGGGGATGGTCCCCAGGGAAAATGGATAGAGTCAGCTGAAAAGGTAATGGGGTGGATG	37	2	42597273	R						0.00029365	0.0284175
	cg12030677	1.50168e-05	0.0160177	0.0318403	0.00701887	0.780606	0.053674	II	GATCTGATCAGCATTAGAGTAGTGACTTTTCTGGCTGAGTCCTTTAGTATACCTGGTGGC[CG]AACCCTGTGATATCCATTTACTGGAACATCAGATTTCACTGAAAGGCTGGAAACGTAAAC	37	3	110102725	R						0.00102873	0.0521915
B3GNT7	cg06574960	1.50678e-05	0.0160177	-0.0269777	0.00594808	0.462882	0.0723595	II	AGCTAGCAATGCACCCAGCCCTTGACTGTGCCCTGGTGGACAGCCGAGCTGTGGCTCTAG[CG]TGAGCCAGTGCCTTCCTGTCCCTGCCAAGGGTGAGGCCAGAGTTGGCCCCGAGGCTAATG	37	2	232265084	R	B3GNT7	NM_145236	3'UTR	chr2:232262854-232263544	S_Shore	≥0,05	≥0,05
	cg02380595	1.51418e-05	0.0160177	-0.0231652	0.00510887	0.267924	0.0462403	I	CTTGCTGGCTGCCCTGGCCACCAGGGAGCCCGCAGTGCCTGCCCCGGCTCCCCTTTCACA[CG]GAGAGGGGCGCCTTCTCCATCTGTACGGCCTCACCGGGACTTTCCTCCCCAGCTCTCAGG	37	16	85160569	F				chr16:85157830-85158048	S_Shelf	0.000486408	0.0362001
STPG1;STPG1;STPG1;STPG1	cg02252036	1.51438e-05	0.0160177	-0.0294579	0.00649673	0.93095	0.019536	II	GGGATTACAGGCGTGAGCCACTGCACCTGGTTTTCTACTATTTTTACTGTTTTCAGGACA[CG]TAGTCCTACCCATCCCCATCCTCATTCCTAGGTGCATTGCTCACTGTTCAAACAGCCCTT	37	1	24701444	R	STPG1;STPG1;STPG1;STPG1	NM_001199014;NM_178122;NM_001199013;NM_001199012	Body;Body;Body;Body			0.000151054	0.0210554
	cg06465851	1.51552e-05	0.0160177	-0.0304194	0.00670907	0.623511	0.078923	II	AAGGTGGTATGTGTTTTAGGATGCTCAACTTTGTGTACTTTATATTTTGTGTACACATCT[CG]TGCCCAGCCTTTAGCAAGACTTTCCGAAATTAATGTTTTGATTCCAGAAACTTCAGGCCA	37	2	68025060	F						0.00347571	0.0911479
	cg12021706	1.51586e-05	0.0160177	-0.0214544	0.00473187	0.484356	0.0550945	II	CAATCCCAGAAGTAACTGGACAGTGTTGGAGTAATGCTAAAGCCCAGGCTGGAAGAAAAA[CG]AGCTAGTCAGTAGTTCAGAGAGATAGAACAAGTTCAGCAGTTGTCAGCAGGCAAGGAGAC	37	7	68823637	F						4.97708e-05	0.0122548
DDHD1;DDHD1;DDHD1	cg21842967	1.52133e-05	0.0160177	0.0193539	0.00426945	0.858341	0.0250004	II	GGAGGTTGGGGGACAAAAACAAAGAGAGGCAGTTTCTGCCCTTTAGGAGTAGTTTCCTAT[CG]ATTAGGGGAAACAGTCTGGTATAAGACATGGTTGGGAATCAGGGGACTAGGTTCTAATTC	37	14	53508673	F	DDHD1;DDHD1;DDHD1	NM_001160147;NM_030637;NM_001160148	3'UTR;3'UTR;3'UTR			7.01943e-05	0.0143075
SLC17A6	cg04583232	1.5214e-05	0.0160177	-0.0164916	0.00363803	0.276401	0.0348308	II	GAGATGGGGACTCGCTACCTTAGGCCTAAAGGTGTTAAAGTTGAAGAGACGCCGCCGCCG[CG]GCCAAGGGCACCTGCAGAATGTGAGAGAGCCTGGGAGGTCTTGCAGCTTGGTGTCACCCC	37	11	22362874	F	SLC17A6	NM_020346	Body	chr11:22362862-22363377	Island	0.0043428	0.100997
LOC101929464;PHC2;PHC2	cg08268045	1.5234e-05	0.0160177	-0.0122868	0.00271066	0.0235642	0.00292085	II	CCTGAGGGGCCTGGGGGTCAGTCAGAAGACTAACGACCACCAGTCACCGAGAGCTCAGTT[CG]TGCCAAACCCTGCTCGCGCTGTCCCCGACTTATTGTTCACAACGACCCTACAAGTCATTC	37	1	33815838	R	LOC101929464;PHC2;PHC2	NR_125978;NM_198040;NM_004427	TSS200;Body;TSS1500	chr1:33814783-33815770	S_Shore	7.70597e-07	0.00148226
CAMTA1	cg06129585	1.52362e-05	0.0160177	-0.0224326	0.00494903	0.56601	0.0597161	II	TGTGGCCAACAGCACACCCTCCAGGCAACTGGGGAGCATTGCAGGTGTAGACCGGGCTTC[CG]TCAGGCAGTGCTTTCTGGCAGAAGCCAGCTGGCTTGTGCAGACATCTTGTCCATAGCCTT	37	1	7268191	F	CAMTA1	NM_015215	Body			0.00310001	0.0865689
GABBR1;GABBR1	cg11209538	1.52413e-05	0.0160177	0.01662	0.00366674	0.0767824	0.0121069	I	CCGGAGGTCGTCGAAGAAGGATGCACCTTCTGAGGTGGCGTTGGGGGTCTGCGCCCCGCC[CG]CGCCCGGGGGGCGGAGGAAGAGTGGCGCCAGTAGCAGCAGCAGCAACATCTAAGTGAGAG	37	6	29600112	R	GABBR1;GABBR1	NM_021904;NM_001470	Body;Body	chr6:29600192-29600661	N_Shore	2.93968e-06	0.00296357
	cg15751204	1.52721e-05	0.0160177	0.0305797	0.00674729	0.507206	0.0824361	II	CTTGCTTTGGCTAATGCAAATCACTTGCTTTGGTAAGCACAAGTGGCAGCTGCTACCTCT[CG]GTGGAAGCATTCAAGAGGTGCAGTGTGTTTCTCCAGGTCCTTTCTTTCCCCTATGCTGAA	37	3	138568802	R						0.000324195	0.0298779
LOC100130476	cg02225040	1.52757e-05	0.0160177	-0.0246562	0.00544037	0.508347	0.0624586	II	ACATTTCAAGGTTCCGTGTCCCTTTTGCAAGTAAAAAAAAAAACAAAATAAAAAAAAAAA[CG]TGGTGGAGGCAATTCTGGAATATCCAGGAAATCTGATCTCACAAATGAGGAAGCTCCCAA	37	6	138170618	F	LOC100130476	NR_049793	Body			0.00016995	0.0221968
	cg08543015	1.52765e-05	0.0160177	-0.0209485	0.00462228	0.379661	0.0512901	II	GTCAGAGGTCATGACTTCTAAGGTTTCTCCGCTCTGGCCTGGATACAATGTCCTTTTCCA[CG]TGTATAACAAACTATGTATTATTTTCAGTCATCCCAGGTGCATGTTCCCAGCTGAGGTTG	37	13	31949086	R						0.000982976	0.0510484
	cg08792798	1.52851e-05	0.0160177	-0.0235868	0.00520459	0.55276	0.0666756	II	TCTTGTTACAGTTCCGATAGTCAGTCTCCCTAGTTAGCTTGGACACAGGCAGCCTAAACA[CG]GGGATGACTCAAAAGAAAGACATGTGACCTTCACACTGGCCCTGGGCATGGGAGGAGGGT	37	2	65202555	F						0.00852197	0.136961
PDZRN3;LOC101927296;PDZRN3;PDZRN3;PDZRN3	cg20097645	1.52944e-05	0.0160177	0.0278755	0.00615113	0.580556	0.0744325	II	CTAAACATTTGGATGCGTCAGCTCGGAAGTGTTATTTCTCAGCAACTGACTTTGCTTATC[CG]TTCACTTGCAAGGCTATTATATAAGAAAGGCTGAACTGAACTACTGTTGAAAAATGATGC	37	3	73610745	R	PDZRN3;LOC101927296;PDZRN3;PDZRN3;PDZRN3	NM_001303140;NR_121660;NM_001303139;NM_015009;NM_001303140	1stExon;Body;Body;Body;5'UTR			4.06359e-05	0.0112268
IMMP1L;IMMP1L	cg03657035	1.53261e-05	0.0160304	0.0304158	0.00671245	0.764284	0.0525665	II	CACAAACATGGAATGAAGATTCAAACTGCAGTGCAGCTAAGCAGATTACAGAAAACCCCG[CG]TTCCATATGATAACACACCATGGCCCTCCCAGATGGGGGCTTGGAACAAAAAGGCCATCA	37	11	31502600	R	IMMP1L;IMMP1L	NM_001304274;NM_144981	5'UTR;5'UTR			0.0126452	0.163892
LRRC1	cg27022531	1.54144e-05	0.0161021	0.0285659	0.00630621	0.66039	0.0662133	II	ATCCTTGCTCCTTTCCTCTATACAGAGTGTCCTTTGGCTCTCATGGTTTGTTTCTTGATT[CG]TACTTCCTCTTTTGCTTATTTACAGCATTTTCTTCTCTACTCCCTTTTCTCTTCATTGCT	37	6	53678839	R	LRRC1	NM_018214	Body			0.000594933	0.040091
	cg03070981	1.54434e-05	0.0161118	0.0337023	0.0074409	0.507934	0.0892948	II	CCTCATGAAACTCTCCTCAATAACCTTGCATGTAGTATCTATTTGCTGCAGAGACTCTTC[CG]TTTAGAGCTGAATATTATTGTCCCTATTTTATAGATGAGAAAACCAGCCCAACAGCATGT	37	9	72598768	R						0.00054732	0.0384086
TES	cg20879085	1.54662e-05	0.016115	-0.0167032	0.00368808	0.0567429	0.0104029	I	ACGCCCAGAGAATCCCTTCGGAGACCAGGTCAGGGTCACTGAGCTTGCCCAGCAGGGCGC[CG]CCTCGGACGCCGCCCCGCCTCTCACCTTGCCAGCGCCGCGCTCGGGCCGCGAAGGTGCGT	37	7	115850441	R	TES	NM_015641	TSS200	chr7:115850370-115851028	Island	0.000205166	0.0241559
PRICKLE2-AS1	cg13182339	1.55163e-05	0.0161318	-0.0283224	0.00625474	0.950203	0.0135793	II	GATCACTTCTGATGGCCAGTCTTCCTCACTAGACTCCATCTAGGGTAAAGACAGATGCAC[CG]TTTGGTATGCTTGGCATGCAATCTAGTACCTGACAAATTAGAGGTGCTCAATGAATATCT	37	3	64058252	F	PRICKLE2-AS1	NR_045697	Body			0.000142354	0.0204816
CSDC2	cg20099005	1.55426e-05	0.0161318	-0.028634	0.00632416	0.474896	0.074507	II	AAATTATACCGTGGCCCGACCATAAAAGCCACTTTCCAAAAAAAGAAGCTTTAAGGCCCC[CG]AGAGACGCAGCTGAGCCTCTCACCTGGCAGTGCCTGACTCAGGAGGTGATGTCTGGGCCA	37	22	41956854	F	CSDC2	NM_014460	TSS200			0.0015243	0.0627934
	cg12431105	1.55635e-05	0.0161318	0.0332459	0.00734331	0.491682	0.0890488	II	TTTACTAATTTAGCATTCTCTTTATTTATGATTTTTTTCTTTTGCCATTATAAAAAAATG[CG]TCAGGGATTGCTGGGTCAATGTCCATTTGCCTTCTTAATTGTGTTTGCAGTTGAGAGGCT	37	14	105307896	F				chr14:105309690-105310500	N_Shore	0.00226582	0.0749223
	cg11249902	1.55689e-05	0.0161318	-0.0130565	0.00288395	0.463235	0.0356669	II	GGGCAAACAGACCAGCCAGAAGTGGGGAGAGGGAAAGCAAGTGGGGCGTCCTGTTCGAGA[CG]GACACTGAGGTCACCAGCACAGGCAGGCGTCAATCTGACCAAGGAGACCAGGATCTCAGG	37	17	77783207	F				chr17:77783809-77789842	N_Shore	0.0122594	0.161487
	cg15787037	1.55967e-05	0.0161318	-0.0181955	0.00401947	0.783663	0.0321839	II	TCCAAGACCACAGCCCCTGGGGCTTTCTCAATTGGTTTCTGAGTCTGACAGCACTGTGGT[CG]TGTCATCCTTTTGAGCTGCCCAACTCCATCTGCCCCTGGGCACCTGACCCGGAGTCAGCC	37	16	73834612	R						6.90841e-05	0.0142117
TRPS1;TRPS1;TRPS1	cg12831060	1.56012e-05	0.0161318	0.0323897	0.00715516	0.70617	0.0698338	II	TGTGACAAATGTATGCCACTAAAGTCTTTATCATCAAAGCTGGATAACTCACATGTTTTA[CG]TGCAGAGTATTGAGAGTTCAAAGAAGCAAAGCAGATTTTGATTATTATGATGCTTCCAGG	37	8	116563798	F	TRPS1;TRPS1;TRPS1	NM_001282903;NM_014112;NM_001282902	Body;Body;Body			0.0184643	0.194884
DSG1	cg23359745	1.56275e-05	0.0161318	-0.0272737	0.00602556	0.767185	0.0550054	II	AAAGCTGGAAAGATTTCTTAGTCATCTGCATAGCTTTCCAAAACAAACAGCAAGCACTGG[CG]CTCCAATGCAGTAAGGGAAGCGCAATAACAGATAACAGATCCATGCACAATTCTGTAGCT	37	18	28905292	R	DSG1	NM_001942	Body			0.00112119	0.0543685
ANK1;ANK1;ANK1;ANK1;ANK1	cg20461812	1.56404e-05	0.0161318	-0.0212378	0.00469226	0.87455	0.0235926	II	AGTAGTAAAATTCGTAGAGACTGGAAGTTGAAGGGTGGCCACCAGGGGCTGGGGAGTAGT[CG]GAAATGGGGCGTTAGTGTTTAAAGAGAACAGAGTTTCAGTTTTGCAACATGAAAAGAGTT	37	8	41614559	F	ANK1;ANK1;ANK1;ANK1;ANK1	NM_020475;NM_020477;NM_020476;NM_001142446;NM_000037	Body;Body;Body;Body;Body			0.000106975	0.0178191
ST20-MTHFS;MTHFS;MTHFS;MTHFS	cg12376289	1.57007e-05	0.0161737	0.0368445	0.00814214	0.368614	0.0955939	I	AGAGGCAAAATCAACAAGACCTGGTGACAGGATGGACATGGAGTGTGAGTAAGAGAGCCA[CG]TGACTCCCGGGTTTCTGGAGATGACCAAATCCTCCCCACAACAAAATTATTGCTCCCTAG	37	15	80136763	F	ST20-MTHFS;MTHFS;MTHFS;MTHFS	NM_001199760;NM_001199758;NM_006441;NR_037654	3'UTR;3'UTR;3'UTR;Body			0.000464661	0.0354405
	cg17920195	1.57565e-05	0.0162108	0.0218946	0.00483936	0.367747	0.0527067	II	CAGCTTGGTTCCTCTGCCAGTCTCATCAATCACTCATACATGGGGAAGAGTTGGGAGCAG[CG]GGGAGGAGGAAAGAAATACTTTTTCCAGTACAAATGCCTGAAGGGTTTCAAATTTCTATT	37	4	129149383	F						2.64838e-06	0.00282346
	cg16677162	1.58243e-05	0.0162264	-0.024631	0.00544549	0.23826	0.0477231	II	GATTCCCACTGAGACTGCAGTCTGGCCAGTGAGCAGCAGGGGCACTGTGGGTCTGTCTCA[CG]GTCTGCACAGTGGCTATTCATAGCTGTGCCAACCCCTAAATTCCCCAGGGCTGGGCAGTG	37	22	22465502	R				chr22:22469166-22469909	N_Shelf	0.0156313	0.180558
CHAT;CHAT;CHAT;CHAT;CHAT;CHAT;CHAT	cg06300254	1.58675e-05	0.0162264	-0.0207718	0.00459299	0.416337	0.0534745	II	TGCGTTGCTTCGGTGCCTGGGCTTGGGGAGGCTTAACCATCAGGGCTTCGGGACTCCAAG[CG]CATGTTCTCACTTCACTTGGCCCAGCATCTGCTAAGTGACCAGGTCCGCGCTTTCTGTGT	37	10	50822752	R	CHAT;CHAT;CHAT;CHAT;CHAT;CHAT;CHAT	NM_020549;NM_001142929;NM_020985;NM_020984;NM_020986;NM_001142934;NM_001142933	Body;5'UTR;5'UTR;5'UTR;5'UTR;5'UTR;5'UTR	chr10:50821487-50821688	S_Shore	0.0128631	0.165226
	cg15548660	1.58784e-05	0.0162264	-0.027376	0.00605352	0.529987	0.0788805	II	AGGAGTAAACCAGCTTGCTGGAAATGAGTATTTTCAGTTAAGGGCCAAAATTGTGTAGCA[CG]AGCTCCCAGAAAGCCCCTGGAATTGTGCCAGCAGACACGGCCATGAATTTGGCAGTGGCT	37	6	139657873	F						0.0174868	0.190084
SPIB;SPIB;SPIB;SPIB	cg21007783	1.5879e-05	0.0162264	-0.0208425	0.00460882	0.188818	0.0310048	II	TGGCCAGCGGGCACCCTCCTCCCCCCGGCAGGGGCTGGGCCAAGATATAAATAGGGTTGG[CG]GCTGCAGCGGGCGGCAAACAGCCCGCCCGGCACCACCATGCTCGCCCTGGAGGCTGCACA	37	19	50922181	R	SPIB;SPIB;SPIB;SPIB	NM_001244000;NM_001243999;NM_001243998;NM_003121	TSS200;TSS200;TSS200;TSS200			0.000493454	0.0364748
	cg14398971	1.5896e-05	0.0162264	-0.024467	0.00541059	0.487753	0.0691136	II	CAGCAGAGTCGTTGGAAATATGCCCGAATACGGTCATGATTGGGCAAGGGACACGGGAAA[CG]CCAATTTTGGCAAAGGGATTATTTGGAAGTGCAGTTCTGACCAAGTCATTCCTCTGTTTA	37	22	39277669	F						0.0403758	0.277675
ITGA9	cg05057834	1.58978e-05	0.0162264	-0.0170848	0.00377813	0.413658	0.0471454	II	CTGCTGTGGACAGCGGGCTGCTGAGAAAGGGCGGGCAGCTGAGCAGGCAGCCAAGCCAGC[CG]GAGCATTGTGTGTGATCTGCAGGCTGAGGCTGGCTCAACTGCCTTGGAGCTCTTTGACAG	37	3	37495654	F	ITGA9	NM_002207	Body	chr3:37493418-37494538	S_Shore	0.000689213	0.0429415
LOC613266;MACROD2;MACROD2	cg16132877	1.59162e-05	0.0162264	0.0323338	0.00715076	0.730693	0.064791	II	ACACACAGCAGGCCTGGGTGCGGTGCAAGGCAGTCAGGCATACCTTGTCTTTGTGCAATA[CG]CCAAAGCCTGCCTCGTTTTCAAAGCTGGACACCTTGTTTTGTTTCTTCCCCCATTTTTAA	37	20	15957306	R	LOC613266;MACROD2;MACROD2	NR_130924;NM_001033087;NM_080676	Body;Body;Body			0.00219079	0.0738267
	cg13515064	1.59307e-05	0.0162264	0.0243142	0.00537746	0.412306	0.0668693	II	GCAGAGCCTTATTTACAGGCCGCCCCCGAGAGCAAAGGATAATGGTGCATTATCTGTTGA[CG]TGACCCTGGAGAGCTCTAACTGAACTGCACAAATGGGAGAATCCTCCCCTACCGGCCCCT	37	13	113611440	F						1.35337e-06	0.00201051
ARPC5L	cg10170306	1.59569e-05	0.0162328	-0.0173375	0.0038348	0.3832	0.0453962	II	GGGCAGAAGCCATTCCTTGTTCTATTTTTGAAGCTTTTTGGCTGAAGCCAGTGTTTCATA[CG]AGGAAATGAAAGTTGGCTGATGTAATTCAGTTTAAAATAGGTGTCACCTTTGGGGACCTA	37	9	127635245	F	ARPC5L	NM_030978	Body	chr9:127631143-127632264	S_Shelf	0.0024297	0.0774091
MAPK9;MAPK9;MAPK9;MAPK9;MAPK9	cg26210449	1.60052e-05	0.016235	-0.0321643	0.00711549	0.252051	0.0607073	II	TGGGACCCGTTGACTCTGAGCTGCTTTTGAGGCTGGATCAGGTACCAGCGGCCTGGGGGT[CG]TACAGGATGGGAGAGGCCGGGGCTTGGGATGTTGCCAGATCTACGTTGAAAAGTGAAGCA	37	5	179720266	R	MAPK9;MAPK9;MAPK9;MAPK9;MAPK9	NM_002752;NM_139070;NM_001135044;NM_139069;NM_139068	TSS1500;TSS1500;TSS1500;TSS1500;TSS1500	chr5:179718528-179719767	S_Shore	0.00135781	0.0594047
	cg13845724	1.60063e-05	0.016235	0.0203067	0.00449234	0.879722	0.0224723	II	GAAAGAACCAGCAAATTTGAATATATTTCTTTGTAAAATACCCGCGGAACCCTGTTCCTT[CG]TTTTACCTCCTGCTTCCTTAGCTCAAGCCTTCCTCATCTTAGGCAGCCTCCAAACTATTC	37	9	125700428	R				chr9:125703098-125703597	N_Shelf	0.00212053	0.0728312
MKL2	cg01852648	1.60186e-05	0.016235	0.023438	0.00518528	0.854696	0.0339742	II	CCACTCCAGACCAACTGGACCAGAATTTGCATTTTAAAAGATCCCTTCCTGGGCAATGCA[CG]TGAACATATAAAAATCACGGGACCAGATCTGTGGCTGTCAAACTTGAGTATGTATTAAAA	37	16	14169310	F	MKL2	NM_014048	5'UTR	chr16:14164849-14165656	S_Shelf	0.0170679	0.187875
	cg17836857	1.6043e-05	0.0162396	0.0174679	0.00386481	0.866804	0.0205718	II	CCAGCTTTGTTGGATGTAATTGACTGAACATGAACTGCTCATATTTAAACCATGCCTGGC[CG]AAATTGCATGTTTTGACATACAGGTATATCATTAAAACATGACCATAATCAAGACAATTA	37	19	11672843	R				chr19:11669789-11670244	S_Shelf	4.06531e-05	0.0112275
	cg11235411	1.61431e-05	0.0163207	-0.0178935	0.00396035	0.310346	0.0407779	II	ATTAGAATAAGCCCTCCAGAGACTATCTGTGCCACTAAGGTCACATTAAAATGCTTCTTC[CG]TCTAAAACTGAAACCGATCCCACTTAGGAGCTAATTGCAGTCATAGTTTTTCTCTTTGAG	37	10	36060369	R						0.00251829	0.0787287
	cg01777945	1.62391e-05	0.0163924	-0.0219312	0.00485563	0.673397	0.0510105	II	GGGTTTCTGACACACAATCAGGAGGTCATCAGACACTGAGACTTGTTCTGAGCTGACTGA[CG]TCATCCACTCCCTCCCAGGAAGGTTCCCTAGGGGTGACTGCTGATTTGGACAACCAGTCA	37	22	35248469	R						5.22796e-05	0.0125555
IL6R;IL6R	cg04715245	1.62542e-05	0.0163924	-0.0165548	0.00366547	0.287672	0.0358349	II	GCGTGAGCCACTGCCCCTGGTGTTAGTGTCTGTCTGTCAAGTCAGGAGGGCAGCCATGAA[CG]TTCTGATGTCTACTGAGCACGTGTGGCCCAGACCGTGTGTCAGGTGTTTAGGTGCCATCC	37	1	154377091	R	IL6R;IL6R	NM_000565;NM_181359	TSS1500;TSS1500	chr1:154377670-154378445	N_Shore	0.0025135	0.0786535
KHDRBS3	cg00753112	1.62828e-05	0.0163978	-0.0313624	0.00694477	0.262909	0.0650404	II	TTCAAAGTCCAGCTTTGGGTTTTGATAATTTGCTATTTTTGGAAAATGAGTCTTTAGCTG[CG]TATTTGCTATCCCAGACACACTGAAGAAGGAGGAAGCTGATCTGTAGGCAGCCAGCCTGC	37	8	136593301	F	KHDRBS3	NM_006558	Body			0.0140052	0.171793
MYT1L	cg20720697	1.63459e-05	0.0163978	-0.0263446	0.00583491	0.589206	0.0715501	II	CGTGAATGAATGTGGGGAAGCTGTTTGGCCCGAGAAGGCTCACAGTCCTCCTGGGCCTGA[CG]TCGTCTCCTTCTCTTGAGACGCCTCTCCACCCGCCTGCATAGGTTCCTGTGAACGCCACA	37	2	1858583	R	MYT1L	NM_015025	Body			0.0122354	0.161372
TBC1D4;TBC1D4;TBC1D4	cg25939954	1.63474e-05	0.0163978	0.0348784	0.00772503	0.714612	0.069117	II	TCTTGCACCTCCTGTTGCCTTTATGGAATTCCAAGCTCCCTCGCTTGACTTCCCATTGTA[CG]TCTATTCATCTTTCATGAATGAGCTTGAGTGTCACCTTTTCTTTTGAAGCTCTCCCTAAC	37	13	75878038	R	TBC1D4;TBC1D4;TBC1D4	NM_014832;NM_001286658;NM_001286659	Body;Body;Body			0.0221578	0.211903
VPS16;FAM113A;VPS16	cg23462402	1.63793e-05	0.0163978	0.0233828	0.00517949	0.911865	0.0178124	II	GAACAGTGCTTGCTATGTAATAATTGCCCATTAAAGTTTTTTAAAAATATTTTACTGGGC[CG]AGCTTTGTGGCATGTTCCTATAGTCCCAGGTACTGGAGAGGCTGAGTTAGGAGGATCACT	37	20	2822804	F	VPS16;FAM113A;VPS16	NM_080413;NM_022760;NM_022575	Body;TSS1500;Body	chr20:2820509-2821911	S_Shore	4.56729e-05	0.0118174
KIAA0141;KIAA0141;KIAA0141;KIAA0141	cg12627897	1.63906e-05	0.0163978	-0.0216873	0.00480411	0.67532	0.0544942	II	GAGTGCAAAAGATGCTTACAGAGTTGCCAGCCGACTGGGTGTTTCTCCCTTTGCCCCAGG[CG]GTCCTTTATTATCAGTTGGCTGCCAGCCAGGGCCACAGCCTGGCTCAGTACCGCTATGCC	37	5	141313806	F	KIAA0141;KIAA0141;KIAA0141;KIAA0141	NM_014773;NM_001142603;NM_014773;NM_001142603	ExonBnd;ExonBnd;Body;Body			0.000927084	0.0495892
TTLL5	cg25588348	1.64201e-05	0.0163978	-0.0253339	0.00561247	0.644955	0.0630337	II	TGACTGACCTGATTCTAATTGCAGACATTGAGCTGATGTTATTCTTGGCGCAGGACAGAG[CG]ATTACTCAGTAGTTTCTGTTAAAGTGATCCTTTGTTAAACTTCTGCTCCCAACCCACTCC	37	14	76334455	F	TTLL5	NM_015072	Body			7.73624e-06	0.00496028
DNAJC1	cg15831653	1.64891e-05	0.0163978	0.0192305	0.00426131	0.0357222	0.0069193	I	CACGGAGCAGCTGTACCTGCGCCCACATGGGCTGAGAGACAGGGACGGTTATAGCCATCT[CG]CGTCCATCTGGAACGCCCCACGTGGACTTCCCCTGAAATAGCTACTGTCTTCCTCTCCCC	37	10	22292874	F	DNAJC1	NM_022365	TSS1500	chr10:22292300-22292897	Island	5.11459e-07	0.00120559
CREB3L1	cg20181251	1.65016e-05	0.0163978	-0.0218997	0.00485299	0.256891	0.04478	II	AATTTACGGGACAGTGGTTGGTGAAGCCTTAAAATGCCAATGTTCCAGGAACACTGTTAT[CG]GTTCCAGGACTATTGTTGCTTTAAGCCCCCACCTTGAGCATTCAGAGAAGAGAGATTACT	37	11	46299000	F	CREB3L1	NM_052854	TSS200	chr11:46299544-46300216	N_Shore	0.0164578	0.184902
CABP7	cg10348376	1.65072e-05	0.0163978	0.0324878	0.00719948	0.543379	0.0850882	II	ATCTTAGAGGAGTCAGAATGGGTCGGGGGAAGATCCAGAGAGAGAAGGCAGCCTCTGCCT[CG]CTCACTGCACCATAGGCATGAGCCACCAGGCTCCTCACCAACTGCCCCTGCAAACCCTCA	37	22	30117734	F	CABP7	NM_182527	Body	chr22:30116081-30117160	S_Shore	0.00168463	0.0656476
PRTFDC1;PRTFDC1	cg00915905	1.65272e-05	0.0163978	-0.0203557	0.00451123	0.803802	0.0321591	II	CTTTGCTGAGCAAGTTCAGCTCTTCATTGAGACTTTCAATGTATTCTACACATCAAACCC[CG]TGTTTTCATTTTTTTTTTCCTACTACTTCCCTGTTTTTGATTAATTTCCTTCAGTCATGC	37	10	25156468	R	PRTFDC1;PRTFDC1	NM_020200;NM_001282786	Body;Body			4.36135e-05	0.0116166
	cg22239258	1.65373e-05	0.0163978	-0.0345405	0.00765513	0.467711	0.0927361	I	CTGGCACATAATAGATATTCAGTAAATATTAAACAGATGTATGAATCAGACAGTCCTGGT[CG]TCTACGTATCTTTATCTACTGAGAGTTTTGTGGGTTTTTTTGTTTATTTTTTTGAGACAG	37	10	33271411	F				chr10:33269511-33269870	S_Shore	0.00615443	0.118519
	cg21976145	1.65481e-05	0.0163978	-0.0274591	0.00608593	0.745508	0.063013	II	ATCCAGTGGGTAGAGGCCAAGGATGATGCAAAACATCCTATAAGTACACAAGACCAGCCC[CG]CCACAACAAGGAAGTATCTGATCCAAAATGTCCAAGGTTGGGAAACCCTGGCTTTAAGCC	37	20	45989084	R						7.25875e-05	0.014567
	cg16694973	1.65579e-05	0.0163978	-0.0182138	0.00403698	0.70324	0.0405965	II	CCACAGCACCACCTTCAGACACTTAGTCAAATTGTTCTTTCCTGCCTTGAGGTCAACCAC[CG]TTCAGAGACTCACATGACCTCTGGGAAGCCAGGCATGTCCTTGCCCAACTAGACTCCCAG	37	6	45803647	R						0.0053509	0.111282
FHL3;FHL3	cg07086037	1.6586e-05	0.0163978	-0.02209	0.00489657	0.259049	0.0432748	II	CCCCTTCACCTTACCCCAGGGGTGACACTCAGCCCGGCCTTAATCCAGCCTGGAGGAGGA[CG]TTTTGACTCTGCTGTCATGAGCCTGTCAGCGGGCACCAAGGTGTTCTCTGAAAACATGGG	37	1	38471598	F	FHL3;FHL3	NM_004468;NM_001243878	TSS1500;TSS1500	chr1:38470617-38471396	S_Shore	0.00373526	0.0942692
SUMO1;SUMO1;SUMO1	cg17742700	1.66129e-05	0.0163978	0.0220853	0.00489597	0.719784	0.0445962	II	TTGGACTATTTGCTGTTCCCTGAATATGTCCATTAGCATTACTTCAACTTCAGCCCTTTG[CG]GCCCTAGTTTCATTTACCTGGAATATATATACATATCCTCTCTCAGCCTCTCTTGAAATC	37	2	203087114	R	SUMO1;SUMO1;SUMO1	NM_001005782;NM_001005781;NM_003352	Body;Body;Body			0.000831874	0.0470235
NCK2;NCK2;NCK2	cg10808560	1.6613e-05	0.0163978	-0.0221157	0.00490272	0.903607	0.0203584	II	TTTACTGGGACTTGCATCGGCTCTGCACACATAGCAGCACCGTCTTTGTCTGAGGTTCCA[CG]TGGCCTGATGCTGTGCAGGGCAGCTTGTCCTGATGGATCTTGCCGTGACACGGGCCATTT	37	2	106500430	R	NCK2;NCK2;NCK2	NM_001004722;NM_001004720;NM_003581	Body;Body;Body	chr2:106497787-106498577	S_Shore	0.000195081	0.0236023
KANK4	cg00479443	1.66148e-05	0.0163978	-0.0220893	0.00489688	0.63923	0.0556776	II	ATCTCTGCTGTTCTAGGTGTCTATTTCCAGCAGAGTGACTGCCCCAGCAGCAGTGTGTGC[CG]TTCCCCAACATCCTTATGTGAATCCTCCCACCTGGTTCTTCACTCCCTCACCTCCCCCGC	37	1	62761937	R	KANK4	NM_181712	5'UTR			0.00168472	0.0656481
WDR27	cg14671926	1.66208e-05	0.0163978	-0.0282666	0.00626644	0.958231	0.011646	II	TACATAGGAGACTGCAACGCATGGAGGTGGCCGATGTTTATGGCTGGTATAACGCAGCAC[CG]CCCAGCAGCAGCTCAGCCTTCTTGAGGCCGGTGCCTCTCCACCCTCCCTCACTCACAGAA	37	6	169930772	R	WDR27	NM_182552	Body			2.56918e-05	0.00889574
RPL13A;RPL13AP5;RPL13A;SNORD35A;RPL13A;SNORD34;RPL13A;RPL13A;RPL13AP5;RPL13A	cg05864763	1.66748e-05	0.0164135	0.0209503	0.00464533	0.841776	0.030491	II	CAAGCGAGGCCAGGCCGCTCTGGACCGTCTCAAGGTGTTTGACGGCATCCCACCGCCCTA[CG]ACAAGGTGAGCTATGCCAAACCCCACAGGCAGCGGCCTTACCTGTGGCGTCCATGATGTT	37	19	49994115	F	RPL13A;RPL13AP5;RPL13A;SNORD35A;RPL13A;SNORD34;RPL13A;RPL13A;RPL13AP5;RPL13A	NR_073024;NR_026712;NM_012423;NR_000018;NM_001270491;NR_000019;NM_001270491;NM_012423;NR_026712;NR_073024	Body;Body;Body;TSS1500;Body;TSS200;ExonBnd;ExonBnd;ExonBnd;ExonBnd	chr19:49990435-49990965	S_Shelf	8.11866e-05	0.0154643
AGPAT9;AGPAT9;AGPAT9	cg11425164	1.66963e-05	0.0164135	-0.0273198	0.00605808	0.487903	0.0745511	II	TTAAGTTGGTATCTGTCAGTGTATCATTCATATCCCTTCTTCTTCTTGCCTCTGCAATGA[CG]TTGGCACAAACCTGCTAAAATAAAATAACATCCTCATTGTCAGTGACTCATTGTCCAAAT	37	4	84482623	R	AGPAT9;AGPAT9;AGPAT9	NM_001256422;NM_001256421;NM_032717	Body;Body;Body			0.000159833	0.0215677
CADM1;CADM1;CADM1;CADM1;CADM1	cg00758259	1.67003e-05	0.0164135	0.030158	0.00668753	0.484493	0.0810018	II	AGTGGTTATAAACTGTGAACAACCAATGCCCTACACGAAGGAACATTTATCACACTAACA[CG]CCTGTAAAGTGGAGAGGGTTCATCCACATGCTCTCTGCAGCTTCTATTAGAACGTTAATT	37	11	115188157	R	CADM1;CADM1;CADM1;CADM1;CADM1	NM_001098517;NM_014333;NM_001301043;NM_001301044;NM_001301045	Body;Body;Body;Body;Body			0.000234169	0.0256239
BACH1	cg10693037	1.67417e-05	0.0164135	-0.0153421	0.00340257	0.58813	0.0392642	I	ACTGCTGGGCACAGGACTACTATTAAAACCTTAAGAATAAGATTTTCTGAAGAAGGAACT[CG]TTTTTTAAGCACTGTGTTTTCATCTCATTTGAGCGTTTACTCTGGGCTTTAGAAGACCTC	37	21	30723849	F	BACH1	NR_027655	Body			1.10932e-06	0.00179796
CHST8;CHST8	cg13393398	1.6745e-05	0.0164135	0.0248404	0.00550917	0.578993	0.062487	II	GCTTGTGGGCAGGCAGAGTGCATTAAACTGTGCAGTCTGTCTACTTCAGCATAGCCGGTG[CG]TGGGGAAGGCAGTCTGTCTACACTGGCTGGGCCAGTGTGTGGTGCAGGCAGTCTGTCTAC	37	19	34121298	R	CHST8;CHST8	NM_001127895;NM_001127896	5'UTR;5'UTR			0.000135221	0.01998
	cg21571060	1.67573e-05	0.0164135	-0.0228566	0.00506942	0.460574	0.06386	II	AAAAGAAAACCTCAAACATGACTGCCAATCTAACCCATTCCATTCTGTGTGTCATGCTGC[CG]AAGCAGCACTTGGAATCTAGAAGTACCAAGTGCCACAATTCGTCTCCTTGTGACTCATGG	37	5	92414263	R						0.00097987	0.0509573
	cg15058727	1.67899e-05	0.016425	-0.0250382	0.00555389	0.596683	0.0646106	II	CACACACACACACACACACATGCTTAACCCAAAGGGTCACTGGACTCCAAGTCCAGATGA[CG]TGGGTTCTAGCCCCAGACCTGCCATTCAGACTCTATGTGTCACAGGGTGGCAGGGTGAGT	37	12	6454662	F						0.0217555	0.2102
	cg00460776	1.68092e-05	0.016425	-0.0284659	0.00631461	0.113081	0.0328132	II	TGTTGATATGAAGCAAAGCACTATGGGAGGAACATGCTAATAGACTTAATTCAGAGACTG[CG]AAGGGCTTTTGAGAGAAAAGGGATCAAAATCAGGGTTCTGTTCACTTGGCTCCAGATTCA	37	12	120731287	F						0.00551931	0.112845
HECW2;HECW2	cg10871096	1.68463e-05	0.0164415	-0.0319129	0.00708014	0.698331	0.0775069	II	GATTGTCTGTTACATTCCTGTTTTGCCAGTTAGGTTGGTTCCACAGCTAAAGGCTTGGCA[CG]GAAATATAAAAACTCTGGACGACGGGTGTGTAGCCGCACAACAGCTGCATCTGAGGGCAT	37	2	197097923	F	HECW2;HECW2	NM_001304840;NM_020760	Body;Body			0.00255755	0.0792971
LHFPL2	cg04357965	1.69016e-05	0.0164758	-0.0216691	0.00480835	0.197029	0.0337197	II	TGCTTGGTGTCCTCAGCTTCCCTGCCCTCAAAATTACGGTTTCAGGATGATTTTCGGAGG[CG]CTTTAGGAACAGCCTGAAAAGGCATTCTTGTCCAGAGAGGGGATGCTTTAACTCCCCAGC	37	5	77945347	F	LHFPL2	NM_005779	TSS1500	chr5:77943868-77945220	S_Shore	5.03485e-05	0.0123073
	cg20638386	1.69373e-05	0.0164909	0.0268488	0.00595842	0.966005	0.0089079	II	CACTAGAGGCAACTCTCACTGCAGCCCGGCATCAGCTACTTACAACCCACTCGCCTCCTG[CG]GGGAACCAGACACCTCCCATCACAGCGCATGCCAGCCACCAGGCCTATGGCCTTGCCCTC	37	12	31164508	F						0.000564756	0.0390283
CNR2	cg12796974	1.69727e-05	0.0165058	-0.0254176	0.00564147	0.341838	0.0614904	II	GTCTTTAATCATTGGCTCAGTAAGGGTATAAATTAAATGATATCAGATTAAGAGCAAAAA[CG]ATGTAAAGCCATATATCAGCCAAAGCTGTAGCTGAATGATTAATTGCCTGGTTGTGAGTC	37	1	24234375	F	CNR2	NM_001841	5'UTR			0.004834	0.106169
PPARGC1A	cg00767442	1.7044e-05	0.0165554	-0.031289	0.00694625	0.585581	0.078111	II	TTTGTGTGTTGATTCCATCCAGAGGTGAGTCATCTGCTGGGCTGTGCTTCCAGGACCTGG[CG]TAGAGATAGTGGGGCATGGACAAATAAACACAGCAAGTGTATAAGGTCTCCACACAGACA	37	4	23879493	R	PPARGC1A	NM_013261	Body			0.00814108	0.134262
	cg20550224	1.70836e-05	0.0165679	-0.013066	0.00290106	0.0243512	0.0030994	I	ATCTGGGTTCCTTCACCGACCACGCACGAAGGGTGGGGGGAGGTCTGCTTCAGTCTTTCC[CG]CGCCCCTCCAGCGCCCCCACGTGGAAACTTCTGACCACCTCGTTTCCCCTCCCAGAGCGC	37	17	47929286	F				chr17:47928266-47929357	Island	1.35331e-07	0.000576366
LOXL4	cg04027111	1.7159e-05	0.0165679	-0.0275019	0.00610781	0.310397	0.0597345	II	CTCTCCTAGGGCCCAGCCACCTCTCATGCTGAGCCAGAAGCAACACAGAGGGTTCGGAAA[CG]TGGGCTCTGCCTGCTGCCAATCACTCACCAGGCCTGGCTGCCCAGAACTAAAAATACCCT	37	10	100029483	F	LOXL4	NM_032211	TSS1500	chr10:100028204-100028508	S_Shore	≥0,05	≥0,05
RUNX2;RUNX2;RUNX2	cg23261343	1.71666e-05	0.0165679	-0.0246474	0.005474	0.448091	0.0652562	II	GTGTTGTGCAACATTCTGTGGAACTGATGCAAGGATATATGGCCTGTTTACACATTCCTT[CG]CTCGCAGACTGCATGGCAGTAATTTAATTCAGCAGCACATGGCATGCTGCAGCAAGGAGC	37	6	45413792	F	RUNX2;RUNX2;RUNX2	NM_001015051;NM_001024630;NM_004348	Body;Body;Body			0.0176769	0.191073
COL28A1	cg08507571	1.71668e-05	0.0165679	-0.0227545	0.00505361	0.541523	0.0628007	II	TGTGGGAAATAAAAGTGTCTTTGCTTTAGGATCTTTTGCAGTCTTTTGTTCATGTTTATT[CG]ACTAAGTCAAAGCAAGAGTGGTCAGGCATTTGGCCAGGGTGCAAGATCTGGGTGGGATCA	37	7	7575543	F	COL28A1	NM_001037763	TSS200			0.000753598	0.044846
C9orf30	cg14475840	1.71676e-05	0.0165679	-0.0215568	0.00478761	0.517825	0.0582092	II	GCGATGAGTCAGAAATTATGTATTCCCCTAGGAATTTCCCAGTCCAGTGTGGGAGATGGA[CG]CAAAGAGCAAATTGCAAAAAATATGGGAAGTGCTACAGTACAGTCATGTACAACTGTCAG	37	9	103191817	F	C9orf30	NM_080655	5'UTR	chr9:103189776-103190020	S_Shore	0.0247555	0.222683
ABLIM2;ABLIM2;ABLIM2;ABLIM2;ABLIM2;ABLIM2;ABLIM2	cg18176442	1.71855e-05	0.0165679	-0.0239432	0.00531795	0.377293	0.0614926	II	GCCAGGTATTGATTTTCATTAGACAAATCAATCACTCCCTTTGGATCCCACTCTGGTGAG[CG]CCGGGGGTTCCTGAGGTTGCCAGCACACCCAGGATATATTTAGCTCTCTGCTGGAGCCCT	37	4	8147268	R	ABLIM2;ABLIM2;ABLIM2;ABLIM2;ABLIM2;ABLIM2;ABLIM2	NM_001130083;NM_001130086;NM_001130085;NM_001130084;NM_001130087;NM_032432;NM_001130088	Body;Body;Body;Body;Body;Body;Body			0.0396158	0.275296
	cg17493310	1.71989e-05	0.0165679	-0.0143364	0.00318434	0.738723	0.0295768	II	GTGATTCAGAAAGGGCGAACTTGAGTAACTTGGGCAAATGCCCAGAGAAATTGAATATTA[CG]TAAATGTGACCATCTGCAATTGAGGTTTGAGCAGTGCCTGATGCTACACACCCTTGGGAC	37	2	12095599	F						4.27675e-06	0.00360767
SORBS1;SORBS1;SORBS1;SORBS1	cg19486611	1.72639e-05	0.0165865	-0.0194044	0.00431095	0.398487	0.0520517	II	TCAAATGACCTCTTATCATTCTTCCAAAATTAGGCTTTCCTCTTTAATTACACCTTATCT[CG]CCATACTCTTTGTGGATTCTAATTACGTAATTACTTCAAGCCCTGGGACTTGAAAACAAA	37	10	97302293	R	SORBS1;SORBS1;SORBS1;SORBS1	NM_024991;NM_015385;NM_001290295;NM_001290294	5'UTR;5'UTR;5'UTR;5'UTR			0.0219202	0.210851
HIPK2;HIPK2	cg14630106	1.7265e-05	0.0165865	-0.0260779	0.00579357	0.666544	0.0592389	II	TTGTTTTTAATTAGAGCCTCAACCAAACTCAAATACAATTTGCATGACCACAGCTGAATT[CG]CCTATCATGTATACCACAGGACATTTGCTTTTCCTGGTTACAGCATGACTCAGACTTTAT	37	7	139345115	R	HIPK2;HIPK2	NM_001113239;NM_022740	Body;Body			0.000842817	0.0473304
DIP2C	cg16803124	1.73195e-05	0.0165865	0.0300729	0.0066823	0.600908	0.0811494	II	TGCTGGCTAAGGTAGGACAGAGCTAGGAGTCTAGTTGTGGAGGCACGGGGGCAGGGCATG[CG]GCCTGAAGCTGCTGCATCTGCACTTCCTGGGCCCAGTGCATCCACAGCGTTGTGACATGT	37	10	391247	F	DIP2C	NM_014974	Body	chr10:391382-394008	N_Shore	4.35908e-05	0.0116166
	cg05589396	1.73203e-05	0.0165865	0.0274306	0.00609519	0.816083	0.0427718	I	GACTTGAACACAGATATTCACGAAGAAGGGACAGATGTTCCCTGACTTAACGATCCATGC[CG]GCCACTTCCCCTCGCGATGGCACAGCTGGCTGGGACTGCTGCTCCCTGCCACCGCTCAGT	37	11	68384193	F						0.0438799	0.288107
GIPC2;GIPC2	cg03817685	1.73307e-05	0.0165865	-0.0331702	0.00737079	0.678844	0.084708	II	TCAAATTTTCCTTGTTCTAGCCATGAGCTGATGGCAGCATTCCCAGTCCTTATCAAGTAT[CG]GCTGGAATGTCTGTAGTGGTATTTTTTAGGGCATGGCTCACTTCCTTTCTCCTTTTGCCA	37	1	78567411	R	GIPC2;GIPC2	NM_001304725;NM_017655	Body;Body			0.000346054	0.0308721
	cg06893379	1.73401e-05	0.0165865	0.0355728	0.00790491	0.714072	0.075246	II	CTTATAAAATCAAATCTGACTCAGGCTCCATGTGTCATGTGTTAGCAGAAAGTTCAGTTT[CG]GTCATTTGGGAGGAAGGGTGGTCCTCTCTCCCTCCTGGGATTTGCAGAAGTACCCCAGTA	37	5	127146516	R						≥0,05	≥0,05
SNORD37;EEF2	cg18305031	1.73696e-05	0.0165953	0.0140131	0.00311427	0.79769	0.0258596	II	AGTGAAGAAATGATCAGTCATCACGAATAGGGGGGCCAGCCCCTCCACCACCCAGGGCAG[CG]TTCCCTGAGCTCGTCTCTTCCAGCTGCCCAAAGATCAAGGGCTGGGTCAAGTCGGATGAA	37	19	3982603	F	SNORD37;EEF2	NR_002602;NM_001961	TSS200;Body	chr19:3982824-3983190	N_Shore	0.000572638	0.039231
JAK1	cg11743000	1.74173e-05	0.0166023	-0.0200428	0.004455	0.684764	0.0496716	II	TCATAAATATGATCATCAGAATGAGACCACTTTGGCCAAGGGCCACTGCCAGATTTTTAC[CG]TTAAAAACAGACTGGTTGACAGTGAAACTCAATGACAAGAATTAAAATACTATGGATATA	37	1	65355578	R	JAK1	NM_002227	5'UTR			0.00285002	0.0833136
	cg02291833	1.74211e-05	0.0166023	0.0347571	0.00772568	0.461744	0.0961943	II	GGGCTTTCACACAGTATCGTGAAAAGAGATCAAATAAACAGTCCTGAGTCAGCATTTGCA[CG]GACACCAATCACTACATTACTAGGCAGTGGTTATGGATCTGGTTGAATGGTCCAGCAACA	37	4	126907692	F						4.12743e-05	0.0112998
PFN2;PFN2	cg08107909	1.74378e-05	0.0166023	0.0357235	0.00794092	0.679424	0.0789935	II	GGGGGCGGGAAAAAGAGAAGAGTGAAGGAATGATGCATGCACTTTTTCCTCCCAACCATG[CG]CTACAAAAGGAAGACTAAATGAGCCAAGTAAATGCTCAAAGTGCTGAAAAGACACTGATC	37	3	149683559	F	PFN2;PFN2	NM_053024;NM_002628	3'UTR;3'UTR			≥0,05	≥0,05
	cg19115088	1.75059e-05	0.0166477	-0.0134778	0.0029966	0.440626	0.0340793	II	TACACAGCTGGGCTGGGCTGGCCCAGGACTCCGCGCTTCCCCAAGAAAGCCAGGCAGCAG[CG]GCTCTGACAACAAAGACACCCACGTGGAGCTGAAACGAAGCACTTCAGACAGCCAGAAGT	37	2	119881088	F						4.40091e-05	0.0116524
	cg08748367	1.75433e-05	0.0166638	0.0308202	0.0068533	0.608911	0.077451	II	GTGTGGTTTGGGCCCATGGTTTCCTTCTCTGAGCTTCTGTTTGCTCATCTGAGTAATAGG[CG]TGAAAACCTGTGCTTCACGGGGGTCTGGCAGGAGGAAAGGAGCAGGTGTGAGCCCATGGT	37	3	13144014	R						0.00502738	0.108208
	cg26620931	1.7622e-05	0.0167192	0.0318269	0.00707892	0.723819	0.0625066	II	ACTAGGATTACAGAGGAAAAAGCACAAAGTGCTTTCAGTCCATAAAAGAAGTGATTATCA[CG]AGGAAAGAGAAGTGACTGTTGGATTTAAAAGGCATACAGAGAGAGAGAGAGAGGAAAAAA	37	2	166702832	F						0.000261787	0.0269273
SLC30A8	cg23338195	1.77469e-05	0.0167461	0.0268968	0.00598476	0.539317	0.0748516	II	CAATATTCATTTTATTAGGCCATTGTGAGAGATCTCAGCTCAGCATAATGGGCAACTTCC[CG]TGACTCTGGGCCACTGGGTTATTCTGGGACTTAACTACTCTGAGTTTTCTCACTAGAAAG	37	8	118146418	R	SLC30A8	NM_173851	TSS1500			0.000131267	0.0196653
MKNK1;MKNK1;MKNK1;MKNK1;MKNK1	cg25263021	1.77539e-05	0.0167461	-0.0295212	0.00656885	0.940423	0.0181783	II	AGTCACCCTACTGCAAGCTCAGATGGGAAGAACTTTTGTGGCTCAGCTTCCCTGATCAGA[CG]ACACAGGCACCCAATGACTCTAGCACTCAGTGACAAGGAAGACAAGTAGCTTTCCCAGCC	37	1	47046395	F	MKNK1;MKNK1;MKNK1;MKNK1;MKNK1	NR_024176;NR_024174;NM_001135553;NM_003684;NM_198973	Body;Body;Body;Body;Body			0.00416146	0.0991358
UBTD2	cg08748820	1.7768e-05	0.0167461	-0.0236305	0.00525834	0.654761	0.0632075	II	AGCAGGATATGAGAGTCAAGAGACACCACGAAAGAGAGGCAAGATACTTGGGGAAGCAAA[CG]GCAATAGTAGCTTGGACACATGAAACCAGGAAGTAGGAACTGAGAAAATCCAAAGAGGTA	37	5	171662235	F	UBTD2	NM_152277	Body			0.00123622	0.0568916
FYCO1	cg03695289	1.77874e-05	0.0167461	-0.0236876	0.00527136	0.709754	0.060399	II	AAGGAGAAAATGATGCTCAGAGGAGTCATGTAACTTGTTTTAGGCCACGGGCCAGTAAGG[CG]AGGAATCACAGAGACTGAACTCTGGTCAGTCTGATTTCAAACCTGGTGGTTTTCCAATAA	37	3	46027639	F	FYCO1	NM_024513	5'UTR			0.000469079	0.0356233
NTM	cg10557125	1.78152e-05	0.0167461	-0.0203774	0.00453513	0.407437	0.0512835	II	TGCACCAAGCTGTCCTGCTCCTCTCCTTCAGAGCTTTTCCATTTGACTTCACCTTGTTCC[CG]AGCAGTGAGAGAGACCCAGCAGCCTCTGCAGCTGCCTGGACCACTGGGGGAATGTAAATG	37	11	131416522	F	NTM	NM_001048209	Body			0.00817223	0.13446
EFS;EFS	cg18289581	1.7817e-05	0.0167461	0.0237237	0.00527989	0.347327	0.0591805	II	GCTTTTTCCATCAAGGGCCACAGGCTCAGGTAATAACTCACAGGTACCAAGTGCAAACAA[CG]TTTCCAGACACTGTGCAAATCTTTGCATTAATCAACTCATCTCATTTAATTCTCACAACA	37	14	23830974	R	EFS;EFS	NM_032459;NM_005864	Body;Body	chr14:23834435-23835947	N_Shelf	5.21382e-06	0.00398525
	cg26259120	1.78258e-05	0.0167461	-0.0230471	0.00512945	0.347388	0.0584803	II	GCCAGGGGCAAATGTCACATTTGCACTTCTGAGACAGACAAACATCACTTAGAACTTTTA[CG]TGTTATGATTTTAGAGGCAGCCTGCTGTGGCAGACGCTGCTGGCTGAGAACCGCGCCTTG	37	8	117960241	R						0.0249639	0.223527
C1orf127	cg14117541	1.78465e-05	0.0167461	0.034773	0.00773972	0.56556	0.0886092	II	CTCGCCCTTTTTCTTTCCACTTTGGATCCAACTAGCAGAAGTAGAGAGTGAGGGCTTCTA[CG]GTCCCAGAGAGTACACATGTGCCCCCCAATGGCACCATTCTTAGGGGCACCAACCATCCC	37	1	11019242	F	C1orf127	NM_001170754	Body			0.0147594	0.175861
	cg12550845	1.78594e-05	0.0167461	-0.0155779	0.00346745	0.446991	0.0397606	II	ACGCTGGCCCGGAGTCTCTGGCAGGTGTGGGTGACGTCCAGCCAGGCCACTGGGGAACTG[CG]TGCCTCTGCCCTCCCTGAAAGTTGTGAGGGGTCATCTAGGGTGGGTGGGGCCCGGGCTGA	37	7	1471549	R				chr7:1473871-1474218	N_Shelf	0.0214336	0.208747
CDC14B;CDC14B;CDC14B	cg22362310	1.78685e-05	0.0167461	-0.0264872	0.00589589	0.102924	0.0262882	II	CCGCCGCACTCCTGCTGCCAGGAGGTGCTGCAGCCGCGCCAGGCCCGGGCCCCTGCAGTG[CG]CCCTCCCGGAGCAGGGCCCAGCCCCTTAGCTCTGCCAAGACCCGCCAAGTGCCCCCGCAG	37	9	99329666	F	CDC14B;CDC14B;CDC14B	NM_001077181;NM_003671;NM_033331	TSS1500;Body;Body	chr9:99328810-99329764	Island	0.00293931	0.0845553
MAP6;MAP6	cg09331409	1.78839e-05	0.0167461	-0.0263758	0.00587138	0.459244	0.0719806	II	AGTGCCAGGATCCACTCTAGTCATTTCCTGATAGCTTTCAAAATCTGTGACTCATAAACA[CG]GAGACCCACCAGCATTTTCTACCTTCCTTCATACTTCTCCTTCCTCACAGTTTTAAACCC	37	11	75315116	R	MAP6;MAP6	NM_033063;NM_207577	Body;3'UTR			0.0197966	0.201272
C20orf3	cg06937882	1.7898e-05	0.0167461	-0.0418487	0.00931613	0.23441	0.0713124	II	ATTTGAGATTCAAAGAGGAATCGAATCTGGAGGAAGTGACAGGCAGAAGAAATCAAAGCC[CG]TTACCAGTGGCACGAGGAATTATCTCTGGAAAAGCCATGTTCAAAATGCAGTGTTAAGAA	37	20	24974362	F	C20orf3	NM_020531	TSS1500	chr20:24972665-24973700	S_Shore	≥0,05	≥0,05
INA	cg06184240	1.79281e-05	0.0167461	-0.0207938	0.00462943	0.437575	0.0543537	II	TCTGCAGGTCCTCACTGTAACTGGAAAAACACGACCTCGCCCTCGGGAAGGCTTTCTGTG[CG]CCTCACCTCAGGATGAGGGTGGGTGTAGGGGACACCTCCCAGAAACCCCTAACCTCCCAG	37	10	105036495	F	INA	NM_032727	TSS1500	chr10:105036628-105038084	N_Shore	0.00265814	0.0807504
FOXO3;FOXO3	cg03436488	1.79374e-05	0.0167461	-0.0244184	0.00543656	0.677022	0.05958	II	AGGTGATATTGGCTTGACGTAGTCACAGGCTAATTCTCCCAGAACACAGAAGCCTCCAGA[CG]TGCCACCAAGGAAAGCCTGGATATGTAGAAGTTCAGTTTATGGCTATAGTAATATTTGGG	37	6	108973372	F	FOXO3;FOXO3	NM_201559;NM_001455	Body;Body			6.18577e-05	0.0134892
RBP3	cg00481070	1.79669e-05	0.0167545	0.019206	0.00427647	0.516307	0.0517063	II	TTCCTCACTTAACAGACAGACAACTACGGCCCAGAGAGTGGTCGCAAGGCCAGGGCAGAG[CG]TTGGGAGAGCTGTCCCAAGCTGGCTCCAGCAACACCGCCTTGGCTGAGCGGGCAGCAGGC	37	10	48392217	R	RBP3	NM_002900	TSS1500	chr10:48389019-48389375	S_Shelf	0.00111644	0.0542696
EMC3	cg20708329	1.80206e-05	0.0167756	0.0208592	0.00464536	0.950488	0.0107448	II	GTCTGAATACAATGTTGCTGATCTCACCACAGTGGTAATTGTACACTCAGGTTCCAGTCT[CG]CGTCTGTCCATGACTGCATTTCAGTCACATGCCTCTCTGGATGCTGAGAAAAGATAAATA	37	3	10013262	R	EMC3	NM_018447	Body			5.46045e-06	0.00410452
SPSB1	cg22493877	1.80471e-05	0.0167756	-0.0225473	0.0050217	0.188581	0.0354457	II	AGGACAAGTCCCCAGAGGCTGGGACCTGTTCAGGGAGCAGCCCTGCGGATGCCAGGTGCC[CG]CGCCCTCAGGGTCTCGAGGTCCGAGGCCCCCGTCCCCGTGGGCACCGAAACGCGAGCGGC	37	1	9352405	R	SPSB1	NM_025106	TSS1500			5.46655e-05	0.0128171
LINC00934	cg20692029	1.80512e-05	0.0167756	0.0286115	0.00637239	0.638489	0.0683881	II	CTGTGGAGCAGGCGCTGCAATTCATCTGGCATTATGAGGCATTGAATTGCCATCCAATCC[CG]CACCTCTCCTTGTTGCTTTGTGTGTGCTCGTTAGAGAAAATTACGTGGATGCGACAAGCC	37	12	119726684	R	LINC00934	NR_024246	Body			0.00523648	0.110227
SCIN	cg04948346	1.80904e-05	0.016793	0.0426939	0.00951002	0.688015	0.0894098	II	TTCTTTAAAACAGGATTCTACCCGCACCATGCTGCTTGTGGGTCTGGTAGACAAAAACTC[CG]CTTCATTCGGAAGCTGGCGTCCTCAGATAGAAGTAAGAAAAAAATACAGATATTTTATAT	37	7	12611217	R	SCIN	NM_001112706	Body	chr7:12610165-12610834	S_Shore	0.0133943	0.168342
	cg08218588	1.81889e-05	0.0168603	0.0374642	0.00834766	0.617662	0.0918669	II	GACTTAATGGTAATATTAGTAGTTAATAGGGTCTTTTATTAGCTAGTTACCTGGGAAATG[CG]TTTGTACACTGAATGAGTGCTGTGTTTTCTAATGCACACATTGAATAAAGGAAAACGTGT	37	3	88181514	F						0.0105734	0.150936
MYOM1;MYOM1	cg18456899	1.82218e-05	0.0168603	-0.0330781	0.00737111	0.609489	0.0877282	II	CTTGGCAAAGTCCAAACTACTAAGTGATTGCCTGTATCTTTGCATGACCACCAGCTGCTA[CG]CAGGTGAAAAAATTTATTTTTTCCTTTCCTTTTTTTTTTTTTAAATAACAACTGACATCT	37	18	3117627	R	MYOM1;MYOM1	NM_003803;NM_019856	Body;Body			0.00656742	0.121884
MACROD2	cg13838495	1.82248e-05	0.0168603	0.0317001	0.0070641	0.474142	0.0784123	II	TGCACACACTGAACAAATAATGTGTTCATATTAATGAGGAGAGAGAAAAGGAGTGAGAGA[CG]CTTATCACCTCACAGCTCACTGTGGCCTATGCACAACAGGCTTCTAGGTCTTGCATCAGC	37	20	14431083	F	MACROD2	NM_080676	Body			1.87132e-06	0.00238084
AGPAT3	cg01123126	1.82535e-05	0.0168677	-0.036234	0.00807517	0.732771	0.0783403	II	GGCCTAATCCCCTGCCAATGGCCCTGTCTCCAAATATCACATTAGCAGGGAGGATTTCGA[CG]TATGAATTTGGACCAGGCATGGTGACTCATACCTCTAGTTCCAGCACTTTGGGAGGGCGA	37	21	45322586	R	AGPAT3	NM_020132	5'UTR			0.0127911	0.164792
SERPINA5	cg13984563	1.82876e-05	0.0168684	-0.0194571	0.00433671	0.455012	0.0512837	II	TGGGCATCGTGGTGAAAGCCTCGGGATCAGGGAGCTGCGTCTGCAGGCAGGCCTGCTGGC[CG]GAAACCTGCCAGGAAAGGAAGGGGCTGTCCCGGGGCGGGGCCAGGGAGGGGTGGAGACAG	37	14	95047655	R	SERPINA5	NM_000624	TSS200			0.00287096	0.0836136
	cg21404330	1.82956e-05	0.0168684	-0.0156225	0.00348211	0.336638	0.0358382	II	AGAAGGGGCAGAGCCCTGTGTTCACCCAGAGCTGACCTCTAGTGGAGAGTCTGTGAATGG[CG]CCACAGCTCTCAGGTGATCAGCATCTCCGATCCCAGAGAGCATCTCCAGGGGGCTCAGCT	37	3	134474196	R						0.0212976	0.2081
HIVEP2	cg18959453	1.84065e-05	0.0169228	-0.0267334	0.00596067	0.836423	0.0375458	II	GTGTCATCCATAATGGCATGTTGGGGGTGGAATCACTTCCAATTCCTCACTAATCTGGTG[CG]GGGAATGCCAAGGTACAGAGTTTTACTTGATTGCATAAAACATAGAGCTATTTTCAGCTT	37	6	143168347	F	HIVEP2	NM_006734	5'UTR			4.63619e-05	0.0118888
DOK7;DOK7	cg25120210	1.84078e-05	0.0169228	-0.0305119	0.00680318	0.605595	0.0780668	II	GGGAAGCCTGGGGATGTGAGAGCATCCTAGGCCTGGGCTGCCTGTGGCCAGTCTGTTGTC[CG]GGTGTCTAGTGACCCCTGGGGTAGGGGCAGATGCCAGTCTGGGAAGCCGGATTGTTTGAA	37	4	3464653	R	DOK7;DOK7	NM_001164673;NM_173660	TSS1500;TSS1500	chr4:3464799-3465440	N_Shore	0.000302927	0.0288597
	cg09553651	1.84167e-05	0.0169228	-0.0274299	0.00611615	0.61268	0.0670916	I	GAGGACCACACACAGGGATGCTGCCTCTGAAAAGGAGTCTCGCTTTTAGAATCTAGAACA[CG]GTGCCAGATGTGCCTTCATTCTAGCCTCCTTGTCAGGACTCAGAGGCTTGAGGAAACTAA	37	15	60411555	R						0.00162158	0.0645273
	cg09449150	1.84691e-05	0.0169342	-0.031212	0.00696059	0.639486	0.0821854	II	GAGTCAGCATCCTGACGCAGCCTAAACTTTACACTCACTCCCTGCTCTCCAGAATGCACA[CG]TCTGCCTGTGCAAAAACGACAAGCAGAGTCAGGTGACCTCAGCTAACAGGAATGTGGGCA	37	11	129731815	F						0.00420375	0.0995727
	cg09894503	1.84774e-05	0.0169342	-0.0321056	0.00716004	0.62968	0.0782832	II	ACATTTTGCTGTCATCAAAGTGAGTTAAACAAACTTTTCTGAAGCTGCAGTTCCACTCCC[CG]TCATCTCACCTCTCCCTTCCCCCAATCCCAAACGGACAGGACAGGCAAACCTGCCTTAGA	37	2	171536301	R						0.00420832	0.0995976
WFDC10A;WFDC9;WFDC10A	cg02605634	1.85069e-05	0.0169342	-0.0232622	0.00518829	0.116764	0.0254982	II	CTTGGCCAGTAGAGGCAGTGAGGAGCTAAAGATCATTCCTTCTTTCCTTCCTTCACTCTC[CG]TAGACAGCTCTGCAGGGAAGTCTGTGACAACCTGGCCAGACATAGGGCTCACGATCTGAT	37	20	44258384	F	WFDC10A;WFDC9;WFDC10A	NM_080753;NM_147198;NM_080753	5'UTR;5'UTR;1stExon			0.000614889	0.0406447
PODXL2	cg08658371	1.8512e-05	0.0169342	-0.0234634	0.00523326	0.936788	0.0154292	II	ACCAATTGCAATCATAGGACCATATGTGTGTCCATTTTGTTTTTCAGTCTGTTTTCTCTA[CG]AGCCTAAACTATGAGGACGAGGGATGTGCCTGTTTTATTTACCACTACAGTGCTTGGCAT	37	3	127347343	F	PODXL2	NM_015720	TSS1500	chr3:127347682-127348859	N_Shore	4.59468e-05	0.011862
U58;SNORD58C;RPL17;RPL17	cg14194397	1.85694e-05	0.016964	0.0142775	0.003185	0.720077	0.0317913	II	AAGGTGTCCTAAGATAGTCATCACAGCAACCACAAATCTTTCTACTATCACAAACAAAAC[CG]AGCAACTACTTATTTACCTTTTTCTTCTGGGCAACCTCCTCTTCTGGTTTAGGAACAATC	37	18	47015710	R	U58;SNORD58C;RPL17;RPL17	NR_002573;NR_003701;NM_000985;NM_001035006	TSS200;TSS200;Body;Body	chr18:47013321-47013901	S_Shore	0.000901723	0.0488912
MED27;MED27	cg06190555	1.85861e-05	0.016964	0.0297967	0.00664733	0.482842	0.0789393	II	GCCTCACTGAGCTGTCTGGCACAACCAGAAAATGCCTGGTTCAGCACCTGCCTAATTCAC[CG]CACATTTTGAAAGGGTGGAGTTGGCTATGTAGATGAGCAGTTCCCAAATGGGGTTCCAAA	37	9	134777001	R	MED27;MED27	NM_004269;NM_001253881	Body;Body			9.83209e-05	0.0170178
C13orf29	cg22790835	1.87278e-05	0.0169873	-0.0164716	0.00367622	0.440814	0.0447032	II	CAGCCTGCGGAGTGTACCTCTATAGCTGTCATTTCACTCCTGTGTTTTCTCGGCCTTGGG[CG]AGGATCCCATGCTGCTGGTAATGAAAGCTGCCTGTTCCCTCGGTTGTTTTCACAGTCCCT	37	13	111522985	F	C13orf29	NR_027701	TSS1500			0.0239691	0.219484
	cg24563420	1.87361e-05	0.0169873	0.0264774	0.00590952	0.923425	0.0184734	II	CCATGTCTGAGCCTTGTCCCTGAGATTCAGATTTAATTTGCCTAAGACATCACCTCTGAT[CG]TGGATGGGTGTCTTAATGTGGATTCCATGGTCTACCACTCTAGATGATCACAATGAGCTC	37	6	138230380	R						3.45135e-08	0.000274311
EHMT1;EHMT1	cg20611650	1.87402e-05	0.0169873	0.0317895	0.0070952	0.541003	0.0849974	II	CAACCGCTATCCACTTGATTACCATCACTTAGCAGTGCGTTTTGTGTATTCTCATGCACA[CG]TTTGTATTTGTCATGAGTGATGAGTTTGCTTCTGCGTTCTCCTCGGTTGGTGTCATATCA	37	9	140583193	R	EHMT1;EHMT1	NM_001145527;NM_024757	Body;Body			0.00301592	0.0854898
GPR110;GPR110	cg13675859	1.87587e-05	0.0169873	-0.0244546	0.00545842	0.507276	0.0672001	II	CTTGTGGTTCGGTATAGCAGGAGTGACCATGAAGCCCTTAAAAGATGATTAATGGCATTC[CG]CAAAAGATGCCAAGCTCTTTCTTCTAGCCAAGATTTCAGCTTAGTAACAGGACCCAGTCT	37	6	47002973	R	GPR110;GPR110	NM_153840;NM_025048	5'UTR;5'UTR			0.000915049	0.0492503
ME3;ME3;ME3	cg21067465	1.8765e-05	0.0169873	-0.0285066	0.00636298	0.63276	0.0758995	II	CCTCCACCCTCCTTCACTCACATAGTAAAAGTTAGCTACTGCCTGCAACATACCAGGCAC[CG]TACAACACGAAACTGTAGGCTCCCCCTCCAGGAAGTGACAATGTCATTCCTAACCTGTTG	37	11	86304288	R	ME3;ME3;ME3	NM_006680;NM_001161586;NM_001014811	Body;Body;Body			0.000312146	0.0293023
	cg06863289	1.87676e-05	0.0169873	-0.0239144	0.00533798	0.354755	0.0574063	II	TTTATTTATTTTTGATGTTTCTACACACCTGGACTGCTCTCTGACATGGTATGCTTCTTT[CG]TTTTATCAAGTAACAGGCTGGCCTTTAGTCACAAGTGTGGCATTCGGGAAGCCAACATGG	37	14	75777131	R						0.000539779	0.0381316
	cg23683891	1.87916e-05	0.0169873	-0.0290416	0.00648291	0.385074	0.0710634	II	TGGCTGGCATGCCTGCTCAAACCAGAGGCTTGTACACAGCAGAAATCACAACCTTGTCCT[CG]CTGGAGAATTCCCAAGAGATCTTAGGAAGTTATTAAACAGTTGTCTTCAAACAAAAGATA	37	12	53194882	R						≥0,05	≥0,05
CHIC2	cg24235882	1.88467e-05	0.0169873	0.0218288	0.00487362	0.40722	0.0590267	II	GCCCAACAAAGTGCTTAGCTTTTCTTCTCCTTAACAGAGGAAACATTACAACTACAGCGT[CG]CCTTTTTAAATGACAAAATTCTCTAGCTTTTCTTTGACATGAGGAATGTAGAAGGAGGGA	37	4	54928822	R	CHIC2	NM_012110	Body	chr4:54930241-54931079	N_Shore	0.000697883	0.0431488
OSTalpha	cg19401111	1.88795e-05	0.0169873	-0.0148998	0.00332693	0.266534	0.033346	II	CAAGGGGTGGCCAAAGGCACCTGTCCAAGAGGTGGGAGGGACCACACCTGGGGGCAGGGA[CG]AGTCAGGCACAGGGAACTCCGCCAGCCTAGAGGATCAAATTCCTCCGGGGTGAACTCTGA	37	3	195943345	F	OSTalpha	NM_152672	TSS200			1.8825e-05	0.00756686
	cg15392844	1.88802e-05	0.0169873	-0.0195859	0.0043733	0.527968	0.0540711	II	AACTAATATGAGGGCATTATTTTATTATTATTACTTCAAAGAGCTTAGTACAGACCCACC[CG]GAGCCAGTGGACTGAACCAATAACCCAGAACTTGAAGGTTTGGGACTTGGAAGTCTGGGA	37	1	35393790	F				chr1:35394747-35396206	N_Shore	≥0,05	≥0,05
FRS2;FRS2	cg16531955	1.88873e-05	0.0169873	0.0196188	0.00438072	0.371004	0.0500186	II	GAACACCTCGAACACCTACAAGTAAGTACCCCTTTTCCCTTTCACATTTTGAATAACAGA[CG]TTTAGTTGTAAGCTATAGATTGTGGGTATTTAATCAATAACACACTAGAAATCACCACTG	37	12	69965254	R	FRS2;FRS2	NM_001042555;NM_006654	Body;Body			0.000165978	0.0219219
ZNFX1	cg14468280	1.88881e-05	0.0169873	0.0196989	0.00439864	0.722732	0.0428566	II	CCACTCTCAGTGACTATGTAACTGTGTCAGGGTGAGTTGGTGCAGTCTTTTGTCTTATCA[CG]TGCCTCCATCTCCTGGAGGCAGGGTGCCCAAGGAGGGCAGGGAGGGGTTCTTGTGCTCCT	37	20	47862976	R	ZNFX1	NM_021035	3'UTR			0.00160242	0.064177
LOC441025	cg07703461	1.89253e-05	0.0169873	-0.0203821	0.00455169	0.747628	0.0401863	II	AAACTTCATTTGAACAGAGGCCTTTTAAAAGTAAATAAATAAGTTCTTTTGCTCTTAGTA[CG]TGTGTGTCTATGGGAGGACATCTGAATGCATGTAGTAATGAACCATCTTTGGCACCATGG	37	4	76284289	F	LOC441025	NR_033964	Body			0.000198022	0.0237481
RPS6KA5;RPS6KA5	cg12158696	1.89557e-05	0.0169873	-0.0296639	0.00662507	0.772397	0.0575383	II	TGCTTCTGTGGAATCTGTGACTGCACTCAAAAGTCTCACCCACCCAGTAACTCTGGGAGT[CG]TCCCCAGGGCATGTCTTATGTAAGCTATAAATACTCTTCTTCACTGTCACATAAAGCATC	37	14	91379187	R	RPS6KA5;RPS6KA5	NM_004755;NM_182398	Body;Body			0.00427737	0.100291
LIMS1	cg24936095	1.89579e-05	0.0169873	-0.0273492	0.00610816	0.563156	0.073691	II	TAGATCCCTTTATTCTCCAGTGGAAACTTGGCACTGAGGAGTCCCAGGAGGTGACTCAGT[CG]GATATGTGAGGCCTTAGCACCACTGGCCTTGCTGCTTCTGCACTGTGTCTGTCAGGGATA	37	2	109204230	F	LIMS1	NM_004987	TSS1500			0.0012518	0.0572179
MBNL3;MBNL3;MBNL3;MBNL3;MBNL3;RAP2C-AS1;MBNL3	cg19318064	1.89657e-05	0.0169873	-0.0291454	0.00650947	0.783243	0.134042	II	TGGTCTGATTCCAAGGGGTCTCTGGCCACAAAGGCCCTCAGGATATAGGGCCCCACCGGA[CG]AATAAAGGAGCCAGCAGCAGATCCATATCTAATCAGCACCTGGGCCTGCCCAGGAGGGCC	37	X	131546298	F	MBNL3;MBNL3;MBNL3;MBNL3;MBNL3;RAP2C-AS1;MBNL3	NM_001170701;NM_001170702;NM_018388;NM_133486;NM_001170703;NR_110410;NM_001170704	Body;Body;Body;Body;5'UTR;Body;5'UTR			3.40964e-06	0.00321482
LRFN2	cg00205636	1.89797e-05	0.0169873	0.029543	0.00659856	0.423352	0.0793772	II	GGTTTTGCCATTTATAGAACCCAGCCTTCTAAAGAGCTGACAGGCTGATCAGATAAAAGC[CG]CTGTTGCCACCAGGACAGCACATTTAAATTTTTATTGCAAACACCAGGCTCCATTACCCT	37	6	40412178	R	LRFN2	NM_020737	5'UTR			0.000216405	0.0246977
	cg02056986	1.89859e-05	0.0169873	-0.0179994	0.00402031	0.376306	0.0464863	II	AATTAGCTTCTAGATTAGTGCAACGCAAAGCAAAGTTCCAGCAGGCATTTTAAAGACACC[CG]ACCACAGCCCTATTCTCGGCACGTGATGGAAGAAGGGGCGTCCCTGAATGACAGGCTGAT	37	14	105104908	R				chr14:105106461-105106666	N_Shore	0.00402036	0.0974709
DDX42;CCDC47;DDX42	cg00588841	1.90193e-05	0.0169969	0.0134292	0.00299983	0.0391582	0.00543548	I	GAGGAGCCTGTGAGGCGTTCTGGAGCTTTAAGGTCAGGCGCCTTCCGGGAGCCGTAGCCC[CG]GCCCCGCCCTTCTGCCCGCGCGTTCCTCACTGCGCATGTCGCGTTTTTGTTCCCCTCCCC	37	17	61851480	R	DDX42;CCDC47;DDX42	NM_007372;NM_020198;NM_203499	TSS200;TSS1500;TSS200	chr17:61850684-61852062	Island	1.35667e-09	3.35292e-05
RHEB	cg06603923	1.90383e-05	0.0169969	-0.0207149	0.00462756	0.397527	0.0541701	II	GCCCCTATTCTGCCCAGGCTGTTTGGCAGTGGGGACCTGCAGAGGCCGGGCATGGCCCTT[CG]CCCTTTGCCAGTGATCGGTGGGGAGGAATGAAGCCAGGGGAAGCTGAGTGGCAGGCCTTG	37	7	151217961	R	RHEB	NM_005614	TSS1500	chr7:151216068-151217901	S_Shore	0.00861635	0.137674
OTUD1	cg00762662	1.90703e-05	0.0169998	-0.0183146	0.00409174	0.177449	0.0305601	II	TGCAAGCAGGGATGGTAGCCCATGACCAGCAGAGGCCAAACAGACTTTAAGGCAGCATTC[CG]TTCTCCACACCCATGCCGGAAGCTTTCCTGCCACGCAAGCTTTCCGAGCATGCTAACTCG	37	10	23727572	R	OTUD1	NM_001145373	TSS1500	chr10:23727836-23729523	N_Shore	0.0086989	0.138215
TMEM109	cg26244522	1.90885e-05	0.0169998	-0.0191179	0.00427145	0.535086	0.0534889	II	CTTTCTGTGTAGCCCAGTGACCATGGGAAAATGCTTAACTTCTGAGTCACAGTTTCTTCT[CG]TCTGTACCAGTAGGGGCGAGGAGGATAAAAGCCACCTCACATGATGGTCCTGCAGAGAAG	37	11	60686575	R	TMEM109	NM_024092	5'UTR			0.00750409	0.129513
	cg20637026	1.91324e-05	0.0169998	0.0242674	0.00542269	0.888436	0.0240218	II	GGAGGTAAGCAGGTATAGCTGGCTGGAGTATGGCACATAGCATAAGGGCAAGAATAGATT[CG]TTCTGCACAAGAATAGATTCCTTGCCCAGGGAGAGACCTGACATTTTGGGGTCCAAACTT	37	3	41211196	F						7.77958e-05	0.0151165
B4GALT4;B4GALT4	cg13527974	1.91883e-05	0.0169998	0.0322646	0.00721091	0.837104	0.0441878	II	TTCCGGTGGGGAACGAGGATGGCGACCCTCTGTAAAGCTTTACATTCCTGAGGGCGATAC[CG]GCCTCTGGACACTTTGGGATTTTCTGCCTGTACCTCTTCCAAAGTGAGATCTGGTTTGAA	37	3	118945807	R	B4GALT4;B4GALT4	NM_212543;NM_003778	Body;Body			0.0316467	0.248814
MYO1B;MYO1B;MYO1B	cg04945192	1.92615e-05	0.0169998	0.0167235	0.00373839	0.951159	0.00789018	II	ATCAAATGATCTGCCTGCCTCGGCCTCCCGAAGTGCTGGGATTACAGGCATGAGCCACCA[CG]CCCGACCTGAAGAAGGAATTCTTGAAGTAGGTGGCTTTTGTAGTTTATAGAAGATAAGAC	37	2	192175220	F	MYO1B;MYO1B;MYO1B	NM_012223;NM_001161819;NM_001130158	Body;Body;Body			9.02678e-07	0.00161448
KSR1	cg26802840	1.92663e-05	0.0169998	-0.0187302	0.00418703	0.471344	0.050054	II	TTTTAGGAGAAAGAAGGTGACGAGTCCCTGGGGAGAGTCCCTGTGGTGGCCATGACTCAC[CG]TGGCACAGGGGACAGAACAGAACAAGGAAGAATCCATCAACGAATGGAAACTTGTCTTTT	37	17	25800781	R	KSR1	NM_014238	5'UTR			0.0253118	0.224966
ST8SIA6;ST8SIA6-AS1	cg02446095	1.92714e-05	0.0169998	0.0147283	0.00329248	0.784773	0.0281605	II	TCAGTCTCCCTCCACCCCACAGATTACCCCAAACAGGGAAACAGATGGACCTGGCTCAGG[CG]TGAGTCCTTTGGGCAGTCAAAGTATTGGCTTGCCTCAGTTGCCTGAAGTGGGAGTTATCA	37	10	17445157	F	ST8SIA6;ST8SIA6-AS1	NM_001004470;NR_034129	Body;Body			8.11233e-05	0.0154643
TMEM51;TMEM51;TMEM51;TMEM51;C1orf195;C1orf195	cg12651933	1.92716e-05	0.0169998	-0.01816	0.00405962	0.242347	0.035563	II	AGTGGGACTCAGGAATCAGATTTTCAAACAAGCTCTCTAGCTGATTAACATACCCAGCCA[CG]TTTGAAACTTCTGAAGTATGGAAAAGAAAGTGGACTCTGTCCAGGCACAGTGGCTCACAC	37	1	15498551	R	TMEM51;TMEM51;TMEM51;TMEM51;C1orf195;C1orf195	NM_001136217;NM_001136216;NM_001136218;NM_018022;NM_001278501;NM_001278502	5'UTR;5'UTR;5'UTR;5'UTR;TSS1500;TSS1500			0.000990706	0.0512719
	cg14821349	1.92845e-05	0.0169998	0.0320375	0.00716219	0.629497	0.0778618	II	GAAAGAGAACTTCAATGGGGGGTGATGGAGAGGAAGCAGGTGTTCTCAACCTGGAGTCTA[CG]GAGAGAACTTAGGAGGGGTCCATAAACTTGGACAGAAAAATAGAACATCTTTATTTTCAT	37	14	90847024	F				chr14:90848994-90850381	N_Shore	0.00755087	0.129957
EXT2;EXT2;EXT2	cg24701175	1.92881e-05	0.0169998	-0.0159728	0.00357086	0.757925	0.0323593	II	TCCCTCTGCTGGCTGGTAGATGGATTTCTGCAACCTGGCTTGGGCCCATGCTGTCCATTT[CG]GTGCCAGCTTGCAGTCTGGTCATGCACTTGTGGTGTTAACTTTTATATAAGAACATCTCC	37	11	44141974	R	EXT2;EXT2;EXT2	NM_000401;NM_001178083;NM_207122	Body;Body;Body			0.000155936	0.0213887
	cg17507608	1.93083e-05	0.0169998	-0.0401908	0.00898553	0.418887	0.101704	II	GGATCATTTCCATGATCCCTTTTTCCCTTATCCTGGGGCCCTGAGCCCTGGCCTGCCACA[CG]TCCACTGTGAGGCCTGGACAGCCTAGAGCCTGCTAATGATTTTTCGTCCATTTCTAAGCC	37	1	68113012	F						0.0269063	0.231243
POLE3;POLE3	cg14648424	1.93353e-05	0.0169998	0.0149744	0.00334811	0.724873	0.0344687	II	AAAGGAAGCAGGAGGCACAGAGGGAGAAAGCTGTGCCTAGAGAAAATCAAGTTTGGCACT[CG]TCATGAATTGAAGAATGAAAAGCCATAGTCACAAGTCTGGGAGATGGACTACAAGAAGAG	37	9	116170212	F	POLE3;POLE3	NR_027261;NM_017443	Body;3'UTR	chr9:116172303-116173090	N_Shelf	0.00067553	0.0425243
	cg08722176	1.93453e-05	0.0169998	-0.0220296	0.00492573	0.535774	0.0604674	II	TCATCAGAGTGATGGTGACATCACACACTGAGTAACTTCTGGAAAATTCCACTGTACACT[CG]TGAGAGAATTAGCCTGAAAAGGGCAAATGATATCTTAGCATTACAGGTTAGGTATCCCTT	37	12	50324921	R						≥0,05	≥0,05
	cg08817720	1.93676e-05	0.0169998	-0.0245296	0.00548509	0.581664	0.0672304	II	CCAGTTACCCTGGTGGTTCAGCGAGGCTTTTTTGTAGGCAGAATAATTCATTCCAAAAAA[CG]AGATGATGAGATAAGAGTATGCTCTGAGATATTTCACTGTTTGGAAGACTTGCATTCCAA	37	9	98145798	F						6.59171e-05	0.0138522
PARVG;PARVG;PARVG;PARVG;PARVG;PARVG	cg12624747	1.941e-05	0.0169998	-0.0210965	0.00471799	0.640066	0.0557059	II	AGCGCCTCCAGCAAGGACTCTTGGAAGAATACTGCAGAGCTGGCTCCTGAAGGAAGCTGC[CG]AGTCAGGCTGGCCCTAGAAGCATGCTTTCTGGGTTGAATGCTTTAGGTTCACCTCTGCAG	37	22	44575802	F	PARVG;PARVG;PARVG;PARVG;PARVG;PARVG	NM_022141;NM_001137605;NR_024427;NM_001137606;NR_024428;NR_024426	TSS1500;5'UTR;Body;TSS1500;TSS1500;TSS1500			0.000774039	0.0453606
	cg19619014	1.94132e-05	0.0169998	-0.0282983	0.00632865	0.701789	0.0618034	II	GTGTGGCAGTAAAGCTCTCTTTGACACAGCACTATCACTTTATCTTAATCTGTGCTGTTT[CG]AGGGGAGAGGGAGATGATGCAATCGCTACCCTGAGTTTAAAGAGAAGATTTATTGTGTCA	37	8	37250930	R						0.00664442	0.122589
AKT1;AKT1;AKT1	cg01694276	1.94157e-05	0.0169998	0.0279722	0.00625576	0.614329	0.0692093	I	AGAGGGTGCCAAGTCCCCAGGCTGAGACCCACACTCAGGCCCTGCCGCCGTCGGCCCTGC[CG]CGTCCCACCCGTGGGTCATTCAGGTACACGGGAACATTCTCCCTCAAGTTTTGCAGCATC	37	14	105247329	F	AKT1;AKT1;AKT1	NM_001014431;NM_005163;NM_001014432	Body;Body;Body			0.000315763	0.029452
QDPR;QDPR	cg17373573	1.94162e-05	0.0169998	-0.0155117	0.00346907	0.501722	0.0434613	II	GATCTCTATTCCCTAAAAACTTTATAAATAGCTGCATCTGGCCTCCTCCTTCAGGTCAGA[CG]CCCTCACCAACCCCCATCAAAAAATGGCAGAGAGCCACGAGAAAGAGGGGATGGGAACAC	37	4	17494100	R	QDPR;QDPR	NM_001306140;NM_000320	Body;Body			0.00432342	0.100752
	cg04075737	1.9466e-05	0.0170065	-0.0173993	0.00389179	0.49884	0.0499487	II	CTCACAACGAACCCTCTATGAATGATTGATTTCTCTCTCAACACTACTTTTAAAGCACCC[CG]GCAGTGTGGACACTGGAATGTGATATTTTCTTTGAAACCCTATGTACTTACAATAAAATT	37	3	14331576	R						0.000434744	0.0343639
	cg14028523	1.94943e-05	0.0170065	-0.0164	0.00366858	0.50119	0.0424041	II	AAACAGATCAAACTCAAGTTGGACATGGCCATTCTCTGGAGCAGTTGCTGGGAGCAACTA[CG]GAATATTCTACACAAGCCCAGCTGTAATGGTGAGATAAGGGCAAACATTTCGTACATGAG	37	1	91082187	F						0.00159239	0.0640359
RAP1GDS1;RAP1GDS1;RAP1GDS1;RAP1GDS1;RAP1GDS1;RAP1GDS1;RAP1GDS1;RAP1GDS1;RAP1GDS1;RAP1GDS1;RAP1GDS1;RAP1GDS1	cg12371169	1.95046e-05	0.0170065	0.0132755	0.00296974	0.0372128	0.00506516	I	CGCCAGTCCCGCCCCGCCCCGCCCCGCCCCGCCCCCCGCCGCTCGTCCCCGCCGCGGCCG[CG]CCGCCTGCAGCAGCACCAGCTGCTCCTCCCCGGCGGCCGCCCCCCGCGGGTCCCTCCCTG	37	4	99182555	F	RAP1GDS1;RAP1GDS1;RAP1GDS1;RAP1GDS1;RAP1GDS1;RAP1GDS1;RAP1GDS1;RAP1GDS1;RAP1GDS1;RAP1GDS1;RAP1GDS1;RAP1GDS1	NM_001100430;NM_001100428;NM_001100426;NM_001100429;NM_021159;NM_001100427;NM_001100429;NM_001100427;NM_001100426;NM_001100428;NM_021159;NM_001100430	5'UTR;1stExon;5'UTR;1stExon;5'UTR;1stExon;5'UTR;5'UTR;1stExon;5'UTR;1stExon;1stExon	chr4:99181509-99183199	Island	3.40187e-06	0.00321482
LOC400794;LRRC52	cg17495466	1.9507e-05	0.0170065	-0.0281348	0.00629381	0.898521	0.0311512	II	TCTATGGCCTGCAGATTAGGGGGTCCAATGTCACCTAATCTACTACAGCTCCATGGGGAG[CG]GGTACAGATACTATACACATCCACACACTGAACCCAGCCTGGTCTCCAACACACACATGC	37	1	165512980	R	LOC400794;LRRC52	NR_026744;NM_001005214	Body;TSS1500			4.77859e-07	0.00117776
PSIP1;PSIP1;PSIP1	cg13429792	1.95464e-05	0.0170226	0.0372558	0.00833514	0.607581	0.0906669	II	TTTATTTCTAAACTGAGACTGTTACCTAACAGTTCTCCTTTAGGAGTTATTCTTATTTCC[CG]TAAGAAAGGATTTACTACAACAGAGAGTAAGGAATCCACTGACCATTTGCAAACTCTAAT	37	9	15480086	R	PSIP1;PSIP1;PSIP1	NM_021144;NM_033222;NM_001128217	Body;Body;Body			≥0,05	≥0,05
CDC7;CDC7;CDC7	cg26400198	1.96496e-05	0.0170508	0.0260759	0.00583565	0.762961	0.0482	II	TAATTTTGTCTCTTAGGTATGCCTTGGTAGACTTTGGTTTGGCCCAAGGAACCCATGATA[CG]AAAATAGAGCTTCTTAAATTTGTCCAGTCTGAAGCTCAGCAGGAAAGGTGTTCACAAAAC	37	1	91978659	F	CDC7;CDC7;CDC7	NM_003503;NM_001134420;NM_001134419	Body;Body;Body			8.57264e-07	0.00157469
METAP1	cg12586529	1.9711e-05	0.0170508	0.0225722	0.00505243	0.669546	0.0538254	II	CACCTCTCCTTTACATAGTTGGGAACCTCATTAGAAATGACCTCAGCTGCCCCATATCTA[CG]TTCCTTTCAGCAGTTGTCCAAGTAGGAGTGTATCCAGTGAAGACATATCAAATCACAAAG	37	4	99983590	R	METAP1	NM_015143	3'UTR			0.000554666	0.0386774
	cg08347875	1.97149e-05	0.0170508	0.0262842	0.00588337	0.410038	0.0734564	II	ATGCCTGGTGAGTGGCGGACCTGCCTAGAGAGGCTTCTGGTGTGCTCCTTCCTGCCGCTC[CG]TGACCGTGACAGCCTCTGCAGTGGTGTGGAAATCAGCACATTCTCTTTCTTACTCCGAAG	37	13	30317411	F						7.85586e-06	0.00499769
	cg17765553	1.97198e-05	0.0170508	0.0228786	0.00512114	0.6158	0.0579113	II	TGTAAGTAGGGATTAGATCCAGTGCCGGAGCAAAGAAATATTCCTTTCTCTCCCCACTGG[CG]CCCCGGACACCTACCGTCATTACTTCCATTATCTCTTCGTCCATGAGGCCACCTGGCCAC	37	8	35731494	R						0.00148379	0.061929
	cg23016825	1.97274e-05	0.0170508	-0.0219691	0.00491766	0.714757	0.0499208	II	CACAGTGTCTGGATGTGCTGGAACTCGGCACGTCCCCCTGAGAGTTAGCTGCAGAGGTGG[CG]TATGGGAGAGGAGGCTGGAAAATAGGCTTGGAGGTTTCGTCCAGGCACACAGATTCTCTC	37	17	49033198	R						0.000676365	0.0425342
SLC47A1	cg17498361	1.97541e-05	0.0170508	-0.0247596	0.00554272	0.595942	0.0690753	II	GCAGACCAAAATTAGGCAAGCTGTCAGTTGCTAATCAAGTCCTGGCCATCTGGGGCCAAT[CG]TTACAGAAGTTACTGGTTAGCTTCCTGGATTGTTACCAAAGGCAGCGATCTTGCTTCCTG	37	17	19473910	R	SLC47A1	NM_018242	Body			4.24398e-05	0.0114222
PCCA;PCCA;PCCA	cg06771060	1.97663e-05	0.0170508	-0.0296014	0.00662686	0.12259	0.0347607	II	TATTTTGCCCAAAATGAACACTGAACCCCATTGTCTTAACTTACTGATACGTAGTGCAGC[CG]CTCTTGGAGGGCTGTGGGAAGCTGCAACAGCCATCTGCTGCCATCTACTGGCGCCTGTCC	37	13	101167229	R	PCCA;PCCA;PCCA	NM_001127692;NM_001178004;NM_000282	Body;Body;Body			0.00459292	0.103666
C18orf63	cg11461959	1.97696e-05	0.0170508	-0.0269843	0.00604104	0.622876	0.0714001	II	ACAGATCACTCTTGTTTACATACAGTGTTGCAATCCGTGAGTATTTGAAGATTGGCAAAA[CG]GGAGGACTTGCACCCAGGAATTTTTTGGTGACCTGGAATTTACATTCCTACTGTATTACA	37	18	71984173	F	C18orf63	NM_001174123	5'UTR	chr18:71982752-71983744	S_Shore	0.00607805	0.117842
LOC728661;CDK11B;CDK11B;CDK11B;CDK11B;CDK11B;CDK11B	cg23210533	1.97805e-05	0.0170508	0.0205604	0.00460303	0.838876	0.0280645	II	GGCAAACAAAAGGGTACTCTATCGGTTTCCATTTTCCATTTACTAATCATCCACCAAAAA[CG]CCCAGCGCCACTCCTGCCCAGAAACTGGGTAAAGCTGCTGCCACTGAGGACAGCCCTGAA	37	1	1599978	F	LOC728661;CDK11B;CDK11B;CDK11B;CDK11B;CDK11B;CDK11B	NM_001110781;NM_033493;NM_033489;NM_033486;NM_033488;NM_033492;NM_033487	Body;Body;Body;Body;Body;Body;5'UTR	chr1:1600981-1601231	N_Shore	0.000898177	0.0488152
	cg22796025	1.97923e-05	0.0170508	0.0379573	0.00849813	0.569537	0.0948564	II	TCATGTTTTATTCAATCATCATAACCATATGAAGTAGGGAAATTACCTCTATATCACAGA[CG]ATGGAAGAAGCTGAGGCTTAGAGATCTTAACTTGTGAAAGATCACACAACTAGTAATTGA	37	1	227509201	F				chr1:227505446-227506752	S_Shelf	0.00156114	0.0634326
LPXN;LPXN;LPXN	cg17694165	1.98265e-05	0.0170508	0.0177386	0.00397182	0.469814	0.0471181	II	AATTTGTATGACATTAAGCCACAATTTCTCCCATTTTCTACTGACTCTGAGGAGGTTCCA[CG]CATCTCACAGGCCACCCACCACACGACCACATGAGGGCATGAGTGGTGGTTCACAAAGTG	37	11	58335521	F	LPXN;LPXN;LPXN	NM_001307951;NM_004811;NM_001143995	Body;Body;Body			0.00325396	0.0884526
	cg00058522	1.98327e-05	0.0170508	-0.0294593	0.0065963	0.728641	0.0654125	II	GGCTAGATGATTAATCAGCTGGGAACTGCTAATCTCCTTATGTGTTCCTTGCTGTCACTA[CG]TGGCTCATGTTCTTTATCACTACCACCCTTTCCCAAACTGACTTGTCCACCACTGTCTGT	37	7	135749053	R						3.50081e-05	0.0103587
	cg22098672	1.98547e-05	0.0170508	-0.0259727	0.00581598	0.630854	0.0719397	II	TCTCTTTAGTGCAATTACATGAAGTGCCAACTTTTAAATCACAAGTTGGCTGGCCGCCTA[CG]TCCATCAGAGGACAGGCCTGCCTTGGAGGGGAGCCATGTGGCCAGGGCTGTGCAAAGCCC	37	4	25442127	R						0.000743628	0.0445814
HDAC4	cg22077197	1.98895e-05	0.0170508	-0.0312803	0.00700518	0.60923	0.0772228	I	CCCAAGGGATGACACCCTGTGCCAGCGCAAGGCCAGAAACAGATCAGAAACGCCTCCCTT[CG]CTTCCCTGGCTTTTACGGCAGCCCGTGATGTTATTCTCGTGGAATTCCGTGTGCAGAGTC	37	2	240143833	F	HDAC4	NM_006037	Body			0.000759097	0.0449746
SLC44A1;SLC44A1	cg16574631	1.98918e-05	0.0170508	0.032119	0.00719306	0.629857	0.0786121	II	TCCTCATTAAACTCTCATAGCCTTATGTGTTTTCCCTGTGAGCACTTAAAGCAGTAAACA[CG]TAATTTTACAGTTAATATTAATGTCTAGACTAGGTGGCGGCAAACTACAGCCCATGGGCC	37	9	108014177	R	SLC44A1;SLC44A1	NM_080546;NM_001286730	Body;Body			0.00376627	0.0946177
	cg21129417	1.99135e-05	0.0170515	-0.0196365	0.00439787	0.419214	0.0540457	II	GGAGCCATGTCTCAGATGCTGACTCATTGTGTTATCTTTGGGCAAACTGCTTCACCCCTC[CG]AGCCCATTTGCTCACCTGCTGAAAAGAGACCATTACTCATCTGCCCCACCCGCCTGCCCA	37	7	98822240	R						0.00597963	0.116944
RUNX2;RUNX2;RUNX2	cg04110902	1.99948e-05	0.0170957	-0.0199779	0.00447537	0.68326	0.0486687	II	GTTCTATTTTTTAAAAAATTTGCTCTAGTATTTGTTTATCTCCTGCAACAAGGAAAATTT[CG]CTATTTGGCTTTGGCTGTTTGAAGGCTTTTGCCAAATGCTTAACAATCTGTAGGGTTTGA	37	6	45500999	F	RUNX2;RUNX2;RUNX2	NM_001015051;NM_001024630;NM_004348	Body;Body;Body			0.00185258	0.0684982
	cg13027634	2.00244e-05	0.0170957	-0.0173312	0.0038828	0.421456	0.043269	II	AAACTGGTTTCAGATCAGTGCCAGTGCCCCTAACAGCCAAAATAAACATTTCATTTCTGA[CG]TTCCTGTATTATTCTCCTCCAACGTATAGTCATTAGCATTGCTTGGTTATGTTCCATGTT	37	2	174454217	R						4.13739e-05	0.0113153
	cg15443791	2.00279e-05	0.0170957	0.0329429	0.00738045	0.580353	0.0857126	II	CCTTGGTAACAGGGAATTGCAGCACGAGAAACAAAGTCATGTCCCTAACCCCACTTGGTA[CG]AATCAGTCATTCTGTGTTTTTAATTAATTACACAAAACTTCTTTCCACTAGACGTAATCA	37	7	124364398	R						0.00474207	0.105164
ANKRD12;ANKRD12;ANKRD12;ANKRD12;ANKRD12;ANKRD12	cg01135627	2.00574e-05	0.017103	0.0346381	0.00776088	0.6235	0.0873297	II	TTTCTGGCAGTTGTGTTTTGTTTGACCCACACCACATTTTCTTTTTTTTATTCTAGATTC[CG]AAGAGGCTCAATCTGTAAATCCTTCTAGTGTTGATGAAAATATTGACTCTGAAACAGAGA	37	18	9254213	R	ANKRD12;ANKRD12;ANKRD12;ANKRD12;ANKRD12;ANKRD12	NM_001204056;NM_001083625;NM_015208;NM_001204056;NM_001083625;NM_015208	ExonBnd;ExonBnd;ExonBnd;Body;Body;Body			0.00131307	0.0584993
	cg27070061	2.01624e-05	0.0171582	0.0286505	0.00642122	0.409843	0.0736332	II	TGATCCCATGAGGGCTGGAATTTGTTTGTCTCTTTTATTCACTGCAGTCTGCCCAGCACC[CG]GAGCAGTGGATGGTACATTGCAGTGCTCAGCAAATATTAGTTGAATGAATTATTTTGCCA	37	18	49837827	R						0.000680184	0.0426452
HLA-DPB2	cg08635376	2.01642e-05	0.0171582	-0.0299049	0.00670241	0.598115	0.0733393	II	TCAAGCCTTAGCTGCAGCGCCCCCTGGAGGTCTCTGATGTGCTCCAGGCTGACCAGCTCC[CG]TCAAAGAAGATGGAGCAAAGTGCTTCTCATGGAATGTTCTGGGACCTTAAAACAGACAAC	37	6	33094112	F	HLA-DPB2	NR_001435	Body			1.39839e-05	0.00657434
PRPF6	cg26734215	2.02223e-05	0.0171787	0.0337711	0.00757017	0.635265	0.081738	II	CGTGTTGTTTGCTTCTCAGTTTAATGGCTATGCTGGGAGCCTCTTCTCAAGTGGACCCTA[CG]AGAAAGATGATGAGGAAGCAGATGCTATCTATGCAGCCCTGGATAAAAGGATGGATGAAA	37	20	62616301	F	PRPF6	NM_012469	Body	chr20:62612300-62612787	S_Shelf	0.00219431	0.073875
	cg07905018	2.02304e-05	0.0171787	0.0394533	0.00884408	0.489783	0.106487	II	ATGAAGTGGTGCTCTTCAGTTGCCATCTGCCTAGCAACACCTGCTCAGTTCAAGGGTTAA[CG]CACATGAAGCATTTCTTACTCTTTTCAGTCCTTCATTGCTTTGTAACTGACCAATCTCTC	37	5	102990237	R						2.85009e-05	0.0093478
RGL1;RGL1;RGL1	cg24706980	2.03583e-05	0.0172355	-0.0178348	0.00399939	0.306118	0.0395407	II	AGTAGCAGTTTGGTTGACACTGAACAACAATGCTCAAATTCATGTAGCAGTAACAAACTA[CG]TGATAAAAGGAACTGAATTTAGAAAGCAAGCTTCAAGTAAAGATCAGAAGATTAAGTAGA	37	1	183624609	R	RGL1;RGL1;RGL1	NM_015149;NM_001297670;NM_001297669	5'UTR;5'UTR;5'UTR			1.10763e-05	0.00593141
	cg08315261	2.03596e-05	0.0172355	-0.0271166	0.00608082	0.328322	0.0624224	II	TAATTGCAGAAGGAACTGCACAGACAACGGCTAGGGCTGGAGTTTGCAGGCAGAGAGCCC[CG]TTCTGAACAGGGAGCCGGAGCCTCAGCGCGGTGACGAAGCACTTATTCATTCATTCGGCA	37	1	37051494	R						≥0,05	≥0,05
NUP93	cg06576192	2.03782e-05	0.0172355	0.0367305	0.00823714	0.671999	0.0824295	II	TGAATCTGGTCACAGAAGTTCCTGCTTGGGTTCAATGATCATTGGGTCATAAATGGCTCC[CG]TTATGTTAATACGTATGGACCCCACAGATAAGTTTTACCTTCAAAGCTAGAGAGCACTCA	37	16	56782670	R	NUP93	NM_014669	Body			≥0,05	≥0,05
DLGAP1;DLGAP1	cg01959652	2.03848e-05	0.0172355	-0.0257702	0.00577931	0.609939	0.073185	II	AAAGAGTGCCCCTGCTGAAACTGCTGTTTATCTTGCAAGGGCCCTCCAGGGTGGAGCTCT[CG]CCCTCTCCTGGCTCAGCCTTAAACTTCACTATAAGTAAGCAGAATACAGCGGAGACAAGA	37	18	4017666	R	DLGAP1;DLGAP1	NM_004746;NM_001242761	5'UTR;5'UTR			0.000916736	0.0493021
CADM1;CADM1	cg19978728	2.0427e-05	0.0172355	0.0388681	0.00871771	0.867515	0.0465208	II	GCTTGTTTCTTTCCTTCTACTGACAGGTCCTGAATCTTTATGGAGAACATTAAATTAAAG[CG]CATAATAGGTTTATGTAGTGTACTGCACGTTGGAGACATTAGTCATGTCCCTTAAGCATT	37	11	115335092	F	CADM1;CADM1	NM_001098517;NM_014333	Body;Body			0.0254499	0.225509
	cg12372461	2.04291e-05	0.0172355	-0.019637	0.0044044	0.489079	0.05111	II	ACTTCGCTCCTGCCCTGTGCCCATCCCCAGCCCCACGCTGTGCTCTCCACCCTTCCCCTC[CG]TGGCCACAGCAGCCAATGATGGCCAAGGCAAGCTTATCCAGCTCTGGAAGCTGCCAGTCC	37	17	35170934	F						0.00360464	0.0927516
	cg16163826	2.04449e-05	0.0172355	-0.0268898	0.0060314	0.719218	0.0632906	II	TGGAGAGCTTGTTAAAAGGCAAATTCTCTTTGAGCAGGTGGAGGGTGGAGCCTGAGATTC[CG]CATTTCATACATGATCCCAGGGGGTGGCACTGTTGCCGCCAGACTGTGCAACCCACTACC	37	11	128756444	F				chr11:128760441-128761233	N_Shelf	0.000364457	0.0316518
TIMP2	cg27549186	2.05631e-05	0.0173173	-0.0373044	0.00837016	0.782099	0.0682716	II	AAGAGGAATGTAGAAGAAAATTACAGGGCCAACTCTGTATGAGTCTCCTGGTGCCCGACT[CG]ACACGTGAGACTGAGTCATCGGTCCAGGAGGAGGTGGCCCGCTCAGGCCATGCGGTCACT	37	17	76858248	R	TIMP2	NM_003255	Body			0.00418604	0.0993787
	cg18138243	2.06205e-05	0.0173386	0.0201409	0.00451983	0.247015	0.0413177	II	TCTTTTGAATGAGAACTAGATTCTAGCAAGAGGAGTGGGGGGCAGTCAACAATAAAGAAA[CG]ACTGTCTAATGATATAAGGTGGTGGTATGTGCTATAAAGAACAAAGCAGGTTGGGGGGAT	37	4	185759840	F						0.000151692	0.0210887
ADAM12;ADAM12;ADAM12;ADAM12;ADAM12	cg13674437	2.06309e-05	0.0173386	-0.0228735	0.00513319	0.359022	0.0547213	II	GGATGAACGAGGAAGAGGAATAGCTTTGTGTACTTATTTTTAGTTACATGAAAGGACCAA[CG]CTGGTAAATACTTAGAGATAAATCAGATGTATTGAGCAATGGGGAACATGTGAGCAAATA	37	10	127823118	F	ADAM12;ADAM12;ADAM12;ADAM12;ADAM12	NM_003474;NM_001288973;NM_001288975;NM_021641;NM_001288974	Body;Body;Body;Body;Body			0.00304566	0.0858723
	cg08133958	2.0702e-05	0.0173805	-0.0279035	0.00626325	0.603259	0.0768102	II	AGACCACATTTATATTTCTTCTGTATGTAGCCACATTCTAACTTTTTTTTTTTTTTTAAA[CG]CAGTGTTGCTCAACTGTAGCTGTCAGCTCAGTGCTATGGGCAGGACACTGGCCAAGCCGA	37	6	71741771	F						0.000494343	0.0365109
	cg26403206	2.07975e-05	0.0174189	-0.0211726	0.00475367	0.862941	0.0308894	II	GATCTCTAAAACTGTGCTCAGATTCACAAAGTGAAAGTGCAAAACCCCGTGTTAGCTCAT[CG]CTGGGCTCAACTGCTTAGAAGGCCAACCTCTGCAGGGGAGGCCACAGGGGGAGGGATCCC	37	7	25835781	R						1.61948e-06	0.00222707
	cg04664309	2.08004e-05	0.0174189	-0.0309213	0.0069425	0.725091	0.0695511	II	TAAATTACTCTCCTCGATAGCCCTCAGCAATCACAGAGGCTTATCTCAAATTCTTCTTGT[CG]AAATGGGATGTGTACTTGGTCTTACCACTTGAAGAAAAAATGTTTAAACACTGCACAGTT	37	6	16168458	F						0.00147879	0.0618304
	cg20706495	2.08627e-05	0.0174189	-0.0283032	0.00635578	0.173821	0.0415867	II	AGGGCCAGATGAAGCAGGCAGTTGTAGAGCTGTGGCTAACACCAAATGCTGCTTCCTGTT[CG]TGATTTTAGGACATGAGTCATCAAGGGGCTGGCCCGGCACATTCAGGGCGCTGAGATAAG	37	1	12222054	R						≥0,05	≥0,05
C10orf53;C10orf53	cg16538959	2.08977e-05	0.0174189	-0.0173009	0.00388545	0.492323	0.0459753	II	CGGACTGCAGGTGGCCTTATAGCTTCTGGTTGATTTATGCTGGAGTTTACCCACTGCCTT[CG]CACAGGCTTTGTTTCAGGGAGTATATTTATCTGACCTTTCTTTGACTAGACAACCCCACA	37	10	50899125	R	C10orf53;C10orf53	NM_001042427;NM_182554	Body;Body			0.00632071	0.119895
NTM;NTM;NTM;NTM	cg06830289	2.09104e-05	0.0174189	-0.0245835	0.00552119	0.679711	0.0647746	II	ATAGACCTATTACATAAGTGGCAATAAATACTAACCCATCTCTCACCTTGCTGCGGTGAG[CG]CATAGAGAGGGATCTGCAGTGTGGGATTCCAGGCAGTCTTGGCGATGCTGACCTTCTGAC	37	11	131997281	R	NTM;NTM;NTM;NTM	NM_001048209;NM_001144059;NM_001144058;NM_016522	Body;Body;Body;Body			0.00298683	0.0851493
SELT	cg16372648	2.0948e-05	0.0174189	0.0294435	0.00661339	0.534035	0.0814608	II	GACCCCAAATCACAAAGACTGTGTTCTGGTCCCATCCCTGGCACTCAGTGAGGACAGGAC[CG]TATCTGTGTTACTCACCACTAAATACTCACTGCCTGCTACAGTGCTTACCATGTAATAAA	37	3	150338266	R	SELT	NM_016275	Body			0.000139083	0.0202396
KANSL1L;KANSL1L	cg19443719	2.09674e-05	0.0174189	0.0278264	0.0062505	0.553635	0.0765884	II	CATAAGGAGCACACAACCTACATACCTCAGATGCACAGTTCACAATAGGGTTTGAGTTCC[CG]TGAGTTCCCGCCACTGATCTGACAGGAGGCAGAGCTCAGGCGGTAATGCTCGCTCAGCTG	37	2	210937382	R	KANSL1L;KANSL1L	NM_152519;NM_001307976	Body;Body			0.000572308	0.0392235
HGD	cg24319804	2.10071e-05	0.0174189	-0.0220192	0.00494658	0.453304	0.0598766	II	TAATTTATTTATAGAATGATAGGATCTGAACTATCAGGGAGTAAATTCAACAAATACTTG[CG]ATTCTATTTGGAAGAAGGCATGTACTGGATACTGCAGATCAGATGAAGATGATAGAGACA	37	3	120380726	F	HGD	NM_000187	Body			0.0122832	0.161628
LINC01214;LINC01214	cg12551737	2.1109e-05	0.0174189	-0.0309564	0.00695625	0.676787	0.0814425	II	CTTATCACTGGGGGCTGAACCCCATAGATAAATACTGGTTTCCTCCCTCACTATGTGTCA[CG]GATTACATACTCACAGTGTTTCAACTGAACTCTGTGATTGAGAGGGGACAGTTCTTTCCC	37	3	150032745	F	LINC01214;LINC01214	NR_110186;NR_110187	Body;Body			0.000935785	0.0498369
CTNNAL1;CTNNAL1	cg22526268	2.11172e-05	0.0174189	-0.0320082	0.00719275	0.277214	0.0676228	II	TCTCTCTCTGAGAGAAGCCAGTTGCCATGTCATAAGCAGCCCTTACTACACAGATAACTA[CG]TGGAGAGGAAGTGAGGCCTCCAGCCAACAGCCAGCAAGGAAGTGAAGCCTGCCAACAACC	37	9	111757163	R	CTNNAL1;CTNNAL1	NM_003798;NM_001286974	Body;Body			0.0304105	0.244406
XKR6	cg10721284	2.11326e-05	0.0174189	-0.0203875	0.00458158	0.609679	0.0525907	II	GAGGTACCAGTAAGGGTTAAATTTTAATATATGGGGAGAGGCCGATGCCAGGAACATCCA[CG]GAGATGAGGAGTTCTAAGAATTCCTGATACGCTTGGCTCAGTAACATTTTTTGGAATCCC	37	8	10921222	F	XKR6	NM_173683	Body			0.0101263	0.148028
DCAKD;DCAKD;DCAKD;DCAKD	cg04194884	2.11539e-05	0.0174189	0.0289905	0.00651527	0.478535	0.0798341	II	AGCAGATTTACTGTCCTAATTACACTTTGCTTGAGCTTACACTGAAATGAGTTTGCCTCC[CG]TGAGGACACACCAAATGACAGGGGAGGCAGCTGCTTGGATGTGGCTGAGTTGGTGCCTGG	37	17	43114333	R	DCAKD;DCAKD;DCAKD;DCAKD	NM_001288655;NM_001128631;NM_024819;NM_001288654	5'UTR;5'UTR;5'UTR;5'UTR	chr17:43111525-43111732	S_Shelf	4.40338e-05	0.0116524
LINC01135;LINC01135;LINC01135	cg01451760	2.11716e-05	0.0174189	-0.0222915	0.00501	0.288205	0.0477383	II	GCAGGAGCCTGGGCCAGCGGGTGGGGCTGGCGGCCAGTGTTTCCCTGTAGGGCGAGGGCA[CG]CTCAAGGGACTGGCTTCCTTGTAAACAGTGTGCAGCCAGCTCTAAAAATACCCCTGCCCT	37	1	59362552	F	LINC01135;LINC01135;LINC01135	NR_034015;NR_034014;NR_108106	Body;Body;Body			≥0,05	≥0,05
	cg17122758	2.11784e-05	0.0174189	-0.0258515	0.00581021	0.355005	0.0630307	II	GTGTTTGGCCCCCACTGGGCTGGAGATCCTGGGAAGGCAGGGACTCAGTCTATCTTCTCT[CG]TGCATTCAGGACACTGGGACTGGTAGATCCTGATATGTAAATAAATCAATGACAAACGAA	37	2	65804208	F						≥0,05	≥0,05
	cg17073486	2.11884e-05	0.0174189	0.0120746	0.00271387	0.808214	0.0192791	II	CTGGAGGGGGTGGCATCCCTGGGCAAGGCGGCTGGAGCTGTTCACTTAGTGTGCTATACA[CG]TACTAATTTCCTGTATATACCTGGATGGAAAAGTTCTGGAGGCTCTAAAGAATGAAAAAT	37	12	120563156	R						3.03885e-06	0.00302491
SC65;FKBP10	cg10493699	2.12504e-05	0.0174189	-0.0133403	0.00299887	0.171345	0.0188284	I	GGCGACTCCCTCGCTCGCCCTCACTGCCGGCGGTCCCAACTCCAGGCACCATGTTCCCCG[CG]GGCCCCCCCAGCCACAGCCTCCTCCGGCTCCCCCTGCTGCAGTTGCTGCTACTGGTGGTG	37	17	39969297	F	SC65;FKBP10	NM_006455;NM_021939	TSS1500;1stExon	chr17:39967407-39968604	S_Shore	5.09492e-05	0.012367
PTPN11	cg25695466	2.12748e-05	0.0174189	0.0227342	0.00511091	0.935251	0.0141178	II	CTACTCTTCTCAATCTGGTCTGAGCTACCATTATTCCCAGACCAGAATACTATAGTATTC[CG]TATTTTGACTGGCTTCTCTGTTTCTGGCCTTGCTCTCTTGCTCGAGCTTCACAGAGTGTC	37	12	112855271	R	PTPN11	NM_002834	TSS1500	chr12:112856457-112857243	N_Shore	0.000132725	0.019782
	cg06330913	2.13112e-05	0.0174189	-0.0210727	0.00473785	0.518887	0.0580886	II	CTTGCTTTCACTTTACTCTGTTAACTCTTGAATTCCTTCCTGTGCAAAGCCAAGAACTCA[CG]TCGCCTCCTGGGCTGAACTCCAATGTGGGGGTTCACCCTGTGACAGGTGGATGGGCTGGA	37	11	61873013	R						0.0254771	0.225636
CAMK2G;CAMK2G;CAMK2G;CAMK2G;CAMK2G;CAMK2G	cg07406461	2.13139e-05	0.0174189	0.0320938	0.00721582	0.967433	0.00987638	II	CAAATCTGGATGCGACTCCGAAGCCGCAAAACTTGGCTTCTCCAAGTATTGACAGGCATG[CG]GACCAGTAGCATGAGCATCAGCTGGAGACTCAGGTCCTACCCCAGACCCCCTGAATCAGA	37	10	75617250	F	CAMK2G;CAMK2G;CAMK2G;CAMK2G;CAMK2G;CAMK2G	NM_001222;NM_001204492;NM_172173;NM_172171;NM_172170;NM_172169	Body;Body;Body;Body;Body;Body			5.43164e-07	0.00123503
	cg00949014	2.1334e-05	0.0174189	-0.0162755	0.00365951	0.633275	0.0414478	II	AGAGTGTGATAAGCAGTCGTCGCAGAACCGGGCTTCTGACCACACAGCCTGAGGCTACCA[CG]GATAGGAGGCACCACCCAGAAATGTCACATCTCAGTGGCTAAGGCTAAGCCATTTGAGAA	37	10	30791386	F						0.000223492	0.0250068
MIR2052	cg26754262	2.13956e-05	0.0174189	-0.0226726	0.00509872	0.591625	0.0594438	II	AGATTTGAAAGGGAAAAGCCTTCAGTAAAACATAGAGATGGTGCTTGTAGTCAAGGGATA[CG]ACCTTAGGCAGAAAGAAGGGGGAAAAAAAGACCATGTCAGTTTCTACTTCCAAGAAAAGC	37	8	75617860	F	MIR2052	NR_031744	TSS200			0.00117369	0.0554885
	cg25531090	2.14109e-05	0.0174189	-0.0216604	0.00487129	0.564647	0.0589309	II	CCTTTCCTTAGATCATCTGCTTCTTTAGAGTCAGAGCCACTGCCTCACACAGACTGTATT[CG]CCCTTTAATCTTTTCCCTACCCCTCCCTTTCCCTGACTTACTCCGTGCAGTTTAACAAGC	37	9	20198450	R						0.000456822	0.035139
GNPTAB	cg02244234	2.14511e-05	0.0174189	-0.0188398	0.00423741	0.718093	0.0408587	II	GTGGCTGAGTTCTCCTTGGGCACCAAGAAACACAGGCCAGATGGATGACTGCCAAGATCT[CG]TAATGGCATGAACTGAGGGGCAAGTTTGTTTGGATGGCACTGTGAAAATCAACTTACCCT	37	12	102183148	R	GNPTAB	NM_024312	Body			2.31448e-05	0.00849229
	cg07987439	2.14544e-05	0.0174189	-0.0253685	0.00570588	0.414744	0.0672311	II	CTTCCCTGTTCAGAACACAGCCACACTTTCCAAATGCCATGAATCATCACCACCGAGCAA[CG]GCCATTTAGCAAGGCAGGAAACCACTGCGCACCAGGCCTGGAAGGAGTAGCTCCCTGCAG	37	1	235116922	F						≥0,05	≥0,05
	cg17276606	2.14855e-05	0.0174189	0.0290202	0.00652777	0.579274	0.0772923	II	TCTGCAGGCCTGTTTGTGTGATGGTCAGGGAGAATTGACCTGCCACAGCTGGCCCAGAAG[CG]GGTAGAGATATAGGCAGTGAAATAGAAACTCTTCATGAGATGGACAAAAGACCGAAGCAG	37	6	158148898	F						0.00648225	0.121167
PSD3	cg03605012	2.151e-05	0.0174189	0.0396171	0.00891199	0.613206	0.0986961	II	ATGTGAGTCCTTTGCAAAGATTTGACTAAAAGTGCCCTGATAAATCTGCTCCACTAGAAT[CG]TGTAGTAAAGGGAATGAAAGGAAAAGCACGAAAGCCCTATTCCCAAACTGCGAATAAGAC	37	8	18845786	R	PSD3	NM_015310	Body			≥0,05	≥0,05
DIP2C	cg18407878	2.15532e-05	0.0174189	0.0252299	0.00567621	0.901311	0.0245222	II	GTGGGTGCCCCTGACACCACAGGAGATGGGGACCACCTGCCCAGCCATATTTCCTCTGGG[CG]CACCTGACAACAGTAGGATGCTGCATGTGCCTACACTGACAGCTACAGCATCATCTCCTG	37	10	551788	F	DIP2C	NM_014974	Body			0.0129783	0.165894
	cg11427855	2.16121e-05	0.0174189	-0.0244071	0.00549194	0.199203	0.0392587	II	TTCTTCTTTCTGAATTACCAGCTGCTCTGCGTCTCTGTCTGCTCTTCCTCCGTGGGAAGT[CG]CCGTCCTGGGGCGCTCGCTCTGTCCCCCTCGCCTCGGACCACCAGGCAGAGCAGCCCCAG	37	4	568298	R				chr4:568513-570488	N_Shore	0.00289304	0.0839611
UBTD2	cg25177532	2.16238e-05	0.0174189	0.0280816	0.00631895	0.480075	0.0803284	II	GTATTTAACCGCTCAGCTCAATATACGGATATATTAAAAACCAAACTTGATTCTTGCTGA[CG]GCATGTCAAAGTAGCTGATGCAAGACAAATACATGCTGATTGTTCTTGGCCAACACAAAT	37	5	171699239	F	UBTD2	NM_152277	Body			0.00333012	0.0893422
EDNRB;EDNRB;EDNRB	cg24745738	2.16822e-05	0.0174189	-0.0162601	0.00365944	0.0822165	0.0141432	II	CTGTTTATTTGTTAGAGTTCTACGCTCTTCAAATGAACCCAAATCAAGGGCAAGTTATCA[CG]CACCATGTGACACCCGGCAGCTCCAGACTAGAACAAGGCTCTGCACTGAACGTGATAATT	37	13	78493958	F	EDNRB;EDNRB;EDNRB	NM_003991;NM_000115;NM_001122659	TSS1500;5'UTR;TSS1500	chr13:78492425-78493382	S_Shore	4.04955e-08	0.000290333
RUSC2	cg13692543	2.17875e-05	0.0174189	-0.0324801	0.00731189	0.770032	0.064119	II	TTTTGACTATAAATGGACTATGCTATTTGCTGTCCCCACTGAACCCAGTGGGGAAGCAGC[CG]ACAATGGGAGCACAGAGTTACTACTTTTTCTGCTGGAACCTCCCAACATCTACCCAGAGA	37	9	35510933	R	RUSC2	NM_014806	5'UTR			0.0015811	0.0638211
	cg13743231	2.17961e-05	0.0174189	-0.0211496	0.00476127	0.371884	0.0512185	II	AACAAAACCCACACATCTGAGACCAAATCAAAGCTCTTCAGAAAAATCCCAAGAAAATCC[CG]ACATGTGCAACTTCTGCCTGGAGCGGATGAGTCTGGCGCTGAACACCAAGAGGGAGGGTG	37	10	94958683	R						0.0110938	0.154326
	cg16735404	2.1797e-05	0.0174189	-0.0200509	0.00451394	0.47206	0.0567892	II	TCAATTCAGAACATAAATCAAAGTAGATTTCAGAAAGAATTCCTTGGAAGTCAGCTCTCC[CG]GGGGCCCGATTTCCTCCTGCTCCCTAATCCATCTAAACTCTTATGCCCAACACCTTCCTC	37	1	47414327	R						0.00195227	0.0700972
	cg23628182	2.18183e-05	0.0174189	-0.0188068	0.0042341	0.40056	0.0460402	II	AATGTTTCTTATTTGGGAAATTAACCTTTGATCTGGTAGCTGAGATCGTGAGGATAAAAA[CG]TGCTATCTGAAGGAGGTGGAACTATAAAATAGAACCAAAGGACTTTGCATGATTCCAGAG	37	20	17005505	F						0.00248571	0.0782512
	cg26137276	2.18249e-05	0.0174189	-0.0226392	0.005097	0.463897	0.0594596	II	TAAGAGCATTTTATTAGTTTCAGGCCAGGCATTGTGGCTCACACCTGTAATCTCAGCATT[CG]GGGAGGTCAAGGCAGGAGGATCACTTGAAGCCAGGAGTTCAAGACCAGCCTGGGCAACAA	37	6	84144469	R				chr6:84140412-84140998	S_Shelf	0.0140697	0.172171
SLC25A45;SLC25A45;SLC25A45;SLC25A45	cg07325562	2.18341e-05	0.0174189	-0.0248575	0.00559656	0.0827622	0.0204166	II	CAGCCTTCCTCGGCTTCCTCCTTCCCAGGGGAAAGATAGGGGTTTTGATTATTTAAAGTG[CG]TGTTGATCTGCAATGGCACCATTCTGCTCAGTCAAAACCAAAACCCTTTCAAGGATCTGT	37	11	65150083	F	SLC25A45;SLC25A45;SLC25A45;SLC25A45	NM_001077241;NM_182556;NM_001077241;NM_182556	1stExon;5'UTR;5'UTR;1stExon	chr11:65153726-65154606	N_Shelf	0.00700917	0.12549
SNX29	cg13949121	2.18381e-05	0.0174189	0.0365319	0.00822511	0.444765	0.0993352	II	AGTCTGCATCACAGCTTTAACAACCTGAGCCCTGTGGCAGGTAATTGTGACCAGGAACAG[CG]TCTAATGAGCTAATTTTTGTCCAGTGATCACATCTTGAGATAGTGTGCGTGAGCTGCATC	37	16	12244473	R	SNX29	NM_032167	Body			0.000113848	0.0183331
C8orf56	cg24633771	2.18388e-05	0.0174189	-0.0372143	0.00837877	0.645968	0.0981351	II	GCTCTGCCAGAGATAACATTTCCTGTGTGACCTTGGGCAATTTTACAGCTTTCTGAGCTA[CG]ATTTCCTAGTTGGTAAAATAAAAGGACTGGATTGGCTGCTCTTTAACTTTTTCTGGCTTC	37	8	104149619	F	C8orf56	NR_027071	Body	chr8:104152726-104153390	N_Shelf	0.000127719	0.0194263
FAM217A;C6orf201;C6orf201;C6orf201;C6orf201	cg26746511	2.18409e-05	0.0174189	0.0314762	0.00708688	0.960385	0.0113013	II	TGGCCAGTGGGCCTCTGGGACCCGGGGCCCGGCCCACCCGCCTCCACCCTCCATTCCCAC[CG]CCTGCTCACATCAAGCCAGGAGCACCGCCCGGTACGTAGTCCTCCAGACTAAGCTACAAT	37	6	4079882	F	FAM217A;C6orf201;C6orf201;C6orf201;C6orf201	NM_173563;NM_001085401;NM_001085401;NR_104464;NR_104463	TSS1500;1stExon;5'UTR;Body;Body	chr6:4079052-4079443	S_Shore	7.26888e-08	0.000414567
PUM1;PUM1	cg10164398	2.18475e-05	0.0174189	0.0142627	0.0032113	0.602979	0.0384927	II	ACGCATCGATGATAAATTGCAAAGACTGGGGCTGTACACATTCAATGCATTTCTGAACCA[CG]TGATTGCCATTCTGATCTTTCACACACTTCAAGACATGGCCATCTAGTTCCCGAACCATC	37	1	31418264	R	PUM1;PUM1	NM_001020658;NM_014676	Body;Body			0.0014202	0.0606777
SMAD3	cg04809597	2.18599e-05	0.0174189	-0.0230446	0.00518875	0.230278	0.0406555	II	CTCCACTTCTGAGGACCCACTTCTCACCCCCTCCTCCTCCGCACACGTTCCCGAGGCTCT[CG]GCCGGTGTGATCTCACCGACTAGAGAATAAAAACAGCCCAGGGGCGCCGGCGCCGGCCAA	37	15	67357361	F	SMAD3	NM_005902	TSS1500	chr15:67357339-67359061	Island	0.0240579	0.219799
	cg07913744	2.18707e-05	0.0174189	-0.0231353	0.00520933	0.531386	0.0640633	II	ATCTTGATTCGTAGGGCTGGAGTTCTTCCATGACTCATTGCAGGGTGTGTCGCCACAGCA[CG]TGTGGTTCAAGGGAGCAGAATGAGTCAGATGTGGGAAAACAAGATCAGTACAAGGGAGTA	37	12	83967645	R						0.00117762	0.0555774
TMEM149	cg20683754	2.18916e-05	0.0174189	0.0139273	0.00313616	0.0324556	0.0045562	I	GCTACATAGCTCCGCGCCGTCGGGGTTGCACTGCCCAGAAGAACACTTTCGGAACGGGGG[CG]TTACGAAATCGCCGTGGTCATTGAGTCCGCAGTTTTCCCGGAACTCATAGTCTAGCGGGA	37	19	36231413	F	TMEM149	NM_024660	Body	chr19:36231186-36232219	Island	1.22966e-07	0.000559432
	cg19868604	2.19e-05	0.0174189	-0.0203461	0.00458163	0.374239	0.0528981	II	TTTCTTACTCTGGGTCACAGTCACAAAACCTTGAAATGTCACTCACTGTCTTGGCTCATG[CG]TCGTAAGCCTTTGTTCCCCAACAGGGGGAAGTGAACCAGCACACAAGGCCCTTCCGTCCT	37	22	36847903	R				chr22:36850893-36851466	N_Shelf	0.00265959	0.0807758
	cg08275567	2.19549e-05	0.0174189	-0.0300679	0.00677182	0.133653	0.0368429	II	TGCCTGTGACTGGAGTGGCTAGAGGCTGCTGGCTCCTGGGTCTCAGTCAGGGTCCAGCCC[CG]GTCTCAGTCCTGCTACCTCAGCAGCCAGAACTCTGATTTAGAGATATGAACACCGCCTGT	37	1	152020877	R						0.00721048	0.127172
NRP1;NRP1;NRP1	cg24892069	2.19569e-05	0.0174189	-0.0256173	0.00576949	0.212695	0.0464514	II	GGCTGCTATCGTTTTAGCACTTCCCTTCAAAGTACTATCCAACAGGGCCCCAAATAGTAT[CG]CAAATAGCAGCTCCTGTAAATATTCAGGAGGGTGTACTGCGCACAAGTTGCAGAGGGGAG	37	10	33562205	R	NRP1;NRP1;NRP1	NM_001024628;NM_003873;NM_001024629	Body;Body;Body			0.000541117	0.0381808
	cg14909341	2.19787e-05	0.0174189	-0.0241159	0.00543167	0.242962	0.0461194	II	GGATGGATTAGCAATGCCTGCCAAGGGCGTGGGCAGGGGAGTGGCAGACTGCCTGCTACA[CG]TTGCCATCCTGCATGATACCCTGCTGGCCTGGAGCTGATTGACGCTTTCCTGCCCCAGCA	37	9	134691558	F						≥0,05	≥0,05
ZNF467	cg00280799	2.19946e-05	0.0174189	0.0207207	0.00466716	0.8918	0.0221525	II	TTCTCGAGGACCAACTGTAGATGAAGTGTTGTACACACACTGTCACAAACCTTCACAAAC[CG]AAGCTCCTGGAGGCAAGGTGGCCTATCCAAGGGCACTCAGCTAGTAAATGCAGAACAAAG	37	7	149465477	R	ZNF467	NM_207336	Body	chr7:149461653-149463222	S_Shelf	0.00262188	0.0802561
PPM1H	cg25802191	2.19958e-05	0.0174189	0.0337919	0.00761135	0.507073	0.0963439	II	GTCATTCATCCTTAGCCACTTAACCCTGATGACCTTCAAGGAGCTATTGATGCTAGCTGT[CG]GTCGCTTAACATCTGAAATGAACAGACCACTAGTTACCCTCTACTTAAAAAAAAAAAAAA	37	12	63310660	R	PPM1H	NM_020700	Body			0.0053986	0.111725
UNC5D	cg24787823	2.20232e-05	0.0174189	0.0270138	0.00608508	0.543508	0.0750405	II	CCTTCAGGTGCATTTCATATACAAAAGCTGGCCAGACCCTGTTTCCTAGTTCCATTAACT[CG]GATTATTAGTTTAACAATGGAATGAGGTATTTAACAGGAGGTCCTTGTCACATAGAAGGC	37	8	35613299	R	UNC5D	NM_080872	Body			0.00152174	0.0627416
	cg07648080	2.20448e-05	0.0174189	-0.0146303	0.00329577	0.448112	0.0394387	II	TACCTCCTGAGGGCAGCATTTAATATCTCTTTTGACCTATTTCTCCTTATCAAAATCATC[CG]TCTTATGTTCCCTAATCTTAAGCCTTAGGACATAGCTTGCTTCTCATCTGATAAGCAAAA	37	5	108916157	R						0.00246426	0.0779242
	cg16659596	2.20547e-05	0.0174189	0.0361436	0.00814229	0.598944	0.0922854	II	TCAACAAACATTTGTGCAGAAGTAGAAGTCTGGGTTGCTGCCTTTATTTGTCTATACAGG[CG]TCTCTAACCCCCGGCTGGTACTGGTACCCATCAGTGGCCTGTTAGGAACTGGGTCGCACA	37	1	184736861	F						0.00300572	0.0853695
	cg10253951	2.20867e-05	0.0174189	-0.0232249	0.00523245	0.576653	0.0683562	II	TTCCCAGGTTTGGCAACTTGACTTAGTTCAAGGTCAGAACATCCTGTTAGAGTCTGGAGG[CG]AGGATTTGGAAGCCTGACTCATACGCTTGTGGTCAACCTCAGCAGTTTTTCCTGGTTCCC	37	13	53585061	F						0.00949821	0.144126
ANK1;ANK1;ANK1;ANK1;ANK1	cg27619646	2.21012e-05	0.0174189	-0.0173438	0.00390763	0.476606	0.0475233	II	GAGAGATGAAGGAACATCAGGAAGGCCGCCTCCTGGGGTTCCAGGGTGACCCGCCCTGCC[CG]CCTGGACACATTTCCAGATGACCTGGAGCAACAGGAACCACCCCCGCTGCTCACCAAGAG	37	8	41583018	F	ANK1;ANK1;ANK1;ANK1;ANK1	NM_020476;NM_020475;NM_001142446;NM_020477;NM_000037	Body;Body;Body;Body;Body	chr8:41583135-41583524	N_Shore	2.41261e-05	0.00865286
ASAP1;ASAP1	cg17453297	2.21111e-05	0.0174189	0.0343673	0.00774327	0.543637	0.0888562	II	GTACTGTGATACAGAGCAAAGAATCCCAGAGGCATGTGGCCACTCATCACTCCCGGCCTG[CG]TGAACTGGGAAAACCGTTTAACCTTGCTGGTGTCCCAGCACCTTCCTGAACTAGCCCATG	37	8	131209295	F	ASAP1;ASAP1	NM_001247996;NM_018482	Body;Body			6.5884e-05	0.013851
C11orf93	cg10338785	2.21155e-05	0.0174189	-0.0266751	0.00601023	0.686514	0.0625068	II	ATCAGAGATCTGTACCTCGATTACAGGCAAAATTCAAAACCTTGAAGTTGCTCATGGCAA[CG]CTAAAAGTAGGACTAAGGTCTTTTTCTTAGTGTAATATAAAAACCCTTCTGTTGGCTCTT	37	11	111172903	R	C11orf93	NM_001136105	5'UTR	chr11:111169304-111170428	S_Shelf	5.76458e-06	0.00421228
TCERG1L	cg11174260	2.21268e-05	0.0174189	0.0263148	0.00592921	0.591852	0.0653692	II	CCAGAAAACAGGTGAGGGGGGCGCTACCCCTCTTTAATGGAGGCCCACAGTATGTGCCAC[CG]TCCGCAGAACAAATGCTTCTGATGAGTTCTCCATCAGTCAAACGCTGCCATGCAACCAGT	37	10	133058857	R	TCERG1L	NM_174937	Body	chr10:133058338-133058609	S_Shore	0.00367815	0.0936094
LOC101927580	cg12406047	2.21533e-05	0.0174189	-0.0231587	0.00521845	0.541119	0.0642077	II	GGCAGTGTTGGCATTCAGCCCAGATTAGTTTGATTCTAGGACCATGACTAAGCACCTCTG[CG]TAACACATGCATTGATTTGAGGTGTGTAGGATACAAAGCAGTTATTTATTGACTTACTGA	37	16	59912592	R	LOC101927580	NR_110917	Body			0.00514761	0.109449
	cg06432487	2.21595e-05	0.0174189	0.0362939	0.00817839	0.634938	0.0867736	II	TTTAACAAATAATTTAGTGATTGTTGTATTTTGCCTAAGAGTTCTTTTTATTTCAAATGC[CG]AAGTTGCAGAGGCAAAAGTGTTTAATAATTTCGTGGATTCAATTACATGTTACAAATTTT	37	10	126623651	F						0.00259582	0.0799106
LOC101929710	cg04095375	2.21982e-05	0.0174189	0.0356756	0.00803987	0.674892	0.0804085	II	GTGGCTTAAACAAGATAGTTTATTTCTCTCTCACATAAGGGTCTAGTTGTAAGCAATTCA[CG]GCAAGTAAGACAATTATGTCCCCCAGAAGACTTCAGCTGCTTATCATTACAGTTTTCTGC	37	5	95617251	F	LOC101929710	NR_130776	Body			0.0112724	0.155407
	cg11065065	2.21984e-05	0.0174189	-0.019455	0.00438439	0.725939	0.0425437	II	GAGAGTTCCAGGGGTGGAGATGGCCTCCGCCGCCTCTCACTGAGCCTCCCAACAGCCTGG[CG]AGGTGGGCATGATTAACCTCCCATCGAAGGAGGACCCAAGGTCACACTGTTGGTCCCTGG	37	11	76480364	F						0.00057773	0.0393969
	cg20576624	2.22359e-05	0.0174189	-0.0200735	0.00452422	0.370123	0.0513592	II	GTCAGTGTGGTTATTGTTACTTCATCTGTGGCCTGTTTCCAAAAGCAATGAGTGAGCCCC[CG]CAAGATAATCACTAGATTATCTGGTTCTTTCATGACTAATAGGCCAGGGGAATGTACTAA	37	13	43061212	R						0.000106202	0.0177673
DLGAP1-AS4;DLGAP1;DLGAP1	cg24595611	2.22385e-05	0.0174189	-0.0237827	0.00536024	0.213617	0.0422055	II	GATATTCAAGTGGAGAGGCCGAGTTGGCAGCTGGATTAACGAGTATGAGGTGAGAGGGGA[CG]TCTGAGCTAGAGATAACAGATTTGGATGACATCAGCATGTTGATGTTATCTGAAACCTTG	37	18	3966816	F	DLGAP1-AS4;DLGAP1;DLGAP1	NR_102696;NM_004746;NM_001242761	Body;5'UTR;5'UTR			0.026272	0.228837
CHRNA7;CHRNA7;CHRNA7	cg26351826	2.22401e-05	0.0174189	-0.0331484	0.00747114	0.743274	0.0677319	II	CTTTCCCTCTGGACACGAACTTCATAGGTGTTTCTCAGTTTGTTTCTCCCCACTTGAGTG[CG]ATAGGATGGCTAGAGTGGGTGGAGTTCAGTATTTCCCTTCCCTTGTGTCAGGTAAGCTCT	37	15	32334470	R	CHRNA7;CHRNA7;CHRNA7	NR_046324;NM_000746;NM_001190455	Body;Body;Body			0.000339609	0.0305747
CNTN4-AS1	cg25211382	2.22629e-05	0.0174189	0.0335186	0.00755503	0.766917	0.0603335	II	CTCTAGTGATATAGATCACATAGAGAGAAAGCTTTTTTTAAAAAAGGTCAACCATATGAT[CG]ATCTGAAAGTCTGGAAATTGGAAGGCTGAGCTACTTAAATATAGATGCAATTACATGTGA	37	3	3103202	F	CNTN4-AS1	NR_046554	TSS1500			0.0019673	0.0703409
	cg24127477	2.23778e-05	0.0174189	-0.0186026	0.00419423	0.376798	0.0483507	II	TTTCAGTCCTGAGCTCACCTGGCCTCTCCAGCCTCCGGAGGCTGCATGCTTCTGTTTTTA[CG]TCTATTTTTAGTGCCCCTGGGTGAATGTCATTGCCGCCAGAGGCTGACATTTCATACTGT	37	11	69044776	F						0.00908271	0.14102
	cg08741885	2.24356e-05	0.0174189	-0.0267483	0.00603169	0.82245	0.0465642	II	TTTGTTTCATATGTGAGGAAACAGAACAAAGAAATAAAGTAAAAATATTCCAAGGTTGCA[CG]GAGGGCAAAGAGCAGAACCATGACTCAAGCTTACATAGCCTCAGAACAAACACGTAATCT	37	3	28181837	F						0.000309562	0.0291658
STXBP1;STXBP1	cg06599814	2.24431e-05	0.0174189	0.0241636	0.00544895	0.841831	0.0348269	II	CTTGCCATGTTTGGAATTTCTCTCCCTGGCTTCACCTGGAGTTTAAGAGTGAATTAGAAA[CG]CAGCTGCCCATCACCTGCAGATGGCTCTGCACCCTGATGGTGAGGCAGCTCGTTCCTTGG	37	9	130452752	F	STXBP1;STXBP1	NM_003165;NM_001032221	3'UTR;Body	chr9:130454498-130454708	N_Shore	0.000762556	0.0450513
FOXN3;FOXN3	cg14883139	2.24587e-05	0.0174189	0.0296213	0.00667996	0.477441	0.0813325	II	TGGAGGTGTACGCTCTGATGACAGGAAACCTGGCTCAGTCATCAAGGATCCCAAGTAACC[CG]CACAAAGCATGGCACACAGGAGTTCCAGCAGCCCTAGATGAATGGGCGAAGAGACATTCC	37	14	89794580	R	FOXN3;FOXN3	NM_005197;NM_001085471	Body;Body			4.21347e-05	0.0113863
DLC1	cg03485669	2.24688e-05	0.0174189	-0.0292029	0.00658576	0.482155	0.0833485	II	GCTTCATATTCAAATTCCACTCCATGAGCCCAAGGTGGAGAGTGTTTTGTTATCTACCCA[CG]TGGGACTGATTTCCCTTTTAGGCCTCTAAATCAAATACCAGTACGGTGGCAGGAGCCCAA	37	8	13016635	R	DLC1	NM_182643	Body			≥0,05	≥0,05
RNASE4;RNASE4	cg09803574	2.24766e-05	0.0174189	0.0192142	0.00433323	0.900804	0.0188015	II	GGGTAACCCACAGGTGCCTGTGCACTTTGACGGTTAGATGCCACCATGTAGGGATTATCG[CG]AGTGGTTGACCTTACACTTACTCCTTAAATAGCAGTGAGTAATGCATTTGAGCTGTCCCA	37	14	21167998	R	RNASE4;RNASE4	NM_002937;NM_194431	3'UTR;3'UTR			0.000347309	0.0309355
	cg04105915	2.24777e-05	0.0174189	-0.02658	0.00599438	0.357543	0.0714103	II	CCCTCAGCATGCTCCAGGTCCCAGAAATTCTGATAGCAGCAGCAAGAGTCAACAATGGGC[CG]TGGATTAACAGCATTTACTCTGCAAGGAGCTGCCAGGACTGGGAACACACAGCATGGCCA	37	5	133153923	R						0.0424084	0.284034
	cg03157179	2.24785e-05	0.0174189	-0.019491	0.00439567	0.430627	0.0478853	II	CATTAGAAGGAATGTTCCTGGAAGGAACCAGGACTGCGGGAAAATTGCGAAGTCTGTAAA[CG]TAGTTCTTCTGCTGCTGGGCCCCATTCTCTCAGCTGAAAGTTGCTATGGAGCAGGCAAAA	37	10	45282107	F						2.49448e-05	0.00879183
	cg24366665	2.2482e-05	0.0174189	-0.0232261	0.00523806	0.789087	0.0444018	II	AGATAGGGAAACCAGCTCAGAGAAGGTGAGTAATGGACCCGAGGTCACACAGCTGTGAGA[CG]CAGGGCCAGGATTTGGCTCCAGCTACTAGCCTGTAGCAGCATGGGCATGGCCCAGTGGAA	37	13	31371618	F						0.000150919	0.0210475
RSBN1	cg26668129	2.24944e-05	0.0174189	-0.0230499	0.0051985	0.739415	0.0510876	II	CTGCAACACAGAGTGGTAAAGAGCTAGTCTCAATCATGCACATGACAACACCAGTAGGAA[CG]ACAAAAATTAAAGACAGAAGGAAACTAGCATCCTGGATGACAACAAGGAACAGAGTTGCT	37	1	114326408	F	RSBN1	NM_018364	Body			0.000301604	0.0287789
ASS1;ASS1	cg13835114	2.25097e-05	0.0174189	-0.0233787	0.00527285	0.275167	0.0494557	II	TCCTGTTCCCGACCTTCAGTGGCAGCTTGCCCAGGAGACAAGGCTGTCCAAGGCCAAGGT[CG]GGGCTGGGCTGTCTGCAGGGGCTGGCGGGGGGCACTGGCTGTCTCAGGGTCACTCAGGTT	37	9	133327530	R	ASS1;ASS1	NM_054012;NM_000050	5'UTR;5'UTR			0.0103888	0.149797
C2orf61	cg11709788	2.25126e-05	0.0174189	-0.0291457	0.0065736	0.427411	0.0745093	II	CAGCAAGAGTGGAGCAGAGCAGTCAGTCCAGAGCACATGAGATCAGCTGCCTGCAGAAAC[CG]CTTTAAATGACAGGATGTTTCCCTTGCCAAAAGCAGAGGAGCAGCCTGGAAATCTAATCA	37	2	47315888	R	C2orf61	NM_001163561	Body			0.0203396	0.203848
	cg00601518	2.25223e-05	0.0174189	-0.0188366	0.00424857	0.631241	0.0503723	II	TGTGGTTTATTCCTCTTTCTTTTCAGTTGGATAGAAGCCAGGCTCCTTTCTCCCAGCACA[CG]CACAGACTCAGCACACACAGAAACCCCAGGAATTAAATGACTCTCCAAAATGATAAGTAG	37	1	31574047	R						0.0206798	0.205292
E2F2	cg00231049	2.25285e-05	0.0174189	-0.0234598	0.00529139	0.504326	0.0676263	II	TTGCTCAGTTTCCTTATCTGCAAGGTGCCTCATTCTGGACATCCTGACCAAGATAATGAA[CG]TGAAGAGTGCCAAGCAGTGTCTGGCACACGAGAGGCACTCAGTAAAAGAGAGACCTTCTT	37	1	23855119	R	E2F2	NM_004091	Body	chr1:23857033-23858089	N_Shore	0.0312227	0.247449
CALCA;CALCA;CALCA	cg09188980	2.2535e-05	0.0174189	-0.0152165	0.00343217	0.236055	0.0283199	II	TCTCTTTGCTCCCAGAGCCTGTGACTGGGGCTTGCAGTTTAGGGCTGCTTGTCCCTCAGT[CG]TCGTGCCTATTTGCCACCCATCCGCTCTGTTCCAGGTTCTGAACCAATTTCCCTGGGACT	37	11	14993378	R	CALCA;CALCA;CALCA	NM_001033953;NM_001033952;NM_001741	5'UTR;5'UTR;5'UTR	chr11:14993452-14993661	N_Shore	3.15457e-05	0.00981603
AGT	cg07502417	2.25676e-05	0.0174189	-0.0235259	0.00530685	0.489297	0.0670921	II	GCCTCCTCCCGGCCTTTTCCTCCTAGCCCACAGCTCAGTTACATCTGAGAGAGACAAGAC[CG]AGAAGGAGCTGAGGGGGCCCCCGGCTTACCTTCTGCTGTAGTACCCAGAACAACGGCAGC	37	1	230849801	F	AGT	NM_000029	5'UTR			≥0,05	≥0,05
	cg05080578	2.25755e-05	0.0174189	-0.0234072	0.00528017	0.100304	0.0217619	II	ACACATATCAAACCCGGCCTCTCTCCTCAGCCTGAGGTATGGTTTCTTAGTCTCACTCCT[CG]CAGCCAGGCAGGAAATGTTCCCAGCCACAGGATAAGCCTCCAGTTGGAAGAGGGCTGGGA	37	18	6729112	F				chr18:6729693-6730037	N_Shore	6.38136e-05	0.0136662
	cg26552489	2.25886e-05	0.0174189	-0.0280876	0.00633618	0.572178	0.0775098	II	AGGGAGATTAAGTAACCTGCTAAAGATCACCACTACCCAGGTGGCAAGTGGCAAGACTGT[CG]TCTGACTCTGGGGAGACTATATGATAGCCAGAGCTAAAAGTAGGTCATTCGTGGAGTGGT	37	10	95502528	R						0.00309659	0.0865393
C11orf97	cg10912360	2.26098e-05	0.0174189	-0.0237771	0.00536407	0.200427	0.0386159	II	CTTCCCGATAGCCTGCCTGAATTCAGGGTCTGGGCATCAGCTCCAATTTAATCATAGTGG[CG]TTATTCTGAAAGGAATTAACACACACACACACACACACACATTTATATGTATACCATTTT	37	11	94246091	R	C11orf97	NM_001190462	Body	chr11:94245546-94245891	S_Shore	0.000101064	0.0173064
	cg24882288	2.26283e-05	0.0174189	-0.0193416	0.00436364	0.37199	0.0514931	II	TCTTGTGAAGTTATGTTTACTTACTGCATCCACTTCCTCACTGCCACTCTTCTGTCAGCC[CG]CTGAAGTCTGGCTTCCCCTCTCTGCCCTGAGCCTCTGTACTTCCTTGTGACAAAATCTTA	37	2	28646937	R						0.00436284	0.101242
CACNA2D3	cg22211564	2.26294e-05	0.0174189	-0.0211159	0.00476395	0.838536	0.0299323	II	GGTCACCTTCGAGTCAGTCGGCAGCTCCCTGGGCCTCACTCTGAAGAGCCTGCGGGAGCA[CG]AACACTTCCCCACTGAGTTGTCTGTCTGTGGCCTCTGGGAGGCTGTCTCCTTTCTGGCAG	37	3	54988324	F	CACNA2D3	NM_018398	Body			1.07549e-05	0.00588278
	cg19334657	2.26367e-05	0.0174189	0.0252679	0.0057008	0.386484	0.0643309	II	AGCAAACGGAGAAGCTGCAAAAGGGCCCCAGCCATAAACAAATTACATTTGTTACACAAA[CG]TGAGCATATGCACATGCAGAGACAGAGAGCTGGGACTACAGGCACATACCACCACACCCA	37	6	89849755	R						4.60505e-05	0.0118638
	cg15295322	2.26447e-05	0.0174189	-0.0254862	0.00575017	0.594504	0.0677761	II	TGAAGCAAGATCAAATTGCCTGAGGTGAAACTACTGCTCAGCTCTGCTTATCAGCAATGT[CG]TGGCCAGTGATATGATATGCCCAACAGGAGTGAGGCCTCCCCATGGGCAAGGACAAGTGT	37	3	178689645	R						0.00885474	0.139383
SLCO2A1	cg09774021	2.26865e-05	0.0174189	-0.0397567	0.0089708	0.911916	0.036791	II	GTGGGTTAGGTGAATTTGGTACAAATGTTGTTTTCTCCTTGCAGCCAGTGAGGTGAAGAG[CG]GGTCATTCCCAGTGAAAACCTCAGAAGCATTCATTGCCAGCTGCCAGCTGTAACGGGACA	37	3	133660463	F	SLCO2A1	NM_005630	Body			1.18509e-06	0.00187801
ARHGEF3;ARHGEF3	cg10915414	2.26865e-05	0.0174189	0.0321209	0.00724786	0.683819	0.0721713	II	GGCTGTTGCGAGGATTAAATGCACATGAATGCACTCAGTGACAGCCTCACTTACCAAGTG[CG]CAGTAAATGTCTGTTGTTGCTAGTAAAGCAGACATTTGAAAATTAAGAGCGTACCCTGGC	37	3	56861602	R	ARHGEF3;ARHGEF3	NM_001289698;NM_001128615	Body;Body			0.00112071	0.0543675
FAM19A5;FAM19A5	cg11307196	2.26882e-05	0.0174189	-0.0211112	0.0047636	0.756582	0.0400905	II	AGTGGGTGTGGCGGGGCTGGGGATTTCCTGGTGCCCCCTACTGGTCAGAAAGTTACGTTA[CG]TTGGGTCAGGGTGAGGATCAGGCTTAGGGTTTGTCTGAGTGACATGATCAGTGCCTCCTT	37	22	49116019	R	FAM19A5;FAM19A5	NM_001082967;NM_015381	Body;Body			0.000235223	0.0256605
ADAMTS6	cg03535996	2.27432e-05	0.0174336	-0.0324006	0.00731202	0.849482	0.0466254	II	TGGCTTTCTGTGGGTCAGTGTCCTTGGCAGGTCTTACAACACATCTGTCTGAAGTATGCT[CG]ACTGCAGAACTTGAACTTCAGCACCAGTGGGCAATAAGCCACTTTATTCACATCTTTGCA	37	5	64447709	R	ADAMTS6	NM_197941	Body			1.37226e-05	0.00651064
MCART1;MCART1;MCART1	cg00210186	2.275e-05	0.0174336	0.0299203	0.00675238	0.588216	0.0782068	II	TGTGTGAATGCCTATTCAGATGCATTATTTGAAAAATAAATAAACCAGGCAGGCATCCAG[CG]TGTTCATAAGCATAAATAATTAATTTCAGATTAGAATGGAGAGGTTATTCTCCTGCGGTA	37	9	37905641	F	MCART1;MCART1;MCART1	NR_024872;NR_024873;NM_033412	TSS1500;TSS1500;TSS1500	chr9:37903630-37904475	S_Shore	7.39178e-05	0.0147089
	cg04974933	2.28833e-05	0.0175158	-0.0238722	0.00538927	0.851895	0.0303562	II	TCAGTCTCTTACACTAATTTAACAAGAGCAGTTCCAAGATGTCTAGCCCATTCCACATTC[CG]TGTGACTAACCATGGTATCCAGAGCTTGGAAAATATCCAGGCAACCCACAGTAGCTTTTC	37	9	22136959	R						7.7275e-06	0.00495857
SLC6A4	cg03829016	2.29001e-05	0.0175158	-0.0116104	0.00262122	0.222205	0.0203352	II	TGGGTTGTCCCTGAGGCGGAAAGGAGAGGGCTCTACCTCTCCCCAAGAGGAGGCCAGGAA[CG]ATAGGAAGTAGAAGACCGAAAGGAAATAGCAGTGACAAGTTTGCAGCTCCAGAGAAGCCA	37	17	28563859	F	SLC6A4	NM_001045	TSS1500	chr17:28562387-28563186	S_Shore	4.40434e-06	0.00366242
LINC01119	cg23798327	2.29403e-05	0.0175248	-0.0325144	0.00734133	0.371077	0.0799242	II	GATGGAGCTTCATGAAGTGCTGTTCACTGCTATGCCCTGGTCCCTAGATGAGGTCTGACA[CG]TGGCTTTGTGGCACTAGGTAAATATCTATAGAAAAAATAACTTGCTGTATTAGTCTTCCT	37	2	47077388	R	LINC01119	NR_024452	Body			≥0,05	≥0,05
BCL2L15	cg03325407	2.29631e-05	0.0175248	-0.0357988	0.00808339	0.660999	0.0942913	II	TTGTTTGAATTCCCAGGAATCAATCACCCAATCAGTCAACAAGGAAGTGATGTTCAGTCT[CG]TGAATAGCTCCAACTCTTCAGCTCTCCAGATTTTCCTAGGGAAGACAGAGAAAATCCTAC	37	1	114423726	R	BCL2L15	NM_001010922	3'UTR			0.00121038	0.0563894
HECTD2-AS1	cg20659194	2.29763e-05	0.0175248	-0.0247721	0.00559374	0.547215	0.0658211	II	TTACATTTTTATTTCTGTGGCTTTGGTTACTACAGGTCTCTCCTGAAAAGCAGTTTCTCA[CG]GTGCAAATGAAAGTGGAGCTGATCAGTCTCACATACAGAAGAATGTTCAGAACAGTAACT	37	10	93140987	F	HECTD2-AS1	NR_024467	Body			0.0099047	0.146654
SMOC1;SMOC1	cg19720460	2.3023e-05	0.0175397	-0.0289464	0.00653708	0.663257	0.074642	II	GGGGCCCCAGGGAAGAAGTGGGGGAAGGAGGGGGAGACACTGTTATCTTACCCAGATGCA[CG]TGCTCCAGGAGGGGAGGAGGGTCAAAACTTCAGACTATTTACTTAATCCCTTGGAATGTC	37	14	70447981	F	SMOC1;SMOC1	NM_022137;NM_001034852	Body;Body			0.0199385	0.201944
	cg26766885	2.30642e-05	0.0175397	-0.0282121	0.00637192	0.744504	0.0574416	II	TGTAGAAACATAATTTTATGTGTGTGCTCTGTGGAGGAAGAAGATTGTCAGAGGGAGGGT[CG]GGGTTACAAACATAGGAATGTGGTTCCCTAGGTGAATGCATATGAAAAAGGACCCCAAGC	37	7	96220185	F						0.00153522	0.0629315
EHD4	cg03421399	2.30722e-05	0.0175397	0.0289217	0.00653232	0.23763	0.0596291	II	CTAATGCAAGGTCTGACATGCTGAGGTCAGACAATGTCAACTTCCCATCTGCACAAGGGT[CG]TTTAACAGAAGCATGCACTGTGCAGCCTGGCTACCGCTGAGAGGATGGTCTTGGAGAGAT	37	15	42203407	R	EHD4	NM_139265	Body			0.00383317	0.0953651
	cg17139392	2.31013e-05	0.0175397	-0.0210896	0.00476368	0.295678	0.0455128	II	GTCCAAAAATAGAAAATGAGACATGATGATGGATTGAGAGTAGGAAGAAGGGAGGGATCT[CG]GGGTGAGTGTTTAAGTCAACACAATGGAATTCCACCAGCAAAGGCTTGCTGCATAAATCA	37	12	66430294	F						0.00338596	0.0900391
MARCH2;MARCH2;MARCH2	cg00640258	2.31032e-05	0.0175397	-0.0376689	0.00850865	0.111762	0.0390654	II	TAGCATCTGCTTGTTTTCATTTTGCTGGTGTTCTTTAAAAAAAAAAACCCACACACACAA[CG]AGGCAGCCACCCAGCAGACATTCATTGTATGGGTGGACCATATTTATTTAACAAATCACT	37	19	8499381	F	MARCH2;MARCH2;MARCH2	NM_001005415;NM_001005416;NM_016496	Body;Body;Body	chr19:8495554-8495794	S_Shelf	0.0193501	0.19915
	cg21837859	2.31625e-05	0.0175591	0.0194996	0.00440522	0.845565	0.0276392	II	TCTTTCCATCTGGTGCCATGGCTTAATTCATCCCTTACATTTTGGTCATAGCTCTGCCAT[CG]CTTTGCTTGATTCCTGAGACAGAGGATGGGTTCTAGACCCAAAATGATTCTAGGATTAGG	37	5	174016363	R						3.90944e-05	0.0109828
	cg00479463	2.31718e-05	0.0175591	-0.0209278	0.00472797	0.814661	0.0344075	I	GCTGCGGGAGGGACCGGCGCTTATCTGATGGGCCTGGCCTTTCTCACAGCTCGGTGGAGC[CG]CCCTGCCAGGCCCATCTTGGCCGGTGGGTCGGGGCTCCGCAGGCCCCGTGGGCTCAGCCT	37	19	33726786	R				chr19:33726654-33726946	Island	3.40664e-06	0.00321482
	cg12074638	2.33169e-05	0.0176281	-0.0144285	0.00326083	0.650721	0.0341169	II	TCCTGCTTTCTGGCTGCAGGCTGGTGTCTCCCTCCACAGACTGGCAGGTTTACATCAGTA[CG]TTCCAGCTAAGTCACTTCCTAGATAGCACTTGATGTCTGAGCCCAAGCCTTGCCCCAAAG	37	6	110282771	R						0.00213229	0.0729166
TRIO	cg12337605	2.33468e-05	0.0176281	0.03558	0.00804167	0.630454	0.0863579	II	TCATCCTTAGTCACTGGTTTGTCAGATTAAAGGAGAACTCACTTATACTTTATGTAAGTG[CG]TATGTTTAAGATAAAATCAAACTGCATGGTGTTAATGAGTTGGAATTAAAATCCCTTCTT	37	5	14477173	F	TRIO	NM_007118	Body			0.00200066	0.0708553
	cg17709049	2.33544e-05	0.0176281	-0.0214815	0.00485526	0.426659	0.0552885	II	AGAGTCAAGTTCACTCCACTAAATATCATACCTGCCAGGAGGGGGCAGATGTGAACAGGG[CG]TAAGAAAATCCCTACTCAGAGACAGAGAATGTGGAAAAAACAAGCAGCTAGAGGGAGGTG	37	7	106183120	F						0.00811439	0.134071
MPP4	cg02348437	2.33668e-05	0.0176281	-0.0146679	0.00331535	0.358991	0.0359787	II	AGAGGGCATCATTCTGGTCCACAATCTGGAGGATGTCCCCCTTCTGGAAAGGCAATCCAG[CG]TCCATGCAGGGGATGTCGGGATCCTCCTGGGGCCAGTACTCAGTCATGGCACGGACGTAC	37	2	202545694	R	MPP4	NM_033066	Body			0.00221548	0.074175
RBSN;RBSN	cg07790787	2.33706e-05	0.0176281	0.0175602	0.00396912	0.850824	0.0234935	II	AAGCCAATGAGATCATCTTCAGCAACTTCTACTCAGCTTGGTTGCAAAGTCCTGGAGGAT[CG]GGTTCCACCTAAACTTTGTCCTCCACACACCCCCAACTATTCTATTTGCTCATCTATTAA	37	3	15124999	R	RBSN;RBSN	NM_022340;NM_001302378	Body;Body			0.00472598	0.104956
SLC15A4	cg20861365	2.34308e-05	0.0176407	-0.0296939	0.00671271	0.728042	0.0643081	II	ATTATAGACTAAAGATAAAACCACATGCTATTTTTAGATTAGACAGGCTATCAATGGAAT[CG]GAGAAATTCTGATAAGGGTGGGATTTCCAAAAGGCTCAAAAATCACTGACTTCCTGGACT	37	12	129300608	F	SLC15A4	NM_145648	Body			0.00187093	0.0688543
TAOK1;TAOK1	cg06881280	2.34556e-05	0.0176407	0.0313725	0.00709261	0.548671	0.089926	II	AGTGGCACATTTTGCTTTTTCTGAGCCCCAAATACATTGCCTGGGCATGAACATTGTTAC[CG]TAAATTGCACATGGTCATGGACTGAATTATGTGACTTTAAAGGATGTAACTGCCCAACAT	37	17	27876591	R	TAOK1;TAOK1	NM_025142;NM_020791	3'UTR;3'UTR			3.12581e-05	0.00979323
INA	cg08701420	2.34949e-05	0.0176407	-0.03195	0.00722387	0.944511	0.0185586	II	TGATTCGCCTGCCTCAGCTACCCAAAGTGCTGGGATGCCCTAGAGATGTTTTCTTGTTAT[CG]CAACTGGGAGAGGGAAGTATGTGCTTCTGGCATCTAGCCAGGGATGTTACTAAATATCCC	37	10	105044051	R	INA	NM_032727	Body			7.27332e-06	0.00476555
RUNX2;RUNX2;RUNX2	cg08476055	2.35087e-05	0.0176407	-0.0158126	0.00357533	0.68098	0.0369303	II	ATGGTGTCCTGTTACACAGAAGCCTGCTGGCCGCAGGAACAGGAAATAGCCTTTTGTATG[CG]GGTTCAGGCTTTGCTCCCATTGACTTGTTTCCTCCCGTCTGCATCAAGTTCAGCACCCTG	37	6	45472799	R	RUNX2;RUNX2;RUNX2	NM_001015051;NM_001024630;NM_004348	Body;Body;Body			0.000761289	0.0450277
TRIP4	cg18711535	2.35143e-05	0.0176407	-0.0317807	0.00718592	0.673848	0.0774483	II	AGAAGGCTTATCTTAGCAGTCAAATAAGGGTGGAAAATACAGGTAATTTCATACTTTTTA[CG]GTAGTTACTAGGAGAAAGTCTTCTCTGGTAATGAAGTCTGACCCAGAAGCCTATGAGTCA	37	15	64736348	F	TRIP4	NM_016213	Body			0.00174296	0.0666749
FAM105B	cg05176661	2.3517e-05	0.0176407	0.0349317	0.00789845	0.610487	0.0840751	II	AGACTTTTAGAGGAACTTGTTGACTAAGCTAGAGGTCTTTTAGGTGGATGAGAGATCACA[CG]CTCAGAAGGGCAAAACCAGGATTGATGGGTGAAGGATACTCCCCATCTGTTCCATGATTG	37	5	14683126	F	FAM105B	NM_138348	Body			0.00385368	0.0956222
TSPAN14;TSPAN14	cg06822873	2.35591e-05	0.0176561	-0.0291984	0.00660278	0.312851	0.0629099	II	ACAAGGTGTGTACATTGTTTTGACCTGCCTGAACATACAGTCAAAATCACATCCCCAGAA[CG]ACTGCCCCAATTCATAGGAAGTTGACTGTCTTTTGGCACTGTGTGTGTGTGTGTGTGTGT	37	10	82255051	F	TSPAN14;TSPAN14	NM_001128309;NM_030927	Body;Body			≥0,05	≥0,05
DPCR1	cg08168400	2.35958e-05	0.0176636	-0.0236917	0.00535799	0.202676	0.0409201	II	CCTGCAGGGGGCGGAAGGGAATCCACTCCATACACAGTCGCTCTGAGATTTGCTTCAGGG[CG]GAGATCTGAATTCCTGAGATTCCGATGGGGCCATGTGGGCGTGGTCTCGGAGAGGAGATA	37	6	30910605	R	DPCR1	NM_080870	Body			≥0,05	≥0,05
EHMT1	cg13832985	2.3618e-05	0.0176636	0.0247296	0.00559302	0.925706	0.0190696	II	TCTTAGTGATATTTTTTTGAAAACTTGAATATTTCCCAGAAACGGTCATGTTTGCTTTCA[CG]TGGCTTCCATGTGTAGGTTGACAGCCGTTCTGTGTGTGATGTAAGATCAGACTCAAGGTT	37	9	140715062	F	EHMT1	NM_024757	Body	chr9:140712931-140714125	S_Shore	2.69902e-05	0.00908857
CAMK2D;CAMK2D;CAMK2D	cg15525489	2.36645e-05	0.0176636	-0.0253405	0.00573184	0.163722	0.038438	II	CATAAAACCCCCTCTGCTATCAAGTTGGTATCCTCCTGGCAACTGTCCCAATCAGTAAGA[CG]TTGCAGTCACAGGAGGAACTTGCTTTTATCCTAACTTTAAACAATGCAAATACCTCCAAC	37	4	114374589	R	CAMK2D;CAMK2D;CAMK2D	NM_001221;NM_172127;NM_172128	3'UTR;3'UTR;3'UTR			0.0458458	0.293506
FILIP1;FILIP1;FILIP1	cg11212463	2.36769e-05	0.0176636	-0.0202393	0.00457813	0.710265	0.0439896	II	TTCCATGAGCTAGAGCGTGATCTCAGCAGGAATTTGGCTTCCAGGAAACCACATTTTTCA[CG]TTCTCCTAGCTGTGATTATTTCTGTTTTTCTAACCCCATTAGCTTACTCTCCCTCCTATT	37	6	76027389	R	FILIP1;FILIP1;FILIP1	NM_001300866;NM_015687;NM_001289987	Body;Body;Body			2.57555e-05	0.00889574
PER3	cg22507406	2.36772e-05	0.0176636	0.0279022	0.00631147	0.862915	0.0342256	II	CTTCCCCCTTACCTGCCAGGCCACCTGGAAAAGGTATTTAATCAGGTGAAGGAGAAAATA[CG]TGTAAAGCACTTGGAATAATAAGGATTTTCAAAATGTCAGGTATTCTTCTATGTTATAAA	37	1	7867939	F	PER3	NM_016831	Body			0.00625557	0.119349
MBTPS1	cg10976554	2.37277e-05	0.0176757	0.0364322	0.00824198	0.710662	0.0804008	II	GATTCTACCATTTTCCTGTGTTCTATTAAGCATATTCGAAATGAAGACATACGGTCAGTG[CG]TGGTGTGTTCAGCACTTTCGGTTTATGATGAGGAGTAAAGGCGGAAGGCAGCCTCGCCAC	37	16	84091831	R	MBTPS1	NM_003791	Body			0.00536705	0.111422
P2RX1	cg22506042	2.37367e-05	0.0176757	-0.0284679	0.00644038	0.93969	0.0222565	II	AGGGACGTCTTGCTGCTACTGAATTGTGGAAGAGGAGGGGCCAACCCCAGCACAGTGAGC[CG]GTGACCCCAGCACTTACCACCCCAAAGATGCCAATTCCAGAGCCGATGGTGGTCATTGTA	37	17	3801759	F	P2RX1	NM_002558	Body			1.22699e-11	1.42957e-06
	cg09152259	2.3786e-05	0.0176962	-0.0208498	0.00471747	0.356028	0.053843	II	TGATCAGCCTTGAGGACAGCAGAGTGTCTGCCAAGAGAGATCTGTGAAGTTTCCCATCAC[CG]TGGCAGTCCACAATGTGAAGCCCCTGAGGCCACCCTTCTCCATGTGTCCCCCACACTGTC	37	2	128156114	R				chr2:128158437-128158912	N_Shelf	≥0,05	≥0,05
CUBN	cg16776967	2.3851e-05	0.0177177	-0.0225663	0.00510667	0.571272	0.0584764	II	ATTGCTATTTAGAATGGCTTGACTGTGTTAGTCAGACCTATGAGTTCATCCAACAACAAG[CG]GGCACAGTGACCAGCCGGGCTCAGCCCAGGGACAGAAAGCAAACACTCCCTCGTCTGTGA	37	10	17105309	F	CUBN	NM_001081	Body			0.000228487	0.0253328
LIMD1	cg06374185	2.38581e-05	0.0177177	-0.026446	0.00598471	0.487148	0.0769022	II	CGTCATCCTCGCCAGCTGGTCTGGACGGTTCACAGCAGGGTGCGGTCCCTGGGCTGGGGC[CG]AAGCCTGGCTGCACAGACCTTGGCACTGGTCCCAAGCTCAGCCCCACCAGTCTTGTCCAT	37	3	45637480	F	LIMD1	NM_014240	1stExon	chr3:45635090-45635932	S_Shore	≥0,05	≥0,05
LIN28	cg10769253	2.39257e-05	0.0177517	-0.0209272	0.0047366	0.36597	0.0528512	II	ACTGAGCCCCGGGCCATTGTCCATCTCCGACCAGGGCAGTAGCCACCCCCACTAGCCAGC[CG]TCTTTATCTCCTAGAAGGGGAGGTTACCTCTTCAAATGAGGAGGCCCCCCAGTCCTGTTC	37	1	26736064	F	LIN28	NM_024674	TSS1500	chr1:26737246-26738148	N_Shore	≥0,05	≥0,05
	cg22843803	2.39715e-05	0.0177691	-0.0280101	0.00634043	0.618549	0.0775748	II	AACATACTGACACTGTTTGGAAATGGCAACAGGAAGATAGCAAAATGAATACTAACATTA[CG]AAAAGATGAACAGGTACATGTTCCAAGGCAGGTGGCTGTGAACTTCCTCTGAGTGAAGGC	37	11	65196125	F						0.032269	0.250943
	cg06802709	2.39927e-05	0.0177691	0.0384228	0.00869791	0.122022	0.051555	II	CTCCTCTTGACACCAAGAGCTAATTATAGAACAAGGCACAGAGTGAAAGCATGTGACCTA[CG]TTTGGGGACCTTCAACAACACTGCAAAGTTATGTTTGGTGACTTCTTATTTTCTTTTTAA	37	10	62885853	F						4.93879e-07	0.00117776
OR2K2	cg09931793	2.40185e-05	0.0177721	0.0260156	0.0058896	0.72227	0.0587178	II	ATTCCCACAGAGGGGTATCTGCAGGGCAAAACTGGTTTCCAGCAGAGCGGTCAGGCAACC[CG]TCACCCAGGAGACCGTAGCCATCCGTGCACAGACGCACCTGTTCATGATGATGGAGTATC	37	9	114090261	R	OR2K2	NM_205859	1stExon			0.013788	0.170565
	cg10815253	2.40914e-05	0.01781	-0.0263981	0.00597726	0.712863	0.0608354	II	ATACATACACTGACACACAAGGTAGAGGAAAAGAGTATCTGTTTTTGGCAAAGGGACTTC[CG]TACACCACATGCAGGAATGTATTGATCAAGGTTGAAATTATTAGCTTCTGTAACAGTTTT	37	2	116925524	F						0.000211709	0.0244664
	cg21152549	2.41491e-05	0.0178365	-0.0167946	0.00380329	0.552822	0.0447435	II	AGAGCCTTTTGTTCAGGCTCATAATTATTCAGTGACTCAGGAGCCCACAAGCATTACCCA[CG]GAGCCAGACAAGACCAGCAAGCTCTGAGGACCACCTGTTCCAAGTCATTTCCTGTGTGGG	37	21	36511241	F						0.000259161	0.0268264
	cg05001478	2.41894e-05	0.0178498	-0.0210663	0.00477111	0.324787	0.0492497	II	AACCACAGGGCAGAGGTCTCAGCCCGTCGGGGCTCCCAGCCAGATGGGGAAGGAGAATTT[CG]AAGGAATCGCCTTACAGGCATTTGAAACTCTGCAGGCAGAGGCCAGGGGAATCCCGGGTG	37	19	1668832	F				chr19:1671995-1672574	N_Shelf	0.0114015	0.156091
	cg26480890	2.4236e-05	0.0178498	-0.0216345	0.00490034	0.382233	0.0568227	II	AGGATTATTCCTTTCAAGTATGTGATAACCTGTGATTCTTCTCCCCAACTATTTTCTAAC[CG]TCCCCGACCTTTTCCACTTCCTTTCATTTCGTAGTGACTACCAGAAATTTACCAAGGAAG	37	1	185615787	R						0.000281949	0.027839
RBM5;RBM5	cg10071305	2.42513e-05	0.0178498	0.0284936	0.00645421	0.124145	0.0323438	II	TCCTTGTTTAAAATAGTTTATCAAACTAATATATGAGTGTTTTGCGCCAGGCATTGCTAA[CG]AACACCTTTATGATCCTGTTGTCACAAACTACAGTCTAGTGAGAGAATTAAAGTACTGTG	37	3	50127998	F	RBM5;RBM5	NR_036627;NM_005778	Body;Body	chr3:50126252-50127204	S_Shore	0.00135681	0.0593786
ITGB5	cg05387624	2.42546e-05	0.0178498	-0.0208297	0.00471826	0.481274	0.0563275	II	CAACACCCACACTTAGTCATGTGTTGCATGACTCATGAAATCCAACACAAACCACTCGGA[CG]GTGAGGTGACAAAAACACAAGCGGTCTGGAGAGAGCTGTGACTGGACTCTGGCCGGATGC	37	3	124531845	R	ITGB5	NM_002213	Body			0.00268421	0.0811097
	cg14233375	2.43312e-05	0.0178901	-0.0230676	0.00522613	0.897371	0.0221779	II	CCCTCTTTTCTGGCAGAGAGGGTGGAGGCCATGGTCACGAGCAGGAATTTAAAAGGGAAA[CG]GAAGGCAAAAAGCAGGAGACTGCTTTTACCCCATGGAATCTCAATGGTCATTTTTGCTTG	37	3	66707696	F						3.08109e-05	0.00972957
PLXNC1	cg08709915	2.44134e-05	0.0179269	0.0276366	0.0062625	0.58067	0.0709366	II	ACAGACCAGCAGGTGACCCAGCTTCAGGTTTCCATGGCAACACCCCTGCAGGTGCCATTC[CG]GCCCATCAACCTGAGGGCTTCCAAGAGCAGGGCACAAAGCCTCACAGGAATGTCTGTCCA	37	12	94620199	F	PLXNC1	NM_005761	Body			0.00217362	0.0735396
ANKDD1A	cg19007410	2.44251e-05	0.0179269	-0.0207038	0.00469166	0.491779	0.0564854	II	AACCTCCCAACACCTTAAGTACAGGCTGTGCATAGTGACTTCCTGCCAGAAAGTGCAGTA[CG]GGAAGAGGAAAAGAGTAACCTTACTCTGGGGAAATCTGACAAACACTACCTCAGCCAGGT	37	15	65230478	F	ANKDD1A	NM_182703	Body			0.0175044	0.190164
HABP4	cg06396708	2.45004e-05	0.0179659	0.028725	0.00651047	0.873464	0.0320678	II	GTAATACCAATTTCTGGAGGGCATGGCTGCTCTCCGAAGTACTCTAACATGGACAGAAGT[CG]TGGGCTGGTGGAGTGTTGCGTCGCTGCTTAGTGATGTGGCAGCATGGTGGCCACCGCACT	37	9	99221671	R	HABP4	NM_014282	Body			3.12615e-06	0.00306931
	cg26331096	2.45817e-05	0.0180088	-0.01866	0.00423007	0.645568	0.0465494	II	TAAAAAGAGAGGCAGCCCCACGCAAAGTGAAGGGGGGCTTGGGCCCCTGATATGGACAAG[CG]TCATGGGCTTCAGCAGCCTGTTTCTGCGAAATTGCAGAAGAATGAGGCTGGTGACTCCGC	37	5	5572550	F						0.00161936	0.0644864
	cg25769972	2.46034e-05	0.0180088	-0.0195546	0.0044331	0.889761	0.0209276	II	TAACCAGACAAGACTTCATTGGAGCTTATGCTTCAGCATAAGGGAGGCAGCACAAGAGAG[CG]AGAGAATTCCCTGGCTGACTCTCTGAAAAGAGCTGGCTGGGATTTTTTATTAGGCAAAGC	37	1	26336639	F						9.97262e-07	0.00170155
RPH3A;RPH3A	cg18153955	2.46249e-05	0.0180088	0.0146894	0.00333031	0.35861	0.0352837	II	CATGTTTGTCAAGTGAGTGAATAGCCCATCTGCCTCCACTGGGATGGCAAGGCCAGACCA[CG]TTGGGAACCTGCTTCTCACCACCTCCAGAGGCCATCCATTGGTGCCCAGAGGAAGGGACA	37	12	113296591	R	RPH3A;RPH3A	NM_014954;NM_001143854	Body;Body			1.98673e-06	0.00243807
	cg04752496	2.46618e-05	0.0180196	-0.020552	0.00465986	0.890734	0.0225764	II	AGTGAAAACTGGTCCTATTAGGACAAACTCCACCACATTTATTTCAGGATAAATCTCTGA[CG]CTGTGGCCTCCCTCTTTGGCATCGATATGCTGGAATGCACCACAGCAAGGGAGGTGATGA	37	10	31912539	R						4.57076e-08	0.000306399
	cg12498580	2.46931e-05	0.0180264	-0.015732	0.00356725	0.402189	0.0437255	II	TGGAGGGCGATCATAACAGGGTGGTTGTGAAAAGCACCGAGATGACGGCTGACGATAAGA[CG]GGCACAGTGACTCATCACACGCTTGCCATGTGCCCAGGCACTAAAAGACTACACACGTTA	37	12	7070732	F						0.00619561	0.118844
CAMTA1	cg09390080	2.47413e-05	0.0180297	-0.0193343	0.00438458	0.510053	0.0505085	II	CACTGCTTTTAGCACCATTAATATTTCAGTGGCTCTCGGGATGCAGGTTGTATATTCCCA[CG]GGAGACACACCACCTGCTTCGGACTCCTGGCAAATGGTTTTGCCTAGACAGGTGAAGACA	37	1	7539284	F	CAMTA1	NM_015215	Body			0.000156115	0.0213952
LINC01170	cg13314012	2.4761e-05	0.0180297	-0.0345042	0.00782514	0.793999	0.0612745	II	GTAATCCTTGACAGCTTCTATTATGGTTTCTGTCACCTTTTAGTATACTTCCTAACTGTG[CG]TACTACAGAAAATGGCAAGGAATTAATCAGGTTGCCAAAAGAGTTGGGTTACACAGCATG	37	5	123397455	F	LINC01170	NR_125774	Body			0.000328092	0.0300585
NFIB;NFIB;NFIB	cg08172807	2.47639e-05	0.0180297	-0.0325294	0.00737732	0.672243	0.0853929	II	AAAGTACAGTCCAAAAATCAGTTAGGGTGACTCATTTTAAACTCTAATCTGTTACATACA[CG]ACAACAGTTGCTATCTCTTGAGATCTTTAAATGTCTTGGTGTGTTGTGACCTCTCTCTTC	37	9	14302633	F	NFIB;NFIB;NFIB	NM_001190737;NM_005596;NM_001190738	Body;Body;Body			4.4565e-05	0.0116947
	cg11783364	2.49261e-05	0.018092	-0.0193275	0.00438494	0.327155	0.0473512	II	AGCTGGCCCACAGCCACCATCCTGTTCCTCTCAGCAAGCAGCCAGAGTCCTGTTTCAACA[CG]GATAGTCCTCCCCACCCCGCTTCCTCTGCTGTCCCCCTCTTCCTGACCAACTGAACATTT	37	12	68800138	R						0.0391061	0.273747
STARD13;STARD13	cg04895345	2.49479e-05	0.018092	-0.0361852	0.00820995	0.158261	0.0478831	II	AAAAAAACGAAAACTCACAGCTGGATTTCCTATAAATCCTCTTTTTAAAACTGGCTCTGC[CG]CTCTGGCACATACCAGAGGAAACGCTGCCAGTCTATCACAAACCAAGGGGGGTGCTCCTT	37	13	33780283	R	STARD13;STARD13	NM_052851;NM_178006	TSS200;Body			0.0426712	0.284847
NEIL3	cg10683527	2.4955e-05	0.018092	-0.0216481	0.00491175	0.518692	0.0591738	II	GAGTTTTTAAATATAGACACTAGAATATATTCTGCTGTTTGTTCCAAAAACCCTCTTCTT[CG]TTTCTCTTATCCCACCCACGTCCGAATATAGCATGCCAAAAACAGAGCCAAAAACAAGAT	37	4	178230606	R	NEIL3	NM_018248	TSS1500	chr4:178230850-178231260	N_Shore	0.00291089	0.0841794
ITGA8;ITGA8;ITGA8;ITGA8	cg11119565	2.49819e-05	0.018092	0.0288936	0.0065561	0.715588	0.0640175	II	ACTTCAAAAATATACCTAGCTCTTGACTTCAAACAATTTGCAGGCATTACCTTGTTGTTG[CG]TTCGATTCCAACATAATCTGCCTCTTCTGGTATCATTACAAAGAGTTCAGCTTCATATGC	37	10	15646217	R	ITGA8;ITGA8;ITGA8;ITGA8	NM_003638;NM_001291494;NM_003638;NM_001291494	ExonBnd;ExonBnd;Body;Body			≥0,05	≥0,05
EHMT1	cg14181908	2.4996e-05	0.018092	0.0428698	0.00972768	0.725579	0.0847132	II	CCTTCTTTTTGGGGCATTCAGGTTGATTTCAGCCCTTGCTATTTATCTCAAATAATGTTG[CG]TACAAGTCAATTTGTTTGACTTTACCTGTCATTAGGCAAATCTCTGAGATTCTGTTCATC	37	9	140725898	R	EHMT1	NM_024757	Body	chr9:140727486-140727862	N_Shore	0.0386031	0.272141
	cg23371476	2.50229e-05	0.018092	-0.0271284	0.00615615	0.947611	0.0149863	II	TTCCTGTTGAGGTCAGGTTGGGGATTGGCCACCCCAGCTTCGTTGCACACACATGGATTC[CG]AAAGGGAAAAACTGATATTTCAAGCAAGACAAATGGAAAATGTTCTCTAGAGAAAGAGGA	37	2	105877824	F						7.03483e-05	0.0143257
TEX101;TEX101	cg13985252	2.50521e-05	0.018092	0.021354	0.00484611	0.916859	0.018127	II	GGGAGGGAAGGGAAGGTTACATAGATGTGAAAGTGAACTGCCAGCCATGAGCAACAAATC[CG]AGTGACATGTCTTCTTCATGGTCCTGACACGGACGCGTGGGTTCGATCTGACAGCAGCCT	37	19	43918371	R	TEX101;TEX101	NM_031451;NM_001130011	Body;TSS1500	chr19:43918854-43919127	N_Shore	0.000309823	0.029185
MSI2;MSI2	cg05627498	2.50726e-05	0.018092	-0.0314606	0.00714006	0.162167	0.0439466	II	TAGCTAAAAGAGGTTAAGAGGAGGCTCATATACTGCTGAAGGCCAGAGGGCTTTGCTGAA[CG]CTGGTCATCTTAAAAACGAGCTGGGCTATTTATAATTTGGCAGGCTGCCATGGGACTTGA	37	17	55517927	F	MSI2;MSI2	NM_138962;NM_170721	Body;Body			≥0,05	≥0,05
	cg09703323	2.50871e-05	0.018092	-0.0230637	0.00523455	0.499828	0.0646603	II	TATATTCTGGTCTGGTCTGTTTCTACACTTAATTTTGTTTCCAGTAGTATTTCCCTGTAC[CG]GCAGAGTTCACAAACACATTTGAAGAGGCTTTTTCTCAGGATTCTTAACCTTCCCAAAGG	37	11	65197876	R						≥0,05	≥0,05
PDGFD;PDGFD	cg02175321	2.51276e-05	0.018092	-0.0177646	0.00403224	0.670956	0.041817	II	GATTTTGCTTGTTTGCCATTTGTTTCTGTTTGATAAGGGCATTGTGTCATCTCAAAAGAC[CG]ACTAATGGGGGTTACATCAGAAACATTCACTATTACAGCAGCAAAGGATTGTACAGATCC	37	11	103930844	F	PDGFD;PDGFD	NM_025208;NM_033135	Body;Body			0.000772422	0.0453149
ARIH1	cg25936980	2.52004e-05	0.018092	0.0247358	0.00561552	0.82382	0.0427943	II	TAGGTAAGAAAAAATAAAAAGACAAAACAAGCCTGCCACCCAGAGACGTACAACAAAATG[CG]AACTGTAGTTATTTTTCTAGACCTTTGGATAGCCATTAATATGGTTCCACGTTAATAACA	37	15	72769095	F	ARIH1	NM_005744	Body	chr15:72766260-72767693	S_Shore	0.0044633	0.102327
	cg19435307	2.52182e-05	0.018092	-0.0161063	0.00365661	0.335202	0.0381797	II	AAAACAGAAGAACAAGAACAGAAGCAGAACCCGACACGGAAGACAGCTCCGTCTTCCCCA[CG]GTCTGTGAACCTCACAGGCCCCCTTGTGGCCTCCACAGAAGAGCACCGGACCAGAAACAA	37	1	112879743	F						0.00401926	0.0974601
	cg08410888	2.52238e-05	0.018092	0.0198713	0.00451142	0.476339	0.0516327	II	TCAATGTGAAAAGGTCTTCCAGACCTAGTGGGTCACAGGATGACCATTGCCTCATTGGGC[CG]TATTGCATTAAAGGTTAGCTTAGGCAGGGGGAGCTGTCTTCTTTTGGTGCTCAGCAGAGT	37	1	30232096	R						0.00105547	0.0528318
ACSL6;ACSL6;ACSL6;ACSL6;ACSL6;ACSL6	cg25453800	2.52413e-05	0.018092	-0.0136973	0.00310984	0.392851	0.0364283	II	CTGCTGTGGGACCTCGGGGACCAACACCCTCGGTTTCTGGTCCCAGGAGATGGACAAGGA[CG]CAATGTCTGTTCCTGGCCTTGGCTCAGGGCCTAATCTGATCCGCGGATGGTCCTTGCCAT	37	5	131346850	F	ACSL6;ACSL6;ACSL6;ACSL6;ACSL6;ACSL6	NM_015256;NM_001205247;NM_001009185;NM_001205250;NM_001205248;NM_001205251	Body;Body;Body;Body;5'UTR;5'UTR	chr5:131346892-131347776	N_Shore	0.00513499	0.109326
PEBP4	cg04527880	2.52488e-05	0.018092	-0.0237886	0.00540108	0.593318	0.0656491	II	GAGTTGATGCCTTTGTATACTGTTTGCAAAACCCATCTGCAGGTGTTCTAGGCACAGATT[CG]TGACTGTTTGAGGCTAGTGTGGACTTCCCCAAAGAGCACTGCCAGGCACTCATGAACAAA	37	8	22674308	R	PEBP4	NM_144962	Body			0.00235706	0.0763427
KDELR1	cg14525458	2.52624e-05	0.018092	-0.0153749	0.0034909	0.774452	0.0280122	II	CACCCTCTTCCACCCTCAGAGGCCCCGGTGTCCTGCCCCACGCTCTACCCCAGAGCCCCA[CG]GGTGGCTTTATAAAAGTGCCGGGCCCAGCCCTCTAGCAGGAGGGGAATGCTGGGCATCTG	37	19	48896100	F	KDELR1	NM_006801	TSS1500	chr19:48896890-48897199	N_Shore	7.88833e-05	0.0152273
EGF	cg12093976	2.52825e-05	0.018092	-0.0178046	0.00404276	0.483604	0.0486233	II	CACCTCCACAGCCCCCAACTCCTCTCTCCCAGTTCTGCCCAGGATATTTATGGTGAGTAG[CG]AGTTATCTCCTCTTTGGCAGTCATCCCTGCTTTCCTGTGTGGAGGAATTGCCCACATTCG	37	4	110833884	R	EGF	NM_001963	TSS200			0.00472788	0.104978
VGLL4;VGLL4	cg01449103	2.52862e-05	0.018092	-0.0302071	0.00685896	0.696892	0.0727722	II	TCACCACTCTATTATTATTTTTTGACTAACTTCTTCCTTGTTCAGTTCTCACTTCCTCCT[CG]CCTGTCACTAAGCTGAGTCACAAAGCTGTCAACGCTCTGCTGCTTGCCAGGTAGATGCAA	37	3	11713425	R	VGLL4;VGLL4	NM_001284390;NM_014667	5'UTR;Body			0.00162613	0.0645959
LOC100288866;NXPH3	cg18647482	2.53057e-05	0.018092	-0.0155633	0.00353402	0.64122	0.0411439	II	CCTGGAAATGCAGGGGGCTCTGTGATGCTGTCTGGGTTTTGCAGAATCTGTCTCCCTCAT[CG]CACTTGGCCCAGGCTGATATTAAGATTCATCTGCATTCCCCGCGCACCCGCCTGGCAGAT	37	17	47651990	R	LOC100288866;NXPH3	NR_103773;NM_007225	TSS1500;TSS1500	chr17:47653211-47654369	N_Shore	4.72521e-06	0.00377449
LOC553103	cg02983324	2.53214e-05	0.018092	-0.0180778	0.00410516	0.483178	0.050813	II	ACTTATGTTCCAACATTACTCACTTTGATCACTATGTTCTAGTCACGCTGGTCTTCTCTC[CG]TTACTTAGTCACCCCGAGCACATCCCTTACCTCACAGTCTTTGTACTTGCTGCTCTTCTG	37	5	131699261	R	LOC553103	NR_110997	Body			0.00287897	0.0837142
MIR548Q;LOC340512	cg12479035	2.53275e-05	0.018092	-0.0198641	0.00451087	0.753114	0.0419152	II	ACTGCATGCATGACTGCCAAAAACCACATCACAATGCAGGAGGAATGCAGTCTCTAGCAA[CG]CTACAACAGCTTAACCACATTGTTTAAAGAGAGGAGCTGGGGCAGCCCCAGTGCTTCTGA	37	9	109782465	F	MIR548Q;LOC340512	NR_031752;NR_126029	Body;Body			0.0180266	0.192867
CAV2;CAV2	cg12739419	2.5338e-05	0.018092	-0.0194378	0.00441416	0.311396	0.0432731	I	TCTGAAACATGGGCATATTCTCCGCCACCTGCCCCCTACTCTCCTCTTATCCCAGGCCGG[CG]TCAGGAGGAGGAACGCGCATCAGTTCCCAAGCAGTAGGAAGAACTGGAAGGCCTTGAAAG	37	7	116140593	F	CAV2;CAV2	NM_198212;NM_001233	Body;Body	chr7:116139774-116140352	S_Shore	0.000744787	0.0445934
PDCD10;PDCD10;PDCD10	cg17405984	2.53588e-05	0.018092	0.0273877	0.00621981	0.547879	0.0735342	II	ATACACTCCTTCATTCATTCAGCAAATATTTACTGAACCCTTACAATGTGCCAGGTACTG[CG]TAAGTAGTGGGGTAAAACATGACAAATGAGAGGGCCCTGCTCAGGGAGCTTATAGTCCAG	37	3	167449439	R	PDCD10;PDCD10;PDCD10	NM_007217;NM_145860;NM_145859	5'UTR;5'UTR;5'UTR	chr3:167452376-167452830	N_Shelf	0.00135348	0.0593105
TFB1M	cg06409812	2.54867e-05	0.0181673	0.031909	0.00724873	0.680807	0.0723072	II	CAACAGTAAAAGACACAGTGCTTTCTGAGCTGGTTTGCAGCTGCTGGGTTTGCTCTTTCC[CG]CTTCACTGCAATGCACACACATAGTCTAATCACTTCTTTTCCTTTGCTGCTTGTAGCCTG	37	6	155609147	R	TFB1M	NM_016020	Body			0.006132	0.118329
	cg06983505	2.55894e-05	0.0182246	-0.0238809	0.00542628	0.805491	0.0417257	II	ATGCACACACAGTTGGCCAAAATCCTGCCATTCTTATGAAAGGACACCAGCCTGTTCATT[CG]TTACCTGTCAAGGGCATTTGGCTCCAAATCCTGGTCTAATAATGTATTCGTACAGCTGTG	37	7	152787198	R						0.000346635	0.0309037
NALCN	cg21482569	2.56548e-05	0.0182268	-0.02617	0.00594728	0.469725	0.0723029	II	CAAATCTGTTAATTAACTCATGCTCCCTCTGCTGGCTGACTTCTTTGGTCTCAGCAGAGA[CG]AGTGGCAGAGGGCAAAATATGGAACAAGTGAACTGCACTGGTTGAATAACCTAAACATAT	37	13	101754121	F	NALCN	NM_052867	Body			≥0,05	≥0,05
	cg02358983	2.56792e-05	0.0182268	-0.0229512	0.00521609	0.693553	0.0536859	II	AATCTTGGCTCCACTACAGCTGACAGCTCACTGCACGACTTCCCAGGTTGAAGCAATTCT[CG]TGCCTTAGGCTCCTGAGTAGCTGGAATTACAAGCACACACCACCATGCAGAGCTAATTTG	37	15	66117718	R						0.000522733	0.0375189
	cg25955013	2.56868e-05	0.0182268	-0.0157196	0.00357263	0.639856	0.0390767	II	TTCCAGGGCAAAACCTGAAGCGTTATTTCTGTTTCAATGCTTATTCTGTGGATGCCATCA[CG]GGGTGCATTTAGGATCATGCTACTTATCTCAGGGTAACATTAGTCATCCTGATGACTCAC	37	16	51360203	F						2.72992e-07	0.000869707
RAB8B	cg14693269	2.56883e-05	0.0182268	-0.0282035	0.00640991	0.76029	0.0586518	II	AAGATCTCTGAAATGTAAATATACAAACCACATAACCCATATTCAGATAGCCTGGGATCA[CG]TGTTTCCAAATGTACTTTTGAAACAAAGTCCTGTTTTTTTTTCCTTTTTAACTGTAAAAG	37	15	63525968	R	RAB8B	NM_016530	Body			0.0018149	0.0679388
VIM;VIM-AS1	cg09873270	2.5704e-05	0.0182268	-0.019627	0.00446086	0.047032	0.0100872	II	CCCGAAGTCCCGCTGAAACCTGCCGAGGGCAGCAGGTCTGAAAGCTGCAGGCGCTAGTTG[CG]CGGAGGTGGCGCAGCTGCTCTGGAGGCGCAGAGCGAATACGTGGTGTTTGGGTGTGGCCG	37	10	17272533	R	VIM;VIM-AS1	NM_003380;NR_108061	Body;TSS1500	chr10:17270430-17272617	Island	0.00802602	0.133433
LOC728730	cg11352292	2.57795e-05	0.0182598	-0.0349442	0.00794351	0.659317	0.088579	II	GCTCCAGAGGAAATTCCCAAAGGAAGAGACAACTCAGAAGCACTTTAAATTGCAACACCA[CG]GCACCACGGCAAAGAGATAAGAGGGAGCATGCCAAATCCCTAGTTTTGGGGCTACTCTCT	37	2	39732246	F	LOC728730	NR_037875	Body			0.00189257	0.0691975
RMDN3;RMDN3	cg21630216	2.58148e-05	0.0182598	0.0179909	0.00409001	0.805541	0.0309037	II	CGAGAGCCCTCTGCTCCAAGAACCTTCCATACCAGGGCCCTTCAGGAATGCTGCACACCA[CG]ATAGATAATGTAACATGCTTGCCCAAGTGTGGAACCTGAAGGAGGACAGCTGTCCTGCTA	37	15	41044620	F	RMDN3;RMDN3	NM_018145;NM_001304802	Body;Body	chr15:41047210-41047687	N_Shelf	0.000135867	0.0200089
C6orf106;C6orf106	cg07204005	2.58176e-05	0.0182598	-0.0234376	0.0053283	0.364717	0.0599482	II	CCCAGGGGTGAGATCTGTGCAGACCTAGAGCTCACCCAGTCCAGATCAGGGTAGGTCCAA[CG]TTCTAGAAAAGAATTCTTCAAAAAGATAAAACTGACAGAACACCTACAGTGTCATAACCT	37	6	34641099	R	C6orf106;C6orf106	NM_022758;NM_024294	Body;Body			0.0283521	0.236715
LRRTM3;LOC101928961;CTNNA3;CTNNA3	cg19837720	2.59343e-05	0.0183158	-0.0272583	0.00619852	0.744182	0.0603304	II	ATCTAGTGGTTAGTGGTTCGGCATAAGAATGACTCGCTTCTGAAGCTCAGCTCTAGCACT[CG]CTTGCTGTATGACCTTGAGAAAGTTACCTCCCCAAGTCTGTTTCCTCATCTTTAAAAGAG	37	10	68684943	R	LRRTM3;LOC101928961;CTNNA3;CTNNA3	NM_178011;NR_111911;NM_013266;NM_001127384	TSS1500;Body;Body;Body			0.00543052	0.112051
	cg18434538	2.59751e-05	0.0183158	-0.0236831	0.00538602	0.0921262	0.0210766	II	AGATTTTGATTTCTAGTTAAATGCTCTGTCCAGGGTGAGTCATTTCCTGAAAGCCTACCA[CG]TGGCAGATACTTTGCTGGATACTGGGGATGCAGAAATGAATCCACCAAGATCTTTAGCCT	37	22	27441441	F						0.00324796	0.088379
	cg15275625	2.59913e-05	0.0183158	-0.0239835	0.00545453	0.544618	0.0642306	II	CTCCCCTTCCCCTGCATTTATATAAGGGATGTTTCTGCCTCCTGAGAGTGTGATGCAGCC[CG]GATCTCTCGCCTGTTGCTTGGGATGAGTCATCTTTTGGAGGGCTCTTTGTAATGCGGGTG	37	3	13343118	F						0.0374236	0.268352
	cg02250258	2.59925e-05	0.0183158	-0.0202926	0.00461513	0.543527	0.0536117	II	CCTGCCGTATTGCTTCTGAGGGCAATTCCCCTCACCACGTTCGCAACTTCAGTTCCTTAA[CG]TGTTCCAGGAGCACTCACCCTCCATGCAACAAGGTGAGGCTGCCAATCCTTCCTATACTA	37	13	110789675	F				chr13:110790528-110791006	N_Shore	≥0,05	≥0,05
ARNTL;ARNTL;ARNTL;ARNTL;ARNTL;ARNTL	cg21860398	2.60088e-05	0.0183158	0.0220453	0.00501394	0.905449	0.0194501	II	GGACAGATGTAGCATCTGCTGCACCTAGGTGGGGACCTAGTTTTGATCCAAGGATGACGG[CG]TTGGTTACTGGGTGCCCTAGTCAGTGAGGCTGTGACTGGAAAGAATTGGTGCCCTGCCCA	37	11	13379485	R	ARNTL;ARNTL;ARNTL;ARNTL;ARNTL;ARNTL	NM_001030272;NM_001178;NM_001297719;NM_001297722;NM_001297724;NM_001030273	Body;Body;Body;Body;Body;Body			0.000374809	0.0320693
DGCR2;DGCR2;DGCR2;DGCR2;DGCR2	cg06555548	2.60514e-05	0.0183213	0.0326459	0.00742563	0.760223	0.061295	II	AAAAGAGGGGCACCCCTAGCCCCTAAGCATGGCCACAGCTGGACAGCACCATCTGCTCAC[CG]TGAAGGGTACACCTGAGTGTGCAAGGAAGCTCTTTAGGTGCAGACAAGGAATCAGAGGGC	37	22	19053572	F	DGCR2;DGCR2;DGCR2;DGCR2;DGCR2	NR_033674;NM_001184781;NM_001173534;NM_001173533;NM_005137	Body;Body;Body;Body;Body			0.00865288	0.13789
	cg20370678	2.60889e-05	0.0183213	-0.013405	0.00304936	0.441142	0.0372657	I	GGAACAGTGGGTGGGCCTTGAAAGCGAACTCAGGAGATGGGGCGTTGTGTATAGGCAAGT[CG]CTAACCGGGAGCCCCGCGCCTCATTCCGACTGGATCAGGGGGCCCCGCCTGTCCACGGTC	37	17	58216297	R				chr17:58216296-58216505	Island	0.000580606	0.0395001
	cg20506453	2.61321e-05	0.0183213	-0.0233462	0.00531127	0.241341	0.0466322	II	AGATGTTCTTGGCAGCTGCTGGGACAACCCTAGAATCCCAGCTGGGAGGTCAGCTAGCCA[CG]AGCAGCTAATCCTCATGAGAAGTTGTTGCTCTGCCTGGTAGCATGAATGAGTAAGCCCTG	37	14	21183181	F						4.33501e-05	0.0115729
	cg25630118	2.61785e-05	0.0183213	-0.023142	0.00526537	0.64665	0.0613534	II	GGAAGGACCATACAGAGCGGTGTGAGGGCCAAGTCTTCCATTACCTGACACTGGAAGCCA[CG]TGGACAATCCAGAAGATGACTCACTTTGGCAGCCCTGAGAGTTAAAAACCAGTTTCCTTA	37	8	139965140	F						0.0107426	0.151978
MBP;MBP	cg16946073	2.62236e-05	0.0183213	-0.0147555	0.00335757	0.626044	0.0393011	II	CACTTTAAGTCAAGGATGAGCGGAGTGGGCGTGGGAGGCTGGACAGCTGCCCTAGGAGCA[CG]GGTGGTGACAATGAACCCGGGTGCACCCAGGTCCCAGCTCAAGTCACTCAAAGCTCAGGC	37	18	74846035	F	MBP;MBP	NM_001025101;NM_001025100	TSS1500;TSS1500	chr18:74843360-74845426	S_Shore	0.0159405	0.182144
	cg02293253	2.62732e-05	0.0183213	-0.0256165	0.00582961	0.689214	0.0595087	II	GAGTTGGGTGCAACACAATCATTGGGGGGAAATAAATATATTGATTTCAGACTCCATCCA[CG]GAAATTCTGATTCAGCATGCCTGGGATTGGGCACAGAAACATGTGATTCAGGAAACAGGA	37	10	62605980	F						0.0032223	0.0880795
PTPRD-AS1;PTPRD-AS1;PTPRD	cg22834211	2.63112e-05	0.0183213	-0.0263098	0.00598787	0.72095	0.061512	II	ATAAATAGCACACAGGAGCTTTGCTATAGCACTACCCCCTCTAGTGCATAATTCAGCATA[CG]ATGAGTATGAGTCTGTTTTGGACCCCATCCAAAGGAGTTAGTTCCTAGAAGTACTTGGAA	37	9	8861113	F	PTPRD-AS1;PTPRD-AS1;PTPRD	NR_121599;NR_121600;NM_002839	Body;Body;5'UTR	chr9:8857485-8858708	S_Shelf	0.0111803	0.15483
INF2;INF2;INF2	cg05873568	2.63428e-05	0.0183213	-0.0228743	0.00520635	0.338759	0.0558599	II	AGTGGCCCCCAAACCCCAGGCCTGGTGCGCTGCTTCCTGCAGCTCTGACTGAGGGTCAGA[CG]TCAGAAGGGACTTCCAGAGCTGGGGTCTGGCTCTCATCCAACCAGGCTGGCTTTCAGAGC	37	14	105155145	F	INF2;INF2;INF2	NM_001031714;NM_032714;NM_022489	TSS1500;TSS1500;TSS1500	chr14:105155520-105156573	N_Shore	≥0,05	≥0,05
	cg15462265	2.63799e-05	0.0183213	-0.0336476	0.00765907	0.45821	0.0888584	II	AGGATATGAGATAAGCTTGTGCAAGGCTCTTGAGCAAGCTGAGATAACAGCCATCTGGGC[CG]CATAGCAAGAGTCACATGAAAGCCTGAGTTATGAACCTGTCACAGTTTGATTAACTGCCT	37	18	47951723	R						0.0207119	0.205393
	cg15432386	2.63897e-05	0.0183213	-0.0281215	0.00640131	0.634726	0.0747592	II	GAAGACTTCCAAAAAGTCCAGGTAATGCAGGAACTGGCAGGTGAGTCACTGTTAGTAGCC[CG]CACTAGGAAAGAGACCAAGCTGGAGTAACATGATCCCAGGGAATTGCAAAACAAGCCAAA	37	12	68978783	F						0.00359173	0.092596
	cg13176806	2.64161e-05	0.0183213	-0.0302893	0.00689517	0.13648	0.0381598	II	GGTCCATCTGCTTGGCTGATAAGGCCTTTGCACTCAGATTAAGAGCCCTGGCCCACAAAA[CG]TGCGGTGGAACTTGCCCAAAGAGGTCGTGACAGCTGAGTCACAGGGAATAGCACTGAAAC	37	18	60118438	R						≥0,05	≥0,05
UBN1;UBN1	cg27185512	2.64167e-05	0.0183213	0.0275634	0.00627466	0.756832	0.0580314	II	AGTACGTGTTGGGAGATGGTCTTTTGCAGCGCCAGCCTGTTACACTGCTAATCGTTTTGC[CG]CCTGATTAGAATTATTTTAACTCTTCATTTGTAGATATTTTGTTCCCTTATGTGATGTTA	37	16	4900651	R	UBN1;UBN1	NM_001079514;NM_001288656	5'UTR;5'UTR	chr16:4896606-4898243	S_Shelf	0.0158792	0.181814
SPRED2	cg24872815	2.64198e-05	0.0183213	-0.0197694	0.00450042	0.46168	0.0536735	II	TTCCCCCACCAAATACCTACGGCGCATCATGCTATTCTTGGACACAACAGCAAAAGCTCC[CG]TGTGCTTGCCCTATGTCCTACACTTGACTGACAACATTTGTGGACAGGCCCCACGTCTGA	37	2	65623541	F	SPRED2	NM_181784	Body			0.0146996	0.175589
TBCB;TBCB	cg12148678	2.64459e-05	0.0183213	0.0296095	0.00674088	0.428155	0.0796963	II	GTTCCTTTGTTTGTGGTTGGCCTTCTCCCTGCACAATGAGCACAGCCTGAGGGCAGAGTG[CG]TCTGTGTTTACACTGAGTCCCCAGCATGAGGCCCAGCTGGGCCCCTGGGAGCTCGGAAAC	37	19	36611121	R	TBCB;TBCB	NM_001281;NM_001300971	Body;Body	chr19:36612342-36612932	N_Shore	2.86699e-06	0.00292577
LINC01355	cg07909862	2.6459e-05	0.0183213	-0.030607	0.00696817	0.654015	0.0834227	II	TTCAGATCTCATTTTCCCCCAAATTTCTGCAGTGGTTGGCTTCCATTTCAGCATCAGTCA[CG]AAATCTTGAAGGTCAGACACAGTAAACAGGGAAGGACATAAAATTAAGTGATTTGGGCGT	37	1	23609601	F	LINC01355	NR_110616	Body			0.0339865	0.256917
ST6GALNAC6	cg13914004	2.64611e-05	0.0183213	-0.0238695	0.00543429	0.31621	0.0556243	II	GGGGCCTCTCAGTTCCTGTATTCTCTGAGCCCTTTGACCTAGCCGCTGTTTACTCCTACA[CG]GCCACCAGGAATAGCCAGAGAACCTCGGGCCAGAGGAGGCTTGGCACACACACCTCGCTC	37	9	130659670	F	ST6GALNAC6	NM_013443	Body	chr9:130661107-130662047	N_Shore	≥0,05	≥0,05
RALGAPA1P;RALGAPA1;RALGAPA1;RALGAPA1;RALGAPA1	cg04787574	2.6526e-05	0.0183213	0.0305625	0.00695905	0.493306	0.0855195	II	AGAGTATTATTGCATCATACCTCTGGCTTTTTCCTTTGCATGGAGCCCTAATCCTCTTTT[CG]GCCTGGTTAACTCCTATTTATTTTCCAGGTCTCTGCTTCCTTGAGAAGCCTACTCCTGAT	37	14	36148037	R	RALGAPA1P;RALGAPA1;RALGAPA1;RALGAPA1;RALGAPA1	NR_104269;NM_194301;NM_001283044;NM_001283043;NM_014990	Body;Body;Body;Body;Body			0.000650664	0.0417598
	cg24586899	2.65471e-05	0.0183213	-0.0179148	0.00407939	0.696716	0.0417838	II	AACCTGCCTGCTCTGGGAACCACCAGTGGTTTCTCGTCGGTGGGTGGTGAGGGGCCCCTG[CG]GGGTCTGGAGCCATTAGCCCAGGAAGTCGGGGCTCCCCCAGCTGGTTGCTCCTTGGCTGT	37	8	142069261	R						0.00672394	0.123261
NT5DC1	cg01820962	2.65593e-05	0.0183213	-0.0294598	0.00670846	0.86873	0.0338316	II	GTGGGGGTAAACACCCCATGCAGAAAGCCTCTACTTTTACACAACTCTGCTTTATTGGAT[CG]TCAATAAAATCAAACAGGAAAGACTTCAGACCTGCAAAGCTGCCAAAAATGTAGTGGTCT	37	6	116511817	R	NT5DC1	NM_152729	Body			2.68542e-05	0.0090602
CTDP1;CTDP1;CTDP1	cg13598593	2.66268e-05	0.0183213	0.020614	0.00469483	0.917076	0.0166457	II	TGGGGTACCTCACAGGGCCCTTTGAGACACTGATGTGATATCATTTCTCCTCAGATGGAG[CG]TCTGTGTGGCACCAGGTGTCCCTCTGGTTCCAGGAGGCTCATCTCTCTGCCTCCAGTCCA	37	18	77441744	R	CTDP1;CTDP1;CTDP1	NM_001202504;NM_048368;NM_004715	5'UTR;Body;Body	chr18:77439094-77440398	S_Shore	4.02557e-05	0.0111692
TSKU	cg05764270	2.66663e-05	0.0183213	-0.0335395	0.00763928	0.157274	0.0457326	II	CAGGACCCGGAGCTGGGCTGGGGGCCGTGGGAGCCTCACATACACAGGTTTCAACTGGGA[CG]GCCACTGGCCCCTGTGCGGCGCTGGCAAGTTGCTCAGCTTCGCGGAGTCGCGGTCACTCT	37	11	76495526	R	TSKU	NM_015516	5'UTR	chr11:76494416-76495672	Island	0.00776304	0.131448
SGCD;SGCD;SGCD	cg17397069	2.66693e-05	0.0183213	-0.0158177	0.00360283	0.763314	0.0315845	II	CTTGAACTTTGCATTTGCATAGACCTGAGTGAAATCCCTGGCTTTGTCACTACACAGTCA[CG]TGATCTTGAGCAACTCTCCTTAACTCTTGGATGCTCAGTTGTTCCATCTGAAAAGACAAA	37	5	156110742	R	SGCD;SGCD;SGCD	NM_001128209;NM_172244;NM_000337	Body;Body;Body			0.000391734	0.0327546
	cg26800289	2.66853e-05	0.0183213	0.0224538	0.0051145	0.423166	0.0635994	II	TACAGTACAAGAGAGGAAAACAGGTGAGAGACATTTTAGAAGCAGAGGGCAAACTGAAAA[CG]ATGGAATGAAATTGAAGAGGATGAAATGATTTAAAGTGGACTACTCCGATCAGCGGGGAG	37	1	52605510	F				chr1:52607400-52608504	N_Shore	0.000133623	0.0198433
NUP93	cg21375332	2.66858e-05	0.0183213	0.0284258	0.0064748	0.513135	0.0739371	II	CGAAAGACTTGCTGGTTAACTAAATTAGAGATGGAAATGCTACTTAGAAGAGTAATTTGG[CG]TGATTGGCTTCTGTGGACTGTGCACTGAGTGGTGATAAACCTCATTTTTTCCATCTGAGA	37	16	56805564	F	NUP93	NM_014669	Body			0.00303495	0.0857102
	cg06093100	2.67148e-05	0.0183213	-0.0189656	0.00432025	0.658934	0.0772407	II	TGTGCCACATGCTGCTGGCCACTGGGCACTGCTGGCCACCTAGAGATGCATTGTGTAAGC[CG]CAGATGCTGCAGGAGCCTGATGAGGGGAGCTCATGAGAACCAGGAAGAGAAATCTCTTCC	37	X	47549797	R						0.000258325	0.0268011
SORCS2	cg14033676	2.67287e-05	0.0183213	-0.0237838	0.00541797	0.4213	0.0629586	II	GCTTTTCCATCTCCAGTGCCTTTAAAAAGGATCATTCCTATGTATGAGTCATTTGAAGCA[CG]TTGCTTTGCAAATGCCCAGGGAAAAGTACACAGGCAATCCCCAAGGCCTCTGAAAGGGGC	37	4	7559417	F	SORCS2	NM_020777	Body			≥0,05	≥0,05
HPCA	cg13816230	2.67592e-05	0.0183213	0.02875	0.0065497	0.712645	0.0595654	II	TACCACTTAGTGTGTTGCACTGGTGTGTACTGGTAAACCCCAGTCCTGCTGGAGCCACCA[CG]CCCGGGTGTCAGTCAAGCTAGACCCATTCCCTGGGCATCCTCAGGACCCCTTTCTGGTGG	37	1	33356701	F	HPCA	NM_002143	Body	chr1:33358469-33359449	N_Shore	0.00166855	0.0653613
RAB3C	cg23000942	2.67697e-05	0.0183213	0.0283628	0.00646164	0.628057	0.0739643	II	ATTAGCCTTCATTTATACTGCCTAACAATTATTTGAAGGAATAAATTGATGTCAATGGCT[CG]TACGCATTCAATTCTTGGGAGCTTTCCTGTTTAATATGTGGCAAATATGTGATCTTAAAT	37	5	58147306	F	RAB3C	NM_138453	3'UTR			0.0148446	0.176269
NEO1;NEO1;NEO1	cg07734047	2.67807e-05	0.0183213	0.030225	0.00688607	0.601466	0.0777579	II	CTGAACACTTTGCTGGGTGACCCCAAAGCTGCCTCTGCAGTTTGCTTGCAAGCAAATTAG[CG]TCTTATAAAATCTTCCACTGAAATAATCCTTAAGGTCTTTGTAAGTGGACACGAGAGGGA	37	15	73563188	R	NEO1;NEO1;NEO1	NM_001172624;NM_001172623;NM_002499	Body;Body;Body			0.00142501	0.0607546
KLHDC4;KLHDC4;KLHDC4	cg09696580	2.67829e-05	0.0183213	0.0305478	0.00695964	0.506799	0.0831674	II	CTGCAACATCAGGCTGAACAGGGTGCGTGTGCTGGGACTACCCAGGGAATCTCCTAGAGC[CG]CAGGCACCAGGGCAGGGCCTTAAGGAGGGTTGCTGGGCACAGTCACTGCAGCCACTCCCT	37	16	87767110	R	KLHDC4;KLHDC4;KLHDC4	NM_001184854;NM_001184856;NM_017566	Body;Body;Body			0.000658712	0.0420103
MSRA;MSRA	cg17964305	2.68027e-05	0.0183213	0.0204057	0.00464919	0.86698	0.0244898	II	CGTCCTGGCTTTATAACAACCCAGTCTCAGGGAACGAATCTATTCCTTTAGAAACAGTCC[CG]TTTCATGAGAGTGAGAGCTCACTTGATCCCTTGAGAATGGCACCAATCCGTTCATGTGGG	37	8	9947360	R	MSRA;MSRA	NM_001135670;NM_012331	Body;Body			0.00726442	0.127542
	cg24756865	2.68329e-05	0.0183213	-0.0230107	0.00524305	0.254865	0.0467405	II	TGTTGCCAATTTTTTCATTATAATTTTTAAATGTTGTTCTTAGTGCCTGTCTAATCTCAA[CG]AAGCCAACTCTCCTAACAGGATAATACTTGCTCAACACCTCCAGATAATGACTAATGCCT	37	14	103652182	R				chr14:103655241-103655928	N_Shelf	0.00269558	0.0813063
HEG1	cg24172173	2.6891e-05	0.0183213	-0.0187929	0.00428255	0.531177	0.0493722	II	TGCCGTTCCCATCCGACCACTGCCTTTGGCTCACACCAGAGTTCTGCAGAGATGTCACCG[CG]AGGACACCCAAACAGGCTGCAGGGAAAAGAAAACTGTGAATTCAGGCAGGCTAGGGCAAA	37	3	124775523	F	HEG1	NM_020733	TSS1500	chr3:124774246-124775113	S_Shore	0.01116	0.154694
VAC14	cg15242517	2.68981e-05	0.0183213	-0.01929	0.00439591	0.598741	0.0505263	II	TGAGAGGAGGCCCAGAATGAACCGGAAGCCTTGCTGCTGGGCTTCTCTGGGTCAGGATCT[CG]TGAAAGAAGTCCCATGACTGCTTCCTCCTTTCCCTTGTGGGCCCCATCCTCTCCAAATGC	37	16	70759634	R	VAC14	NM_018052	Body			0.00017129	0.0222453
RGS3;RGS3;RGS3;RGS3;RGS3;RGS3	cg16415691	2.68985e-05	0.0183213	-0.0283009	0.00644935	0.809862	0.0457554	II	ATGAGTCAGCTATGGCCTGGAGCTCAGCCCTTACTAACACTCCGATGGTCTGATTGATTT[CG]CAGTCCTGTCCAAGAGGAGGATGATCAGAAGCGTCTCTTGGTTACTGTGTGGAACAGGGC	37	9	116247900	R	RGS3;RGS3;RGS3;RGS3;RGS3;RGS3	NM_017790;NM_001282923;NM_144488;NM_144488;NM_017790;NM_001282923	ExonBnd;ExonBnd;ExonBnd;Body;Body;Body			0.000614522	0.0406447
SLC7A1	cg03284642	2.68985e-05	0.0183213	0.0316785	0.00721906	0.920193	0.0248308	II	TCACACAAGAGTCACTCATTGGATTTTCTACTCCACGCACACGCTGTCAATAATGGCAGG[CG]CCACCTAAAGGGGCAGGTGCCAGTGTAATTTAACAGGGGAGAAAAAGTACAGAGGCCACC	37	13	30146493	F	SLC7A1	NM_003045	5'UTR			0.000315659	0.029452
GPR124	cg18715243	2.69045e-05	0.0183213	-0.0182856	0.00416708	0.565039	0.0476665	II	TGTTTTTGCATCCCCTGTCTCCCCCATCCTTTGCATATTTTTCTCTAGTGGATTTTCATT[CG]CAGTTTTCCAGGAAAGCTGAGCTCTTGGCTTCCTTCCTGATCCCTCTGTCCCACCCCACC	37	8	37658755	R	GPR124	NM_032777	Body	chr8:37654048-37656100	S_Shelf	0.037519	0.268683
ABTB2	cg22772546	2.69297e-05	0.0183213	-0.0266348	0.00607009	0.683895	0.0650295	II	GGTTGCCACATTTTCTGGTGACAAATGCCTTTGGCTTATGATGACACAAGGACTCAAACA[CG]GTAGAAAGAAAAAGCCAGAAGGGTAAACAAGAAGAGGTCCCACACTCTCCAAGGTATCAT	37	11	34363570	F	ABTB2	NM_145804	Body			0.00734475	0.128149
	cg09044585	2.69346e-05	0.0183213	-0.0255466	0.00582216	0.52841	0.0709274	II	TATAGTTCTGTTTTATTCTCGCTTTCCCATTGCGATGAAGACCTCATACTTGGCAGATCA[CG]TCACTTGCTTATCTCTGTGTTCTACAGTCATTGTATAAAACTGTTTACTGAAAATCTGAG	37	4	38147573	R						0.0437954	0.287867
NXPH1	cg03836586	2.69348e-05	0.0183213	-0.0215885	0.00492008	0.412944	0.056192	II	ATAGAGAAGGCTATTTAGAAGTCCGTTCTTTTTTCTCCAATCTAAAGTACTTTTGTGTGT[CG]GGGACTAGAAACCACATGCACCACAAAAACTACAGCTGATGGCTGTGACCCAAGGCAGTA	37	7	8477597	F	NXPH1	NM_152745	Body	chr7:8473139-8475199	S_Shelf	0.00367538	0.0935758
	cg08918879	2.69363e-05	0.0183213	-0.0274331	0.0062521	0.817313	0.0449527	II	AAACATAGCCATAAATTCTCCGACACTTCTATTGAGAAGTGACGATCTGTGTCCCCTCCT[CG]TGAATCTGAGCAGACTTGTGACTACTTTAACCAATGGAGTTTAGTGGAAAGGAAGCTATG	37	19	46977118	F				chr19:46974557-46975073	S_Shelf	0.013912	0.171235
MUC5B	cg06149981	2.70106e-05	0.0183566	-0.0181401	0.00413488	0.393346	0.0509082	II	GACCCATGGTCAGTGGCTGGGGGTGCTGCCCAGAGGCTGGGATTCCCTTCCAGCAGGAGC[CG]CAGTGGGGCTGAGTGTGAGGCAGGCTGGCTGACCACTGTTTCCATGGACCCTGCGTCCAA	37	11	1243947	R	MUC5B	NM_002458	TSS1500	chr11:1247830-1248140	N_Shelf	0.00144726	0.0611959
LMNTD1	cg15980749	2.71423e-05	0.0184048	-0.0197489	0.00450286	0.529801	0.0529067	II	GTGATTCAATTCTAATATTTTGTCCTTGTAATCTTGTACCTGGGTTAATGCACCAGCCTC[CG]CTGGTAGAGGGAGCCACAAGTGCAGAGATCTGAGATAGGACCTGGCAAAGAGCCTAGTAA	37	12	25736589	R	LMNTD1	NM_001145727	Body			0.0373636	0.268133
	cg08490751	2.71728e-05	0.0184048	-0.033303	0.00759377	0.102457	0.0309084	II	TTAGCTGTAAGGAAAGCTGATCCTATGACACATGCTTTAGGTATGTCCGCCCCTGGGAAA[CG]TGACCTTCAAGGTTTGCGTTATAGAACTTTATTCGCTTCAAAAGATGGAGAACACTTTTG	37	19	57568663	R						2.08944e-06	0.00249867
DIAPH2;DIAPH2	cg20826782	2.71967e-05	0.0184048	0.0282405	0.00643975	0.920201	0.0846627	II	TCACTTAGATGAATATGGCTGAAACAAAGGGTACACATGGTAGACTTGCTAGAAAAGAGA[CG]GGGTCCGGATCATGATGGATCTTGTATGCCATGTTAGAGTTTCAACTTCTTTCTGAAAGT	37	X	95944242	F	DIAPH2;DIAPH2	NM_007309;NM_006729	Body;Body	chrX:95939630-95940366	S_Shelf	0.00111589	0.0542558
SH3BP5;SH3BP5	cg09026258	2.72242e-05	0.0184048	0.021532	0.00491029	0.359858	0.0582548	II	GGAGTGGTGTGAAATCTGCTCCAGGATGTGTCACAGCCAGCTGGGGACCCAACTGCTAAA[CG]GGATTTGAATGAACTCAACCCAGACGAGGCTGGATTTGCCAGTCATGCCACTCTCCATCT	37	3	15342682	F	SH3BP5;SH3BP5	NM_004844;NM_001018009	Body;5'UTR			0.000777324	0.0454426
ATXN7L1;ATXN7L1	cg11862070	2.72804e-05	0.0184048	-0.0279404	0.00637247	0.928447	0.0215268	II	TTCCATTTTTCCTGCATCAGATTGTCACCTCTAAGTTATTTTCCTGATCCTTGCCAGTGG[CG]TTCTGCCACCAGCTGAATCTTCTCCCTAACAGCTCGTGGCATTCGGCGTAAAACTGCAGC	37	7	105410370	R	ATXN7L1;ATXN7L1	NM_020725;NM_152749	Body;Body			2.54019e-05	0.00889048
STOM;STOM;STOM;STOM;STOM	cg08398200	2.72858e-05	0.0184048	-0.0235963	0.00538175	0.291822	0.0544552	II	CACTGACAGCATTCTTCTGTCCTTCCCCCTTCATGATGTTTTCAGGTTTTCTGTATGCAA[CG]GTTATTAAGTCTCCTAAGGACATGGTTCCCAGGATGGCCATCACTTTTTCGGGGGCTATG	37	9	124113853	F	STOM;STOM;STOM;STOM;STOM	NR_073037;NM_001270527;NM_004099;NM_198194;NM_001270526	Body;Body;Body;Body;Body			0.00165951	0.0652192
	cg15909724	2.72893e-05	0.0184048	-0.0259533	0.00591938	0.672181	0.0666775	II	GTACCCAAGTAAACTTGCGCCCTCTTTTGGGGAAAGGGTTACTGTGTTTTCAGTTGTACA[CG]GGACAGCTGTATTATATTAGGCAGAATTGACTATCTATTTGGAGATTAACTGTGTCTTAA	37	4	78354082	F						0.00149062	0.0620577
	cg15732759	2.72991e-05	0.0184048	0.0235181	0.00536407	0.745287	0.0476812	II	ATCGATTTCCCTTATTGCACAAACTAAAATTATCTCATTATTGACTGTCTGCCTCCTCTA[CG]CCACCACTGGGATTTAAGCCGCATGAGAACAGGACCTTCTCCTAGTCACCAGCCTATCCC	37	12	131156004	R						2.00089e-08	0.000194271
	cg02402458	2.72999e-05	0.0184048	-0.0222597	0.00507706	0.960009	0.00898842	II	TTCCAAAGCAAGGAGCATTTGAGCTTTTAGAGAGATTAGAAGACCCTAAAAAGTGCATCT[CG]CTCAAAAGGTGTCCAGCTTGTCCAGTGGTCATTGTCCAATCTGATTCCATTTCAAAATCA	37	20	10151287	F				chr20:10152768-10153193	N_Shore	0.000439244	0.0345349
KRTAP10-3;KRTAP10-3;C21orf29	cg05408521	2.73423e-05	0.0184048	-0.0280939	0.00640833	0.763275	0.0572556	II	GCAAGGATTTTCGGAAGTCAGAGATGGCCCTGGAACAACTCTGGAGAAACGGGACCTGCC[CG]TCAGCAGCTGGACTTCTGGCCTGAGGAGAGGCCGCAGCACGCGGAAGAGAGGCGGGAGCA	37	21	45977931	R	KRTAP10-3;KRTAP10-3;C21orf29	NM_198696;NM_198696;NM_144991	1stExon;3'UTR;Body			0.0177907	0.191653
IGSF11;IGSF11	cg23066675	2.73681e-05	0.0184048	0.028907	0.00659416	0.540234	0.0811121	II	TGTGAGTTCTGGCAAATTGTGTCTTTTAAGGAATTGGTCCATTTCACCTAACAAATGTGT[CG]ACATAGAGTTGTTAATAGTATTCTCTTATCAGAATCAAATTTTGAATATAAGAAGTCTGC	37	3	118676357	R	IGSF11;IGSF11	NM_001015887;NM_152538	Body;Body			0.00287259	0.0836409
HAUS3	cg01081303	2.73709e-05	0.0184048	0.0138057	0.00314934	0.74884	0.0280757	II	TACCTTGCTGGTTAGGCTGTGAAGACTCTCCTCTGCCCATTTTATACTTGACTTCATGCT[CG]AATTACTTGCTTTTAAGTGAATTAACTGATGTTGAGCACAAATGTATGCGAGCTGCAGTC	37	4	2241822	R	HAUS3	NM_024511	Body	chr4:2243251-2244007	N_Shore	2.76249e-05	0.00919598
SRD5A1	cg08700190	2.73744e-05	0.0184048	0.0321312	0.00732976	0.529834	0.0877926	II	AAGGGCCAGAGTCACCTTGAATGATAGAACTTGAACAGCTCATTCATACAGAGTAGAACA[CG]GAGGCACAGCATGCTGCTGTCTTCCCTGAGGCTGTTGGATAAGGAGCTGCTGGGATGAAA	37	5	6636046	R	SRD5A1	NM_001047	Body	chr5:6632740-6634162	S_Shore	0.00324456	0.0883467
ADAMTS3	cg05797623	2.74744e-05	0.0184454	-0.0257694	0.00587975	0.770845	0.0503843	II	GCAAAGCTTAAACTGTGAGTAACCATCCACACAGCAGGAAGGAGAGCACGAGGCTACTCA[CG]GTCAGGATGTTCATATGGCAACCAGTGGTGTTTGGTATTCTGGTATTCAAAGTGGGAGTT	37	4	73178007	F	ADAMTS3	NM_014243	Body			0.0095028	0.144164
GCN1	cg04807696	2.75016e-05	0.0184454	0.020004	0.00456454	0.856016	0.0280101	II	TGAATCTCAGGATCACAGCCTGAGAGGGCTGGCTATGGAACGGTCTTGGCAGAGAAAAGA[CG]ACAAGGGCCCCAACAGGCCTATCACACAGAGAGAACATGCACTGCTGTTACCCTGTGGCC	37	12	120574721	F	GCN1	NM_006836	Body			0.0123626	0.162101
GLIS3;GLIS3	cg18988395	2.75028e-05	0.0184454	0.0255826	0.00583748	0.516839	0.0656978	II	AAATGCAGGTGAGTAATTAAATAATCTCTCAAATCCTTTCCAACCCATTTTCTGAGTAAA[CG]TGGTGTTCACTCTCTCCTTTTCACAAAGTTAAATTTCAGAAATTCTTTCTACCTATAAAA	37	9	4152606	R	GLIS3;GLIS3	NM_152629;NM_001042413	TSS1500;Body			0.00240078	0.077046
	cg13910040	2.75323e-05	0.0184454	-0.0262875	0.00599872	0.441327	0.0684374	II	CACCCACCTCGCCAGAGTTGCGAGGCGGTTCCACGTGGCTGGGCCGTCCTTGCCGGTTCT[CG]CCCTTATTTAGGTTGTGTGTCCCACTTCGGGCAGCAGTCTTGCAGCTTTTTAAAAAAGAG	37	1	153438468	F						≥0,05	≥0,05
	cg00944431	2.7569e-05	0.0184454	-0.0145704	0.00332518	0.533242	0.0393298	II	TGCCGGCGGGGCATGCGACCCGCCAGGCAGGTGTCGGAGCCCTCACAATGGTGCACCTGG[CG]TGGGCGTCAGGCCTGCCCATTCAGCCCGGAACAATCACTGCTCTGCAGCCGCCGGCCCAG	37	1	10896004	F				chr1:10895895-10896117	Island	0.00889276	0.13967
PAQR8	cg06052888	2.75793e-05	0.0184454	-0.0182468	0.00416428	0.90752	0.0160352	II	AGTGGCTCTAAAGACAGGCCCCTGGGCTCTTTCCTGGCTCTGACTCAGCTTCAAACCTGC[CG]TGCAACTGCTCAGAGTCTAAATGTCTTCATTTATGGAACTGAAATAATCCTGCTAAGATT	37	6	52225658	F	PAQR8	NM_133367	TSS1500	chr6:52226753-52228006	N_Shore	1.84868e-05	0.00750863
	cg10248207	2.75929e-05	0.0184454	0.0327467	0.00747365	0.58523	0.0829813	II	ACCTGAAAATCTAGTCTCTCTCTAACTCCAGGTTGAGTATCTTTGCTCTAATATCTAAAC[CG]TGACAAGGAAAATAAATTCTAAGGTTTATATCAAGTAGAATTCCAGTTTCTTATGTCACA	37	2	102094556	R				chr2:102090370-102091130	S_Shelf	0.0128235	0.164994
ZNRF3	cg18661550	2.77124e-05	0.0184884	0.0162502	0.00370965	0.893769	0.0168621	I	TGTGATCCGCCCGCCTCGGCCTCCCAAAATGCTGGGATTACAGGCGTGAGCCACCACGCC[CG]TCCCAAAGGAAGTGTTTAAGTCAACGTTAATAAGTATTATAAACACTCCACAGGTCTAGA	37	22	29441760	F	ZNRF3	NM_032173	Body	chr22:29445203-29445482	N_Shelf	0.000502288	0.0368194
CNTN4;CNTN4	cg08559209	2.77202e-05	0.0184884	-0.02822	0.00644228	0.790014	0.052113	II	GCATTACCTTATAAACCACAAATGCCTGGAGGAGCCTCAGCATATTAAGACAGTTTTGAT[CG]GTACCCCTTTTAGCAGAAGTTATTTTTTCAGCTGCTTTCCAAAGTAACAGATGAGAGGGA	37	3	2669886	R	CNTN4;CNTN4	NM_001206955;NM_175607	Body;Body			5.97576e-06	0.00430021
PDE7B	cg16804882	2.77404e-05	0.0184884	-0.0237558	0.00542338	0.855157	0.030963	II	TGAGGCAAGTCAAGAAGGCCCTAATTTAGCTGTGCAAACAAAGCATTCCTGGGTTTGATA[CG]ACTTCATTCCCTGACTGGCAGTCTGAGCTTACACATGCAGACATAAATGCCAACACACAT	37	6	136501885	F	PDE7B	NM_018945	Body			0.0061059	0.118076
PUS3;HYLS1;HYLS1	cg17497052	2.77478e-05	0.0184884	0.0369159	0.00842794	0.525285	0.0973787	II	CTGGCAAATTGTCTATGGTTAAATGATGCTTTTAATTTCTGTGTCAACACAGACCCTCTT[CG]TTGGTGTCTCCAAATTAGTATTCTCTTCCTCTAGTGTGTCATTACAGTCCCTTTTGGCTT	37	11	125763722	R	PUS3;HYLS1;HYLS1	NM_031307;NM_145014;NM_001134793	Body;5'UTR;5'UTR			0.0047766	0.105545
	cg23391572	2.7785e-05	0.0184982	-0.0189708	0.00433139	0.613024	0.0535268	II	GTATCCCACAATTCCCAGAGGACTCTATCCCAATGTCACCTCTGAAAGTCAGTTCTGTTC[CG]TGGGCTGTAGTCACCTCCAGGTTGAACTCGGGGCCATGTGGGTTTGCAACAGGAGGTGCC	37	11	115000336	R						0.040405	0.277765
	cg07312710	2.78343e-05	0.0185083	-0.0176741	0.00403574	0.411526	0.0493559	II	TGGACAACAGGAGGGGTGGCTTTAGAGTGGGTTGGGTGTGGCATAGCTTAGATCACTCTA[CG]GGTTAGATCACTCTACCCAAGGGGCTCTTTGTTTGTGCTGCTATCCTCTAAGCTTGATAA	37	9	122914874	F						0.00665763	0.122754
LGR6;LGR6	cg05044291	2.78455e-05	0.0185083	-0.0146685	0.00334951	0.670187	0.0363802	II	TGAGAAATACACCCAGGCAGGGCCAGATACTGCGTAGCAGGCGGGGCACAGAGGAGGGAA[CG]CTTGTGTCTAACTGATGCTCCTAATGCGGAAGCCCCTGAAAGGCGGTTGTGGTGCAAAGG	37	1	202172867	F	LGR6;LGR6	NM_021636;NM_001017403	TSS200;Body			1.01108e-05	0.00572772
PINK1	cg12446953	2.78728e-05	0.0185113	-0.0200457	0.00457767	0.142468	0.0275392	II	TGCTCGAAGTCACACAGCTAATAAAATGCAGTGCCCTTAACCACTGAGCCAGGCTGCCTC[CG]CCGTTTAACCAAAGGATTAGTAGTGACAGAGCTGAAACCGCAGTAAAAACTATGAACGGC	37	1	20960867	F	PINK1	NM_032409	Body	chr1:20960045-20960551	S_Shore	0.00307757	0.0862686
IL10	cg15096505	2.78983e-05	0.0185132	-0.0203876	0.00465598	0.954695	0.0101568	II	CAGTGCTGAGCGAGGCATTCTTCAGCCTGTCCTTTTCTGCCTCTCTCTCCTGTTCCTCCC[CG]TCAGTCACAGCCACCGAGGAACACTTCTAAGCATCTGAGGAGGGAAGCTACTGGGACCAA	37	1	206943566	F	IL10	NM_000572	Body			5.21296e-06	0.00398525
LINC01135;LINC01135;LINC01135	cg18616979	2.79338e-05	0.0185135	-0.0157583	0.00359905	0.443256	0.0422233	I	AGCTGGGAGGGAGGGAGGAAGGGAGGGCCAGCAGGAGCCTGGGCCAGCGGGTGGGGCTGG[CG]GCCAGTGTTTCCCTGTAGGGCGAGGGCACGCTCAAGGGACTGGCTTCCTTGTAAACAGTG	37	1	59362522	F	LINC01135;LINC01135;LINC01135	NR_034015;NR_034014;NR_108106	Body;Body;Body			≥0,05	≥0,05
	cg10951783	2.7944e-05	0.0185135	-0.0137093	0.00313114	0.435257	0.0381997	II	AAACCCAGGGAGATTTGTATGAGCCAAGCCTGAAATTGGCACACATCACTTTGGCTCATA[CG]TGGAGGACTGGGAGTGCAGAAAGATGAGGAAATGGGTCTTACTGAACACAGAACCACAGA	37	16	49380569	R						0.0290876	0.239518
KCND3;KCND3	cg24006352	2.79853e-05	0.0185172	-0.0231895	0.00529683	0.932263	0.0156688	II	GTAGGCCTTCTCCACAGCTCATACAGCAGCATTCACCCCCTGACAGGAGCCAACACCTTC[CG]GAGCTGGCCTGGGTATGAATTCCTGCAACAGGCACAACAGTGCGGCCCCATTTCCAGCCA	37	1	112530294	F	KCND3;KCND3	NM_172198;NM_004980	5'UTR;5'UTR	chr1:112531559-112533773	N_Shore	0.000120362	0.0188957
	cg12047989	2.80476e-05	0.0185172	-0.0218228	0.00498532	0.630326	0.0558307	II	TTCCTCTTTAAGAGAAAAACTAGGTAGGTGCCTAACCTCCCAGATATCAGAATATTAAGA[CG]TTTCTACCCAGAGTGGTGGATAAAGCAGGAATGGACATGACAACACACTTTTGACATGAC	37	8	29276337	F						0.00186887	0.0688157
AKAP1	cg08754294	2.80655e-05	0.0185172	-0.0286338	0.0065415	0.569002	0.0848729	II	TGTTGGGCACTTGGCTCCTAAGCTGTTGTTTTTATGGTGGACTTTCCCATCAGTTACATG[CG]GCTCTTTTTGCAGTCACTGCAGCCAAATTGGCTTAGTCACTGGGACCAACACTCTCTGTA	37	17	55175274	F	AKAP1	NM_003488	5'UTR			6.4297e-05	0.0137232
GALNT2	cg13359998	2.80888e-05	0.0185172	-0.0251621	0.00574865	0.436253	0.0698176	II	CATTTCTGGGCCTCCATAGTGATTGTAGTAATTCGGTAAAGATGATTCATTTCTTTAGTC[CG]GTCTTCGGACTTGACTTCTTAGAAGCAGGTCTTGTGCAATAGTTGCATATTAACCACTTG	37	1	230241764	F	GALNT2	NM_004481	Body			0.00964718	0.145064
	cg16904348	2.80936e-05	0.0185172	0.0202746	0.00463208	0.462302	0.054737	II	CTTCATTAGCTGCTGTCGCACCCACAGTGCCGTCTGTCCGGGAACGGAGGGAGCCTGGCC[CG]AGCCCCATGCCAGAGCCCCAAGAGCTGCCTGCCACCTGCTCCAGTGATGGGCACGCCGAC	37	1	2377415	F				chr1:2374818-2375814	S_Shore	0.000249267	0.0263682
BHMT2;BHMT2	cg02130836	2.81897e-05	0.0185172	-0.0143718	0.00328413	0.693813	0.0335632	II	CACTGATGATACTTCCTGGCTTCCCTTGCAGCAAGGTAGAGCCATGTGGCTAAACTCTCA[CG]CAGGAAATGTAAATGTCAATGAGATGAGTCACTTCTAGGTCTGAGCTAAAAACTTTAGGA	37	5	78370655	F	BHMT2;BHMT2	NM_001178005;NM_017614	Body;Body			5.85206e-05	0.0132137
	cg23817044	2.81929e-05	0.0185172	-0.0234756	0.00536451	0.783967	0.0442941	II	AAAATCCCAGAATATCTCTTTTGTGTGGTGTGTGTCACATGTTTATCCTTGAGTTAATCA[CG]TAGCCAGGGGGTGCAACACTCTGATTAGCTCCACCCAAATCATCACTAAACCCTGGGATC	37	15	86544602	F						0.00162217	0.0645273
SV2B;SV2B	cg27121538	2.81957e-05	0.0185172	-0.0219244	0.00501007	0.550691	0.0620963	II	AAGCTGCTGTTGAGTCAGACACCCGGGACAGCAGTAGGACCTGAGGTCATAGGGGCAACA[CG]GCAGGTATTTGAGATATTGCCTCTTAGGATTCCTATTTGTCACTATGATGTATGTGCTGA	37	15	91646263	R	SV2B;SV2B	NM_001167580;NM_014848	5'UTR;5'UTR	chr15:91642908-91643702	S_Shelf	≥0,05	≥0,05
	cg03487133	2.81986e-05	0.0185172	-0.0221784	0.00506815	0.433668	0.0633487	II	GCAGTGGGAGATGGGTGGAGGGAAAGTTAAGGCTGGATTCCAGCCAGCTCGGGAGGGCCA[CG]CAGACACCAGCTTGATTGAAGAAGGCTGGGTGCATTTCCCAAGAGCCTCCTGGTGGTTTC	37	15	31528827	F						≥0,05	≥0,05
	cg07755766	2.81987e-05	0.0185172	-0.0193417	0.00441991	0.616515	0.0499981	II	TTTCAATGCCAGTACCAAGCCACACTGAGTGATTCATCTATTTTGTCAATGACTTCTATC[CG]TTGCTAGTGTCCTAGTAATCTAATAGCAAGCATATGGGAGTTTCAAGAAACTAGGTAACA	37	12	22563748	R						0.000609441	0.0404825
TACC2;TACC2	cg23331156	2.8201e-05	0.0185172	-0.0250438	0.00572298	0.288028	0.0556981	II	AACCTTAAGCCAATGCACATTTATAGAACAATTCCATGTGATCCTGGGGAAGACAGACTG[CG]GGTGGAGGGCAGTGCTGAAAAGGAGCCTCTGGAAGAGAGGGCCTTCTCCCGCTTCTCTCC	37	10	123754135	R	TACC2;TACC2	NM_206862;NM_206861	5'UTR;5'UTR			0.00471623	0.10487
	cg06375497	2.82216e-05	0.0185172	0.0240376	0.00549327	0.929784	0.0163711	II	AGGATCTCAAATAGAATAATTTTGTGAATAGTTGGTTTCCTAGGTGCCAACTTCACAGTG[CG]TTGTAATAAATCATCGAAAACCATGGGAGGAGTATTGACTGCTTGTGTGGCTAAGAGAGC	37	5	43771905	F						4.49803e-06	0.00369118
	cg21230007	2.83103e-05	0.0185526	0.0213854	0.00488808	0.967029	0.00741572	II	CTCTCTTGAGTTCCTTAGACCATGATTTTTGTTAGTGACTCTTGGTTCACCTGCTCAGTA[CG]CTGTGCAAGTATATGCGGAATGTCTACTTCTGTGGTTCTCACCCATGTGTCACAGTATGT	37	14	64316569	F				chr14:64319622-64320526	N_Shelf	3.21249e-05	0.00991909
SEPN1;SEPN1	cg16473116	2.83426e-05	0.0185526	0.0173859	0.00397416	0.729382	0.0375171	II	CCCTTCTGTCTTCCTGAACAGGTTCAGGGCGGACTCTCCGGGAGACTGTCCTGGAAAGTT[CG]CCCATCCTCACCCTGCTCAACGAGAGCTTCATCAGCACCTGGTCCCTGGTGAAGGAGCTG	37	1	26140411	R	SEPN1;SEPN1	NM_206926;NM_020451	Body;Body			0.00046984	0.0356455
CUX1;CUX1;CUX1;CUX1;CUX1;CUX1;CUX1	cg24417971	2.83452e-05	0.0185526	-0.0258697	0.00591347	0.369138	0.0686951	II	CTGGGATTTGAAAATCTGGGATAAAGCCTTTTTCGGGCCTCTAAGGCCCTGCTGGTTCTG[CG]TGTTCCAGAGAGCTGCACCTCTGGGTGGTGAGCTGGCCTTTTTGGCATTTGATTTATGTA	37	7	101526238	R	CUX1;CUX1;CUX1;CUX1;CUX1;CUX1;CUX1	NM_001202543;NM_001202545;NM_001913;NM_001202544;NM_001202546;NM_181500;NM_181552	Body;Body;Body;Body;Body;Body;Body			0.00384768	0.0955445
TXNRD3IT1	cg26410840	2.83725e-05	0.0185526	0.0378588	0.00865452	0.690143	0.0846454	II	CAAGTAGCTGTTTTGTGAGCCCACATTTCATTGCAGCTGCAAATCCTTGGGTAACCTCAC[CG]GCGTTTGGTCCAAGAATATGAAATCCTATCACCCGATCCTTTAATACAGAAACAAAACAA	37	3	126327437	R	TXNRD3IT1	NM_001039783	TSS200			0.0354736	0.26204
GRM7;GRM7	cg13231680	2.84047e-05	0.0185526	0.0289479	0.00661792	0.474674	0.0810158	II	TGCAGAGATGTGAGAATAAGATGATTATTTATAGGCTTCTTAATGCCTGTTTTGCTGGAC[CG]AAGAGGTAAATTTCTAGAACTCGGGCAAACTGGCAAAGCTCTTGCTCTATAATTGAGGAG	37	3	7693146	F	GRM7;GRM7	NM_181874;NM_000844	Body;Body			0.00128352	0.0578634
	cg22685935	2.84119e-05	0.0185526	-0.0218092	0.00498598	0.281874	0.0476304	II	GCCCTGCCCTGGTGTGTGTCCTTTGCAACACTAGTGTCTGAGGTGGAGCCCTCCATTCCT[CG]TGTTTTTCATCCACTCCCCCTTTCCTTCCTCTCCCCCGCCAGTAGAGGACTGTTTGCGCA	37	17	6699870	R						0.000605329	0.0403771
PIGG;PIGG	cg17628642	2.86345e-05	0.018669	0.0271661	0.00621352	0.767715	0.0515124	II	CGGGAGTGTCCGGTTCCCGTGGCGGCCGGACAGCAAGGACATTTCCAAGTAAGTGCGTGG[CG]GACACGGGGTGCATAGAGCCACTTTACTGTTTGAAGAACTGGCGGACACGGGGCGCGTGG	37	4	521032	F	PIGG;PIGG	NM_017733;NM_001127178	Body;Body			0.000473257	0.0357839
	cg16877697	2.86525e-05	0.018669	0.0252128	0.00576698	0.711364	0.0592497	II	AGGGTCCCCATGTATCTATACAAAGTACATTTCTCTCTCCATACCAAGTGAATGACCATT[CG]CACTACTCATAACATTGCCTGCCTGGAGAGAGGATTTCTTTTCACAACTGTCCCTCCGTC	37	6	64217018	R						0.00333729	0.0894417
GFI1B;GFI1B	cg00629585	2.86927e-05	0.018669	-0.0189001	0.00432342	0.749939	0.0369886	II	TGAGAATTCGAAGTCTTGTGTCCTGGAAAGTTTTGATAAGCAAATACGGCTGAGCTCCCG[CG]CTCTCTTCATTGGCTGCTTGTTCACCGCCAGATTTTGACACAAATAATCAGATTGAAAAT	37	9	135853992	R	GFI1B;GFI1B	NM_001135031;NM_004188	TSS200;TSS200			0.000341714	0.0306863
INSL6	cg13921686	2.86977e-05	0.018669	0.0168689	0.00385882	0.809464	0.0309163	II	CTCCCTTTCTACCTATTTCTACAGATGAACTATACACTCTAAAGCCAATTTCTGCACTTA[CG]TATTACATCTCTCCTCTTGCCTACCCTAGGACACTACTCCAGCAATCCTTCTCCGCATTC	37	9	5174061	R	INSL6	NM_007179	Body			0.00135783	0.0594047
	cg03443365	2.87044e-05	0.018669	-0.0245582	0.00561784	0.754518	0.110637	II	ATAAAACAACAGAAGTGGAAGGGATACCTGTGGGTAGCAGTTTACTGTTGCTCTAGGGAG[CG]AAAATTTGTACTGTTTTTAAGTGGCAGAGAAAAATAGTAGGGGCAATGTTTTTCTTGTGT	37	X	46637277	F						2.73152e-09	5.56939e-05
	cg25457000	2.87673e-05	0.0186951	-0.0225895	0.00516816	0.31083	0.0535214	II	CATTTAGATAAGATTGTTTTTGCTTCTTCCAAATGATGCTTTTGGCTGAGAAAGTTCCAG[CG]GAGAAAGGAGAGCAGTTAGAGTAGGAAATGGGCATATGACTCATCCATTCCTGGGGTTTT	37	10	4813681	F						0.00888524	0.139627
BMP5	cg22023826	2.88211e-05	0.0187151	0.0338161	0.00773749	0.565906	0.0889235	II	TATTAGCTATGGGCTCTTCGGCACTAAATGCCCTGTAATTTTCCTTTAAGTTATAAAAGC[CG]AATACTTGGCAGGGTGTTTCTACTTTCTCCAGCCTATTCGAAGCCTTTCAAGTGTTAATT	37	6	55639442	R	BMP5	NM_021073	Body			0.0110756	0.154228
DNTT;DNTT	cg27157038	2.8861e-05	0.0187262	0.0389497	0.00891285	0.644875	0.0896097	II	AAACAATGATGCTTCCCTACCTTCCTCACGAGGTTACTCTGAGGAGCTAATGAGATTGTG[CG]TATGAAAACAAAAGTTAATTGACTGTCTTCATTATGATCTCCATATTGGACAAATGAACT	37	10	98063999	R	DNTT;DNTT	NM_004088;NM_001017520	TSS200;TSS200			0.010535	0.150656
	cg14844953	2.89284e-05	0.018755	-0.0150108	0.00343538	0.46964	0.0404253	II	GTAGCCTAGGAGGGGCAGTGGAATTCCTGGACGACTGCTGAAAAGCAAATCACACACTGG[CG]ATGGTGCCTACCCTTTTGTTCCAGAAGTAGAAGAAAATTCAGGTCCGCGATCCAGACAAT	37	1	19339051	R						0.00252049	0.0787573
SEPT9;SEPT9;SEPT9;SEPT9	cg12467416	2.90799e-05	0.0187619	-0.0217793	0.00498597	0.409755	0.0584722	II	TGTGGTGACTTTGAAAATAAATGCTTTCTTCTCTGCTTGAGTCCCTGTTGTTCCTGCTGA[CG]TGGAACTAGGGCAGGCTGGTGACTCAGCCCTCATCCCTGCACTGCATCGGTGGCAAGTTG	37	17	75361975	R	SEPT9;SEPT9;SEPT9;SEPT9	NM_001293695;NM_001113491;NM_001113492;NM_006640	Body;Body;5'UTR;Body			0.0293831	0.240703
SEMA5A	cg04555220	2.90812e-05	0.0187619	-0.0287098	0.00657261	0.249593	0.0565318	II	GGCTTCAGGTACGTGCGGTTCCCTCGGCTAAATCTGGCCCGGGGGATGGGGGGCAGGGGC[CG]TCTGGTCCTCCGGAACTCGAACTTTGTGATTTTGTTCTTTCTGTGTGACATCCTCATCCG	37	5	9546695	F	SEMA5A	NM_003966	TSS1500	chr5:9544692-9546715	Island	≥0,05	≥0,05
	cg00265826	2.90952e-05	0.0187619	-0.016984	0.0038883	0.595489	0.048015	II	CAAAAAACAACCAATTCCTTCCTCAAGATCAGGCTTCAGCTTTATGTTTTCTTCACTAAA[CG]TTTCTGCTGTCTTTGAAAATATGCCCAACTTCTCATTCTATTTCCAATATTTTCCTAATT	37	6	82323837	R						0.0333125	0.254666
PTPN14	cg19222104	2.91132e-05	0.0187619	0.020357	0.00466067	0.821487	0.0316608	II	CTCTCTAAATTATCTGATCCAAAAACTCAATGAAACAACCAAATTTCTTTAAATATTTAG[CG]ATTGTGTTAAAAGAGATTTCAAGTTCTACAATCAATGCTTGGTTTGTCTCATTATCAACC	37	1	214549864	F	PTPN14	NM_005401	Body			1.27557e-06	0.00196027
MAP1B	cg20997359	2.91177e-05	0.0187619	-0.0354323	0.0081122	0.72544	0.0857476	II	ATCAAACCTTTATCACAGTGCAGTGTACTGGGGCTGCTGCAACTTGGAAGCCTGGGTTCT[CG]TTCTGGCTGCTCTGCAAATATATTTTGTACTTAACCTTGGGCAAGTCACCAACTCTCTGA	37	5	71435178	R	MAP1B	NM_005909	Body			8.23662e-06	0.00508756
	cg07585422	2.91541e-05	0.0187619	-0.0285886	0.00654581	0.333351	0.0673567	II	TTTAAAAAATGGCAAAGATTCTGCATTTCTCATATGACTAAGGCAAACAAACATCCTTAC[CG]TGGCCTGCCCTGCCAGCACCTCTGGCCTTATCTCTTGCTATTCCCACCTGGCTTCCGAGG	37	17	71653706	R						≥0,05	≥0,05
CHST11	cg04737991	2.9164e-05	0.0187619	-0.0224443	0.00513908	0.766627	0.0451734	II	GTTTCTAAGATATGGTGTTCCTTACAAAGGCACAGCATGCTGGGAAAGACCTTCAGGCAT[CG]TCTGATCAAACTTCATCCTTTTTTTTTTTTAAATTGATGAAGAAAGCGTGGCATTGGGAA	37	12	105050768	R	CHST11	NM_018413	Body			0.00479305	0.105734
SPTBN1;SPTBN1	cg15706621	2.91649e-05	0.0187619	-0.0170794	0.0039107	0.483389	0.0466603	II	GCAACTGCACAAAGCTGTTGGAAGCAGATGATGCTGTCTAGACTCCTGGATATGATAAAA[CG]TTTCAGCAGCAGCAGCCCTCAGTTGTGGCTTAACCTTCATTTTGCCCTTGACCAAGAGCC	37	2	54861447	R	SPTBN1;SPTBN1	NM_178313;NM_003128	Body;Body			2.18011e-05	0.00822786
OS9;OS9;OS9;OS9;OS9;OS9;OS9;OS9	cg14233313	2.91876e-05	0.0187619	0.0271432	0.00621529	0.622164	0.0715965	II	CTTAAAGGCTGGTCAACCTGAACAAGTGCCTTAACTGCACCACACCTGTTTCTTGAGGCA[CG]AAGTTGAGAAACCAATATCGCCTCACTGGGTCTTTGTGATAAGTGAGCCAATTTATGTAA	37	12	58109353	F	OS9;OS9;OS9;OS9;OS9;OS9;OS9;OS9	NM_001261422;NM_001261420;NM_001261423;NM_001261421;NM_001017958;NM_001017957;NM_001017956;NM_006812	Body;Body;Body;Body;Body;Body;Body;Body			0.0170419	0.187754
MIR4487	cg06114465	2.92091e-05	0.0187619	-0.0173317	0.00396882	0.416907	0.0466676	II	TCTTGCAAATCAAGGAAAAGAAAATCAAGCAATCCAATATAAAAAAATAGATAACACACA[CG]CAGCGCAGGCATGTTAGGGCAGAGAAAACGAATTTGCTCAAATACCATCTAAGGGAGGCT	37	11	47422380	F	MIR4487	NR_039707	TSS200			0.0132398	0.167383
	cg03754403	2.92138e-05	0.0187619	-0.0212308	0.00486171	0.446338	0.0596986	II	GCTTCAGGAACACGCAGTGCTGGACAGCGCACCGCGCGCTTCGGAAAGCCTGAGCCGTCT[CG]GTAAATAACTTTACCTGGATCACAGAGGTTGTGAGGGGAATGGGGAACACCTGGGTGACA	37	6	40567579	F				chr6:40567266-40567580	Island	≥0,05	≥0,05
EPDR1	cg00364758	2.92407e-05	0.0187619	-0.0313053	0.0071691	0.917484	0.0248665	II	AAAGACATTGTTTTCCCTTTCTTTCCGAGTTCTTGGCAAGGTTCTTTCTGACAGTCACAT[CG]CTGGCCCTAAGTCAGATGTGGAAAAGAATGTTTAATGCATAAACACATTTTTAAGCTCTT	37	7	37964310	R	EPDR1	NM_017549	Body	chr7:37960316-37961046	S_Shelf	3.6427e-06	0.00331572
NXN;NXN	cg14430760	2.9248e-05	0.0187619	-0.0128816	0.00295002	0.709853	0.0281822	II	CTGTCAGTCTGCTGCCCAAGGAAGGGCCAGATGCCCTGAACCCTTCTCTCTCATTCAACA[CG]GATGAAAAGATAAAGAATCCAGAAACTAAAGGGCAGATTCTAGAATTTACCTCCTGCTTA	37	17	768142	F	NXN;NXN	NM_001205319;NM_022463	TSS1500;Body			0.00514128	0.10938
PARD3;PARD3;PARD3;PARD3;PARD3;PARD3;PARD3;PARD3;PARD3;PARD3;PARD3	cg05871907	2.92606e-05	0.0187619	-0.021038	0.00481802	0.308377	0.046953	II	ACTTGGCCTTAGCCGTTGGGGAGATAAGGCAGCCCTGCCCTGGAGTGAGTGGCTTCATCA[CG]CCTGAGAGACAGAGGCCAGAAAGCAAAAAGCTTTGACAGCCACACTGCGCAGCACTGATG	37	10	34917569	F	PARD3;PARD3;PARD3;PARD3;PARD3;PARD3;PARD3;PARD3;PARD3;PARD3;PARD3	NM_001184786;NM_001184791;NM_019619;NM_001184789;NM_001184790;NM_001184788;NM_001184787;NM_001184785;NM_001184794;NM_001184793;NM_001184792	Body;Body;Body;Body;Body;Body;Body;Body;Body;Body;Body			6.86452e-05	0.0141798
CACHD1	cg24306340	2.93183e-05	0.0187841	-0.0215842	0.0049437	0.514959	0.0607755	II	TCGAAGAAAAAGGGAGCAAAGTGAATAAGGTTCCCATTTCTCCAGATTGTTTATCATGTC[CG]TCCTCCTCGGGAGAGGAAGGAGGGCTGACAGAAAAACTGCCCGCAGCTAGTAAGGAATCC	37	1	64937451	R	CACHD1	NM_020925	Body	chr1:64935554-64936614	S_Shore	0.0184196	0.194602
SSBP3;SSBP3;SSBP3	cg24327307	2.93606e-05	0.0187965	-0.0184745	0.00423179	0.441479	0.0532361	II	GGGCCACATGCAGAACCGCATGTGCAGACGACTTCCTTGACTGAAACTCAACACAGGCTG[CG]TGGCCCAGGGCCCAAAACACCAGGGGGTGGGAGGTGTGTGCTGAGGGTGGAGCCATGTGC	37	1	54753071	R	SSBP3;SSBP3;SSBP3	NM_001009955;NM_018070;NM_145716	Body;Body;Body			0.0391545	0.273879
	cg04142101	2.93915e-05	0.0187976	0.0318215	0.00728953	0.498353	0.088927	II	TTTCTCTTCCCTGTGCATTCAGAAACCCATCTAATCCTGACTATTAAGCTCTTTGTACAG[CG]TGAGCTTTCCCCTATAATGCTAAACTCAAGCTGATTTTAGATGAGAATCCAACAGATCCT	37	3	170353246	R						0.00139517	0.0601381
	cg12522342	2.94084e-05	0.0187976	-0.0160132	0.00366835	0.387141	0.0409413	II	GATCGCGCACCCTGGAAGGGGCAGTGTGGTGGGGAGCGCGGGCGTGTGTATGCGCGTGTG[CG]TGTGTCTGTCTGTCCATCTGTCTGTCCCAAGGATGTATCGGGGGAGATGATGACGCCCCC	37	17	64831573	F				chr17:64831193-64831574	Island	0.00620713	0.118924
CHRNA2	cg17367545	2.94658e-05	0.0188057	-0.017891	0.00409899	0.979069	0.00375795	I	CGCCCAGCGGTTGTAGCCCCGGAAGAGGTGTTTGAAGAGCCGGTCCTCAGTCTCGGTATG[CG]AGCCTCCCTGCGGCAATGCCGTGGGACTGGGAGAGGAGAGTGGGTCTCCAGGAGCCCTGG	37	8	27327410	R	CHRNA2	NM_000742	Body			0.00401252	0.0973777
	cg21990391	2.95352e-05	0.0188057	-0.024438	0.00559977	0.64454	0.0636915	II	AAAAGCAACTTACTAAAAGTAATGCCATAATCCCCTCTCTGGAATGAACAACAGGTTTAC[CG]TCCTAGGTCAAGTAGGCATATGGCTGTCTCTGGCTGCCAATTTTTTTTCTAGGCTTCTTT	37	19	31154851	R						0.0366078	0.265749
FAM110A;FAM110A	cg20289911	2.95603e-05	0.0188057	-0.02217	0.00508033	0.51931	0.0652235	II	CTAATGTTAGTGCAAGGCCACCCTGAGCAAGGCTGACTCCTGGGCAGGCCAGGGCACCAG[CG]TCTGGGAGGCCTCCAGAAATAGCTCAGGGCCTGGTGTGGCTCTGGAGGTGGCCCAGCTGG	37	20	816362	R	FAM110A;FAM110A	NM_207121;NM_001042353	TSS1500;5'UTR	chr20:814120-814755	S_Shore	0.000224859	0.0251046
SH2D4B;SH2D4B	cg17565365	2.95885e-05	0.0188057	-0.0143736	0.00329395	0.76216	0.0275476	II	TAGACTGGAAAGATAAGAGACTACAGACTGAAAGTACCCCCAAGTGGCCAACACAATCAA[CG]CAAGAAAATCCACACCAAGGCACATCATATTAAAAAGTTCAGAACATTGGTGTTAAAGAG	37	10	82343645	R	SH2D4B;SH2D4B	NM_207372;NM_001145719	Body;Body			4.19268e-05	0.0113545
BBOX1-AS1;BBOX1-AS1;BBOX1-AS1	cg12222932	2.96323e-05	0.0188057	-0.0311734	0.0071445	0.247104	0.0617725	II	CAACGGAGCTAACACTAGCCTTGTTTGTGTCAAGGAACCCAAACATTATCATTCAAAGGC[CG]TATTCACAAACGAAGTGGGATGGCCATAAAACTGATGACCTTGCTGCTTCTGGAATCTCA	37	11	27223603	R	BBOX1-AS1;BBOX1-AS1;BBOX1-AS1	NR_125768;NR_125766;NR_125767	Body;Body;Body			0.00265368	0.08066
SPAG17	cg17430256	2.96359e-05	0.0188057	-0.0187732	0.00430259	0.639026	0.0464674	II	ATGAAACCAGTAGAGGGAGATAAAATTAGTTTAAATGCCCAACTGCTTAGTTTGAAAACC[CG]TGGAAGAGGATTGCACCAACAAAGAAGAAACCTGATACAGAAGGAAGAAGGAACACAGCA	37	1	118510295	F	SPAG17	NM_206996	Body			0.00183886	0.0682948
	cg03290846	2.96545e-05	0.0188057	-0.0301402	0.00690802	0.577342	0.0901748	II	TGAGAGCAAAGTGGACTGGATGCGTAATTCCTGGAGCTAAAAAGGGAAAAGTCCTTCAGA[CG]TCTGCCTACAGCCTGTGCTTGACCCAGGAGACAGAGTGACTCATGCATGCCATTTGCTGC	37	2	6327032	F						≥0,05	≥0,05
LINC01135;LINC01135;LINC01135	cg16053889	2.9686e-05	0.0188057	-0.0219357	0.00502789	0.312146	0.0498031	II	GAGGGCCAGCAGGAGCCTGGGCCAGCGGGTGGGGCTGGCGGCCAGTGTTTCCCTGTAGGG[CG]AGGGCACGCTCAAGGGACTGGCTTCCTTGTAAACAGTGTGCAGCCAGCTCTAAAAATACC	37	1	59362544	R	LINC01135;LINC01135;LINC01135	NR_034015;NR_034014;NR_108106	Body;Body;Body			≥0,05	≥0,05
	cg02883310	2.97154e-05	0.0188057	0.0127463	0.00292176	0.851414	0.0168214	II	TGTGAGCCACCGTGCTCAGTGAGACTGTGTAATTTATAATGAAAAGAGGTTTAATTGGCT[CG]TGATTCTGCAGGCTGCACAAGCATGGGCCAACATTGCTCAGCTTCTGGGGAGGCCTCAGG	37	1	16005104	F						2.25587e-05	0.00836166
RXRG;RXRG;RXRG	cg22052044	2.98159e-05	0.0188057	0.0191412	0.0043885	0.411549	0.0519314	II	CAGACAGCACTGAAGTGCAATGGATCTGCATAATGTGGCCACCTCTCCCACAAGATTACC[CG]GGAGCACTGATTATCCATCTTTTAATCCTTGGCTGCCAACAGGAAGATCTTGGGGTCACT	37	1	165395104	R	RXRG;RXRG;RXRG	NM_001256571;NM_006917;NM_001256570	TSS1500;Body;5'UTR			9.40406e-08	0.000488041
	cg24035164	2.98771e-05	0.0188057	-0.0203117	0.00465741	0.24116	0.0394011	II	CAGGGGTCAGATTACAAGGCTGGGAGACAGGGGCCTTCAGAGCCACGGTAATTGTCCCCA[CG]TTCCGGGCCCCTGCGATGCCCACAGACTTCTTAATGTCTCTCTTTGTAACACCCCAGGGC	37	10	93646991	R				chr10:93647052-93647393	N_Shore	≥0,05	≥0,05
ZNF7;ZNF7;ZNF7;ZNF7	cg13088514	2.98789e-05	0.0188057	0.0302764	0.00694232	0.699642	0.0716044	II	GTATTGTATGATGGTGCTGGTGACTTACCTGCAGCAGTGACTGAGCAGCTGGGGCAAGCT[CG]TGTGTGCACAGGCAGTGATGGTGTGTCACAGCTGCCACCTGGCGGATGACATCAATTCCT	37	8	146056777	R	ZNF7;ZNF7;ZNF7;ZNF7	NM_001282797;NM_003416;NM_001282795;NM_001282796	5'UTR;Body;Body;Body	chr8:146051833-146053292	S_Shelf	1.54124e-05	0.0068952
	cg16769369	2.98957e-05	0.0188057	0.0194561	0.00446139	0.63851	0.0471329	II	TGGTGATGGAGTCATCTCTTGCCACCTCCTCCCCGCCTCCTCAGAGCACTGCTGCATATG[CG]CTGAAATACAAGAGGCCTGCAGCTCAGTAAGGGCCTATCTTCTGGCCCTTACTCTTAAGC	37	7	35470300	F						5.38683e-06	0.00407547
LOC100505938	cg27536755	2.99156e-05	0.0188057	-0.02731	0.00626259	0.616771	0.0753068	II	CTATGGTAATCTGCAGGGCTGTCTCTCATTTATTACCCACAGAATCTAGAAGCCCTGTGG[CG]CATTGCAAAGATAAGGTAATGAGCACACATTATGCAATAACAGACGGTAAACTCTCTAGT	37	7	8330720	R	LOC100505938	NR_125740	Body			0.00143945	0.0610238
ARID3A	cg20248140	2.99321e-05	0.0188057	0.0208786	0.00478794	0.696696	0.0499049	II	TGGTGGTGGTGGTGGTGGTGGTGGTGGTGGCCCGGGCCGCAGGGCCATGAAACTACAGGC[CG]TGATGGAGACGCTGTTGCAGCGGCAGCAGCGGGCGCGCCAGGAGCTGGAGGCCCGGCAGC	37	19	929543	R	ARID3A	NM_005224	Body	chr19:929514-929839	Island	0.00331599	0.0891961
RFX2;RFX2	cg20402477	2.99553e-05	0.0188057	-0.0269585	0.00618248	0.262395	0.0573362	II	CAGAGACAGACTCATGATAGACAGGGCGACAGGCATAACCTTCACAGGGGCGAAGCGAGA[CG]CACACCCGTCTCCAGCAGGGAGCCACAGTCCACAGGTGGCTACTCCTCCCTCCCACTGCC	37	19	6087247	F	RFX2;RFX2	NM_134433;NM_000635	5'UTR;5'UTR			0.00413116	0.0987974
UBXN10	cg03919425	2.99575e-05	0.0188057	-0.0278053	0.00637669	0.198183	0.045748	II	TTTTTGGACACACTTAAATCCTATCCCAAGAGACTGAACGACTGTGGTGACAAATGCCCA[CG]GGTAAAACTGAGCAAGCCTCATTCAGACTGTCCTGCTCAGAGGCGCCCTCTGGCTGCCGT	37	1	20521805	F	UBXN10	NM_152376	3'UTR			≥0,05	≥0,05
SH3RF1	cg04096369	2.99612e-05	0.0188057	-0.0354678	0.00813403	0.353459	0.0866102	II	CAAAACAGAACAAAAAAAACTGGAAAAAAAAAGTCAACAAGAAGCAAATGTGTTAGGACA[CG]ACTGCTTGTTGGAAGCCTTTGCTAAAATACTAGAAATGTAGGAAAGAGACTTTTTATTTC	37	4	170104980	F	SH3RF1	NM_020870	Body			0.032589	0.25212
	cg13790051	2.99676e-05	0.0188057	-0.0259378	0.00594853	0.471527	0.0782222	II	AATAAATAAAGTGACTAGTTAATACTTAGAGTACTGGAATTTGCTGGACTGTTAGCCAAA[CG]AATGTGTACATATGTTCAAATCTTGAATCTCTGGTCTGAGGAAAGAGCAGAAAGAAGATA	37	4	120604977	F						0.00775443	0.131393
SR140	cg02351425	3.00031e-05	0.0188057	0.0328926	0.00754408	0.788293	0.05745	II	TATGAGGAGTTTCTTGCTGCTTTTGAAGGAAGTGATGGTAATAAAGTGAAAACATTTGTG[CG]AGGGGGTGTTGTTAATGCAGCTAAAGGTAAGTTTATAAAGTATAACTGCTAATAAAGCAT	37	3	142735186	F	SR140	NM_001080415	Body			≥0,05	≥0,05
PDZRN3	cg13468772	3.00035e-05	0.0188057	0.0329739	0.00756271	0.503557	0.0935596	II	TGGTGGTCTAGCTTCTTGTTTAGTAGCTGTGGGGAAAGAGACCGTGCAAGTGTTTGGTGC[CG]GCACCCTTGCCACTGGCCATGTGCTTGTCCCAAGGCATTAAGACAAAACTGTACCAAGCC	37	3	73578439	F	PDZRN3	NM_015009	Body			1.19689e-05	0.00612006
	cg20820759	3.00229e-05	0.0188057	0.0148949	0.00341634	0.857307	0.0205017	II	GTCTCTACAAAAAAATAAAAATAAAAAAAGAAATCATCTTAAGAGCCAGTCATTAAATAC[CG]GCCTATGAAGGTGACCCTGGTGTAGAAAGTTGGGCCAGAGGACTACCCAGATAACTGTTA	37	2	121501069	F				chr2:121499228-121499578	S_Shore	5.89655e-05	0.0132591
LOC100130872;LOC100130872-SPON2	cg21987921	3.0027e-05	0.0188057	0.035354	0.00810899	0.809704	0.0540623	II	TTTTCTTACTTATTTTTCCACGTTAACTTCACAATCAATCTACCTGATTCCAGGGTTCTC[CG]GTGTTTTAATTGGCCCCGCTGTGGCAGCCGGCCAGCACGAGGGACGGCACCTCGTGACGC	37	4	1198478	R	LOC100130872;LOC100130872-SPON2	NR_024569;NR_033182	Body;Body			0.00440952	0.10175
MAD2L2;MAD2L2	cg06631863	3.00388e-05	0.0188057	-0.0189046	0.00433617	0.61305	0.0521175	II	CAGAAGCCAAGAGGACTTTGTCTGTGACCTCCAGGGACGTAAGAGCTTGTTAGTCCCATC[CG]TCTGTTTGGACACAGATCTAGCCAGACTTGTTTATCGTTTACAGCTCATTATAGAAGACC	37	1	11742435	R	MAD2L2;MAD2L2	NM_006341;NM_001127325	TSS1500;5'UTR	chr1:11740828-11741717	S_Shore	0.0228262	0.214793
UBE2O	cg18868982	3.00623e-05	0.0188057	-0.0179637	0.00412053	0.741231	0.0402142	II	CCTGGCAAGGCACTAAGGGATGAGATGCACCAAGCCAGCTGTGAGTCACCACGAAGCAAA[CG]GGAAGGTCAGGATCCAGATCCAGGTTTGTCTGAATCCAAAGCTCTGACCTGCCAAATACA	37	17	74431222	F	UBE2O	NM_022066	Body			0.00452922	0.102989
MAML3	cg03322353	3.00744e-05	0.0188057	-0.0198519	0.00455377	0.572106	0.0565144	II	GAACAGGATAAGCCAAAGAAAAGGTTATCATAGGGAAGATGTAGAAATAGCTTGGTAATA[CG]AGCTTGCCAAAAAAATTGATACAGAGCCAGTAATTTACCTTCAACAGGGTAAGAAATGGG	37	4	141069770	F	MAML3	NM_018717	Body	chr4:141071523-141071820	N_Shore	5.81e-05	0.013181
PABPC4L	cg18270926	3.00759e-05	0.0188057	-0.021535	0.00493985	0.224019	0.0406735	II	AGGAGGCGGTGACTGGGGTGGAGAAAGGCAGCCGAGGGGAGTGGCCCCAATAAACCCACC[CG]CCCGCAGGGCTTTGCATGGGTCTGAGTGAAGGAGCCTTTCCAAATGTGGATCAGGGCCTG	37	4	135123103	F	PABPC4L	NM_001114734	TSS1500			0.0118643	0.158914
LNX1	cg24446930	3.00782e-05	0.0188057	-0.0281744	0.00646287	0.654142	0.0717088	II	GCTTCAAAGAAGCAAAGAATGTAACCTAGGGCCAGGTCTCACAAAAGATCACAAAACGAC[CG]GATCCTGTAAGAGCTTTGTTTCATGAGTACATAAGCGAGCCCAGTCAAGTAATAAAGAGT	37	4	54448578	R	LNX1	NM_001126328	5'UTR			0.0348732	0.259926
PSTPIP2	cg04672527	3.01032e-05	0.0188057	-0.0177442	0.0040705	0.744657	0.0380392	II	TTGGCCTAAAGCTGCCTCCATAAATAGCAAGCCACAACCTAACTTAGTGTGTAAACAAAC[CG]TAACCTAACTAAGAGTATATTCTTGTAACAAGTAGCTGGGTCTCTGCCAATCATAACAGG	37	18	43647549	R	PSTPIP2	NM_024430	Body			0.000255729	0.0266436
SGOL1;SGOL1;SGOL1;SGOL1;SGOL1;SGOL1	cg04951797	3.01252e-05	0.0188057	-0.0200509	0.00459988	0.716666	0.0453862	II	TAGCAGGGGGTGTGGTAGACAGAAGGGATGAAAGCAAAGACAGACCACAGCGCGAGATGA[CG]GTCTCAATCTGTACAGTACTCGTGTAAGCGCTCTGGATTTAAAGAACCTAGCATATTTGA	37	3	20226964	F	SGOL1;SGOL1;SGOL1;SGOL1;SGOL1;SGOL1	NM_001012410;NM_138484;NM_001012409;NM_001012413;NM_001012412;NM_001012411	5'UTR;5'UTR;5'UTR;5'UTR;5'UTR;5'UTR	chr3:20227289-20227956	N_Shore	0.00492128	0.107059
MCF2L;MCF2L	cg16564828	3.01422e-05	0.0188057	0.0276739	0.00634887	0.781853	0.0542765	II	AAGGGCTCCGTTCACAACACCCTGCACAGTGAACAGAGCTGAGTAAATGGGGCTGCTTAG[CG]AAAATCATCGGACTCGAAGCTCCCTGATGGCTCCAACATCTTCCGTGACTCTGGGCAACT	37	13	113660298	F	MCF2L;MCF2L	NM_001112732;NM_024979	Body;Body	chr13:113663201-113663539	N_Shelf	0.00617868	0.118708
	cg07270566	3.01751e-05	0.0188057	-0.0247514	0.00567877	0.382241	0.066514	II	TAAAGGGCTACTCCAGTATTTCTGACATTAACAAATTTCTCTGCATTGCATTCACTCAAG[CG]TGACTGAAGATGATCAAAGCCAGCCCTTCCACAGCTCTGTCAATTGGGAATCTCTGAAGT	37	2	64957712	R						0.00104842	0.0526339
	cg14083620	3.0218e-05	0.0188057	0.0227554	0.00522127	0.887794	0.0226015	II	TGGGTCAGATGGAAACACAAACACCTTATGAGGAATAAGAAGGCTGGGAAAGAGTGGCGG[CG]GGGGGTTGTCATTTTATTACAATGGTGGTCAGGGAAGACATCACTGAAAAATGACTTTTA	37	4	14997293	F						8.19543e-06	0.00507516
	cg14630394	3.02423e-05	0.0188057	0.019842	0.00455298	0.231205	0.0402018	II	AGCTCGCAGGCTTGTTCTGTGATTCTGATTCCTGTTTCCACGGAAACAGACATCGGCAAA[CG]TCAAAGTCCCAGCTTTCAAATACAGGTCTCTTCCAAAACTTACTCTCACATGATTCATAG	37	1	54881929	R						3.75784e-07	0.00104898
GAREM;GAREM	cg07410176	3.02921e-05	0.0188057	-0.0216883	0.00497713	0.494384	0.0633865	II	CAGTTCTAACATGTTGGAGGCCCTGTGTAATGTATACCTCACCAAAAATCAACACAGACA[CG]TCTGAATCATCTACCCTCTTGCTCCAGATATCAGAAAAGTTCACATGGTACACATAGTTT	37	18	29963177	R	GAREM;GAREM	NM_001242409;NM_022751	Body;Body			≥0,05	≥0,05
GLT1D1	cg24770677	3.03349e-05	0.0188057	0.0180651	0.00414601	0.880316	0.0200606	II	ACTTCCGATATATCCTGTCAGTCAAAGCAAATTACCCGAACAAGTCAGATTCATCGGGGG[CG]GGGTGGGGAATAGACCACACCCACTCAACGGGGACAGTGGCAGTGTCATATCGCAAAGAG	37	12	129465372	R	GLT1D1	NM_144669	Body			1.12205e-05	0.00595525
RNF139	cg25064854	3.03362e-05	0.0188057	0.0342461	0.00785963	0.623099	0.0831953	II	CAATGAAACTCCAGAGGAAGCTGTAAGAGAAGCTGCTGCTGAATCTGACAGGGAATTGAA[CG]AAGATGACAGTACAGATTGTGATGATGATGTTCAAAGAGAAAGAAATGGAGTGATTCAGC	37	8	125499780	F	RNF139	NM_007218	Body			0.0189514	0.197217
SH3RF2;SH3RF2	cg26399778	3.03407e-05	0.0188057	-0.0234702	0.00538655	0.220432	0.0425194	II	GCAGCAGCGGCGCTTGGAGGAAAGGAAGCCGGTTGGAGGGCGCAGCGCACCCCTGCTGCG[CG]GAGGAGGGGGCTGAGCTGAACTCAGCAGAAGTTACATGCACAAGGTTAGTGGCCCCCACA	37	5	145316212	F	SH3RF2;SH3RF2	NM_152550;NM_152550	1stExon;5'UTR	chr5:145316145-145316354	Island	0.00121982	0.0565761
	cg10284771	3.03644e-05	0.0188057	-0.017028	0.00390822	0.466421	0.0470648	II	CCACGGTAGGGCAGGGAGGCAGGGACACTGTTGCCTGAGGTGTCCTGCAAATAAATGACT[CG]GCTGGGGCTAACCAGAGTTGAAGGCTGAGAACAGACAGCTGCCAAGAGTGTGACAGGGAA	37	6	45645204	F						≥0,05	≥0,05
SLX4IP	cg02396633	3.03917e-05	0.0188057	-0.0247812	0.005688	0.774931	0.0463552	II	GAGCCGCACAGACACTGACTCTGCCATTAATGTCTTTCAGTGTGGGAATTTTGCTGTCCT[CG]TGGATCTTCATATCTTGCCACAAGGTTCAAACAAAGATACAAGCTGGTTTTCTGAACAGA	37	20	10536899	R	SLX4IP	NM_001009608	Body			0.00691474	0.124781
ADAD1;ADAD1;ADAD1	cg19337602	3.03927e-05	0.0188057	0.0251915	0.0057822	0.951893	0.012343	II	AGGTCCCCAGCTTTGCCCAGATGCTGAAAAAGAACCTGCCAGTTCAACCAGCGACAAAGA[CG]ATAACTACACCCACAGGATGGTCCTCAGAAAGTTACGGCCTGTCCAAGATGGCATCCAAG	37	4	123301319	F	ADAD1;ADAD1;ADAD1	NM_001159285;NM_139243;NM_001159295	Body;Body;Body	chr4:123300407-123300805	S_Shore	8.74427e-05	0.0160254
PITPNM2;PITPNM2	cg23321273	3.04129e-05	0.0188057	0.0295894	0.0067919	0.654247	0.0738346	II	GTCTCTGAGGGTGCAAATGGTACCATTGGTCTCCTCACCCTACAAGTATTTACAAAGTGC[CG]TAGACAAGACCGCATCTGAAATCAGAGCTGGGCGGGAGGCAGGACCTGTGGTTTCTAAGT	37	12	123542076	R	PITPNM2;PITPNM2	NM_020845;NM_001300801	5'UTR;5'UTR			0.00618836	0.118779
UNC5A	cg21258496	3.04565e-05	0.0188057	0.0172195	0.00395288	0.300226	0.0430787	II	GTTGTGAAATGCTTAGGACAATGGCAGGAGCAAAGTCCACGCCTGATCCAAGCTAGCTCT[CG]TAGTAATTCTTTTTGCTTCTATTGCTGTTCACCCTGGAGCAAGTCACTTATCTGCTTGAA	37	5	176259414	R	UNC5A	NM_133369	Body			0.000209917	0.0244039
	cg02919861	3.04908e-05	0.0188057	-0.0295773	0.00679017	0.338884	0.0717989	II	GTTAGTTATCCTTTTTTTGTTGTTTTCTCACAGGCTGGTCTTGACTATTACTTCCTTCTT[CG]TGCCTTATCTGTGGGTGAAATAATCCTCTGGAAAAATGAAGGGTAGCTTGACCTCTCATT	37	8	70090456	F						≥0,05	≥0,05
	cg24847366	3.05022e-05	0.0188057	-0.0267801	0.00614813	0.79728	0.0496021	I	GATGGGGAAACCGAGGCCCAGAAAGAAAACAGCCCGCCTGAAGGTGACAGAGCGCCTCGC[CG]TATCACCAGCAACCCCTCAAGATAACCTTATCACGTTTCACGGAGGGAGAGAGGGCGGCA	37	12	125034283	F						0.000872087	0.048084
	cg26544427	3.05169e-05	0.0188057	-0.0177604	0.00407752	0.419792	0.047264	II	CACAGGGGATTTTCAAAAGACTTTACACTGTGATCTATTTGTCCTGTTACATAAAACTCG[CG]TTAATAGGCTGATGGTGAGGGCCAAACAGAATATCTGTGGAATCAATAACCTTATTTTTT	37	9	122914448	F						0.000154862	0.0213206
ZNF827;ZNF827	cg13640737	3.05238e-05	0.0188057	-0.0257171	0.00590435	0.78301	0.0491109	II	TTCCATTGAAGTTAAAAAAGAAGCAACTCATTTGAGTGACTCATTCCTAGATACTTAGGG[CG]GAGAAACTAGATTCTGCAGCTGGATGAGTCATTTTGACTGGAAAGCCCCGATAGGAAAGA	37	4	146729642	F	ZNF827;ZNF827	NM_001306215;NM_178835	Body;Body			0.000301225	0.0287772
BTRC;BTRC;BTRC	cg06763538	3.0532e-05	0.0188057	0.0333229	0.00765068	0.70422	0.0731134	II	CCTTTTGAACCTTTTACTACCCATGAGCTCAGGAACCATACATGCAAAATTTTATTCTTG[CG]TCATGACTTCAGCTTATGAGGGAAATGAGCTATGAATTTAAATGACTCTTCTACTCTATA	37	10	103249386	R	BTRC;BTRC;BTRC	NM_033637;NM_003939;NM_001256856	Body;Body;Body			0.000432322	0.0342696
PICK1;PICK1;PICK1	cg12497203	3.05789e-05	0.0188057	0.024805	0.00569555	0.922477	0.0189847	II	TGGCAGGCGGCATCCCGGCCTCTCCTGAAGCGAGCATGCAGCCCCTTTGCCATTTCCTAG[CG]AAGTGGCTGCTAGCTAGTCTCAGGAAACCAATACTGTGAAAGAACTGATGTGCAGGCAGT	37	22	38461787	F	PICK1;PICK1;PICK1	NM_001039584;NM_001039583;NM_012407	Body;Body;Body			0.00258458	0.0797094
MAPK9;MAPK9;MAPK9;MAPK9;MAPK9	cg11904388	3.05844e-05	0.0188057	-0.0245798	0.00564391	0.135575	0.0302863	II	ATAATGAAATAGCATGACTAAGGGAAGAAAGAGGGTGGTCGAGGAGGGCCTCACCCAAAA[CG]AGACATCTGACCAGAGGAAGGAGCAGAAAGAGCTACTTGTGCCAAGATCACGGAGACAAC	37	5	179718044	F	MAPK9;MAPK9;MAPK9;MAPK9;MAPK9	NM_002752;NM_139070;NM_001135044;NM_139069;NM_139068	5'UTR;5'UTR;5'UTR;5'UTR;5'UTR	chr5:179718528-179719767	N_Shore	0.000765353	0.0451143
	cg11255159	3.05951e-05	0.0188057	-0.0192682	0.00442437	0.339861	0.0456384	II	GAAATGAGAGCAAAGTCAGGCATTCCCACCTCAGGAACACTCAGGGCTGGGGCTGGACTT[CG]AATGTCTGAGTCTTATCAAAGGCAGGGAAGCCCCAAGCAGAAGGGCAGGAGGGGCCACAG	37	19	18401021	R				chr19:18402556-18403403	N_Shore	0.0300893	0.243289
MKL1;MKL1;MKL1	cg18013400	3.06373e-05	0.0188175	-0.0248062	0.00569648	0.391459	0.0697811	II	TCCACATATTAATCGAGTCTGCCAGGTTTGAACATGCCAAGTTTAAAATACTCTCCAGAT[CG]TTATGCAAAGGTATGAGCTCAATCTTTTAGTCTCAGGAAAAGGAATTTAGGAGAGAATGA	37	22	40993968	R	MKL1;MKL1;MKL1	NM_001282662;NM_020831;NM_001282661	5'UTR;5'UTR;5'UTR			0.00415929	0.0991134
CNTN4-AS1	cg17963648	3.06847e-05	0.0188289	0.0360653	0.00828275	0.738732	0.0710466	II	CAAGTCAGGCTGCCCATTCTGCAAAGAGGCCCCGTTTCCCCTTGTGCTAAATGGGCCATG[CG]GATTAAATGTTCCAGCTCTGCAACTCACCTGCAAACTACAATACTCAACAGAGATCACAG	37	3	3103016	R	CNTN4-AS1	NR_046554	TSS200			0.0057326	0.114792
CHST8;CHST8;CHST8	cg05438330	3.0702e-05	0.0188289	0.0194505	0.00446714	0.349403	0.0503843	II	AGCTTTCCTGCGAGTGGGCACTCTCTCCAGTATCTACCTGGAGATGCGGGTGTGGGTGCC[CG]TGGGTGTAAATGGAGGAGGATTTCTGACTTGGCAGCCTGCTTCCCACAGTGATGGGGTGT	37	19	34196526	R	CHST8;CHST8;CHST8	NM_001127896;NM_022467;NM_001127895	Body;Body;Body			3.87178e-05	0.0109477
C14orf145	cg26354947	3.07363e-05	0.0188358	0.0308391	0.0070832	0.527226	0.0842736	II	GTTATCAGAATATCTAATCATTAAAAGTTTATTTGATTCAGCTGAGCTAATCAGCCACAT[CG]ATTCATCCATCACATCTCAGAGATGAATTAGAAACTTATAGGTCTAAATAATAATAATTC	37	14	81032132	R	C14orf145	NM_152446	Body			0.00945808	0.143868
	cg13396318	3.0782e-05	0.0188497	-0.0280055	0.00643294	0.262297	0.0588332	II	CCAGCCTCCAGCGGTCTCACATAGCAGGCAGGCAGTGCAGCCTGGAGCCCAGCCAGGGGA[CG]CAGGAATCCTTTCTGCTTTTTAAGGACAGACTTTGCTTTACCACAGCAGTCGCTCTTGGG	37	20	19866974	R						≥0,05	≥0,05
P3H4;FKBP10;FKBP10	cg09221413	3.08936e-05	0.0189016	-0.0194981	0.00447974	0.514079	0.0547691	I	GAAGAGGGGGAGCCAGTTCTGGGAGGCGGGGGGAAGGAGGTTGGTGGCGACTCCCTCGCT[CG]CCCTCACTGCCGGCGGTCCCAACTCCAGGCACCATGTTCCCCGCGGGCCCCCCCAGCCAC	37	17	39969252	F	P3H4;FKBP10;FKBP10	NM_006455;NM_021939;NM_021939	TSS1500;5'UTR;1stExon	chr17:39967407-39968604	S_Shore	0.0106501	0.151397
	cg08819391	3.09284e-05	0.0189016	0.0246859	0.00567201	0.621984	0.0636328	II	AGGCACCCACTGATTCTACCTCCTAGGATTGGCTGCCCTCGGGAGTCCAGAGATGAGGAT[CG]CCTCCCTGGGCTGTGCCCCCTCCGTATCTGATGGGAGTACTACAGAGTGTCGGACTCCCG	37	11	112348421	R						4.01102e-05	0.0111648
	cg20416222	3.0954e-05	0.0189016	-0.026337	0.00605167	0.263849	0.0590394	II	TTCACTTGCCACAATAGGGAAGCTGGCAGGGCTCTGGCCAGGATCCAGCACCTCCCTCCT[CG]CCAGGGAAGCTGCCGAGCAAATCGCTCTGGGCTAGATAGACTTCCAAGCCAGGTGCTTTC	37	12	3714598	R						≥0,05	≥0,05
SEMA5A	cg03702236	3.09755e-05	0.0189016	-0.0281124	0.0064599	0.331679	0.0679122	II	CGTCTGGTCCTCCGGAACTCGAACTTTGTGATTTTGTTCTTTCTGTGTGACATCCTCATC[CG]TTCTGAGGGAGAAACTCCTTAAAGAAGACGAGAGAGTCAGTCGTTGCGGGTTCTTGGAGG	37	5	9546755	R	SEMA5A	NM_003966	TSS1500	chr5:9544692-9546715	S_Shore	≥0,05	≥0,05
	cg13252119	3.09976e-05	0.0189016	-0.0246633	0.00566757	0.403895	0.0643605	II	TGGGGGAGTAGTGGTGAGAGAGGTCAGTTGGGGATAACAACCAGAGCTACAGCACTCATG[CG]TTGGCTCTAATACTGAAGTCCAGGGTCATTTCCAGCTTGCTGAGTGACCTTCAGTCCTCT	37	X	118175300	F						0.0174727	0.190018
SLC1A5;SLC1A5;SLC1A5	cg11341711	3.10056e-05	0.0189016	-0.023864	0.00548398	0.146761	0.0330786	II	CCTTCCCCAGGAGACTAGACTCACACTCCCGAGGGCTGGAGCCTCCCCTCAATATCCTGT[CG]AGTTTTCCTAAGACTCTAGAGGGAAGTCTCTGCTCCAGGGGCCCCAAAGCCCCGTCCTGT	37	19	47290532	F	SLC1A5;SLC1A5;SLC1A5	NM_005628;NM_001145144;NM_001145144	Body;5'UTR;1stExon	chr19:47290585-47291983	N_Shore	0.0320632	0.250279
	cg10354655	3.11121e-05	0.0189402	0.0254712	0.00585451	0.512528	0.0727316	II	ATACCATGATTCATTAGACCTAATGAACAATGCTGAGCATATTGTCTCTCAAATATAACC[CG]CTGGCATTGATATATATGTACTTTAACTCATTCGTCCCAACTTTATTAGGTACATATGTC	37	12	23146960	R						0.00162389	0.0645577
EMILIN2	cg24276681	3.11718e-05	0.0189402	0.015598	0.00358559	0.0511388	0.00856275	I	CACGCCAGGAGCTTCCTCCGTTGGAAGTCCCTTCCGCTGGCGACGTGGGCGCTGTGGCCG[CG]GCCCTCGTGGAGCCTGAGCCCTCCTCACGGCCTCCGCGCAGCCCTGGGGCCCCCCGGCAG	37	18	2906283	F	EMILIN2	NM_032048	Body	chr18:2905950-2907348	Island	1.80448e-06	0.00233592
VGLL3	cg17411055	3.1195e-05	0.0189402	-0.0221641	0.00509518	0.878679	0.0248654	II	CTCATTTTATAAATGAGCAAACTCTAGCTCTGAGATTCAGCAAACATATCTCTCCTTATA[CG]TAGGCATCCTCTTTTATGACTCACAGCAATCTCTCATTTTTACAGTCTATCTTTTCTCAG	37	3	87041442	R	VGLL3	NM_016206	TSS1500	chr3:87039610-87040516	S_Shore	0.000182421	0.0228378
CSGALNACT1;CSGALNACT1;CSGALNACT1	cg11303988	3.12574e-05	0.0189402	-0.0342838	0.00788225	0.386969	0.0850781	II	AAGGGCTCAGGAAGTTGAGAAAAGGGATAGAGAACAACTCAGAATTCAGCTGCCCTGGCA[CG]GTCCACTCACAGGACTCCCTTGGGGAATAAAAAGAAATATCTGAGAGACTTCAGTATGTT	37	8	19266685	F	CSGALNACT1;CSGALNACT1;CSGALNACT1	NM_018371;NM_001130518;NR_024040	Body;Body;Body			0.0428296	0.285285
LOC102723833;LOC102723833;USH2A	cg24603203	3.12788e-05	0.0189402	0.0199456	0.00458591	0.333227	0.0493859	II	CCACTCTCTGAGCAGTTAAAACACTACAGACACCTATAGAAAACACACAGGCCACAAGAT[CG]AGTTGCAAGGAAAGGGACAATGGGAGTGACGCTGATTTTATTAGTTCGGAAATGTGGTAC	37	1	216244716	R	LOC102723833;LOC102723833;USH2A	NR_125992;NR_125993;NM_206933	TSS1500;TSS1500;Body			3.28327e-05	0.0100441
	cg24850334	3.13084e-05	0.0189402	-0.0204125	0.00469352	0.45482	0.0572039	II	TGCAGAGTGACTGAATGCCAAAGCATGTCTTGAGTTTATGCAACTTGGTGACATTTCCAC[CG]CTAAAACTGTTACTACAAACTTTATCTTGGAGAACTCATGATAGGTGGTGAAGTTGCTCC	37	1	218879437	R						0.0351942	0.261014
MIR548W	cg06592908	3.13396e-05	0.0189402	-0.0286985	0.00659915	0.846671	0.0435296	II	AGCAAGTCTGCCACATTGAAAGGTTTGGGGAATTTTAGGTGGAAGAGGGGTGGGATGGGA[CG]GAGAGGCTTTATCTAGTCTGAACCATTCATAGTTTGGGAAAGTGCCCAAGTGAAAACAAT	37	17	60994549	F	MIR548W	NR_036146	Body			7.58763e-05	0.0149007
C5orf66	cg12549340	3.14029e-05	0.0189402	0.0224355	0.0051596	0.951055	0.0110974	II	TGTGAGCTCCTGAGGGATGGGACCACGTGTAGTCATCCTTGGTGCTAAACAGGCCCAGAA[CG]GATCTGTTTGGAGCCGAGAGGCCCACCTTTGCAAGGGAATTGGTGCCTTCCAAGAAGGTA	37	5	134456203	R	C5orf66	NM_001277348	5'UTR			2.49397e-05	0.00879183
	cg00916310	3.14353e-05	0.0189402	-0.028489	0.00655217	0.423987	0.0821543	II	GGGGCTGTTGCTTGTGAGAACTGGAGAGGTGTGTGTCATTATCTGAATCGGCCAGGCCCA[CG]CCAGGGTGAACTGGGCTTACAGGAAATGCAGTCACAGGTGAGACAACCTTTGGCACCAGC	37	10	3852447	F						0.00564061	0.113932
SMYD3;SMYD3	cg01706592	3.1466e-05	0.0189402	-0.0201955	0.00464502	0.628668	0.0552741	II	TTCTCACAGTAGCAAAGCAAACGCTTACAGCTGGAAGACCATCACATATGGTGGAGCCAA[CG]CTGTACTTGGAACTGGATTTGATTTTCAATCCTGGTTTCTCAATTAACTAGCTCTCTGAC	37	1	246168678	R	SMYD3;SMYD3	NM_022743;NM_001167740	Body;Body			0.0307642	0.245753
	cg01550958	3.14751e-05	0.0189402	-0.0275386	0.00633406	0.55193	0.0786259	II	TTTGTTGAGAGCAAATTATATATTACTTTTAGCATTTCATTCACCTCTTATCTACCAAAA[CG]TGGTGCTGAGTAAGAACTGGACATTTTGTTCAGGATGTCTGATACACTAGAATGCCAAGT	37	11	108980777	F						0.00275347	0.0821441
TRIP4	cg01551154	3.148e-05	0.0189402	-0.0263255	0.00605509	0.416118	0.0691241	II	AGATCCAAAGGAGGTTTCTAAATAATTTTCAGAATTGCTCTAACCAGTTACCTTTTCACC[CG]AAGTAGATCTGGAAAGCATCCAGCAAAACAGCTTTTGCATGTTCATACCTTTCAGAATGA	37	15	64736664	R	TRIP4	NM_016213	Body			0.016655	0.185873
LOC157627	cg00528902	3.14998e-05	0.0189402	-0.0203837	0.00468862	0.3956	0.0523527	II	CAAATTATTATTTTTTTAAGGGCAAACCAAAAAACTCAGCTCAGAACAAAAACACAGTCA[CG]GAGGAAGGTGTTGACCCACATACAATGAGTCCTGAGCCCAGAGAAAAATCTGCACACACA	37	8	9760528	F	LOC157627	NR_024281	Body	chr8:9760750-9761643	N_Shore	0.000925216	0.049536
CTTNBP2	cg18071712	3.15108e-05	0.0189402	0.0292654	0.00673169	0.677237	0.0690344	II	CTGGTATTCTATGGTACATAAGAAGCTTGAGGCTGTCCACATTACCAGTGTCCACAGCTG[CG]TGAACTGGTGTCCAGCCATCCTGAAAATAAAATGACCAGGGGGAAAGGGTTGATAACAAC	37	7	117417798	R	CTTNBP2	NM_033427	Body			0.00810515	0.134004
[truncated: 17,068 more rows]
