# Supplementary material for: Genes with epigenetic alterations in human pancreatic islets impact mitochondrial function, insulin secretion, and type 2 diabetes
Source: Nat Commun. 2023 Dec 12;14:8040. doi: 10.1038/s41467-023-43719-9 (PMC10716521; doi:10.1038/s41467-023-43719-9)
Supplement: Supplementary file 4 — Supplementary Data 1-17 [file 41467_2023_43719_MOESM4_ESM.zip › Supplementary Data/Supplementary Data 4.xlsx]

## Sheet: EPIC T2D and HbA1c
Supplementary Data 4. Sites with both differential DNA methylation between human pancreatic islets from T2D cases (n=25) and non-diabetic controls (n=75, q<0.05) and an association between HbA1c and DNA methylation in human pancreatic islets from 114 donors not previously diagnosed with T2D (The Islet HbA1c cohort, q<0.05).
p-values are based on a linear regression analysis adjusted for age, BMI, sex, days in culture, and islet purity. Correction for multiple testing was performed using FDR analysis to produce q-values.
Chromosomal positions are based on hg19.
		Islet T2D case-control cohort										Islet HbA1c cohort
UCSC_REFGENE_NAME	ILMNID	p-value	q-value	Coefficient	Standard error	Mean controls	s.d. controls	Mean cases	s.d. cases	Diff. of means (cases-controls)	Fold change (Diff. of means/Mean controls)	p-value	q-value	Coefficient	Standard error	Mean	s.d.	INFINIUM_DESIGN_TYPE	FORWARD_SEQUENCE	GENOME_BUILD	CHR	MAPINFO	STRAND	UCSC_REFGENE_NAME	UCSC_REFGENE_ACCESSION	UCSC_REFGENE_GROUP	UCSC_CPG_ISLANDS_NAME	RELATION_TO_UCSC_CPG_ISLAND
	cg00001269	0.0010406	0.0340663	0.250728	0.0740491	0.643757	0.0484659	0.679529	0.0542369	0.0357719	0.0555674	0.000101772	0.0241572	0.0179903	0.00445572	0.646392	0.0489588	II	AGCCCAGGGCAGCCTTCAGGTGCAGAATGATCTGGCCCCAAATGTCAGTCAAGCCAAGGT[CG]AGGGACCCTGGTCCGGGGGCACAGACACCAAATAGGACAAGCCAATGAACTCAAACCGTG	37	20	48959004	R				chr20:48960164-48960373	N_Shore
ZHX3	cg00010900	0.00138077	0.0405906	0.409496	0.124168	0.629047	0.080195	0.681137	0.0903637	0.0520899	0.0828077	0.000198777	0.0287956	0.0307752	0.00798591	0.641487	0.0843207	II	CCTTCATTATAAAGTGTGGCTTTCACCTGAACTGGAGAAAGCAATCTTTGTCCTAGATCA[CG]CAGTATTTCATTGTAACTCTATCCCTCAAGCACTACTAGACTGGGGAGACAAGTCAACAG	37	20	39929140	R	ZHX3	NM_015035	TSS1500
ZNF664	cg00018739	0.00173457	0.0466515	0.354376	0.109858	0.856876	0.03639	0.883655	0.0339444	0.0267791	0.031252	5.87621e-05	0.0213437	0.0299994	0.00716914	0.860216	0.0391986	II	TTTTTTGCTGGTGGTGGTTCTCTGATGAGATGAAATTTCGGTGATAGGAGCACAGATCTA[CG]CTAATTATCGAGATTCGGCATTTATGATGAAGTTCTCTTTTGGTTAAGAAATTGATATGT	37	12	124459490	F	ZNF664	NM_152437	5'UTR	chr12:124456573-124458728	S_Shore
FEV	cg00021256	0.000537272	0.0227191	-0.382368	0.106624	0.595622	0.0703302	0.535668	0.086453	-0.0599536	-0.100657	0.000655333	0.0413832	-0.0239441	0.00682021	0.585053	0.0781831	II	GATAAAACAGTCGCCAACCTCGTTTTTGTGGTTTCTGTCTCTTGGTGAGATCTAGGGTAA[CG]ACTGAGATGGGGACTGTGGGGAGACGCTGCTTGAAGAGCCAGCCGTCAAAAGGGTAATTT	37	2	219848373	R	FEV	NM_017521	Body	chr2:219848919-219850541	N_Shore
	cg00024516	0.000340232	0.0170176	0.36726	0.0987158	0.360279	0.0692224	0.410782	0.076294	0.0505031	0.140178	0.000899211	0.0462137	0.0215163	0.00629868	0.369844	0.0724585	II	ACATTGTATTCCTGCCAAAAATGTTTAATCTGAACCTAATGGTGAGGAAACAATTGGGCA[CG]TTCAAATTGAGAAGTATTTTGCAAAACAGCTGGCTTAGGCTCTTCAAAAATGTCAATGCA	37	4	123506194	F
VIPR1	cg00026302	0.000660744	0.0258367	-0.208394	0.0591306	0.753637	0.0298766	0.725992	0.0426932	-0.0276456	-0.0366829	5.5565e-05	0.0211759	-0.0156522	0.00372734	0.748105	0.0339	II	GAGTTGGAGTTGGAACTTGCAGTATTAAAACTCTTTCTGTTTCACTTAACATGAAGCCAA[CG]TATACTGGCCTAAGCAAAGAAGAGATTTATATAACAGAAACAGAAAAGTTCACAGGGCTT	37	3	42530598	R	VIPR1	NM_001251882	TSS200
LOC101929567	cg00030290	1.59995e-05	0.00224221	-0.491704	0.107998	0.643342	0.0648591	0.564106	0.0900654	-0.0792363	-0.123164	0.000172708	0.0277014	-0.02627	0.00674841	0.638163	0.0719986	II	CTCCAGGGGTGGCCATGACTCTCTGGAGCACCTCCAACCCCATGTCACAGGCAGCTTGGC[CG]AGAGAACTCCAGCTGGGAAACTCCCGTCCAGTCCACGCAGGGAATCTGGCTCTGCATCTG	37	2	8717173	F	LOC101929567	NR_110257	Body
SEMA6D	cg00034409	0.00161534	0.0446699	0.357802	0.110147	0.531616	0.083378	0.574604	0.084125	0.0429883	0.0808634	0.000779017	0.0439794	0.0254844	0.00736715	0.541224	0.0874502	II	TCTAGCCATTTAGAGCCCTCAGTGATCCATAATTCAACTGGAAATTAATAAAACACAGCC[CG]TTCTTGGAAATGAAGTTTGAATTAAAATCCTCTTGTTTTGGAATATGTGACTTTTTTTTT	37	15	48008810	R	SEMA6D	NM_001198999	5'UTR	chr15:48009418-48011044	N_Shore
PIK3CB	cg00037940	0.000197343	0.0120697	0.405132	0.10451	0.742947	0.0569379	0.786799	0.0541804	0.0438517	0.059024	5.69905e-05	0.0212102	0.0280054	0.00667971	0.751551	0.0581724	II	TGCCTTCCTGCTGCTAGACCTATGTTCACATGAGGAATAAACTCCTCATATCAAAACAAA[CG]CACTATCCCAACAAATGCACCCTTTAATAGTGCCATTTAAGTCTTACCTATTCCTTAAGG	37	3	138479285	R	PIK3CB	NM_006219	TSS1500
RHOBTB2	cg00041515	4.77002e-07	0.000182677	-0.482389	0.0890825	0.406254	0.0670957	0.323273	0.0595165	-0.0829811	-0.204259	5.15859e-06	0.0118774	-0.0274767	0.0057233	0.391627	0.0706861	II	TACTGGTGGGGTTGAAGCCATAACTTGTTCCCTGGCTGTAGGCCAGGCTCTCAAGATGTG[CG]TCAGAAAGGCCAGTGAGTGAAATTCCAAAGCAGTGTGAGTCACCAGGGGCTGAGAAGAAC	37	8	22844615	R	RHOBTB2	NM_001160036	TSS1500
KIAA0513	cg00044372	1.5319e-08	1.53357e-05	-0.600679	0.0968721	0.883828	0.0253697	0.829453	0.0569437	-0.0543753	-0.0615224	0.00101579	0.0481028	-0.019153	0.00566821	0.878888	0.0285488	II	ATCCTTTTCTCTGCCAGGTGTGTTTGGAGACATTTTCCTGGCCTTTACATCACAGCCAGG[CG]TGACTCACAAGCAGATGACTCAGTGGCAAAAGTGACCAATGAGCTAGGGGAAAATGAGAA	37	16	85070825	F	KIAA0513	NM_014732	5'UTR
FOXP1;FOXP1;FOXP1;FOXP1;FOXP1;FOXP1;FOXP1	cg00045025	2.66305e-08	2.28881e-05	-0.470644	0.0774438	0.306744	0.0474457	0.245907	0.0380589	-0.0608379	-0.198334	0.000329576	0.0329325	-0.0183397	0.0049421	0.300983	0.0466492	II	GAGCCAGCTCTGGCCCCGACGCTGAGAAGGCTTCCATATCTTTATTCCCTAGGTGAGAGC[CG]TGGCTGCTCTTGAAAGCAGTTTCCCCATGAGATCAGCCAAAATGAGGGTGCTTCGGTAGC	37	3	71295335	F	FOXP1;FOXP1;FOXP1;FOXP1;FOXP1;FOXP1;FOXP1	NM_001244814;NM_001244812;NM_001244816;NM_001244808;NM_032682;NM_001244810;NM_001012505	TSS1500;5'UTR;5'UTR;5'UTR;5'UTR;5'UTR;5'UTR
IGF2BP3	cg00055361	2.34998e-05	0.00292499	0.420625	0.0944516	0.43967	0.0647356	0.499304	0.0817871	0.0596339	0.135633	0.00036684	0.0340764	0.0234285	0.0063661	0.4483	0.0721852	II	CCGTAGCAGACAACACCAAGGCAAACACAGTCAGTGAGAAATTATGCAGGCTCCATCATG[CG]CTACAAAGCTGTCTCTGGTAGCCAAGGGAAGCATATAAGCAAAGGTCCTGTTTTCAAACA	37	7	23434291	R	IGF2BP3	NM_006547	Body
	cg00059652	0.000118606	0.00863096	-0.419252	0.104317	0.746894	0.0626522	0.69196	0.0784671	-0.0549342	-0.0735502	9.21218e-05	0.0238747	-0.0255881	0.00629553	0.741042	0.0658935	II	TAAATAAACCTATTTCTGTATTCTTACAGGCGTGCCTATGAATCCATGAGGCTACAGTCA[CG]ATGGCATACTTGGCAAGCTCAGGGCACTGTTATCTTTTGAATTAATTTTGTGACCTGTTA	37	17	67605498	F
LINC00426	cg00067095	0.00110542	0.0353412	-0.245491	0.0729045	0.81183	0.0341052	0.794184	0.0308852	-0.0176462	-0.0217363	0.000684336	0.0419866	-0.0176743	0.00505285	0.80629	0.0365333	II	TCAGTGGAAAAGAAGAAAGAAGCAAAATCATGAAAGCCCACTCCATTACTTCCAAGGCTA[CG]CAGTAAAGGGAACTAACTGCTGAGTCACCGTGGGCCTCATTCCTATCAGGCTTCCATTAA	37	13	30938410	F	LINC00426	NR_024464	Body
	cg00067642	4.30858e-11	2.36217e-07	-0.540831	0.0724185	0.589873	0.0508371	0.502919	0.05138	-0.0869535	-0.147411	0.000486876	0.0373427	-0.0195959	0.00544602	0.573541	0.0624109	II	TTTCAAAGCACCAAATATTTGACTTCTGTGGAAATGGTGCCAAGGTAAATTAGGTGGAAC[CG]GAAACAGGAACTTGCATATATGTCTGTATATTAGTAGCAATTTGAAATGTTTGAGTTTCT	37	1	222773786	F
	cg00069760	1.90083e-09	3.466e-06	-0.398567	0.0598516	0.680077	0.038019	0.618815	0.0381616	-0.0612622	-0.0900813	1.29551e-05	0.0152119	-0.0174112	0.00380699	0.67411	0.0408698	II	TCCTACTCCCTTGCCTGCCTTTGAGCCTCTGCCAAATGCAAGTGACGGTGCTCACTCCCT[CG]CTATAGCAAGCTCTGTATAAATAGCCTCTGTTCTCATTCAGGTGGTCATCACTTACTTCC	37	3	197035565	R
TOX	cg00073784	0.000443003	0.0201371	0.453542	0.12449	0.631732	0.0813368	0.686626	0.0849923	0.0548941	0.0868946	0.000196307	0.0287156	0.0326033	0.00845264	0.638706	0.0852085	II	TTCTTAAAATGGTACATTGAATATACAGGCCCAACCTTCTGTGGGCACAAACAACTTTTA[CG]CTTAACACATCTATATTTAAAGGATTTCTCAGGGGCTTTAAAGTGTAATTGGACAAGCAG	37	8	59763860	R	TOX	NM_014729	Body
SLCO3A1;SLCO3A1	cg00082132	3.55988e-07	0.000149034	-0.355642	0.0648534	0.380849	0.044764	0.327829	0.0481227	-0.0530206	-0.139217	0.000340774	0.0332864	-0.0154847	0.00418353	0.374611	0.0471305	II	GGAATTTGGGGATTTTCTAATCTAAGTGTTCTCCCAAGGAAGTGCAAGTCAGGAGAGGGC[CG]AATGTGCACGAGACTCTGCAGGAAGGCTGAAAAACTTTCAAAACAGTACAGGCAATTAAT	37	15	92491779	F	SLCO3A1;SLCO3A1	NM_013272;NM_001145044	Body;Body
	cg00084153	0.000174886	0.0111623	-0.487888	0.12476	0.785584	0.0622777	0.724202	0.076073	-0.0613823	-0.0781359	4.27187e-05	0.0200964	-0.0328264	0.00769067	0.777377	0.0650266	II	CCATGCCTTTGAAGGATGCTGGCGTTTCATAACAGTCAGACTTCTCGCTTTGTGAAATCC[CG]TCCTAATCTCCAGGTCAATAAAGTGACTCATCTTTGGGCTTAACGATCCTTTTGTTTAGG	37	2	240366815	R
TRIOBP;TRIOBP;TRIOBP	cg00086800	0.000771068	0.0283971	-0.308539	0.08872	0.396533	0.0625897	0.355467	0.0605404	-0.041066	-0.103563	0.000802493	0.0443117	-0.0177059	0.00513172	0.391373	0.0608169	II	TTACAGGCCCCACCCAGAGCTGGCCATTAGTCATCCTCTATCACAGGGTTCTGGAATGTC[CG]AACTGGAAGGGCCCTGGGAATTCAGCCAGCCCAACCCCTTGGTGCACAGACAGGAGACGG	37	22	38148837	F	TRIOBP;TRIOBP;TRIOBP	NM_138632;NM_007032;NM_001039141	Body;Body;Body
	cg00092475	0.000185492	0.0115775	-0.303984	0.0780644	0.323981	0.0491375	0.281954	0.0487487	-0.0420272	-0.129721	0.000746473	0.0432663	-0.0174164	0.00501629	0.318648	0.0499868	II	GTTACTCCTTGGTGACTGTAGTTGTGTAAACTGTAATAACCCTGACCTTGGGCTGATGGA[CG]CTGATTTAGGAACCTGCAGTCCTGGCATTTGAATCAGGCCAGGCTGCTGGAGGGCGGGGT	37	19	31155284	F
EFTUD1P1	cg00097395	0.000122122	0.00881971	-0.373517	0.0931254	0.204367	0.0424645	0.165746	0.0360478	-0.0386217	-0.188982	1.46875e-05	0.0159549	-0.0263345	0.00579805	0.198487	0.0420591	II	CTTTCCCCAACCTTTGAAATTTAGGTTAAAGTTGTTTGGAAAGGGTTAAGATGAAAAAGG[CG]TTGAAAGAGGAATTGGGAGGCCTGGCTCAGAGCCAAGCCTTTGTCAGCTGTGTAACTGAC	37	15	84768010	F	EFTUD1P1	NR_036652	Body
ZMAT4;ZMAT4	cg00102896	0.000504397	0.0218137	-0.27234	0.0755475	0.489067	0.0587741	0.446611	0.0464814	-0.0424557	-0.0868096	0.000540931	0.0385886	-0.0176312	0.00494233	0.483156	0.0586395	II	CCAGAGCCCCCAGGTGGCCCTGGCACCCATCACAGAGCCAGCCAACTGTGACTTTCACCC[CG]TGGAGACTGTCTCAGGCTGCCCAGAGTTTATGCAACAAAGGAAACCACAGCAGGGAGCAA	37	8	40746170	F	ZMAT4;ZMAT4	NM_024645;NM_001135731	5'UTR;5'UTR
LOC100507065;LOC100507065;LOC100507065;LOC100507065	cg00106273	1.43954e-05	0.00208205	-0.211379	0.0461523	0.700744	0.0287309	0.669509	0.0262352	-0.0312354	-0.0445746	3.61441e-05	0.0193781	-0.012665	0.00293724	0.694894	0.0308632	II	TAGATAATTTTATGAGCATGACTAACATTTAAAGCTATGTGAGCTAAAACAAAAAAGATA[CG]AGGAAATGAAGTCTCATGTTCCAGGATGTAAATTGATCACATGTGGAAGGAGGGGCAAAA	37	12	66003275	F	LOC100507065;LOC100507065;LOC100507065;LOC100507065	NR_120434;NR_120431;NR_120432;NR_120433	Body;Body;Body;Body
LPP	cg00119073	0.000661259	0.0258531	-0.294356	0.0835275	0.328206	0.0540663	0.287179	0.0534999	-0.0410261	-0.125001	0.000780691	0.0439899	-0.0178915	0.00517311	0.321681	0.0534965	II	AGAAAAATCCAACTCAAAACTTCCAATGACAGGCTTGTCTGTATTCAAACCAGTTCATCT[CG]TTCGCAGACTTTTTTGAAGCTATAAGCACAGAGCAAGCTTTCTGGGCGGGGCTCAGAAGT	37	3	187870713	R	LPP	NM_001167672	TSS1500	chr3:187871478-187872354	N_Shore
ATRX;ATRX	cg00120172	0.00120956	0.0374255	0.42342	0.126798	0.771197	0.0789002	0.804099	0.0672197	0.0329024	0.0426641	0.000303294	0.0322194	0.0307946	0.00824568	0.776866	0.076107	II	AGATCTGCTTCCTTCTCATTACAGAGGAAGCTTGGCTGGATGATCTGTAAATGCCTTTCC[CG]CTTTTATGATCTATAATTTGATTTTACATTGGTAATCTCTGCTAATCACAAACAAGTCCT	37	X	77042539	R	ATRX;ATRX	NM_138270;NM_000489	TSS1500;TSS1500	chrX:77041003-77041725	S_Shore
OSBPL3;OSBPL3;OSBPL3;OSBPL3;OSBPL3;OSBPL3	cg00126463	1.21322e-07	6.74022e-05	-0.632164	0.110262	0.225273	0.052054	0.159656	0.0475943	-0.0656172	-0.291279	3.58569e-05	0.0193575	-0.0293018	0.00679235	0.217053	0.0524099	II	AGAGGCTGAAGAGAAAATGGCTCCTCCCTCTATTTCCTCATCTCAGTCACACTCAGGGAA[CG]TTGAGAGGTGTATATGCTGTCATTCTAATTCAGCACTGGTGAAACCACAGTAATGCTGCC	37	7	24860680	F	OSBPL3;OSBPL3;OSBPL3;OSBPL3;OSBPL3;OSBPL3	NR_104112;NR_104111;NM_145322;NM_145321;NM_145320;NM_015550	Body;Body;Body;Body;Body;Body
FAM107B	cg00134210	0.00157006	0.0439511	-0.273825	0.0840619	0.298978	0.0503853	0.265678	0.0530515	-0.0333	-0.111379	1.2439e-05	0.0151964	-0.0232305	0.00506813	0.292746	0.0508596	II	CTATTGGAGCTTCGTTTGACTTTTGCAGACAGAAACACATCACGACTCCTGAAGGAATGC[CG]ATCATCAGAGCAGACTGCATGCATGACTCATTCACTCACAGGCTACTACTGCACCGCAAC	37	10	14644132	R	FAM107B	NM_031453	Body	chr10:14645752-14646705	N_Shore
SDK1	cg00136968	7.0345e-06	0.00125659	0.50564	0.106188	0.737818	0.0547752	0.794807	0.0496104	0.0569886	0.0772393	5.7363e-05	0.0212654	0.0293452	0.00700215	0.741206	0.0574388	II	GGCTGGCAGAGTCCCTCTTGCACACCTGCTGGAAAGCTGGGTGGGAAGATATTCTAAGCT[CG]CTGTGAATTTCATTACGCCTCTCTCCAGCCAAAGCCACTCAAGGGTGTGGTGGTGTAATG	37	7	4050043	R	SDK1	NM_152744	Body
JAG1	cg00151922	0.000150659	0.0101207	-0.367946	0.0930932	0.316155	0.0573116	0.262265	0.0594615	-0.0538901	-0.170455	0.000171159	0.0276251	-0.0217806	0.00559156	0.312313	0.0586394	II	TTGATAACTGTCTTATCTCACCCACAGCAGAGGGCACTTTATAATGCCAGCTCCTGTAAT[CG]TGGATTTTAAGAGCCACCCCAAGCTTCATACACAGACACAGCCAGATAGTCTCCCCTCTG	37	20	10652103	R	JAG1	NM_000214	Body	chr20:10652573-10655611	N_Shore
	cg00153900	0.00135745	0.0401594	0.369128	0.111746	0.358053	0.0814643	0.40958	0.0983282	0.0515277	0.143911	0.000451069	0.0363693	0.0262411	0.00724801	0.365845	0.0863752	II	ATGACAGCTGCACATCTGGGCCTTCTTCCTCCTCATCCCCATCATAATTAGTGGTTAATT[CG]TTCATTCATACAACAAACATTTACTCAGTACTGACTTTTAAGTGAAGTTTAGCCTAAACC	37	20	32910388	R
TENM2	cg00156147	0.00127391	0.0386698	-0.297422	0.0894999	0.690204	0.0557545	0.640479	0.0653927	-0.049725	-0.0720439	0.00015877	0.0270612	-0.0221012	0.00564377	0.680069	0.0600305	II	TGGAATACCTCTCTGCCTATTGCAAATCTATTCATCCCACAGGGTGTGACCTGTGGTTCA[CG]TCTTTGGTGAAGCTTCCTGCCCTCTGAATTTTTATAGCCCTTAATGGGTTGTTATTGTTG	37	5	166721949	R	TENM2	NM_001122679	Body
CCM2;CCM2;CCM2;CCM2;CCM2	cg00156230	1.81694e-05	0.002446	-0.432595	0.0957048	0.880835	0.0313335	0.836867	0.0420596	-0.0439677	-0.0499159	0.000353798	0.033716	-0.0235009	0.00636777	0.875807	0.0370499	II	TGTCATGTCCAAACTTGTCCTGGGGCTCAAAGCTTGTCAGGGATTAAGGAGAATGAAGCC[CG]AAAGTGCCTTAGGGACATCCTGTCTTCACTGCTGTCATAGAGCCAGGGCCTGGGCAGCAC	37	7	45073692	F	CCM2;CCM2;CCM2;CCM2;CCM2	NM_031443;NM_001029835;NM_001167935;NM_001167934;NR_030770	Body;Body;Body;Body;Body
B3GALT4	cg00163549	4.07012e-05	0.00423708	0.228879	0.0531183	0.348675	0.0366564	0.378768	0.0414246	0.0300929	0.0863062	0.000580975	0.0396219	0.0118798	0.00334986	0.352183	0.0375215	II	AGCTGGCTGGTGCCACCCACTACCCGCTAGACCGGTGCTGCTATGGGAAATTCCTGCTGA[CG]TCCCACAGGCTGGACCCCTGGAAGATGCAGGAAGCCTGGAAGCTGGTGGGTGGCTCTGAC	37	6	33246185	F	B3GALT4	NM_003782	1stExon	chr6:33244677-33245554	S_Shore
	cg00166446	3.5653e-05	0.0038835	-0.398973	0.0918458	0.78704	0.0488482	0.74572	0.0532556	-0.0413196	-0.0525001	1.53879e-06	0.00938077	-0.0305841	0.00600802	0.778742	0.0553286	II	TTATCTACGGTTTATTATGAAATCAGGAAGTGAATCATGTTTTGTTTGTTATTCCTCTTC[CG]AGTACTATTTGCTGCAGAACCAAGTCATTGCTTAGGATTGATTTCGCTGGTCTTGTAGAG	37	8	24608462	F
NPTXR	cg00168981	0.000882735	0.0307425	0.276394	0.0804291	0.530046	0.0563163	0.575872	0.0682012	0.0458255	0.0864556	9.38726e-05	0.0239256	0.0202579	0.00499035	0.536289	0.0604319	II	CCCAAGTCCTCCACAAGAGCTACCTTCTTCAAAACAATAACAGAAACACATCAAGCTTGG[CG]TCACTGAAATTGAAGTTCTGAATTCTGCCGTCACCCCAGCAACAGTGCCAGTATGATGAG	37	22	39216109	R	NPTXR	NM_014293	3'UTR
	cg00180093	0.000178152	0.0112823	0.480222	0.122964	0.622696	0.0823006	0.688516	0.077859	0.0658194	0.105701	0.000304487	0.0322405	0.0302638	0.00810598	0.63103	0.0853636	II	GACGCTCCCACCCCCAACTAATTAAATAGGTGGCCTCCTGCTGTTAAAAGGGAATGAGGG[CG]GAAAAACAGAGGATGCCTGATTTAACTAGGACCTGGGTAAGTAGCTTACCAGCCAGACCC	37	10	70011219	F
FGF1;FGF1;FGF1;FGF1;FGF1;FGF1;FGF1;FGF1;FGF1;FGF1;FGF1	cg00186464	2.79372e-05	0.0032922	-0.350236	0.0794523	0.474569	0.055331	0.414493	0.0633914	-0.0600763	-0.126591	3.93248e-05	0.0197174	-0.0213276	0.00497153	0.465604	0.0599447	II	CTTTGGCAAGGAAGAAGATCTTCCAGCAGCATCCTGAGTGGGAGGGTGCATTGTGGGCAG[CG]TCTTGAAATGGGTGAGTAATCCCCCAGGCAGCTCTTAGCTTTAAACCCTGGCTTGTAATG	37	5	142024615	F	FGF1;FGF1;FGF1;FGF1;FGF1;FGF1;FGF1;FGF1;FGF1;FGF1;FGF1	NM_001257210;NM_001257211;NM_001257209;NM_001257208;NM_001257207;NM_000800;NM_033136;NM_001257206;NM_001257205;NM_001144935;NM_001144934	TSS1500;5'UTR;5'UTR;5'UTR;5'UTR;5'UTR;5'UTR;5'UTR;5'UTR;5'UTR;5'UTR
USP2-AS1	cg00190228	0.000630326	0.0251112	0.311575	0.0880541	0.3891	0.0635937	0.43584	0.0778914	0.0467403	0.120124	0.000218319	0.0295192	0.0213765	0.00558501	0.394633	0.0666764	II	GTGTGACGGGGCGGTGGGGGCAGCGGCTGGCACCTGGCTGCTGAGCAATGAAATCACGGG[CG]TGCGCAGCCCAGAGCTGGCAGCGGCACAAAGGAAATTGGAGCAGTCAAATATTTCCCTCC	37	11	119362985	R	USP2-AS1	NR_034160	Body
	cg00191369	0.00130116	0.0391546	0.210505	0.0634713	0.68709	0.0396967	0.710507	0.0428624	0.023417	0.0340814	0.000368967	0.0341692	0.0142365	0.00387015	0.68896	0.0380922	II	TGACTATTGCCACGTAGCAAATTACCACACTTAGTGGCTTAAAACATTACTCATTTATTA[CG]TGACAGTTTCTGCCAGTCAGGAACCCCAGCAAGGCTTAGCTGTGAGCTCTGCTTTGTGGT	37	16	23299747	F
	cg00198926	0.00159756	0.0444158	-0.414594	0.127492	0.772134	0.0718778	0.731537	0.0902783	-0.0405971	-0.0525778	0.00019591	0.0286962	-0.0305385	0.00791618	0.763872	0.0764102	II	CTCTATAGCTGTTTGAGTAACTTCTCTTATCCATAAAGCTGTCTGCATAATTCCCCCTTG[CG]TATGTAGTTCTGGGTATGTCTCTAGGCAGGCACAATGTGCACTTCTTTTGTTTGTATAAA	37	12	91252122	R
A2BP1;A2BP1;A2BP1;A2BP1;A2BP1;A2BP1	cg00205756	0.000432608	0.0198357	-0.284039	0.0778148	0.813994	0.0325468	0.787237	0.0391634	-0.0267574	-0.0328718	0.000147732	0.0264352	-0.0195858	0.00497621	0.808532	0.0354885	II	TAATCCCAAAAGAACAAAGTCTCCCCACCTTTCTCGGATGCAGGGCCAGAGTGACACAGC[CG]AAAAATTGCAGTTTGTCTGTACTTCTGTTTGAACTTTCCACGTTGTCCTGTTTACAAGTT	37	16	7762118	R	A2BP1;A2BP1;A2BP1;A2BP1;A2BP1;A2BP1	NM_001142334;NM_145893;NM_018723;NM_145891;NM_001142333;NM_145892	3'UTR;3'UTR;3'UTR;3'UTR;3'UTR;3'UTR
ZNF395	cg00206487	0.00068409	0.0263671	0.411713	0.117169	0.457555	0.0868697	0.522923	0.0918747	0.065368	0.142864	0.000144133	0.0263571	0.0304401	0.00772066	0.467369	0.0925429	II	TCATTCCCATTTTACAGATGAGCAAACTGAATCTCAGGGTGAGTAATTTTCCCAAGGCCA[CG]AAGCTAGAAAATGACAGAACTCAGAATGTGAGCCCAAATGTGTCTGATTTCAAAAGCTAT	37	8	28228641	F	ZNF395	NM_018660	5'UTR
	cg00210003	0.000281861	0.0151248	0.308719	0.0817845	0.541641	0.0585918	0.583477	0.0537941	0.0418363	0.0772399	0.000414475	0.035394	0.0210349	0.00577091	0.551098	0.064976	II	CATCCCACCATATTCATTAAGACTTAGCCAATGACCTCAGGGGTGCCAACCAACTTGAAA[CG]TCACTGGAAGCTCAGAACTCTCATTTGGGTTCTTAGGGTCAACTCATAAAACACAAAACC	37	3	27698966	R
KIF5C;MIR1978	cg00213281	1.7755e-06	0.000473982	-0.419593	0.0822533	0.706199	0.0463615	0.652248	0.0631215	-0.0539507	-0.076396	0.000915767	0.0464747	-0.0180169	0.0052828	0.703199	0.0508287	II	CTCTGAGCTCTGAGCTCTGCCACTTCTTATCTGTGAGAACTTGGGCAAATTCCTAAACCA[CG]CTGAGTTCCAGTTTTCTCACCCGTAAAATAGAGATAACAACACTCTCCACTGTCTAGGGC	37	2	149639822	R	KIF5C;MIR1978	NM_004522;NR_031742	Body;TSS1500
LOC340357	cg00214120	9.34428e-05	0.00739439	0.426627	0.104446	0.515764	0.0736141	0.580431	0.0775964	0.0646673	0.125382	0.000280988	0.0316105	0.0251148	0.00668599	0.52807	0.0778238	II	TACCAAGCGTTATAAACAGCATGTGATCCATGGGTCTGCTATCAAAACAAATACATTTCA[CG]AGATGTGAAGCGTCATTTAACTTGAGCAATGACTTGAGATTATTACTTAGGGTTTAGATG	37	8	12646896	F	LOC340357	NR_015383	Body
	cg00216512	5.31846e-08	3.79109e-05	-0.530358	0.089567	0.76202	0.0489046	0.69825	0.0582709	-0.0637694	-0.0836847	7.67754e-05	0.0229097	-0.0242102	0.00588569	0.754094	0.0524833	II	GTTCTAAGGGCTAAATGTGCCAAAGATGTCCTAATAGACCAACACTGAACTCCTGATTAC[CG]TGTGCCACATACTATGCCAAGCATCACATCACAACACCTCATTATTGTCCCAGTGTCATG	37	3	64337491	R
CGNL1;CGNL1	cg00227856	0.000288233	0.015342	-0.270674	0.0718283	0.826632	0.0287296	0.794099	0.0304248	-0.0325337	-0.039357	0.000688493	0.0420943	-0.0156738	0.00448324	0.821149	0.0297772	II	TCAGAGTGAGGAAGGGACGCATTATTGTGACCCGGGCCCTATTGTGCAAGTGAAAGCAGA[CG]TCCACAGACATGATGGTGAGAAGACAGTAATTTCCCAGCAGATGAGCTGACCTAGGGGAT	37	15	57801330	F	CGNL1;CGNL1	NM_001252335;NM_032866	Body;Body
	cg00231717	0.000523397	0.0223372	0.27675	0.0770052	0.596706	0.049244	0.635367	0.0549828	0.0386618	0.0647922	0.000565954	0.039283	0.0169301	0.00476357	0.603168	0.0517523	II	GGAGGGTTTCAGCCATATGCAGTTTCCTTTCTCTATTGCAAGGCAAAATATTTTAGCTGC[CG]TGTTTTTATCCAATTGAAACCTGCATCTCTAAGTTCCAGTCAATGCAAAACAGGATAAGC	37	5	77165476	R
	cg00250171	0.000477474	0.0210834	-0.35983	0.0993699	0.519481	0.0731104	0.469191	0.0826596	-0.0502908	-0.0968096	0.000387977	0.0347236	-0.0214527	0.00585487	0.514192	0.0720005	II	TCTGGCTGGATACTTTGCTTAACTGTGATATTTGTCTATCACTGATGGCATGCCATCTCT[CG]CAGGAGACTGGGGCCAAAACACAGCTATTGATCCAGTCAGCGGTGATGGATACTGGCATT	37	5	2848768	R
KIAA1522	cg00251405	8.7618e-05	0.00708373	-0.398848	0.0972253	0.113532	0.0296971	0.0902836	0.0249661	-0.0232484	-0.204774	7.84833e-06	0.0134227	-0.0284537	0.00605652	0.106678	0.0295718	II	AACACTAAGTAAAAGGGTGCTACTATTTTGAACACTGTAACTACAGAAATACAGTCAGTT[CG]ATACATTTGTACACACAGGCACGTGACAGTCACGGGGAGGTGGCTGGTGGGCTCTAGCGG	37	1	33219246	R	KIAA1522	NM_020888	Body	chr1:33219427-33220028	N_Shore
ITPK1;ITPK1;ITPK1	cg00253526	0.000811008	0.0292702	0.238159	0.0687857	0.893273	0.019851	0.909469	0.022973	0.0161959	0.018131	0.000194783	0.028675	0.0172684	0.00447442	0.895593	0.0208175	II	AGAATAATGGAGGGAACCTGCATAAAGCTGGGAGCCTGCGCTGCGTCCTCAGGGTAAAGA[CG]AGCAAGAAATAAACCCACTCTATAGAAAGGGAGAGCAAAGGAACCCGCTAATCTCTACCC	37	14	93421782	F	ITPK1;ITPK1;ITPK1	NM_001142594;NM_001142593;NM_014216	Body;Body;Body
	cg00256709	0.000489462	0.0214001	-0.399729	0.110612	0.630222	0.0756306	0.57167	0.0980176	-0.0585527	-0.092908	0.000753984	0.0434241	-0.0234476	0.00675924	0.620795	0.0822016	II	TCCACGCACACCACTTCCTCCTTATCTGTGAAATTTTATCTTCTCTGTTATTGTCCAAGA[CG]CTGTTGTGCAAACCCCTCACATCTGAAAGTCCTGGGAAGAGAACTGTGGTATGAGTTTTC	37	1	168721676	R
	cg00265826	2.24139e-05	0.00282255	-0.278357	0.0623329	0.602065	0.0455664	0.546801	0.0535543	-0.0552638	-0.0917904	2.90952e-05	0.0187619	-0.016984	0.0038883	0.595489	0.048015	II	CAAAAAACAACCAATTCCTTCCTCAAGATCAGGCTTCAGCTTTATGTTTTCTTCACTAAA[CG]TTTCTGCTGTCTTTGAAAATATGCCCAACTTCTCATTCTATTTCCAATATTTTCCTAATT	37	6	82323837	R
	cg00274928	5.71734e-05	0.00534863	-0.50316	0.119288	0.755988	0.0632104	0.69388	0.0728778	-0.0621073	-0.0821538	0.000101055	0.0241503	-0.0300141	0.00743017	0.755327	0.0655798	II	AAGAGGCAAAGCTAGGTCTTCTGTGCCAGGGAACTTGTGCAATAGGAAAACCTCATGGCT[CG]GTGCCTCCAAATTGACTCATGTGCATGCCTCTGAGAACCAGCACTTCCCCTGCTGCACCA	37	2	224330709	R
BAIAP2L1	cg00277769	2.54935e-05	0.00309628	0.477202	0.10767	0.289982	0.0663296	0.360285	0.0919862	0.0703031	0.242439	7.64501e-05	0.0228675	0.0276807	0.00672755	0.296131	0.0716984	I	TTGCTTAAGCAGGCGACATTAGAGTTAGGCCTCTCCACTGAAGCTTCCCGACCGTCAGCA[CG]TGGCAGACAGGATGCGCCCATCATTCCGCAAGGGAGAACCGGAGAGGCCCGGGAGAGTCC	37	7	97922759	R	BAIAP2L1	NM_018842	3'UTR
TMX2-CTNND1;CTNND1;CTNND1;CTNND1;CTNND1;CTNND1;CTNND1;CTNND1;CTNND1;CTNND1;CTNND1;CTNND1;CTNND1;CTNND1;CTNND1;CTNND1;CTNND1;CTNND1;CTNND1;CTNND1;CTNND1;CTNND1;CTNND1	cg00282192	1.61954e-07	8.39457e-05	-0.608535	0.107386	0.378456	0.0720795	0.291694	0.0751536	-0.0867615	-0.229251	9.06928e-07	0.00787642	-0.0353078	0.00677133	0.367459	0.075501	II	AAACTTTTAGATCCACACACAGTCTTTCTGCTGATTCTTAAAGGCCTGAGCTTTGTCCTA[CG]TAGTGTTGGCTTGGGGCAGAGAGGAGGGTTGTTTTCCCTGAACATGATAAGGAGCTGAGC	37	11	57546041	R	TMX2-CTNND1;CTNND1;CTNND1;CTNND1;CTNND1;CTNND1;CTNND1;CTNND1;CTNND1;CTNND1;CTNND1;CTNND1;CTNND1;CTNND1;CTNND1;CTNND1;CTNND1;CTNND1;CTNND1;CTNND1;CTNND1;CTNND1;CTNND1	NR_037646;NM_001085462;NM_001085459;NM_001085458;NM_001206885;NM_001085460;NM_001085461;NM_001331;NM_001206889;NM_001206886;NM_001206884;NM_001206888;NM_001206883;NM_001206891;NM_001206887;NM_001085464;NM_001085467;NM_001085463;NM_001085469;NM_001085466;NM_001085465;NM_001206890;NM_001085468	Body;5'UTR;5'UTR;5'UTR;5'UTR;5'UTR;5'UTR;5'UTR;5'UTR;5'UTR;5'UTR;5'UTR;5'UTR;5'UTR;5'UTR;5'UTR;5'UTR;5'UTR;5'UTR;5'UTR;5'UTR;5'UTR;5'UTR
	cg00293940	0.00093128	0.0318333	-0.308327	0.0901513	0.454039	0.063718	0.402971	0.0700173	-0.0510677	-0.112474	8.60523e-05	0.0234874	-0.0225368	0.0055199	0.449274	0.0654104	II	ACCCATGCTTCCCTCAGAGTAAGGTGATAAACTGAGCATGGCAACATTCCAAGACAAGCT[CG]GTACAATTTGCCTTTGCAGTGTGTCTTGGCTTTGCTCCTCTTCGTGGTTAATTTTCAATA	37	12	60044871	R
SLC2A9;SLC2A9	cg00297147	2.18319e-05	0.00277359	0.386527	0.086423	0.419353	0.0614044	0.477723	0.0727047	0.0583698	0.13919	0.000105717	0.0243271	0.0230335	0.00571939	0.427778	0.0672008	II	TTAAGCACACTCAGATGACCTGTTTCTAAGCTTGGTGAGGAGTTTCTGTTTCAATAGAGA[CG]GAGGTCAGCAGTCTTGCTGGTAGGTTCTCATGGGCGCATTTTAACATTCTTCCTTTTTGG	37	4	9851470	F	SLC2A9;SLC2A9	NM_020041;NM_001001290	Body;Body
MARK3;MARK3;MARK3;MARK3;MARK3	cg00314922	0.00127741	0.0387371	0.285999	0.0860847	0.38806	0.0589911	0.43409	0.073283	0.0460303	0.118617	0.000957634	0.0472363	0.0184587	0.00543392	0.392269	0.0634467	II	TTAAGAGGGAAATACAGAATTCCCTTCTACATGTCTACAGACTGTGAAAACCTTCTCAAA[CG]TTTCCTGGTGCTAAATCCAATTAAACGCGGCACTCTAGAGGTAATCATGTAGGTGGAAAC	37	14	103932387	R	MARK3;MARK3;MARK3;MARK3;MARK3	NM_001128919;NM_002376;NM_001128921;NM_001128920;NM_001128918	Body;Body;Body;Body;Body
PHACTR1;PHACTR1	cg00334362	1.64611e-05	0.00228987	-0.33015	0.0726312	0.624016	0.0506084	0.574332	0.0595411	-0.049684	-0.0796197	8.6579e-05	0.0234874	-0.0181068	0.00443666	0.615646	0.0509415	II	AGCAAGTATTTTTAGGGAAAATAAACTGGCAGGTGAGAAAGAGCTGTTAAGATCTTTCAA[CG]TGGAGTTGGTAAGCTGCATTCCAGACCTCTGACACCGGCTCACTCAGTTGCATAATCATC	37	6	13269555	F	PHACTR1;PHACTR1	NM_001242648;NM_030948	Body;Body
	cg00344443	3.96927e-10	1.12977e-06	-0.520575	0.0744013	0.188628	0.0327157	0.14644	0.0280336	-0.042188	-0.223657	0.000731319	0.0429849	-0.0175773	0.00505371	0.184243	0.0338476	I	GGCTCTTCGCGGGGAGCGGGCGGGAGGCCTTCCTGTTACATGTCGCAGCTGGGACACAGA[CG]GCAGCGCTCCAGGGTCCACTTGCCGGCTTCGGTTCCCTCAGGCCCAGGACCAGGCTCCAC	37	11	115530150	R				chr11:115529997-115530548	Island
SGK3	cg00345314	8.04297e-05	0.00669064	-0.408032	0.0989009	0.418491	0.0640879	0.346762	0.0750622	-0.0717295	-0.1714	9.33747e-07	0.00787642	-0.0312601	0.00600287	0.411414	0.0725844	II	AAAAGATGTGTGGAAAGGAAATTTCTCTGCACACAGGATCTGCCAATTTGTGAAAGTTCT[CG]ACTGTTTATAAACACAAGGGCCGTAACTCTGCTAATGACAAAAGTGGAAAACTGTCCAAA	37	8	67624394	F	SGK3	NM_001033578	TSS1500	chr8:67624608-67625424	N_Shore
	cg00346326	5.76242e-05	0.00537603	-0.477591	0.113282	0.444272	0.0798852	0.375009	0.0834756	-0.0692631	-0.155902	5.30938e-05	0.0209829	-0.0311772	0.00740324	0.43365	0.0840686	II	GCTTCATCTTCCCCTTCTCTTGATGATGCTCTTCAGCCATTAGGGTTTCAAAAGAGTGGG[CG]TGAGCAAGCGAGAAAAGCCCCTTCAATTCTGGGAAACTTAAAGACAGTTTCTTCCAGCAG	37	13	28394537	R
	cg00349404	1.79015e-06	0.000476958	-0.571928	0.11216	0.394789	0.0742792	0.311104	0.0810214	-0.0836858	-0.211976	0.000197518	0.028778	-0.0273547	0.00709506	0.386018	0.077605	II	ATCTCACTCTGTGTCCCACACAAAACTCCTTGCAGTTCTTGGAACCTGTGCTTCCCAGAA[CG]TGATATGCTCTTTGATATGCTGTTTGCATGATATGCTTTTTCTCTCCCCTTGGATATTCA	37	10	106100036	R				chr10:106097595-106098556	S_Shore
	cg00365672	0.000134567	0.00940705	-0.340968	0.0855852	0.548907	0.0634764	0.486045	0.0651144	-0.0628628	-0.114524	3.83311e-05	0.0196192	-0.0235837	0.00548891	0.538764	0.0675778	II	GCCAGACCCTAGAATGAAAACAAGTTGCTGACAGCCCTCAGGCCGCCAGAAATGAATTTC[CG]TCACCTCCCAATGAGGGGTGAGGGAACTGAGGGGGAGGGCCGGGGTCAGTGCGTCATCAG	37	6	43670600	R
ARID1B;ARID1B	cg00372369	0.000252822	0.014137	-0.275984	0.072513	0.332724	0.0429787	0.296505	0.0485503	-0.0362198	-0.108858	0.000274066	0.0313428	-0.0161899	0.00430193	0.327715	0.042644	II	ATGAAGTATCTACCCACTTTTATCAGCTTTCCCAAATGTTATCTTTTAATGTCTTCATCA[CG]ATTAGAACACCCATTAGTAATTAGGATAACTCAGGAAAAGGATCTTCCATGTGGACCACC	37	6	157169669	R	ARID1B;ARID1B	NM_020732;NM_017519	Body;Body
DMAP1;DMAP1;DMAP1	cg00374187	2.12199e-05	0.00271697	0.295634	0.0659915	0.479435	0.0510544	0.52817	0.0496246	0.0487356	0.101652	0.000160093	0.0271287	0.016396	0.00418932	0.483786	0.0518293	II	GCAACAAACAGGAGCAGCTGTGGTCACTGGGGCCTGGAGCCTGCTGGACATGACATCATG[CG]GGCATGCCCCTACTGTGTCCCTCTGTGCTAGTAGACTGTGCAGGTGCCTGTGTACTCGGA	37	1	44683947	F	DMAP1;DMAP1;DMAP1	NM_001034023;NM_001034024;NM_019100	Body;Body;Body
	cg00388204	0.00122861	0.0377817	0.335926	0.100744	0.447767	0.0747547	0.500775	0.082705	0.0530084	0.118384	0.000400758	0.0350449	0.024102	0.00659478	0.454963	0.0789464	II	TAATGATGGTGAAGTGGCTTAAAAACATATCTGGACCAGCAGATCCTGAGGTTAGAATGG[CG]AGGCAAAACAAAAACCACGATGTGCTGTGTGTATGTGTGCATGTGTTTCCCTGGTATCTC	37	11	103417168	F
	cg00402173	6.76826e-05	0.00598302	0.379874	0.0910418	0.505903	0.0682103	0.563856	0.0664863	0.0579533	0.114554	0.000544265	0.0386419	0.0211202	0.00592336	0.512016	0.0681753	II	ACTGACAATGATATTTGTCATTGTCATTAATATCTACTTCTTACGCTAGACTGTAAACCC[CG]TGAGGGAAGACACATCTGTCTTTTCCAACATTGTGTCCCCAGGTCAAGTATAATGTCTGA	37	5	81709024	R
ADGRG6;ADGRG6;ADGRG6;ADGRG6	cg00405670	0.00156195	0.0438016	-0.248714	0.0763146	0.340811	0.0486206	0.301387	0.0497861	-0.0394246	-0.115679	0.000575501	0.0395099	-0.0172395	0.00485734	0.335915	0.0502786	II	TACTTTACAGGAGCATTGGAGAGCAGGCAGCTAACTTTCCCCAACAAGCAGCTGGATTTA[CG]TTGGCAAATCAATCCCTCTCAATAAAATGTTATGTGACCATCTTCCCAGCCCCCCGTTAA	37	6	142622429	R	ADGRG6;ADGRG6;ADGRG6;ADGRG6	NM_198569;NM_001032394;NM_001032395;NM_020455	TSS1500;TSS1500;TSS1500;TSS1500	chr6:142622583-142623453	N_Shore
ZNF775	cg00417714	0.000141983	0.00974658	0.316277	0.0796865	0.626493	0.0496156	0.676561	0.0637856	0.0500677	0.0799173	0.000263873	0.031037	0.0197615	0.00523603	0.631028	0.0550695	II	GGTGTGGGCACTGGTGGGAGATGGCGCATCTGGCCCTTGATGCCTGTCTTCCAGCCGGGG[CG]CTTTGCTGGGCAGCCTGCTCACCTGGCTCCTGGGTGTCTCCAGGTGGCTGAGGACATGTC	37	7	150081435	R	ZNF775	NM_173680	5'UTR
RIMKLA	cg00421829	8.85408e-05	0.00713716	-0.391164	0.0954189	0.636939	0.0649	0.581361	0.0804526	-0.0555781	-0.0872582	0.000136751	0.0260495	-0.0234535	0.00592692	0.63338	0.066464	II	GAACTAACCAATAAAGCTGCTAAAATTCTGCTGTCCTGGGCCTATCCGGAGTGGGACTCC[CG]TAATCTCCTATTTAGAAGGAACACTGATCTGCAAGGGGAGAGCTGGGGCCCTTAATCATT	37	1	42887203	R	RIMKLA	NM_173642	3'UTR
FEV	cg00422120	0.000258752	0.0143634	-0.363382	0.0956432	0.503431	0.0691271	0.445985	0.0696189	-0.0574467	-0.11411	0.000358906	0.0339022	-0.0232018	0.00629374	0.494894	0.0735699	II	GGCTTGGATGACCGTTCCTGTTGGGCATAGTTTCCTTCTGGATAAAACAGTCGCCAACCT[CG]TTTTTGTGGTTTCTGTCTCTTGGTGAGATCTAGGGTAACGACTGAGATGGGGACTGTGGG	37	2	219848333	R	FEV	NM_017521	Body	chr2:219848919-219850541	N_Shore
	cg00425843	0.00157153	0.0439797	0.143358	0.0440137	0.684172	0.0266273	0.701753	0.0319777	0.0175817	0.0256978	0.000411154	0.0353207	0.0114311	0.00313411	0.689167	0.0304449	II	TTGGGGGCACATGTGATATAGGTAGCTTTTTGAGGGACAAAGACGAATCATTTGATTATT[CG]ACAAATATTGATGGAGCATCTGCTCTATACTGGGCAGAGGGCCAGGTGCTGGGCTTACAG	37	10	94883021	F
SHISA7	cg00429497	3.76803e-05	0.0040239	-0.311015	0.0718393	0.6509	0.0474192	0.607084	0.0450879	-0.0438158	-0.0673157	0.000900941	0.0462413	-0.0153664	0.00449912	0.647655	0.0480598	I	GAGGGGGAAAAGCCACAGCCGTGGGTCCCCTGCGCATCTAGAGCCCTCCCCCTCCCACCT[CG]TCACATCCCGCTCCTATGCTCCTTGTGCCCCCACAAGGATCCTGGGCATCAGGCTAGCTG	37	19	55945233	F	SHISA7	NM_001145176	Body	chr19:55944450-55945168	S_Shore
SOBP	cg00429523	1.06114e-05	0.00167699	0.358562	0.0769793	0.460162	0.0587552	0.517941	0.0511792	0.0577789	0.125562	5.41788e-05	0.0210995	0.022245	0.00528892	0.468212	0.062841	II	TGCCATAACTGTCACGCAATCCATTAGGGCCCCTGAGTAAAGGCAGCCATTAATCAGGCA[CG]AGATCAGCCCCATAGCCTCACATGCGTGCGGCTCTGAGGGGCCCTGACCTGACATCATTT	37	6	107900838	F	SOBP	NM_018013	Body
SLC6A9;SLC6A9;SLC6A9;SLC6A9;SLC6A9;SLC6A9	cg00430022	7.83576e-09	9.51805e-06	0.396815	0.0624977	0.701854	0.0392374	0.751446	0.0323829	0.0495924	0.0706592	0.000220495	0.0296152	0.0156636	0.00409538	0.706452	0.0387007	II	TAGGAGGGGAGGGTGGCAGCCAAGTAAACATGGGTCCCAGCATGCATCCATGGCTTAGGC[CG]TTGATGTGGGGCTTGGGGTCAGCATCAGGGCTCTACAGAGGTCAGCCATGTTTGTACAGA	37	1	44475499	R	SLC6A9;SLC6A9;SLC6A9;SLC6A9;SLC6A9;SLC6A9	NR_048548;NR_048549;NM_001261380;NM_201649;NM_006934;NM_001024845	Body;Body;Body;Body;Body;Body
GLB1L2	cg00430080	7.79335e-05	0.00655981	-0.404512	0.0978439	0.184733	0.0405942	0.145666	0.0352652	-0.039067	-0.211478	9.69512e-08	0.00314648	-0.0362326	0.00633229	0.17958	0.0455778	II	TCCGCAGAGGCCGGCGCTTCAGCCTGGCAGGTATGGTCTAGCCAGCTGGCCTGGCAGGGT[CG]TAAGAACAGTGTCCGTGGGCCTCCAAGATCCCGGGCCATGATTTATTTGCACAGTAGGAC	37	11	134202533	R	GLB1L2	NM_138342	Body	chr11:134201784-134202407	S_Shore
NCMAP	cg00434557	0.000358266	0.017581	-0.325024	0.0877173	0.923654	0.0174272	0.909485	0.0246937	-0.0141685	-0.0153396	0.000912793	0.0464059	-0.0198239	0.00581094	0.921161	0.0197042	II	GGAGCGCACTGTCACTCTCAGGGTTTGCAAACCAGGATCTGGACGTGATGTTCAGGGTCA[CG]TAGAGTTGGGGAAGACCATTTCTCCTAACTCCAACAGCTTTCCACACTCAGTAAGCGGTG	37	1	24885255	R	NCMAP	NM_001010980	5'UTR
	cg00438309	0.000204397	0.0123615	0.415712	0.107515	0.600624	0.0743682	0.658581	0.0736949	0.0579569	0.0964945	0.000962644	0.0472992	0.0233692	0.00688269	0.606561	0.0741207	II	CCCGCAGTCCCCCCACCCTGCAGATAAGATGACTGACACAAAGATGGGGGATCTGCTCCT[CG]TCCTTCCACTTTTACTCATCAATGCCTTCATCACCATTATACTTGTTTACTGAGCACTTC	37	1	36620222	R				chr1:36621451-36622310	N_Shore
WWP2;WWP2;WWP2;WWP2	cg00446055	1.00837e-06	0.000315502	0.729411	0.139269	0.638799	0.0846462	0.735153	0.0901467	0.096354	0.150836	5.25301e-07	0.00703462	0.0470921	0.00881784	0.65195	0.0929703	II	GGGTGAGTAGTCTTCTGTCCCATAACAGATCTCTCCTCCTCAAAGACTGAGGCTCCTTTA[CG]GGGGTGGAAACAACGTGGTTATTTATTACCTAGTGGCTAGTAGCCTCTGGGGAGGCTGCT	37	16	69922211	F	WWP2;WWP2;WWP2;WWP2	NM_001270453;NM_001270455;NM_001270454;NM_007014	Body;Body;Body;Body
	cg00453735	1.70822e-06	0.000460877	-0.468371	0.0916472	0.706741	0.0580683	0.650626	0.0553529	-0.0561149	-0.0793996	0.000364863	0.0340281	-0.0228572	0.00620823	0.700407	0.0612042	II	ACCTTCCACATGATATTAGTCATAGTTAGCAATTATTATTGGCTTTGAGCGTTGAGGAAC[CG]GATGAGACAAGACTCATAACGTGGCAATGACCAATAAACTGAACTTCAGAGAACGCAGTG	37	10	33321730	F
	cg00460776	0.000834011	0.0297547	-0.337913	0.0978374	0.119092	0.0319552	0.0963231	0.0225307	-0.0227691	-0.191189	1.68092e-05	0.016425	-0.0284659	0.00631461	0.113081	0.0328132	II	TGTTGATATGAAGCAAAGCACTATGGGAGGAACATGCTAATAGACTTAATTCAGAGACTG[CG]AAGGGCTTTTGAGAGAAAAGGGATCAAAATCAGGGTTCTGTTCACTTGGCTCCAGATTCA	37	12	120731287	F
	cg00463743	1.31216e-08	1.38487e-05	-0.359064	0.0575869	0.606609	0.0421147	0.55334	0.0403964	-0.0532685	-0.0878135	0.000962639	0.0472992	-0.0143323	0.00422114	0.599101	0.0478617	II	GTTGGGAACAGTTTCCAAGCCATTAAAATGTTATTCTTCCAAATCCTCCTGCATCGGCAA[CG]GGAAAAAAGACAAAATGCAGTGTCATTTGGGCTTTGCCTAAAATGAATTGAATCCTCCTC	37	7	50937377	F
ARHGAP36;ARHGAP36;LINC01201	cg00465013	0.000728666	0.0274228	-0.253771	0.0726139	0.512234	0.144645	0.494804	0.118601	-0.0174301	-0.0340277	0.000386819	0.0346943	-0.0176909	0.00482707	0.511959	0.140773	II	CCCTGAGCAAAAGCATTGGCAGTGGAATCTGTAAGTCGGCAGCAACTGGGGGGCACCCCA[CG]TTTATACATACTTGACACTGGGTTCTTTTATCTCAGTTGATGATCAACCCCCTCAGTACA	37	X	130191433	R	ARHGAP36;ARHGAP36;LINC01201	NM_001282607;NM_144967;NR_126350	TSS1500;TSS1500;Body	chrX:130192131-130192735	N_Shore
ATP8A2	cg00465739	7.71542e-08	4.94362e-05	-0.399281	0.0684072	0.626191	0.0424	0.567806	0.0524247	-0.0583855	-0.0932391	0.000962114	0.0472916	-0.0150867	0.00444311	0.619553	0.045941	II	GGCTCATGGCTGAGGCCCCCATCTGTTAAAAAAGGCAGGTTAATAAGAGAAAAGCATACA[CG]TTTCATGTAAGTTTTCTGTGACCTGGGAACTTTCAGGAGTGAAGACCCAAAGAAACAAGG	37	13	25993555	F	ATP8A2	NM_016529	Body
BRE;BRE;BRE;BRE;BRE	cg00470044	2.77299e-05	0.0032767	-0.375298	0.0850999	0.309527	0.0502234	0.261268	0.0507122	-0.0482587	-0.155911	0.000159506	0.0270949	-0.0207923	0.00531126	0.305814	0.0514165	II	TCCCCAGCCACTTAGTGGGTTAGTCAGGCCCTGCCTTCTCTTCAGCCAGCCCTGCAGTCC[CG]GGAATGTCTTGAGTGAGCCCTGGAATCTCTGCACAGGGTGAGTTTCCTGTTGTACATGCT	37	2	28456184	F	BRE;BRE;BRE;BRE;BRE	NM_199192;NM_199193;NM_199191;NM_004899;NM_199194	Body;Body;Body;Body;Body
	cg00483992	1.59778e-05	0.0022406	-0.274216	0.0602244	0.499214	0.0460482	0.45391	0.0462703	-0.0453041	-0.0907507	0.000290995	0.0318348	-0.0143133	0.00382054	0.492619	0.0461767	II	AGTTCAGGGGATCTGGCTGGTAGCCAAATACCTTCAGCGGGAACACCTCAGCAAACTGCA[CG]AACAGGGCATTCTAGGGGTGGCAAGGAATGCCTGTTAGCCTCATTGTTCAACAAGGATGA	37	1	35449536	F				chr1:35450649-35451037	N_Shore
	cg00484122	9.92543e-07	0.000311913	-0.450991	0.0860471	0.221503	0.0439494	0.177094	0.0323583	-0.0444087	-0.200488	0.000123731	0.0253374	-0.0217129	0.00544937	0.217536	0.0443979	II	CCCAGCCTTTGCCTGGGCCTGGTGCTCCCGTAGGGAGCGGTGCCAAGATTGCTCTTGGGC[CG]TGAGGCAGCTCCTCTCCCAGGACTCTGTCCTGTCCTTATAGGGCTCTCGTGGGTGGGAAA	37	2	20579065	R
DKK3;DKK3;DKK3	cg00486381	9.53149e-07	0.000303288	-0.4135	0.0787484	0.769503	0.0416475	0.723301	0.0485373	-0.0462017	-0.060041	0.000100101	0.0241503	-0.0214987	0.00531876	0.759692	0.047947	II	GTTAACCACCCCCTCTGAAGTGCTGCTTCTATCAGCAGTCATCTAAACCTTGTCTGTATT[CG]CAGGGGTGGAGGCAGTAGCCTGCATGTCCCCACCACCCACCCTCTGTGACTCAGCCCATC	37	11	12013993	R	DKK3;DKK3;DKK3	NM_001018057;NM_013253;NM_015881	Body;Body;Body
SPSB4	cg00492118	1.39884e-05	0.00203964	-0.45956	0.100179	0.158211	0.0374816	0.122609	0.0321607	-0.0356019	-0.225029	0.000203917	0.0289696	-0.0233577	0.00607235	0.154403	0.0361358	II	AGGATCCGTCACTCACTGGCTGAGTGACCTTGGACAGGGCGCCAAACCTGTTTCCTCATC[CG]TAGGATGGGAATGATAATTGTGCACATTTTATAGGGGTATTGGAAAGATCTATGGGATGG	37	3	140771184	R	SPSB4	NM_080862	5'UTR	chr3:140769886-140771080	S_Shore
TNFRSF19;TNFRSF19	cg00504595	9.97064e-05	0.00770543	-0.327787	0.0805991	0.596885	0.0536493	0.537563	0.0630898	-0.059322	-0.0993859	0.000485895	0.0373152	-0.0179839	0.0049972	0.594669	0.05713	II	TTTTGGGAAGGTAGAAGCATTTGGCACAGAAGTGCTGCCAGGAGAAACTAAGTTGCTGAA[CG]GGTAAGTACTGCAAAGAGCTCAGCATGTTGCAGGTACTCTGTTTTAAGCTTTGTTATAGC	37	13	24144985	F	TNFRSF19;TNFRSF19	NM_148957;NM_148957	1stExon;5'UTR
BRUNOL4;BRUNOL4;BRUNOL4;BRUNOL4	cg00507497	0.000140198	0.00965975	-0.166647	0.0419497	0.594204	0.0290179	0.56931	0.0256179	-0.0248944	-0.0418954	0.000465242	0.0367554	-0.00978991	0.0027108	0.589039	0.0292796	II	CCTTCCTTTTTGTGTATTTATATCCATCTGCCTTCCTTGTCGTTTCATTATTAGGTGCCT[CG]CAGATTTCACTGCTATAAACATAATTTTCATCTAAGCTCAGCGCTTAGGCTTCCTGAGGG	37	18	34838423	R	BRUNOL4;BRUNOL4;BRUNOL4;BRUNOL4	NM_001025088;NM_020180;NM_001025089;NM_001025087	Body;Body;Body;Body	chr18:34833554-34834606	S_Shelf
	cg00510870	3.46939e-11	2.0537e-07	-0.582305	0.0774988	0.301863	0.046581	0.22918	0.0359709	-0.0726833	-0.240782	9.54752e-05	0.0239256	-0.0212741	0.0052466	0.291944	0.0480453	II	AAGGGGTGTGGGAGGGCGCGTGTGAGTGTGTGTGTCCACGTGTGCGTGCCCGCGCCTACG[CG]GCTGTTCACTGGAAGGGAGTCACAGCTTGGGACTTAATGTGTTTAAGCCGAGAGCCACTT	37	8	29210800	F				chr8:29210483-29210801	Island
	cg00512333	8.52631e-05	0.00694767	0.42476	0.103354	0.452514	0.0744362	0.524459	0.0850816	0.071945	0.158989	6.18558e-05	0.0216239	0.0288805	0.00692423	0.459977	0.0819538	II	AAAATCCAGGCCTTTGGACTTAATGATTCAGAGTTTCTGGGGCTGGACACCTGCTAGCTC[CG]TGCTTCAGTCACTCCCCAGGTGATTTTGCTGCTCAGTCATATTGAGAAGCACTGACCTAG	37	8	40018174	R
CHST8;CHST8	cg00521703	0.0013535	0.0400949	-0.206016	0.06235	0.503934	0.0432359	0.474263	0.0485024	-0.029671	-0.0588788	3.61586e-05	0.0193781	-0.0165835	0.0038461	0.499696	0.0446812	II	GTGTGGCCGTGGGCCGGTTCCACCCTCCACGCTGTTTTCCCGAGTGTGTATGAAGAGGGT[CG]GTTGGCCCCGCTCTCAGGCTGGTGACCCGACACAAACTTCCAGGATGAAGTCCTGAAGGG	37	19	34112157	F	CHST8;CHST8	NM_001127895;NM_001127896	TSS1500;TSS1500	chr19:34112279-34114353	N_Shore
AJUBA;AJUBA;AJUBA	cg00527659	8.23996e-05	0.00678678	-0.311885	0.0757172	0.329145	0.0464342	0.288664	0.0571782	-0.0404811	-0.122989	0.000163847	0.0273174	-0.0184504	0.00472197	0.323625	0.0493438	II	GCATAATATATTTAAACCTGGACTTTGTGCTTTTCCTCCTAACTGCTGTCTGTCCTTCCC[CG]CACAAAAATTCCATCTGATGCAATTCCAATTTGCTTTGGCTTCATTCCAGCCAACTTCCC	37	14	23446061	R	AJUBA;AJUBA;AJUBA	NM_198086;NM_032876;NM_198086	1stExon;Body;5'UTR	chr14:23449886-23452174	N_Shelf
LOC157627	cg00528902	0.000288592	0.0153531	-0.287315	0.0762515	0.403076	0.0499812	0.359403	0.0525444	-0.0436723	-0.108348	3.14998e-05	0.0189402	-0.0203837	0.00468862	0.3956	0.0523527	II	CAAATTATTATTTTTTTAAGGGCAAACCAAAAAACTCAGCTCAGAACAAAAACACAGTCA[CG]GAGGAAGGTGTTGACCCACATACAATGAGTCCTGAGCCCAGAGAAAAATCTGCACACACA	37	8	9760528	F	LOC157627	NR_024281	Body	chr8:9760750-9761643	N_Shore
NOL4L	cg00531180	4.42625e-05	0.00449217	0.29104	0.0678962	0.438589	0.0507609	0.488987	0.0528915	0.0503987	0.114911	0.000628069	0.040771	0.0151341	0.00429538	0.443236	0.0516458	II	AGGCTGGGCACCCAGTAGGAGCTTAGCCAGCATCGGCCACAAGAACACTGGGCATTCTCA[CG]CAGTGCCTGCCGGAGGGGCCTCATGTCCCCAGCAGGGCCGGAGCTTGGGGGCGGTGGGCA	37	20	31148710	R	NOL4L	NM_001256798	Body
BCKDHB;BCKDHB	cg00533132	0.0012524	0.0382242	-0.434871	0.130652	0.753816	0.0684924	0.69393	0.0995752	-0.0598854	-0.0794431	0.000262793	0.031013	-0.0295589	0.00782956	0.745458	0.0735075	II	AGTTCACTAGGAAAAGTTATTTTCCAGTCAGACTAGGAGGAGCCAATAAAAACAGCTCTA[CG]TGGAGGACAGTATTAATGTCATTTGCCAGATATTTGTTGAGTGAGACTGCCTATGCAAAA	37	6	80853181	F	BCKDHB;BCKDHB	NM_000056;NM_183050	Body;Body
B4GALT4;B4GALT4;B4GALT4;B4GALT4;B4GALT4-AS1	cg00534020	0.00043331	0.0198467	0.382773	0.104878	0.696783	0.0627035	0.740793	0.0652346	0.0440095	0.063161	6.82304e-05	0.022275	0.0282995	0.00682759	0.703603	0.0643919	II	TCACATGGCCAAGTCTGGCAGAGAAGAGGAGGGTCGAGGGCAGGCCCTGGTCTGCCCCCA[CG]CTCACCTGGTGGATGACGTAGATGCCATAATCCAGCTGCTGCCTCTGCAGGAAGGGATGC	37	3	118945649	F	B4GALT4;B4GALT4;B4GALT4;B4GALT4;B4GALT4-AS1	NM_003778;NM_212543;NM_003778;NM_212543;NR_046574	ExonBnd;ExonBnd;Body;Body;Body
TMOD1;TMOD1	cg00539399	8.72739e-07	0.000284036	-0.444364	0.0842885	0.421046	0.0526105	0.353667	0.0642509	-0.0673787	-0.160027	0.000220042	0.0296062	-0.019551	0.00511101	0.414371	0.0578878	II	AAGAATGAAGCAACAGGCAATGTTGATGTGCCGTTTTCTCCCGTCACTCACTTCTGTTGA[CG]TGGAGTGTGGCACAAAACCAAGTGAGAGGGAAAGTTGCGATTTTGTGCCTAGGGCTGGCA	37	9	100320270	R	TMOD1;TMOD1	NM_003275;NM_001166116	Body;Body
TENM4	cg00542086	9.1598e-07	0.000293912	-0.510258	0.0969999	0.517645	0.074919	0.433854	0.0811332	-0.0837907	-0.161869	4.41244e-05	0.0202384	-0.0265633	0.00623569	0.506798	0.0815112	II	GTCTGTGCCAGCTCTGCCATGCCAGGCAGCAAGCAGCATAAGCAAGATGACTTGAGCTAC[CG]TTTGTCTAGGGTGTGAGCTGTGCCAGATACTACAAGAACTACTTTGCCCAAATTTCCTCA	37	11	78512929	R	TENM4	NM_001098816	Body
FHL2;FHL2	cg00543751	0.000292805	0.0154935	-0.243268	0.0646335	0.353094	0.0435993	0.319361	0.0432818	-0.0337325	-0.095534	9.77794e-05	0.0241168	-0.0159916	0.00395011	0.348586	0.0434961	II	GGTTGGATGGCCCCAACCTTCTGTGCAGCTGCCAGCCAGCTGCGCTGCCCTTGTCAGTGG[CG]CTATAAATAAGGCACGTCTGGACATTGGCCAGGCCTAGGAGATAAGAACCCAGCCCCTGG	37	2	106054990	F	FHL2;FHL2	NM_201557;NM_201557	1stExon;5'UTR
KRTAP9-9;KRTAP9-4	cg00550617	1.28031e-09	2.61893e-06	-0.376257	0.0557838	0.520846	0.0374673	0.460947	0.0463327	-0.0598987	-0.115003	0.000655482	0.0413863	-0.0122902	0.00350078	0.515317	0.0395465	II	ACAGATTAAACCTTAATCTGTTTAACCTTAAGGAAACAACTACCCTTTGAGAATCACAAA[CG]GACTGGGAAAACAATGTAAACGGAAACAAGGAAAAGTCCTGCTGATTGGTGGAAACTTTG	37	17	39405817	F	KRTAP9-9;KRTAP9-4	NM_030975;NM_033191	Body;TSS200
	cg00552684	3.56551e-09	5.26695e-06	-0.827527	0.126878	0.165632	0.0456529	0.102952	0.0385666	-0.0626808	-0.378433	9.1901e-08	0.00313993	-0.0422964	0.00737674	0.157194	0.0464937	II	CAGGAAGTGACTCACCCACCCTGATGTCTGAGTTGCTGCTTCCTTTATCTTGCAGGAGGG[CG]TGGCGGTGGGTCCCTGGGCTGTGCCTGTGACTGGAGTGGCTAGAGGCTGCTGGCTCCTGG	37	1	152020794	R
MARCKSL1	cg00556029	1.51714e-05	0.00215949	-0.333196	0.0729645	0.251864	0.038541	0.213786	0.0340606	-0.0380778	-0.151184	4.69502e-05	0.0205051	-0.0206544	0.00486716	0.243678	0.0408979	II	TCGGGTACCCCCCACCCCACCCGAATCCCAGGGGCAGGTAGAGTCCGGTGTGGGCAGGAG[CG]AGGCCAGTCCTCCCGCGAGCTGGGCGGGGCGGGGCGGGGGGCCTGGAGGAAGGAGACGGG	37	1	32802033	R	MARCKSL1	NM_023009	TSS200	chr1:32800859-32802229	Island
	cg00564870	4.13544e-08	3.14543e-05	-0.542533	0.0907514	0.50653	0.0661287	0.416497	0.0643825	-0.0900338	-0.177746	3.12312e-08	0.00284933	-0.0344895	0.0057764	0.493676	0.0741557	II	TCGAACATGCCTCAGTATGCCCCATTCCTTCTAACCTTTAACCAGAATTCTTTCCTAAGG[CG]TAAGTAAGCAGAAACCAGCTCTGGAAAATGAGAAATGGATGACTCATTACTTTGTCAACT	37	3	149018035	F
CPT1A;CPT1A	cg00574958	5.93257e-05	0.00548715	-0.321614	0.0764273	0.516053	0.0555824	0.458411	0.0664675	-0.0576419	-0.111698	4.21068e-05	0.0200031	-0.0190612	0.00446176	0.510726	0.0588068	II	TGCGAAAAGCAGTCCACAGGCTCTTGGTATTGAGGCAAAACCAATCCAAAGAACCAGCTG[CG]AATGCTGATAGTCCCCAGACCAACTGACAGCTGGATGTTCGCTGGCCTCAGCGGTGTGCA	37	11	68607622	F	CPT1A;CPT1A	NM_001876;NM_001031847	5'UTR;5'UTR	chr11:68608155-68609419	N_Shore
PITPNM2;PITPNM2	cg00581918	0.000761703	0.0281703	0.380507	0.109298	0.49138	0.0762538	0.560382	0.09058	0.0690028	0.140427	0.000664979	0.0415888	0.0240097	0.00684736	0.498739	0.0796672	II	GCTGTCAGGTGAGCTGTTAATTGCACAGGTGCTGTCCACAGCTCCGCTGGGATATTTTTG[CG]TGCAGGCAGAGGGACAGAGACAGAGAGGGAACACACACCTGGAGGGCCCAGAGGCCCCTT	37	12	123522519	R	PITPNM2;PITPNM2	NM_020845;NM_001300801	5'UTR;5'UTR
	cg00586070	0.00158584	0.0442224	-0.367939	0.113064	0.634334	0.0753649	0.578501	0.0808945	-0.0558328	-0.0880179	7.27165e-06	0.0132879	-0.0325178	0.00689399	0.623069	0.0805165	II	GTTTATACCCCACCTTGTTCCAGAAAAGATTCCAACTTGGCACTTGGACTAAATGATAGC[CG]TCAGTTGTCTCCCAGACACTAGAACAAGACAGTCTGGTTTGCTTCCTCATTATCCATCTG	37	2	64248840	R				chr2:64245934-64246893	S_Shore
LOC101929427;LOC101929427;KIRREL3;KIRREL3;KIRREL3	cg00598018	1.31981e-12	1.96025e-08	-0.976859	0.119191	0.194598	0.0546785	0.121207	0.040491	-0.0733909	-0.377142	9.80385e-06	0.0144822	-0.0369444	0.00795704	0.187925	0.0585075	II	GACAACGTGACTTTCTCTTATTTTTTGTTCCTGACACTGTTTGCACTGACTAAGATATCA[CG]ATGATGAAACACTGTTGAATCTAAAAGGTGGGTGGGGCTGAAGGAGGGGTGGGAGGAGGC	37	11	126525828	R	LOC101929427;LOC101929427;KIRREL3;KIRREL3;KIRREL3	NR_120533;NR_120532;NM_032531;NM_001301097;NM_001161707	TSS200;Body;Body;Body;Body
MCCC1;MCCC1;MCCC1;MCCC1	cg00598301	3.44789e-05	0.00379119	-0.435993	0.100164	0.60405	0.0748186	0.531335	0.0709382	-0.0727148	-0.120379	0.000459995	0.0365717	-0.0236561	0.00654433	0.595991	0.0779951	II	TTCTTAGTGGGTAGAAAACTAATCTAGAACTCAAGAGTTAGAGTTCTGGCTGTTTTCCCT[CG]TACTACCTGTCCTTGAATGAGTCACCTAGCCTGCTTGTTCCTGAGGCTGGCATAAGACCA	37	3	182812578	R	MCCC1;MCCC1;MCCC1;MCCC1	NR_120640;NR_120639;NM_020166;NM_001293273	Body;Body;Body;5'UTR
ATP6V0A1;ATP6V0A1;ATP6V0A1	cg00599847	4.99568e-06	0.000986514	-0.301417	0.0621825	0.519255	0.0445108	0.474735	0.0495685	-0.0445197	-0.0857377	5.66412e-05	0.0212102	-0.0171333	0.00408497	0.509567	0.0483659	II	AGCGCCTCAAAGCCCTCACCCTGCACGTGACCTGTCACCTGGAGCCTGCCCCAGCCCCCA[CG]CCTGCCTGTTCTTATAGGGGCTCCGGTGCCTCCAGGGTCACACAGCACCATGTGGAAACT	37	17	40672141	F	ATP6V0A1;ATP6V0A1;ATP6V0A1	NM_005177;NM_001130021;NM_001130020	Body;Body;Body
SMAD3;SMAD3	cg00604410	0.000255291	0.0142327	-0.346322	0.0910605	0.437484	0.0647341	0.377147	0.0795341	-0.0603374	-0.137919	5.96031e-06	0.0125487	-0.0253401	0.00531728	0.428252	0.0678902	II	CCCACCGTGGGTGGATGAAGCCGGTGGGAACAGAATGATAGGAGTTAACCACTTTTTAGG[CG]TTATTGGGCCTTTTCACTTTAATAGCTTAACAGAGACATCTGTGATGGCTTGCATCCAGA	37	15	67417899	F	SMAD3;SMAD3	NM_001145102;NM_005902	TSS200;Body
AQP5;LOC101927318;LOC101927318;LOC101927318	cg00606952	3.35166e-06	0.000741384	-0.422386	0.0853986	0.472225	0.0646928	0.402272	0.0654768	-0.0699527	-0.148134	3.16218e-05	0.0189402	-0.0236879	0.00544988	0.464575	0.0694597	II	AAACACAGAGGAGGATTTGCTTGGCCATTGTCAAGCTGTGAGTCAGCCGCACTGGAGAGA[CG]GGTTTAAGGCTGGCACTGGCATGGGGCCAGGCACGGGCAGGAGGCCGGGATGGGGTGTGA	37	12	50356882	R	AQP5;LOC101927318;LOC101927318;LOC101927318	NM_001651;NR_110590;NR_110589;NR_110591	Body;TSS200;TSS200;TSS1500	chr12:50354839-50356163	S_Shore
	cg00612633	0.000258426	0.0143531	-0.243851	0.0641761	0.587967	0.0468254	0.550749	0.0508052	-0.0372178	-0.0632992	0.00106415	0.0489023	-0.0134737	0.00400426	0.583382	0.0477068	II	TGAGTCAAGCAAATGACTGAGAATCTTACTTCTCCCAGAAAGGAAGCCTAGGAGTCTCCT[CG]CAGGCCCAGGCAGGATGGCACATACTTGTCCCACTCCCAGCCTGGACCCATCCCCACGGG	37	2	105759884	F				chr2:105760109-105761018	N_Shore
	cg00618185	5.25645e-08	3.76991e-05	-0.502358	0.0848004	0.212936	0.0402807	0.164609	0.0351302	-0.048327	-0.226955	8.6759e-06	0.0140899	-0.0232918	0.00498403	0.207349	0.0410377	II	GGCACATCTGCCCTGCCGGGTTTGGAGAGCAGTTGCAAGTCAGCCCCTGGAATGTGGTCC[CG]TGCCGGCTGGAGCAAGAACTGTGTAACCTCTCTGAGCCTCAGATAACTCATCTGTTAAAT	37	10	74079926	R				chr10:74079336-74079861	S_Shore
GFI1B;GFI1B	cg00629585	0.000596668	0.0242601	-0.242387	0.0681842	0.755333	0.0336558	0.733412	0.0449056	-0.0219211	-0.0290218	2.86927e-05	0.018669	-0.0189001	0.00432342	0.749939	0.0369886	II	TGAGAATTCGAAGTCTTGTGTCCTGGAAAGTTTTGATAAGCAAATACGGCTGAGCTCCCG[CG]CTCTCTTCATTGGCTGCTTGTTCACCGCCAGATTTTGACACAAATAATCAGATTGAAAAT	37	9	135853992	R	GFI1B;GFI1B	NM_001135031;NM_004188	TSS200;TSS200
RXRG;RXRG	cg00633815	0.000487353	0.02135	0.277957	0.0768886	0.370267	0.0480668	0.412306	0.0547405	0.042039	0.113537	0.000118122	0.0250304	0.0186717	0.00467127	0.380121	0.0493716	II	CCACTCATTGGAAAGAGCAGTTTTAGACTCTTCTGAGGCCCTGGGGGCTGTGACATTTAA[CG]AGGCCAATGTATACCTTGAGTCTGTTACTAAGATAAAGTGTGACAGGTGAGTTAGGCGCC	37	1	165400654	F	RXRG;RXRG	NM_006917;NM_001256570	Body;5'UTR
DNAJC5	cg00637477	1.21981e-05	0.0018542	-0.37879	0.0819465	0.105691	0.0241583	0.085909	0.0169149	-0.0197824	-0.187171	0.000225059	0.029771	-0.0210664	0.00551627	0.101577	0.0243567	II	AGGAGCACCGGCCGCAGAGGTCTGGGAGCTTCTAGGATGGGAAGTGGCCCAGGCAGCCTA[CG]CGGGGCAGGCCGTCAGTGAGTGGCGGAGCGCCTGCAGTTACAGGGACAGGGAAGGGTGGC	37	20	62525797	R	DNAJC5	NM_025219	TSS1500	chr20:62525796-62526638	Island
MARCH2;MARCH2;MARCH2	cg00640258	1.11105e-11	9.7592e-08	-1.08723	0.140243	0.117864	0.039763	0.0610991	0.0264528	-0.0567648	-0.481613	2.31032e-05	0.0175397	-0.0376689	0.00850865	0.111762	0.0390654	II	TAGCATCTGCTTGTTTTCATTTTGCTGGTGTTCTTTAAAAAAAAAAACCCACACACACAA[CG]AGGCAGCCACCCAGCAGACATTCATTGTATGGGTGGACCATATTTATTTAACAAATCACT	37	19	8499381	F	MARCH2;MARCH2;MARCH2	NM_001005415;NM_001005416;NM_016496	Body;Body;Body	chr19:8495554-8495794	S_Shelf
SEC16B	cg00647232	8.30743e-06	0.00140706	-0.420695	0.0891324	0.741854	0.0562482	0.683881	0.0631008	-0.0579721	-0.078145	0.000326018	0.032824	-0.0219356	0.00590615	0.73286	0.0589068	II	TCAAAAGAGTGGGTGTTGAAATTGAGACGTCACTCTGCTCAAACACCAGGGAGCCGAGGT[CG]ACAGCTATGAGCCAAGAGCTATGAGACGGCAGAACACACAAGAAGAACAAGGTGCGGAGG	37	1	177938408	F	SEC16B	NM_033127	5'UTR
NCRNA00169;CRYM	cg00652027	2.91762e-08	2.45617e-05	-0.351322	0.058005	0.0322702	0.00568501	0.025886	0.00450612	-0.00638426	-0.197837	1.35904e-05	0.015389	-0.0174413	0.00382361	0.0313426	0.00574755	II	CATCAAGCTGGACTGGTCTGAGTCATTCTTTGGTCTGTTGGCTCCTTTCCCAGTTTGGGG[CG]GAGGATGTTCTATACAGTCCTGGATTTTTCCCCAACCAGGAAGAGAACTCCTTGTCCTGC	37	16	21311968	R	NCRNA00169;CRYM	NR_026675;NM_001014444	TSS1500;5'UTR	chr16:21312168-21313333	N_Shore
	cg00653809	2.28778e-09	3.88537e-06	-0.555397	0.0839097	0.341635	0.0537502	0.261628	0.0484346	-0.0800064	-0.234187	3.86989e-05	0.0196596	-0.0224383	0.00522536	0.333431	0.0551686	II	GGCCAGCCCTAGTGGCAGGATTTTTCCAAGGCCTTGCCTGTCCATGGATTTGTCAGCATC[CG]TGACAAATCGCATTTCATGAGCTGCCTCAGTGTCTGTTCCCTACCTCGGGCCCTTTAAGT	37	1	22266353	R
SH3RF1	cg00672952	0.001337	0.0398141	-0.329931	0.0997363	0.602917	0.0741062	0.547344	0.0807569	-0.0555726	-0.0921729	0.000145785	0.0263699	-0.0238208	0.00604657	0.594051	0.0743397	II	AAATATTGCAGTGGATTATGATATCTTTCACTGGAGACTTTGAAAAAATGAACAGTCTCA[CG]TTTGGTTCTGCCCAAAGGCAAAGGGACAGACTATGACTGATGATCTCTAGTAATCTATGA	37	4	170089872	F	SH3RF1	NM_020870	Body
	cg00673344	4.53644e-06	0.000920674	-0.457043	0.0938245	0.283918	0.0515796	0.23	0.0546456	-0.0539188	-0.18991	0.000618435	0.0404996	-0.0206438	0.00585154	0.278481	0.0531283	II	AGGCTCTCAAATAAATATTCGTGCAATGTTTTGAGAAGTAGAAAGTGCTAGGCACGTAGG[CG]TTCAGGAGACAGTCACGGTACTCGTTTCCAGACAGAAGTCATGAGGAACAAGAGGGAAGG	37	3	156807691	F				chr3:156806688-156807069	S_Shore
IL1RL2	cg00674896	6.70507e-05	0.0059484	-0.329933	0.0790247	0.407812	0.0516612	0.361251	0.0500132	-0.0465616	-0.114174	0.000504288	0.0377829	-0.0198823	0.00554143	0.396142	0.0576164	II	TTCCGCGGAAGAGGAAACAGAGAACCAGCTCCACGTGCTCGGATGCTCAGCCCTGAATGT[CG]CCTTTGAGCTTGGAGGTGACTTCGGGGAGGGGAAGGAGTTAGGCAAATTCCAAGTGAAGA	37	2	102804576	R	IL1RL2	NM_003854	Body	chr2:102803672-102804556	S_Shore
EFHD1;EFHD1;EFHD1	cg00676304	0.00188901	0.0491098	0.422674	0.132147	0.647439	0.0810503	0.701897	0.0992963	0.0544571	0.0841115	0.000344311	0.0333844	0.0310363	0.00839182	0.655748	0.0851664	II	ACCCCGGGTTCATTCTGATCCCCAGGAATTCACTTACTTCAGTTTTCACCATCTCTGAAG[CG]GGGCTACTAATAACCACTTCACAGTACTGCTGTGTTCAGTGAGGTAATTTAGGACAGTGC	37	2	233517221	F	EFHD1;EFHD1;EFHD1	NM_001243252;NM_001308395;NM_025202	Body;5'UTR;Body
ZNF385D	cg00687135	0.00141579	0.0412475	-0.261034	0.0793402	0.662787	0.0498706	0.617405	0.0610887	-0.0453824	-0.0684721	0.000426125	0.0357024	-0.0170487	0.00468761	0.654895	0.0537752	II	GGAGGGACGTGGTTAAGGCGAGTTCTGCCATTAACGTGTAATTAGACAACACTTTTACCC[CG]CCCCTCCTGTGAATGCCACCATTCTCTCCAAAATTTAACCTCCTCTACCAAGTTAAAACG	37	3	21792991	R	ZNF385D	NM_024697	TSS200
	cg00689900	1.1026e-05	0.00172183	-0.42739	0.0919484	0.291321	0.0565952	0.238601	0.048178	-0.0527198	-0.180968	0.000958177	0.0472488	-0.0203129	0.00598008	0.28526	0.0562216	II	CTTGGCTTCCAGCCAAGTGTGGCTGACACAGGTATGAACGTGAGGCTGCAGCCAGCCCTA[CG]GATCTCTGAGGTTCCATTGCTTGAAATCAGATTATGGAGGCTGACCCCAGTGCACATGAA	37	10	135173447	F				chr10:135170645-135171954	S_Shore
LINC00578	cg00692666	0.000122761	0.00884778	0.430257	0.10731	0.559079	0.0728803	0.621134	0.0884118	0.0620544	0.110994	0.000134924	0.025846	0.0274983	0.00694263	0.568992	0.0786157	II	TCTGAGTGGTTTGTTGCCACTACATGCTCTTTGCTAAAAGGGGTAATTGAGTGAAGGAAA[CG]TGAAGGAACCACAGGTAAAGAAAATTAGGATAGTGCTCCAAAGTGATCTCAGCTCCATAG	37	3	177239776	F	LINC00578	NR_047568	Body
	cg00697290	0.000467444	0.0207843	0.313641	0.0864648	0.563045	0.0631962	0.611173	0.059458	0.0481276	0.0854774	0.000207659	0.0291195	0.0216397	0.00563316	0.575119	0.0654283	II	GCTCTAAAAAAGTAGAAGTAAATACATTTTTAATTGACTAGAATGTTTTAAATGATCTCC[CG]TGTGTCATCTACTTGTTCAAAATATAAATTACACTGGCAGTTTTTGGGTGTGTAATCTAC	37	3	22410416	F				chr3:22413492-22414365	N_Shelf
ZNF445	cg00698602	0.0001269	0.00906149	-0.255828	0.0639527	0.480036	0.0455079	0.444463	0.0460392	-0.0355732	-0.0741053	0.000810426	0.0444372	-0.0150892	0.00437708	0.472465	0.0483948	II	GGTTATGAAAAAGTTTACTACTCACATGAGGCCTTCTAGGGAAAGCAAAGCGGGCACCCA[CG]CCAGTCTGTTGGGCTTCAGTGAAAGGACGAACAAGTGGCTCTGGTTTTTGTTGTGGTTAT	37	3	44481324	F	ZNF445	NM_181489	3'UTR
	cg00702123	5.67534e-08	3.97268e-05	-0.383356	0.0649026	0.601261	0.0421445	0.531033	0.0530764	-0.0702282	-0.116801	1.90404e-06	0.0101534	-0.020341	0.00403575	0.5919	0.0468798	II	GAATAGAAAGCTTCATCAGCAGCTGCAAGAAGCCCAGGCATGATAAGCAGGGGTATGCAA[CG]TGAGTGAGCACTCGCCTCATGGAAAAAACAGCTCACAGCAGGAGCTCACAGAACTTCCAT	37	12	825918	F
EML6	cg00702841	3.59427e-05	0.00390285	0.485336	0.111782	0.506282	0.0819746	0.574501	0.0832206	0.0682193	0.134746	0.000356588	0.0338138	0.0279327	0.00757324	0.516784	0.0861963	II	AGCTCAGCATGGAAGGGATGTGCCCCATCCCTTCTGATGGCAGAATGCTTTGAGAGAAAC[CG]TGCTGCATGTGACTTATTCTTGTCTGTCTGTTGCAGAGCTCTAGGTTCTCAGTCTCCCAG	37	2	55072973	R	EML6	NM_001039753	Body
	cg00707806	0.00050988	0.0219727	-0.199465	0.0553811	0.57931	0.0383332	0.54668	0.0425079	-0.0326301	-0.0563257	0.000331323	0.0329714	-0.0130851	0.00352754	0.571935	0.0392748	II	AGCAGGTGCCAATGTGAGTGCTTTATCCAGACACACACCAGGAAGCTCAGCATCAAAAAC[CG]TAAAAGATATAAATCCCATGGGGGTAAGGAGGCTGCTGGTGGAAACTACAAAGAAAATGA	37	5	156307089	R
	cg00710955	0.000228887	0.0132638	-0.341526	0.0890691	0.41437	0.0635574	0.362603	0.0636156	-0.0517669	-0.124929	5.20297e-05	0.020855	-0.0227568	0.00539693	0.408609	0.0645627	II	GGAATGCAGCCAAACCACATCAATAGCTGACTCATAAACTGCCCTGGAAAGAGAATCTGA[CG]TCCTAGTGCCAGCTGCCACTCTGCCACCTACTGACAGTGTGATCTTGGTCAAGACAGTTG	37	5	56598248	F
	cg00713942	0.000129936	0.00919068	-0.311002	0.0778733	0.365605	0.049489	0.324181	0.0534692	-0.0414243	-0.113303	7.84446e-05	0.0229772	-0.0204465	0.00497766	0.361439	0.0526051	II	AGAGGTTACAGCCCACATCATGCACACAGTCTTCCAGGCTGCCAAGAATACATGTGATTT[CG]TTTTTAGGCCTGGCTTCTGAGATATTGTTCCAAGGTCGAAGCAGCTTATTATTTTAACAG	37	8	39713316	R
NRG1	cg00720767	1.00529e-06	0.000315046	-0.233771	0.0446284	0.533855	0.0311204	0.4933	0.0359492	-0.0405541	-0.0759646	9.46723e-06	0.0144073	-0.0125857	0.00270563	0.527445	0.033813	II	GATTTCTTCATTTGCTTGGAATGACTCATCAAACAGCCTAGCTTTACAGTTCCTTGACCT[CG]GCTCTTCCCAGGACTTTTATCTCCATATGTCGACAGGAATCTACTTTCTTGGCACTTGTT	37	8	31829883	R	NRG1	NM_013962	Body
	cg00727673	4.93362e-05	0.00483124	-0.206874	0.0485895	0.53817	0.0332715	0.505836	0.0349336	-0.0323346	-0.0600825	0.000965858	0.0473409	-0.0103562	0.00305101	0.533095	0.0339228	II	GGGTCGCGCCGACTGGCGTGTACGTGGTTGTGCGGTGGGTATGGAGGTGTGTGCACGGCG[CG]GGGGACCCTGCTGTGCCTGCAGTCAGTCCTTCCCAGCCTGCCAACCTCGAGCAGCCGCCT	37	3	53190763	F				chr3:53190509-53190764	Island
PDE4B;PDE4B;PDE4B;PDE4B;PDE4B	cg00736744	0.0007769	0.0285513	-0.380562	0.109502	0.766557	0.0589218	0.712015	0.0700642	-0.054542	-0.0711519	0.000335117	0.0330779	-0.0248723	0.0067111	0.762019	0.059274	II	CTTTTGGGTTTTGAGTAAGCCATCCTGGCAGGGAAAAGAGGCAGGGGAGAATTTTTAGGA[CG]TAACAGAGCTGTGGGAGACATATCTCCAGTGCATTACTCACTGCTTAAAAGACACCCCCA	37	1	66748057	F	PDE4B;PDE4B;PDE4B;PDE4B;PDE4B	NM_001037341;NM_002600;NM_001297440;NM_001297441;NM_001037340	Body;Body;Body;Body;Body
C7orf50;C7orf50;C7orf50	cg00738919	0.000511529	0.022021	-0.224966	0.0624781	0.496425	0.0416174	0.460216	0.0588261	-0.0362091	-0.0729397	0.000184442	0.0282623	-0.015412	0.00397776	0.486135	0.0480577	II	CCCCAGGGACAGTGGGGGTAGGGTGGGGGGAGTGGCACCTTGCAGCCATCGACGTGGGGA[CG]TCACGCTCTGGTCCCAGTCTCCTGGGAATTCAGCCACGAGGTCACTGGCATTATTCATCA	37	7	1100172	F	C7orf50;C7orf50;C7orf50	NM_001134395;NM_032350;NM_001134396	Body;Body;Body	chr7:1097405-1097953	S_Shelf
VPS8;VPS8	cg00745342	2.99553e-05	0.00343923	0.467693	0.10654	0.528735	0.0747248	0.597155	0.0786015	0.0684201	0.129403	0.000253259	0.0306783	0.026143	0.00690566	0.537	0.0801436	II	TAGTTAGCCAATAAACATTAAGTTGTTATGCCATGCAGGTGGTGATCACCATGTGTCATA[CG]AGTTGATGTGAATCAAATGACATTTGGAATGGAAGCAAAATGTAGTTATTCATACATTTG	37	3	184630433	F	VPS8;VPS8	NM_015303;NM_001009921	Body;Body
	cg00749291	0.000246239	0.0138964	-0.430616	0.112918	0.481475	0.0793988	0.427084	0.0788542	-0.0543918	-0.112969	7.76851e-07	0.00743407	-0.0390257	0.0074331	0.463496	0.085855	II	GGGAAAATGTTGGTCTCTGAGATGTAGGCTGCCTGATGACTAGCTGTGCAAACAAAACCT[CG]GACTTCCCTCCGCATTTCTTTCCTTTGACCCTTCAGTGTCAGCAAGCTCAGGGTCAGAAA	37	11	12107626	R
KHDRBS3	cg00753112	0.00159581	0.0443952	-0.351811	0.108174	0.269493	0.0577537	0.222665	0.0615218	-0.046828	-0.173763	1.62828e-05	0.0163978	-0.0313624	0.00694477	0.262909	0.0650404	II	TTCAAAGTCCAGCTTTGGGTTTTGATAATTTGCTATTTTTGGAAAATGAGTCTTTAGCTG[CG]TATTTGCTATCCCAGACACACTGAAGAAGGAGGAAGCTGATCTGTAGGCAGCCAGCCTGC	37	8	136593301	F	KHDRBS3	NM_006558	Body
RRBP1;RRBP1	cg00753829	0.000107155	0.00808112	-0.387216	0.0956786	0.312846	0.0609036	0.2646	0.0557335	-0.0482452	-0.154214	5.62466e-05	0.0212102	-0.0234015	0.00557699	0.304755	0.0578086	II	TGCCAATAAATGCTGCTACCCAGGATCAGAGATAAAAACTTCTGCATTACAATCCTGAAA[CG]TGTTCAAAAATTCAGTGAGGGAAAATAGCCTTTTGCCAGCAATAGCTCCTGAGGAGTTAT	37	20	17641894	F	RRBP1;RRBP1	NM_001042576;NM_004587	5'UTR;5'UTR
	cg00755950	3.15232e-07	0.000135842	-0.614908	0.111554	0.181647	0.0488799	0.126261	0.038568	-0.0553858	-0.304908	8.05017e-08	0.00313993	-0.0389017	0.00675016	0.17404	0.0522107	II	GTCATACAAACCTCTTCCTGCATCTGGGACTCTTTCCAGCTGCTACATGTGGGAGCTTCC[CG]TTTTTGTTCTAATTGAGTGATGTTTACTGGAAATGGAGTCTGCTAATAAGATCTCAGTTC	37	2	69910490	R
CADM1;CADM1;CADM1;CADM1;CADM1	cg00758259	2.02143e-06	0.000518619	0.517895	0.102154	0.473319	0.0762656	0.545578	0.080485	0.0722584	0.152663	1.67003e-05	0.0164135	0.030158	0.00668753	0.484493	0.0810018	II	AGTGGTTATAAACTGTGAACAACCAATGCCCTACACGAAGGAACATTTATCACACTAACA[CG]CCTGTAAAGTGGAGAGGGTTCATCCACATGCTCTCTGCAGCTTCTATTAGAACGTTAATT	37	11	115188157	R	CADM1;CADM1;CADM1;CADM1;CADM1	NM_001098517;NM_014333;NM_001301043;NM_001301044;NM_001301045	Body;Body;Body;Body;Body
OTUD1	cg00762662	0.000158724	0.0104801	-0.271307	0.0688974	0.184045	0.0297257	0.155758	0.0313833	-0.0282863	-0.153693	1.90703e-05	0.0169998	-0.0183146	0.00409174	0.177449	0.0305601	II	TGCAAGCAGGGATGGTAGCCCATGACCAGCAGAGGCCAAACAGACTTTAAGGCAGCATTC[CG]TTCTCCACACCCATGCCGGAAGCTTTCCTGCCACGCAAGCTTTCCGAGCATGCTAACTCG	37	10	23727572	R	OTUD1	NM_001145373	TSS1500	chr10:23727836-23729523	N_Shore
PPARGC1A	cg00767442	2.97517e-09	4.647e-06	-0.727781	0.110913	0.602058	0.0736924	0.500507	0.0837778	-0.101551	-0.168674	1.7044e-05	0.0165554	-0.031289	0.00694625	0.585581	0.078111	II	TTTGTGTGTTGATTCCATCCAGAGGTGAGTCATCTGCTGGGCTGTGCTTCCAGGACCTGG[CG]TAGAGATAGTGGGGCATGGACAAATAAACACAGCAAGTGTATAAGGTCTCCACACAGACA	37	4	23879493	R	PPARGC1A	NM_013261	Body
C9orf117;C9orf117	cg00769197	2.18715e-05	0.00277695	0.377117	0.0843279	0.588986	0.0580896	0.650712	0.0613668	0.0617258	0.1048	0.000240033	0.0303341	0.0202918	0.00533875	0.592886	0.0598141	II	CTGGCTGTGTCTGCAGCTGGGGGACAGGGCAGGCTGAGGGCATGGCCACCTGTCCGCACC[CG]CAGATCATCCTCATGCTGACTAAGAAGTGCCAGGAGCAGCAGCAGGACACCAAGGAGGCC	37	9	130474094	F	C9orf117;C9orf117	NM_001012502;NM_001012502	Body;ExonBnd	chr9:130477195-130478146	N_Shelf
NHS;NHS	cg00781047	3.07333e-06	0.000697658	-0.355528	0.0715726	0.535273	0.0492505	0.486365	0.0592927	-0.0489079	-0.09137	0.000186537	0.0283078	-0.016989	0.00438834	0.527576	0.0503795	II	GCTGTGGCTCCCTGGATTTATTTGTCCAGCTTCCTGTCTCTGGCAGTGTGCTAATGGTTT[CG]ATAGCCACATGGCACTTGGCAGAGCTTCTTAAACTGGTGTGGCCCGAGACTCTGCATTCT	37	X	17653183	F	NHS;NHS	NM_001136024;NM_198270	TSS1500;Body
	cg00781180	0.000674623	0.0261528	-0.265704	0.0755262	0.689998	0.046131	0.651407	0.0540078	-0.0385908	-0.0559289	0.00063759	0.0410315	-0.0173047	0.00491765	0.682638	0.0493359	II	TGATGCTTGGATACCATTTCTTATGCCTCTGCTATCTAAAGCAGGCTATCATTATGGGTG[CG]TGAAACCAGTCTAACTTGCTAATTCTGCTAAAACTCAAACCTGTCACTCTGGTTGTTTTA	37	16	73984002	R
FER1L6;FER1L6;FER1L6-AS1	cg00782223	1.50944e-09	2.93582e-06	-0.665733	0.0992259	0.470906	0.0684417	0.367412	0.0731279	-0.103494	-0.219777	0.000816838	0.0445958	-0.0213189	0.00618843	0.456991	0.068829	II	CTGAAGCAGAAAAAAAGCCCAAGATGTTGAACCAAACCACTTTAGATAAGAAGCGACTTA[CG]CTCTGCTGGCAGGAGCTGGTATGTGAAAATCTATTTATACTTTGTGGACAGAGTTAAAAA	37	8	125029939	F	FER1L6;FER1L6;FER1L6-AS1	NM_001039112;NM_001039112;NR_040044	ExonBnd;Body;Body
SLC2A13	cg00790847	0.00117663	0.0368041	0.345799	0.103288	0.504671	0.0739182	0.554345	0.06351	0.0496742	0.0984289	0.000220356	0.0296062	0.0267368	0.00699024	0.520296	0.079171	II	TATGTCAGAAGCAACAAAAAAGGTCCAGATGTCCCAAGCAGACAATGCTGAGAAAAGAAT[CG]TGGTCACTTAAACAGCAGGTTATTTGTTGAAGGGTCCTGAAGGCCCAAGTAGTTTCCACA	37	12	40497575	F	SLC2A13	NM_052885	Body	chr12:40498962-40500017	N_Shore
DIRC3	cg00792015	4.43872e-08	3.31438e-05	-0.338816	0.0568268	0.548463	0.0386084	0.492584	0.0482354	-0.0558784	-0.101882	8.77858e-05	0.0235678	-0.0139782	0.00342817	0.54256	0.0418284	II	CACCTGATTCCCAGCCCTGTTTGCTCTTTTAGGCAAAATGGAACAGACTCAGGTCTAACA[CG]TGGTGATTCCCTGTGGTCAGCAAAGGAGTCATTATGGCATGAGGTGGGAGAGTGGCCGCT	37	2	218466469	R	DIRC3	NR_026597	Body
ASCL1	cg00799539	3.18616e-05	0.00359642	-0.401804	0.0918702	0.661275	0.0621479	0.602079	0.0640432	-0.0591965	-0.0895186	1.43523e-05	0.015732	-0.0272584	0.00599379	0.650725	0.0672144	II	TTTTCCTTATGTTATAGGGTGATCGCACAACCTGCATCTTTAGTGCTTTCTTGTCAGTGG[CG]TTGGGAGGGGGAGAAAAGGAAAAGAAAAAAAAAAGAAGAAGAAGAAGAAAAGAGAAGAAG	37	12	103353183	R	ASCL1	NM_004316	3'UTR	chr12:103351579-103352695	S_Shore
TTC39B;TTC39B;TTC39B;TTC39B;TTC39B	cg00805981	0.000434193	0.0198771	0.392958	0.107686	0.581808	0.0753258	0.637489	0.0769457	0.0556815	0.0957043	0.000305788	0.0322684	0.0261676	0.00701112	0.590676	0.078116	II	AGACCAGTCACACCTGGCCTATCTGATGGTCTAGACATACACTTTTAAGAATATCAACAA[CG]GGAAATGCAGGCTGGGCACAGTGGCTCATGCCTGTAATCCCAGCATTTTGCAAGGCCAAG	37	9	15242287	R	TTC39B;TTC39B;TTC39B;TTC39B;TTC39B	NM_001168342;NM_001168341;NM_001168340;NM_001168339;NM_152574	5'UTR;Body;Body;Body;Body
FOXP4;FOXP4;FOXP4	cg00806680	0.00135291	0.040089	0.377488	0.114241	0.335573	0.0744508	0.389825	0.0940646	0.0542519	0.16167	0.000232392	0.0300044	0.0270982	0.00711249	0.342541	0.0778096	II	TCCACCTCAGACCAGGGCAGAAGGGTTGGGAGCGGGCATGGTGTGGGCCCAGCCAGCTGC[CG]TTCATCCAGGGACAGAGCTGCCATCTGCCAAGCTGATGGTCCTTGCTGGCCCTCCCCGTG	37	6	41561085	F	FOXP4;FOXP4;FOXP4	NM_001012426;NM_001012427;NM_138457	Body;Body;Body	chr6:41561221-41561473	N_Shore
	cg00807828	0.00147662	0.0422734	-0.22637	0.0690825	0.457562	0.0512267	0.421267	0.0580612	-0.0362958	-0.0793244	0.000789443	0.0440948	-0.014855	0.0042993	0.449937	0.0530746	II	CAGGAATGGAAAGAATGCCATGTTCTTGGAGCCTGGAGACAGGGTTTGAGAGGCTGGCAG[CG]GCTGGGCCACCAGGACCTCATCAGTGATAACCCTGTGATCAGTGTTCCAGCCCCTGCAGG	37	14	96733836	F
ITGA2;ITGA2;ITGA2;ITGA2;ITGA2;ITGA2	cg00811196	0.000959084	0.0324147	-0.330595	0.0969179	0.618852	0.0692946	0.56977	0.0647204	-0.0490819	-0.0793112	0.000125683	0.0254007	-0.0252064	0.00633294	0.610151	0.0718498	II	TTTGAGACTGACATTCAGCCACTTGCTATTCTTTATTGTGGAGGAATGAATCCTAGTCCA[CG]TCAACCTGGTGGCATTTTCTCCAGGTCAGAGATAAGAGAGAAATAGCACCACTGTCCCCA	37	5	52286511	F	ITGA2;ITGA2;ITGA2;ITGA2;ITGA2;ITGA2	NR_073103;NR_073107;NR_073106;NR_073105;NR_073104;NM_002203	Body;Body;Body;Body;Body;Body	chr5:52284715-52285489	S_Shore
SPON1	cg00816515	0.000137893	0.00955496	-0.25345	0.0637264	0.527239	0.045416	0.489514	0.0405877	-0.0377251	-0.0715521	0.000524346	0.0382167	-0.0147007	0.00411035	0.519826	0.0465543	II	GGCGACTGCCACTCGGTGCAGCCGGGAGGCGGCCGATCCTCCCTGTGGACCGCAGGGAAG[CG]GGTATGACTTCAGTGGCCTATTCGGCCCTCCCCAAAACTGAGGACCTGAGTTCACAGGGG	37	11	13986348	F	SPON1	NM_006108	Body	chr11:13984066-13986349	Island
PPP2CB	cg00818853	2.44637e-06	0.000591947	-0.431747	0.0859498	0.372644	0.0574989	0.311379	0.0640164	-0.0612654	-0.164407	0.000102294	0.0241572	-0.019859	0.00492023	0.368063	0.0568594	II	GAATGCTGACAATGCTGCTGTTGGAGAGACTCCAAATATGCAGCCAGGAACTTAGCAACA[CG]CAGAAACTTAGTGACATAAAGAAGTGAAAATCCAAACTTATTGCATAAATGAGGAAAATT	37	8	30660495	R	PPP2CB	NM_001009552	Body
	cg00823369	2.84281e-06	0.000657491	-0.437795	0.087796	0.51498	0.0645158	0.44942	0.0664322	-0.0655601	-0.127306	0.000198978	0.0287956	-0.0220682	0.00572693	0.506438	0.0682546	II	GCCTGGGCAACAGAGTGAGACTCCATCTCAAAAGAAAAAAAAAAAAGAACCCATCAAGGA[CG]TAGATCTGTTATCAGAAATGAGTCAGGACTTCGGGCTGATAACAGAGTTAATGTGCAAAC	37	19	39275076	F
TTC7A;TTC7A;TTC7A;TTC7A	cg00824638	1.4292e-05	0.00207039	-0.378492	0.0826061	0.551337	0.0631842	0.495727	0.0627836	-0.0556097	-0.100863	1.13756e-05	0.014907	-0.0241303	0.00523891	0.543062	0.0668692	II	TGTTCCTGGCCAACCAGGCTTTACTTGACTTGGAATAAATGGCTTCCTGGCTTCTCCCCA[CG]CAGGCTGTTTCTGGGCCAGGGTTTGTTTGAGGCCCTGTTTGGATATTGTTAAAAGTGGGC	37	2	47216400	R	TTC7A;TTC7A;TTC7A;TTC7A	NM_001288953;NM_001288955;NM_001288951;NM_020458	Body;5'UTR;Body;Body
AKAP13;AKAP13	cg00834924	5.69024e-10	1.4946e-06	-0.509764	0.0736689	0.447074	0.0465973	0.374434	0.0586327	-0.0726401	-0.162479	9.29472e-05	0.0239256	-0.0170855	0.00420611	0.436535	0.0479604	II	AAGTGACTCAACCCAGGCACCCTGCACAGGAACATGTGTCATCACGGTTTCAGCTCCGGA[CG]GTGAGATCGCAGTGTGTTCTCAGGCCCTTGTTAGGATTCTTAGCACAATAGTTGTTTCTG	37	15	85956922	F	AKAP13;AKAP13	NM_006738;NM_007200	5'UTR;5'UTR
RPS6KA2-IT1;RPS6KA2;RPS6KA2	cg00837967	2.8141e-05	0.00330646	-0.346748	0.0786949	0.663086	0.0455901	0.611542	0.0623059	-0.0515443	-0.077734	9.09093e-05	0.0237751	-0.0192861	0.00474088	0.65627	0.0494387	II	CCAGCTGTGACGTCATGGACATGGACACTTTGCTGGTGCACCACCAGGGTGAGCACCAAG[CG]TTATTTATCAAATGCATGAATTAATGCAAAAGTGGCATTTCTGAGCTCTTCTGCCACTCA	37	6	166879361	R	RPS6KA2-IT1;RPS6KA2;RPS6KA2	NR_046793;NM_021135;NM_001006932	TSS1500;Body;Body
OPRD1	cg00839032	0.000320943	0.0164095	-0.273109	0.0730767	0.750505	0.0379794	0.714444	0.0488608	-0.0360607	-0.0480485	0.000355305	0.0337523	-0.0179315	0.00486029	0.74659	0.0431448	II	TTAGGTCTTGGAAGGGGTGTGGCAAGGATGACTTAGCCAAGTGCCCCCCTTCTATCTGCT[CG]CACTGCAGCCAGAGTGCTCCTTAAGGTGGTCTTCAAGAGCCTGCCCACCACCTCATCGCC	37	1	29137791	R	OPRD1	NM_000911	TSS1500	chr1:29138501-29139348	N_Shore
	cg00840990	0.00109114	0.0350535	-0.349639	0.10371	0.570625	0.0727325	0.515691	0.094338	-0.0549341	-0.0962701	0.000193436	0.0286208	-0.0251131	0.00650383	0.562579	0.0784151	II	GGAAATGGTTAGCCACATTACTAGGTAATAAGGTTGCAAATTCCAAGTCTCCCTTGTAGT[CG]AGGTCAGATGTTGTCCTGGGAGTGGGTGGGAAGGTAGAGAGGCCAAGATTGAGGCTGCTA	37	3	177308016	R
	cg00844825	0.000112465	0.00833453	-0.366165	0.0907763	0.698497	0.0559851	0.641776	0.068515	-0.0567209	-0.0812042	0.000734845	0.0430351	-0.0199148	0.00572814	0.696333	0.0591832	II	CACCCCTGCCACCTCCAAAGGAAAGCCGGTGGGCACTCTGCTCACATTTTCTGTGCCTGT[CG]TAGAGAAGGATGAGCATGCCCATCCATCAGCTTGTCCTGGGAACACCCCAGTAGCGGGAG	37	17	17317634	F
	cg00845279	7.23324e-08	4.75745e-05	-0.345586	0.0590591	0.615629	0.041032	0.5574	0.0427438	-0.0582291	-0.0945847	0.000588473	0.0397747	-0.013876	0.00391689	0.605185	0.0433192	II	GCACTACATCCAAATGTTTATCATCACTGTTAATAATTGCTATTTTTGCCTCTATATTCA[CG]ATCTAAACTTGACAGAGTAACTCAGATCACACAATTCATACAAGTACAGCAAGATAGAGA	37	12	64572229	R
YPEL1	cg00850821	6.92374e-05	0.00607379	-0.412898	0.0991024	0.186862	0.039097	0.148185	0.0449713	-0.0386769	-0.206981	6.28814e-05	0.0216556	-0.0243656	0.00584788	0.180251	0.0402656	II	CATGGGGGAGGCGGACCCTGTTTAGATCTCTGAAGCTCAGGCTTTTGCAATCTCTGTTAA[CG]AAACCTATGCCACAAGTGGTAAATACCGAGGACGCTCCATTTTAGTCATGATCTTTATGT	37	22	22089417	R	YPEL1	NM_013313	5'UTR	chr22:22089624-22090909	N_Shore
AJAP1;AJAP1	cg00859330	7.80403e-05	0.00656474	0.425524	0.102936	0.443257	0.0712954	0.507533	0.0955747	0.0642763	0.145009	0.000840537	0.0450674	0.0228136	0.00663887	0.448272	0.0763846	II	GATATTAACTTTAATGCTAACGTTAAATTGCCTCCTTCTGTGCTGAGTCTTCAGAGCACT[CG]GGCTGCTGAGGGGAGAGAGCATTGCGCCCTCATGGCTGCACATCCCATGCATTCTATAAG	37	1	4835298	R	AJAP1;AJAP1	NM_018836;NM_001042478	3'UTR;3'UTR	chr1:4832351-4832553	S_Shelf
	cg00864691	0.000327804	0.016629	-0.190268	0.0509943	0.411011	0.0364742	0.383529	0.0319017	-0.0274823	-0.0668651	0.000920603	0.0465797	-0.0108686	0.00318832	0.407847	0.0356784	II	CATTCCATTAACGCTGGGTGAACACCGCTCACAAAAGGCAATAACCAAGTCTGCAGCTGG[CG]GGAGACATTTGAGATGGCACACCACCAAGTCATGCTCTCCAGGAGACACCAGACAGACAG	37	16	84986179	F
NDST1	cg00866564	0.000892291	0.0309631	-0.330292	0.0962052	0.433351	0.0677074	0.38084	0.0793348	-0.0525116	-0.121176	1.3719e-05	0.0154245	-0.0270509	0.00593337	0.424512	0.0718289	II	TGGGAGTGACCTCGGTTTCTGGTCTGCATCCAGGCTGGGTGGTGCTTGCTCCAGCAGAGC[CG]TGGAGAGGTTGACAATGGGTGGAATGTGGCCCCTTCAGAACCCACACTTCACTGGTGCCC	37	5	149883618	R	NDST1	NM_001301063	5'UTR
	cg00868594	9.01762e-07	0.000291161	-0.524349	0.0996078	0.787294	0.0672849	0.741068	0.0646655	-0.0462263	-0.0587154	0.000435516	0.0359504	-0.0250207	0.00689154	0.783524	0.0707996	II	AGCCTGATTTTGGCTGTTGCCCTTTCCTGAATGGCACAGCACTTCATAAATGTGGGTTAT[CG]CCAGCTTAGTCATGCTAATCCACATATCATTTGCACTTGACCTCAGAATGAATCATTAAA	37	X	103560436	R
KCTD1;KCTD1;KCTD1	cg00868875	7.35372e-05	0.00631469	0.424207	0.102218	0.549869	0.0694208	0.609432	0.0828677	0.0595626	0.108321	0.000535534	0.0384686	0.0249244	0.00698099	0.556168	0.0757042	II	CCGCCTTGGAGAGCATCTGCATCCGAGTGCCTAGCAAGTTCTTGCCGATGGCTTTGTTCT[CG]TACCAGGTCACATCGCCCTCGCTGCAGTGGTCCCGGGGCCGCTGGAAGAACGCCTTGCAG	37	18	24127237	R	KCTD1;KCTD1;KCTD1	NM_001136205;NM_198991;NM_001142730	5'UTR;5'UTR;1stExon	chr18:24126780-24131138	Island
SND1;MIR593	cg00872676	0.00192118	0.0496217	0.272064	0.0852034	0.492625	0.0626461	0.537278	0.0736851	0.044653	0.090643	0.000192873	0.0286208	0.0204487	0.00529473	0.499496	0.0641976	II	TGGGCAGGATGATTTGTAGCCCCCAGAATCTGTCAGGCACCAGCCAGGCATTGCTCAGCC[CG]TTTCCCTCTGGGGGAGCAAGGAGTGGTGCTGGGTTTGTCTCTGCTGGGGTTTCTCCTTCT	37	7	127721954	R	SND1;MIR593	NM_014390;NR_030324	Body;Body
	cg00880833	1.79234e-05	0.00242328	-0.378476	0.0836667	0.486078	0.0637297	0.42816	0.0605266	-0.0579187	-0.119155	5.4209e-05	0.0210995	-0.0219946	0.00522956	0.47734	0.0651203	II	AAAATTGCCCCGGTACTCTAAAGCTCTCCAGCCTTGAACATTGTTCCCGTGCTGTGCCCA[CG]TTCCATTGGCACAGGCACGGAATGGTATGCTTGGAATGTCTCCACCCTCCAAAATATTTT	37	14	54573859	F
MMP15	cg00885460	7.86606e-06	0.00135306	-0.627173	0.132492	0.221155	0.0605249	0.163954	0.0570626	-0.0572007	-0.258646	0.000515396	0.0379943	-0.0295181	0.0082417	0.215448	0.0608283	II	GTGAGGCCGGCTAGGGTGCCCCGAGGGCCTGCTCTAGAGAAAACCGCCCTCAGGTGAGGA[CG]GCTTCCATTTCCGGGTCTGAAGATAAGGAACAGCTTATCTTCGGTCTCCGCCCTCCTGCC	37	16	58058629	F	MMP15	NM_002428	TSS1500	chr16:58059380-58061477	N_Shore
	cg00886211	0.000276995	0.0149577	-0.339406	0.0897949	0.210674	0.0384241	0.179545	0.0404952	-0.0311297	-0.147762	0.00014914	0.0265026	-0.0202782	0.00515555	0.207806	0.0388828	II	TCACTGTACGCTCTTAGAGACTTCTCTCTAGAGTCTCTTCTTATAAGGCATGAATCCCAT[CG]TGGGGTCTCCACCCTTATGACCTCATCTAAACCAAATTACCTCCCAAAGGACCCACCTCC	37	9	107755461	R
	cg00901490	9.57191e-06	0.00155544	-0.443344	0.0946494	0.700349	0.0590341	0.636117	0.065636	-0.0642326	-0.091715	1.13946e-05	0.014907	-0.0285199	0.00619248	0.690185	0.0657851	II	TAGTGACAACATAAGAAAAATAATAACCTCTCTGGCTGTTAGGATTCTCAGTTCTAGCTG[CG]AGCAAGGAGCAAAGGCACCCACAGACTTGCCAAACCTATGTCAGGAATGACGAATAGAAG	37	10	33422941	F
	cg00902448	0.00122598	0.0377521	0.283206	0.0849161	0.893871	0.0224285	0.910525	0.0211328	0.0166538	0.0186311	0.000351719	0.0336316	0.020391	0.00552258	0.895165	0.0240184	II	AAAAATACCGCCCAATGGGTTCACCTTACCCACTGCCTACACAGAGCCGATTTCTCAAGA[CG]GGAATCACAATAGAGAAAGGATAATTAATGCAGAGCCGGCTGAGCAGGAGACTGGAGTTT	37	2	223603467	F
	cg00906581	0.00123378	0.0378708	0.388927	0.116685	0.572221	0.0816845	0.627036	0.0826185	0.0548145	0.0957925	0.000303436	0.0322194	0.0279344	0.00748009	0.581513	0.0834257	II	CTGTCTCTATCCATAGATCCCCTGGAGCTGGGTCATGACAAAACTGGACCAATTATCCAG[CG]TGAATTTAATGCAGTCCCAGATCCAGATGTTAGCAGTGGATCTCAGAAGGAAAGAGAAAG	37	15	94831047	R
	cg00907499	0.00144221	0.0416902	0.337356	0.10272	0.456994	0.0775017	0.508919	0.0875466	0.0519247	0.113622	0.00037101	0.0342068	0.0241532	0.00656882	0.462941	0.0788156	II	AGCCCATTTGTACATAACCACCTTCCTGAAAATCCTTAACCCTCTCCTACCTTCCCAAAG[CG]TGGGGTTTGTTTACTTATCTAGACAGCCTTTAAGCTGAATCTTCAGTACCAAGCTCTGTG	37	4	38951398	F
	cg00909286	5.33329e-10	1.40994e-06	-0.573006	0.0826425	0.828649	0.0345383	0.763789	0.046268	-0.0648606	-0.0782726	0.000125419	0.0254007	-0.021154	0.00531404	0.824643	0.0382398	II	TGCACCAGGGCTATAGCCTCTCAGGCTGTCTGCAGACAGACACCAGGCCATCTGCCCTCT[CG]CCTTCCACCCAAACACAGCTGCTGGGCTCCATCCCAGCTTCAGCCATCTGGAGGAGGAAC	37	3	149889135	R
GRIA3;GRIA3	cg00913442	0.000480883	0.0211778	-0.329527	0.0910544	0.797209	0.0502805	0.768373	0.045581	-0.0288357	-0.0361708	0.00104777	0.0486731	-0.0188562	0.00559603	0.796649	0.0479363	II	ATATCTGGCAGCTCTAAGAATTCTTATCTCTTTGGTGCAGAGATCCAAAATTGCTGTGTA[CG]AGAAAATGTGGTCTTACATGAAATCAGCGGAGCCATCTGTGTTTACCAAAACAACAGCAG	37	X	122598736	F	GRIA3;GRIA3	NM_000828;NM_007325	Body;Body
PRTFDC1;PRTFDC1	cg00915905	6.48507e-05	0.00582279	-0.295175	0.070547	0.810051	0.0316571	0.776419	0.0307612	-0.0336321	-0.0415185	1.65272e-05	0.0163978	-0.0203557	0.00451123	0.803802	0.0321591	II	CTTTGCTGAGCAAGTTCAGCTCTTCATTGAGACTTTCAATGTATTCTACACATCAAACCC[CG]TGTTTTCATTTTTTTTTTCCTACTACTTCCCTGTTTTTGATTAATTTCCTTCAGTCATGC	37	10	25156468	R	PRTFDC1;PRTFDC1	NM_020200;NM_001282786	Body;Body
	cg00916310	0.00018938	0.0117402	-0.41666	0.107161	0.432721	0.0785237	0.37192	0.0852053	-0.0608015	-0.14051	3.14353e-05	0.0189402	-0.028489	0.00655217	0.423987	0.0821543	II	GGGGCTGTTGCTTGTGAGAACTGGAGAGGTGTGTGTCATTATCTGAATCGGCCAGGCCCA[CG]CCAGGGTGAACTGGGCTTACAGGAAATGCAGTCACAGGTGAGACAACCTTTGGCACCAGC	37	10	3852447	F
	cg00918877	0.000562282	0.0233645	-0.338466	0.0947394	0.712749	0.0549944	0.663558	0.061393	-0.0491902	-0.0690147	0.000333492	0.0330195	-0.0216853	0.00584897	0.706314	0.057128	II	TGCTGAGAACTTGTCTCATTCCTAGAAAAGATACTCAACAAATACTTGTTGAATAAGTTA[CG]TTGGCCAAAACCAATTGAGGTCAGATTGAAAGCCTCTTTCAGGAAGTGTGCCCTCTGGCT	37	14	23584303	F
	cg00925244	0.000160154	0.0105357	-0.525395	0.133507	0.535167	0.0890822	0.463111	0.101681	-0.0720559	-0.134642	0.00103123	0.0484164	-0.0261432	0.00774747	0.519244	0.087186	II	GGGGAAAATAAAACAAAACAAAACTCAGGCTGGACCTGGACAGATAAACAAACAGGATCC[CG]CACAGGAGTTCTTTATTCTTTGTCTAATTAGCAAGCTCCCAGGAAAAAATTTTCTCCCTT	37	2	86148800	R
JAG1	cg00928222	0.000282375	0.0151385	-0.33828	0.0896283	0.575389	0.0704406	0.522793	0.0693688	-0.0525966	-0.0914105	0.000930973	0.0467368	-0.018478	0.00542593	0.570158	0.0685913	II	CCTCCCCTGTATAGCTGTATGTGTGTTCTGATGACAGCAGCACAAATCACAGTCGGCCTC[CG]CTGATATCCATCTGAGCAGGCAGCAGGCTTGGAATCACTAATAGCACTGCCATTGGGACT	37	20	10635546	R	JAG1	NM_000214	Body
	cg00936312	5.17073e-08	3.71496e-05	-0.326476	0.0550761	0.365133	0.0421347	0.318683	0.0347299	-0.0464501	-0.127214	0.000428462	0.0357623	-0.012503	0.00343925	0.355166	0.0427001	II	GGTCTTAGGTACAAAGCCCATTAACTCATTAGTGCGGATGGAGTTTGAATTCCACAGCAC[CG]TGTGATTCTTGGCTACCGTCCAGCAATAATTCAGAGCTACTGGTCAACCAGGAAAGACAC	37	17	77539850	R
TFCP2L1	cg00940894	0.000610234	0.0246121	0.42354	0.119369	0.479337	0.0855834	0.546789	0.099557	0.067452	0.140719	0.00010701	0.0244304	0.0312454	0.00776481	0.490668	0.092258	II	CACGGCTGACCTTGTCTCTTGCACATGTGCAATACTAGGCAAGTGTCTGTTGACACAGAG[CG]CTCACACAGAAGAAGATGGTATGCTTCAGGGAAAAGGCTTTGCCAGCAACACACCCTAAT	37	2	122018686	F	TFCP2L1	NM_014553	Body
EEF1DP3	cg00941096	0.000275629	0.0149287	-0.373337	0.0987347	0.633102	0.0664158	0.576885	0.0928911	-0.0562174	-0.0887968	3.52624e-05	0.0192084	-0.0255938	0.00592685	0.628317	0.0706979	II	TTCCTTCCTGGTCATCACCAGTCATCTCTCATCTCCCTCTTCCAGCCAACTTCCAGTTGG[CG]GCCAGCCAAATAAGACACTGACTAAAGAAGGATGTTCGTTCTGTGTTATGTGTATAGCTT	37	13	32519553	F	EEF1DP3	NR_027062	Body
	cg00944431	0.00148582	0.0424416	-0.168476	0.0514453	0.539737	0.0362297	0.514858	0.0374666	-0.0248794	-0.0460954	2.7569e-05	0.0184454	-0.0145704	0.00332518	0.533242	0.0393298	II	TGCCGGCGGGGCATGCGACCCGCCAGGCAGGTGTCGGAGCCCTCACAATGGTGCACCTGG[CG]TGGGCGTCAGGCCTGCCCATTCAGCCCGGAACAATCACTGCTCTGCAGCCGCCGGCCCAG	37	1	10896004	F				chr1:10895895-10896117	Island
	cg00947828	0.000569527	0.0235541	-0.175407	0.0491504	0.600144	0.0343216	0.57194	0.036994	-0.0282037	-0.0469949	0.000335913	0.0330934	-0.0111063	0.00299726	0.597041	0.0348177	II	ATCAGTTTACTCATCCACCCTAAATATTGCACAATCATTGTCCACTTTTCTCTTTTCTTT[CG]TTCATGCCTAATCCACCCTGGAATGCTCTCCTGTCTCATGTATCTTCAAAGGCCCATCTG	37	2	175383375	R
	cg00948857	0.000655421	0.0257226	-0.218571	0.0619755	0.466944	0.0451038	0.431016	0.0512893	-0.0359283	-0.0769435	0.000184933	0.0282712	-0.0147915	0.00381836	0.460892	0.0472442	II	CCAGTCTATGCTAACAAAGATGCTAATTTGACCGCATTCCTAAGATGAATGAATTCACCA[CG]AGGGCCCTTGAAGCAGCAAGTGTGTTTCAGCTGGCACTACAACATAGCATCTCCAGGACG	37	17	39569804	F
DIP2C	cg00950947	0.000620755	0.0248621	0.381499	0.107676	0.64537	0.0742056	0.702907	0.0668539	0.0575368	0.0891532	0.000473567	0.0369904	0.0251077	0.00696221	0.65225	0.0743289	II	GCATAAGCTGAAAATATCCTAAATAGAAAGTGCATTTGACATAATAGTTTCGACTTACAA[CG]GGTTCATCCAGAGGCAGCCCATCTCGGCCCAAACGATGCAATGAGTGTGACTAGTTCACG	37	10	653567	F	DIP2C	NM_014974	Body	chr10:652259-652528	S_Shore
ZC3H3	cg00952822	0.000645378	0.0254859	0.342984	0.097125	0.608486	0.0678125	0.653284	0.0709236	0.0447976	0.0736213	0.000276367	0.0314082	0.024354	0.00647532	0.617152	0.0707293	II	ATCTATTTTCTGGCGTCAGGCGGTGATTTATTCAAGCCATTTTTCCGGTGGAGGCTCCCA[CG]CTGTTAAATCAAGCGCCTTGCCAATTAAGTGCTGACTTGGGAAGTGGACGCAATCTTAGC	37	8	144571936	F	ZC3H3	NM_015117	Body	chr8:144568915-144570672	S_Shore
ENC1;ENC1;ENC1;ENC1;ENC1	cg00954604	5.03358e-08	3.66151e-05	-0.469408	0.0791072	0.367623	0.0506887	0.315375	0.0568718	-0.0522481	-0.142124	0.000487316	0.0373541	-0.0191349	0.00531831	0.356493	0.0551015	II	GTGCAAATATAGTCAGTTCTGGACTAACACCCAACTAAGTGTGCTGTTAATTGATGCTTT[CG]CCTAGGAGGTTCTTTAAACCTGCTTTAGAGGTGAGTCATGCATTCATATCTCAAATGAAA	37	5	73928100	R	ENC1;ENC1;ENC1;ENC1;ENC1	NM_003633;NM_001256576;NM_001256575;NM_001256574;NR_046318	3'UTR;3'UTR;3'UTR;3'UTR;Body
LIMCH1;LIMCH1;LIMCH1;LIMCH1;LIMCH1	cg00957901	2.32098e-07	0.000108554	-0.506301	0.0906777	0.477747	0.0661477	0.396616	0.0621225	-0.081131	-0.16982	0.000193206	0.0286208	-0.021991	0.00569476	0.465791	0.0659341	II	GCGCCAAGAGCTGGCTGAGAGCGAGAGCATGCCTGGATTCTTCTGAGGCATCAGGAAAAG[CG]TTTTGCATATTTTTCATTGCCTTTCTTTTTTTTTTTTTTTTTTTAACTTTTGCCTCAGAA	37	4	41614842	R	LIMCH1;LIMCH1;LIMCH1;LIMCH1;LIMCH1	NM_001112720;NM_014988;NM_001112718;NM_001112717;NM_001112719	TSS200;Body;Body;Body;TSS200
	cg00959463	0.000329137	0.0166699	0.290836	0.0779723	0.210096	0.037602	0.236535	0.0464683	0.0264389	0.125842	0.00107668	0.0490743	0.0170339	0.00506772	0.215653	0.040122	II	ACCATAATCAATGTTTCTAAAGCCTGGCACCATTTCTTCCCTGCAGGCACAGCTCAGGAA[CG]TGATGAATCTCCAAGAAAGATGAATGACTGCTCAGTTTTCTCAGGGCTTGACTGCACTCC	37	2	31698601	F
CDKL2	cg00977384	0.000754892	0.0280301	0.397058	0.113963	0.582005	0.0803544	0.643936	0.0811144	0.0619317	0.106411	0.000157022	0.0269643	0.030876	0.00787835	0.591914	0.0888837	II	TGTCTGTTCGGTTTAACAAATGGAATAGAACACTTCTTAGTTTTCTCATCCACTCTGTAA[CG]ACAAAAAAAAATGTTTTTAAGTTAGAACCAGCAATAATTATTTTTTCAAGCACAAAACTA	37	4	76521531	R	CDKL2	NM_003948	Body
SYBU;SYBU;SYBU;SYBU;SYBU;SYBU;SYBU;SYBU;SYBU;SYBU;SYBU;SYBU;SYBU;SYBU;SYBU	cg00991639	0.000739655	0.0276744	-0.32617	0.0934512	0.512463	0.0691946	0.46284	0.0724794	-0.0496225	-0.0968314	0.000362525	0.0339626	-0.0224301	0.00608918	0.502914	0.0722969	II	AACAATGAGTGAGCAGAAATGAAGACAGACAGGCCAGCAAAAGGAAGAGGAAGAAATTCA[CG]GGCAAAGTGCACTCTGAGAGAAGAATTTAATCTACAGAATGATCTGTACCCCCACGGCTC	37	8	110605574	F	SYBU;SYBU;SYBU;SYBU;SYBU;SYBU;SYBU;SYBU;SYBU;SYBU;SYBU;SYBU;SYBU;SYBU;SYBU	NM_001099749;NM_001099755;NM_001099746;NM_001099756;NM_001099753;NM_001099754;NM_017786;NM_001099743;NM_001099752;NM_001099751;NM_001099750;NM_001099748;NM_001099747;NM_001099745;NM_001099744	Body;Body;Body;Body;Body;Body;Body;Body;Body;Body;Body;Body;Body;Body;Body
	cg00992686	0.000203716	0.0123315	0.417783	0.108024	0.653593	0.0732376	0.70784	0.0775378	0.0542467	0.0829977	0.000127235	0.0255009	0.0273179	0.00686923	0.661106	0.0747941	II	TGCAGCTTCCTGTCATTTGTGGTGTTCTCTTCATAAACCGCAGGGCTCGGCAGTAACGAG[CG]GCTGTTTACAGAGCCCTGGCTGTAATTAAGTCAAATTGGGTCTGCTCTCTGAGTATGGTG	37	5	66646715	F
ANK3;ANK3;ANK3	cg01000056	0.000274928	0.0149067	0.479174	0.1267	0.586344	0.0848599	0.645462	0.0979382	0.0591182	0.100825	0.000373212	0.0342784	0.029034	0.00789988	0.595343	0.088187	II	CTCCACTGCTATACTTTTTCATGGTCTGATGAATCTGCCGCCCCATTCCACGAAAGGTCT[CG]GCTGAAGAGAAGCCAAATGAGCTGCAAGAAATATGTCTCTATTACTTGTGCCAAGCTTTC	37	10	61927009	F	ANK3;ANK3;ANK3	NM_020987;NM_001204404;NM_001204403	Body;Body;Body
SLC2A9;SLC2A9	cg01005608	5.97821e-05	0.00551723	-0.381856	0.0907874	0.294094	0.0529579	0.24449	0.0477016	-0.0496038	-0.168666	0.000956499	0.047218	-0.0189667	0.00558286	0.287211	0.0528175	II	AATTACCTCGTAGCCCGTTTAACAATATTAATGTGCCTTACTGATTCACACAGAGCCTCC[CG]TGAACTCACTTGGAACGATTCTCAGGAGTCCTGTAAAAATACACGGAAGTAACACTTGGT	37	4	10007949	R	SLC2A9;SLC2A9	NM_020041;NM_001001290	Body;Body
TNK2;TNK2	cg01006102	0.000749605	0.0279207	0.336978	0.0966599	0.456809	0.0678228	0.51163	0.0814193	0.0548208	0.120008	0.000287021	0.0317015	0.0225421	0.00601074	0.464707	0.0712224	II	AGCAGCAGGAGCAGCGGGTCCTCCAGGACTGGATGGGGGCATCTCCCCACTCCTGGTGGA[CG]GACAGGCTCAGGTGATTCCTTCAGGCAGGCCCTCTGGCTCTCCAGACGCATCTCAGCGCC	37	3	195590998	R	TNK2;TNK2	NM_001010938;NM_005781	3'UTR;3'UTR	chr3:195594836-195595494	N_Shelf
FRK	cg01010753	0.000401305	0.0189055	-0.346307	0.0943043	0.576298	0.0711144	0.514646	0.0658258	-0.0616519	-0.106979	0.00089565	0.0461405	-0.0216399	0.00633265	0.570614	0.0742199	II	ATGTATCAAAAATAATGTAGATAACTAAAATGAGGACTAAGAGCTGACCAACAAGTATTA[CG]ATATGGAATTTCCTTGGTGACTTTTGATAAGAGCAGCTTCCCAGAGTAGTAAGAAGAATA	37	6	116355605	F	FRK	NM_002031	Body
TCEA3	cg01015663	9.84544e-06	0.00158656	-0.374911	0.080162	0.507002	0.0605342	0.446373	0.0609192	-0.0606288	-0.119583	0.000292523	0.0319274	-0.0195906	0.00523124	0.497181	0.0624868	II	GACTCACCACAGGAAAACTGTCAGGGGAGCCTGCAGCATGCTGCTTTGAAGGAGCCCCAA[CG]AATGACAGTAATAATGGTGGTCGTTTTTGAAACGACTGCACTGAGTTGGTTTACTTATTA	37	1	23729692	F	TCEA3	NM_003196	Body
PLEKHA2	cg01022801	0.00167115	0.0456173	-0.255909	0.0790421	0.437895	0.0582427	0.393644	0.0592959	-0.0442511	-0.101054	0.000204589	0.0289899	-0.0204426	0.00531579	0.42835	0.0604259	II	TGGTATGCAGGCAGAGTCTGGCAGACACAGCCCAGTACAAAGGCACAAGATGCAGGGCAG[CG]TCAGGGCGGATTAAAGAGGGAGAGAATGACCTCAGGGAAGGAGGAAGGGCCTTTTCAAGT	37	8	38794702	R	PLEKHA2	NM_021623	Body
TLE3;TLE3;TLE3	cg01024113	0.00117386	0.0367445	-0.183929	0.0549264	0.0211778	0.00335529	0.0185746	0.00276218	-0.00260325	-0.122924	9.4011e-05	0.0239256	-0.0150855	0.00371654	0.0206877	0.00349586	II	CTCTTGTGTCTAAAACTATGCATGAAAAGTAGCAATCAGGCCCTACCCGCTGGTGACTTT[CG]CATGGGAGTGAAAAACAGCGCTCCTCAGATCAGGAATTAACCGAAAGACATATAATAAAT	37	15	70390440	R	TLE3;TLE3;TLE3	NM_001105192;NM_020908;NM_005078	TSS200;TSS200;TSS200	chr15:70387929-70393206	Island
	cg01024673	9.5413e-07	0.000303393	-0.366896	0.0698763	0.498553	0.0502935	0.444714	0.043684	-0.0538387	-0.10799	0.000532048	0.0383796	-0.0171743	0.00480772	0.48981	0.0529264	II	CAAATCACAGTGCTTAATACACATAGCAATAGCACCATCGTTACTAACTAGAGACAACAG[CG]TCACTTAGTGGTTTTTTGCCCTAGCTACATACAAGTTGAGCCCGCGGAGCAATAATAAGG	37	12	108323414	R
FAM189A1	cg01026270	1.47749e-05	0.00212415	-0.353902	0.0773835	0.0765753	0.0167265	0.061843	0.0106865	-0.0147323	-0.19239	0.000276442	0.0314082	-0.0188555	0.00501347	0.0732101	0.016254	II	TCCACTCCCTCTTGCCAACATAGAGTTTAAAATATCTAAGTACTGGCTCCCTTGGAATAC[CG]GGAAATCCTGCAAGTTTTGATTGCCATAATTCCTTTGTGGCCCTGTTGATGAGCCAACTT	37	15	29863964	R	FAM189A1	NM_015307	TSS1500	chr15:29862035-29863649	S_Shore
TSSC1	cg01027469	3.32269e-06	0.000736772	0.574899	0.116184	0.561357	0.0817212	0.645045	0.0859391	0.0836874	0.14908	0.000216015	0.0294689	0.0284878	0.0074372	0.570433	0.0857391	II	GCAGGATTTCCTTCCTTCTTAGGGCTGAGCAATGCTCCATTTGTACCATGTTTCTTTATC[CG]TTCATCCGGCTCATTAGCACTGATGGATAGGCAGGCTGCTTCCTTATTGTAATGAATGTC	37	2	3268135	R	TSSC1	NM_003310	Body
	cg01028226	3.46936e-08	2.77307e-05	-0.65762	0.109279	0.164142	0.0440994	0.115744	0.030943	-0.0483974	-0.294851	0.000166441	0.0274184	-0.0271175	0.00694786	0.159539	0.0442165	II	TGCGGAGAGCAAAGCCCAGGCGGTGATGACTTGAGTTTCCAGGCCGGGTGCCAGGAGGCC[CG]CGGTCACACTCCGCCTGGGGCCTGGGCTCCGGCCAACTGTCAGCAGCAGAGATTGTTGGG	37	1	16502584	R
	cg01033001	7.71e-09	9.41436e-06	-0.567644	0.0893526	0.284334	0.0498185	0.222942	0.0498253	-0.0613921	-0.215915	0.000172293	0.0276769	-0.021536	0.00553137	0.280642	0.04987	II	TTTGTAAAATTAGAATAGTGATGCAGCTTTTCTGCATTCCACAGGGATGATTTGAGGGCA[CG]TTGAGACAACATGCATGAAAGCAGTTCAGATAAGGAAAACAGAGATCCAAGAGTCATTCT	37	14	94637734	F				chr14:94640366-94641648	N_Shelf
	cg01036972	1.2045e-09	2.50366e-06	-0.372647	0.0551407	0.510548	0.0421819	0.44695	0.038138	-0.0635983	-0.124569	4.08061e-06	0.0114401	-0.0170524	0.00351034	0.503833	0.0451679	II	CCAGAGTGATGTCAGCTGAGGAGTGACATGGTGCTCTCAGCACAGAGGACGTCAGCAAAC[CG]GGAAGCAGCATGTGCGTGGAAGCTGGGCCTGAGCCCTGACGCTTCAGCTGAGCTCCCTGG	37	17	44910574	R
	cg01042830	8.98635e-09	1.05019e-05	-0.666987	0.105552	0.442186	0.0720472	0.340645	0.0696858	-0.101541	-0.229634	0.000176135	0.0278782	-0.0250647	0.0064478	0.434005	0.0733873	II	ACTCATCCCACTGGGATGTTGCAATAGCTGTGGTGACCACGTCTCAGTGTGCATCTCACA[CG]CAGACTTCCTGAGAGAGGGAGGCATTGATTATGCCACTTGTCACCAGCTGATGTAGCAGG	37	22	27509356	F
C1orf228	cg01048810	5.41667e-06	0.00104457	-0.272082	0.056365	0.708701	0.0322007	0.666307	0.0411165	-0.0423938	-0.059819	0.000196561	0.0287169	-0.0136564	0.00354084	0.704341	0.0351116	II	TTTTCTCTGTCAAATAAGAACATTATATCAGCCAGTGAGAGTGGGATTGGAGATGGTGTG[CG]AGATTGAAAAGAGCAGAGAAAGATTAAAATAGCAGCACTGGAGAGTGGCAGTGAGATGAC	37	1	45142815	F	C1orf228	NM_001145636	5'UTR	chr1:45139770-45140584	S_Shelf
	cg01053551	2.02842e-06	0.000520135	-0.339788	0.0670337	0.441363	0.0474802	0.398716	0.0527891	-0.0426469	-0.0966256	0.00108381	0.0491977	-0.0146603	0.00436417	0.433532	0.0514266	II	TCTTATTGCATTGCTGTCCACGCAGCAGGTGCTCAGAACATGCAGTGAGTGAACCGGTGA[CG]TTCCTTCAGCTTCCCTCTCCCATCACATTCAAGCAGGGGATGCAGCGGCCTCCTTTTCCC	37	2	26367161	R
TNFAIP8	cg01057573	0.000365048	0.0177979	0.456967	0.123508	0.592903	0.0851472	0.64894	0.088788	0.0560371	0.0945131	0.00102927	0.0483799	0.0265712	0.00787295	0.601214	0.0870705	II	ACTGAGGAGAAAGATTATCACTGGGTGTCTTGAGCAGAGCTGCTTGCTTCTGAATGCTCA[CG]ATAATCAATAGCAGATGTGTGGTAAGCACTGGAAAGTTGCATAACTGTCTCACACTGAAT	37	5	118683890	F	TNFAIP8	NM_001077654	Body
BHLHE23;LOC63930	cg01057741	8.60564e-05	0.00699113	-0.272716	0.0663992	0.399939	0.0455937	0.360528	0.0426567	-0.0394106	-0.0985416	0.000177048	0.0279313	-0.0180237	0.00463823	0.393873	0.0493471	I	CTGGCCTATGGCACGAGGTGGAGCGGCCCGTCGGGCCCTTCTGTGTGACCTGGGAAGGGC[CG]CATACCCTCCCTGTTCTCCAGGCTCCGCCCCAGGAGGAGCCACAGCGATGGGGCAGTGTG	37	20	61639324	R	BHLHE23;LOC63930	NM_080606;NR_033370	TSS1500;TSS1500	chr20:61636171-61639055	S_Shore
	cg01057970	4.26342e-08	3.21286e-05	-0.478381	0.0801127	0.725192	0.0454804	0.666704	0.0471334	-0.0584871	-0.0806506	0.000119001	0.0251072	-0.0197799	0.00495104	0.716534	0.0452403	II	ATGACTGCAACTCTGTTCACCGACATTTTGCTCTGCTAAGTCAAATATTTGTTGGCATTT[CG]TGTACACTGGTATCTCTTCTCCTATTCTCTTTGCCCTGTGTATTTGTACATTTTATTGCC	37	8	61545374	R
BCL7C;BCL7C;MIR762HG;MIR762HG;MIR762HG	cg01064941	0.000246212	0.0138964	-0.308591	0.0809191	0.551773	0.0622499	0.501717	0.0681169	-0.0500568	-0.0907198	7.25303e-06	0.0132879	-0.0228932	0.00485287	0.547418	0.0632869	II	AAAACTAATTTATAGTGCACCAAAGTCAAGATAGTGATCGCCCTTAGGGTTGGGAGGGGA[CG]AGGGGAGAGCTTCTGGGAGCTGATCCAGTTCTGTTGTGTAATCTGGTGCTGGTTCCCTGG	37	16	30906417	F	BCL7C;BCL7C;MIR762HG;MIR762HG;MIR762HG	NM_004765;NM_001286526;NR_110942;NR_110941;NR_110940	TSS1500;TSS1500;Body;Body;Body	chr16:30905549-30905783	S_Shore
KCTD1;KCTD1	cg01065003	0.00162767	0.0448847	-0.168798	0.0520018	0.200867	0.0234154	0.185698	0.0214739	-0.0151692	-0.0755187	0.0006398	0.0410875	-0.0113784	0.00323446	0.197204	0.0233001	II	TAGTCACACACGGCTAATTCCAGAGGGCTGGCCCTTTGTCCTGGGACGCTCCCAGGTTTT[CG]GGCCGCGGTGCGGAGAACTCAGGTGGGTGCCCGGCAAGTTACCTACCAGGGGCTGTTCCC	37	18	24130839	R	KCTD1;KCTD1	NM_198991;NM_001136205	5'UTR;TSS1500	chr18:24126780-24131138	Island
MCF2L;MCF2L	cg01075553	0.000655498	0.0257239	0.344085	0.0975659	0.911808	0.0226352	0.925032	0.0244396	0.0132233	0.0145023	0.000433309	0.0359044	0.0210995	0.00580914	0.912925	0.0224921	II	GGTGCGCTGCCCTTCTGTCCTCACAGGGGCCCTCCGACCGCAGCCTGAACCACCAGATGC[CG]TCAGGCACTCGAGCAGATGCCTCACAGATAGAAGGCTGGTGCAGAAGTCATTGTGGTTCT	37	13	113733117	F	MCF2L;MCF2L	NM_001112732;NM_024979	Body;Body	chr13:113731153-113731583	S_Shore
GNL1	cg01079840	0.00072701	0.0273857	0.211792	0.0605902	0.694293	0.0356612	0.721026	0.0384344	0.0267329	0.0385038	0.000234393	0.030114	0.0141748	0.00372282	0.699966	0.0355189	I	CCATCCTCCTCTTCCTCCTCCTCCCCAGAGCCATTACCCCAGGTGGCCCCAGCCACATCC[CG]AGCAATCTTCTCCCGCCAGCTGCTCAAGTCCACTGCTCAAAGAAGGAGAAGATTAAAGAG	37	6	30520405	F	GNL1	NM_005275	Body	chr6:30523286-30523519	N_Shelf
EFNB1	cg01081720	1.05555e-06	0.000326	-0.368068	0.0704236	0.271978	0.140037	0.217416	0.141934	-0.054562	-0.200612	0.000193093	0.0286208	-0.0158005	0.00409151	0.26253	0.139688	II	GATATCCTTCTAGTTCTTTCCCTTCCTCCCCATACAGGGTGACGGTTTTTGCCAAGGCTA[CG]CCTGTCCCAGGTCTTGTGCTATGGCAAGCTCCGGGTTTATCCCAGGCGCCCGCAGTGCTA	37	X	68047734	F	EFNB1	NM_004429	TSS1500	chrX:68048659-68050252	N_Shore
	cg01085537	0.000993124	0.033105	0.276877	0.0814259	0.404249	0.0542369	0.44451	0.05911	0.0402615	0.0995958	0.000322923	0.0327177	0.0195991	0.0052732	0.412275	0.0574493	II	ATCAGGAAGCTTCAAACGCAGACTGGAGTGGTTTGAGTCTAATTTAGCCCTCATTTAGGC[CG]CAGGTACCACACAAGGTAAACACGGCATTGTTATAATTAATTACCCCTCAGGCCGCGCCA	37	10	130507803	R				chr10:130508443-130508658	N_Shore
RUNX2;RUNX2;RUNX2	cg01087801	0.00033414	0.016824	-0.338648	0.0908971	0.306812	0.0542486	0.259997	0.0555678	-0.0468151	-0.152586	5.24464e-05	0.0209398	-0.0247586	0.00587459	0.299128	0.0562038	II	CAAGGAGCTATGGCATTAACATCCTTTCATGGCAAATTATCACAGCCGTTAAAACATGCT[CG]TGTCCCTCCTTTGCACTCTTCCCTGGCTTCCCAGCTCTGAATATGCGTTTTCATTGTATT	37	6	45413906	R	RUNX2;RUNX2;RUNX2	NM_001015051;NM_001024630;NM_001278478	Body;Body;Body
HDAC7;HDAC7	cg01088404	0.00130462	0.0392128	-0.280141	0.084489	0.226361	0.0417178	0.192146	0.032666	-0.0342151	-0.151153	0.000132001	0.0256922	-0.0216232	0.00545106	0.218571	0.0424334	II	TCTCCTCTTCCTCTCTTCCTCCCATTCCTCTCCCTCCACAACCCCCCTCTTTCCCCCTCC[CG]GTCCCTATGAGTCAAACTTCAGCAATGTGCCCAGTGTCCCCCAGTGCATTACAGCGGATC	37	12	48214523	F	HDAC7;HDAC7	NM_001098416;NM_015401	TSS1500;TSS1500	chr12:48213109-48214188	S_Shore
RAF1	cg01092365	1.53382e-07	8.07245e-05	-0.478454	0.0842444	0.524061	0.0646778	0.437347	0.0577194	-0.086714	-0.165466	9.22237e-07	0.00787642	-0.0300476	0.00576682	0.510271	0.0710898	II	CGTTAAAAAATTACTACATGGGCCTAACCCCAAAATCAGTCTCTGAAAGATACCAGGGGA[CG]TTTTAGGATAGAAAAAAAGGGATGACTCATAATTGCCAGTTATCTTAGCTTTCTGTAGTC	37	3	12668988	R	RAF1	NM_002880	5'UTR
	cg01094301	0.000863195	0.0303437	-0.127872	0.0371361	0.590608	0.026214	0.569428	0.0214519	-0.0211792	-0.0358601	0.000423621	0.0356284	-0.00892583	0.00245305	0.588231	0.0276156	II	TGTTTGTGTAATGCTGGGTGTCACTGGGGTTGTGTGTGTATGTCATGGTGATGGTGTGTA[CG]TGTATACAATGCTGTGTGTATATGGGATTGTGTGTGTCACTGAGTGTGTCAGTGGTACTT	37	19	47745212	F				chr19:47746337-47746630	N_Shore
BBOX1-AS1;BBOX1-AS1;BBOX1-AS1	cg01098936	2.0087e-06	0.000517505	-0.524026	0.103332	0.181014	0.040465	0.131345	0.0365663	-0.0496687	-0.274392	0.000301545	0.0321448	-0.0224261	0.00600227	0.174202	0.039173	II	AGTCCCTTAATCCCTCGCTGAGGAACGTTCCTCTGCACTGTGTTCTTCTAAGGTTTCCAC[CG]TTGGGTGTGGGTATTTTCTGAAAGCTCTCTCTTTTGAAAAATTCCCATGCTTTGAGTCAT	37	11	27235031	R	BBOX1-AS1;BBOX1-AS1;BBOX1-AS1	NR_125768;NR_125766;NR_125767	Body;Body;Body
SMOC1;SMOC1	cg01099024	4.56624e-07	0.000177767	-0.41308	0.0761388	0.623003	0.049442	0.565652	0.0566008	-0.0573518	-0.0920569	0.000524464	0.0382184	-0.0179074	0.00500704	0.613157	0.0523459	II	GATGTGCAACAGCAGCAGTTAAAGTGTGGCAGATTAGATCCAGGGCGTGTCATAAATCCT[CG]ACAGCAGGCATTCCCAAAGCTGGGGCAAGTAAGGGCTCCAGGAGTGACTTTTATGGATGC	37	14	70347833	R	SMOC1;SMOC1	NM_001034852;NM_022137	Body;Body	chr14:70345943-70346527	S_Shore
SIK3;SIK3;SIK3	cg01116484	6.54067e-10	1.61909e-06	-0.581647	0.0844222	0.562319	0.0600702	0.480442	0.0648705	-0.0818771	-0.145606	0.000547528	0.038728	-0.0191898	0.00538461	0.551986	0.0623126	II	TATCATCGGGCAAACCTGGAAAATGTGCTAACATTTCTCCAGAGGCGAACCCATACCACT[CG]CTAATACATATGAAAGATTTTGTCCCTAATATTTTTACTATCTGAAAATGTGAATGGGTT	37	11	116943299	R	SIK3;SIK3;SIK3	NM_001281749;NM_025164;NM_001281748	Body;Body;5'UTR
LOC100271832	cg01119845	0.000110698	0.00825298	-0.33245	0.0823287	0.387338	0.056842	0.337368	0.0524119	-0.04997	-0.129009	8.62691e-05	0.0234874	-0.0212425	0.00520376	0.378932	0.0559201	II	TCCATATTGTGATGATTTGTACTAGTTGCAATTCTCAGAGTATGTCCTGATCTCCACAAA[CG]GGAAGTTGAGAGGACAACAAAAGAGAGATGTTTTAAAAGCACTATTTTAATGACATAATT	37	2	33163461	F	LOC100271832	NR_027097	Body
PBX1;PBX1;PBX1	cg01121969	4.01038e-05	0.00419735	-0.356728	0.082714	0.54362	0.0620068	0.486808	0.0626788	-0.056812	-0.104507	8.57428e-05	0.0234874	-0.0225198	0.00551445	0.537407	0.0648666	II	CACAAAGCAGCAGACTAGAGGTTCTCAACAGAGAGTGTTGTCAAATACCTTTGTGGAATG[CG]CTATACAACATTAGGTTATCGGTATTTGAGTGGCCTGTGATTTTATTGCAGGGAGAATCG	37	1	164533042	F	PBX1;PBX1;PBX1	NM_001204961;NM_002585;NM_001204963	Body;Body;Body
AGPAT3	cg01123126	0.000508155	0.0219255	-0.452516	0.125605	0.743816	0.071559	0.688576	0.0817556	-0.05524	-0.0742657	1.82535e-05	0.0168677	-0.036234	0.00807517	0.732771	0.0783403	II	GGCCTAATCCCCTGCCAATGGCCCTGTCTCCAAATATCACATTAGCAGGGAGGATTTCGA[CG]TATGAATTTGGACCAGGCATGGTGACTCATACCTCTAGTTCCAGCACTTTGGGAGGGCGA	37	21	45322586	R	AGPAT3	NM_020132	5'UTR
NPAS3;NPAS3;NPAS3;NPAS3	cg01123957	4.12635e-06	0.000862297	-0.379274	0.0774861	0.795554	0.0369456	0.747308	0.042031	-0.048246	-0.0606445	0.000761413	0.043555	-0.0179987	0.00519288	0.793423	0.0414389	II	TGTTGTCTTTTCTACCCTCCACAGGCACAGACACTGTGTTCACCTCTCCAGTCACATCGA[CG]TCCAAGCAGATGTTCTGTGGCAAAGTTACAAAGCATTTATGTCACTTTTTAAAATTAATC	37	14	34081647	F	NPAS3;NPAS3;NPAS3;NPAS3	NM_001164749;NM_173159;NM_001165893;NM_022123	Body;Body;Body;Body
	cg01131038	2.1006e-07	0.000101346	-0.53252	0.0949797	0.325087	0.0573234	0.25486	0.0530925	-0.070227	-0.216025	0.000103015	0.024166	-0.0246225	0.00610332	0.320174	0.0603842	I	AGGTTCCTGTGCGCCCCGGTAGTGCCCCAGCTCGAGGGAAGTGCTTCTAACCAGCCGCTG[CG]ACGCCTCCTGGCTTTGCGCCCCCTCTAGCCTGGTCTCTGGAAGTTCCACTGCGCCTTTCC	37	8	10592118	F				chr8:10587304-10591109	S_Shore
ANKRD12;ANKRD12;ANKRD12;ANKRD12;ANKRD12;ANKRD12	cg01135627	1.73553e-05	0.00237159	0.554978	0.12246	0.611995	0.0835035	0.692499	0.0906905	0.080504	0.131544	2.00574e-05	0.017103	0.0346381	0.00776088	0.6235	0.0873297	II	TTTCTGGCAGTTGTGTTTTGTTTGACCCACACCACATTTTCTTTTTTTTATTCTAGATTC[CG]AAGAGGCTCAATCTGTAAATCCTTCTAGTGTTGATGAAAATATTGACTCTGAAACAGAGA	37	18	9254213	R	ANKRD12;ANKRD12;ANKRD12;ANKRD12;ANKRD12;ANKRD12	NM_001204056;NM_001083625;NM_015208;NM_001204056;NM_001083625;NM_015208	ExonBnd;ExonBnd;ExonBnd;Body;Body;Body
MARCH8;MARCH8;MARCH8	cg01143000	0.000424649	0.0196059	0.202588	0.0554177	0.832844	0.0225437	0.849361	0.0202102	0.0165176	0.0198328	0.000852861	0.0453264	0.0129569	0.00377535	0.83445	0.0239396	II	GGTATTCTTAGCAGGCTTCAAGGCCTGGGCCCATTCTGAACCAAAGGAATTTCTCTTTGA[CG]CCTGTAATGTGTCCTTACAGATAACTGTCACAGTGAGCCCTTGTGTCAGAGAACTCTGGC	37	10	45959309	R	MARCH8;MARCH8;MARCH8	NM_145021;NM_001002266;NM_001282866	Body;Body;Body
SQSTM1;SQSTM1;SQSTM1	cg01152073	3.65479e-11	2.11741e-07	-0.728055	0.0970379	0.217123	0.0450543	0.144904	0.0391422	-0.0722194	-0.332619	8.71081e-06	0.0141186	-0.0283831	0.00607478	0.210772	0.0476917	II	CCATAGCCGGGGGCTGGGGCAGGAAAGCCGGCCCTCGGCGGGGGCCACGTGGCTCTCAGG[CG]CCTGGGCTGCTGAGTCACGCTTGGCCAGCACCTGTCTGTAGGCCACAGCCTCTGCCAGCA	37	5	179246575	F	SQSTM1;SQSTM1;SQSTM1	NM_001142298;NM_001142299;NM_003900	5'UTR;5'UTR;TSS1500	chr5:179247784-179248711	N_Shore
	cg01154508	0.000183375	0.0114937	0.43538	0.111715	0.571479	0.0784713	0.631308	0.0792623	0.0598288	0.104691	0.000134313	0.0258267	0.0285276	0.00720024	0.582333	0.0824016	II	GCTGCCTTGATTCTTAATCTTGTGGTCATTTCACACTCCAAGGAGCAGGATCTCTTTCTG[CG]TCCTGTGGAGCCAGGGTGGTAGTAGCAGCCAGGCTAATTTTGCCCCATCTGCTAGCCATC	37	14	95787880	R				chr14:95785752-95786151	S_Shore
ACACA;ACACA;C17orf78	cg01156990	4.91429e-07	0.00018663	0.51929	0.0960214	0.60788	0.0661084	0.678332	0.0574143	0.0704513	0.115897	1.28424e-05	0.0152119	0.0290253	0.0063434	0.619117	0.0675463	II	TATGGCCTTCCTGCTCGAGAAACCTCTAGGTAATCTAGTTCTCTATGTCGGCACCGGCAG[CG]AAGTCAGAAGAAGTCTGAGTGAATTATTAATAAGCAGAATTAGCCCTTTCTCCAATTAGA	37	17	35732801	F	ACACA;ACACA;C17orf78	NM_198839;NM_198834;NM_173625	5'UTR;Body;TSS200
SH3PXD2A	cg01157612	9.83892e-06	0.0015862	-0.493774	0.105573	0.525482	0.0771089	0.440105	0.0835427	-0.0853768	-0.162473	7.59081e-05	0.0227864	-0.0254764	0.00618894	0.516573	0.0793817	II	CCACACAGGCAAGTCCCTTAAAATAGCCTTTTGGGTCTGGGCCATCAGGAAATGGGATAA[CG]CTGGGTCAGAATTGGGCCTATCATGAAAGAGTTTACAAAGCAGTCACTTCAAAGGACAGG	37	10	105604205	F	SH3PXD2A	NM_014631	Body
SLC22A23	cg01163597	0.000825273	0.0295721	-0.228729	0.0661635	0.0647792	0.0126727	0.0559928	0.00805839	-0.00878637	-0.135636	0.00110277	0.0495593	-0.0139741	0.00416647	0.0632839	0.0120967	II	GGCTGGTGACAGGTCAGCTGCCTCGCCCCGAGGGTGGGGGAAGGGCGCGCTTTCCATCCG[CG]TACTGGGACAGGAGTTTGGGTGCAAACTAGTAAAGGCTATGGTGCTCCCTTTACACCCAA	37	6	3455912	F	SLC22A23	NM_015482	Body	chr6:3456061-3457963	N_Shore
EMILIN2	cg01168584	0.000535822	0.0226792	-0.325236	0.0906721	0.636836	0.0618135	0.585114	0.0764008	-0.0517229	-0.0812185	3.45481e-05	0.0191685	-0.0240438	0.00556106	0.629121	0.0665194	II	GCTGGGGCTCAGGCAGAGGCGTGTGCCCTGGGAGGCAGGCCAGCTTCTGAGCCAGGGAGA[CG]GTGTCCAGAGAGGAGGAAAGAAAAGAAAGATGAGGAGTCAACTCAAGTGTGCTTGGATTA	37	18	2903245	R	EMILIN2	NM_032048	Body	chr18:2905950-2907348	N_Shelf
ARHGAP24	cg01170806	3.19053e-12	3.73768e-08	-0.84856	0.105904	0.426093	0.0727113	0.305247	0.0614668	-0.120846	-0.283614	0.000476657	0.0370393	-0.0259947	0.00721195	0.416711	0.0778295	II	TTAGCAGCAATCACATTGTCCTTCTCATGACTCATTATTTCTGATGTGTCACTTGCTTAT[CG]GAATCACAGTGGAGATAATGACAAAACTGTGCTTGGAGGCTATTTGGCTCTGATCTCTGG	37	4	86655871	R	ARHGAP24	NM_001025616	Body
RAD51B;RAD51B;RAD51B	cg01171954	1.09437e-05	0.00171194	-0.56938	0.122446	0.238174	0.0691586	0.175628	0.0485367	-0.0625462	-0.262607	0.000987968	0.0476655	-0.0275254	0.00812567	0.227484	0.0677141	II	TCTTCTTTACTGGCAATCATGTTCCAAGTTTAATCTCTCCTCAGTGTGACTTTGGTCTCA[CG]TTCACATCATGAAAACTCCAGGCTGTTTTTTGCTATACTCCTGAGTAATGTTGACATTTC	37	14	68713369	R	RAD51B;RAD51B;RAD51B	NM_133510;NM_002877;NM_133509	Body;Body;Body
KMT2C	cg01172553	0.000496233	0.0215877	0.396952	0.109968	0.751444	0.0613099	0.790319	0.0589256	0.0388747	0.0517333	5.8654e-05	0.0213417	0.0301787	0.00721115	0.755456	0.0629784	II	AGAAGGCACAAACTACCTAGATGACACAAATATTCTTTGACTGATATGATTTCAGGGGGA[CG]GTGTCTGGTACTCCAAGGTATGAGGGCATTTATACATGGGACACATAGAGCCCTGTGTTT	37	7	151903035	F	KMT2C	NM_170606	Body
	cg01175394	0.000394448	0.0187044	-0.317458	0.0863296	0.756444	0.0458365	0.717193	0.053134	-0.0392508	-0.0518885	0.000858182	0.0454364	-0.0194865	0.00568102	0.750567	0.0522887	II	GCTGCAGGATGGACTTGCTGCTCTGGTCAATGCACTCGCCAGACCTCTGTGTCCATGGTC[CG]CATGTCTAGGTCAGGGGACCAGTATCAAAGTGAAGACTGGGCAAGTAAGCCCCACCTGCC	37	2	113915885	R				chr2:113914681-113915396	S_Shore
TACC3	cg01175876	0.000489064	0.0213916	0.322186	0.089149	0.516141	0.0677597	0.562528	0.0684437	0.0463879	0.0898745	4.55513e-05	0.0204792	0.0250676	0.00589611	0.523416	0.0700117	II	CGCTCAGCCTGCAGTGGGTAATGAAGCGTCACCGTGCTCTCCCGGAAGGACAAGCAGCCA[CG]TGGGATGGGCAGGTGAGGGAGGGGGGCACGGAGCAGCAGAGAGGCCGGGCATGCTGGATG	37	4	1738760	R	TACC3	NM_006342	Body	chr4:1736941-1737146	S_Shore
	cg01176728	0.000483076	0.0212423	0.383072	0.105889	0.390605	0.0730474	0.448983	0.0887656	0.058378	0.149455	0.000820008	0.0446748	0.0252155	0.00732199	0.399922	0.0802229	II	CTTTCCTCTAATAAGATCCCTTTATGTGCCAAGCCAAAGTGCATGACCACTTGGCCCTTC[CG]TACAGCTCCTTCACAGTCTGAAGCATTTTCTGCTAACTAGAGGCACCAGCTGTGCCAAGA	37	11	82671917	R
	cg01177737	0.000140108	0.00965761	0.372974	0.0938839	0.663025	0.0580007	0.708124	0.0646994	0.0450985	0.0680193	0.000393593	0.0348752	0.0220711	0.00603048	0.671173	0.0614226	II	AGCAACAATACCAAAACATGTGGTTGTAAAGCTTTGTAGAAGGGTGAGATCACAGTATTC[CG]GGCATGGTGATTCAACTGAAGGCACCATTCAGATATGATGTCATCAACACTGAACATGTG	37	5	165544595	F
INS;INS;INS;INS;INS-IGF2;INS;INS-IGF2	cg01181416	0.000639914	0.0253393	0.281366	0.0796188	0.499712	0.0613136	0.538736	0.0688633	0.0390244	0.0780937	3.86309e-05	0.0196544	0.0223507	0.0052044	0.511175	0.0637574	II	GCCAGGTGCCCTGCCTTGGGGCCCCTGGGCTCACCCCCACATGCTTCACGAGCCCAGCCA[CG]TCCTCCCTGCTGCAGAGCTGGGGCCTGGGGTCCAGCCACCCTGGAATCCTGAGCCCACCT	37	11	2182312	F	INS;INS;INS;INS;INS-IGF2;INS;INS-IGF2	NM_001185098;NM_001185098;NM_000207;NM_001185097;NM_001042376;NM_001291897;NR_003512	1stExon;5'UTR;5'UTR;5'UTR;5'UTR;5'UTR;Body
PLXNB1;PLXNB1	cg01189606	2.74845e-05	0.00325765	-0.357481	0.0810171	0.360786	0.0556684	0.311913	0.0589671	-0.0488731	-0.135463	0.000935385	0.0467858	-0.0165932	0.00487453	0.352531	0.0552868	II	GGTTCTCTCCTGGGGACCATTTGTACCCTGTGCAGGGCCCTTCACACCCTGGCATGCCCA[CG]GCTAACTCAGGACCAGAACCTGGCCCATCCTATTAGGACTTTTGGAGGACTTTGGCTCAA	37	3	48471901	F	PLXNB1;PLXNB1	NM_002673;NM_001130082	TSS1500;TSS1500	chr3:48470230-48471389	S_Shore
	cg01195915	0.000669826	0.0260362	-0.260511	0.0740047	0.929498	0.0132054	0.91815	0.0195401	-0.0113475	-0.0122082	0.000132895	0.0257312	-0.0182224	0.00459587	0.926978	0.0146607	II	CAGCAACCCCCCACTGAGCACATAACCTTTCTTGTACCAAATAATGAATCCACATGTATG[CG]CTGGTCTGATGAAGGCAGAATATCTTATTGTCCTAACCTCCGCAAAAGACACAAGGGTGT	37	5	157878470	R
	cg01203678	8.22589e-05	0.00677792	-0.301449	0.0731754	0.378149	0.0482468	0.338194	0.0552228	-0.0399558	-0.105661	0.00103282	0.048421	-0.0165442	0.00490352	0.37008	0.0538233	II	ACTGGACCAGAGACAGCAATATAGTTCCAGGTAAATTTATGAGTTTTTATTCAGGTTGGA[CG]TTTTGGCCTCATATGAGGACATTTTAGGGCATTTTGCTGCATTCCTAGAAAACACCTTCA	37	13	103786397	F
DOCK9;DOCK9	cg01205935	0.00157197	0.0439845	-0.312714	0.0960119	0.83808	0.041736	0.807636	0.0461118	-0.0304435	-0.0363253	0.000473389	0.0369805	-0.023973	0.00664735	0.832571	0.0446428	II	AACACAAGTCACACCCACCCACAAACAAGCCCGTTTCAAGAAAACAAATGCCGGCGGCAA[CG]CAAGGAGCTGCTAAAAGTTTCCAGCTGCCCTGCAGAGCTCGCTCCTGCTCAAACGTCGCT	37	13	99737585	F	DOCK9;DOCK9	NM_015296;NM_001130049	Body;Body	chr13:99738331-99740225	N_Shore
	cg01213864	6.25779e-06	0.00115749	-0.334802	0.0698802	0.474693	0.046455	0.419147	0.0558209	-0.0555454	-0.117013	0.000277852	0.031459	-0.0153817	0.00409141	0.472101	0.0464999	II	GATCCTATAGGGAGGTGTCCAGTGGCTGTGGGCAATTTTCAGATGACCTTGTTCGTCTGA[CG]TCATTAGATCGCTATTTTTGGCTTTGCTGTTTATGCTGCAGAAGTTGGGCTGGAATGGGA	37	20	30400422	F
GC;GC;GC	cg01225950	4.87607e-05	0.00479618	-0.378535	0.0888429	0.492302	0.0659959	0.433805	0.0586026	-0.0584971	-0.118824	0.00112633	0.0499942	-0.0194655	0.00581502	0.481939	0.0672812	II	TCACATCTTGTACATTTTCTGAAATGTATTGATTAGTTTACAAGGCTGGATATTGTGACA[CG]TTCAAAAGGTTAAGCAAGGCAGAAAACTTCCATTAATCATTAATGGTATTTTATGGAATT	37	4	72637482	F	GC;GC;GC	NM_000583;NM_001204306;NM_001204307	Body;Body;Body
GATA6	cg01226781	7.0316e-05	0.00613553	-0.286814	0.0689093	0.368577	0.0475565	0.328777	0.0421104	-0.0397995	-0.107982	0.000143665	0.0263561	-0.0179044	0.00454015	0.362597	0.0481847	II	CCGGTAGCGCTGAGGCGAGTTGTGCCAAGACTTGAGTCTGTTGTGCCAAGTTCCTTTCCA[CG]GATGAGACTAAATGCACATCTGTACCTTCGTGCCTTGGGGAAGCTCAGGGCCTTGATGAG	37	18	19752473	F	GATA6	NM_005257	Body	chr18:19744936-19752363	S_Shore
WASF3;WASF3	cg01238359	0.00167066	0.0456085	0.356441	0.11009	0.544315	0.0750632	0.599473	0.0900181	0.0551578	0.101334	0.000486135	0.0373188	0.025625	0.00712073	0.554133	0.0833985	II	TCTGTATGAACAGTCTTTTTAAGTTTAGCCATTCTCATCAGTGTGCAGTCATATCTCCTG[CG]GTTTTAATTTGCCTCTCCTTAATGACTAATGCTGTTGAGCATTTTTCATGTGCTTGCTTG	37	13	27190466	R	WASF3;WASF3	NM_006646;NM_001291965	5'UTR;5'UTR
	cg01238604	0.000222205	0.0130425	-0.351062	0.091355	0.703125	0.055923	0.65857	0.0693881	-0.0445545	-0.0633664	0.000833644	0.0449264	-0.019595	0.00569813	0.69609	0.0599586	II	CATGTCAGTCCAGCAGTACCTTTGCCAGCATCCGCTGTGCATGAGCTGCTATTTAAGGCA[CG]TAGAGATAAGCAAAGCAAGCATGGCACCCTCGGCCAAGGACCTTCTGTTTCCACAGAGCT	37	9	138182093	F
PIK3R1;PIK3R1	cg01239651	1.71991e-05	0.00235963	-0.294722	0.064999	0.598814	0.0444306	0.551835	0.0502684	-0.0469788	-0.0784531	0.000319607	0.0326106	-0.015361	0.00412965	0.589812	0.0465918	II	GGCACATAAACCTAATGCAGAGACACCTTTTAATTAGCAGGTCATATGGCCATTTAAATG[CG]AGTTGCAATCGACCTCATAAAAATAGCCGCAGTGTTGTTTTATTCTGAATCGTCACATGA	37	5	67583598	F	PIK3R1;PIK3R1	NM_181523;NM_181524	Body;TSS1500	chr5:67584213-67584451	N_Shore
	cg01240120	2.12783e-05	0.00272274	-0.305332	0.068167	0.409071	0.0510036	0.362002	0.0473939	-0.0470691	-0.115063	0.000214585	0.0294312	-0.0157283	0.00410414	0.404743	0.0503742	II	CCAAGTCAGATAATCATAACAATAGTGGCAGGCATCCCACATTCGTATAAGCTGGCAGTC[CG]TCCTGCCTTGGCCCCCGGCCCAGTTAAGCAGAGGGAGGTGGTGCTGTGCCCTGCATCTCT	37	20	56154897	R
	cg01240169	0.000221183	0.0129996	0.340306	0.0885256	0.470844	0.0638245	0.522138	0.0681487	0.0512938	0.10894	0.000198234	0.0287956	0.0227156	0.00589335	0.478343	0.0676722	II	CATTAAATTCCCTGTGCACTCTTCAACCAATTAGCTGCACCAAGGTCACCAGGTGAAGGG[CG]TGGGGAAGCAGAGAAGAAAAGATGCTATGGGCTTGACAAGGTTAAATTGATGGGGCCCGT	37	2	61034722	R
ARL15	cg01242456	0.000366599	0.0178486	-0.314846	0.0851244	0.474728	0.0660935	0.422145	0.0693057	-0.0525825	-0.110764	5.1484e-05	0.0207687	-0.0239725	0.00568149	0.471607	0.0716465	II	AGGAGAAAAGAAGGAAATCAATCCCTAGTTGTCTGAGGAATACACAGAATTCCTAAGGCA[CG]ACAGAGGAGCCAGGAGAGCTTGTAAGTAATTAATCAGTATCAAAGCCAGCCAACAGGGCT	37	5	53545596	F	ARL15	NM_019087	Body
PRR3;PRR3;GNL1;PRR3	cg01246434	0.00110419	0.0353181	0.166832	0.0495399	0.643942	0.0325503	0.665008	0.0337452	0.0210664	0.0327148	0.000545794	0.0386905	0.0119045	0.00333951	0.648543	0.0345315	II	TCTGCTCTTAGGACCACCCAGCCTTCTGGGCCCTCCCCCCATGGCCAATGGAAAACCTGG[CG]ACCCTAAGTCAGGTGAGGAGGAAGGGGCCCTGATCCTTGTATTAGGTCGTAGAGAAGACA	37	6	30525976	F	PRR3;PRR3;GNL1;PRR3	NM_001077497;NM_025263;NM_005275;NM_025263	Body;Body;TSS1500;ExonBnd	chr6:30523775-30525189	S_Shore
C4orf45	cg01248078	0.000115924	0.00850064	-0.354371	0.0880352	0.459777	0.0558428	0.399424	0.075725	-0.060353	-0.131266	0.000532756	0.038409	-0.0182194	0.00510084	0.453656	0.0586862	II	ATCCCAGGAAAGGGTCACTTTAGGCTCTTTTGCAAATTAGGCTTCCCCACTTCTTTCAGG[CG]TTCATGTAACAACATTCCCAGGCTCTGCACCACTCTGCCTCTTGATGCTCTTCAATTTAT	37	4	159931702	R	C4orf45	NM_152543	Body
TOM1L1;COX11;COX11	cg01254857	0.00169991	0.0461096	0.354304	0.109617	0.528848	0.0833198	0.57858	0.0756973	0.0497329	0.0940402	7.19355e-05	0.0225659	0.0293434	0.00710358	0.539767	0.0843224	II	AATCCCAGGTTGACAATTTTTGCTCTACCAGGACAAACAGTATGTTTATGAAGATACACA[CG]ATTCACTAATTTCAATATTATGTGCCAGGGACTATGACTGGACTAATTTATAATTCTGAA	37	17	53035137	F	TOM1L1;COX11;COX11	NM_005486;NR_027942;NR_027941	Body;Body;Body
	cg01262133	0.00190122	0.0493011	-0.201359	0.0629946	0.427992	0.0454815	0.394865	0.0398244	-0.033127	-0.0774011	6.23063e-05	0.0216396	-0.0158261	0.00379613	0.42161	0.0444752	II	TCCTTTGTCAGGTGAATTAGGGAGCCGAGGCTGGTGATGGACATTTACTGCTGGTACCCA[CG]GTAGGGCAGGGAGGCAGGGACACTGTTGCCTGAGGTGTCCTGCAAATAAATGACTCGGCT	37	6	45645147	R
LRFN2	cg01270064	0.000856619	0.0302102	0.420441	0.12202	0.555166	0.0844027	0.622268	0.0934399	0.0671013	0.120867	4.89202e-05	0.020663	0.0324712	0.00767125	0.564878	0.0894667	II	CAAGTCACGCTAGAACAGCCAGCAGACACCAAGTAAACACCACCTAATGATGAACCTGGT[CG]GACCATTCACGCCAGTTGGCAGATCCATAATTTCATGGGGGCATCACCCGGAGCAAAGCC	37	6	40375501	F	LRFN2	NM_020737	Body
DIP2C	cg01272967	0.00182644	0.0481397	0.246034	0.0766628	0.531018	0.0597321	0.563716	0.0641991	0.0326977	0.0615754	0.000530426	0.0383499	0.0186152	0.00520976	0.536853	0.0631546	II	AAGCCAGGCTCCGAGCCGGCTGCTGGGTAGAGTGCCGCACCCCAGGGAACGCTCAGCCCT[CG]TGGACTCACCTCTGGGCTTGCCCAGCCTAAGCCCCGCAGTAACAGCTGGGGTGAAGCCTG	37	10	386708	F	DIP2C	NM_014974	Body	chr10:387294-387544	N_Shore
ZNF709;ZNF709	cg01274826	1.93e-07	9.55509e-05	-0.42641	0.0757888	0.285073	0.0425313	0.230226	0.0383352	-0.0548467	-0.192395	1.26305e-05	0.0151964	-0.0205905	0.00449591	0.279842	0.0426402	II	TCATCATACCTAACAAAGAGTGACTACGTTTTAATCTTTGACAACTGACAGGGTTTAGGC[CG]TCACCCATCCCTTCCCTCCCCCCACACTTTGCTCTAGTGGGAAGTTTGGACCCCACAGCC	37	19	12596128	R	ZNF709;ZNF709	NM_152601;NM_001145647	TSS1500;5'UTR	chr19:12595124-12595883	S_Shore
	cg01276143	0.000654279	0.0256995	-0.220545	0.062526	0.535942	0.0448368	0.496399	0.0525003	-0.0395424	-0.0737812	0.000827183	0.0448207	-0.0133102	0.00386792	0.531727	0.0469694	II	GTTAGGATTTCCTTCTCTCTCCTGGTCTCAGGGGACCTTGAAGGCGGTTAGGAAGCTGGA[CG]GCAGAAAACAAACAGGTATGAATGTCCCGCAGAGCAGGCAAATGCTAGTAGAGTGGTTTT	37	8	41485123	F
FERMT2;FERMT2;FERMT2	cg01284467	1.94104e-05	0.00255684	-0.33263	0.0738685	0.661426	0.0443235	0.608532	0.0566578	-0.0528936	-0.079969	0.000469732	0.0368968	-0.0185728	0.00514673	0.658633	0.0527683	II	TACAAAGTTCTTTTCTAATTTGACTAGCCTGATTTGTGGATGTTTTAAATGCTGCCCTAC[CG]AATCTCTCCTCTATTTACTTGCTGATAGGCAACGAAATAGCTTACCATTCAAAGCATCTA	37	14	53415068	R	FERMT2;FERMT2;FERMT2	NM_006832;NM_001134999;NM_001135000	Body;Body;Body	chr14:53417108-53418339	N_Shelf
	cg01291076	0.00112307	0.0357149	-0.303656	0.0903099	0.713919	0.0528321	0.671498	0.0675025	-0.0424217	-0.0594209	0.000710621	0.042555	-0.0193179	0.00554051	0.708278	0.0570196	II	CCTTCAGGCGGCTCCACTCCCTCCATTCCATTCCTTGTGGGGCCCGGTGGAGGCGGGTGG[CG]GGGGTGTCCCTGCAGCTGTCTCTGGCCAAAGGCAGCCCACTGTTAACCCTTGGTGGACTC	37	10	135065659	F
SH3PXD2A	cg01291762	0.00140689	0.0410778	-0.176757	0.0536922	0.404107	0.034515	0.375665	0.0372404	-0.0284421	-0.0703825	0.000487711	0.0373607	-0.0121829	0.00338631	0.398839	0.0359242	II	GTAATCACAGATTTGTGTGATCCTTTGATTAAAGTCTGCCCCTGTCCTAGACCCGAGACT[CG]CTGGGGGCCACTGTGGCTGCTTCCTCTCACTGCACGCCCCGAGAATGGCAGAGGCCATGG	37	10	105453425	R	SH3PXD2A	NM_014631	Body	chr10:105452338-105453230	S_Shore
RFFL;RFFL;RAD51L3-RFFL	cg01292980	4.63739e-06	0.000932372	-0.423561	0.0870487	0.290028	0.0542589	0.236437	0.0532271	-0.053591	-0.184778	3.26199e-05	0.0190078	-0.0228594	0.005269	0.285566	0.0555429	II	CTAACAAGCACCAAAAACCAATCATGAGTGTCTAAGACACTTTCTGGATTTCCCATGCTT[CG]TACTGACATCTGACTTAAGCAATAAAAACTTAACACAAATAGTGCTGAGATAAGGAAATA	37	17	33378611	R	RFFL;RFFL;RAD51L3-RFFL	NR_037713;NM_001017368;NR_037714	Body;5'UTR;Body
LUCAT1;LUCAT1	cg01298350	2.01545e-06	0.000518191	-0.399781	0.078845	0.353841	0.0509954	0.291054	0.0424891	-0.0627869	-0.177444	0.000628494	0.0407856	-0.0183166	0.00519893	0.345175	0.0528118	II	AATCAACTACGGGGAGGCAAGAAAGGAGGGGAAAACACAGCCGACTGGAATTAATCCAAA[CG]TCATTATGTCGTCACAGGGCCATATTCTCAGAGGTGATTGAAAGAATTGCCACAGTGATT	37	5	90607970	F	LUCAT1;LUCAT1	NR_103549;NR_103548	Body;Body
ATXN1;ATXN1	cg01299932	2.24267e-06	0.000559419	-0.276409	0.0547945	0.589805	0.0374673	0.540193	0.0427244	-0.0496115	-0.0841151	9.13808e-05	0.0237751	-0.0154087	0.00378903	0.585495	0.0423964	II	TACCACATAGTTTTCATACACAGTTCTTCTTCCTCAGAAAGCACCATTTGTTTGAGTATC[CG]TAAATAACTCCTACAGAAGACACAATTTGCTCTAATGTTTTGGAGCTATGGAATTTATTA	37	6	16512493	R	ATXN1;ATXN1	NM_001128164;NM_000332	5'UTR;5'UTR
	cg01300729	2.21387e-07	0.000105451	-0.374541	0.0669482	0.581843	0.0469482	0.520086	0.0465103	-0.0617569	-0.10614	9.49071e-05	0.0239256	-0.0181948	0.0044854	0.570595	0.0516742	II	AGGGGACAGTGACTCACCACAGTGACTTACTCAAATAATCTGCCCCACCACCACCACCAC[CG]GCAGACAAAAAAGGAAAATCTACCCAAATATTATTAGCCACAGGAAGCAGCAGAGTTTAG	37	17	32714333	F
	cg01301885	0.000493582	0.0215144	-0.443703	0.122865	0.764829	0.0674198	0.705015	0.0913746	-0.0598139	-0.0782056	8.86963e-05	0.023624	-0.0289984	0.00711674	0.757915	0.0674774	II	GCTGCTTTTTAGCTGGTGACTTCACAGCACATTCCATGGTGACGGTACTAAATGATTCAT[CG]TAATCCTTGTGAACCAGAGGCAACAGCATGCAATCTAAAAGAAATGTCTCTTTAAAAATT	37	10	128258570	R
	cg01309428	0.000263465	0.0145253	-0.351695	0.0926933	0.278424	0.0508913	0.231986	0.0563531	-0.0464376	-0.166788	0.000396673	0.0349216	-0.0213024	0.00582402	0.271239	0.0524212	II	TCATTTACTCCATTAAAAAATTCATAACAAACTTCACTTCCTCTTTCCTATCATACAGGG[CG]TTGAAAGGATTACATGGTATCTTTTTTATAAACAAGCACTATGCTGGAAAGCAAAGAAGG	37	6	75927138	R
KCTD1;KCTD1;KCTD1;KCTD1;KCTD1	cg01311044	0.000866513	0.0304214	0.435686	0.126573	0.575558	0.0867649	0.632364	0.0925447	0.0568063	0.0986977	9.94237e-05	0.0241503	0.0343953	0.00850549	0.587901	0.0924587	II	CATTTTTTCCTTTACTATGCTGTTCTATCTAGTCTCCAGAGTAGAGCCACTGCTATGTCA[CG]GGGAGCAGATGACAGAGAACAGCTGAGCACTCATGCTTCTCTCTGGTGACTGCTCATCAT	37	18	24042435	R	KCTD1;KCTD1;KCTD1;KCTD1;KCTD1	NM_001136205;NM_198991;NM_001258221;NM_001142730;NM_001258222	Body;Body;Body;Body;Body
IMPA1;IMPA1;IMPA1	cg01313234	0.00136819	0.0403558	-0.24962	0.075624	0.973139	0.0055151	0.969085	0.00790806	-0.00405434	-0.00416625	0.000645537	0.0411817	-0.0173498	0.00493561	0.972061	0.00600836	II	CAAAAAAAGAGTCAAGTTTGGGATATAGGTAGGAGTTTGAGAGATCAGGAGTTTAATTAG[CG]GAAGATGAGAGGCCTCTGTAAAATCAAAAGATGTCAGTTAGGCAGCTGAATCATGGATCC	37	8	82595877	F	IMPA1;IMPA1;IMPA1	NM_001144879;NM_005536;NM_001144878	5'UTR;5'UTR;Body	chr8:82598267-82598684	N_Shelf
	cg01324372	1.04663e-06	0.000323855	-0.595283	0.113853	0.291506	0.0672651	0.218882	0.0579075	-0.072625	-0.249137	0.000381505	0.0345248	-0.0269245	0.00733854	0.281375	0.0654576	I	TCGGGCCCCTCCTCTCCCGGCCACCCTCCTGGGCACTGCTCTGAACATCCCCCGCCTCCC[CG]CCCTCCATCGCTCTTTATGGCAGTTTCAAAGCTACAGCCGCCACTCGAGCAGCTGCGGCC	37	22	42679577	F				chr22:42679333-42679893	Island
VCAN;VCAN;VCAN;VCAN	cg01325331	0.000394636	0.01871	-0.216886	0.0589824	0.803399	0.0286383	0.778391	0.0269641	-0.0250078	-0.0311275	0.000396597	0.0349186	-0.0145133	0.00396784	0.797508	0.0292484	II	ATGTGTTGATGCTGTTTACACAGTGGGGTGGGCCTGACTGAAGAAAAAAAATCGCATATA[CG]CATGAAAGATTATGGTCTTATTTCCGGAAAGCATGAAAGGTGATTGATACTTCCAAGAAG	37	5	82766619	F	VCAN;VCAN;VCAN;VCAN	NM_001164098;NM_001164097;NM_001126336;NM_004385	TSS1500;TSS1500;TSS1500;TSS1500	chr5:82768387-82769268	N_Shore
	cg01329761	5.57151e-06	0.00106613	-0.318702	0.0661192	0.54751	0.0476382	0.489201	0.0514225	-0.0583087	-0.106498	4.65174e-05	0.0205051	-0.0177349	0.00417679	0.544141	0.0519963	II	ACTTATTCTCTGAGATTGAAACAGTTAACTCGTGATGGGCTCATGATGCATCTAGTTCTG[CG]TGTATTTTCTGGTTATTGTTAGTAGACTGTTGGAAGTGGACCTAGATTTGCTCAGGATAT	37	6	21634892	F
ZDHHC22	cg01331039	0.00146619	0.042084	-0.288563	0.0880021	0.19996	0.042838	0.170755	0.0386353	-0.0292048	-0.146054	0.00013399	0.0258267	-0.0211171	0.00532896	0.195346	0.0426344	II	GTCTCAGCATCGTGGACTTGCCCCCTCCTCCCCTCTCGATTCCCCTTGAGCGGGCTGGGG[CG]CCCTGCCTGGTTTCAGCGCCCGTTCCAGCTGGGAGATTGGGATTCAGCCCTGATGTGGAT	37	14	77608281	F	ZDHHC22	NM_174976	TSS200	chr14:77605885-77608304	Island
SGTA	cg01331198	0.000666804	0.0259667	0.262449	0.0745264	0.728584	0.0450107	0.762916	0.0362254	0.0343317	0.0471211	0.000332507	0.0329813	0.0179955	0.00485265	0.731584	0.0451286	II	TGTCCATTTTAACTTTAAGTGCACAGATGTCTAATGGCCCGAGACACGTAGGTTAACACC[CG]TGCACGCGTACACAGAGGCCTTCACCTACAACCATCCCCGTGTAGACAGCATCAGAGGCA	37	19	2774541	R	SGTA	NM_003021	5'UTR	chr19:2774196-2774550	Island
CLVS1	cg01331597	0.0001432	0.00979879	-0.288385	0.0727028	0.711204	0.0437889	0.671085	0.0498053	-0.0401183	-0.056409	0.000253922	0.0306843	-0.01739	0.00459447	0.703174	0.0466086	II	CGCTGCTAACCTGGGTTGGGAAACTGCAGGACCCACAGCAACCCCTAGGAGTTGCTATGA[CG]CCATTCAAATTTCCTTCAGGATACAGTCTCACCATATATCCTCCTTGAGAACATGCAGGA	37	8	62248720	R	CLVS1	NM_173519	Body
ACPL2;ACPL2	cg01335127	0.000128433	0.00912703	0.289587	0.0724523	0.346292	0.0497415	0.388475	0.0523405	0.042183	0.121814	0.000795216	0.0442049	0.0162875	0.00471689	0.351756	0.0523525	II	AGTTCTTTTTACTTGCTTTTTAGCTTGAGAAGTGTTTATTTACTCTGTGTGCCAAATGCC[CG]AAGGGGAGTTGGGAATGCCTCACCTCAGTGCCAGCCCACTGCCCAATGCTCACACTCTCC	37	3	140958547	F	ACPL2;ACPL2	NM_001037172;NM_152282	5'UTR;5'UTR
LENG8	cg01336878	0.000271771	0.0148128	0.249466	0.0659045	0.455734	0.0485857	0.488908	0.0489031	0.0331743	0.0727932	0.000512595	0.0379101	0.0158531	0.00442434	0.463288	0.0501836	II	GAACCCGGAGTGGGAGAAGGCCCGTCAGGCCCTGGCCAGCATCAGCAAGTCAGGAGCTGC[CG]GCGGCTCTGCCAAGTCCAGCAGCAATGGGCCTGTGGCCAGTGCACAGGTGAGAAGGCCTC	37	19	54963396	R	LENG8	NM_052925	Body	chr19:54960191-54960948	S_Shelf
LHFPL2	cg01343065	4.41878e-05	0.00448793	-0.417513	0.0973904	0.368138	0.0660628	0.302027	0.0639664	-0.0661109	-0.179582	0.000354099	0.0337331	-0.023077	0.00625333	0.35771	0.0706951	II	TGAAATAATGAGTCATACTGGCTTGAATCCGAAGCACCAGGTCAAATGCAGTTTAAGCCA[CG]TCAGTGCTTAAAGGCAACCCTCATGTGGTGAGTGGACAGATTTCTGCCACCAGAAATCTA	37	5	77891183	R	LHFPL2	NM_005779	5'UTR
FAM172A;FAM172A;FAM172A;FAM172A	cg01349007	0.000755698	0.0280473	0.405002	0.116254	0.457579	0.0823007	0.518557	0.0961464	0.0609772	0.13326	0.000124214	0.0253374	0.0295964	0.00742991	0.466918	0.0902799	II	CATTTCTCCATCTCTACTCTTTGAAGCTGGGCAAGGTAAACTATATAATAGATGTATTTA[CG]AAGGAGGTTTAATAAGGTGAAGAGAAGAGCAAACTAGTCCTACTTCAGAGACCCTCTACA	37	5	93051819	F	FAM172A;FAM172A;FAM172A;FAM172A	NR_028080;NM_001163417;NM_001163418;NM_032042	Body;Body;Body;Body
MAN1C1;MAN1C1	cg01350857	0.000381502	0.0183255	0.37988	0.103031	0.565215	0.071629	0.615264	0.0812313	0.0500498	0.08855	0.000397268	0.0349253	0.0239722	0.0065547	0.573853	0.0754314	II	GGGGGAAAGCCATGAAGCGTGGCCCTGAGGCTTGAAGTGGTGGTGCCTTCCTCTTGCAGC[CG]GAGGTGCCTACCTTCTAGTGAATCATCCGCACACAGAAGCAATTTATGCTCCTCATTATT	37	1	25983951	R	MAN1C1;MAN1C1	NM_020379;NM_001289010	Body;Body
C7orf16;C7orf16;C7orf16;C7orf16	cg01353448	0.000397073	0.0187776	-0.2268	0.0617086	0.579057	0.04359	0.543948	0.0448128	-0.0351086	-0.0606307	0.000360179	0.0339321	-0.0155044	0.0042069	0.572817	0.0477022	II	GCCCAGCCTCGGTGAGCACACACGCCCTCCCTGTCTCTCGCCTTCGCTTCCCTGCATCTG[CG]CTGATTGGTAAGTGCTTCAGATTTTTACTCCAAGAACTTTTGTGGTGAGAAAAGCAAGTT	37	7	31726912	F	C7orf16;C7orf16;C7orf16;C7orf16	NM_006658;NM_001145123;NM_001145123;NM_006658	5'UTR;1stExon;5'UTR;1stExon
	cg01358262	0.00177976	0.0473958	-0.314485	0.0977399	0.776539	0.0509869	0.736833	0.0487484	-0.0397054	-0.0511313	0.000888149	0.0460064	-0.0208847	0.00610708	0.770818	0.0486513	II	GGCCTTGGAGAATTACCATTCTTACCAATTGACCACAAAAGCAGATAGGAACAGTATCTA[CG]TATTACAAACCAGAATCAAAATGACCTTCACACATGATTAGTGTGGAATTCTTTTCAGTG	37	15	30334898	R				chr15:30336644-30337136	N_Shore
	cg01358854	8.80327e-05	0.00710601	-0.371645	0.0906228	0.921027	0.0195896	0.902842	0.0249273	-0.0181852	-0.0197445	0.000329472	0.0329325	-0.0223065	0.00601091	0.918926	0.0203057	II	CCCTTCCTCAGAGATCTGAGCACCATTGCCTCAACAACTTGCATCTTTTTTCTTTTGTTG[CG]TCAGCTCAGGGGTAGTAGCAAATTTCATATCTAATTCCTGGGACAGAAGAAATGACAGGG	37	17	12449615	R
	cg01362358	3.38756e-05	0.00374511	-0.280538	0.0643811	0.453843	0.050634	0.421019	0.0350951	-0.0328242	-0.0723249	0.000871386	0.0456972	-0.0149055	0.00435135	0.447895	0.0487581	II	GATAGAGAGGTCCTGCAGCAGCGCCTCTTCCTCACTGCTTATCTTTCTGATCCAGGTTCC[CG]AGGCATGCCAGCTAGCACCTGACCTACAAGATTCCAGCTGTTTAACTGCCATCACAAAGG	37	17	58117360	F				chr17:58119752-58120428	N_Shelf
	cg01371171	0.000130769	0.00923203	-0.378949	0.094929	0.372319	0.0647359	0.31894	0.0591513	-0.0533787	-0.143368	0.000411407	0.0353207	-0.022411	0.00614482	0.362133	0.0658489	II	ACATACGCTGTTGAGATGGCGACATCACACACCCTTGAAATAGCAGTTGCACAAAGCAAA[CG]TTTGCCCCAAGCATGTCAGACTTTTGACAGGCTGCAACATGATAAGTTACCAGACGTGTT	37	1	232454948	R
KIAA1671	cg01373461	0.000509532	0.0219658	-0.28862	0.0801304	0.459496	0.0613636	0.418562	0.0565564	-0.0409346	-0.0890858	0.00057967	0.0395905	-0.0181015	0.00510326	0.451685	0.0616257	II	TGCTGTGTGCCCTTCCCCCATCTCCCACTGCCTGTGCCAACTGCCAACTGCCACCTGCTA[CG]TCATGTCTAGAGCCCTGCCAGGTGCCCTGGTCTCGGGCTGCACCTTGGGGTTTGGATTCA	37	22	25516157	F	KIAA1671	NM_001145206	Body
CMTM7;CMTM7	cg01374654	1.13236e-08	1.23996e-05	-0.461762	0.0736714	0.217745	0.0341079	0.171285	0.0341777	-0.0464601	-0.213369	0.000229776	0.0298517	-0.0170695	0.00447651	0.21415	0.0353785	II	GGCCAGGGAAGGAAGGTAGGTCAGGAAGGCCCACCACGGAACTTTCTGGGGTGATGGGCA[CG]TTCTATTTGTTGATCTGGGCGACGGTTACACAGGTGTACACATATATAAAAATTAGTGGA	37	3	32432921	F	CMTM7;CMTM7	NM_138410;NM_181472	TSS1500;TSS1500	chr3:32433104-32434162	N_Shore
STARD8;STARD8	cg01379263	0.00117498	0.0367712	-0.173039	0.0516788	0.658265	0.0477418	0.642091	0.0486036	-0.0161749	-0.024572	0.000161504	0.027199	-0.0127158	0.00325101	0.656682	0.0481466	II	GAGGCAGGGCCAGGGCACCTGTCTGAGAGGGGCTTCTAAGGCTGCAAGCTTTTCCCCTTC[CG]TGGACTGCATTCACACCTTGTTCGGTCCTGCTGGGGCCGGGGCTCTCCTTCCTTGCCCCT	37	X	67867130	R	STARD8;STARD8	NM_001142503;NM_014725	TSS1500;TSS1500
EMID2	cg01380946	0.000379341	0.018255	0.220074	0.059662	0.80022	0.0284765	0.818447	0.0310281	0.018227	0.0227775	1.33438e-07	0.00351624	0.0232847	0.00412062	0.804358	0.0308884	II	GAGCCCCTCTCCCTCCTCCCCGGATGGAAATCCACACAACTCCTTTGCCCTTCAGACCTC[CG]TGCTGCGCCCTGGAAACCATGTCATCGCCTTTGTGTTTTTGCAAAAAGATTTGGTCAGTC	37	7	101049372	F	EMID2	NM_133457	Body
SPINK5L3	cg01391299	2.24658e-05	0.0028273	-0.332867	0.0745493	0.511498	0.0550653	0.454225	0.0538792	-0.0572735	-0.111972	0.00010418	0.0242529	-0.0182846	0.00453571	0.505474	0.0547638	II	TAAACTCATGCCAAGCAATTGGTCACTCAGCTATGCGATGAGTCAGCCTCCACTGCTGTA[CG]TCCTTGGCTACAGACTCCTGGAACAGCAGCTCTTCTCAAGGCTAGTTGTGACAGACTCCT	37	5	147648312	R	SPINK5L3	NM_001040129	TSS200
	cg01391548	0.00169583	0.0460469	-0.319769	0.0989087	0.556635	0.0711432	0.505137	0.0882128	-0.0514972	-0.0925152	5.11303e-05	0.0207485	-0.0247402	0.00586092	0.550566	0.0746365	II	AGGTTTTGGTTGAGCTGCCAATTCACCCACCTCGGCCTCCCAGAGTGCTGGAATTACAGG[CG]TGAGTCACCATGCCTGGCCAAAAGCCACAAAGGTTTTTACAAGTAAAGTTGCCTCTTTAG	37	10	97068696	F
	cg01393234	0.000111584	0.0082969	-0.32883	0.0814767	0.552594	0.0585655	0.498178	0.0627732	-0.0544159	-0.0984736	0.000332769	0.0329897	-0.0191039	0.00515184	0.546176	0.0622749	II	CTGTTGGGGAAAACACCTAGACGGTGTTTTGATTCCACCACATCTCTGTGGCAGCATAAA[CG]TGCATACTGCCTTGTGCCATAGCAAAAGTGATTTCATGATTGACGGCTGCTCCTGCCACT	37	1	226085079	F
MIR184	cg01397141	0.00051963	0.022245	-0.399651	0.111136	0.402052	0.0773498	0.346659	0.0757217	-0.0553929	-0.137775	0.000475058	0.0369965	-0.026546	0.0073629	0.391248	0.0828726	II	AAACGTCCATTTACATCTTGTCCTGCAAAGCTTCATCAAAACTTCTTTGCCGGCCAGTCA[CG]TCCCCTTATCACTTTTCCAGCCCAGCTTTGTGACTGTAAGTGTTGGACGGAGAACTGATA	37	15	79502137	R	MIR184	NR_029705	Body
	cg01398143	0.000680029	0.0262763	0.391399	0.111331	0.677635	0.0709115	0.718993	0.0741843	0.0413583	0.0610333	0.000288678	0.0317468	0.0276048	0.00736387	0.687969	0.0730689	II	CAGTTCTCACGACCTTAAATGCTGACACTTGTCCAAAAGGCCTAATGAGGGAGAAGCATG[CG]TCATGCACATTAACAGAACTCAGTGATAGAAATTGGGTTGAGACAAGTGAAAATTTTACC	37	1	205675961	F
AEBP1	cg01399219	0.000361562	0.0176763	-0.25752	0.0695495	0.556195	0.052006	0.513968	0.0555232	-0.0422277	-0.0759225	0.000301668	0.0321496	-0.0158152	0.004233	0.550198	0.0527829	II	AAGCATTTAACCCACGGCCTCTTGCATAATCAGTTGTCAGTAAATCTTAGCTGTTTTCAT[CG]TGGCCCTCTGGAAGGTGGCAGAGGGTCTTGTGATCCCTGTCTCCCAGGAGATTCCAAGGC	37	7	44145110	R	AEBP1	NM_001129	Body
RNF130;RNF130	cg01402360	2.77202e-05	0.00327608	0.487268	0.110487	0.611371	0.07507	0.673248	0.0782171	0.0618771	0.10121	0.000206511	0.0290557	0.0278688	0.00725178	0.622278	0.0783396	II	CTGGGGAGAAGGTTTAAGTCAAATCGATGCCAACATTTCCCTCAAATGCAACGAAGCAGA[CG]TCAACGGAGGTGTAAGCCAAGATTGGCCCAAGGAAGTGAAGCAGGAGGTTTGCCAGAGAG	37	5	179390655	R	RNF130;RNF130	NM_018434;NM_001280801	Body;Body
RORA-AS1;RORA-AS1;RORA-AS1;RORA-AS1;RORA;RORA;RORA;RORA	cg01403641	3.22614e-05	0.00362497	-0.310167	0.0709713	0.908376	0.0163377	0.887458	0.0207202	-0.0209187	-0.0230287	0.000851589	0.0453004	-0.0158239	0.00461011	0.907367	0.0177965	II	GTAGTGACTGGCCTCCCTGTAGAATTGTATGCGCAAGTGGTCTCTGATTAAAGCTGCCCA[CG]TGTCATATTTGGTAAGTGTCGATATCTGCTTTTGACTGTGCTTTGCCATACTCAGATCCA	37	15	60818455	R	RORA-AS1;RORA-AS1;RORA-AS1;RORA-AS1;RORA;RORA;RORA;RORA	NR_120340;NR_120339;NR_120342;NR_120341;NM_134262;NM_134260;NM_002943;NM_134261	Body;Body;Body;Body;Body;Body;Body;Body
BMPER	cg01409460	3.20426e-05	0.00360888	0.314276	0.0718819	0.411556	0.0483867	0.458492	0.053245	0.0469354	0.114044	0.000298072	0.0320721	0.0172835	0.00462179	0.418537	0.0512835	II	AGAATCCCAGCTTAAAACACAAGTTCACGATTACATAACACTGAGGCTGATTGAATATGC[CG]AGCACAGATGTGCATTTAATTGAAATAACCTCAACTACATGTCCCAGAAGTAACAGGAAA	37	7	34106680	R	BMPER	NM_133468	Body
FKBP1B;FKBP1B	cg01417669	0.00109361	0.0350995	-0.256088	0.0759765	0.604763	0.0543059	0.56358	0.0623332	-0.0411832	-0.0680981	0.000306848	0.0322928	-0.0176515	0.00473064	0.59827	0.0575661	II	CGAACCTCTCCCTGGACGTCCCAGGGTGCTCCCTGGTCAGCAAGTCCAAAACAGAACTCT[CG]CTTCCCACCTTCTCTCCTAAGTGATCCTCTTTATCCCCCTTCCGTGTCTCACTTTCCCAA	37	2	24273454	R	FKBP1B;FKBP1B	NM_054033;NM_004116	Body;Body	chr2:24272582-24273313	S_Shore
ARHGAP24	cg01418124	0.000192213	0.0118527	-0.359425	0.0925408	0.177498	0.0356407	0.145823	0.0315419	-0.031675	-0.178452	1.19902e-05	0.0150225	-0.0255337	0.00555946	0.170995	0.0354038	II	TTGAAAGGAACGAGCGATGCCAGATGCGGAGGAACCAGGCAGGGCGCATTCTGTCAGTGG[CG]CCAGGCGGTGTAGCTCCAGCTCTCAGATAACCCAGGCTTTGGGAGGGCGGGGCTCCTGCC	37	4	86396096	R	ARHGAP24	NM_001025616	TSS200
FBXL14	cg01424594	1.87634e-05	0.00250124	-0.425265	0.0942568	0.379143	0.0622687	0.315863	0.0559331	-0.0632794	-0.166901	0.000618042	0.0404804	-0.0200421	0.00568068	0.374496	0.0626729	II	CCGCAGGAGGTTGCTGTTGGCTTCTGCCCATGCTGTGGGTCAGGATCTGCAGCCAACAGG[CG]TGGGAGCTTAGGAAGGCACCTGGTGGTTTCTCGGTAGGAAAATAGTGTGGAGTGTGTGCA	37	12	1684873	R	FBXL14	NM_152441	Body
	cg01427043	1.8923e-09	3.45815e-06	-0.426633	0.0640567	0.690808	0.0404361	0.628075	0.0404427	-0.0627333	-0.0908115	0.000510506	0.037874	-0.015872	0.00442813	0.681222	0.0439774	II	TAAAACAAATGTTTGTTTCTCTTTACTGCTGTTTCCATGGGCAGCAAGATGACACATCAG[CG]TAGACACCCACGAGGGAGCTGCATTTTTCCCTTTTGCATTTCCAAGGAACCCCAGGAGTC	37	14	56472186	R
SLC5A11	cg01435766	0.00122485	0.037726	-0.348747	0.104559	0.510678	0.06887	0.454016	0.0888497	-0.0566627	-0.110956	0.000418672	0.0354973	-0.0236679	0.00649848	0.498273	0.0754657	I	CTCCACAGTTAGATCCCCTGGATGCGTTTCCCCAGAAGGGCTTGGAGCCTGGGGACATCG[CG]GTGCTAGTTCTGTACTTCCTCTTTGTCCTGGCTGTTGGACTATGGGTAAGCCAGGCCACT	37	16	24870053	R	SLC5A11	NM_052944	Body
CEBPA;CEBPA	cg01437571	0.000670069	0.026043	-0.273787	0.0777786	0.187459	0.034291	0.16033	0.0252169	-0.0271291	-0.14472	0.000478454	0.0371003	-0.0177887	0.00493678	0.183323	0.0323503	II	GAGGGGACACGCGGAGCAGGCCAGGCTTTCAGGAGGCACCGGAATCTCCTAGTCCTGGCT[CG]CACGGCTCGGGCAAGCCTCGAGATCCGGCGACCCCAAACCACTCCCTGGGTCCCCGCCGG	37	19	33792148	R	CEBPA;CEBPA	NM_004364;NM_004364	3'UTR;1stExon	chr19:33792061-33794944	Island
KCNQ1OT1;KCNQ1;KCNQ1	cg01439230	0.000255095	0.0142261	-0.329091	0.0865249	0.659183	0.0617241	0.616508	0.0602368	-0.0426753	-0.0647397	0.000415469	0.0354234	-0.0212474	0.00583033	0.648517	0.0651104	II	GCTCCAGCTGCAGAGTTTTTCCAGGCCTCGCTTCTGGGGCTGACTGGAGCTGTTTCTCTT[CG]TTTCCTCTTACAGTGGCGGGCACTCAGCCGGCTTCTTCCCGCCTGACTTCTCTGCCAGAG	37	11	2696198	R	KCNQ1OT1;KCNQ1;KCNQ1	NR_002728;NM_000218;NM_181798	Body;Body;Body
LINC01135;LINC01135;LINC01135	cg01451760	3.14859e-09	4.81657e-06	-0.568142	0.0867475	0.295329	0.0453416	0.225901	0.0586943	-0.0694281	-0.235087	2.11716e-05	0.0174189	-0.0222915	0.00501	0.288205	0.0477383	II	GCAGGAGCCTGGGCCAGCGGGTGGGGCTGGCGGCCAGTGTTTCCCTGTAGGGCGAGGGCA[CG]CTCAAGGGACTGGCTTCCTTGTAAACAGTGTGCAGCCAGCTCTAAAAATACCCCTGCCCT	37	1	59362552	F	LINC01135;LINC01135;LINC01135	NR_034015;NR_034014;NR_108106	Body;Body;Body
SLC44A3;SLC44A3;SLC44A3;SLC44A3;SLC44A3;SLC44A3;SLC44A3	cg01463768	6.61828e-07	0.000232833	-0.679159	0.127238	0.54959	0.097616	0.441642	0.0972069	-0.107948	-0.196416	0.000131419	0.0256803	-0.0331803	0.00836197	0.532023	0.100827	II	TGGCCTACACTACTCTTCTAGTTTATCAGATCTAAATGAATTCCTATTAGCAATAGCTTC[CG]TGGTTTTTCCTACTTTAAATAACACTGTGTTGAAACACACATCCTTTTTTTTTGTGGGAC	37	1	95329202	R	SLC44A3;SLC44A3;SLC44A3;SLC44A3;SLC44A3;SLC44A3;SLC44A3	NM_001301079;NM_152369;NM_001258340;NM_001114106;NM_001258343;NM_001258342;NM_001258341	Body;Body;Body;Body;Body;Body;Body
	cg01465177	7.76327e-05	0.00654515	-0.421357	0.101892	0.280535	0.0611647	0.22178	0.047907	-0.0587545	-0.209438	0.000428436	0.0357623	-0.0233105	0.00641211	0.276267	0.0620679	II	CATTATATTCCTTATCTACAGTGGGCATTTTCAGTGCTGCCAACAGTGCCTATGAATCTA[CG]TTCTAAATGTCAGGACCTGCCAAGATTTGTTAATTATCCTAACTCCCTCTGCTGGCGGAT	37	3	182208536	R
TEAD2	cg01468567	7.44138e-07	0.000254742	-0.468599	0.0882502	0.317096	0.0550665	0.252962	0.0496767	-0.064134	-0.202254	2.70584e-06	0.0101986	-0.0290607	0.00586308	0.309586	0.0591069	II	AATAGCTTTATCCTCTGTCAGAACACAAACAAACAAACTTTGAGAGGGGAGGAAGGAAAC[CG]TCTAGCTCAGGGCTCACTTAGGAGAGGGATGAGATTAGAAAGTTCAACACACTGCTTGTG	37	19	49843922	F	TEAD2	NM_003598	3'UTR	chr19:49842018-49842323	S_Shore
	cg01470834	0.00130509	0.0392184	-0.268961	0.0811199	0.206185	0.0388163	0.180696	0.0368187	-0.0254885	-0.12362	0.000795078	0.0442049	-0.0178006	0.00515501	0.200857	0.0394111	II	TCCCTGTTCCTAATGTGCCCTAGGATTGCTATTCTTCCTTGGCCTGGCCCAGGGCTGGAT[CG]ATTCCTCTCTTAAAGGCACAGGCCTCCCTTTACAGCCATCAGCGGGCATTCTGCAGAGAA	37	1	18062539	R
PIGS	cg01471654	0.000832878	0.0297284	-0.208491	0.060358	0.389259	0.0431666	0.352135	0.0403243	-0.0371241	-0.0953713	0.000977385	0.0475195	-0.0137202	0.00404636	0.388061	0.0460697	II	TGATCACTGCGGTTCAAATCCTGGCTTCATCACTTATTAGGTGAGTGATCGTGAGAAGAT[CG]TTCTGTGCCTATCTGTGCCTGTTTTCTCTATTAAAATAGGGATGATAGTAATAGTACCTA	37	17	26899223	R	PIGS	NM_033198	TSS1500	chr17:26898105-26898781	S_Shore
ANXA3	cg01473247	0.00137873	0.0405541	-0.415134	0.12586	0.775759	0.0716841	0.731559	0.0892721	-0.0442002	-0.0569767	7.36761e-06	0.0132879	-0.0366019	0.00776516	0.764533	0.0763797	II	AAACCAGAATCTTGTTCCCAGAACTCTGTGGTTGTGTAGAGAAACCTGTTTAGAAATAAC[CG]TAGAGGAGGAAGTAAAAGGAAATGATGTAATCCCTTTCAGGAAAGGATATATTGAAATTC	37	4	79474075	F	ANXA3	NM_005139	5'UTR	chr4:79472806-79473177	S_Shore
SCARF2;SCARF2	cg01493106	0.00169583	0.0460469	-0.180386	0.0557957	0.578022	0.0399601	0.542642	0.0396381	-0.0353805	-0.0612095	0.000640204	0.0410886	-0.0119336	0.00339245	0.574217	0.0413843	II	CCATGCTGGTGCAGGAGGGAGGTGGGGTGGGCTGAAAGAGAAGTGGAACTAGTGTGGACA[CG]AATGCAACTACCTGGGGACAAATAAACAGGCCAACCACTTCTGGGCAGCTCAGCCTGGGC	37	22	20793477	F	SCARF2;SCARF2	NM_182895;NM_153334	TSS1500;TSS1500	chr22:20790638-20792665	S_Shore
OR2K2	cg01496206	0.000223196	0.0130787	0.337052	0.087738	0.610284	0.0604327	0.655976	0.065451	0.0456928	0.0748714	1.48884e-05	0.0160177	0.0250561	0.00552072	0.616631	0.0639337	II	TTTCCAGCAGAGCGGTCAGGCAACCCGTCACCCAGGAGACCGTAGCCATCCGTGCACAGA[CG]CACCTGTTCATGATGATGGAGTATCTCAGCGGGTTACAAATGGCCACATAACGGTCATAT	37	9	114090296	F	OR2K2	NM_205859	1stExon
CLNK	cg01499531	0.000111788	0.00830667	-0.421851	0.104538	0.482819	0.0793191	0.424534	0.0754285	-0.0582846	-0.120717	0.000381722	0.034536	-0.0256758	0.00699851	0.474218	0.081565	II	GACTTCTTAACTTTCTCAAGAACTCATAGCTCGTAACTGGTAGAACCAGTTATCAAAACT[CG]GCAGTCTGGGTGCAAGATAAAATCTGTAACATGATTCTTTTGGCAGGAATCTCAAAACCC	37	4	10658792	R	CLNK	NM_052964	Body
SLC24A4;SLC24A4;SLC24A4	cg01499816	0.000546142	0.0229565	0.316103	0.0882656	0.44457	0.0662685	0.490746	0.0808313	0.0461764	0.103868	0.000428997	0.0357704	0.0208946	0.00574815	0.451833	0.0706632	II	CAGCGACTCACCTGGCTGCAGGGCCTCCACCTGGGGCATTGTCAGACCTGGGAGAAGAAC[CG]TCGACGGGCAGCTTGCCTCCCCTAAAGTGCTTCTTAAAGGAAACCTTTGCCTCAAACAGT	37	14	92807984	R	SLC24A4;SLC24A4;SLC24A4	NM_153647;NM_153648;NM_153646	Body;Body;Body
	cg01501366	0.000313895	0.0161932	-0.205957	0.055014	0.543676	0.0389135	0.511581	0.0367353	-0.0320942	-0.059032	0.000527681	0.0382883	-0.0118893	0.003326	0.539251	0.0374214	II	AGGTGGGGGGAGCCTTGGGTAGATCCTCCGAATGGCTCTTTGGGAGGTGAGGATCTGCCA[CG]GCTGCGGGCTCTGGTTCTGAATGTTGTCTGATTTCACAACCCATCTCACAGTTTCTCTTT	37	9	36780124	F
	cg01501476	0.000175461	0.0111822	-0.273193	0.069876	0.575848	0.0541133	0.527307	0.0544339	-0.0485414	-0.0842956	0.000404878	0.0351408	-0.0161191	0.00441407	0.571024	0.0554138	II	CCTACCCCCGCCTCGCAGCCTCTGGTTTCAAAGGCGGACAAACAGCGCACTGTGCTTGGC[CG]CGGCTCCCTCGCTAAATCTTCCTGTCTTCAAGTTCTTGTAACTTGAGCCGGCAGAGCTGA	37	6	41411128	R				chr6:41410589-41411140	Island
DST	cg01502353	0.000315822	0.0162535	-0.272981	0.0729514	0.792245	0.0353597	0.760299	0.0344277	-0.0319466	-0.0403241	0.000413698	0.0353774	-0.0182772	0.00501359	0.787447	0.0403793	II	AGCCCTACATAGAAATGAAATTATACTAAAAATAAGGACTAAAAGCTATGCCTTGGCAGA[CG]ATGGCTACTGTACTTTGATAATGATGTACAGATTTTTTAAAAAACTTTTGGTGGCTCTAG	37	6	56733843	F	DST	NM_001144769	Body
PARVB;PARVB;PARVB;PARVB	cg01503807	0.00164127	0.0450969	0.253353	0.0781143	0.379051	0.0534597	0.416027	0.0590819	0.0369765	0.0975503	0.000548261	0.0387462	0.0186511	0.00523402	0.384436	0.0583579	II	AGGACTTCGCTGGTGGAGCTGGCAGTGCCGGTTCTTTAATAACCACTTGACTTTGAAGGA[CG]TGGCCTCTGCCCACAGACCTCAGGATTAAGTGCGTCTCTAGCTGGCCACTCAGGCTGGAA	37	22	44560047	F	PARVB;PARVB;PARVB;PARVB	NM_001003828;NM_013327;NM_001243385;NM_001243386	Body;Body;Body;Body
ANLN;ANLN;ANLN;KIAA0895	cg01504356	0.000232452	0.0133844	-0.269089	0.0702583	0.690411	0.0448999	0.643601	0.0541762	-0.0468101	-0.0678003	0.00103514	0.0484553	-0.0151582	0.00449363	0.690124	0.0472472	II	AGAACAGGGTTTTCATTTCTTTGGACCAGTTTCTTTAACGTTTTCGGGTGTCCCTTCTCT[CG]GCAGTAAAAGGAAGGATTGAACTAGATAGAGGGCTTGTCAGAATTCCTCCCGCTCTAACA	37	7	36428395	F	ANLN;ANLN;ANLN;KIAA0895	NM_001284302;NM_001284301;NM_018685;NM_001100425	TSS1500;TSS1500;TSS1500;Body	chr7:36429250-36429806	N_Shore
CACHD1	cg01521258	0.000243969	0.0138074	-0.35247	0.092362	0.5173	0.0685802	0.454891	0.0656844	-0.0624089	-0.120644	3.94434e-05	0.019719	-0.0237905	0.00554665	0.511976	0.0703736	II	GAAGGAGGGCTGACAGAAAAACTGCCCGCAGCTAGTAAGGAATCCTGATGATGTTACTCA[CG]ACCAACAGTAGTAAAAATTGCTGAACACCAACCACCTGGAGATTCTGCCCCGCTGTTATT	37	1	64937528	R	CACHD1	NM_020925	Body	chr1:64935554-64936614	S_Shore
FAM155A	cg01521648	1.68047e-07	8.63721e-05	-0.558178	0.0986478	0.301837	0.0622118	0.227567	0.049203	-0.0742695	-0.246059	0.000416888	0.0354615	-0.0232735	0.00638801	0.294666	0.062595	II	AAACATCAATTTCACATACACTCACCATCAGCATTGAGACCTTAAATAAACATTGGTCTT[CG]TAGAGCTCAGATGATTCATAACCTTCCAAAGCCCAGATTTGTTCTGCACTTTCTCTGGTG	37	13	108073564	R	FAM155A	NM_001080396	Body
COL4A1;COL4A1	cg01526547	9.08807e-05	0.00725986	-0.412701	0.100848	0.53628	0.0672967	0.467942	0.0823468	-0.068338	-0.12743	6.48681e-05	0.0219158	-0.0285314	0.00686129	0.52846	0.0768803	II	AGTCCTTTCAATACCCAGTGGAGAAGCTGCCTCCAGGGAGATAAGCTCTCAATTAGGAGA[CG]TGTGTGTATATCACCAGTTCTCTCTGGCATGTAACAGTTAACAATTTCTATACAGTTAAG	37	13	110958122	R	COL4A1;COL4A1	NM_001845;NM_001303110	Body;Body	chr13:110958891-110960590	N_Shore
IFIT1L	cg01529588	4.09194e-05	0.00425362	0.619871	0.143907	0.761176	0.070736	0.819205	0.0659222	0.058029	0.076236	6.41659e-05	0.0217857	0.0386916	0.00929818	0.771205	0.072621	II	CATGGGAGCCTGGGAAATATAGTCTAGTTACAGGCCCAGGACAAAGAAGAAATAGCACAG[CG]AGGCTACAGTTTCATTTGGTAATTATGAGAAGACTGTAATGAAGTTAATAACCCTACCTT	37	10	91136668	F	IFIT1L	NM_001010987	TSS1500
ATP1B1	cg01536279	1.15024e-05	0.00177755	-0.364803	0.0786656	0.237356	0.0407006	0.196576	0.04003	-0.0407802	-0.17181	0.000576402	0.0395212	-0.0182601	0.00514558	0.232528	0.0427378	II	TGGGGTCTAGACTGGCCTGAGTCTCAATTGGTTTCTACGGGACAACTCACTGCGGGCTAC[CG]CCCTGGGTGGGTTTGGCAATTGTCCTGCTCGAGGTGGTTCAGGCCGCCCACAAGGGGCAC	37	1	169074888	R	ATP1B1	NM_001677	TSS1500	chr1:169074766-169076411	Island
MIPEP	cg01539967	2.03126e-06	0.00052065	-0.395825	0.078094	0.616778	0.053141	0.55899	0.0569277	-0.0577886	-0.0936943	0.000164471	0.0273174	-0.0220704	0.00564996	0.601087	0.0633565	II	GTGCTCAGGGACTTCCTTGAATAGGGTGTTGGCCTCTAGCTGGTGAGGACTAGAAATGGC[CG]AGGGACTCAGAGCTCTGAGCAGAGCCCTGTTCCCAAGGGATGACTCATTCTGAAAAAGAC	37	13	24327871	F	MIPEP	NM_005932	Body
TRIP4	cg01551154	6.8038e-07	0.00023781	-0.517727	0.0971135	0.430862	0.0661506	0.356664	0.0670425	-0.0741982	-0.172209	3.148e-05	0.0189402	-0.0263255	0.00605509	0.416118	0.0691241	II	AGATCCAAAGGAGGTTTCTAAATAATTTTCAGAATTGCTCTAACCAGTTACCTTTTCACC[CG]AAGTAGATCTGGAAAGCATCCAGCAAAACAGCTTTTGCATGTTCATACCTTTCAGAATGA	37	15	64736664	R	TRIP4	NM_016213	Body
MXD4	cg01567672	1.75771e-05	0.0023899	0.164634	0.0363539	0.590406	0.0265084	0.614658	0.0308501	0.0242521	0.041077	0.00104232	0.0485658	0.00749916	0.0022245	0.594376	0.0267887	II	CGGGGTCAGCAGGTGCCCTTCAACATAAAAGCCTACCTGCCTACCCCTTGAAGGGTGGCA[CG]GGGCTGGACCCCACCCTGGAGGCAGGGGGCCCTCCTCCAGCAGCCAGGGCCCCTCTTGCA	37	4	2261343	R	MXD4	NM_006454	Body	chr4:2262960-2264669	N_Shore
	cg01569067	5.7677e-07	0.000209776	-0.44724	0.0832807	0.587217	0.0594403	0.508478	0.0720319	-0.0787393	-0.134089	0.000828661	0.0448529	-0.0181651	0.00527956	0.578582	0.0648201	II	GGCTCTGGGGCTGTCCAGGCAGGAGGGGAGGGGTTATGGTTCAATGACTCTGAAGGCCAA[CG]TCCAAGTTGACCTAGCTTTGCCATGTGTTAGCCATGGGGCCTGGAAAAAATGCATGTCCC	37	9	75473407	F
	cg01569898	2.96711e-05	0.00341861	-0.396757	0.0903295	0.48426	0.0663017	0.431321	0.0678848	-0.0529392	-0.10932	0.00106069	0.0488638	-0.0188979	0.00561465	0.476998	0.0664771	II	TGCATGCCAGACTTCTTATCTGATTTCCTACACTGCATGAAAACACCGTCAGCCAGGGGA[CG]TGCCTTATCTGTCTGTTGCAGAGAAGGCTCCATCTGTCCTTTGCAGAAGAAACTGAAGGC	37	2	182628996	R
EYA2;EYA2	cg01569983	2.83232e-06	0.000655498	-0.357873	0.0717553	0.584771	0.0517327	0.532851	0.0511145	-0.05192	-0.0887868	0.000276174	0.0314082	-0.018248	0.0048516	0.576083	0.0542256	II	GACAGCAACACTCAGTAAAGTAAATAAGCTACGTGACTGAGGCCAGAAGTGTCACACTGC[CG]TCTCTTTCCTTAGCAGGCTTTTCTGATAATACATATGACATAGCTCTCAAATGCAAATGC	37	20	45614181	R	EYA2;EYA2	NM_172110;NM_005244	5'UTR;5'UTR
FER1L6;FER1L6-AS2	cg01572872	0.0010721	0.0346872	0.448963	0.132957	0.660254	0.0867606	0.714566	0.0811927	0.0543123	0.0822597	0.000153263	0.0267175	0.035164	0.00895721	0.668847	0.0881805	II	TTTACCAGCTTCTTGATCTGGGCTGGTGTATCCTGCAGCTTCATTACCTTAAGCCTATTG[CG]CATTTGCAGTGTCTGCTCTCCTTTTTCTGAGCTTTCTTGTAATTAGCTTAACCACATCTG	37	8	125071131	R	FER1L6;FER1L6-AS2	NM_001039112;NR_103547	Body;Body
	cg01577632	4.05691e-05	0.00422656	-0.421671	0.0978419	0.463354	0.0697044	0.394571	0.0754915	-0.0687833	-0.148446	0.000241928	0.0303583	-0.0214153	0.00563762	0.454591	0.0691974	II	AGGAACAAGAGGACTTCAGGGCAAGAACCATCTCCTTACCTTCCCTCTTGCTAGTGGGCA[CG]GATATGTGACCTGGAGACCTATTGCATCATGCAGGAACTGAGCCAGTCCAGAGCTGGCCA	37	17	38705760	F
	cg01582438	1.73155e-06	0.000464652	-0.474888	0.0929822	0.159595	0.0387448	0.123004	0.0274418	-0.0365919	-0.229279	4.45228e-05	0.0203185	-0.0262807	0.00617277	0.158035	0.040213	II	CTTTTGATGAACAAACTATTTTCCACTCTTGTAGAGTGAAATAGTGCCTTGCAGAGGCAG[CG]TGAGTGCCAGCAGCAGAGATGTATCCAGTCTGTTACCCAAACGGGAAGTTAGCTCTGATA	37	20	62461159	F				chr20:62461266-62462037	N_Shore
MIR329-2;MIR329-1;MIR758	cg01587049	0.000144452	0.00985153	0.228482	0.0576363	0.698155	0.0387519	0.722084	0.0318431	0.0239295	0.0342754	0.000282829	0.0316106	0.0145783	0.0038829	0.703081	0.0391927	II	TGTCAGCACGTGCCTGGATACATGAGATGGTTGACCAGAGAGCACACGCTTTATTTGTGC[CG]TTTGTGACCTGGTCCACTAACCCTCAGTATCTAATGCCCCCTTGGAGAACTTCCTGGAAG	37	14	101492406	R	MIR329-2;MIR329-1;MIR758	NR_029968;NR_029967;NR_030406	TSS1500;TSS1500;Body
	cg01588399	2.10261e-09	3.68584e-06	-0.468095	0.0705245	0.603069	0.0471423	0.52507	0.0493158	-0.0779999	-0.129338	3.43671e-05	0.0191564	-0.020195	0.0046694	0.590206	0.0534283	II	GCTGAGAGTGATAAGAAGATAACAGCAAGACAGACAGAGTGAGAGCGACAGGCTGACTTA[CG]TAACCTGGTGGAAAGTGATACAGGCAGATTCGCTGATGGGAAACAAACAGAAAGGGAGTC	37	20	48364470	F
CREBBP;CREBBP	cg01591591	8.29942e-05	0.00682405	-0.269478	0.0654531	0.505218	0.0474036	0.457605	0.0506112	-0.0476131	-0.0942427	0.000113012	0.0247833	-0.0163032	0.00406649	0.500968	0.0504262	II	ACACACACACACACCCCACCCTGCAAAACTCAAATGTGATGTCACCAGCCCAAGTCACAG[CG]CTGCCGAGCTGGGAGCTGGGACTCACAGTCTACTCTGAGCAGGAGCCAGGGCTCCCTCCT	37	16	3921282	F	CREBBP;CREBBP	NM_001079846;NM_004380	Body;Body
BCL6	cg01598596	1.17019e-05	0.00179851	-0.501979	0.108348	0.61299	0.0737599	0.534382	0.0933762	-0.0786079	-0.128237	0.000113815	0.0247929	-0.0262055	0.00653953	0.608981	0.0762914	II	GCCAGTATCACAGATACTGCCTGTATTTAGAACAGACTGCCACAACTACAATGCACTACA[CG]CAGCACAGTCTTCTTAGCTTTGAAGCTGAGTTGGGGGGTGGGGTGGGGGGGGGGTAGAGA	37	3	187464648	R	BCL6	NM_001706	TSS1500	chr3:187461974-187462197	S_Shelf
PDE4B;PDE4B;PDE4B;PDE4B;PDE4B;PDE4B	cg01599770	6.11219e-09	7.95059e-06	-0.749837	0.117089	0.346161	0.0733479	0.242411	0.071941	-0.103749	-0.299714	0.00106581	0.0489182	-0.0260015	0.00772853	0.338865	0.0766127	II	TCATAGGTGCACATTTCAGAGTCCCAGTCATTCTAGCCTGAAGTATCATCTTGTTGTCTA[CG]TTTCTGGGGCTGAGAAGATATTTTGCTCCACACCTGCCAGCATGCCCTTTCCAGCCCTGA	37	1	66799262	R	PDE4B;PDE4B;PDE4B;PDE4B;PDE4B;PDE4B	NM_001037339;NM_001037341;NM_002600;NM_001297440;NM_001297441;NM_001037340	Body;Body;Body;Body;Body;Body
CLMN	cg01611017	0.00042878	0.0197277	-0.390334	0.106859	0.521594	0.0805571	0.462998	0.0846435	-0.0585965	-0.112341	3.27248e-06	0.0104186	-0.031773	0.0064698	0.51147	0.081742	II	CCGCCTCTCTCATGAGGCTATAGGGCCAGCAGGCAGCTCTGGGCTGCTCTGATGCAAAGT[CG]TGGCTGCTGACACGTGATTCTGTGGCGAAACTTCTTCCTAGGTCTGCTGCCAACTGGACT	37	14	95780344	R	CLMN	NM_024734	Body
	cg01631333	8.20434e-06	0.00139393	-0.497351	0.105303	0.624504	0.0737945	0.548764	0.0840153	-0.07574	-0.12128	1.50001e-05	0.0160177	-0.0289755	0.00638697	0.615851	0.0769813	II	TGCGAGTGAGCAGGCTGCCAATCATTCTCATGCCTGCCCTTGTCTGCTAAATGCCATAGT[CG]TAAATGTTCAAAGGCTGATCTGACCAGCATTCACTTCTATTTAGCGCCATGTCTGGTCTG	37	13	110747452	R
LOC101929710	cg01641920	0.00169245	0.0459989	-0.202208	0.0625333	0.864801	0.0207891	0.84626	0.0231439	-0.0185411	-0.0214398	0.000152608	0.0266832	-0.0153887	0.00391873	0.863292	0.0222714	II	CCTGGGTATTAACCTTGTGAAATGTTCTTGCCTAGCTCTGTTGTCTCTGAGGCTCCAAGA[CG]GAAGTGGGAATGATATTGATTACTGAAGAGTGATTTGTCTTCACTCCTCATCTTGCTTCC	37	5	95860660	F	LOC101929710	NR_130776	Body
	cg01643712	3.52005e-06	0.000768025	-0.424191	0.0859734	0.868587	0.0264075	0.828636	0.0368386	-0.0399512	-0.0459956	4.14619e-05	0.0199339	-0.0229935	0.00537715	0.864594	0.0290014	II	CAAATGTGAGCCTCCTAATTTGTTGCTGTAATAACCCTCAGTAATTCCCAGATTACTAGG[CG]GAGAGTCAAGGCTCCATTCTTGAAGGGGAAAATGGTGTTTGCAAAAGAAAAAAAATGCAA	37	11	112112572	F
THADA;THADA	cg01649611	5.32743e-05	0.00508996	-0.432237	0.102015	0.801503	0.0457656	0.754081	0.0540669	-0.0474214	-0.0591656	0.000136846	0.0260495	-0.0265284	0.0067043	0.793393	0.0514808	II	TCACCCTCTCTTAAAGGATGGCCAATAGGCTGGATCACAAATCTCCTGCATGGTTTGACC[CG]CAGGACTATTACTTTCTCTGTTCTGAACTGGAGTTGCATCACACTGTTGACTCATATGGA	37	2	43521066	R	THADA;THADA	NM_022065;NM_001083953	Body;Body
	cg01657725	0.000450562	0.0203505	0.429745	0.118119	0.558576	0.0838253	0.626516	0.0914583	0.0679407	0.121632	0.00106742	0.0489426	0.0255914	0.00760766	0.569639	0.0870649	II	AGGTAGTAGAAATTCGTGTTTGACATTAAAAAGCAGTCAGTTATGCAATTCTGTGTTTCC[CG]CTGCAACCAGCTCCAGGGTGCCCTGACACTGACAGCTCAGCAGAAGGGCACGAGGTACCT	37	5	6592883	F
	cg01660473	1.87835e-05	0.0025027	-0.368636	0.0817104	0.43816	0.0574725	0.379751	0.056811	-0.0584095	-0.133306	0.000302248	0.0321867	-0.0194107	0.00519613	0.430407	0.0581742	I	TGAGAATTTGGGGTGGAAAAAAGCAATCACCCGTTGCCCGGGGAGCATAAAAGCTGAATG[CG]CACCTCAAAGAGATGTGGTGTTTGCGCAGGGAGGCCCCCTTTTTCTAGAGCGCATCAGGG	37	13	28395757	R
	cg01668986	0.00113001	0.0358453	-0.254112	0.075618	0.563922	0.0536708	0.525336	0.0606859	-0.0385859	-0.0684241	0.000181027	0.0281193	-0.0169761	0.00437559	0.55729	0.0531108	II	TCAAAGAGTTTTTCCTGGAAGACTCTCTTCTGGCTGTAAGAGCTTCAACACACGCAGTCA[CG]CTCACCACGGTGGTTGTGCAAACCTCCCACAGAGATGTTTGATGAGATTAGTCACTTTCT	37	8	21541542	F
	cg01676452	0.00165638	0.0453473	-0.104256	0.0321734	0.505644	0.022205	0.485842	0.0268269	-0.0198014	-0.0391607	0.000579387	0.0395827	-0.0075873	0.00213896	0.50366	0.0246869	II	GGTTTAGTGAGCTACTCTATGTGAGAGCTCTTTGCAAATCATCAGGTGCCTCAGTGCAAT[CG]CCACCACAGCCACAGAGATTCCACCCGCTGGATGCCTTCCCCTCTGAGGTTTCTCACCCT	37	11	74852003	R
	cg01704580	0.000149349	0.0100736	-0.259539	0.0656248	0.628159	0.0447787	0.591177	0.0514387	-0.0369818	-0.0588734	0.000480504	0.0371368	-0.0144029	0.00399853	0.623565	0.04617	II	AAGTTCACTGCCAGCTCAAGGCTCACAGCCTGTGTGTGTCATGCCCAGCACAAACCCTCC[CG]GGCTGAAGCCAGTTCCCAGAGGCAAAGTCTGGATGTGGAAAATGCACCAGGCTGCAATCC	37	22	35934952	F				chr22:35935981-35937537	N_Shore
SMYD3;SMYD3	cg01706592	4.48095e-08	3.33373e-05	-0.443708	0.0744463	0.636083	0.0506529	0.56215	0.0570631	-0.0739335	-0.116232	3.1466e-05	0.0189402	-0.0201955	0.00464502	0.628668	0.0552741	II	TTCTCACAGTAGCAAAGCAAACGCTTACAGCTGGAAGACCATCACATATGGTGGAGCCAA[CG]CTGTACTTGGAACTGGATTTGATTTTCAATCCTGGTTTCTCAATTAACTAGCTCTCTGAC	37	1	246168678	R	SMYD3;SMYD3	NM_022743;NM_001167740	Body;Body
	cg01711025	0.000304743	0.0158936	-0.268067	0.0714411	0.381973	0.0484832	0.343414	0.0459411	-0.0385592	-0.100947	0.0002377	0.0302444	-0.0176698	0.00464555	0.376545	0.0510462	II	CCAGTGACTCAGAGGATGGTCTATTTAATGGGTAACTAACAGCTCCTCCCAGGAAGTTGG[CG]GCCCCAGCCTCCCCCTACCTGAGTCACCAGCTCTGGGATGCTCCCATCAAGGCACAGTTA	37	20	4116458	R
	cg01712007	1.02093e-07	5.96922e-05	-0.40729	0.0705525	0.593662	0.0473614	0.526553	0.052549	-0.0671084	-0.113041	0.000137178	0.0260495	-0.0181129	0.00457829	0.58014	0.0510218	II	TTCACACCACAACCATGGAAATGAAGCCCACTGAATTTTACATTTTCATTCTTTCCTGCT[CG]TGACCAAACACTTCTGTACTAATGACTAACTACTCCAACCAAAAAAAAAAAAAAAAAGTG	37	12	89703686	R
LOC285419	cg01723706	7.92789e-05	0.00663613	-0.45852	0.111033	0.448436	0.0764947	0.38009	0.0871102	-0.0683454	-0.152409	9.36914e-05	0.0239256	-0.0269771	0.00664474	0.440237	0.0782428	II	CAGGATGCAGGCTGAGATAATGTCGACCTTGTACTTAGAGATTGTCCTAGATAAGTTGAA[CG]GTCAGATTTGCAGGTCGGGTTTTTCAATCACTGGGGCTGTATCTGTAAAGGGAAAGAGAC	37	4	124814442	F	LOC285419	NR_027105	Body
TBC1D1;TBC1D1	cg01733324	1.01083e-07	5.93855e-05	0.44428	0.0769299	0.522157	0.0579795	0.587725	0.0589032	0.0655678	0.125571	0.000702211	0.0424096	0.0179342	0.00513842	0.529387	0.0598873	II	TGTTACTGGGCACCTGGGTTGGTTCCATGTCTTTGCAATTGTGAATAGTGCTGTGATGAA[CG]TGTGAGTACATGTGTCTTTTTGGTAGGATGATTTATTTTGTTTTGAGTATATACTCAGTA	37	4	38107518	F	TBC1D1;TBC1D1	NM_015173;NM_001253912	Body;Body
PHLPP1	cg01735324	8.08333e-06	0.0013801	-0.439037	0.0928828	0.687072	0.0620279	0.617247	0.0694727	-0.0698243	-0.101626	0.000130796	0.0256803	-0.0225005	0.00566862	0.682465	0.0635161	II	ATCAGTCAGTAGTCACCTTGAGAACCAAAGGGATTGAATACAGTGGAGAGGATCCAAAAA[CG]GAACCAGACATGACCTGTGAGGCAGGAAGTACAGCATGAACTTTTATTGAAAACAGCTCA	37	18	60435580	F	PHLPP1	NM_194449	Body
	cg01735788	7.39064e-07	0.000253563	-0.284064	0.0534808	0.610598	0.0357159	0.566461	0.0410395	-0.0441369	-0.0722848	0.000208648	0.0291853	-0.0136684	0.00355934	0.605399	0.0393348	II	CCATGGCATGTGTGCTGTGATTTTCTCTACATGGTACTCCAGTTTGCAGGAAAATGAAAG[CG]TCCCAGTTTCAAGATTAATCACTGGCTTTTGGAGAGAGGCCCTCACCGCCCTCCCTGCTC	37	22	27520354	F
B3GNTL1	cg01736253	0.000181663	0.0114223	0.309889	0.0794608	0.655464	0.0467726	0.699296	0.0600386	0.0438315	0.066871	6.70469e-05	0.0221512	0.0201252	0.00484998	0.660327	0.0498559	I	CAGATGAATCCGTGTCCCTTCTCCACAGGGTCAGGGCCTCAAGAGACTTCACCACGGGGC[CG]ACGTGTCCCTTCTCCACAGGGACGGGGCTCAAGGGGCTTCATGACGTGGCTGACGTGTCC	37	17	80923777	R	B3GNTL1	NM_001009905	Body	chr17:80922368-80922812	S_Shore
	cg01736638	2.04598e-05	0.00264886	-0.344205	0.0766715	0.419675	0.051866	0.366656	0.048364	-0.053019	-0.126333	0.000133855	0.0258193	-0.0198391	0.00500612	0.409812	0.0540546	II	AAGCACGTAGTGTCTGACTCCACAAATCACAGTGCTTAATACACATAGCAATAGCACCAT[CG]TTACTAACTAGAGACAACAGCGTCACTTAGTGGTTTTTTGCCCTAGCTACATACAAGTTG	37	12	108323392	R
MALT1;MALT1	cg01748255	0.000441439	0.0200875	-0.295711	0.0811444	0.342841	0.0535113	0.303822	0.0511999	-0.0390188	-0.11381	0.000699126	0.0423308	-0.0177521	0.00508434	0.33549	0.052744	II	TCTGGGCTCCTTCATTCTTGCCCCAGCAAAACCCAGAGGGTTCATCTAGTTAACTAGCTT[CG]GTCAAATGCCTAGCTCTTAACCTGTCACTGTGCCAAGGAGATGGAATGTGCTGACTCGCC	37	18	56349813	F	MALT1;MALT1	NM_173844;NM_006785	Body;Body
	cg01748471	9.29127e-05	0.00737172	-0.271595	0.0664656	0.542211	0.0489665	0.50202	0.0575815	-0.0401908	-0.0741239	0.000364727	0.0340213	-0.0155639	0.00422717	0.538401	0.0513374	II	TCTCGGGAGCTTTGACATTTCCTGAATGCCCATGGAGTGGCATGCCATCCAGAACACAGA[CG]GGCTTGAACAAGCTGACAGCTTCTCACTGAGTCACTGTCACTTGTAAGAACCGAGTCCCA	37	16	67676053	F				chr16:67678592-67679196	N_Shelf
KANK2	cg01751802	7.44686e-07	0.000254742	-0.38186	0.0719173	0.698076	0.0435427	0.645669	0.0578047	-0.0524076	-0.0750743	7.77658e-05	0.0229501	-0.0178787	0.00435007	0.694244	0.0439913	II	AAAAAAGCCAGGCACAGTGGCATGTGCCTATAATCTCTGCTACTCAGGAGGCTTGAGCCC[CG]GAGTTTGAGGCTGCAGTGAGCTATGACTGTGACACTGCATTCCAGCCTGGGGGACTGAGT	37	19	11309639	R	KANK2	NM_001136191	TSS1500	chr19:11307495-11308276	S_Shore
	cg01756040	6.25869e-06	0.00115749	-0.392498	0.0819232	0.745702	0.0483725	0.697242	0.0434188	-0.0484593	-0.0649848	0.000163578	0.0272987	-0.0193443	0.00495017	0.739981	0.0445086	II	TATTTTTATCCCTTAAAACACACACACACAGAAACACACAACACTCCAATCCCCATCACC[CG]CACTTGGTCAGTATCTCCAGTTGGTTTTTACGAGAAGAGAGAGTTCCAGTTAAAGGGAGC	37	22	31451563	F
PLBD1	cg01760415	5.33551e-08	3.79389e-05	-0.675757	0.114136	0.114519	0.035539	0.0762041	0.0177558	-0.038315	-0.334573	5.91237e-05	0.0213767	-0.0313064	0.00748438	0.10806	0.0339659	II	AGGGACTGTTTTGAGTGCTGGTGACAGAGCTGTGAACATGACTGGCACAGTTCCAGGCCT[CG]CCTTCTGGAAAGAGGAATGCACTCACACCCTGCACTTCCTCCTCCTGTCCCTTGCTCCAG	37	12	14707507	R	PLBD1	NM_024829	Body
JAK1	cg01763364	2.50039e-11	1.63403e-07	-0.68643	0.0905275	0.310612	0.0556587	0.224646	0.0503932	-0.0859659	-0.276763	6.35533e-07	0.0073121	-0.0290314	0.00548105	0.300725	0.057004	II	ATACAGTAAGGGCTGGAATCCCCTGTCAGTTCATTCAGCCAAGCTTACAAGAAGTCACAA[CG]TGGGAATTTCCAAAGCCAGTCAAACATCAGGAGTATAAATGTCATGTACCTAGACTTCTC	37	1	65388098	R	JAK1	NM_002227	5'UTR
TBCD	cg01771850	8.90915e-05	0.00716669	-0.449554	0.109708	0.731963	0.0684415	0.677165	0.0808976	-0.0547982	-0.0748647	0.0010477	0.0486731	-0.0230332	0.00683561	0.726885	0.0716246	II	CCCGGCCCTGGGACTCGGCCTGGAGAGCCTATTGACACCGTGCCATGGGTGCGGGCAGGG[CG]CCCTCCCTGGAGGGCGGCACGTGGTGCCAGTTGGTGACCATGAGCTGCCTCACTCCTGAG	37	17	80847137	R	TBCD	NM_005993	Body
	cg01777945	2.98139e-06	0.000682012	-0.365828	0.0735357	0.68381	0.0452353	0.623778	0.0480235	-0.0600328	-0.0877915	1.62391e-05	0.0163924	-0.0219312	0.00485563	0.673397	0.0510105	II	GGGTTTCTGACACACAATCAGGAGGTCATCAGACACTGAGACTTGTTCTGAGCTGACTGA[CG]TCATCCACTCCCTCCCAGGAAGGTTCCCTAGGGGTGACTGCTGATTTGGACAACCAGTCA	37	22	35248469	R
	cg01786488	0.000545212	0.0229295	0.236932	0.0661494	0.819209	0.0301814	0.834079	0.0334628	0.0148696	0.0181512	0.000359401	0.033929	0.015398	0.00417734	0.822167	0.0305352	II	GAGTAGTGTGTTGTTTGCTTCCCAGGGAGAGCAAAGACAGTGCAAAACCCATGTGGTAGA[CG]GACCCATTGAAAGCCAGTGATTGGAAACACAGGCTAGGAAATGTGTCAGATAATGGAGAC	37	9	113563442	F
CPNE4;CPNE4;CPNE4	cg01787986	0.000233693	0.0134277	0.318244	0.0831255	0.318069	0.0508248	0.362582	0.059051	0.0445127	0.139947	0.000285395	0.0316502	0.0198506	0.00529078	0.322892	0.0525929	II	ACAAGAGCAATAGGTATTCCATTAGTTTGAGCTTCCTGTCTTAAGCTTTCCATTTCACAG[CG]TTCTAATTACTTCAAGTGTAATTACAGGCTTTTACCCTGTCTCTGACTTCATTAGCAAGG	37	3	131424588	R	CPNE4;CPNE4;CPNE4	NM_130808;NM_001289112;NM_153429	Body;Body;Body
C17orf63;C17orf63	cg01792117	0.000504556	0.0218171	0.301139	0.0835385	0.741944	0.046759	0.773812	0.0512224	0.0318681	0.0429522	0.000515957	0.0380047	0.0190717	0.00532545	0.745388	0.0488243	II	GTTAACAGTCTCTTTGTTCCCATCTCCTGTTGCCTCCCATCAGGGGGCTCAGCGGATGTC[CG]GCTTCCAGTCAAAAAGGAAAAGGTTCTGAGAACAAGGGCTCTTTAAGGATGCCAACCTCC	37	17	27088227	F	C17orf63;C17orf63	NM_018182;NM_001077498	Body;Body
BTBD11	cg01797169	9.66632e-06	0.00156611	-0.269796	0.0576293	0.340211	0.0364013	0.301687	0.0351915	-0.038524	-0.113236	0.000640037	0.0410875	-0.0128417	0.00365052	0.336071	0.0371671	II	TCTTTCTTTAGTCAGGAAAGAAGATTCTCCTTTGAGCAAATTTACTCCTTTTAAGAAGGC[CG]AGCTATTTGGAAAGATGCCCACCAGGATGGCAAAGTGGTGCTTGAGCCCTCCCTGCAGCA	37	12	107711489	F	BTBD11	NM_001018072	TSS1500	chr12:107711603-107714107	N_Shore
KCNAB1;KCNAB1;KCNAB1;KCNAB1	cg01800345	0.000959866	0.0324278	0.471283	0.138173	0.0716441	0.0290191	0.0987808	0.0513434	0.0271367	0.378771	0.000873496	0.0457484	0.0284248	0.00829976	0.0723123	0.0305105	II	AGCGGAGGCGGGAGGGAGCTGACAGCCGGAGTGGATGGAGACCACCAGTCCGAGGGGACC[CG]CTTGCGATTAGCTGCTTCTTGGGATGCTCCGCGCGCCAGTTGAGCATCCTGCCTGTGGTC	37	3	156009151	R	KCNAB1;KCNAB1;KCNAB1;KCNAB1	NM_003471;NM_172159;NM_172159;NM_172160	Body;1stExon;5'UTR;Body	chr3:156008991-156009320	Island
COG7	cg01803362	1.48562e-12	2.09239e-08	-0.619552	0.0758213	0.459721	0.0518357	0.36937	0.0570644	-0.0903511	-0.196535	6.8213e-05	0.022275	-0.0204862	0.00494245	0.446517	0.0559759	II	AGCCGCCGAACAGCAGAACAAGGCCTTCCTGAAGCAATTTCCTGATTTGACAGCAACATG[CG]TCACGGGGTCTGTGTTCTTTAAAAATTTATAAAGCTTTTAACATAGACGGGAAAGAGCTT	37	16	23435113	R	COG7	NM_153603	Body
PFKFB2;PFKFB2	cg01803488	0.00015983	0.0105276	0.321934	0.0817944	0.515599	0.0583716	0.561324	0.0716521	0.0457251	0.0886835	0.000509497	0.0378606	0.0188003	0.00524427	0.523419	0.0609411	II	CCTCCACAGTCATACCAGGACCTGGTGCAGCGGCTGGAGCCTGTCATCATGGAGCTGGAA[CG]TCAGGGCAATGTCCTCGTCATCTCCCACCAGGCTGTCATGCGCTGCCTCCTGGCCTACTT	37	1	207243676	R	PFKFB2;PFKFB2	NM_006212;NM_001018053	Body;Body
LANCL1;LANCL1;LANCL1;LANCL1-AS1;LANCL1-AS1;LANCL1-AS1	cg01807050	0.000141291	0.00971213	0.553605	0.139434	0.664167	0.0860469	0.728487	0.0888136	0.0643204	0.0968437	5.01739e-05	0.0206935	0.0393371	0.00930795	0.676342	0.0914869	II	CCTCAACATTTTTCATTTGTTTTACGACCAGCTTACAGTGATGTAAAAAGCTTTGTGCCA[CG]GTACTTTAGCTCTGTGAGGCATTTTCGTGCAGTTCAAGGGCATTTAAAGACTCCCTTCAT	37	2	211324930	F	LANCL1;LANCL1;LANCL1;LANCL1-AS1;LANCL1-AS1;LANCL1-AS1	NM_006055;NM_001136575;NM_001136574;NR_110605;NR_110604;NR_110606	Body;Body;Body;Body;Body;Body
RAI1	cg01811230	1.97369e-05	0.00258628	0.480398	0.106787	0.449874	0.0765897	0.524082	0.0893827	0.0742086	0.164954	0.000218588	0.0295242	0.0262872	0.00686866	0.459548	0.0817281	II	TGTCCTCTGGCCCTCAATAAGGAGGCTCCTAAGGACCCAGGGCCTGGGATACTCACAGGC[CG]GGAGAATTCCTGGGGGTGTCTGGGAGCCCAAGGAAGGGCAGGGCTCAGGAAAGGGGGCTT	37	17	17674288	R	RAI1	NM_030665	5'UTR
GGT6;GGT6	cg01819502	6.79724e-05	0.0059989	-0.256707	0.0615402	0.790977	0.0258974	0.756722	0.0373373	-0.0342553	-0.0433076	0.000557848	0.0389821	-0.0140837	0.00395796	0.788372	0.0305237	II	ACTCTGGGTCTGGGTTTCTTTGAGGAGCAACTTGGTTCGTAACTCCCTGTGCGTGTTTTG[CG]ACTCTTGTCCAGAAGGTAGCGCCACAGCCTGGAAACCAACATTTCTAAATTCATTCTGGG	37	17	4464379	F	GGT6;GGT6	NM_001122890;NM_153338	TSS1500;TSS1500
TACSTD2	cg01821018	3.12531e-05	0.0035444	-0.255135	0.0582675	0.478489	0.0447671	0.438407	0.0454655	-0.040082	-0.0837679	0.000822506	0.0447406	-0.0121	0.00351448	0.474934	0.0448493	I	AGAAAGTCTAAAGAGTTTCATTGCAAAGTGTGGCTCGCGACTGTCGCGCTCTCCTCTATA[CG]CGACTCCCTTTTCGTTCTTTCCCAGCCCCAGCCCTCCCTTAATTTCTCTCACTCCCTCTC	37	1	59043280	R	TACSTD2	NM_002353	TSS200	chr1:59042013-59043295	Island
	cg01825213	1.95493e-05	0.00256828	-0.433327	0.0962703	0.591933	0.0674201	0.525416	0.0885243	-0.0665169	-0.112372	0.000540701	0.0385886	-0.0204937	0.00574454	0.588877	0.0696743	II	AGCAGACTCGCAGCAGGGTGCCCACCAGAGTGGGGACCTGCAGATGCCCCTGCCCAGAGA[CG]CCGGGAGGCCACAGCCCAGGTCTTCCGGATGGAGACAGAACTTCAGCATTCCGTTTGGAT	37	9	98979965	R				chr9:98980493-98980759	N_Shore
MYCL1;MYCL1;MYCL1	cg01847380	4.62652e-05	0.00462532	-0.344019	0.0804771	0.3614	0.0527801	0.309211	0.053126	-0.0521888	-0.144407	0.000728356	0.0429273	-0.016922	0.00486361	0.356664	0.0524678	II	CTGACCTCAGGCAGGGGCAGAGCTTTGGCCACCCATGGGGTGGCCCCCTCTTGGATGGCT[CG]GGGAGGTCCTTACCCGAGTCGCTTGGGCTCTCGGACCCGGAGCAGGCCTGGGTCTTGGGT	37	1	40366596	R	MYCL1;MYCL1;MYCL1	NM_001033081;NM_001033082;NM_005376	Body;Body;Body	chr1:40366595-40368213	Island
IQCE;IQCE;IQCE;IQCE;IQCE	cg01854451	0.00169633	0.0460499	0.279976	0.0866029	0.426753	0.0634765	0.475172	0.0712827	0.0484193	0.11346	0.000232896	0.0300458	0.0205831	0.00540332	0.431422	0.0666504	II	GGCACTCAGCACTGCAGTCCAGCCCACGCAAGGCAGCGTCACGAGCAAACAGCACAGAAA[CG]TGAGAGCCACAGCGCCAGGCAGGCCACAGAAAGCACACTTGTTTTTACCTGAGCTGAGGT	37	7	2625227	F	IQCE;IQCE;IQCE;IQCE;IQCE	NM_001287500;NM_001287499;NM_152558;NM_001287502;NM_001287501	Body;Body;Body;Body;Body
	cg01857151	2.01189e-05	0.00261977	-0.423681	0.0942832	0.809825	0.0415125	0.760971	0.060839	-0.0488542	-0.0603269	9.20738e-06	0.0144073	-0.026323	0.00565047	0.800099	0.0473947	II	ATTAACCTGATGTTACTCTGAGAAGGCTCTGTATGTTGCCAAGTTTTGAACTCTACTGAA[CG]GAACCAAAAATAAAAGTCTAAGACCAAAGTTGCAATAAAGTATTGACGTTTTTATTTAAT	37	5	145304100	F
	cg01859363	0.000796314	0.0289871	-0.308257	0.0888889	0.330071	0.0537529	0.286759	0.0587461	-0.0433126	-0.131222	0.00112256	0.0499324	-0.017446	0.00521013	0.328575	0.0539133	II	TTTTCTCCACATCCTCACCAATGCTTGTGATGTCTTGTCTTTTTGATAACACCACTCTAA[CG]GGTATAACGTGGTGTGTCCTTGAGACTTTTTCTTTTTTTTTTTGAGATGGAGTCTCACTC	37	19	4745293	R
MGAM2	cg01864336	0.00126793	0.038552	-0.320582	0.0964266	0.616749	0.0721931	0.564919	0.0803323	-0.0518294	-0.0840365	0.000974267	0.0474625	-0.0206306	0.00608266	0.611083	0.0726199	II	CATGATTGATTACTGCAGAGTATAATAAACCTGCAGCCAGTGGTAATAAAAGCAAAGTGT[CG]GCCAGTCTACATTAAAGTAGAAGTGGGGATAGGAGTTGAGTGAGTCCTCTCCTCCAACCT	37	7	141852165	F	MGAM2	NM_001293626	Body
ECEL1	cg01869243	0.000976393	0.0327585	-0.334122	0.0981099	0.0920382	0.0233836	0.0735427	0.0166889	-0.0184955	-0.200954	0.000158288	0.0270499	-0.0260991	0.00666324	0.0898611	0.0235782	I	CGGCGCGCCTCTCCCTCCTGGCCCTCACTGCCTGCCAGAGGGCTGGGAAATTGCGGCTCC[CG]CGGCTCCTCTAAACACCGCAATTACCCCAGGGAAATTACTTGCGCCCTCCTCCCGCGCTC	37	2	233350363	F	ECEL1	NM_004826	Body	chr2:233350278-233352974	Island
ALG5;ALG5	cg01871282	0.000603111	0.0244309	0.364305	0.102573	0.527837	0.0789465	0.582897	0.0811407	0.0550605	0.104313	0.000250922	0.0306108	0.0247971	0.00654562	0.537119	0.0813015	II	TAAGTGACTAATTTCAATGATGCGTGATCAAACTTGTTTAAGCCTACTTTCCTGTTCTAC[CG]TCTATGGCCTTCACTTTGCTGCAGCTCCTTGAAAAGGCAGTCTACCATAGCAACTCCCAT	37	13	37561076	R	ALG5;ALG5	NM_001142364;NM_013338	Body;Body
	cg01871427	5.96612e-11	3.02711e-07	-0.800696	0.108209	0.445658	0.0771373	0.323537	0.0628314	-0.12212	-0.274023	1.25719e-05	0.0151964	-0.0325536	0.00710624	0.424921	0.080371	II	AGAGGAGAATGAATCATTGGAATTTTTTTTTTTTTTTAAACAGTGATTCAGAGCAAACTG[CG]TAGAGTATGCAAGATACAGGGAAACACTGAATCCTGGGGCTGACAGTTTACATCCTGGCT	37	12	90341955	F
	cg01871695	0.000994322	0.0331206	-0.325152	0.0956332	0.153292	0.0350855	0.129253	0.0285497	-0.0240397	-0.156822	0.000123193	0.0253374	-0.0243325	0.006105	0.146697	0.0349464	II	CCTATTCTGCCCTTCACAGATCGTTGTCATTATCAAGTCCTACACTTTGAGAGCAGAAAA[CG]ACCCCGTACGTGGTGGGTCTCCGACATCTGTTTATTACGTTGGACCGCATGCTGCATATG	37	7	127841729	R				chr7:127841328-127841840	Island
CSF1R	cg01875467	0.00155586	0.0436983	-0.167806	0.0514696	0.51267	0.0384137	0.486423	0.0390722	-0.0262473	-0.0511972	0.000187079	0.0283312	-0.0125285	0.00323685	0.508087	0.0393733	II	CCTGATCATGACTCACCTGGACCTGGAATCTGGGCTCTAGCAGCTGCCTGTCACAGAGCA[CG]CCGGCCTCAATCCGGGCCTGTGGGCGGAGTGGAGGGGAGGGTGTCCCAGCTGATAGCCAA	37	5	149493008	R	CSF1R	NM_005211	TSS200
ZBTB38	cg01879779	0.00118182	0.0369065	0.466438	0.139379	0.503403	0.102299	0.580718	0.108552	0.0773148	0.153584	0.00010941	0.0245396	0.0357663	0.0089016	0.51018	0.108266	II	TGTGTTTTGCCAATTCAGAATCTAGAAGGCCCTGTTGTTTCACTTGCTCTCCATCTGGTG[CG]TGACAAGCAGTCATGGCAGAAAATGAGCATGTGATTGGGTAGTAGGAATGGGCACTCAAG	37	3	141099952	R	ZBTB38	NM_001080412	5'UTR
ODZ2	cg01881971	0.000201068	0.0122164	-0.373049	0.0963648	0.591759	0.0661781	0.540134	0.0704821	-0.0516248	-0.0872396	0.000994917	0.0477771	-0.0200409	0.00591992	0.585466	0.0653504	II	AGGTAGTTAAAATGTAACTATGCTGTGCTGTCAATCACATCTCGTCCTTCTGGATTTTAA[CG]CTTGTTTTACTTGAGGGAAGATGATATTTGAACATTCTATAGCATCCGTCAACAGGAATG	37	5	167181457	R	ODZ2	NM_001122679	Body
	cg01882991	0.00109159	0.0350603	0.157395	0.0466885	0.446215	0.0329418	0.474295	0.0386952	0.0280801	0.0629295	0.000352851	0.0336763	0.0108585	0.00294159	0.449441	0.0348563	I	CCTGAGTCCTCAAACCGAATCACTTTCCGGCAGCAACACCTGTCTTTAGCATGCAAACAT[CG]GTCTCATAGAGTCTTCCCTGAAAGATGTTTAATGATCATGTCATTACTGTCACTCTTTTT	37	6	6677756	R
FNDC9;CYFIP2;CYFIP2;CYFIP2;CYFIP2	cg01891077	0.000524731	0.0223767	0.392501	0.109236	0.514811	0.0788934	0.574429	0.0857274	0.0596179	0.115805	0.000141845	0.0262833	0.0282087	0.00714673	0.521652	0.0834205	II	GACTTAGTGCCGCCTAACCACTACATTTCCTAATGCAAGGCTGCCGGGTTTAGTTACAGA[CG]TTATCGCAAAATGAGGTGCCAGGACTGAGACCCAGTTGCTGTTTTTCCAGACAAATCAAA	37	5	156771488	R	FNDC9;CYFIP2;CYFIP2;CYFIP2;CYFIP2	NM_001001343;NM_001037333;NM_014376;NM_001291722;NM_001291721	5'UTR;Body;Body;Body;Body
LOC158435	cg01891124	0.00145223	0.0418371	-0.273131	0.0832193	0.482895	0.066195	0.446976	0.0623603	-0.0359189	-0.0743823	0.000196144	0.0286992	-0.0206682	0.00535806	0.475236	0.0681478	II	TGATAACATATCTCAAGTTGGCATGCCCTCAGCTGGGCCTCTGAGTAACTGGGAGGCTGA[CG]TGCAAGGGAGCAAAAAGCAAACCTTGGCTGTTTAACCACAGATGTGCAGGATTTATCTGT	37	9	98836086	F	LOC158435	NR_033838	Body
	cg01894366	0.000750289	0.0279368	-0.402723	0.115527	0.739145	0.071468	0.685744	0.0812012	-0.0534006	-0.0722465	0.00100904	0.0480015	-0.0262281	0.0077574	0.731048	0.0767312	II	CAAAAGAACAACTCTGCACTGCTGCTGTGTTTCCTGGCACACTGGAGGTGAGGACAGGCT[CG]CAAGCTGTGCAGTGCACCTTGGCCAGGGGCGATGCTTACAGTGAGCCTTCTCTGGAATGT	37	3	107700616	R
	cg01904106	3.72429e-05	0.0039957	0.438887	0.101303	0.834528	0.0366671	0.868934	0.0403805	0.0344055	0.0412275	3.43785e-05	0.0191564	0.0267009	0.0061738	0.837476	0.0381263	II	CCTAAATGGAATTCTGCTAAGCTTTGAGCAAAAGGGGATTACTTCTTGCTCTGTAGCACA[CG]CATCCTAGGAGAGAAAACAAAGGGTGATCTTGGACCAACACAAGAAAGAGAAAGAGGCTG	37	2	238390552	F
C12orf42;C12orf42;C12orf42;C12orf42;C12orf42	cg01904977	0.000271244	0.0147905	0.267182	0.0705743	0.340879	0.0480889	0.3746	0.0562901	0.0337216	0.0989255	0.000970479	0.0474005	0.0162835	0.00479928	0.343739	0.0510497	II	TCACTGTGTTGTCCCTGGAAGCATTGATGCCCTTGCCCTGGGGCCCCCAGCCCTTTGTCA[CG]GGGTCAAAGCCAGGACCTCAGCTGAGTATCCTCTGTGAAGAATTAACAAGTGTGACAATT	37	12	103816964	F	C12orf42;C12orf42;C12orf42;C12orf42;C12orf42	NR_103526;NM_198521;NM_001099336;NM_001278420;NM_001278419	Body;Body;Body;5'UTR;5'UTR
GHRHR	cg01905270	0.00121911	0.0376256	-0.199987	0.0599325	0.590245	0.0420583	0.562687	0.0397609	-0.0275579	-0.0466889	0.00081013	0.0444358	-0.0136619	0.0039629	0.586671	0.0429566	II	CAATAAACAAGCTGATTTCCTCTTGGGCTTTTGTCATTCCCCAGGGACATGTAGTTTCTG[CG]GCTGCCTCTCCTCACCCTCAGAGCATCATGAATGTTAAGCATCTCCACTCCTCGCCACTA	37	7	31010459	R	GHRHR	NM_000823	Body
	cg01908077	1.5377e-05	0.00218153	-0.423907	0.0928989	0.419094	0.0652418	0.354195	0.0698062	-0.0648992	-0.154856	3.73585e-05	0.0195227	-0.0247774	0.00575779	0.409953	0.0670731	II	TTTGCCCTGATCCCCACAAAGGACATAGCTGGCCCTCCCTGAGGTACCTGTAAAAACCCA[CG]TTGCTGGGTACCTGCCAAGAATTTCTGATTCAGAGAATCCTCGGAGCCAGAGGAATGGGG	37	17	71709374	F
	cg01923037	0.000781765	0.0286644	0.278407	0.0801519	0.397561	0.0579122	0.441295	0.0682127	0.0437334	0.110004	0.000850749	0.0452718	0.0178728	0.00520659	0.404235	0.0606443	II	GCTCATGTGTGCGGTGGAGCGCGCCTGTGCGTGGTAAGTGGTGGTGATTGTTGCTACCAT[CG]CTGTTCCCATCAGTTCCCGCCACATGCATCTGTCAAGGGCCCCCAGGAAGCAGATGACCC	37	11	69707384	F				chr11:69706778-69707017	S_Shore
BASE	cg01923514	0.000679133	0.0262574	-0.349696	0.0994573	0.751596	0.0573676	0.708729	0.0678339	-0.042867	-0.0570346	0.000190134	0.0284883	-0.0237757	0.00614983	0.740421	0.0601234	II	TTGTTGACATTCCCCCGGGCCTTCCAAGCAGGAATGTTTGCTTTGGAGGTATTGGATAGA[CG]TGGTAAAATCAAGGGCTTTCCATCAGCTTCCTAGCTGTCCATCACCCAGTGCCACGTCTC	37	20	31781277	R	BASE	NR_026760	TSS200
LARP4;LARP4;LARP4;LARP4;LARP4;LARP4;LARP4	cg01928411	0.00117502	0.0367712	0.250998	0.074962	0.421316	0.0534046	0.460322	0.0548803	0.0390061	0.0925815	0.000123859	0.0253374	0.0193493	0.00485651	0.431469	0.0558543	II	AATTATAGATAATTTTAAAAATTTTGTTTTTATTGTATTTCGTTTGAATTAATGACAGAA[CG]TCAAAGAAGACACTGTCCAGATTAAGTGTTATTACTGGTATATTAAGCGGTGACATGGGT	37	12	50793981	F	LARP4;LARP4;LARP4;LARP4;LARP4;LARP4;LARP4	NM_001170803;NM_199188;NR_033200;NM_001170808;NM_001170804;NM_199190;NM_052879	TSS1500;TSS1500;TSS1500;TSS1500;TSS1500;TSS1500;TSS1500	chr12:50794549-50794920	N_Shore
	cg01931462	4.80862e-06	0.000958858	-0.475405	0.0978846	0.330163	0.0605615	0.266655	0.0563134	-0.0635076	-0.192352	4.79576e-05	0.0205432	-0.025898	0.00611082	0.326808	0.0612659	II	CCTGTGTGTCACCCACATCTACTGATCAGGAACTCTGGTGTGAGACCGAATGATGAAAGC[CG]TCCAGGGGATTCCGATGCTGCTCAGGGTTAAAAACCACAGCTTGATCTGAAGAGCTGCAG	37	9	74640017	R
FGR;FGR;FGR	cg01938839	0.000267472	0.0146599	-0.272479	0.0718971	0.174629	0.0304705	0.151829	0.0271882	-0.0227999	-0.130562	0.000981311	0.0475728	-0.0145793	0.00430129	0.172154	0.0291076	II	CTTCAGCTTGGATTGAGTCAACAGGGGCCACGTAGTTGCTGGGAATGCAGCCAGTTTTTC[CG]GAGCTGAGAGACCGAGCCTCCCACCAGTCACCTTCACTGTAGGCACAGAACAGGGCATGG	37	1	27948131	F	FGR;FGR;FGR	NM_001042747;NM_005248;NM_001042729	Body;Body;Body
	cg01940273	2.07305e-06	0.000528871	-0.297746	0.0588011	0.351903	0.0390078	0.311463	0.0364031	-0.0404404	-0.114919	0.000719323	0.042701	-0.0126913	0.00364376	0.347567	0.0384444	II	GGGAGGCGCTGGGCACGGGGCCTGGCACGTAGGGGGCCTTCATTGCATCTCTCTTCCCTT[CG]CCTTTCTTGTCCACGACCTGTCCTAGCCAAGGCCAAGTGGGGTGGGGGAAGGAGCAGAGG	37	2	233284934	R				chr2:233283397-233285959	Island
	cg01943053	1.86307e-05	0.00248801	0.49392	0.109429	0.42337	0.0762233	0.49039	0.0862972	0.0670201	0.158302	5.03468e-05	0.0206935	0.0291489	0.0068987	0.431126	0.0786594	II	GAAGAGAGAACTGTGCTGTGTTCATTGTGGAATACTGCACAATTCACCCAGGGCCTAACT[CG]TAAGTAGCCACTCCACACATCCACATTGTACTGAGCGGTTGACAAAGACAGAGCTGGTGG	37	1	208712340	R
SEPT9;SEPT9;SEPT9;SEPT9;SEPT9;SEPT9	cg01944380	0.00124232	0.0380264	-0.317745	0.0953906	0.308335	0.0580136	0.271833	0.0517567	-0.0365022	-0.118385	0.000599748	0.0400398	-0.0230015	0.00650313	0.303842	0.0605926	II	TCCTTGTCCAGAGGTACTGTGGATGATGACCCCAGGTCCCAGACCTCAGTCATTGGGCCA[CG]TGTGCAGATAAGCCTGGGCAGTCAGTAACCTTTGGCCACCAAGCTGGCCTCCTGCGGACT	37	17	75388589	R	SEPT9;SEPT9;SEPT9;SEPT9;SEPT9;SEPT9	NM_001113493;NM_001113494;NM_001293695;NM_001113491;NM_001113492;NM_006640	Body;5'UTR;Body;Body;5'UTR;Body
DLGAP1;DLGAP1	cg01959652	0.000780526	0.0286353	-0.314348	0.0904865	0.618857	0.0661808	0.568788	0.0734719	-0.0500685	-0.0809048	2.03848e-05	0.0172355	-0.0257702	0.00577931	0.609939	0.073185	II	AAAGAGTGCCCCTGCTGAAACTGCTGTTTATCTTGCAAGGGCCCTCCAGGGTGGAGCTCT[CG]CCCTCTCCTGGCTCAGCCTTAAACTTCACTATAAGTAAGCAGAATACAGCGGAGACAAGA	37	18	4017666	R	DLGAP1;DLGAP1	NM_004746;NM_001242761	5'UTR;5'UTR
	cg01962542	0.00156091	0.0437802	-0.277143	0.0850323	0.0860099	0.0194037	0.0746468	0.0192202	-0.0113631	-0.132114	0.000667445	0.0416341	-0.0181226	0.00517001	0.0832667	0.0187594	II	CCTGCCACCAGGAGGCGCTGTTCTACAGGATGGAGAGTGGGGAGCTTGGAGGAGAGAGCA[CG]ACCCCCTGCTGCTGCCGCAGGATGTTGCCCTTGATTCTAGGCAGAGACAGGAGGCATCAG	37	3	114009926	F
AGFG1;AGFG1;AGFG1;AGFG1	cg01963464	1.54532e-08	1.54133e-05	-0.548492	0.0884836	0.601179	0.0576903	0.523306	0.0641496	-0.0778721	-0.129532	0.000200627	0.0288386	-0.0215019	0.00558332	0.589849	0.0608939	II	ATATTTATTGCCTACTTGTCCTGTGTCATAAGTTACCTGGATCTTAACTGTTCTATGGAG[CG]TGCCTTGTAAGTATGTAAACGTAGAGTTACAATATATTGTAGTATTTCCTTTCTGTGAAT	37	2	228339337	F	AGFG1;AGFG1;AGFG1;AGFG1	NM_001135187;NM_001135188;NM_001135189;NM_004504	Body;Body;Body;Body	chr2:228336752-228337875	S_Shore
	cg01964282	0.00145188	0.0418335	-0.208248	0.0634488	0.639763	0.0458331	0.59745	0.0523866	-0.0423126	-0.066138	0.000101849	0.0241572	-0.0165441	0.00409773	0.6351	0.0480779	II	AGAGCTTCCTCACTATAATTTCAGGAGCTTCTCAGGGCCTTAGGTCAGAGATCCGCTAGC[CG]TGCCAGGGCACTCTGGCCCTAATGTTAAAAATAGACCATGGCTTTAGCCACTCCTGTCAG	37	15	89561584	R
REEP1;REEP1;REEP1;REEP1	cg01968178	1.39056e-05	0.00203099	-0.280396	0.0611031	0.0571604	0.0105983	0.0477066	0.00647773	-0.00945377	-0.16539	0.000280089	0.0315584	-0.0148522	0.00395294	0.0550637	0.0110245	II	CTGCAGCGGCCCCGTTTGCAGGGCAGGGACCCGGGTGCTGCCCCACCCTCAGCGTTCCAG[CG]GAGAAACTGAAGTCCGAACCTGAACCTCGGGAATCTGTCTGCACCTGTCTAGGTGGGATG	37	2	86565038	F	REEP1;REEP1;REEP1;REEP1	NM_001164730;NM_001164732;NM_001164731;NM_022912	Body;TSS1500;TSS1500;TSS1500	chr2:86564242-86565068	Island
LOC101927239	cg01977055	0.000974923	0.0327307	-0.255293	0.0749529	0.43838	0.0543292	0.396508	0.0511595	-0.0418716	-0.0955145	7.90891e-06	0.0134227	-0.0233189	0.00496556	0.42778	0.0594436	II	CAGTAAATACACAGATGGATAAGACTCAAAAGAACCTACAAATCCTGTACAATGAAATCA[CG]TGGCAAGAATGTGGTTATTCTGAGAAACAGAATAAAGCAGCATTTTGCTGTGCCTTTTCA	37	17	32509584	F	LOC101927239	NR_110748	Body
NUP214	cg01984926	0.000584654	0.0239457	0.397017	0.111492	0.55835	0.0793809	0.631248	0.0769749	0.0728979	0.13056	0.000296673	0.0320026	0.0251246	0.00671617	0.566979	0.0809866	II	GAGGACCCTCAGCTTGCAGCATAGATAGGTATAGGGAGATAGAAGTGAGAAGCTCTCCTC[CG]CCACTATCTAAGGGGAGAATTCTGTGGCCTGTGGACTGGAGCACTTGTCTCCATGGGCAG	37	9	134036225	F	NUP214	NM_005085	Body
TBC1D1;TBC1D1	cg02001115	0.000125332	0.00897857	0.485932	0.12137	0.466943	0.0833887	0.543736	0.0926085	0.0767931	0.164459	0.000235213	0.0301421	0.0291595	0.00766034	0.470809	0.0879326	II	TGTGCCTTCGCCCATGTTTGTGTTCTGGCACCTGTCACCTTATATTGGAAATCACATATG[CG]TGAGCCTCCTAAAGTCAGAGGGAATCATGTCTTACTCATTGTAGGAGGCATATTCAAATC	37	4	38010486	F	TBC1D1;TBC1D1	NM_015173;NM_001253912	Body;Body
LINC01135;LINC01135;LINC01135	cg02003167	3.66329e-09	5.33421e-06	-0.521778	0.0800728	0.0341847	0.00890298	0.0250783	0.00505463	-0.00910646	-0.26639	0.000814912	0.0445659	-0.0205348	0.0059596	0.0332637	0.00948455	II	CTCTCAGGGTGCTAATGACAGCACACCCACATGCTGATAGAGCCCACATGCTGATAGAGA[CG]ATAAGAAAGGAACAGCTGGGAGGGAGGGAGGAAGGGAGGGCCAGCAGGAGCCTGGGCCAG	37	1	59362447	R	LINC01135;LINC01135;LINC01135	NR_034015;NR_034014;NR_108106	Body;Body;Body
ELMO1;ELMO1	cg02014302	6.539e-05	0.00585705	0.453415	0.108425	0.564654	0.0727634	0.629278	0.0799237	0.0646238	0.114449	0.000453513	0.0364103	0.0259731	0.0071771	0.574753	0.077883	II	TAGCACCAACTATTAAATGAAGTAATTTAATAAGTAGTCAGTAAATGGAGCCTTTACTAA[CG]ATGCTCTGAGACACTTGTAGTGATAAGTATGAATTTGATCTACAACCTTGTAGCTAAGGC	37	7	37490027	F	ELMO1;ELMO1	NM_014800;NM_001206480	TSS1500;TSS1500	chr7:37487354-37488672	S_Shore
HDAC8;HDAC8;HDAC8	cg02014779	2.70054e-08	2.30757e-05	-0.542239	0.0892708	0.512724	0.130471	0.451991	0.11569	-0.0607326	-0.118451	0.00103505	0.0484539	-0.0190894	0.005659	0.51156	0.128695	II	TGGCAAACAGAACAAATGCAACCAGGAGATCCCGACATACTTTTCTCAGATGTCTGAAGA[CG]AGGAATTGCACCCAAGCTCTGCCCAAGCCAGAAACACAAGCTATGAGGCACTTGCCTCAT	37	X	71602066	F	HDAC8;HDAC8;HDAC8	NR_051952;NM_001166418;NM_018486	Body;Body;Body
	cg02015004	0.00080869	0.0292144	-0.239339	0.0691092	0.295944	0.0393565	0.257508	0.0460006	-0.0384355	-0.129874	7.82389e-05	0.0229772	-0.0167608	0.00407968	0.290242	0.0404477	II	ACCCAGATACCCCTAGGAAAAATCACTCCGGCCTGCAACTTGCATCCTTCGATGAAACCT[CG]ATTTTCACCATCAGGTTATAATGATCGGTTAGGTGCCTGCTTCTTACCCTGTAAGGTGAA	37	12	53718427	F				chr12:53718632-53719778	N_Shore
	cg02015934	0.00010064	0.00775508	-0.249422	0.0613688	0.831477	0.0241687	0.806357	0.0298938	-0.02512	-0.0302113	0.000454022	0.0364148	-0.0140848	0.00389237	0.825767	0.0267757	II	ACTCCTCAGTTGACCTTTAGAACCAGCAGGATCAAATCTTCCATGACATTCAAGGCCTTT[CG]TGAGCTGGACTCTGCCTGTATCTCTAGCCTCATCTCTTTGTAGTTTCTCAGTGAGCTGTG	37	15	78960088	R
NCOA2	cg02024766	0.000183691	0.0115082	0.472812	0.121334	0.544748	0.087652	0.616421	0.0892664	0.0716725	0.13157	0.000709231	0.042555	0.027928	0.00800859	0.552938	0.0914405	II	CTCTTATGTCTCCATTAATAACAAACTCTCTAGATTTCTAAGGATTTTAGCTGCAAACAG[CG]GCAGTATTAAATGGGCCCTCTTATGCACTGATTAATGGTGAGCTGTTTCTGGAGGAAAAT	37	8	71256792	F	NCOA2	NM_006540	5'UTR
ESR2;ESR2;ESR2;MIR548AZ;ESR2;ESR2;ESR2;ESR2;ESR2;ESR2	cg02027685	0.000120698	0.00874336	0.487353	0.121409	0.627822	0.0812857	0.691075	0.0712128	0.0632532	0.10075	7.45818e-05	0.0227261	0.03287	0.00797594	0.640551	0.0837787	II	TTTGACACTGTAACCTAGGCAGCTGCCTCTGAGTGAGCTTAATGAGCAGCTCCACCAAAT[CG]AGTGCTCCATATTAGGCAGTGGTAAATAGCCCCAGCCAAAGATGATGATGATCGTAGTGA	37	14	64731938	F	ESR2;ESR2;ESR2;MIR548AZ;ESR2;ESR2;ESR2;ESR2;ESR2;ESR2	NM_001214902;NM_001271876;NM_001271877;NR_106755;NR_073496;NM_001040275;NM_001291723;NM_001291712;NR_073497;NM_001437	Body;Body;Body;Body;Body;Body;Body;Body;Body;Body
C20orf95	cg02027735	0.00161522	0.0446682	-0.222767	0.0685766	0.52703	0.0509252	0.494819	0.0510046	-0.0322105	-0.0611171	0.000181387	0.0281483	-0.0187532	0.00483433	0.519674	0.0573807	II	GTTCATCTCACTGGTCCCTTGCTTGTGAGTCATTTAGTTATTCAACAAATTCCAGCAGGA[CG]GCAACCTTCAGGATGTAAGCCCGGATCTGTTCTGTTTACCCACAGCTCTCCAGCACTGGC	37	20	37233764	F	C20orf95	NM_001164431	Body	chr20:37230523-37230742	S_Shelf
ABLIM1;ABLIM1;ABLIM1	cg02027969	4.67433e-05	0.00466114	-0.386477	0.0904672	0.921114	0.0241354	0.903662	0.0225045	-0.0174516	-0.0189462	9.26179e-06	0.0144073	-0.0289578	0.006218	0.919887	0.0251021	II	GGTCACAGCCACACACTGTAGAGAGACAAGTTCACATCTGGTCATTATCTGCCACACTGC[CG]GGCAGCACTGCCTTTGAGTGAATACTGACTGGTTGCTCACCCTGTGATCTCAATGGTTTG	37	10	116335404	F	ABLIM1;ABLIM1;ABLIM1	NM_002313;NM_001003407;NM_001003408	Body;Body;Body
	cg02033655	0.00100335	0.0332774	0.360808	0.106207	0.436602	0.0758004	0.495672	0.0932739	0.0590698	0.135294	0.000140812	0.0262336	0.0277759	0.00703352	0.444854	0.0847421	II	ATTCAACTGTTTCAAAGCCCTTTGAAAATGTGCTATCCTTCTTTACACACAAAGACGACA[CG]CCTGACAGTAACACGTGCATTTGAATCATTTGCTTCCAGCCTTAAGTTAAGAGTGTACAG	37	6	14790794	R
	cg02037425	3.805e-06	0.000812192	-0.275562	0.0560682	0.379253	0.0371834	0.33227	0.0350219	-0.0469827	-0.123882	0.000458235	0.0365357	-0.0125208	0.00346273	0.374287	0.0371778	II	TTTGTGATGAGTCATGGCATGCTGTTATAAAGCTATTAAAATGACTCATAATTGTAAACA[CG]AGTAAAGTAAGGAGCACTGGCTTTTGCAATGTCTCCTGTCTCCAGCATCTGTTAGATATA	37	14	42662538	F
	cg02038057	3.6396e-05	0.00393377	-0.484485	0.111671	0.61428	0.0816704	0.543995	0.0948415	-0.0702855	-0.114419	0.000237824	0.0302444	-0.0291819	0.00767247	0.604832	0.0887868	II	CATAATAGATATTCAGTAAATATTAAACAGATGTATGAATCAGACAGTCCTGGTCGTCTA[CG]TATCTTTATCTACTGAGAGTTTTGTGGGTTTTTTTGTTTATTTTTTTGAGACAGAATCTC	37	10	33271417	R				chr10:33269511-33269870	S_Shore
	cg02040659	0.000114487	0.00843235	-0.238813	0.0592767	0.823629	0.0226975	0.801551	0.0309846	-0.0220789	-0.0268068	0.000218562	0.0295242	-0.0122085	0.00318997	0.819779	0.0219477	II	GAGAGCGGGGGCCACCAGCTCATCCTAGTTTTCCAGTCATTCCAACAAAATCAGTGGGCA[CG]TGAGCAAAGCACCTTGGAATCTCTGACTCAGCCCAGCCTTCATCACTGAATACCATCAAC	37	2	53545174	R
STRA6;STRA6;STRA6;STRA6	cg02051878	0.000251608	0.0141	-0.388383	0.102008	0.54323	0.0717193	0.489813	0.0832421	-0.0534169	-0.098332	0.000132576	0.0257266	-0.0242294	0.0061099	0.536999	0.0737212	II	AGTTGACACACTGAAGTACTATTTTGCTGATAAAAAGAATGAGGTAATTCTCTGGACTGA[CG]TGGCAGAACCTCCAAGACATATTGCCAAGTAACAGTAACCAAGAAAGCAAGTTGCTGAAC	37	15	74502715	F	STRA6;STRA6;STRA6;STRA6	NM_001142620;NM_001142619;NM_001142617;NM_001199040	TSS1500;TSS1500;TSS1500;TSS1500
	cg02056986	7.75191e-07	0.000261056	-0.358035	0.0675516	0.381168	0.0470731	0.323898	0.0424856	-0.0572702	-0.150249	1.89859e-05	0.0169873	-0.0179994	0.00402031	0.376306	0.0464863	II	AATTAGCTTCTAGATTAGTGCAACGCAAAGCAAAGTTCCAGCAGGCATTTTAAAGACACC[CG]ACCACAGCCCTATTCTCGGCACGTGATGGAAGAAGGGGCGTCCCTGAATGACAGGCTGAT	37	14	105104908	R				chr14:105106461-105106666	N_Shore
SKI	cg02058628	0.000341907	0.0170565	-0.247998	0.066685	0.4778	0.048084	0.434488	0.0537063	-0.0433118	-0.0906485	0.000469362	0.0368968	-0.0144048	0.00399149	0.472954	0.0484646	I	GTGGCAGTTGGAGCTGCCGCTTGGCCTGCTGCCTGGGACGCGGCCCCTTGTCCCGCAGAA[CG]TCAGCCAAGCGCTTTCCGTGCAGGCTGATAACAGGGTGGTGCCGTGCTTCCCTTGGGCCG	37	1	2164542	F	SKI	NM_003036	Body	chr1:2158212-2161173	S_Shelf
ADARB2	cg02069524	0.000931825	0.0318479	-0.334067	0.0976825	0.682414	0.0667799	0.63988	0.0714518	-0.0425342	-0.062329	0.000735973	0.0430493	-0.0220343	0.00633861	0.674609	0.0688453	II	TAGTTAGATCACAGGGAACATTTCCAACTTAGTTACAATCACCTAATTGTGTCCAGGGAA[CG]GAGGAACCGACCAACAAGCAAAGGTCAGTTCCTTGTTCCTTTCACGGAAAACACATTCTG	37	10	1234332	R	ADARB2	NM_018702	Body	chr10:1230813-1231214	S_Shelf
SLC45A2;SLC45A2	cg02074780	0.00176448	0.0471477	0.433591	0.134642	0.742288	0.0685789	0.790091	0.0683253	0.0478032	0.0643999	1.4681e-05	0.0159549	0.0400829	0.00882479	0.752753	0.0718877	II	GTGTCCCTGTACTCCCGATTCCTGTGTTGATACTCTAACCCTCAATGGGACTGTATTTGT[CG]ACAAGGCCTTTAAAGAGGTAATTAAGGTTAAATGAGACTGTAAGTGTGGAGCCCTAATTC	37	5	33977109	R	SLC45A2;SLC45A2	NM_016180;NM_001012509	Body;Body
LOC100188947;HECTD2;HECTD2	cg02075791	0.00138041	0.0405858	0.318149	0.096467	0.447084	0.0691414	0.494359	0.0783796	0.0472753	0.105741	0.000577989	0.0395462	0.0221875	0.0062537	0.456116	0.0733066	II	GCCATTGAAAAATGATAGGATTTGGATAGGCAGAAGAAAGTGGGCAAAGTAATCCAGTGA[CG]AAAACAGCATGAGCAAGGCTTAAAAGGAAAAATTAGTGAGTAATAAAGCGAGCCCAGTGG	37	10	93174498	F	LOC100188947;HECTD2;HECTD2	NR_024467;NM_182765;NM_173497	Body;Body;Body	chr10:93169487-93170573	S_Shelf
PARVB;PARVB;PARVB	cg02076260	6.08907e-06	0.0011346	-0.294956	0.0614757	0.440994	0.043117	0.38722	0.0447371	-0.0537747	-0.12194	0.000923416	0.0466239	-0.013956	0.0040951	0.437972	0.0479629	II	AAAAATTTTTTTTTTTAAATTTTTTACTGCGTGTGCTCACGAAACACTACCAACCTCGTA[CG]TTTTAAAGATTGTTAGAGTTGCAAGGGATAGTCTGGTGTCTTTAAGTGTACCGCTTGCCC	37	22	44420903	F	PARVB;PARVB;PARVB	NM_001243386;NM_001003828;NM_013327	TSS1500;Body;Body	chr22:44419824-44420790	S_Shore
CAPN13	cg02079326	0.000870521	0.0305014	-0.328321	0.0954214	0.538521	0.0680275	0.4889	0.0775621	-0.0496204	-0.092142	0.000140777	0.0262336	-0.0246926	0.00625264	0.528706	0.0744674	II	GACCCTCAGCAGTCAGCCAAGGTACAATACGAGATCCAACAGAACAGGTTCTGCTAGATC[CG]TCTCCCCCAGTCCCTGCTCTGCAAACATCACGGCCATGTTCAAAAGCCTTCATTTATGCC	37	2	30978977	R	CAPN13	NM_144575	Body
	cg02080811	1.80347e-06	0.00047879	-0.345138	0.0677081	0.399998	0.0454563	0.349162	0.0454966	-0.0508367	-0.127092	0.000561165	0.0391023	-0.0157954	0.00444117	0.392634	0.0484207	II	ACTAGGAAACAGAGCCCAGAGGCAGTGAGTAATGTGCTTATTTGATCAGATTCTTGGAAA[CG]TTCACAAATCATCACCATTCGCCCTGTGACAGTGTTACCAGCTCTTCCTTTAATTGTTGT	37	22	28206176	R
TMED6	cg02084848	2.46325e-06	0.000594446	0.361397	0.0719688	0.562894	0.0505784	0.610675	0.0562578	0.0477808	0.0848842	1.67682e-06	0.00967599	0.0239928	0.00473206	0.572094	0.0562301	II	CAGGTATACACAGATGAAAACATGCTAACACAAAAACTTGCATGCAAATGTCCATAGCCA[CG]TTATGATAGCCAAGAGGTGGAAAAACCTAAATATCCATCATGTCCATTAACTGATGAATG	37	16	69380204	R	TMED6	NM_144676	Body
RNF183	cg02096459	0.000559231	0.0232964	0.320509	0.0896725	0.513288	0.0652387	0.558684	0.0740798	0.0453963	0.0884422	0.000268068	0.031141	0.0225431	0.00598012	0.52207	0.0695745	II	TCCAGTCACCCGCTGATCTTTTAATGTGCCTAAGTAACTGCAATCAGCGTGTACAAACCT[CG]CTGCCTTCTGCTTTGTTCTTAGCACACAGCTGGTCAGCCTTCTGAGATCTTAGAGCTGGC	37	9	116061854	R	RNF183	NM_145051	TSS1500
MFSD7	cg02096793	0.000242815	0.0137678	-0.247882	0.0649324	0.611254	0.0442518	0.573064	0.047223	-0.0381908	-0.0624794	0.000665564	0.0415941	-0.0153213	0.00436983	0.604432	0.0487614	II	AAAGGAGACCCAAAAAAGCGGGGGAAGGGCGGGCAAAGGTGAAGTTGGACCCTCCTCCTT[CG]GCCTCAGGCTGGAAGTCCCTGCCACAAAAACCGAATGTCCCTTCCGGGAAGGGCCCCGGT	37	4	683148	F	MFSD7	NM_032219	TSS200	chr4:681313-681514	S_Shore
TDRD10;TDRD10	cg02097120	4.89454e-06	0.000974005	-0.294824	0.0607587	0.621916	0.0414182	0.57668	0.0459946	-0.0452365	-0.0727373	1.49054e-05	0.0160177	-0.0173593	0.0038251	0.609946	0.0453104	II	CTTTCCTCCCTGTCCATTTTGCTGATGCACTCATGTTGCAGACTAGCCCAGCAACCGCCA[CG]TCCACACCCACTCTGACTTGGCAAAGGAACATTTGGGAAACCCCCTTTCCATATTTAACC	37	1	154492952	R	TDRD10;TDRD10	NM_182499;NM_001098475	Body;Body
KRT15	cg02100354	2.83776e-05	0.00332444	-0.330637	0.0750758	0.491392	0.0601795	0.442269	0.0568002	-0.0491237	-0.0999683	7.85841e-05	0.0229822	-0.0198214	0.00482605	0.48307	0.0627903	II	CCTGCCAACTGCACGGCGCTGAACCTTTGCTCGTTTCTGGGATGTGTTGGGGCAAACCTC[CG]CTGATAAGGCTGGGGCAAGTTCCAGGAAGCCCCTGCCTTCTCCAGGAGAGGCATGTCGCT	37	17	39675976	R	KRT15	NM_002275	TSS1500
OPRD1	cg02101724	6.87485e-06	0.00123698	0.327016	0.0685926	0.526752	0.0518019	0.569167	0.0598548	0.0424154	0.0805225	9.14407e-05	0.0237751	0.0187394	0.00460827	0.53398	0.0563222	II	CTTAACCAAATCCACGCTTCAACAAGTACTATCTAAAATGGATGAATCAAGAAATAGCCA[CG]TAAGCATATTCTTTAGAATTGTGGAGATAATCACTATAAGAATAGCTAAAAACATTCAAA	37	1	29180060	R	OPRD1	NM_000911	Body
	cg02103924	1.06418e-05	0.00167995	-0.240694	0.0516824	0.475192	0.0383325	0.432918	0.037352	-0.042274	-0.0889618	0.000241352	0.0303544	-0.0122087	0.00321339	0.47211	0.0391694	II	TGGCTCATTTTTCACGGGTGCCGCGTGACTTTCCAGACTGTATTTTCAGCCTCGGTTTGA[CG]TCAGGCTCTCACGGTCCCAAAGGATGGGCTTTGTACATTTCCAGGCCGCAGACCGGAGCC	37	1	110672857	F				chr1:110672810-110673339	Island
	cg02104138	1.34289e-05	0.0019837	-0.55001	0.119623	0.19069	0.0502316	0.149237	0.046297	-0.0414536	-0.217387	0.000113704	0.0247929	-0.0299112	0.00746381	0.182781	0.0494294	II	TCCATCTCTCTAGCAATAGAAATAGAAAAGTCTGGGCTCATGACCTACACAAAGACCAAT[CG]ACCCCTTAAGTGATGTCAGCTTATAGACATTGAGAGAATGAGGCTTGCACTTTCTGATAA	37	5	163187595	F
	cg02117078	0.00153997	0.0434191	0.280535	0.0859602	0.905974	0.0202016	0.918558	0.0246216	0.0125847	0.0138908	0.000740616	0.0431814	0.0187658	0.00540129	0.906503	0.021166	II	TGAGGCTCAGCTTCCGGAAACAATGTCGAAACCACACTGCAAGCCTGGCCTGTGAGGACA[CG]CCTGCCAGGGCCACTGGGCACCAGACTCCACAGTTAGCACCACTGTCTCTTTTGGGCCCC	37	8	29153912	F
NTRK1;SH2D2A;SH2D2A;SH2D2A;SH2D2A;SH2D2A	cg02122575	0.00144842	0.0417856	-0.194654	0.0592937	0.583376	0.0415374	0.548097	0.045088	-0.0352786	-0.0604732	0.000541074	0.0385886	-0.0126414	0.00354368	0.579109	0.0413574	II	TGAGGGACTGACCTAGTTCGCAGGGAAAATTATTGACTGGGCAGGAGAGAAGGACTGAGA[CG]GGAATGTGGAATGCACTGGGCAAATGGTCACTGACACAGAGTGCAGATGCCTGCTTCTGG	37	1	156785467	F	NTRK1;SH2D2A;SH2D2A;SH2D2A;SH2D2A;SH2D2A	NM_001007792;NM_001161443;NM_003975;NM_001161444;NM_001161442;NM_001161441	TSS200;Body;Body;Body;Body;Body	chr1:156783523-156784037	S_Shore
	cg02133079	3.33396e-05	0.00370793	-0.394824	0.0905217	0.462701	0.0675238	0.416674	0.0644233	-0.0460276	-0.0994758	0.000976948	0.0475158	-0.0205081	0.00604802	0.451868	0.0685314	II	GCTTCTTCCTGGATTTCCCATTCCGGCTAAATCTTCATAAATCCAAAGCCTCCGTGCAAA[CG]GAGGTGGAGCAAAACAGAAATAAATGTCAAAGACTGCACAGACAGCATGCATCAGCCTCT	37	10	88171319	F
	cg02134798	5.15891e-07	0.000193759	-0.432128	0.0800739	0.593855	0.0607102	0.526432	0.0612484	-0.0674234	-0.113535	7.04114e-06	0.0132879	-0.0249505	0.00528081	0.586626	0.063517	II	TTCACATCCCCAGCACCTACGCTGTAGCTGGCACATAGCGCTCAATAAATATTTGAACAG[CG]TGGTTCACTCTCCTGGCCTAATCATGAAAATCTTACAACAGAGTTTGCCAAACTAGTCCA	37	14	49946322	R
LOC101928961;LRRTM3;CTNNA3;CTNNA3	cg02143702	0.000463721	0.0206838	0.391705	0.107915	0.587025	0.0787123	0.637064	0.0713342	0.0500389	0.0852416	0.00103422	0.0484434	0.0240301	0.00712312	0.596371	0.0801585	II	CTTCCGGCTTTAGAACTCTCCAGTTTGCTGATTGTGCCAGTGACCTGTGCTTTGCCTCAG[CG]CTTTCTCCCTCCCTCCCCCTTTTCAGCCAGCTGAACACTGGTTCTATTAGGCTCTCTGAC	37	10	68691855	R	LOC101928961;LRRTM3;CTNNA3;CTNNA3	NR_111911;NM_178011;NM_013266;NM_001127384	Body;Body;Body;Body
PRKCH	cg02150912	0.000208717	0.0125319	-0.28436	0.0736563	0.66516	0.0475898	0.620646	0.0572939	-0.0445137	-0.0669217	0.000235635	0.0301421	-0.0172387	0.00452929	0.657626	0.0508284	II	CCACTAGAAGGAATTGTTCTCTCTTATGTTTCTCTCGTAGCACTTGGTTCATACCTTCAT[CG]TGCCACTAGGATGATACAGCAATTGGTGTGTTCCCCCTCCCCACCCCTCCTGGTCTATCC	37	14	61994753	R	PRKCH	NM_006255	Body
CD81;CD81	cg02154686	1.50766e-05	0.00215302	0.350608	0.0767503	0.591802	0.0566576	0.644041	0.04929	0.0522387	0.0882706	0.000147566	0.0264352	0.020017	0.00508536	0.597426	0.0569146	II	TGGGTGGCGGGTGGCAGGTGCAGGCGGTGGGTGGTGGGTGTGGCAGGTGGCGGGCCCCAC[CG]CAGGTGTCATCCCTGCGAAGCACCTGTCGCCAGCACTCAGAGCGCTCATGAGGTGCCCAG	37	11	2415029	R	CD81;CD81	NM_001297649;NM_004356	5'UTR;Body	chr11:2417650-2417993	N_Shelf
	cg02160714	0.000301583	0.0157862	-0.258652	0.0688766	0.229757	0.0348467	0.195441	0.0278772	-0.0343159	-0.149357	0.000315096	0.032558	-0.01629	0.00437463	0.223221	0.0361486	II	GGGAGGTCAAGGTTGACAGGAAATCCTAAGTGAGAAACTGAAGTGCTCAGCTGCACACTG[CG]AGGGTTGCCAAGAAATTAATTCACTGAGGAACAGGCTTTGGAGCAGAGAAAAGTACACCA	37	3	65319981	F
	cg02165301	0.000308544	0.0160273	-0.232455	0.0620095	0.44303	0.0431998	0.412323	0.0467707	-0.030707	-0.0693113	0.000907515	0.0463018	-0.0129545	0.00379539	0.437394	0.0424108	II	TGGCAGCTGGACTATAAAACCCGGGACTGCAAAGGCGTCTTGGACAGAGCAGAACTGGAC[CG]GCTGAGACCTGGCGTGGAAGAGAAGGAGCTCGCCAGAGAGAAGGAGCTCCGGGACCCGGG	37	17	1174666	R				chr17:1173535-1174733	Island
PDGFD;PDGFD	cg02175321	0.000340297	0.0170198	-0.223122	0.059974	0.677631	0.0385008	0.647755	0.0422913	-0.029876	-0.0440888	2.51276e-05	0.018092	-0.0177646	0.00403224	0.670956	0.041817	II	GATTTTGCTTGTTTGCCATTTGTTTCTGTTTGATAAGGGCATTGTGTCATCTCAAAAGAC[CG]ACTAATGGGGGTTACATCAGAAACATTCACTATTACAGCAGCAAAGGATTGTACAGATCC	37	11	103930844	F	PDGFD;PDGFD	NM_025208;NM_033135	Body;Body
CLASRP;CLASRP;CLASRP	cg02178020	0.000398864	0.0188307	0.532111	0.144831	0.746582	0.0769978	0.803225	0.071211	0.0566431	0.0758699	6.40515e-05	0.0217785	0.0392405	0.00942902	0.756208	0.0771636	II	CACCTGCCTGAGTGTAGAGTCCCTGGGCCTCTAATTCTGTAAAATCGCGGTAATAGCATC[CG]CTTCTCTGAGCTGTTAGAGGTGTAACAGGTAAACCCATGTAAGGTGCTTAGGACAGGGCT	37	19	45569067	R	CLASRP;CLASRP;CLASRP	NR_103529;NM_007056;NM_001278439	Body;Body;Body	chr19:45567150-45567940	S_Shore
SERPINA1;SERPINA1;SERPINA1;SERPINA1;SERPINA1;SERPINA1;SERPINA1;SERPINA1;SERPINA1;SERPINA1;SERPINA1;SERPINA1;SERPINA1;SERPINA1;SERPINA1;SERPINA1;SERPINA1;SERPINA1;SERPINA1;SERPINA1	cg02181506	1.227e-05	0.00186167	-0.350955	0.0759494	0.384159	0.0503057	0.333878	0.04855	-0.0502809	-0.130886	0.000304487	0.0322405	-0.0179024	0.00479505	0.375386	0.0510056	II	TCCTCGGAGGCCCGACCCCCTCCTCCTTCTTGGTTCAGCTCAGGACTCTGAGGGTTGCTG[CG]TGGAGGCAGTGCATGCCCTGGGCACAGTGCCCAGTTCCTGCCCACCCAGGAAGTAGACTT	37	14	94856984	F	SERPINA1;SERPINA1;SERPINA1;SERPINA1;SERPINA1;SERPINA1;SERPINA1;SERPINA1;SERPINA1;SERPINA1;SERPINA1;SERPINA1;SERPINA1;SERPINA1;SERPINA1;SERPINA1;SERPINA1;SERPINA1;SERPINA1;SERPINA1	NM_001127704;NM_001127701;NM_001127706;NM_001127700;NM_001127702;NM_001127704;NM_001002236;NM_001127700;NM_001127702;NM_001002235;NM_001127707;NM_001127703;NM_001127703;NM_001002236;NM_001127705;NM_001002235;NM_001127707;NM_001127701;NM_001127706;NM_001127705	1stExon;5'UTR;1stExon;1stExon;5'UTR;5'UTR;1stExon;5'UTR;1stExon;5'UTR;5'UTR;5'UTR;1stExon;5'UTR;1stExon;1stExon;1stExon;1stExon;5'UTR;5'UTR
ARNTL2-AS1;ARNTL2;ARNTL2;ARNTL2;ARNTL2;ARNTL2	cg02181808	8.16475e-07	0.000270466	-0.418539	0.0791517	0.73925	0.0479672	0.673696	0.0468148	-0.0655542	-0.0886767	0.000638897	0.0410812	-0.0185377	0.00526896	0.733828	0.0524264	II	TCAGGTGGGTCATCACTGAGCCCTGGAATTGGAGACTCATACTTGCCCAGCACAATGTTA[CG]GGCAGACAGGCCGACATCTATGATTAGCTAGAAGCCATAAAGAAAAGCTGCTAAGTGGCC	37	12	27577672	F	ARNTL2-AS1;ARNTL2;ARNTL2;ARNTL2;ARNTL2;ARNTL2	NR_109975;NM_001248005;NM_020183;NM_001248002;NM_001248004;NM_001248003	Body;3'UTR;3'UTR;3'UTR;3'UTR;3'UTR
LOC101929116	cg02187860	0.0011493	0.0362392	0.369561	0.110145	0.600761	0.0741176	0.652376	0.0892247	0.0516149	0.0859158	0.000131302	0.0256803	0.0279177	0.00703527	0.607623	0.07875	II	TTATGATTTCCACCAAGATTTAAAAGCTCATCGCCGGCCTTGTAATGCAGTAACTGATTG[CG]CTGCTAATGTAATTAAGAAAAGATTATGATGTCCACGTGGCGTACCAGATGGTGGCATTC	37	9	129038781	F	LOC101929116	NR_121584	TSS1500
FAM120A;FAM120A;FAM120A;FAM120A	cg02192028	0.000975576	0.0327426	0.352224	0.103417	0.316544	0.0666707	0.361954	0.0860744	0.04541	0.143456	0.000510775	0.0378798	0.0236668	0.00660311	0.324332	0.0721241	II	ACCAGATGAACAGCAGGGGAGCTCAAGTCTGTCAGACCAAAGCTTCAGCCCAGTACTTAA[CG]TTTATTCTTAATTAAATAACTGCCTTGTAAGTTATTTTGATGCAACCCAGAATCTTTTTT	37	9	96227420	R	FAM120A;FAM120A;FAM120A;FAM120A	NM_001286724;NM_001286723;NM_014612;NM_001286722	Body;Body;Body;Body
KCNMA1;KCNMA1;KCNMA1;KCNMA1;KCNMA1;KCNMA1	cg02196334	0.000142266	0.00975701	0.441679	0.111298	0.791215	0.0527689	0.825173	0.0548329	0.0339585	0.0429194	5.5404e-05	0.0211688	0.030595	0.00728442	0.797171	0.0557456	II	CAGGAAAGGGATCCTCTGGGGGCTTTTCCTCCTGGTCCAGTTGTGTTTTCCAGATCATAA[CG]CAGTTAACAGAAGTATTCATGGTGCATTCGGCAGGAGGTTTGTAGGTTTTCCCCCAAAAG	37	10	78880110	R	KCNMA1;KCNMA1;KCNMA1;KCNMA1;KCNMA1;KCNMA1	NM_002247;NM_001161353;NM_001161352;NM_001271519;NM_001014797;NM_001271518	Body;Body;Body;Body;Body;Body
ABCC9;ABCC9	cg02203905	0.000176248	0.0112116	-0.390389	0.0998841	0.423995	0.070609	0.366169	0.0707476	-0.0578261	-0.136384	0.000108442	0.0244981	-0.0247293	0.00615099	0.416673	0.0700602	II	TGCAGGTGGAATTCAAGATACAGAGTCTATTATATTTAGACAGGTTCAACTGCTTTTTCA[CG]TGGGGGTTAAAGTATTGGGTTATGAGACAAACTAAACTAAACAATTTTGAGTTTGGCTGC	37	12	21980041	F	ABCC9;ABCC9	NM_020297;NM_005691	Body;Body
	cg02205111	0.000184737	0.0115524	-0.293801	0.0754271	0.538481	0.0512902	0.493586	0.0559962	-0.044895	-0.0833735	0.000227685	0.0298158	-0.0188253	0.00493365	0.532913	0.055674	II	ACACTGAACCCTAGTGTTGCTGTTAGGAACTCTCACAGATAAATATCAGCTTCCACTCAA[CG]CAAGCACAGTTTATTCACAGGCAAGTATTCCCTATTTCCCCTCTGCTCCTAGCTCTGATT	37	2	224927690	R
	cg02208161	0.000314381	0.0162099	-0.370635	0.0990135	0.490746	0.0721716	0.43264	0.0807649	-0.0581058	-0.118403	0.00021231	0.0293389	-0.0237038	0.00618046	0.483115	0.075546	II	ATAGTCCAGCCTTGTGATTTCCAGCAGCTATCATTGCAGCTTGACCCAGCAATGGCAGGA[CG]CAGTGACCACGCACTTCTGGGCAGCTCCATGAGAGCGAGGAGAAGGTGAAGGGGAGGGAG	37	1	11610819	R
CAB39L	cg02210115	3.58286e-05	0.00389565	0.467433	0.107638	0.651861	0.0696883	0.71051	0.0745888	0.0586493	0.0899721	1.14246e-05	0.014907	0.0316346	0.00686976	0.66222	0.0720113	II	TATGTAACGGAGTATCTAGTCATGAAGAAAACTGGCTCTGGAGCCTCCTACCTGACTTCA[CG]TACTGCCTCTGCAACTTACAAGGTGCCTGGACAAATTACTTAACCTCTCTGGGCCCCTAT	37	13	49990767	R	CAB39L	NM_001079670	5'UTR
FAM131A	cg02219878	5.9722e-05	0.00551443	0.27796	0.0660817	0.809102	0.0307419	0.83089	0.0267845	0.0217874	0.0269279	0.000133804	0.0258156	0.0169812	0.00428484	0.813926	0.030795	II	CCTGCTCCCTCTAGAGAAGGTGTTTATAGGTGGGGATCCTTCCCAGAGCTGGTACTGTAG[CG]CTGTTCCCTGTAACCTGGCACCCCTCCTGCCTCTTCCCCTGTCCATGATTGCAGGGATCT	37	3	184053226	R	FAM131A	NM_001171093	TSS1500	chr3:184053565-184054263	N_Shore
CMTM7;CMTM7	cg02221604	1.92568e-08	1.83128e-05	-0.622551	0.101232	0.889815	0.0276137	0.840647	0.0389551	-0.0491684	-0.0552569	0.000107983	0.0244725	-0.0252371	0.0062755	0.887529	0.0294671	II	CTGCTGTCATCTGATCTGGGCTGGCTTCTCCTGGGGTAACTGCAGTGACAGCACTGTCCA[CG]TGCCTCTCATCCTTCTGAGGCCAGCAGGCTAGTAGCTCGAGTAGAGAAAAGTGGTCAGAT	37	3	32464672	R	CMTM7;CMTM7	NM_181472;NM_138410	Body;Body
LDHA;LDHA;LDHA;LDHA;LDHA	cg02232751	6.11152e-05	0.00559815	-0.407598	0.0970449	0.42812	0.0678041	0.361351	0.0578597	-0.0667687	-0.155958	0.000182416	0.0281956	-0.0238711	0.00615616	0.425015	0.0700414	II	TGACTGACTGCTAGGCATTTTCTTCCTTTCGTTCAACAAATATTTGTGGAGTGCCTATTA[CG]TGCCAGAAGCTGTTCTGGACACTGAGAAACAGGGATGAAGAAGAAACAGATCCAAGCCTT	37	11	18415742	F	LDHA;LDHA;LDHA;LDHA;LDHA	NM_001165415;NM_005566;NR_028500;NM_001135239;NM_001165416	TSS200;TSS200;TSS200;TSS200;TSS200	chr11:18415922-18416680	N_Shore
PFKFB2;PFKFB2	cg02233614	4.61079e-05	0.00461611	0.41468	0.0969862	0.557073	0.0710322	0.611398	0.0772506	0.0543245	0.0975176	0.0004273	0.035753	0.0224392	0.00617112	0.567082	0.0724221	II	AACTGGGAGAAACAGGACTGAACCTGCCTCTTGGCCCAGGGTGTTTTTACTTATACCACA[CG]GATCCAATGCACTGACTTTTTTTAAGTTATGTCTTCTTTCTTCCCCTTCCCTTTTTTACA	37	1	207227965	R	PFKFB2;PFKFB2	NM_006212;NM_001018053	5'UTR;5'UTR	chr1:207226281-207226842	S_Shore
ALPL;ALPL;ALPL	cg02239677	7.63861e-06	0.00132693	-0.416735	0.0878994	0.278996	0.0488179	0.224509	0.0428558	-0.0544873	-0.195298	0.00108342	0.0491905	-0.0179438	0.00534145	0.275035	0.0470103	II	GTTGGTGTGAGGACCAGATGGCTTTGCGTGTAAAGTGCTTAGAGCAGTGCCCGGCACACT[CG]TGATCACTGTTACTTCTGGCTAACACCTATTGTTTAATGCGTACCAGGCCCTGGGTCTTT	37	1	21864549	R	ALPL;ALPL;ALPL	NM_000478;NM_001177520;NM_001127501	5'UTR;5'UTR;5'UTR
	cg02241677	4.68134e-05	0.00466472	0.336886	0.0788664	0.522157	0.0548361	0.569218	0.056137	0.0470604	0.0901269	0.000754854	0.0434431	0.0178748	0.00515328	0.530342	0.056827	II	TCATTTAATCATTTTTCTTATCCAATCTTCACAATTTGAGAGGTTTGAAGATGAAGAATA[CG]TTTACAGCTAATTAAGCAGTGGTGGTTGCAAAACATTGAAGTAGCTGTGGAGAAACATTA	37	5	44876571	F
	cg02242870	0.00158287	0.0441654	-0.294642	0.0905239	0.648706	0.0578194	0.599142	0.0759762	-0.0495633	-0.0764034	0.000907077	0.0462954	-0.0186101	0.0054521	0.64431	0.0602002	II	TCAATTTCAGGATGCTTAGATCACTTCTTTGTTCTTTCTGCTGTGTAGCTACAGCATTAC[CG]TGAGTCTGGGGGAATTCCTGTTTGGGGGTAGGCCTTTTTTAAGGTTTTGTTTTGGTTTTT	37	2	55390804	R
GNPTAB	cg02244234	0.00125593	0.0382932	-0.222379	0.0668287	0.727044	0.0412793	0.697428	0.0309314	-0.0296153	-0.0407339	2.14511e-05	0.0174189	-0.0188398	0.00423741	0.718093	0.0408587	II	GTGGCTGAGTTCTCCTTGGGCACCAAGAAACACAGGCCAGATGGATGACTGCCAAGATCT[CG]TAATGGCATGAACTGAGGGGCAAGTTTGTTTGGATGGCACTGTGAAAATCAACTTACCCT	37	12	102183148	R	GNPTAB	NM_024312	Body
AGAP1;AGAP1	cg02244431	1.73105e-06	0.000464652	-0.545634	0.106833	0.634996	0.0716978	0.557862	0.0812873	-0.0771337	-0.121471	3.85837e-05	0.0196541	-0.0285499	0.00664739	0.626173	0.0738767	II	TGGGGAGAATAGAGTTCTCTTTTTTTCCTTTGGCTTAATCCCCTTCCCACTCCTCTTATT[CG]GAGGAGTAGCGATTACTTGGCAGCATATGGATTCGTCTCATTCCTGGTACAAGCCAAATA	37	2	236588226	F	AGAP1;AGAP1	NM_014914;NM_001037131	Body;Body
KIAA1211L	cg02246603	5.05934e-07	0.000190721	-0.448991	0.0831278	0.753259	0.0489879	0.691016	0.054746	-0.0622431	-0.0826317	1.98597e-06	0.0101534	-0.0268568	0.00533908	0.74439	0.0530877	II	CCATTTTACATGTATACATGTTTGTGTGATTCTTTGATCCATTTCCCCTTTACAGATTCA[CG]CCTGGTTACATTCCCCATACTTTTAATCAATTTTTCCCTTTCCTGGGGAAAAAGATGAAA	37	2	99481913	R	KIAA1211L	NM_207362	5'UTR
NAV2-AS4;NAV2-AS4;NAV2	cg02247405	0.000332641	0.0167818	0.314136	0.0842883	0.535802	0.0618686	0.57753	0.0665844	0.0417282	0.0778799	0.00111706	0.0498465	0.0184145	0.00549687	0.542042	0.062567	II	TGGGCCTCTCAGGGAGATCCTGGGCCTTCTCTGGGAATGCTGAGGCTGGAATCTGTGAAG[CG]CGTTTGAGAATTCAGCTGCAGCATGAACCTGCTAATTAGGGGTTGTGTTTATTTTGTGCT	37	11	19541450	F	NAV2-AS4;NAV2-AS4;NAV2	NR_033989;NR_033989;NM_001111018	Body;ExonBnd;Body
	cg02250258	0.000254935	0.0142205	-0.291006	0.076508	0.550311	0.0531037	0.505456	0.0592744	-0.0448546	-0.0815078	2.59925e-05	0.0183158	-0.0202926	0.00461513	0.543527	0.0536117	II	CCTGCCGTATTGCTTCTGAGGGCAATTCCCCTCACCACGTTCGCAACTTCAGTTCCTTAA[CG]TGTTCCAGGAGCACTCACCCTCCATGCAACAAGGTGAGGCTGCCAATCCTTCCTATACTA	37	13	110789675	F				chr13:110790528-110791006	N_Shore
MKRN2	cg02253499	0.00102809	0.0338041	0.274397	0.0809502	0.347619	0.0572213	0.385218	0.059002	0.0375985	0.10816	0.000248462	0.0305428	0.0205045	0.00540856	0.355934	0.0600908	II	AAAAAAAAAAAGACACTGAGGATGCAAATTACCTGTATACTTGGAAGTGATTTGCAAAAG[CG]TTTTGCTAAACAGGCAACATTCAAGGGCCTGTAAGAAACCAGATTGATTGTTTTGCTTAG	37	3	12602046	F	MKRN2	NM_014160	Body	chr3:12598391-12599051	S_Shelf
MEG3;MEG3;MEG3;MEG3;MEG3;MEG3;MEG3;MEG3;MEG3;MEG3;MEG3;MEG3;MEG3;MEG3;MEG3;MEG3	cg02259802	1.41722e-05	0.00205832	0.212699	0.0463999	0.581869	0.0330602	0.611452	0.0372631	0.0295833	0.0508419	0.000256691	0.0308104	0.0109798	0.00290324	0.586597	0.0329001	II	CCTGCCTTCGAGAAGTGTAAAAATAAGTATTTACATAGAAAGAAAGACTGAATGGATGCA[CG]GTGAATGCATGAATGATTGAACGACAGAAAAGATTTGCATTGACCGATGAGGAGGGCATT	37	14	101314776	F	MEG3;MEG3;MEG3;MEG3;MEG3;MEG3;MEG3;MEG3;MEG3;MEG3;MEG3;MEG3;MEG3;MEG3;MEG3;MEG3	NR_046473;NR_033360;NR_033359;NR_033358;NR_002766;NR_003530;NR_046465;NR_046466;NR_046467;NR_046468;NR_046464;NR_046469;NR_046471;NR_046472;NR_046470;NR_003531	Body;Body;Body;Body;Body;Body;Body;Body;Body;Body;Body;Body;Body;Body;Body;Body
	cg02262553	0.000153212	0.010243	-0.311805	0.078983	0.705589	0.0485773	0.651653	0.0530651	-0.0539362	-0.0764414	0.00028971	0.0317783	-0.0205069	0.00547192	0.700551	0.0570748	II	AACCCAGCCCCACAACATCCCAACTGTGTGACGTTAGGCAGTTGCTCAATCTTTCTGATT[CG]TAGCTATTTGTCAAACATGGTGATTCAGTGAGGATCCAGTTACAAAAATAACACTCATGC	37	4	87849250	R
	cg02274366	7.13246e-05	0.00618976	0.429125	0.103196	0.668299	0.0657446	0.712806	0.067171	0.044507	0.0665975	0.0010558	0.0487901	0.0227027	0.00674224	0.675632	0.0665904	II	TTATTTGTTTATTTTGTAACTTACACTTTCCTCCCACTCCTGATGTTAAACATGCAGCTT[CG]CCCAAGTGTGAACTTCAGAGAGTATTCCATCAGTTACTCTCCCTCTGTGGTCTGCACAAT	37	6	123154275	R
	cg02280693	2.97693e-05	0.00342625	-0.521849	0.118833	0.620901	0.0827348	0.5475	0.0923602	-0.0734008	-0.118217	0.000262689	0.0310098	-0.028646	0.00758753	0.612437	0.0863365	II	AAATATGACTGCCTGACTCTCCTGCTTAAAACTCCTCAATGAGTTCTCAGAGTCCTTGCT[CG]TGCAATGCTTGGAATGTAATAAGGAAGACAGACAGCATGAGATAGCATGCAAGGACACAG	37	6	140069947	R
	cg02283204	0.000663683	0.0258934	-0.219163	0.06221	0.636911	0.0420041	0.6047	0.0338466	-0.0322111	-0.0505739	0.00031837	0.03261	-0.0149895	0.00402857	0.630801	0.0436842	II	CCAGGTGGATGGCCCTTCTCATCCTTCAATTGGCCAAAGGAAGTTGTGGAATTTTAAGGA[CG]TTAAATATGCATGGCAGATGCTGTCAGTGCCCTGCCCATATCCCCTTAGCATTCACTGGT	37	6	40570601	F				chr6:40567266-40567580	S_Shelf
	cg02286229	0.000319766	0.016376	-0.215626	0.0576794	0.545782	0.0394395	0.505744	0.0462949	-0.0400382	-0.0733593	0.00112198	0.0499169	-0.0117483	0.00350838	0.540159	0.0398605	II	GGGGATTGTGTATCACCTCTGTTAAGGCAGTGGGTGTGTTCGGAATATGTCACTTTCACC[CG]AGTGTCCTGACTAAGGAGAGAAACAGCTATGAGACTCACCGTTGGAACATTCGCTCCTCC	37	11	115809902	F
	cg02286819	7.94439e-05	0.00664381	-0.335794	0.0813251	0.536641	0.0567958	0.480732	0.063371	-0.0559099	-0.104185	0.000486597	0.0373375	-0.0186632	0.00518659	0.527168	0.0596337	II	AGCAGGGACCACATCCTCCCTAATGCCTATCTTGATTCTTGGAACAAAAACCTGTATAAA[CG]AATAAAGGAAGGGAGGGAGCAAAAAAGAAGGGAGAGAAATGCTTAGAATTCCACAGTTCC	37	1	219985565	R
	cg02287832	0.00171697	0.0463706	-0.189045	0.0585455	0.298195	0.03062	0.265562	0.0451134	-0.0326336	-0.109437	0.000789704	0.0441048	-0.0125099	0.00362071	0.296039	0.0354626	II	GGAAGCTCATCTCAGCTGTTGCCTTGGCTGGGAATAAAACAAGGTTTCCTAATCTCCAGG[CG]GGCAAGGAGCCTAAATCAGTCTATTCCGTGGGAAATTCAAGCTGATACATTATCATAAAA	37	11	66154085	F
CPNE2	cg02290969	0.000423976	0.0195845	-0.209834	0.0573926	0.373851	0.0376668	0.346585	0.0427866	-0.0272659	-0.0729327	0.000280284	0.0315634	-0.0128239	0.00341328	0.370274	0.0371965	II	CGTGAGGCTCAGCCTTCTGATGCCCGGTGGTGAACTTGCCCAGAGAGCACCTAAATACCG[CG]GAGTGGCCAAAGGCTTGAGCGCCCAGCGACAGACAAGTGTCCTAAGAATTGGTGCCTCTT	37	16	57125734	F	CPNE2	NM_152727	TSS1500	chr16:57126044-57127110	N_Shore
ANXA11;ANXA11;ANXA11	cg02291020	3.5588e-07	0.000149034	-0.601174	0.109626	0.289144	0.0600428	0.216041	0.0541391	-0.0731038	-0.252828	6.70828e-06	0.0132109	-0.030264	0.00638934	0.281303	0.0610754	II	GTAAGTCAGAAACAGCCCCCACCCTCCAGAGTCAGAGGACAGGGCAGCGATAAGCCACAC[CG]CCACACAAATACTATGCAAGGCGAGAGATGAGAACCGAGTCAGTGCCAGAAGGGCTGAGT	37	10	81963408	F	ANXA11;ANXA11;ANXA11	NM_145868;NM_145869;NM_001157	5'UTR;5'UTR;5'UTR	chr10:81964681-81965558	N_Shore
	cg02293253	4.74146e-05	0.00470299	-0.364581	0.0854179	0.698836	0.0512452	0.644104	0.0516933	-0.054732	-0.0783188	2.62732e-05	0.0183213	-0.0256165	0.00582961	0.689214	0.0595087	II	GAGTTGGGTGCAACACAATCATTGGGGGGAAATAAATATATTGATTTCAGACTCCATCCA[CG]GAAATTCTGATTCAGCATGCCTGGGATTGGGCACAGAAACATGTGATTCAGGAAACAGGA	37	10	62605980	F
C1orf127	cg02293425	0.000369494	0.0179408	0.355341	0.0961325	0.405387	0.0645344	0.461098	0.0856043	0.0557108	0.137426	0.000197807	0.0287815	0.0230636	0.0059827	0.411781	0.0694985	I	GAGGCATCTGAGGACACGGGCAGGGTCAGAGCCGGGTGCGTTGGCAAGACTGGACGTGGC[CG]CCAGGGACTAGCCTGGACACCCTCTACAGGCTCCGAGGGGAGCGTGGCTGGAGGTGTGGG	37	1	11008705	R	C1orf127	NM_001170754	Body
MDFIC;MDFIC	cg02294028	0.00018139	0.0114104	0.408097	0.104632	0.445523	0.0810492	0.503719	0.0799904	0.0581961	0.130624	0.000531804	0.0383796	0.024995	0.00699676	0.454003	0.0860486	II	CACCTTGTATTGTCAGCACAATCATTTTCCTGTCATTAGGCATGCCCTTAGTAGTCATAT[CG]ACTCATTGATGGGCTGTTTATGCTCACACTTGAGCTGCTAATCACAATTGTTAAACCAGG	37	7	114564373	R	MDFIC;MDFIC	NM_199072;NM_001166345	Body;Body	chr7:114562170-114563193	S_Shore
ZNF710	cg02303726	5.0274e-07	0.000189779	-0.354127	0.0655463	0.342748	0.0438179	0.291931	0.0377063	-0.0508171	-0.148264	7.30257e-05	0.0226814	-0.0181494	0.00439797	0.338589	0.0486236	II	GTGCTGAAAGTTGGCCCAGGTTGGCACTGTCACTCTCAGGGCAGCCAGCCAGTCTGTGAA[CG]TCGGTTTTGCCATTAGGAATAAGAGCCCACACAGGTGCTGCCCATTCAGATGCCAGTGCA	37	15	90591355	F	ZNF710	NM_198526	5'UTR
PCCA;PCCA;PCCA	cg02308767	4.97361e-06	0.000985181	-0.492526	0.101585	0.504877	0.0733457	0.415179	0.07389	-0.0896982	-0.177664	1.27894e-05	0.0152119	-0.0298518	0.00652256	0.495469	0.0799948	II	TTTCTTTTTAAAGAGCCATGTATTTTAAAATCAGTGACTCATGTCCAAGAAGTTCAAACA[CG]AGTAGAGATAGCAGGAAGTGGTTTATTCTGAGGTCTTGAAAAGAATGAATTAACCCTGTA	37	13	100856083	F	PCCA;PCCA;PCCA	NM_001127692;NM_001178004;NM_000282	Body;Body;Body
CCBL1;CCBL1;CCBL1;CCBL1;CCBL1	cg02308779	0.000749311	0.0279142	-0.390466	0.111999	0.785705	0.0598949	0.748773	0.0735209	-0.0369319	-0.0470049	0.000620821	0.0405681	-0.0248442	0.00704444	0.776336	0.060731	II	TCTAGGTATTCCTTACTCCAGTCCAGCTGCCACCTAACATTAACCAGCAGCACACATCCA[CG]CTGCCAGACATTCGTCAGTTGCAGTTCAGGTTTTCCCACCCAGGTGCTGATTCCAGGGAA	37	9	131622651	F	CCBL1;CCBL1;CCBL1;CCBL1;CCBL1	NM_001122671;NM_001122672;NM_004059;NM_001287390;NR_109829	5'UTR;5'UTR;5'UTR;5'UTR;Body
	cg02313922	0.000501329	0.0217293	-0.342398	0.0949341	0.730402	0.0571059	0.686202	0.0601775	-0.0441996	-0.0605141	0.000751628	0.0433794	-0.0203063	0.0058521	0.725246	0.05905	II	CACATGGTGGAGGCCCTGGGGAGAGGAAGGGACATAGCCAAGGAGACCTGGAGCCTGTGG[CG]GCCTAAGCCTCCAGCAGAGGCCAGAAGGCAACAGGCTTTGATGTGCTGCCAGGCTAAGAA	37	3	59560961	F
ZBTB47	cg02316506	3.39176e-06	0.000747825	-0.378417	0.0765541	0.341852	0.048445	0.286489	0.0505899	-0.0553633	-0.161951	4.66758e-05	0.0205051	-0.0193964	0.00456907	0.337018	0.0497865	II	TTTCTCCTCTGGCACCTAGAACCAAGTCACCCTGAGCCAGCGCCAGAGTTCCTGCCCACT[CG]TGAGTAGGACAACATACCCAGGAGATACTGCTGCAGCTGGACATGGACTTGTATGTAAAC	37	3	42694803	F	ZBTB47	NM_145166	TSS1500	chr3:42695528-42696575	N_Shore
PCK1;PCK1	cg02319485	0.000638737	0.0253154	-0.375923	0.106359	0.656773	0.075853	0.598962	0.0780648	-0.0578116	-0.0880237	0.000573294	0.0394439	-0.0235415	0.00663085	0.650691	0.0764759	II	GTGTCTGTTGTTGTTTTTGTTCAGGACGCTTGCGTTTTCTATTTCAGGTGACCTCACATT[CG]TGCCCCTTAGCAGCACTCTGCAGAAATGCCTCCTCAGCTGCAAAACGGCCTGAACCTCTC	37	20	56136441	R	PCK1;PCK1	NM_002591;NM_002591	5'UTR;ExonBnd
	cg02323735	9.35252e-06	0.00153069	-0.371523	0.0792171	0.688538	0.0535808	0.644925	0.05985	-0.0436133	-0.0633419	0.000434324	0.0359248	-0.0191093	0.00526219	0.682111	0.0560425	II	AAACCACCCCCCAAGGCCTTGCTCTGTATAGAGAGGTTTCTGGCCACCCACAGTGGCTCA[CG]CCTGTAATCCCAGCATTTTGGGAGGCCAAGGCGAGTGGATCGCTTGAGGTCAGGAGTTCG	37	7	5497933	R
	cg02328601	0.000764792	0.0282475	-0.275322	0.079112	0.695932	0.0467122	0.651539	0.0572111	-0.0443935	-0.06379	0.000441595	0.0361058	-0.0177771	0.00490184	0.691864	0.0494147	II	ACATGTATTCAAAATAATAGATGTACAGCACCTGGCACCCTCATGCTTTGCTGGTAGAAA[CG]TAAAATGGTGCAGCCACTTTTGAAAACAGTTTGGCAGTTTCTTAAAAAGTTAAACATAAA	37	11	129908164	R				chr11:129910305-129910950	N_Shelf
	cg02333730	0.000567043	0.023481	0.342645	0.0959768	0.487276	0.0692916	0.536965	0.0807647	0.0496889	0.101973	0.000212203	0.0293389	0.0231817	0.0060441	0.495212	0.0730735	II	AAACACAATGAGCTGGCAATGGAGGATGCAGTTAAGTCATTCCAATAATATGCCAGGCTC[CG]AATAACAACATCTGTTCCTGCAGGGCAGCTAGCAGAGGATAAAAAACAAGAAAGAAACCT	37	17	12199913	R
LIMD1	cg02336827	0.000242554	0.0137568	-0.340127	0.0890887	0.472423	0.0605352	0.412799	0.0746052	-0.0596231	-0.126207	8.02687e-05	0.0230726	-0.0222389	0.00542215	0.464162	0.0647022	II	CAGCTGGCGTTGAGGTCTCAACTTCGGCTGGACTCTTAAATCCTGGGGTCATGCCCTTCA[CG]CTAGGCAGGTGGAAGTCTTTACTTGTACTGGGCCGGACTTGAGCCCCGACCCTTCGCCAG	37	3	45636190	R	LIMD1	NM_014240	TSS200	chr3:45635090-45635932	S_Shore
	cg02344871	9.87989e-05	0.00766164	-0.260639	0.0640486	0.635861	0.0431655	0.59687	0.0447659	-0.0389914	-0.0613206	0.000639309	0.0410875	-0.0147584	0.00419499	0.627418	0.0468132	II	AACAAGGAGGAGCAGACACCTCGCCAGCCGGGGTGTGTCTGAGCCCCAGGAATCCTGCCT[CG]CAGGGAGGATTCTCTGAGTAGAGGTGATGTGTTATCACAGTATCAGCATTTCTCAGCCTG	37	8	131054654	F
	cg02350428	0.00103889	0.0340387	-0.380593	0.112386	0.565537	0.0815991	0.505003	0.0804487	-0.0605332	-0.107037	0.000668003	0.0416341	-0.0244322	0.00697051	0.557638	0.0822339	II	AGCCCCTGCATCTGGTTTCAGCACGGAATTGGCTGGACAGGGACCCACAGGCACCAGAGG[CG]TGGCTCAGCCCTGGGATCTGGCCCACCTGCCCACAGCACAGAGGGCAATTTCCCTGGGAG	37	22	49763410	R				chr22:49764995-49765272	N_Shore
	cg02351277	0.000470405	0.0208625	0.346593	0.0955983	0.398088	0.0700675	0.446921	0.0811638	0.0488323	0.122667	0.000469898	0.0368968	0.0221171	0.00612909	0.406064	0.0746586	II	TTTCAGCGTTAATTTAACCAGGACAGTTGCTGTTTTAAAAGGGTTTGCTAGCCAGCCTGC[CG]GATCTGACAGAAAGAGTAGCTGCCTCCCCTGGTGTGATTTAAAGGGCAGTAAAAGTTCAG	37	3	177397780	F
	cg02358983	4.49746e-07	0.000175954	-0.473675	0.0872502	0.69612	0.0508687	0.624015	0.0651412	-0.0721056	-0.103582	2.56792e-05	0.0182268	-0.0229512	0.00521609	0.693553	0.0536859	II	AATCTTGGCTCCACTACAGCTGACAGCTCACTGCACGACTTCCCAGGTTGAAGCAATTCT[CG]TGCCTTAGGCTCCTGAGTAGCTGGAATTACAAGCACACACCACCATGCAGAGCTAATTTG	37	15	66117718	R
CSF1;CSF1;CSF1;CSF1	cg02361903	0.0010757	0.0347558	-0.167274	0.0495519	0.576881	0.0324518	0.545914	0.040974	-0.0309665	-0.0536792	0.000515508	0.0379962	-0.0107505	0.00300169	0.572923	0.0340252	II	AATAGGCTTAGGCTCATCCTACTAGTCCTCACTTAGACTCATTCTCATGTAGAAACAAAA[CG]TGATTAATCACCTCAGTAAGTGCAATTTCCAAAAACATCCAGGGAAATCTAGGGTCCAGG	37	1	110452616	R	CSF1;CSF1;CSF1;CSF1	NM_172212;NM_000757;NM_172211;NM_172210	TSS1500;TSS1500;TSS1500;TSS1500	chr1:110453143-110453889	N_Shore
	cg02379537	0.000205146	0.012385	0.42122	0.108968	0.817952	0.0467858	0.851203	0.0499633	0.0332502	0.0406505	0.000134384	0.0258267	0.0284656	0.00718483	0.823937	0.0479403	II	TATAAATAAGAAGAAGTATTGCTGATAGGGCTTTTCATGTGTGTACTCTCTTTCTCTCTC[CG]TCCTCATTCACTTCATCATCCTTAGGCCCCCAGAGCTGTGTCACCACCCTGAAACAAATG	37	2	138858894	R
	cg02380840	2.00734e-07	9.86033e-05	-0.336554	0.059915	0.704197	0.0369352	0.65152	0.0393891	-0.0526769	-0.0748042	0.00012004	0.0251756	-0.0162257	0.00406379	0.698972	0.0412891	II	ACCGAATAGAATCTCTGGAGGTGAAGCTCTGTTTTAAAATTTTCCCAACTGGTTCTGATG[CG]TACCAGAGTTAAGAATCAACCAGCACACTGAACTCGCAATTTTAGCAAAAACCCAAGGAA	37	12	69464200	R
	cg02383785	0.000632967	0.0251833	-0.349103	0.0986948	0.696919	0.0628864	0.640773	0.0623601	-0.0561466	-0.080564	0.000439878	0.0360399	-0.0232015	0.00639557	0.686689	0.0671794	II	TCACCTAGGGCGGAGGCGCAAGCTCTGCTGGGTGCTCTCCGCCCCCTTGATCGCCGCTCT[CG]GTTTTCAGCACCAGGATCCGGACAGCTCCCCACCTGGCCCTGAGGGGCCTCTTTCCTTGC	37	7	127808848	F				chr7:127806677-127808849	Island
	cg02391394	6.70969e-05	0.00595185	-0.252546	0.0604919	0.738965	0.0321377	0.704237	0.0385123	-0.0347273	-0.0469945	0.000120013	0.0251756	-0.0156571	0.00392133	0.733127	0.0358388	II	CTAATGCAACATCGTAGAAATATGTAACAGAACTGTAATGGAGATGAATCACAAGAAGGA[CG]CAGCACAAGATGCTATGCCAAGAATAATATTAGGAGAAGTGACGTTCTGTCATTCTGTTA	37	7	22757946	F
C12orf39	cg02393721	0.00184638	0.0484653	-0.231732	0.0722845	0.478479	0.0477911	0.44096	0.0537986	-0.0375185	-0.078412	0.000117549	0.0250064	-0.0173236	0.00433257	0.472424	0.0494196	II	TTCACGTATTTACTTATTCTTCATTTGGGTGAAGTAATACAAATAATATGTTTCTAAATA[CG]TTTTTTCAAGTGGACTCTTTGTGAATTAACTAGAAGGTAGAAGGGAAACACCTCCAGAAA	37	12	21679634	F	C12orf39	NM_030572	Body	chr12:21680408-21680982	N_Shore
SLX4IP	cg02396633	0.000367993	0.0178902	-0.346425	0.0936904	0.780463	0.0433445	0.73946	0.0537536	-0.0410029	-0.0525367	3.03917e-05	0.0188057	-0.0247812	0.005688	0.774931	0.0463552	II	GAGCCGCACAGACACTGACTCTGCCATTAATGTCTTTCAGTGTGGGAATTTTGCTGTCCT[CG]TGGATCTTCATATCTTGCCACAAGGTTCAAACAAAGATACAAGCTGGTTTTCTGAACAGA	37	20	10536899	R	SLX4IP	NM_001009608	Body
MUM1;MUM1	cg02413187	4.02196e-05	0.00420569	-0.3787	0.0878242	0.501676	0.0671841	0.44622	0.0671342	-0.0554561	-0.110542	0.000888105	0.0460064	-0.0192772	0.00563702	0.49655	0.0683702	II	AATTAAACCATCTACTTGAGGCTAAGTCGAGCTAACCTTTGCCCCTGAGGGCTGTGTCTG[CG]TTAACATCGCCAGCAAACAGTTGTATAAACCACCGTGCAAATTTCGTTCCAGGACACATT	37	19	1356269	R	MUM1;MUM1	NR_024247;NM_032853	TSS200;5'UTR	chr19:1354420-1355350	S_Shore
	cg02421383	4.4128e-08	3.29804e-05	-0.469468	0.0787225	0.654401	0.0483047	0.571096	0.0589062	-0.0833051	-0.1273	8.57205e-05	0.0234874	-0.0203898	0.00499277	0.6452	0.0544059	II	ACATCTTTATTCTCCCTTCAAAACCCCAGCCTTGGCTTGGCACATGGACTCCTTTTCAAC[CG]TTCACTCTGGCTAACCCATTTCCTGCCCCAGCCTGTACAAGGCTAGCACAGTGATTGTTC	37	8	101442975	R
IGF2AS;INS-IGF2;IGF2;IGF2;IGF2AS	cg02425416	9.18051e-05	0.00731353	-0.324717	0.0794021	0.625095	0.0541924	0.581332	0.054483	-0.0437628	-0.0700099	0.000528601	0.0383148	-0.0191654	0.00536224	0.619228	0.0570865	II	TCAGTGCTGTCCTGTGATCCGAGGGCAATGCTGAATGTTCCTAGAGGGCCTGGAGGGCAG[CG]TCCAGAACATCCAAGTATGGGGGACCAGGAAAAGGGTCCAGTGTGATCCTGGCCGTTGGG	37	11	2163808	F	IGF2AS;INS-IGF2;IGF2;IGF2;IGF2AS	NR_028044;NR_003512;NM_001007139;NM_001127598;NR_028043	Body;Body;5'UTR;TSS1500;Body	chr11:2165135-2165672	N_Shore
	cg02426774	1.04545e-05	0.00165925	-0.394914	0.0847149	0.641068	0.061118	0.592039	0.064769	-0.0490288	-0.0764799	8.50769e-06	0.0139555	-0.0263125	0.0056246	0.632402	0.0654787	II	CACATATAAAAGAGGTGTGTCTAAATCTCACTGCATCATTATGAAAACATGGCTCACAGT[CG]AGTCATGTGGGTGGTAGCCAGACACTGTGTCTTTGTTTGGTCATTTAGTGATGCAACCCT	37	7	50937229	R
PPP1R18;PPP1R18	cg02429813	2.41734e-08	2.14374e-05	-0.488874	0.0801574	0.244444	0.0438309	0.185113	0.0362248	-0.0593309	-0.242718	9.72427e-07	0.00787642	-0.0253092	0.00486895	0.238247	0.04356	I	GCGGGGGTGGCCGAACCCCAGCGGTTGCCAGAGGGCGTGGTGGCTGCCCAGACTCCAGTT[CG]GTGCTCCCAGGCTCCCTCTGGCTTTCTTTCCCAAACTCAGCCCTGTAGCTTGGGAGACAC	37	6	30655745	R	PPP1R18;PPP1R18	NM_001134870;NM_133471	TSS1500;TSS200	chr6:30655116-30655401	S_Shore
	cg02430990	0.000246397	0.0139014	-0.270176	0.0708499	0.444151	0.0501026	0.402214	0.0586332	-0.0419363	-0.0944191	0.000645847	0.0411838	-0.0146012	0.00415388	0.440226	0.050169	II	CAGAGTGAGGAGCAAAGCCATGGCACTTGGCTTTCTGGTGGTTACTCCTGGCAACCTTGT[CG]TGGCCTTGGACATGGACCCGGTCTGCCCCAGGGTTTCTGTTTCTCCATCTGTAGAACAAG	37	3	47584116	R
	cg02431531	0.000239646	0.0136473	-0.316561	0.0828413	0.251924	0.0418746	0.214924	0.0411531	-0.0370009	-0.146873	0.000795617	0.0442069	-0.0166711	0.00482818	0.247748	0.0404555	II	ATCTCCTGGTGCACTCTGCGGTAGGTGCATCTTTGCTGAGTAAATACAAAGTGAACTTGA[CG]GGAAAGGAGACCTTAGCAGTCCTACAAAGGCAATTTTGCAAGCTGTCTGGCTGTGGAATT	37	16	59244939	F
	cg02438164	0.000201753	0.0122462	-0.344669	0.0890561	0.664138	0.0562084	0.60545	0.0730414	-0.0586872	-0.0883661	3.42276e-05	0.0191377	-0.0224089	0.00518005	0.656166	0.0601282	II	CCTCTTTCCTTTCTCGCCCCTAACGCTGTCTCGTTTTGCTCTCTCCTTCTGTACTATTGA[CG]GTTCTATCCCATCTCGGAGACTAAAACAATGTCCCTGTGCAGGGGTGAAGCCTGACCCGC	37	16	4651732	F
GALNT10	cg02438801	0.000867437	0.0304407	0.391621	0.113783	0.494189	0.081793	0.55357	0.0933064	0.0593807	0.120158	5.74777e-05	0.0212654	0.0306969	0.0073256	0.502599	0.0873583	II	AAACTCTATGCCTTTATGAAATGTCCTCATCTAGGAAGATGGTGTGGTAAAATAGGGCAA[CG]GCCCGATTTTGTGTAAATGTGCTGTCTAATAAGGACAAGAGAAGCATAATTGCCCCTAAA	37	5	153753289	F	GALNT10	NM_198321	Body
ACE	cg02440279	0.000899358	0.031129	-0.163941	0.0477852	0.0243678	0.00357072	0.0223782	0.00319542	-0.00198959	-0.0816483	0.000378489	0.0344379	-0.0112703	0.00306991	0.0239319	0.00353389	I	TCTGGAGCGGAGGAGGAAGCGCGGCGGGGCGGGGGCGGGGGTGTGTCGGGTTTTATAACC[CG]CAGGGCGGCCGCGGCGCAGGAGAAGGGGCAGAGCCGAGCACCGCGCACCGCGTCATGGGG	37	17	61554400	R	ACE	NM_000789	TSS200	chr17:61553834-61555063	Island
RFWD3	cg02451516	5.88826e-06	0.00111087	0.443883	0.0923541	0.370844	0.0608521	0.435999	0.0722627	0.0651544	0.175692	0.000117241	0.0250012	0.0239368	0.00598545	0.380591	0.0657812	II	CTCTTTCCTTACCTTTCGCAAAGCAATGAACTTAATGCACTAGGCATTAGCAAAGGGAAT[CG]TTCACTAGCTGCTTCCATCACTGGGCCTGCCAATGTCCCAGCACTTCACACCTGGAACAC	37	16	74657147	R	RFWD3	NM_018124	3'UTR
USP25;USP25;USP25	cg02453046	1.73276e-05	0.00236899	-0.389411	0.0859182	0.675217	0.0569884	0.615756	0.0624442	-0.0594616	-0.0880628	7.96618e-05	0.0230392	-0.0243045	0.00592285	0.666381	0.0608419	II	GCTCTGGAACTTCTCTACACTGTCTACAAGTTAAAAATAAGCTGATGTTCCAGGAGAGTA[CG]GTTGGATCCTGAGAGTAAGACCTGGTAGAATAAACAGTATCGTCAGTGTTCTCAGATTCC	37	21	17210173	F	USP25;USP25;USP25	NM_013396;NM_001283042;NM_001283041	Body;Body;Body
	cg02453097	1.17247e-08	1.27364e-05	-0.38371	0.0612941	0.326869	0.0417289	0.274188	0.0374548	-0.0526808	-0.161168	4.00858e-06	0.0114025	-0.0185508	0.00381543	0.321673	0.0437854	II	GGTCGCGATGGTGGCTTCTCTCCAGAAGCCAGAGCAGCTGGCATGCAGGAGTGAAGTGCA[CG]GAGCAGCAGTGCCCCAGCGATGGTTTTACAGGCTTGGCACAAAAGGACTCAGACCAGGGC	37	22	38590795	F
	cg02456922	9.21168e-10	2.07298e-06	-0.521757	0.0765487	0.390911	0.0524629	0.323044	0.0528458	-0.0678664	-0.173611	0.000252881	0.0306691	-0.020039	0.00529271	0.38085	0.0560451	II	AAAGTAATGGAAATCTCTTACAAGCCAAGGAGGCTGCTGGGAAAGCAGGTTTATCTGAGA[CG]GATGCTGTTGCTATTTCGGTATTTGTTTTAGTCAGCTGAAAGTTCATACCAGGGACACAT	37	6	157748177	F				chr6:157744004-157745217	S_Shelf
PIPOX	cg02463253	1.13537e-05	0.00176091	-0.301922	0.0650595	0.237136	0.0350816	0.204869	0.0285253	-0.0322674	-0.136071	0.000813208	0.0445271	-0.0140296	0.00407092	0.231058	0.0342536	II	AGAATCTCTAAAGCAAATCAGGCTGAAGAGGGGAAAACCAGCAGGGGGAGGCAGCATTCC[CG]GTGCCCAGTATGGTCTAGGAGGCATTGAAATTCCAGGGCCGAAGTCCTGAGACAAAGATC	37	17	27369851	F	PIPOX	NM_016518	TSS200
	cg02470385	3.68627e-06	0.000792539	-0.480304	0.097571	0.197743	0.0436535	0.15028	0.0344001	-0.0474635	-0.240026	0.000354035	0.0337331	-0.0245932	0.00666408	0.192595	0.0461055	II	AACTGTCTTTTTTCTTTCCTTCTCTTTCTTTATTTTCTCTGTTTGTAAAGTAAGTGGAGC[CG]ATGAATCATCATCTTCTAGAAACAGCAAGAGTGGTGAGTCATTTCTCTGGAGTATGTGGC	37	9	75764559	F
RTN4RL1	cg02472401	0.000949021	0.032183	0.33127	0.0970236	0.547093	0.0638309	0.596861	0.0855393	0.0497672	0.0909666	0.000312878	0.0325176	0.022315	0.00598937	0.553883	0.0693851	II	CTCGACTGTCCAGAGCGTTTCCTCTGTAGCTTCCCTCTAATTGGGCATTAATTAGGCATT[CG]TTAATGGATCCTTAAAATAATTTATTTTCCGATGTGTCCAGCCTGTGGTCGGATAATAGC	37	17	1842937	R	RTN4RL1	NM_178568	Body	chr17:1839989-1841209	S_Shore
	cg02483735	0.000317174	0.0162994	-0.338926	0.0906046	0.657768	0.0559225	0.610422	0.0736179	-0.0473458	-0.0719794	0.000746679	0.0432663	-0.0194396	0.00559915	0.652053	0.059277	I	CTGGAGTTTGCAGGCAGAGAGCCCCGTTCTGAACAGGGAGCCGGAGCCTCAGCGCGGTGA[CG]AAGCACTTATTCATTCATTCGGCAGATATTTGTTGAGTGCCCACTATGTGCCAGGTTTTT	37	1	37051530	R
EPHA8;EPHA8	cg02484391	0.00125796	0.038335	-0.330437	0.099317	0.701981	0.0675074	0.658816	0.0757048	-0.0431653	-0.0614906	0.000707781	0.0425506	-0.0226737	0.00650075	0.697455	0.0739609	II	TGTGTGCCCGGCCGTCTGCCAGGAGTTCCACCTGGGCCCTTTCACGCCACCCTAGGATAT[CG]ATACTGGTATTCTTGTTTTACAGACATGAAGTTTTAGACTCAGAGAGCTTAAGAAACTTG	37	1	22889301	F	EPHA8;EPHA8	NM_020526;NM_001006943	TSS1500;TSS1500	chr1:22889595-22890096	N_Shore
BCL9L	cg02493211	2.5915e-09	4.24242e-06	-0.590649	0.089603	0.338099	0.059007	0.266088	0.0509111	-0.0720107	-0.212987	0.000112946	0.0247777	-0.0245399	0.00612072	0.331432	0.0598374	I	ACTCACAGCTCACACGTGGACAGGGAGACAAGACACGCACGGAGCCCAGGAAGCTAGAGG[CG]CGCCGAGGCCAGGGAAGCGCCGCCGGAGCGGGAGGCGCGGAGACAGCCTGGGGCACGCGC	37	11	118781633	R	BCL9L	NM_182557	TSS200	chr11:118781060-118781732	Island
ZNF365;ZNF365;ZNF365	cg02501773	7.49378e-05	0.0063933	-0.344173	0.0830351	0.851341	0.0286824	0.815031	0.0401119	-0.0363098	-0.0426501	5.60591e-05	0.0212102	-0.0212636	0.00506643	0.84826	0.031147	II	CACTCGTTTGCTGCTAGTTAAAGTTTGTGGCTCATGTAGGAAGCAGATCAAAGTGAATGA[CG]GTAGAGCTTAAAAATTGGCTTGTGTTCATGGCCTGAATAATGAAGACCTTGAAAAGTACA	37	10	64145992	F	ZNF365;ZNF365;ZNF365	NM_014951;NM_199450;NM_199451	Body;Body;Body
LOC101927701	cg02509576	5.87304e-06	0.00110902	-0.35705	0.0742779	0.723156	0.0393234	0.674118	0.0495655	-0.049038	-0.0678111	0.000261331	0.0309478	-0.0177772	0.00470684	0.71532	0.0421145	II	CACCCAGGAAAGAAGAAAACAAACATCTTAACATCTCAGTGTCTTTCCTGACTTCATTTA[CG]TAGGCAGGGATCCCAACATCTTAAATAAAAAAAAAAAAGAACAAAGCCTCTCCAAGCTAA	37	2	68053187	R	LOC101927701	NR_110271	TSS1500
XXYLT1-AS1;XXYLT1;XXYLT1	cg02519925	9.24142e-07	0.000295829	0.540862	0.102859	0.53664	0.0746636	0.615518	0.0677422	0.0788776	0.146984	0.000683591	0.0419673	0.0243	0.00694641	0.545902	0.0767104	II	GCCTCTCCTGTTCCTAGGTCTCAGACTGAGGGAAAAGCATAAAGAAACGCTGGCTGTGGA[CG]CACCTTGGAAGGAGGCAAAGGAGAAAAGAAAGCAAGCACCCGACACAGCCCAGCGAGGCC	37	3	194814908	F	XXYLT1-AS1;XXYLT1;XXYLT1	NR_104188;NM_001308069;NM_152531	TSS1500;Body;Body
	cg02524236	0.000547192	0.0229841	-0.283122	0.0790688	0.838695	0.0323356	0.814358	0.0286572	-0.024337	-0.0290177	0.000574137	0.0394686	-0.0181686	0.00511811	0.83603	0.0323185	II	AAATCAGGTAAAAGCCATTCCTGCAGCCTGAGCCTTTTAGGCACTTTTCCAGCAGCAGAG[CG]GGAACTGCAGCATCACTCTGGGTGGGGGGGTTACGGAATAGGATTCCATGTCCAATTCCA	37	10	128086694	R
	cg02530375	1.18911e-06	0.000353998	-0.335847	0.0646117	0.626171	0.0440501	0.563772	0.0512044	-0.0623987	-0.0996511	0.00101871	0.0481636	-0.0139214	0.00412101	0.619784	0.0495255	II	CTGTCACTCGAACGCTGGGGTAAGTCTGGGGCAGTGCATACGCCACCGAGGTCACACTCA[CG]TCAGGGACGACACTGCCACAGCCAGCAAATCTCACTCAGCCAGCCCTCGAGGGCACCAGT	37	11	69706831	F				chr11:69706778-69707017	Island
RBPMS;RBPMS;RBPMS;RBPMS	cg02531640	6.4381e-05	0.00579208	-0.403028	0.0962789	0.567365	0.0721689	0.510713	0.0745752	-0.0566518	-0.0998506	0.000312178	0.0325056	-0.0246605	0.00661777	0.556478	0.0761094	II	CCTTCTGTCCTCCCTGTACAATGAAGGAGACTGACCGTAAGTGGAACCAGGAAGTGTTGA[CG]TGGTCATTACTGCAAGGAAGGAGGAAAAATAGCAGCCAAAAATGCCATTTACGTGAAACT	37	8	30295907	F	RBPMS;RBPMS;RBPMS;RBPMS	NM_001008712;NM_001008711;NM_001008710;NM_006867	Body;Body;Body;Body
NRG1	cg02535984	0.00132391	0.0395591	-0.371592	0.112226	0.78423	0.055662	0.739061	0.0618051	-0.0451696	-0.0575973	0.000282398	0.0316106	-0.0278119	0.00740678	0.776811	0.0595623	II	GTCAAATCATCAACCGCATTTCCCAATGTGTCAAGTAGACAGTTAACTTATCAAAACTTC[CG]TAGTACTCAGTTCTCTTCCAATGTGCTCCTTATCTTGAATTCTTTTGAAATAGTGTGCCT	37	8	31802467	R	NRG1	NM_013962	Body
ATP1A1	cg02538901	0.000334371	0.0168306	-0.372253	0.0999224	0.680211	0.0666605	0.624234	0.0691802	-0.0559767	-0.0822932	0.000172445	0.0276864	-0.0233536	0.00599858	0.672222	0.0677466	II	TCCTGGGCCCCCCCAGAGAACCCAAGGCTGTGCTGGAGATGCTGCCGTGACAGGTGGAGG[CG]TGGAGAGGCACCTGGCAAGTCCTCAAACGCCTCCCCCTTGATTTAGCTCCTCTAGCTAAG	37	1	116914963	R	ATP1A1	NM_000701	TSS1500	chr1:116915291-116916813	N_Shore
ERP27	cg02546477	4.09971e-05	0.00425888	-0.435871	0.101202	0.430255	0.0726725	0.374113	0.063839	-0.0561417	-0.130485	4.78456e-05	0.0205384	-0.0268494	0.00633439	0.421187	0.0718515	II	ATGCTTCCTGACTATTTTTCTAGGAATTCCTAGGTCTGGTGCCTGCACCTCAGCTCACAT[CG]CTGTGCATGGATCAAGAATCCCCCCCTCCCTGTACTCTTTTCCGGGCAGTCCTTCATACT	37	12	15082052	R	ERP27	NM_152321	Body
HECW2	cg02550950	0.000167205	0.0108266	-0.272159	0.0693711	0.707384	0.0402484	0.674481	0.0534091	-0.0329026	-0.0465131	0.000173554	0.027731	-0.0161785	0.00415749	0.702133	0.0442162	II	TATCAAGTTGGCAATGAGTAGCATAGACCAAATGTCAACTTTCTGATCTGATTTCCCAAA[CG]TACACCCTCAAAACCACAAGGTAAATAAATAATGCCTTGAGTCAGCAAAAGGGGACAAAA	37	2	197122104	R	HECW2	NM_020760	Body
MYH15	cg02552490	4.92975e-05	0.0048286	0.474962	0.111551	0.569901	0.0795067	0.629894	0.0761862	0.059993	0.105269	0.000349149	0.0335627	0.0294346	0.00796736	0.575091	0.0907043	II	CTAACTACCTGCGATAAGCCTCTGCATGACCAGTTCTGACCTCAGGGATAGTTCTGTTAT[CG]TATTTGATTTGATGGATTATAATTAGCCTAAAATCCAATCACAGTCATGAATCCAATGAC	37	3	108228286	R	MYH15	NM_014981	Body
TRNP1	cg02555074	9.89136e-06	0.00159026	-0.332795	0.0711749	0.0274504	0.00575233	0.0222198	0.00360853	-0.00523059	-0.190547	0.000346343	0.0334693	-0.0173417	0.0046911	0.0265289	0.00554493	II	CCAGGCTCTCTTCGCACAGAGGCCTTAGGCAAGACCCTCCCCCGGATGGAGACCGGATTC[CG]TGAATTTCTAAACACCAGCTACCAGAGCTTATGACTCTGAGGGGCCAAACCAGGGAAGAT	37	1	27319884	F	TRNP1	NM_001013642	TSS1500	chr1:27320127-27321146	N_Shore
	cg02557563	6.07772e-10	1.5515e-06	-0.633871	0.0917921	0.563237	0.0757657	0.46311	0.0688807	-0.100127	-0.177771	0.000325443	0.032824	-0.0220256	0.00592959	0.555036	0.0821668	II	TCAGAGATTAAACTGTATATTTGCACTCAAAGCAATAGATGAGGAAGTGGAAAAACCAGA[CG]TATGAGTTTGTCCATGATTATCTTAAGTTGGCAGTGATCTGAATATGGCTGGGTCACTTG	37	X	13012646	F
EEPD1	cg02568977	7.56737e-07	0.000257463	-0.51469	0.0970034	0.661044	0.0628162	0.576854	0.0731795	-0.0841898	-0.127359	9.26964e-05	0.0239005	-0.0249975	0.00615278	0.648728	0.0648024	II	TTCAGCAGTGTCTGAATAAGGCTGATGACTCAGAATCATGCAGTGCCTGGCTTCTCAGGC[CG]CCGCCAGCCGGGACTGCTTTAGGCGCGAACCCACGCTTCTGACCTGTGCTCTGTCTTTGC	37	7	36320660	R	EEPD1	NM_030636	Body
	cg02573659	0.00028879	0.015357	0.326767	0.0867266	0.465548	0.0609021	0.513173	0.0746711	0.0476251	0.102299	0.000661325	0.0414827	0.0198655	0.00566283	0.473719	0.0657362	II	AGTCATTAGATGAGTACATTAGATTGAGTCAATTTCCTCCCAGATCCTCAGCAAAACTCT[CG]AGCCAGTTCCTTACTACTTGGGGGATGGCTTGCCTGACTGAGCGCAGCTTTGGTGCCCCT	37	13	78090644	R
HRNBP3	cg02575092	0.000358929	0.0176004	-0.270259	0.0729479	0.476146	0.0501779	0.435981	0.0598302	-0.040165	-0.0843544	0.000207019	0.0290862	-0.017474	0.00454775	0.468277	0.0530813	II	TAAGGCGGCAGCTCCGTGCGGCACCCACCTTGGAGCCCCGCTCGTTAAAAATGATCTCCA[CG]TCTAAAATTTTTCCGAATTGCTGCAGAGACAGAGACAAAGAGGGAGTGGGGCAGACAGGA	37	17	77100187	F	HRNBP3	NM_001082575	Body	chr17:77099995-77100203	Island
DCBLD1	cg02575483	1.16156e-06	0.000348078	0.504887	0.0970273	0.478607	0.0682496	0.556237	0.0817253	0.0776304	0.162201	1.13415e-05	0.014907	0.0288347	0.00625927	0.489472	0.0743129	II	TTTCATTCCACCTGCTGACATAACAGTGGAGGAATCATTTTGTTGCATAAGACTCTGTCA[CG]TCAGAGGCTGAAGTGACAGCAACTAAGGGAAGCAAATCTTCCCAAAGCAGGATGTGGAGA	37	6	117826706	F	DCBLD1	NM_173674	Body
SEMA5B	cg02586610	0.000659552	0.0258135	-0.257337	0.0730068	0.29864	0.0430981	0.264937	0.041185	-0.0337024	-0.112853	0.000350109	0.0335759	-0.0167319	0.00452996	0.29459	0.0427345	II	AAGGTAGGATCGTGGTGAGGTCTAGACACAGGCAAGCTTCCAAACCCTCAGTCCCAATTC[CG]TTGGCCGGGAAGGAGTGCATGCCAGGGTAGCCCGCCCTCCCGGCTCCTGCTGCTCTCACC	37	3	122745092	R	SEMA5B	NM_001031702	5'UTR	chr3:122745183-122746986	N_Shore
	cg02588226	0.000462908	0.0206562	-0.301894	0.0831606	0.633629	0.0556448	0.584578	0.0635504	-0.0490508	-0.0774126	0.000665699	0.0415941	-0.0179112	0.0051086	0.630441	0.0577944	II	ACTTAGCCAGGGCAAGAACATCTGCTTGAAAGAAAGCCACACCAGGTCCCCAGGCCAGCA[CG]ATGACCCTGAGAGCATGCTGGGAAGGACTTGGCATCACATCAGTTGTCAGTCTTAGGGGT	37	17	55828629	F
	cg02602982	4.75824e-09	6.48906e-06	-0.587752	0.0909972	0.862065	0.0295879	0.801845	0.0557633	-0.0602194	-0.0698549	0.000147501	0.0264352	-0.0218973	0.00556289	0.858961	0.0315193	II	AGCACATGCCTGCTGCCCAAGTGTGTCAATGTGACTGACCTTCCCTGCACTCTGAGTGGG[CG]GCTGGGGATGTGGTCCCAGTGCCAGGGAGCTGGGGGGTGTTGGCCTGCCATCTGCTCTCA	37	22	20259307	R				chr22:20254889-20255692	S_Shelf
MGAT4A;MGAT4A	cg02606840	0.000818522	0.0294206	0.408067	0.117955	0.55912	0.0823968	0.614581	0.0858628	0.0554611	0.0991935	0.000206324	0.0290557	0.0299538	0.00779381	0.569201	0.0865601	II	CAAACACCAGGTGAACAACAGAAAATTGTACCCAGCTGAATTGAGTTCAGAAAATTAAAC[CG]AACCATGTAGAAATACTGCATACAAAATGCACGCACCTCAAAATACCTACCAGCTGTCTC	37	2	99280930	R	MGAT4A;MGAT4A	NM_001160154;NM_012214	TSS1500;Body
	cg02608928	0.00138872	0.0407519	-0.159963	0.0485305	0.604664	0.0344847	0.585642	0.0330994	-0.0190225	-0.0314596	0.000143326	0.0263561	-0.0138642	0.00351507	0.600656	0.0392713	II	TTATCTGATTCACAGGCAGAGCTGAGCCATACTAACACATGACATTAGGTGACACACAGC[CG]TTGCCATCGCGTGAGCCCAGTGACTGTTTTCTGTCTGGGGTTATACCCACTCCTCTAGCT	37	14	76032914	R
ANKRD6;ANKRD6;ANKRD6;ANKRD6;ANKRD6	cg02615520	0.000715614	0.0271164	0.336335	0.0960885	0.512233	0.073164	0.561612	0.077659	0.0493794	0.0964002	0.000601481	0.0400898	0.0236433	0.00668618	0.51879	0.0785474	II	AATAAGCTTTTAGATGTGATTTGGCCAGCATCAGCAGAGGAGGCTAACGGGAAAAGGCAG[CG]AACATTGTAACGTAAATCACTGCAGATTTGCTGGGAGTGACAGCCCTAGGAAGCTAATGA	37	6	90272480	F	ANKRD6;ANKRD6;ANKRD6;ANKRD6;ANKRD6	NM_001242811;NM_001242811;NM_001242813;NM_001242809;NM_014942	1stExon;5'UTR;5'UTR;5'UTR;5'UTR
NOS1AP;NOS1AP	cg02616023	0.000256292	0.0142734	0.439533	0.115603	0.550787	0.0832439	0.621057	0.089525	0.0702704	0.127582	7.53044e-05	0.0227261	0.0309655	0.00751852	0.560715	0.090053	II	CTAGGAGTATATGGCTGTCTGCCCTGATTACCAGTGACTGCACTTATTAATGCATCAGTG[CG]TGAAGTGCTGGTGATTAACAGGAGCTGCAGGCATCTCCCCATTATCTTCATGGGCAGCTC	37	1	162306972	R	NOS1AP;NOS1AP	NM_014697;NM_001164757	Body;Body
AKNA	cg02619205	2.51322e-06	0.000602589	-0.256194	0.0510686	0.243993	0.0262141	0.217354	0.0317298	-0.0266387	-0.109178	0.00015199	0.0266562	-0.0121102	0.00308299	0.239563	0.0274368	II	CTCTTAGACCCTGAGACCTCCCCTCCTCAGTCCTGGTCCTTGGCTGTGGTCCCAAGACCC[CG]AGGAGACTGACAGCTGGACATCCCACTCTGGCCCTGATCCCAGGCTCCTTCCCCAGAAAA	37	9	117157157	F	AKNA	NM_030767	TSS1500	chr9:117160139-117161064	N_Shelf
	cg02620799	6.80632e-07	0.00023781	-0.702836	0.131838	0.147698	0.0490467	0.0959334	0.0376189	-0.0517647	-0.350476	6.44121e-06	0.0130209	-0.0388289	0.00818034	0.139376	0.0478809	II	GGCAGCAGTTGCACAATCCCAGCACACTACATTCCACAGCACCAGCAATCTCTGTCTGAA[CG]TGTTTATAAAGCAGATACGGGGAAACTGACCAAACCTCCAAAGGGCAGTGTGCTTACAGG	37	4	185305347	F
PHF20	cg02622825	0.000457474	0.0205253	0.367721	0.101196	0.511426	0.0715608	0.566744	0.0816729	0.0553179	0.108164	0.000125861	0.0254007	0.0258952	0.00650663	0.519329	0.0764529	II	AGGCCTCCTTATGGATGAATGGGAGGTGCGTTTGGAAGCAAGATGCCACTATTGGAGTGA[CG]TGGGCCTTGAATGCCAGACTGAGCATTGCCAGCCAGACGGAATATCACCATCATCATAAT	37	20	34474890	F	PHF20	NM_016436	Body
	cg02626395	2.29176e-07	0.00010778	-0.467327	0.0836535	0.600087	0.0550387	0.533346	0.0672475	-0.0667415	-0.11122	0.000409306	0.0352472	-0.0188166	0.00515719	0.594784	0.057266	II	GCTGCATATTCAAGGGGTAATCCAGATCCACAGCGTCTGTTCACAATGGGCTCTGAGGCT[CG]TTCACTGGTGAAAAAACAAATTGTTGAGGACCTTCTATCTAACAGAGCCCAGGCCCTGGA	37	7	151615549	R
SUFU	cg02662441	1.44697e-05	0.00209011	0.412805	0.0901575	0.822178	0.04165	0.849646	0.0384523	0.0274681	0.033409	3.66073e-05	0.0194435	0.025289	0.00586947	0.826185	0.0412487	II	GGTATACATGCTCCCTGCCCAGAGTACACAGAGCGCTTCCCTGCTTAGCCTCTTCCTGCT[CG]GAACCCACAGCTTTGCCCAGGCCAGCATTAGCACTTGAAAGGAGGAGATGACTGATGGGA	37	10	104355824	F	SUFU	NM_016169	Body
TMEM22;TMEM22;TMEM22	cg02672493	9.27127e-10	2.07495e-06	-0.661522	0.0970739	0.17324	0.0406479	0.117792	0.0242799	-0.0554479	-0.320065	4.98737e-05	0.0206935	-0.0274257	0.00648704	0.16808	0.0416136	II	ACTTTTAAGCGCAAACAATGGGTGGAAATGGACAGAAACTGCCTCCGTGCCCACTTGCAG[CG]GACTACGTAGCCCTGGCAGACAGGCAATTGCTTCAAACAAGCGCCCTCCAAGGGCGTAAG	37	3	136537709	F	TMEM22;TMEM22;TMEM22	NM_001097599;NM_001097600;NM_025246	TSS200;TSS200;TSS200	chr3:136537559-136539204	Island
NCAM1;NCAM1;NCAM1;NCAM1;NCAM1	cg02676172	4.36359e-06	0.000895845	-0.429286	0.0879525	0.65073	0.0623641	0.579992	0.0760439	-0.0707383	-0.108706	0.00110629	0.0496084	-0.0188177	0.00561227	0.644494	0.0653015	II	GAAGCGCCTCTTGTCCCTGCCCCTGGGTCCTGCCCAGCCCAATACCTAGGTTCATAAGCA[CG]TGTCTTTGAATCCAGCTAAGATGATGCAGTATTTACGCAAGGAGTGTTTATGGAAAGCAA	37	11	113069817	F	NCAM1;NCAM1;NCAM1;NCAM1;NCAM1	NM_001076682;NM_001242608;NM_000615;NM_181351;NM_001242607	Body;Body;Body;Body;Body
MPRIP;MPRIP	cg02679357	0.0003226	0.016468	-0.334197	0.0894577	0.769261	0.0508079	0.73111	0.0552302	-0.0381512	-0.0495945	0.000968842	0.0473743	-0.0199991	0.00589352	0.761064	0.0530326	II	GTAGCCAAAAAATGGAAACAGTCCAAATGTCCATCAACAGATGAATGGATAAACAAAATG[CG]GTATAGCCGCACAATGGAACGTTATTCAGCTGTAAAAAGTATTGAAAGACTGACACATGC	37	17	17026316	F	MPRIP;MPRIP	NM_201274;NM_015134	Body;Body
ARHGAP10	cg02693127	0.000916587	0.0314892	-0.246749	0.0720438	0.29763	0.0415827	0.265533	0.0417091	-0.0320965	-0.10784	0.00046856	0.0368713	-0.0168617	0.00467163	0.292069	0.0433017	II	AAGTTATTTAGTGCGGATACGCAGAGAAGTGTAATAGGAGCTGCTGGGCCACCAAGAAAA[CG]CTCTTGCCATTGTAAGGCTTCGATCTCAAGCGGAGATTTACCACGCATCTCACTTTAAAC	37	4	148652654	F	ARHGAP10	NM_024605	TSS1500	chr4:148652848-148653918	N_Shore
UNC5D	cg02704480	7.56404e-05	0.00643302	-0.333062	0.0804037	0.609244	0.0554019	0.557781	0.0593176	-0.0514629	-0.08447	0.000107675	0.0244533	-0.0222148	0.00552291	0.601327	0.062817	II	AGCTCCCAGCTGGTCAGTTGATTTCACAAGTACAATGTTGCAAGAGTCATTTATCAGAAG[CG]TGAACCCAGAGATTCGGATGTTTGAGGTGGCAGCTGTTAGATACACTACTCAGAGAAATA	37	8	35185358	F	UNC5D	NM_080872	Body
TRAF3IP2-AS1;TRAF3IP2-AS1;TRAF3IP2;TRAF3IP2;TRAF3IP2	cg02709051	0.00020634	0.0124406	0.39559	0.102382	0.515547	0.0742426	0.572252	0.0778222	0.0567049	0.10999	5.79618e-05	0.0212993	0.0285016	0.00680532	0.525699	0.0794944	II	TTTAGCACAATCTTCCTTAACTTACTAGTTTTTTGAAACAGAGCCTATTAGTCTTCACAG[CG]CTACCTTTCTGATCTCAGAGTTCACCAAAAAGCTTTTCCTCCCATCATGCCTGCCTCCCT	37	6	111920891	R	TRAF3IP2-AS1;TRAF3IP2-AS1;TRAF3IP2;TRAF3IP2;TRAF3IP2	NR_034109;NR_034108;NM_147200;NM_001164281;NM_147686	Body;Body;Body;5'UTR;5'UTR
POLE4	cg02715572	0.0012786	0.038757	-0.279647	0.0841802	0.588415	0.0613725	0.53902	0.07714	-0.0493947	-0.0839454	0.000839878	0.0450674	-0.0178821	0.00520342	0.584805	0.0659427	II	AGCCCTACCCCTCCTTCAAGAGCATCTATAACTGGTTATCCTTGAATTTGGTCCAGATTT[CG]CTGCCTCCTTGGCACCCTCTTCCACGATGCTGGGCCCTCCAGGGCCGGGCCTCCCTCGGA	37	2	75185375	R	POLE4	NM_019896	TSS1500	chr2:75185567-75186177	N_Shore
	cg02715788	0.00165622	0.0453473	-0.374864	0.115682	0.699961	0.0760774	0.645791	0.0955396	-0.0541701	-0.0773902	0.000724636	0.0428388	-0.0244903	0.00703573	0.692128	0.0792375	II	TTTGCAGTCTCTTTAGAATCTTGTAAGGTAAACAGCATACCACGGTCTGCTGGGGCAGCA[CG]TTGAAGTCCAACTGAGAAGAATAACTGACTGTGGTAGAGGTTTACTAGTATGATGAGGAA	37	8	119974400	F
	cg02717112	7.89457e-10	1.8546e-06	-0.601084	0.087759	0.25688	0.0508085	0.192979	0.0387733	-0.0639006	-0.248757	0.000122832	0.0252873	-0.0213451	0.00535439	0.250977	0.0476842	II	GGGTCATTGAAGCAGGAAATTAGCCGTCAGATGGAATGTTGGCCTCTGTACAAGCTACGC[CG]CGCGCGTGGACTCACTGGGAGAAAACACGGGGAAATGGGGAGTGCTCAGTGCTGCAGAGA	37	4	160149377	R
FAM107B;FAM107B;FAM107B;FAM107B	cg02724317	3.59839e-06	0.000779328	-0.481093	0.0976134	0.412087	0.0672212	0.344478	0.0691461	-0.0676093	-0.164066	6.25169e-07	0.0073121	-0.032678	0.0061651	0.401402	0.0705913	II	AGGAGATTGTGACATTTCCTATTGGAGCTTCGTTTGACTTTTGCAGACAGAAACACATCA[CG]ACTCCTGAAGGAATGCCGATCATCAGAGCAGACTGCATGCATGACTCATTCACTCACAGG	37	10	14644114	F	FAM107B;FAM107B;FAM107B;FAM107B	NM_001282697;NM_001282696;NM_031453;NM_001282695	5'UTR;5'UTR;Body;5'UTR	chr10:14645752-14646705	N_Shore
RP1L1	cg02724490	0.00171223	0.0463127	-0.169634	0.05252	0.464054	0.0368917	0.436182	0.0384479	-0.0278714	-0.0600607	0.000114111	0.0247929	-0.0140441	0.0035053	0.46098	0.0403365	II	GCAAATTGCCCTCCATTGCTGGGACTCAGGTTCCCATCAGTAAAGTGACCTCTAAATTCA[CG]TCTTGCACAAAGAAGTGAATTTTTTCATTTTAAAAAGCTCTCCAGGTGATTCTCAGCCAG	37	8	10488231	R	RP1L1	NM_178857	5'UTR
DSCAML1	cg02725654	5.40751e-07	0.000200241	-0.534016	0.099158	0.299198	0.0600681	0.229671	0.0536852	-0.0695268	-0.232378	4.75237e-05	0.0205051	-0.0252987	0.00596606	0.289714	0.0585898	II	CTTCATTGTCCTCATTTTCCCCTCCCTCCCCCCCTTCTTGTGCATATTTAATTGCAGTAA[CG]TTTTCAGACACAGTGTTTTGCTCCTCCTGAAACAAAGGCAGGCTGCAGCCAGGGGGATGC	37	11	117406767	F	DSCAML1	NM_020693	Body
CTIF;CTIF	cg02736583	9.0296e-07	0.000291318	-0.48481	0.0921023	0.267547	0.0550539	0.206965	0.0483433	-0.0605816	-0.226433	0.000190183	0.0284892	-0.0231877	0.00599785	0.257447	0.0560175	II	GGGAACTATAACTTTGAATTTCCTGGCTCTGGGGCTGTGAAAATCACAACCTGAACCTTC[CG]TTGATGTGGGTTTCTCGATTAATTTCCTGTTTGATTGTTTACTTTAGAGAGCGGAAAATG	37	18	46369106	R	CTIF;CTIF	NM_014772;NM_001142397	Body;Body
FCAMR;FCAMR;FCAMR	cg02737633	2.99142e-05	0.00343606	0.313909	0.0715022	0.864839	0.0248191	0.884193	0.0258902	0.0193533	0.022378	0.000771217	0.043781	0.0164878	0.00476221	0.867005	0.0252252	II	ACAGAACCCTCTGCCCAGCTGCCTGTCCCTGGAGCTGCTGGCCTGGTTGCTCCTGGGGTT[CG]TCTTCCCTCAGCTGAAGCTGTAGTCTTGCTGGTTCCTGGAGTGGAAGCAACTGTGTCCCA	37	1	207134376	R	FCAMR;FCAMR;FCAMR	NM_001170631;NM_032029;NM_001122979	Body;Body;Body
	cg02749215	8.00194e-06	0.00137124	0.51148	0.108151	0.663648	0.068158	0.730608	0.0769487	0.0669595	0.100896	5.66291e-05	0.0212102	0.0286744	0.00683653	0.66968	0.0709477	II	TTAGAATCATTTTTCTTTCTTCTTGTAAGCCACATCACTCATGCATGCTTCAGCTAACCA[CG]CAACCCTGCTTTTTCATCTTCATTAAACATCAGCCTTTCACAGGATAACACTTGAGCTGT	37	6	100675273	R				chr6:100676823-100677098	N_Shore
FBXL14	cg02752529	0.00109469	0.035115	-0.392784	0.116542	0.795427	0.0570747	0.755007	0.0786345	-0.0404198	-0.0508152	0.000125063	0.0253962	-0.0303534	0.00762351	0.788385	0.0631159	II	TCTAATCTTATCTATCTGTCTTATCTATCGACCTAACTGTCCATCTGGTTTTGAATATTC[CG]TATTCCAGCCATAAGTAGTAGATCTTTTGCATCCCTGGGGTTAATGGTTCCTTGAGCAGA	37	12	1684576	R	FBXL14	NM_152441	Body
	cg02764206	1.33928e-05	0.00198088	-0.55132	0.11989	0.541505	0.0882681	0.461268	0.100489	-0.0802374	-0.148175	0.000596833	0.0399646	-0.0258351	0.00730127	0.528334	0.0877506	II	AAATTTCTGCTATTGCTAAAGTCGAACATAAACAAGGTTGAACACTGGTTAAAATGGTGA[CG]ATGGATTTTATTAGTAATCCAGTGTTGTAATAGGGAAGAGGTCCAGTATGGACTGAACTG	37	10	4990029	F
	cg02766058	0.000391495	0.0186118	0.392588	0.106697	0.377457	0.0736391	0.439831	0.0910318	0.0623744	0.165249	0.000703244	0.0424198	0.0243806	0.00698628	0.385299	0.0806141	II	AGGGCTGTCACCAGGGACCTGCTCTGAGAACAGGTGGTGACTGTACAGGGTCCAGCCAGC[CG]CAGCTGTGGTTCTCAGCCCAGCTACCTTGGCCTGCTGGGAGACAGGAAGGTGCATTTGGC	37	18	8500024	R
SYNPO;SYNPO;SYNPO;SYNPO	cg02770938	0.000210221	0.0125906	-0.345843	0.0896295	0.814912	0.0404558	0.773335	0.0487791	-0.0415761	-0.0510192	0.000138054	0.0261127	-0.0225827	0.00571062	0.809982	0.0422324	II	GGAGGGAAGAAGGAGGTTGGGGCCAGAAAACCTGTGGCTGCCCCAGTGGAGCTGCTGTGA[CG]CTGCTGGTCACAGCTTCTTTGCTCTGTGTGGGCCTCCCTGCGGGTCCCATGTGGGGTCAC	37	5	150024596	R	SYNPO;SYNPO;SYNPO;SYNPO	NM_001109974;NM_007286;NM_001166209;NM_001166208	5'UTR;5'UTR;Body;Body
SLC8A3;SLC8A3;SLC8A3;SLC8A3;SLC8A3	cg02781697	0.000124689	0.00894661	-0.317038	0.0791578	0.728699	0.0468264	0.679667	0.053627	-0.0490316	-0.0672865	0.000420704	0.0355578	-0.0181822	0.00499418	0.722909	0.0488231	II	CCAACTCCATTTTTTTGTTGAGGAAATTGAGCCTTAGGTTAAATAACCATCCCAAGGCCA[CG]TGCAGCAGAGCCAAGGATTGAAATAAAATGCAACCAACCGGAGTTGTGCTGAGACGTCAA	37	14	70656945	F	SLC8A3;SLC8A3;SLC8A3;SLC8A3;SLC8A3	NM_058240;NM_033262;NM_182932;NM_183002;NR_104122	TSS1500;TSS1500;TSS1500;TSS1500;TSS1500	chr14:70655095-70656077	S_Shore
	cg02788637	1.27284e-06	0.000372675	-0.372217	0.0718347	0.363249	0.048551	0.304794	0.0434667	-0.0584548	-0.160922	2.74661e-06	0.0101986	-0.0232355	0.00469122	0.352719	0.0524107	I	GTTCTGCAGCAGAGATGGTGGCCTTGAAGACAGCGAGCCTGCCTACGGGGTCGCTGCGTC[CG]GTCTCACTCCAGCCAGGCTGCCGGCCTGGCCCCTGCCTCCGTTTCCCTTGCTTTGAAATG	37	7	853229	R				chr7:852960-853230	Island
	cg02790839	0.000262563	0.0144931	-0.297664	0.0784325	0.383878	0.0529598	0.34193	0.0520893	-0.0419481	-0.109275	0.000458881	0.0365391	-0.0172527	0.00477191	0.380062	0.0527177	II	CTATACTATGTATGGCCTCAAATTTTTCTTTTATAGCTTTATCAAGACACATATCTCTCA[CG]AACATAGTTGCAAAACTCCTCAAAAAATACTAGCAAATAAAATCTAGGCAAACATAAAAA	37	14	63545401	R
	cg02795014	4.72209e-05	0.00469215	-0.246413	0.0577175	0.426362	0.0438344	0.387946	0.0419131	-0.0384165	-0.090103	0.000489163	0.0374116	-0.0135565	0.00376901	0.423523	0.044863	I	GTGTCCTTGCAGCTGCCAGTCCTGATCTCCACCTGTCCCAAGCTGCTCAGAACGTGGCAG[CG]CCATCCAGGAGCCACGAGCATGGGCCAGTGGCCAGGGAGGCTGGATCTGTCTGCCAAGTT	37	17	77016153	F				chr17:77020023-77020868	N_Shelf
QTRT1	cg02796790	0.000708091	0.0269476	0.270926	0.0773312	0.489707	0.0548804	0.532914	0.0626886	0.0432066	0.0882294	0.000117477	0.0250064	0.0194101	0.00485421	0.494553	0.0566869	II	CAACATCGCCTACCAGGTGAGCCAGTGCCCGGGGCAAGGTGGGCGGGGGTGTCCTAGGTG[CG]TATGCCCCACGCTGACCTCCCCTCCCCGCAGCTGCAGCTCATGAGCGCCGTCCGCACCAG	37	19	10823761	R	QTRT1	NM_031209	Body	chr19:10823618-10823878	Island
	cg02799387	0.0006513	0.0256256	-0.359311	0.101828	0.519237	0.0841416	0.471659	0.0801655	-0.0475776	-0.0916298	0.000578316	0.0395462	-0.0231005	0.00651136	0.514218	0.0838083	II	CTGGATTTAACTTGGACTTAGCTCTTAGCCCAACTCTTATTCATCTTTCCTGTTGCTGAG[CG]TTAGGCTGCCCCACCACTACCCCGTGCCTCATAGGTTTTTTGTTTTTTTGACAGTCTTGC	37	11	61742948	R
LINC00598;LINC00598;LINC00598	cg02810012	9.93704e-10	2.18211e-06	-0.520798	0.0765918	0.541296	0.0552517	0.462797	0.0614238	-0.0784989	-0.14502	0.000328577	0.0329076	-0.0186066	0.00501284	0.529567	0.0578982	II	GGACTGGGAAGCACAAATGTCCCTAATCCTGCCCTTCTCTAACTCTTCCACACCAAAACA[CG]TGTCTGCACATGGAACTTCTCTGAAATGCCTGGAATTAAACAAAGCAGGCACAGCCCCTG	37	13	41050823	F	LINC00598;LINC00598;LINC00598	NR_024506;NR_024507;NR_024505	Body;Body;Body
	cg02814877	2.12036e-05	0.00271573	-0.396925	0.0885976	0.31378	0.0556207	0.262148	0.0434855	-0.051632	-0.164549	0.000502946	0.0377336	-0.0202816	0.00565149	0.307155	0.0534878	II	AGAGAAGCCTTAAATCGTTACTCATCTTTCACAGTCTTTTATAATCGTGAATGAGCCCTC[CG]TTGTAGACTGTTAATGCGTGTCCAGGATGCCCGAGAGTGGGGGTAAAACAATAAAAGACT	37	6	53224811	R				chr6:53223890-53224666	S_Shore
	cg02821166	6.69643e-05	0.0059459	0.449289	0.107603	0.658039	0.0723127	0.712158	0.0709397	0.0541193	0.0822433	0.000137756	0.0260855	0.0272929	0.00690067	0.666214	0.0716681	II	TAAAAACACCCAGGAGCGATCCCTAACTACCAAGGAGTAAGACATCCTTTCAGGAAAGAA[CG]TTGAAGAGATTTATCTGAATGTCAGCAAGTTTCACCCAGTCAAGAGAAATCCATCTAGAA	37	13	60053368	F
	cg02822126	6.54337e-05	0.00585968	0.553149	0.13228	0.632982	0.0814007	0.700989	0.0930574	0.0680067	0.107439	4.1919e-05	0.0199806	0.034893	0.00816539	0.642241	0.0854564	II	ATTGCCCTATCCCTCCAGAGAACAGATGTCCTAAATGTTCTAACCAGCAGAACAAATGGA[CG]TAAAGAGGGAAAGCAGTGAGATAGAATGAAGATTACCACTCAGAGATCAACAAGAGCCCT	37	18	67626505	F
TFEB;TFEB	cg02822838	0.0017488	0.0468896	-0.120233	0.0373027	0.67935	0.0223054	0.657139	0.0259976	-0.0222109	-0.0326944	0.000651559	0.0413019	-0.00897388	0.00255486	0.675156	0.0250846	II	GACAGGGATGAAGTCCAAAGGGACAAGATCCCTTGCTGAGTTGGTTCCAGCAAATAGGCT[CG]ATTTCTCTGTGACTCAAGTAGGAACACTCTCCCCCGGCCCGCCACCCACCCACCCATGAT	37	6	41704208	R	TFEB;TFEB	NM_001167827;NM_007162	TSS1500;TSS1500	chr6:41701881-41703481	S_Shore
	cg02829654	3.36806e-08	2.708e-05	-0.426135	0.0707339	0.450236	0.0490783	0.371522	0.0503754	-0.0787139	-0.174828	0.00100511	0.0479803	-0.0163537	0.00483519	0.447825	0.0592539	II	TATGAGGACTGCTCTTCTCAAAGCCAAAAGGTCATTGGGATGGCTTCTTAGAAGCCCTTG[CG]TTGCTTTTTCGTTTGGTAACGGGGCTAGGAAATCTCTGTGTCACCAGGAAGGCGAGTGGC	37	1	236046939	R
	cg02834465	0.00027546	0.0149267	0.287711	0.0760861	0.474924	0.0533185	0.520122	0.0658149	0.0451974	0.0951677	9.3386e-05	0.0239256	0.0193636	0.00476842	0.4819	0.0563934	II	TGTGGGTTAGTGGGGAGCGGTGCAGCCATGCTGATCGGGAGTCTGCACTGGCACAGCTGG[CG]GCCTGCACAGCACCCTCATCGGAAAGTGATCCATCACCCGACAGTCGTGTTGCCATCCAG	37	20	37820003	F
	cg02837825	0.00036562	0.0178183	-0.344651	0.0931631	0.742549	0.0467581	0.703231	0.0548282	-0.039318	-0.05295	8.5997e-05	0.0234874	-0.0237093	0.00580684	0.734629	0.0509419	II	CCCTGGGTAAGGAGTGCTTCAAATGGGAGATTCAAAGTAGGTGAGCCTGGTCTCCTGAGA[CG]CAGCTGCTTGCCTAAAGCCGCGCAGGAGGGCTTCGCAGAGCCTGCGTTAGATCGCTCGGT	37	6	9607150	R
FAM83F	cg02839123	0.00017231	0.0110572	-0.283584	0.0724392	0.524666	0.0577467	0.480018	0.0525011	-0.0446482	-0.0850984	0.000132893	0.0257312	-0.0187888	0.00473873	0.516204	0.0582791	II	CATTTTGAATCACTAATATAGTAATCATGTCTCTGGCAGCCTATCTTGCCCAAACACACA[CG]GAGAGACACCACACACCCTACTTCAAATTAAGGTGGGGGCGGGGGGAATTCCACTGCTGC	37	22	40390264	R	FAM83F	NM_138435	TSS1500	chr22:40390484-40391490	N_Shore
	cg02843479	0.000554671	0.0231767	-0.254655	0.0711991	0.662346	0.0449454	0.621877	0.0481477	-0.0404686	-0.0610989	0.000637432	0.0410297	-0.0161599	0.00459223	0.659234	0.0474707	II	TTTAGGTATGCTGCAGAGAAAGGTCTTTGCTCAGGATGATCTCTGCCTGCTGCTCAGCCA[CG]TGGCCTGCAATGGATTTTGAGATTCTGTGTATTATCGTTGAAGCTATAGGAGACCCCCTC	37	15	60044452	F
	cg02849507	0.000136163	0.00947526	-0.326411	0.0819988	0.543894	0.0571002	0.487055	0.0679561	-0.0568388	-0.104503	0.00055223	0.0388491	-0.0178778	0.00502001	0.535044	0.0586769	II	TTAAGTCCCACGTCCTGAACTACACTGGAGCCCTCGGACACTTTAAGGATCACTGCACTC[CG]AATTGGGGTGTATCTTCCTCCAATTCTTGCCTAACCATGACAGAGGAGAGACAAAAACTA	37	16	14051717	R
HHIPL1;HHIPL1	cg02867079	0.000820518	0.0294508	-0.158347	0.045781	0.447323	0.0326739	0.423005	0.0310729	-0.024318	-0.0543635	6.46904e-05	0.0219	-0.012708	0.00305552	0.444551	0.0361444	II	CCCTGCGCCTCCCTGGCTAAAGAGCGCCCTGTGGGGAGGAAGCAGGGCCCCAGGCGGAAC[CG]GGAAAACACACCGGGGCTTTAAACAGACCGGGCCACTCCCATCGAATTTGGAAAGCGGTT	37	14	100111269	F	HHIPL1;HHIPL1	NM_032425;NM_001127258	TSS1500;TSS1500	chr14:100111120-100111906	Island
	cg02875740	0.000213012	0.0126958	0.484706	0.125739	0.661811	0.0775854	0.722635	0.0745749	0.0608236	0.0919047	0.000749229	0.0433116	0.0286002	0.00824006	0.669612	0.0799682	II	TTCCAATTTTTAGTCAGTGCCTCTATTCTGCCCTCTCCTTGTAGAAAACAGCTTACCAGA[CG]GACTCTCATGCCAACACAGAGGCTGAAATCCACGTTAAGAGGGTAAATAGGAACTTGGCT	37	6	6666239	F
ADNP;ADNP;ADNP	cg02888648	0.000500588	0.0217073	0.288122	0.0798758	0.784396	0.0371969	0.80852	0.0416433	0.0241244	0.0307555	0.000900488	0.046232	0.0184408	0.00539904	0.789359	0.0389763	II	TCTAAACTCTTCTCATCCTACAAATTAGCAGCTGAGGTGAAGCAACTGCTTGCCCATGAG[CG]AGCTGGGTCTTGAAGCCACCCTCCAGACCTGAGATGCAGCACTCCTGTCACTACCCATGC	37	20	49533615	F	ADNP;ADNP;ADNP	NM_001282531;NM_181442;NM_015339	5'UTR;5'UTR;5'UTR
GLRA1;GLRA1;GLRA1	cg02889884	1.2643e-07	6.93826e-05	0.312798	0.0546483	0.404986	0.0350323	0.453148	0.0421689	0.0481619	0.118922	0.000402661	0.035097	0.0129671	0.00354937	0.410228	0.0376299	II	TGGCTGGGATTAATGATTGTCGGCAGCTCCCTGTTAAGATGGTAAACTAATTTAGAGCAA[CG]GACACTGAAAAACAGCCCAATTCAAAGGCAGAGAGTGGTAATCTAATTGCATTGAATTAG	37	5	151297558	F	GLRA1;GLRA1;GLRA1	NM_001292000;NM_001146040;NM_000171	5'UTR;Body;Body
TVP23C-CDRT4;TVP23C-CDRT4;TVP23C	cg02891803	0.000332576	0.0167806	0.396146	0.106291	0.534282	0.0749406	0.591756	0.0851482	0.057474	0.107572	6.90502e-05	0.022332	0.0290311	0.00700948	0.543208	0.0808947	II	AGGGAAATGTAAAGTAAATGAAGTGGAAATAAGTGGTTGTTATGGTTAGGAAAAGGCCAT[CG]TAAGGCTTCATGGCTAGCATGCAGGCCACCGAAGTTCTATCCCAAACAGAAGGAAGCTCT	37	17	15407101	F	TVP23C-CDRT4;TVP23C-CDRT4;TVP23C	NR_037924;NM_001204478;NM_145301	Body;Body;Body
TBC1D22A	cg02895051	0.000513166	0.0220678	-0.237474	0.0659692	0.832089	0.0260255	0.80743	0.0309772	-0.0246593	-0.0296354	0.00044643	0.0362508	-0.0162759	0.00449181	0.829295	0.0301717	II	GTGTTAGTTTTCATTTGAAAGGTTTTTTTTTTTTTTTAAGGTTTTGTGTATTGAACTTAC[CG]GTCTTGTATTCCTCCTGGACTGGGAGTCATAGTTCCCAAGGCTTTCCCGCCTCTGAGGGG	37	22	47557884	F	TBC1D22A	NM_014346	Body	chr22:47558272-47558513	N_Shore
AQP1;AQP1;AQP1;AQP1	cg02896076	1.27306e-08	1.35764e-05	-0.60539	0.0969884	0.444678	0.0700309	0.342394	0.0715049	-0.102284	-0.230018	2.47044e-07	0.00531072	-0.0336446	0.00610342	0.428789	0.0777964	II	TCCCTTCTCTTTCCATGAGTCATGTTTCTAAAAGTGGCCCAGGAGTAAGTGGCAGCCAGA[CG]GTGGTGGCGGGGCCTATCTGGCCAGGCAGAGGGAGGGTGAGGCTGAGGCCAGCAGTGGGG	37	7	30960947	R	AQP1;AQP1;AQP1;AQP1	NM_198098;NM_001185061;NM_001185060;NM_001185062	Body;TSS200;5'UTR;TSS200
C10orf53;C10orf53	cg02896260	6.98688e-07	0.000242497	-0.332189	0.0623847	0.457728	0.0470419	0.412824	0.0371802	-0.0449042	-0.0981025	0.00100917	0.0480015	-0.0149611	0.00442503	0.448781	0.0480999	II	AGCAGCCTGTGGAGGAGCAGGGGCAGAGGGAGGAGAGAACTGGAGGCATAAGGGGGCAAG[CG]ATGGCATTTCAGGAAGAAAATTACCAGTGGGCTCCAAACTATTGAGTAGAGGTGATTTCT	37	10	50897332	F	C10orf53;C10orf53	NM_001042427;NM_182554	Body;Body
HTATIP2;HTATIP2;HTATIP2;HTATIP2;HTATIP2;HTATIP2;HTATIP2	cg02900213	6.7491e-08	4.55265e-05	-0.607609	0.103559	0.114495	0.0308022	0.081532	0.020866	-0.0329633	-0.287901	0.000635767	0.0409869	-0.0232613	0.00660879	0.111479	0.0304139	II	ACAGATAAACAGCCCTTGTTCCTCGGGATAAGGACTGGCAGTCCCCTGACACCCTAAGAC[CG]GCATCTGTCGATGTTATTTCCCCAGCATGGCCGAAACAGAAGCCCTGTCGAAGCTTCGGG	37	11	20385756	F	HTATIP2;HTATIP2;HTATIP2;HTATIP2;HTATIP2;HTATIP2;HTATIP2	NM_001098520;NM_001098522;NM_001098523;NM_001098522;NM_001098523;NM_006410;NM_001098521	Body;5'UTR;1stExon;1stExon;5'UTR;5'UTR;5'UTR	chr11:20385161-20385673	S_Shore
	cg02902186	0.000229166	0.0132739	0.489728	0.127731	0.549776	0.0903635	0.624084	0.0904688	0.0743087	0.135162	8.42263e-05	0.023443	0.0330878	0.00809275	0.559173	0.0939557	II	CTCTATATTCTTGCCCAGGGACTTAAAATGTTCACAATTATGCTAATATAGCGGAAAGTG[CG]TTGGACTTGGAGTCAGAAAGCTTGTATCCCATGCTGTCTTTGCCACTTACTGGCTGTGTG	37	8	118683119	F
	cg02902415	0.000754521	0.028022	0.218773	0.0627891	0.46481	0.0446982	0.495239	0.050768	0.0304291	0.0654658	0.00027231	0.0312766	0.0141135	0.00374839	0.468595	0.045074	II	TTTAGTTCAATTCAGTGCATAATAGTTGAACACCCACTAGTCCCTGGGACCCACACAGGG[CG]TGTGGTCATTGCTTTTAAGGAGTTCATAGTCTAAGTTGATGAGATACCTTATATTTTCAC	37	1	110088541	F				chr1:110091039-110091590	N_Shelf
TSKU;TSKU	cg02903472	0.000147197	0.00997741	-0.367652	0.0928663	0.937371	0.0148823	0.921493	0.0178351	-0.0158778	-0.0169387	0.000187693	0.028367	-0.0245139	0.00633488	0.934637	0.018441	II	GGGAGCTTTCTGTCCATGACATTTCATTCATCTGATTTATCACCTTCATGTGGCCAGGCT[CG]TGCAGGCAAGGAGGTAGACACAGATTCGTAGATGGCCACAGAAGTGGGCCAGTACCTTGT	37	11	76497265	R	TSKU;TSKU	NM_001258210;NM_015516	5'UTR;5'UTR	chr11:76494416-76495672	S_Shore
GCLM	cg02904701	0.000776122	0.0285343	-0.273484	0.0786849	0.173214	0.0357133	0.149291	0.0325151	-0.0239231	-0.138113	0.000209505	0.0292351	-0.0186524	0.00485865	0.167748	0.0373462	II	CATTATTTGCTGGCAGTGTGTGAAGTCAACGAACAAGACTGAGTCTTTGCCCTTGAGACG[CG]TACACTCTACCCAGAGACAAGTTCTAAGCACAGGAAACAAGTAATTTTATAAGAACATCA	37	1	94375598	R	GCLM	NM_002061	TSS1500	chr1:94374369-94375467	S_Shore
	cg02909851	5.59792e-05	0.00526343	-0.389155	0.0921357	0.442757	0.0699436	0.380708	0.0622359	-0.062049	-0.140142	0.000926945	0.0466883	-0.0202301	0.00593813	0.433675	0.0723946	II	AATGGCGTGGGTGAACTGAGACATGAAACCTAACCTCTGGGGCCACTGGATATCTGTGGA[CG]TGAGAGTCACCTCACAGGAAAGCTGTGGACATTTGACAAGATGTTTTTGCAAGTTGCACC	37	13	49169787	R
SLMO2	cg02912129	0.000768502	0.0283383	0.405462	0.116556	0.632579	0.0754433	0.6889	0.077445	0.056321	0.089034	0.000140431	0.0262336	0.0309003	0.00782321	0.6411	0.0800509	II	ACTGACCGGTCCAACTTCTTCACCTTTGAAACGAGGTGAGGACATTATTAACTCCACTGG[CG]CAGCATCGAGGTCTTGATTTACTTATGAAAATGTAATCAATCCAAAGAACAGTGGCTGAC	37	20	57615494	R	SLMO2	NM_016045	Body	chr20:57617430-57618222	N_Shore
	cg02913377	4.79809e-05	0.00474344	-0.438801	0.102884	0.676523	0.065619	0.614091	0.0763599	-0.0624323	-0.0922841	0.000210165	0.0292522	-0.0238015	0.00620132	0.667009	0.0676788	II	GGACACAGAATACTGCACAATTTGCATCAAATGTCACTAATGGCTGAGGATGCCGGTGGA[CG]TTGGGCCAGTTAGAGTAATCACTAATTTACTGATACCTTCAGAGTCTCTAGTCCAAATCC	37	11	21644873	R
	cg02913882	0.000662159	0.0258722	-0.449987	0.127705	0.671137	0.0864502	0.600678	0.10054	-0.070459	-0.104984	2.90261e-06	0.0101986	-0.0388698	0.00786876	0.659936	0.0907636	II	GCATTGCAATAGGGAACGGGTGTAACTTCAAAATACTGCCAAAGTTCCTGTGGCTTTAGC[CG]ACACCAAGGAATGTACAAACTCAAGCACAATTCTTAGGAGACTTCATTCTTTTACAGTGG	37	3	177196501	R
	cg02919861	3.55218e-08	2.81065e-05	-0.690499	0.114844	0.34939	0.0730177	0.264159	0.0688093	-0.0852309	-0.243942	3.04908e-05	0.0188057	-0.0295773	0.00679017	0.338884	0.0717989	II	GTTAGTTATCCTTTTTTTGTTGTTTTCTCACAGGCTGGTCTTGACTATTACTTCCTTCTT[CG]TGCCTTATCTGTGGGTGAAATAATCCTCTGGAAAAATGAAGGGTAGCTTGACCTCTCATT	37	8	70090456	F
ZNF385D	cg02920129	3.18565e-05	0.00359635	-0.500686	0.114478	0.43385	0.0786254	0.360412	0.0855087	-0.0734381	-0.169271	1.2043e-05	0.0150424	-0.0326855	0.00711833	0.421356	0.0805972	II	TACCCCCCCGCCCCCTCCACATGTCCCTGTCTCTTTTCTTTTCCAACTTAAACTCATCCA[CG]GCTAAATTAACAGCCCCAGTTGTGGCACAAAGGAAGCTTTGAAGGCTGCACCGGCTTGGT	37	3	21792195	F	ZNF385D	NM_024697	Body
	cg02923345	1.65643e-05	0.00229888	-0.329496	0.072513	0.61149	0.0493221	0.557207	0.045081	-0.0542832	-0.088772	0.000128179	0.0255822	-0.0179575	0.0045178	0.606162	0.0486521	II	AAAAAAAGACACAGCTGTAATAGAAACCATTTTAGGGGGGAAGAAAGTCCTGACTAATCA[CG]AAGTGATGCAAATGCAAAAGGAAATACTTAGACTGTATTTTTACCCAGCTGAGTAGTCAG	37	21	37222493	F
	cg02923622	7.47041e-10	1.78435e-06	-0.577075	0.0841077	0.249671	0.0427833	0.181163	0.0376128	-0.0685078	-0.274393	3.16227e-06	0.0102509	-0.0245941	0.00499962	0.242035	0.0449123	II	TAGCTGACAATGGGTTGCATATTACTTTATAAGCTCTACAGTTTAGTGTCAATGAAGCCT[CG]GTGTTTTTAAAGCTCCTGTTATGCCATCATTACTTCAGATATGTGGAAAATTCACTTGCA	37	20	23239140	R
	cg02925820	0.000105423	0.00799169	-0.425257	0.104962	0.553123	0.0759384	0.479049	0.0739563	-0.0740738	-0.133919	0.000507271	0.0378193	-0.0232631	0.00648681	0.546812	0.0775995	II	TATCTTGCTGCTGGTGCTGGCTTTTGTCTGGGGGTTTAGGTAGGGTTGTTGAGAGAGCTT[CG]GCTTGCATAATAAGAGTAAGATAAAAAGATGAGAAATATGTTTTTAAGCATTAGATTGTG	37	12	84212931	F
EXT1	cg02925848	0.000563971	0.0234013	-0.418005	0.117033	0.802893	0.0576169	0.762696	0.0601618	-0.0401972	-0.0500654	0.000442544	0.0361217	-0.0271091	0.00747631	0.794004	0.061213	II	TGCCAGAAAATCCCCAGAAGCTAGGCAAGAGATATGGAACAGACTCCCTCTAACAGCCCA[CG]GAAGGAAAACAGCCCTGGCAACACCTTGATCTTGACTTCTGGCCTCCAGAACTGTGAGGT	37	8	119030705	F	EXT1	NM_000127	Body
	cg02933942	0.00162592	0.0448637	-0.18537	0.0571013	0.521092	0.0394182	0.494745	0.042208	-0.0263468	-0.0505607	0.000900627	0.0462363	-0.0120505	0.00352815	0.516544	0.0391227	II	TCCGATTCTTCTGGTACACCAAGGCAAGAACCCCAGGATACAGAAAGCCCTCTGTTCTTG[CG]ATAAGGCAGAGGGAACTGAGCTAACACAAGCCACCTACAGGTGGCTAAACTAAAAGAGCA	37	20	58103054	F
LENG8	cg02936752	0.00101559	0.0335528	0.318406	0.0938289	0.633429	0.0616497	0.674544	0.0689622	0.0411157	0.0649097	0.000206354	0.0290557	0.0222823	0.00579778	0.642426	0.0617609	I	GCAGGTCTTCTCAGTACAGCATGGTGGCTGGGGCAGGCCGAGAGAATGGCATGGAGACGC[CG]ATGCACGAGAACCCGGAGTGGGAGAAGGCCCGTCAGGCCCTGGCCAGCATCAGCAAGTCA	37	19	54963326	R	LENG8	NM_052925	Body	chr19:54960191-54960948	S_Shelf
	cg02948188	0.000215229	0.0127817	-0.372008	0.0965777	0.591638	0.0684357	0.546005	0.077438	-0.0456324	-0.0771289	0.000650235	0.0412838	-0.022037	0.00627286	0.581206	0.0702306	II	GGGAGTGAATCATCAGTGAGTGGTGAATGTGAATTCCCCTGGCTAGTGATCTTCTGAGTC[CG]GGGAGTATAATTCATTCCAGGCCAGTGAGGTGGATGAGAGTGGAGAGGCTTCTGGAAAAG	37	10	33272417	R				chr10:33269511-33269870	S_Shelf
CLMN	cg02950354	0.00141716	0.041267	-0.326393	0.0992149	0.76635	0.0573621	0.726588	0.0638806	-0.039762	-0.0518849	0.000202976	0.0289696	-0.0254643	0.00661779	0.756893	0.0611363	II	CAACAATCAATCTTCTCTAAACCAGGAGCTAATCCTAGAGGAATGCAGGAACTTGTTGCA[CG]AAGCATTGGTTAGTATGTGCTTATTAAACACTCAATGGTTGCCTAAGACAGACAGGTACA	37	14	95784478	F	CLMN	NM_024734	Body	chr14:95785752-95786151	N_Shore
C5orf42	cg02963534	5.92831e-07	0.000214187	0.588902	0.109792	0.613326	0.0744165	0.701515	0.0678872	0.0881886	0.143787	0.000353107	0.0336815	0.0277047	0.00750569	0.618911	0.079561	II	GTGTCCAGCATCACCTTGTTCAAATAAATTATGTGTTAGTTTCTGTTGGCTTTGTTTAAA[CG]CAATGAGGTTTTCAAGTGGGATAAGTTGTGTTTTTTTGCACTACAAGAAAGAAACAAAGC	37	5	37167274	F	C5orf42	NM_023073	Body
	cg02966936	1.62115e-14	9.74276e-10	-0.837187	0.0919741	0.432552	0.0584097	0.313838	0.0661446	-0.118714	-0.274449	1.00146e-07	0.00314648	-0.0293767	0.00514057	0.422499	0.0600707	II	CTGGACCATGGAGTTCTTGGATAATGTGTGGTGTTCTCAGATAAATGTATTTCTTTCTCT[CG]GGTATTTATATAAAGCTGATAAAATGGGTTTGTTTACTGTTGCTTGCCAGTTTCCCTGTA	37	18	33518386	F
	cg02968265	0.000524317	0.0223677	-0.374604	0.104248	0.49603	0.0752938	0.430788	0.0847522	-0.0652417	-0.131528	0.000206455	0.0290557	-0.0227484	0.00591926	0.489406	0.0741918	II	TTTTCCAGAATTGCTTTTACTGTTTGATTCCAAGTCACAGTTGTACCAAAGAGGAAGCTA[CG]TCTGATGTGGAGGGGCAGAAGTTATGCAAGAGCAATTACTCTTGGAAGGTTGCCCTGATT	37	8	50398884	F
	cg02971209	0.000178668	0.011301	-0.366044	0.0937472	0.609143	0.0640433	0.551601	0.0718146	-0.0575412	-0.0944627	0.000927738	0.046692	-0.0201294	0.00590901	0.599502	0.0671191	II	CAAAACATCTTATCAGCTGAGCCCAGACAGACCTTTCAGTTTTGCAAGCAAGGTGAAATG[CG]TTCCCACACAAAGCGAAAACCCAGTCTCTCCTTAGTTTTCCTTGGATACATGTGTTATAT	37	8	8932770	R
	cg02971581	0.00110847	0.0354153	-0.222851	0.066198	0.579771	0.045118	0.548703	0.0463364	-0.0310679	-0.0535864	0.00053342	0.03843	-0.0153833	0.00430726	0.573341	0.0479131	I	CCCACTCGCAGGAGGCAGTGGGCGGCTCCTCTCAGCCAGGCGGGTGAGGGTCTGTGCCGG[CG]GGGCATGCGACCCGCCAGGCAGGTGTCGGAGCCCTCACAATGGTGCACCTGGCGTGGGCG	37	1	10895950	R				chr1:10895895-10896117	Island
NFIB	cg02976355	0.000971772	0.0326732	-0.357386	0.104896	0.632681	0.0795766	0.57885	0.0893857	-0.0538314	-0.0850846	0.000187239	0.0283312	-0.0254592	0.00657803	0.627197	0.0810988	II	CTAGTTTTCATGGCAATGTCAAAGAAAATAGTTATCAATTACCAATGGTGACACATCTTC[CG]AAAAGCTGAAATAAGCTGCCCCATACCTTTAGAGGTTTAAAATACTGCCTCAAATAACAG	37	9	14312435	R	NFIB	NM_005596	Body	chr9:14312952-14315351	N_Shore
LOC553103	cg02983324	2.6267e-09	4.26585e-06	-0.395597	0.0600399	0.489781	0.0466191	0.431335	0.045431	-0.0584453	-0.11933	2.53214e-05	0.018092	-0.0180778	0.00410516	0.483178	0.050813	II	ACTTATGTTCCAACATTACTCACTTTGATCACTATGTTCTAGTCACGCTGGTCTTCTCTC[CG]TTACTTAGTCACCCCGAGCACATCCCTTACCTCACAGTCTTTGTACTTGCTGCTCTTCTG	37	5	131699261	R	LOC553103	NR_110997	Body
TXNIP;NBPF20;NBPF10;NBPF10	cg02988288	2.01836e-14	1.09918e-09	-1.34155	0.148116	0.28672	0.0753109	0.14012	0.0615048	-0.146599	-0.511299	1.00501e-06	0.00787642	-0.0459962	0.0088618	0.272687	0.0787682	II	ACTCAGAAGTTGTCATCAGTCAGAGGCAATCATATTATCTCAGGGACATGCGCATCATGG[CG]TGGCAAGAGCCTTCGGGTTCAGAAGATCAGGCCTTCTATCCTGGGCTGCAACATCCTTCG	37	1	145440445	R	TXNIP;NBPF20;NBPF10;NBPF10	NM_006472;NM_001278267;NM_001039703;NM_001302371	Body;Body;Body;Body
AMPD2;AMPD2;AMPD2	cg02988730	0.000272456	0.0148306	0.397805	0.105113	0.494901	0.0791865	0.555254	0.0825986	0.0603535	0.121951	0.000101542	0.0241503	0.0274497	0.00679752	0.503623	0.0810264	II	GCGGGTCTGATCCTGGGTTGCCTGCCCTGGGAGCTGCAGGCTGGGGGTCCCTGGTGTGGC[CG]CCTGGTCCTTACCAAGCACCTGGTGTGTGTCTCTGAGGGTGTCTGTGTGCGTACGTGCAT	37	1	110167509	R	AMPD2;AMPD2;AMPD2	NM_139156;NM_004037;NM_203404	Body;Body;TSS1500
	cg02988788	0.0002513	0.0140924	0.401087	0.105335	0.708929	0.0643986	0.757366	0.0563981	0.0484372	0.0683245	0.000205243	0.0290113	0.0267754	0.00696414	0.711088	0.067161	II	GTGGCCACAGACTGCTCCAGCTTTGTAAACCCATTATCTATATATTAATCCAGAGAAGAG[CG]CTGATTGGCCCTGCTTGTCTCATATACTTAGCCATGGGCCAATTTCTGTTGCCAGGGAGA	37	1	153545915	F
LINC00671	cg02989264	4.96713e-05	0.00485287	0.461413	0.10842	0.141791	0.0389427	0.184574	0.0430026	0.0427825	0.301729	0.000743333	0.0432185	0.0245644	0.00707248	0.144452	0.043075	II	TCTCTGGCCTGCTGGCTGGAGATCAGGCACCACCAGGCAGACAGGCGCTGGCGGGACAGG[CG]GCTGTTTACTGCTAGTAGAGTACTGCTGTGTTTTCACAGCTCAGAATAGCTCTATAGCCA	37	17	41043720	F	LINC00671	NR_027254	Body
BCAS4;BCAS4;BCAS4	cg02990474	0.000204943	0.0123791	0.381554	0.0986998	0.440733	0.0705445	0.506098	0.088486	0.0653655	0.148311	0.0003138	0.0325412	0.0233162	0.00625951	0.447065	0.0740196	II	AGGAAAACCTAGTTTGCGAACAGACCTGGACAGCAGCCTCCTCCCAACCAGCCTGTCTCC[CG]GGGGCACTTTTGCCGCTTCCATGGAGCAGCAGAAATCTCAGTCCAGCCAACCCCGGCCTT	37	20	49416093	F	BCAS4;BCAS4;BCAS4	NM_198799;NM_001010974;NM_017843	Body;Body;Body	chr20:49411401-49412142	S_Shelf
FERMT2;FERMT2;FERMT2	cg02993070	4.91827e-08	3.60188e-05	-0.589676	0.0992878	0.489221	0.0752306	0.396684	0.070531	-0.0925372	-0.189152	7.0853e-06	0.0132879	-0.0292678	0.00619658	0.479118	0.0757515	II	GACTCCAGTTCGCAGTCTCATAATCTTGTCGAATTGTCTCAAACGCTTGGAAAAGGAACT[CG]CTAGGCAGATAACCTTTTGTTCATTAACATTACTGGGAAACAAGATGAGAGGCCTCAAGA	37	14	53419111	F	FERMT2;FERMT2;FERMT2	NM_001134999;NM_001135000;NM_006832	TSS1500;TSS1500;TSS1500	chr14:53417108-53418339	S_Shore
ACOT7;ACOT7;ACOT7;ACOT7	cg02995045	0.000184374	0.0115386	-0.433764	0.111344	0.488094	0.0767048	0.422589	0.0922043	-0.0655051	-0.134206	0.000231578	0.0299752	-0.0264859	0.00694999	0.47916	0.0804266	II	GGAAATGGAAAGTCCCCAGCCAGAGTGCAGGCCGCACAGCCTCAACCAGGCTGCACCCGC[CG]GCCTCTGGGCAAGTTTCACATGTTTAGTTGTGAAAGAGAAAGTTAGGGCAGAGAGGGCTG	37	1	6419906	F	ACOT7;ACOT7;ACOT7;ACOT7	NM_181864;NM_181865;NM_181866;NM_007274	Body;Body;TSS1500;Body
LOC100507065;LOC100507065;LOC100507065;LOC100507065	cg03003291	6.25705e-11	3.15513e-07	-0.642634	0.0869663	0.418401	0.0614725	0.332001	0.0566059	-0.0864004	-0.206501	0.00032532	0.032824	-0.0207075	0.00557457	0.410082	0.0645916	II	TCTCCTTTATGAGACTATAAAAGCAATCCCTGGAGAGCAGGAAATATGGTCTTTACCTTA[CG]TGTCTCTGTAGGACATTGCCTGTAGTAGGTGTTCAGTCAATGTTTGTTAAGTAAACAGAT	37	12	66024526	F	LOC100507065;LOC100507065;LOC100507065;LOC100507065	NR_120434;NR_120431;NR_120432;NR_120433	Body;Body;Body;Body
KCNQ2;KCNQ2;KCNQ2;KCNQ2;KCNQ2	cg03008387	0.00131582	0.0394045	0.24864	0.0750489	0.480769	0.0507334	0.517753	0.0668447	0.0369834	0.0769254	4.82558e-05	0.0206033	0.0204742	0.0048329	0.489938	0.0563414	II	TGCTGCAGCAACCACAGGTCCTTCCAGGGCCTTCGCCCCGGCCCAGAAAGAGGGGGCATC[CG]CCATGCACCCCAGGGGCTCTGGGAGCTGCAGCTGTGGGCAGACTCCCAGGCCCTGGCAGG	37	20	62089152	F	KCNQ2;KCNQ2;KCNQ2;KCNQ2;KCNQ2	NM_172108;NM_172106;NM_172107;NM_172109;NM_004518	Body;Body;Body;Body;Body	chr20:62092326-62092586	N_Shelf
	cg03014829	0.00188052	0.0489898	-0.291086	0.0909655	0.65978	0.0577185	0.625619	0.0596713	-0.0341606	-0.0517757	0.000938778	0.0468579	-0.021109	0.00620312	0.652036	0.0649908	II	TAAAAAATAAAGGCATGGGTTTGGTTTCGAATAAAGACCTTGAAGTGCTTGGCAGGTGTC[CG]CTCCCGGAGCGCCGCGGGTCCCCTGCTCCTGTCGGCGCCCGTGCCTCAGGCGGTCCCGAT	37	7	55516872	R				chr7:55516871-55517249	Island
CAMTA1	cg03016920	1.03356e-05	0.00164389	-0.327023	0.0701075	0.630637	0.0463304	0.571571	0.049422	-0.0590669	-0.0936623	0.000687293	0.0420555	-0.0153265	0.00438325	0.625799	0.0490783	II	TAGAACAAGATTTAAGTCCCATTGCCAAGCAGGGAATGGGAGCCGGGGCACAGGAAAGCT[CG]TGATGAAGTGCCAGATGAATCACACACTGCATGGCTCTCAGCCTGAGGAGAGCGATGGCG	37	1	7673723	F	CAMTA1	NM_015215	Body
GPER1;GPER1;GPER1;C7orf50;C7orf50;C7orf50	cg03037850	2.40867e-05	0.00297762	-0.341591	0.0768154	0.603443	0.0551485	0.549421	0.0547301	-0.0540229	-0.0895243	0.000220249	0.0296062	-0.0182689	0.00477618	0.597835	0.0551688	II	TAAAAACACTTTTAACAATTTCATGCATAAAACAAACTTTGAACTGCCTGGACTGCAGCC[CG]CCACACGAGGTCAGGTGTGGAATTTTCCACTTGTGTCACGACGCTCCAACAGTGTCGGAC	37	7	1127175	R	GPER1;GPER1;GPER1;C7orf50;C7orf50;C7orf50	NM_001098201;NM_001505;NM_001039966;NM_001134395;NM_032350;NM_001134396	TSS1500;5'UTR;5'UTR;Body;Body;Body	chr7:1126578-1126910	S_Shore
SLC41A1	cg03046812	2.03741e-05	0.00264306	-0.423021	0.0942047	0.0790622	0.0225944	0.0598577	0.0121454	-0.0192045	-0.242904	0.000379787	0.0344642	-0.0211242	0.00575557	0.0773282	0.0200933	II	CCAGTCCTCCCTCACCACTCCCCCTGTAAAGAGACTTCAGACAGGCCTAAGGCCCTGGGA[CG]AAAGAAGCAAAAGTGAACCAGGACGCCCTATCCCCTCCTCCCAGGCGGGGACAAAAAAGA	37	1	205781722	R	SLC41A1	NM_173854	5'UTR	chr1:205781870-205783010	N_Shore
ST7;ST7	cg03069731	4.82051e-05	0.00475927	-0.429112	0.100641	0.868042	0.0352283	0.832186	0.039205	-0.0358561	-0.0413069	2.20871e-06	0.0101986	-0.032335	0.00646057	0.862857	0.037269	II	TTCATTTTTTACCCATTGTCTCATTCATAAACAGAGAAAAATATTTGTTGAATGAGTGAA[CG]TGGGATCTCTGTTCATTTTGGTATATTACTTTGCTTTCTGGGCTGAGCTCAGGACAGATG	37	7	116738693	F	ST7;ST7	NM_018412;NM_021908	Body;Body
	cg03070981	0.000939646	0.0320001	0.391662	0.114609	0.497	0.0821867	0.557174	0.0947223	0.0601737	0.121074	1.54434e-05	0.0161118	0.0337023	0.0074409	0.507934	0.0892948	II	CCTCATGAAACTCTCCTCAATAACCTTGCATGTAGTATCTATTTGCTGCAGAGACTCTTC[CG]TTTAGAGCTGAATATTATTGTCCCTATTTTATAGATGAGAAAACCAGCCCAACAGCATGT	37	9	72598768	R
SMAD9;SMAD9	cg03071245	0.000372322	0.0180341	0.383921	0.103927	0.647869	0.0669982	0.695994	0.0747131	0.0481247	0.0742815	0.000322936	0.0327177	0.0243526	0.00655215	0.650286	0.0702952	II	AACCCTTTTAATATAATAGCTTAGAGAGGAAGGGAAAACACTTTCATGTGCCAGAGAGGA[CG]CACATGAAACTGACCACATTTGTTGCCTTTGGAAAGGGAACATGGCCAGAGGAGAAGAAG	37	13	37463034	F	SMAD9;SMAD9	NM_001127217;NM_005905	5'UTR;5'UTR
LRFN2	cg03073365	5.78133e-05	0.00538875	0.504118	0.119599	0.553099	0.0828935	0.630923	0.0965178	0.0778243	0.140706	0.000177964	0.0280118	0.0290821	0.00748678	0.564146	0.0864383	II	AGAACAGCCAGCAGACACCAAGTAAACACCACCTAATGATGAACCTGGTCGGACCATTCA[CG]CCAGTTGGCAGATCCATAATTTCATGGGGGCATCACCCGGAGCAAAGCCAGCACCAGCCT	37	6	40375512	F	LRFN2	NM_020737	Body
	cg03080336	0.00159624	0.0444002	-0.315535	0.0970224	0.790482	0.0486012	0.749952	0.0454263	-0.0405296	-0.051272	6.31768e-05	0.0216842	-0.0258713	0.00621111	0.782999	0.0499495	II	CAGGGAAGGCTGTGGGTTTGCACTACATAGCACATTGTTCTATCCAGGCAAAAGGTCAAG[CG]CTGTAGAAGGCCAAAGCTAAAAATACAGTGTGGCACTGGGGAAAATGAAGGAGCTGTCCA	37	4	186033378	F
MYO1E	cg03089032	0.000274444	0.0148963	-0.383399	0.101363	0.6404	0.0694735	0.574934	0.0826517	-0.0654653	-0.102226	0.000121485	0.0252208	-0.0251923	0.00631469	0.629691	0.0743742	II	AGCACTAACTTGAACTTTCTCAGTGACAAATAAGCTGCGATCCATCAGCTTACTCAGACA[CG]TTTTTGTAACATTTTGTAGACACTGAGGAATACTTTTGCACTGAGGCACCCGTGGGCCAA	37	15	59608147	R	MYO1E	NM_004998	Body
SPARCL1;SPARCL1;SPARCL1;SPARCL1	cg03090301	0.000197974	0.0120887	0.435727	0.112428	0.439002	0.0798322	0.49674	0.0932289	0.057738	0.131521	0.000361113	0.0339431	0.0274599	0.00745236	0.447962	0.0862771	II	TCATTCATGCTATGGTTTCATTTGTTTTTTAACTTTCAGTTTGTTTTGAGGCCACTGACA[CG]GTTTCAAATGATCTGATTTGTGTACAGCTGCTTTATTGCTGTGCAAATGGGGCCAATATA	37	4	88419748	F	SPARCL1;SPARCL1;SPARCL1;SPARCL1	NM_001128310;NM_004684;NM_001291976;NM_001291977	Body;Body;5'UTR;5'UTR
	cg03092307	1.85553e-05	0.00247997	-0.378654	0.083872	0.329619	0.0522044	0.284534	0.0493361	-0.0450852	-0.13678	0.000402182	0.0350744	-0.0195287	0.00534492	0.323186	0.0520862	II	ATCATGGAAGTAATCTATCTATCTCCTTATTGCTTTCAACACTTCAAAAAGCAGAACATA[CG]GTTTTGGATTTCAAGCCTAAAAATCCGGCGACATAGTGGCCTGTTAATATTCCTTTCATT	37	4	3673869	F				chr4:3671157-3671532	S_Shelf
PTPRN2;PTPRN2;PTPRN2;PTPRN2	cg03092783	8.2815e-06	0.00140441	-0.461113	0.0976795	0.644567	0.0530754	0.577506	0.0857937	-0.0670613	-0.104041	0.000309973	0.0324051	-0.0204368	0.00548134	0.63665	0.0568384	II	CAGCTTTGCTCAGAATTCCAAACAGGGCCTCAGCTCAATGGTGAGAAATCTTAACTCGGA[CG]GCAAACTTCCCGTCTGGGATCTGCAGGCTTCAACAACTGTCAAAGCACGGGAAAATCCCC	37	7	158358245	F	PTPRN2;PTPRN2;PTPRN2;PTPRN2	NM_002847;NM_130843;NM_130842;NM_001308267	Body;Body;Body;Body	chr7:158361909-158362970	N_Shelf
	cg03094242	0.00101118	0.0334569	0.389873	0.114844	0.224743	0.0689372	0.263585	0.0728587	0.0388422	0.17283	0.00110255	0.0495565	0.0268609	0.00800863	0.230789	0.0729668	II	CAGGGGTGGAGGGATTCTCTGCAAATTGTCAAGTCCACAGAATTACCCTTACATTAAAAC[CG]TTGCTTTTTTTAAGCAACAGCAAAATAAGATGGGTAAGCAAATGCACTTGGGCTTCTAAG	37	2	18003364	R
TAF4	cg03097013	5.78535e-07	0.000210065	-0.530777	0.0988495	0.247819	0.0497985	0.191161	0.0465884	-0.056658	-0.228627	5.44261e-05	0.0211111	-0.0248262	0.00590429	0.241013	0.0490512	II	CCCTTGTGCCTGTTCGAACTGTAGCCTTGCAAAGGAATGGACTTACTGATAACTGGAATA[CG]GGACTTCACCCCAGGCTTGTTTCTCGACAGCAGCAGCAGCCAATGAGCATTGAGGACGGA	37	20	60642264	F	TAF4	NM_003185	TSS1500	chr20:60640721-60641805	S_Shore
ANAPC5;ANAPC5	cg03098022	0.0004182	0.0194027	0.443425	0.12115	0.551445	0.0862017	0.618351	0.0842648	0.0669055	0.121327	0.00103768	0.0484844	0.0267135	0.00792095	0.559038	0.0888628	II	GACATGTCTCTTCTAAGGGGAATTGCTACGAAAAGGGCATAAAGCAAAGGCTTTTATCTC[CG]CTTCTAAGATGTTTATTTTAAAGGTCCACTGCTGAGGGGAAGGGCAAGGAGAGGATATAA	37	12	121769484	F	ANAPC5;ANAPC5	NM_001137559;NM_016237	Body;Body
RTN4RL1	cg03098704	1.37299e-06	0.000395478	-0.37923	0.0734465	0.536137	0.0512498	0.484506	0.0606455	-0.051631	-0.0963019	0.000687125	0.0420484	-0.0154021	0.00440479	0.53266	0.0534473	II	TTACCACATGACTGTATCTATTGATTCTTTTCAAGAGTCAGTTAAATTAAAACTAAATAA[CG]TTGGAATGAACATCTTTGTGCTCACGGCTTGGTTCAAATACCTGATCCTTTCCTTAGATC	37	17	1860410	F	RTN4RL1	NM_178568	Body
CDH13;CDH13;CDH13;CDH13;CDH13;CDH13	cg03105604	2.77009e-05	0.00327522	-0.309469	0.0701686	0.654429	0.0449333	0.599556	0.0572894	-0.0548733	-0.0838491	0.000552584	0.0388501	-0.0155634	0.00437038	0.648781	0.0493675	II	TTCTCTTTCCCACTAGATGGTACCAGTATGCCAAAGCCCTAGAATGCTACCTTAGGGCCT[CG]TCTTTGACATGTGATATATTCTCATTACTTTTCAACAATGAATGAATAAGCCAGTTGAGG	37	16	82675170	R	CDH13;CDH13;CDH13;CDH13;CDH13;CDH13	NM_001220490;NM_001220492;NM_001220491;NM_001257;NM_001220489;NM_001220488	5'UTR;Body;Body;Body;Body;Body
	cg03107726	0.000920507	0.0315709	0.27565	0.080513	0.540251	0.059906	0.57638	0.0642915	0.0361294	0.0668752	0.000283126	0.0316132	0.0194868	0.00519068	0.545545	0.0618288	II	TCTTTCTTACTTTTTTTTCTTAGTATTTTTCCAACTCCAACCACATTACTTGTTTCACAA[CG]ACAGGTTAAACGGTTGCAACTTGTCTGAGAGTCATGAGGAAATCAGGCAAGAGGAAACAG	37	4	74597806	F
	cg03109794	0.000371786	0.0180113	0.356035	0.0963675	0.471719	0.0682514	0.527125	0.077954	0.0554056	0.117455	0.00090852	0.0463309	0.0208481	0.00610864	0.48069	0.0711743	II	GGGCACACGACACAGTCGTTTCCCAGGCCAGACAGGTACACAGGATTAATAAGGCCAACA[CG]CTCTCCCGGGGGTGTGCAGCTGAGCTAGCCTTGCTCCAACTGAACCATCAATCACTCCCC	37	14	101141603	R
PPFIBP1;PPFIBP1;PPFIBP1;PPFIBP1	cg03114371	0.000594926	0.0242207	0.290401	0.0816708	0.881849	0.0253233	0.898827	0.0270415	0.0169782	0.019253	0.000314188	0.0325456	0.0186346	0.00500316	0.884329	0.0259906	II	CAGTCACCTAGTCAGTGAGTGTGAACTGTCTGACTTTCTCTGATTTGCCATATCCTAAAG[CG]TGCTTAGATGCTTTTCCTGGCATGGATGTCAATAAGAGATTGGAACCTTCTGGATCATAT	37	12	27731919	R	PPFIBP1;PPFIBP1;PPFIBP1;PPFIBP1	NM_001198916;NM_177444;NM_003622;NM_001198915	5'UTR;5'UTR;5'UTR;5'UTR
C16orf45	cg03116016	5.36532e-08	3.80788e-05	-0.551105	0.0931022	0.70567	0.0541594	0.619881	0.0600865	-0.0857892	-0.121571	0.00084018	0.0450674	-0.0212076	0.00617129	0.692371	0.0600987	II	GACTCATGGTGGAGTTTTCCAGGCTCGAGGGGACTGTTGACATTTACTCTGCTCCTCCCA[CG]CCACAGAGTCTAACTTTTTCTATCTTCCCCCAAACATAACTCATTACCTCCAGTTTATCC	37	16	15583606	R	C16orf45	NM_033201	Body
	cg03116182	9.21021e-06	0.00151291	0.315227	0.0671578	0.297309	0.04401	0.333098	0.0482962	0.0357891	0.120377	0.000118013	0.0250296	0.0186935	0.00467644	0.303521	0.0477576	II	TTAATGTCTCTCTTCTGGTGGACACGGCTGCTGCTTTTTGTTCCCCTGATCATCAACAAA[CG]TGGTTCCAGGCGAATGGCAGCAACAGCCTCTGGTGGTAACAGCCCTCAGCCTGTCACCTA	37	11	33934316	R
TAF4	cg03117005	7.82117e-06	0.00134857	-0.445546	0.0940946	0.0954785	0.0255787	0.072791	0.0157957	-0.0226875	-0.237619	0.00101121	0.0480458	-0.0201243	0.00595325	0.0929985	0.0238642	II	AGGCCACAGGGTCAGTCTTCGCAGCTGAAGACAGCGCCGCAATAAGCAGAGACCTCGGGA[CG]ATGAATGACGTTGCTGACAAAGAAAATGATTTTTTTAATTGCTTTAACAAAGGAGACTGC	37	20	60642115	F	TAF4	NM_003185	TSS1500	chr20:60640721-60641805	S_Shore
GFOD1;GFOD1	cg03118376	5.13042e-05	0.00495857	-0.218667	0.0514861	0.774269	0.0254152	0.745644	0.0254242	-0.0286257	-0.0369713	9.2398e-05	0.0238979	-0.0133921	0.00329557	0.768534	0.0270452	II	CTCCTGTCTTCAGCACTGGGCTCAATGTAGCACATGGTCTGCCGCAACACGAGTGGAAAA[CG]TGATACTTGCAAGAGTTTAAAACAACTTGTAACAACTGGCAGTGAGGCGGGGCGCGTGGA	37	6	13489192	F	GFOD1;GFOD1	NM_018988;NM_001242629	TSS1500;TSS1500	chr6:13486324-13488792	S_Shore
	cg03119191	0.000153282	0.0102433	-0.297663	0.0754033	0.635885	0.0523906	0.58805	0.0522156	-0.0478346	-0.0752252	0.000762388	0.0435639	-0.0180187	0.00519923	0.629985	0.0572387	II	GCAACGGCCCAACTGAACTCAAGATAGGTAACATCTATCACTCTCTGCAATCTGCAAGCT[CG]TCACTCTGCCTGGGAAGATTAGATTAGTAAGCACCCGGTCATCGGAAAAATCCAGCTCCA	37	2	8676902	R
C8orf86	cg03127563	7.7498e-05	0.0065373	-0.243716	0.0589286	0.0398111	0.00631585	0.0342191	0.00561904	-0.00559193	-0.140462	5.49104e-05	0.0211369	-0.0161258	0.00383725	0.0385539	0.00650644	II	ACTGACACACAATTGGTGACTCACAACTGACACAATCATTACACACATGGAATGACTCAG[CG]GGGACACTCACATGCATGGGCTCACGCTCACCGTGACGTGTAGAAGTGGCTGTGCTCGTG	37	8	38385808	R	C8orf86	NM_207412	Body
INS-IGF2;INS-IGF2	cg03128167	0.00031143	0.0161168	0.207054	0.0552732	0.530547	0.0417121	0.5576	0.0471154	0.0270526	0.0509901	0.000656744	0.0414282	0.0122423	0.00348773	0.536487	0.041874	I	CCGGCGGGGAGCTTGGCGCCAGCACAGCACGGCTGGGCCGCGAGAGGGACGATGGGGTGC[CG]CCTCCGGCCGGCCCCACTTTCGAAGGAATCTGCCTTGCTGTTCCTGCGGCCGAGGCCAGA	37	11	2176921	F	INS-IGF2;INS-IGF2	NR_003512;NM_001042376	Body;Body	chr11:2176839-2177043	Island
MYO1B;MYO1B;MYO1B	cg03134230	1.87873e-05	0.00250276	-0.386174	0.0855988	0.538996	0.0590203	0.476099	0.0604502	-0.0628963	-0.116692	0.000374633	0.0343151	-0.0190676	0.00518964	0.535564	0.0599373	II	AGCCCTGCATGTTCACACCCACCACAAAAGACTAGCCTGTGAAAACACAAGAAATGTCAT[CG]TCTTCATGATAACTAGGTCAATACACACCATTATCAAGGTTACATTCATGAAAGCCTTTT	37	2	192208955	R	MYO1B;MYO1B;MYO1B	NM_001130158;NM_001161819;NM_012223	Body;Body;Body
	cg03137889	4.44452e-09	6.16413e-06	-0.554822	0.0857005	0.368511	0.056276	0.28331	0.0519446	-0.0852008	-0.231203	7.42385e-07	0.00740547	-0.0265512	0.00504702	0.360054	0.0576993	II	GATATTCAAACCGAAACCCTTTAAATACATGATATTCACACTGAAAGATACAGTCTTGTA[CG]TGCAGGAGAGAAGGCGAGCGAGGGCATGGCAGGCAGGGCGTGTCTGTGCCACCACCAACA	37	6	108454859	R				chr6:108455060-108455273	N_Shore
ZC3H12A	cg03140118	0.000352572	0.0174036	-0.358348	0.0965894	0.287905	0.0543909	0.240701	0.0589152	-0.0472044	-0.163958	0.000306702	0.032292	-0.0216287	0.00579632	0.283435	0.0556713	II	TTTAGCCTTTGCAGAATTTCTCAAGGGTAACATCAGCATAATGACCTCTGTCTGTAAGCC[CG]TGAGTGTAAGCCTGTAAAGTGCTGTGCTCATGCGAGGGATCAGGTCTGACCTGGGAAACT	37	1	37939320	R	ZC3H12A	NM_025079	TSS1500	chr1:37939723-37940650	N_Shore
	cg03147324	0.0011343	0.0359175	-0.296434	0.088243	0.917691	0.0203226	0.902532	0.0257485	-0.0151583	-0.0165179	0.0006092	0.0402449	-0.0204249	0.0057822	0.916205	0.0216458	I	CAGGATGGAGCCTCCACTGCTGAGGCAAGGAAAAGATTTGTCTAAAATATTGGCTGCTGT[CG]TCGATACTGGGACCTCTTGAGCCAGGTCCCTTCCACATTCTGATGAGGTAAGGCTGCTCT	37	15	29928082	F
ULK4	cg03151622	1.57637e-11	1.18139e-07	-0.869476	0.113223	0.608862	0.0837397	0.479546	0.0830373	-0.129316	-0.21239	7.00086e-06	0.0132879	-0.0355821	0.00752875	0.593211	0.0921852	II	TTGTTTTTGTATCCTAGTTATCAGCTGAGGTCACCCTAAACTTCGAGTTTCAAATAAAAC[CG]TCAGCCCTGTGTGCTATTAAGCAATTTAGTGTCCTTTCCAAGATTTCTGGGAATTTGCAG	37	3	41730177	R	ULK4	NM_017886	Body
KCNQ2;KCNQ2;KCNQ2;KCNQ2;KCNQ2	cg03151734	0.000456794	0.0205117	-0.298127	0.0820342	0.877442	0.0248218	0.8546	0.0302206	-0.0228424	-0.026033	0.000563036	0.0391569	-0.0199779	0.00561871	0.875393	0.028313	II	AGGTCACTTCTGTCAGGTCCAAACCAACCGAGGCCAGAGAGTACACGGCGGCAGGGCTCA[CG]CCTGCATGGCTGAGATGAGGACAGTGTCAAAGACATTCTAAAATAACCCCACAAGGAATT	37	20	62066968	F	KCNQ2;KCNQ2;KCNQ2;KCNQ2;KCNQ2	NM_004518;NM_172108;NM_172107;NM_172106;NM_172109	Body;Body;Body;Body;Body
SPSB1	cg03154412	4.04134e-07	0.000163351	-0.450036	0.082514	0.285869	0.0523533	0.232418	0.0441545	-0.0534504	-0.186975	8.10062e-05	0.0231374	-0.023253	0.00567279	0.282257	0.0576995	II	TGAGTCTCCGTAATCCTATTCTGAGTTCAAACAAAGCTAAACCAAACTGATTTTCAGCAC[CG]TAAAATGAGAGACATCAAACTTTGTAATCTCACAGTTCAATTGGGTTCCAAGCTCTGGAC	37	1	9351985	R	SPSB1	NM_025106	TSS1500
HEATR2	cg03162164	0.00030933	0.0160539	0.436288	0.116407	0.749419	0.0578889	0.799846	0.0597917	0.0504273	0.0672886	0.000462554	0.0366694	0.0274007	0.00758362	0.753734	0.0614968	II	CTAACAGGCCTTAAACCAGTCCCAGCCTGTGTCCAGGCCTTGCGTACCCCTGCCCAGCAC[CG]GCCAGTATTTCTTTGGAAACACCCAGAAGCCCAGGTGCCCACAAAGCTCTGTTCAGCTGT	37	7	790384	F	HEATR2	NM_017802	Body	chr7:791984-792238	N_Shore
	cg03166253	0.000138922	0.0096083	0.535965	0.134831	0.703506	0.0753688	0.768595	0.0744685	0.0650893	0.0925214	0.000445375	0.03623	0.0317501	0.00876073	0.709228	0.079144	II	TCTAATCTTTTCCTTTTCCTTCTTGTTAAGGCACTATCAGGATTAGCTTGAATGAGCAGA[CG]GCCTCAGTTAACTTAAAAGCGGAGCATCTGCAGGCCCCTGCTGAATTATACAGTCAGCAG	37	5	73371483	F
MTG1	cg03173975	0.000304368	0.0158821	0.49438	0.131742	0.544525	0.090002	0.616201	0.101541	0.0716768	0.131632	0.000154932	0.0268121	0.0338743	0.00863525	0.553873	0.0976777	II	GGCGACAGAGCGAGACTCCGTCTCAAAAATAAAAATTCCGGTAGAGTAATACTCTTGTAA[CG]CAGTGTGCAATTGAGCAGTTGCTGACTGCTGATTTAGAGTTGAAATCCGACTATATTTAT	37	10	135206782	F	MTG1	NM_138384	TSS1500	chr10:135207467-135208073	N_Shore
	cg03176993	0.000960235	0.0324335	-0.253912	0.0744453	0.644248	0.0487782	0.602418	0.0590218	-0.0418303	-0.0649289	0.00039659	0.0349186	-0.0163397	0.00446717	0.641016	0.0506691	II	GTTTCCAGGCCTGAACTAGTAAACCCAGCAATGAGAATCAGCCAGCATTAGCAAGTTTTC[CG]TGTGGGAGTGGGGTGGGGGTGGGGACTGGAGGGAGCAGGCGCTGAACCAGGAAAGGAGGA	37	3	188664887	R				chr3:188665275-188665552	N_Shore
OSBPL1A	cg03178748	0.000429848	0.0197615	-0.361302	0.0989306	0.127678	0.0310253	0.103669	0.0252267	-0.0240083	-0.188038	5.40568e-05	0.021078	-0.0258582	0.00614712	0.123011	0.0308912	II	AGCAATAGGTTATCCAGCTGCCCAGATTTTTTTCTTTTTTGCTTTGGCTGCAACTCGACC[CG]TGGGAACTTAATTGGCAATGTAAATTAGACAATTTACAAAAAAACACCTCCTTTTACTTT	37	18	21978221	R	OSBPL1A	NM_080597	TSS1500	chr18:21977275-21978110	S_Shore
	cg03182546	0.000260853	0.0144274	-0.400618	0.105508	0.323686	0.0640057	0.271901	0.0643663	-0.0517849	-0.159985	5.78382e-05	0.021273	-0.0273391	0.00652685	0.316278	0.0650018	II	ATCTTCATTTGGAGGACTGAGAATCATAGAAGGCAACTGACTTGCCCAGTTCAGCTTTCT[CG]TTCTAGTTCTCCTAATTAAACTTGACTGCTTTCTAGAAGTTAATCAACAAATACACTCTC	37	20	52556477	R
CTSC;CTSC;CTSC	cg03183608	0.000976836	0.0327655	-0.469376	0.137831	0.139212	0.0442332	0.103772	0.0353149	-0.03544	-0.254575	0.000107125	0.0244304	-0.034466	0.00856577	0.134527	0.0449357	II	CCCAGGGTGAGAAGGGTGAGGAAGGAAGCTAGCCAATGGGAGAAGGCTGGTCTTATGAAC[CG]TTCTAGTGTGTCAGTCTGATCGCCAAAAATTATTAGGTGGCACTATTTCCAGGTGCCTCC	37	11	88071760	F	CTSC;CTSC;CTSC	NM_001814;NM_001114173;NM_148170	TSS1500;TSS1500;TSS1500	chr11:88070501-88071042	S_Shore
ROR1;ROR1	cg03184313	1.64998e-05	0.00229215	-0.375981	0.0827248	0.277518	0.0476111	0.239684	0.0507802	-0.0378334	-0.136328	0.000956489	0.047218	-0.0177898	0.00523644	0.27175	0.0490092	II	GCTGCCCTGCCTGAGGTTTCAGCAGTTAATATTTCCCAGGGCAGCATGATGTCAACGCCC[CG]TGGTCTCTTATCTACAAGAAGGGTATAGCCGGGGCAGAGGGAGAGAAAGGACTATTTTCA	37	1	64282941	R	ROR1;ROR1	NM_001083592;NM_005012	Body;Body
PGM1;PGM1;PGM1	cg03186331	1.7464e-08	1.6903e-05	-0.526687	0.085341	0.63846	0.0642226	0.55679	0.0503994	-0.0816691	-0.127916	0.000183547	0.0282204	-0.0228831	0.00590398	0.631733	0.0683707	II	CTTTCTGCTTGTGAGCCTGTTATTCCTGCTGGTCTTGTGCAGAGCAGCCCCGGAACACAG[CG]GCATTCTTGACAGAGGGCAGTTGGCAGCTACCAGTGCCTGTCTACTTTCGGATGCTACTT	37	1	64087577	F	PGM1;PGM1;PGM1	NM_001172818;NM_002633;NM_001172819	TSS1500;Body;5'UTR
PAAF1;PAAF1;PAAF1;PAAF1;PAAF1	cg03194400	7.28184e-05	0.00627832	-0.371993	0.0895785	0.609245	0.0634099	0.543429	0.0628086	-0.0658157	-0.108028	0.00106001	0.0488578	-0.0213386	0.00633941	0.599161	0.0725633	II	TCTTTAAACAGCATTTTTGCCTCCTACTTGTTCCCAGGTGTTCCTCTTTATTGGCTCAGA[CG]CTTTCAACTGCTGTACTTTTCTCTCTGGCTTCTTGCTATTGGCTGGGACTCAAGATGGAA	37	11	73627613	R	PAAF1;PAAF1;PAAF1;PAAF1;PAAF1	NM_025155;NM_001267803;NM_001267804;NM_001267805;NM_001267806	Body;Body;Body;Body;Body
TGFBR3;TGFBR3;TGFBR3;TGFBR3	cg03203179	1.85593e-05	0.0024801	0.390649	0.0865301	0.475912	0.0689756	0.528728	0.0657521	0.0528155	0.110977	0.000123911	0.0253374	0.0239773	0.00601827	0.485095	0.0724886	II	AACTTTTGGTTTGGCTGTGCAAAATATTGTTAATTACAGCCATGTGTACACACTGGGCCA[CG]AACTAAAACACATTTACTTTAAGGAGTTTATACATAATCAGGGCACTCACAATTGGTTAC	37	1	92275181	R	TGFBR3;TGFBR3;TGFBR3;TGFBR3	NR_036634;NM_003243;NM_001195684;NM_001195683	Body;Body;Body;Body
KIAA1161	cg03207945	8.48544e-05	0.00692404	-0.38506	0.0936642	0.560984	0.0683985	0.500559	0.0706402	-0.0604247	-0.107712	0.000785236	0.0440643	-0.0202914	0.00586997	0.554945	0.0717985	II	TCCTGTCCCAGGCTTCAGAGCAGAGTCCAACAAAGAAATAGCACCACCCAGGTGCACACA[CG]GGCATACACACAGCCAGCCAGTTGGTTGCCCAACTGCTCCAGCTCGGGGGAAGAAGAGAA	37	9	34375053	F	KIAA1161	NM_020702	5'UTR	chr9:34376500-34377187	N_Shore
SHROOM3	cg03207983	2.82468e-10	8.85293e-07	-0.845335	0.119574	0.284724	0.0655105	0.192596	0.0582718	-0.0921277	-0.323568	4.13387e-06	0.0114401	-0.0349074	0.00719056	0.271787	0.0662784	II	CCCCTTTGAACATCATTAATTTGCAGGCATAGGAAGGAAATAAAAGAATGTGGAAGAGAA[CG]TCTACAGGAGGAAGTCTTGGGTACACTGTACACCACATGGGACATAGCCTTCCCTAACGT	37	4	77447733	F	SHROOM3	NM_020859	Body
PSD3	cg03215416	0.000446614	0.0202427	0.470056	0.129107	0.718381	0.069723	0.769167	0.0711787	0.0507861	0.0706953	7.22281e-05	0.0225659	0.0339241	0.00821465	0.726536	0.0726895	II	TTTTCACACCCATGAGATGGATCTGAAGCTTAATACAGAATTGTAATGCGAAAAGCAACA[CG]TGAACAAAATAAATGGACACATAACAGCAGCGTAAATGCCAGGCCTGAGTTAAGCTCCTG	37	8	18823341	F	PSD3	NM_015310	Body
	cg03216749	0.000604042	0.0244504	0.260974	0.0734888	0.350648	0.0508718	0.388147	0.056857	0.0374995	0.106944	0.000423725	0.0356284	0.0174106	0.00478497	0.357487	0.053053	II	TCTGTAGGTGTGAAGCATGTTACTGAAACTCTCAATGTGTTAGTCTCATCATTTGCAAAA[CG]GAACTAATAAGAGTATCTCCTTGTAATGCTGTTATGAAGATTGAGTGAGAAAATGGAGTT	37	5	141145962	F
	cg03218396	0.000321496	0.0164296	-0.199256	0.0533227	0.355652	0.034354	0.330492	0.0344862	-0.0251597	-0.0707425	7.7294e-05	0.0229102	-0.0148774	0.0036184	0.350581	0.037496	II	CCTGTTCCTTGGCGTGTGCCTGGATGTGATTTGCTTCCCTCAGTACCAGACCGCAGGCTT[CG]TGTGAATTGACAGAAAATAAGAAACCACCAGCAGAAAGCATCTTGTCTGGCTCTTTTCCA	37	8	96377380	R
SLC6A17	cg03224873	0.00043502	0.0199027	-0.271636	0.0744503	0.616287	0.0486233	0.560881	0.055059	-0.0554058	-0.0899026	0.000192833	0.0286208	-0.0191649	0.00496225	0.608572	0.0573445	II	TTAGAAACAAAAGCTTGTATTCCAAAACCAGTCAGCCCCCAGGGCTTTTAGATAAGGAAC[CG]TGGGCCTGTATTACATTTGTAAAGAAGGTAACATTTCATCTTACTTTAAAAACCAGACAT	37	1	110730884	R	SLC6A17	NM_001010898	Body
	cg03226569	9.24663e-05	0.00734853	-0.31422	0.0768722	0.460331	0.0564143	0.41341	0.0503188	-0.0469212	-0.101929	0.000677711	0.0418327	-0.0174788	0.00499283	0.451766	0.0598698	II	AGCCTCTGGCCCCTTCTGAAACCAAGCCCAGTAAAAGAATTCCTAACTTGGGAAAGCCAA[CG]ACTGGTGTTGAAGTGTCATTCTACCTGCAGGCATGCCTGTTAACGTGCATTGCCAGGTGA	37	1	212640798	F
	cg03228099	9.48246e-05	0.00745535	-0.353187	0.0865514	0.135517	0.0307775	0.114818	0.0289466	-0.0206986	-0.152739	0.000121822	0.0252266	-0.0232498	0.0058289	0.132867	0.0327011	II	AAGCCAATAGATTCTTAGTTAAAAGGAAAGGCTGTTAGGCACTGGCCATAGTGCCAAGAA[CG]TGAACTTCATCAACACCGAAGTCTACAGACTCAGGGTAGTGGCGAGCATGCTGAAGTTAT	37	18	71909885	F
GPD2;GPD2	cg03230175	0.000102292	0.00784243	-0.376132	0.0926471	0.740692	0.0531186	0.689608	0.0660019	-0.0510839	-0.0689678	0.000124862	0.0253791	-0.0212176	0.0053284	0.73434	0.0531479	II	CGGGCTCCAGTGACTACACTTTTAGAGCCAGTTTTAAAATACAAGGACTTGCAGATCCCA[CG]TCCAGACTGACTCATTGGACTTGGGGATGGAAATCTGGCATTCCACCCCTCCCTGCCCCC	37	2	157291462	F	GPD2;GPD2	NM_000408;NM_001083112	TSS1500;TSS1500	chr2:157292102-157292646	N_Shore
MYLK;MYLK;MYLK;MYLK	cg03233896	7.91069e-13	1.32786e-08	-1.12214	0.135169	0.131037	0.0442961	0.0704407	0.0276075	-0.0605959	-0.462435	6.78406e-05	0.0222317	-0.0366484	0.0088386	0.124939	0.0448118	II	CTTTGAGGGGGAGGCAGACAGAAAGCCTCGGTTCTCCTCCATTCCATTCCCCTCCCAGGA[CG]GCATTTAACATGCTGCTCCTGCCAGCTGGCAGACAGCCACGCCAATGGCCCTGTCAGCAC	37	3	123379908	F	MYLK;MYLK;MYLK;MYLK	NM_053025;NM_053026;NM_053028;NM_053027	Body;Body;Body;Body
PAFAH1B1	cg03234603	0.000685927	0.0264043	0.352317	0.100288	0.47688	0.0734759	0.533857	0.0768544	0.0569765	0.119477	5.48476e-05	0.0211369	0.0280742	0.00668	0.487025	0.0794868	II	TTAGGTTGAACCATTATTGGCAGTTTTTAATGGTTTAACCCTAGTAGTATCTTGGTGTGA[CG]ATTTAAAAGGTATTTTATTTTTTGCCAATACTGTTTGACGGTTGTTGAATAATTGATATT	37	17	2515392	F	PAFAH1B1	NM_000430	5'UTR
SRGAP1	cg03235510	0.000105796	0.00800664	-0.472126	0.116558	0.66655	0.0779741	0.593888	0.0790194	-0.0726625	-0.109013	0.000449436	0.0363519	-0.0275381	0.00760404	0.658734	0.0819419	II	GATGTACAGTTCTGATTATAAATCACTTCCCTAAAAGTACTCTGTGTTCTCAAAAGGCTC[CG]TCCGAAAGTGAACACGTGCTTCAGTTTGTTATGACTGAGCTACTGATTGTGCAACACACT	37	12	64349734	R	SRGAP1	NM_020762	Body
	cg03236170	8.90124e-06	0.00147791	-0.229405	0.0487842	0.694327	0.0294191	0.66494	0.0327657	-0.0293869	-0.0423243	0.000126334	0.025412	-0.0118706	0.00298346	0.689776	0.0306333	II	AGCCTCCTGTTTGTTTTTTGTCCCGTTGCTTTGAGGGCTGGAATCAATGTCTTTTCCTCT[CG]GCGTGTTTGTGGTTTCATCTCAGTGTGTCCAGGCTCGGATGGCTTCCCGGGAGTATCTCC	37	16	87915396	R				chr16:87916188-87916469	N_Shore
ALDH1B1	cg03237166	0.000720646	0.0272376	-0.206245	0.0589584	0.196179	0.0277166	0.174794	0.0256278	-0.0213849	-0.109007	5.73278e-05	0.0212654	-0.0147744	0.00352523	0.191935	0.0269682	II	GCCCACTTCAACAGAGGGCCCCTGACCATAGCCCAGAGGCTTGGACAAGCCCAAAGGTTG[CG]CCCTTTCCCCCGCAGAAGGGGTGAGGTGGGCGCCGCTGCAGTTCCCGCGGATAGAGAAGG	37	9	38393112	R	ALDH1B1	NM_000692	5'UTR	chr9:38392509-38393187	Island
	cg03241816	0.000193587	0.0119089	-0.383325	0.0987457	0.798978	0.0444916	0.750814	0.0624906	-0.048164	-0.060282	0.000225222	0.0297753	-0.022753	0.00595823	0.794788	0.0479808	II	TCTTCTGAGGTTGTCAAGATGTCAGCTGGGGCTCCAGTCAGCTGAGAGCATGACCAGAAC[CG]TAGAATCAGCCTCCACCATGGCTGACTCATGTTGCAGTTGGCAGAAGGCCTCAGTTCCTT	37	6	6731222	R
SRPK2;SRPK2;SRPK2	cg03243666	0.000734421	0.0275467	-0.258691	0.0740721	0.510968	0.0554199	0.475764	0.0597338	-0.0352042	-0.0688972	2.18406e-06	0.0101986	-0.0237018	0.00473312	0.507429	0.058533	II	TGTGACACAGGTTTTTTTTGCTCAAACTCATGAAACAAGCATGTATGACACAAGGCCTCC[CG]ACAGTGTTTGTTTACAGGCTGACCCTGCCCCTGATCTTGGTAATCCCCAGGGCTTGGAAG	37	7	104838838	R	SRPK2;SRPK2;SRPK2	NM_182691;NM_001278273;NM_182692	Body;Body;Body
ANGPT1;ANGPT1	cg03245734	0.000281669	0.0151198	-0.359983	0.0953602	0.345396	0.0606415	0.29845	0.0594079	-0.0469468	-0.135921	9.36263e-05	0.0239256	-0.0253187	0.00623595	0.3388	0.0646102	II	TGAGATTTATTGTTTCCTCTCTGTGTGACCGTTCAGCATGGAGCCTGCCTGAGTCAGCTG[CG]TGTACATATTCTAGACCCTTTCCTCTACCCTATCTGCTGCAGATCTGCTATTTTCTCCCA	37	8	108510096	R	ANGPT1;ANGPT1	NM_001146;NM_001146	5'UTR;1stExon
	cg03249509	2.0735e-09	3.65051e-06	-0.410726	0.0618529	0.297071	0.0345502	0.247206	0.036146	-0.0498659	-0.167858	5.0065e-05	0.0206935	-0.016031	0.00379274	0.29203	0.0354359	II	AGGCCACAAGATCTGTGACTTCCCCACTTGCTCCTATAGATAACACCACTGTTGTAGAAA[CG]AATACTGGGTTTGTAGTTGTTTCAGACTGACCTCACCTGGATTTGTGACTCATAACTCAA	37	2	208898940	F
	cg03251110	0.000795353	0.0289645	-0.412541	0.118947	0.965208	0.0119207	0.955813	0.0135281	-0.00939455	-0.00973319	0.000705653	0.0424696	-0.0300843	0.00862321	0.961477	0.0165778	II	ACTTTAAGAACCACTGGGCTAAAGAATATGTAATGCCTACATCGTATTTTATGAATTAAG[CG]GGTAATTATAAACATGACAATGCCCTTTGAGTTGGAAAGTCACTTCTGTAATATGTAGGT	37	7	87984462	F
NXN	cg03255749	0.000142421	0.00976295	-0.311089	0.0783963	0.893807	0.0197151	0.871861	0.0275724	-0.0219459	-0.0245533	4.40552e-05	0.0202384	-0.0209099	0.00490809	0.892025	0.0223986	I	AGCCCCCACAGAGGCCGCAGGGGAAAAACACCGGTGGGATTCATCAGCCCCCACAGAGGC[CG]CAGGGAAATGCAGCCTGGTGATTTCCGAGAAGTCCCAGTTCCCGAGAGCAACATGGAATC	37	17	739405	F	NXN	NM_022463	Body	chr17:738868-739377	S_Shore
	cg03260918	4.45649e-05	0.00451278	0.319068	0.0744661	0.358236	0.0471247	0.403858	0.0526391	0.0456217	0.127351	0.00110746	0.0496335	0.0167518	0.00499662	0.367074	0.0521465	II	TCCATATTTCTCTGAGGACAGAGCTGGCGAGGGACCAGCCCAGGAAGGCAGGAGACAGAG[CG]TCTGGAGCCAGAAGCCTAAAGACAGGTTAATCCACATCCTGTGGCTACAGACAGGCCCAG	37	1	29796915	F
LOC283404	cg03265074	9.77065e-05	0.00760725	-0.291106	0.071482	0.604678	0.0526305	0.559857	0.0562804	-0.0448214	-0.0741244	4.95093e-05	0.0206935	-0.0184156	0.00435388	0.598753	0.0553572	II	AGCACGGATGCAGGGGGAGAAGGGGTGCATGAATGACTGTGTGTGGCTGAGGACAGCCCT[CG]GGTGCTCTCTGTCAGGTGTCATGTTGGCAGCTGGCCCTGTCTGCCCTTGGTGTCCAAGCC	37	12	52603300	F	LOC283404	NR_027358	TSS1500
FGD6	cg03270053	4.77441e-07	0.000182677	-0.540498	0.0998174	0.290677	0.0557342	0.225424	0.0581566	-0.0652528	-0.224486	0.000141703	0.0262833	-0.0240004	0.00608014	0.286486	0.0587519	II	CTAAAGACGGGGTTTTCCATTACTCAATGGCTGGGGCCTCTGGGAGTCATATCATAGCCT[CG]TAAGGTGGGTGCATACTTTATCACAGCTCCCCAAGACATGCAGGAGACTCACTCCCCGGG	37	12	95567861	R	FGD6	NM_018351	Body
	cg03276602	0.000860324	0.0302965	-0.326591	0.0948195	0.472063	0.0651	0.407674	0.0759561	-0.0643888	-0.136399	0.000131984	0.0256922	-0.0216725	0.00546342	0.464462	0.0663163	II	CTCTACTTCCCTCACTGGAGTTTCCAAAAGATAAATGGCATGCTGATTAGAAAAACATAA[CG]TGCAGTTGTGAGGATCTGCCAGTTAGAGGGTTATGAGTCAGGGTAACTGCCTAGTAATAA	37	7	150451580	F
HGSNAT	cg03284554	5.18316e-07	0.000194545	-0.447761	0.0829878	0.164791	0.0312131	0.125432	0.0261731	-0.0393588	-0.238841	0.000476332	0.0370299	-0.0190665	0.00528951	0.161385	0.0338541	II	GGTTCCCTGGTAAAACTCCAACTGGCCTGTGCACTGCTCTGGGGTGGAGCCACAGAAGTT[CG]CTCCTCAGTTTGCAGCTGGGAGGAGCCTGGCCCTCCTCTTCCTCGGGAGAACCTGGGATT	37	8	42994513	R	HGSNAT	NM_152419	TSS1500	chr8:42995248-42995519	N_Shore
C17orf78;ACACA;ACACA	cg03287370	1.4071e-06	0.000401622	0.441405	0.0855863	0.647382	0.0579479	0.704702	0.0473804	0.0573201	0.0885413	0.000163958	0.0273174	0.0225058	0.00576015	0.65579	0.059945	II	TCAATGGGCGTTTATGGCCTTCCTGCTCGAGAAACCTCTAGGTAATCTAGTTCTCTATGT[CG]GCACCGGCAGCGAAGTCAGAAGAAGTCTGAGTGAATTATTAATAAGCAGAATTAGCCCTT	37	17	35732789	R	C17orf78;ACACA;ACACA	NM_173625;NM_198839;NM_198834	TSS200;5'UTR;Body
	cg03290846	0.000277784	0.0149801	-0.413812	0.109504	0.587577	0.0838863	0.510211	0.0913227	-0.0773653	-0.131669	2.96545e-05	0.0188057	-0.0301402	0.00690802	0.577342	0.0901748	II	TGAGAGCAAAGTGGACTGGATGCGTAATTCCTGGAGCTAAAAAGGGAAAAGTCCTTCAGA[CG]TCTGCCTACAGCCTGTGCTTGACCCAGGAGACAGAGTGACTCATGCATGCCATTTGCTGC	37	2	6327032	F
DMPK;DMPK;DMPK;DMPK;DMPK;DMPK;DMPK	cg03292617	1.9168e-05	0.00253696	-0.546762	0.121334	0.160476	0.0480319	0.122088	0.0363603	-0.0383879	-0.239212	0.000667431	0.0416341	-0.02611	0.00744868	0.156798	0.0460099	II	GGGGAAAAAAACAAACCAAAAAAACACCTGTTCTCCACTATTTAAACATGTGTCAGTACA[CG]TGTGAGCCAGGGACCACTGCCATCTGGTGAGCTCACGAGATATCAACTTCCTTTTCCTTA	37	19	46276803	F	DMPK;DMPK;DMPK;DMPK;DMPK;DMPK;DMPK	NM_001288765;NM_001081563;NM_001081562;NM_001081560;NM_004409;NM_001288764;NM_001288766	Body;Body;Body;Body;Body;Body;Body	chr19:46270699-46275167	S_Shore
CACNA1G;CACNA1G;CACNA1G;CACNA1G;CACNA1G;CACNA1G;CACNA1G;CACNA1G;CACNA1G;CACNA1G;CACNA1G;CACNA1G;CACNA1G;CACNA1G;CACNA1G;CACNA1G;CACNA1G;CACNA1G;CACNA1G;CACNA1G;CACNA1G;CACNA1G;CACNA1G;CACNA1G;CACNA1G;CACNA1G;CACNA1G;CACNA1G;CACNA1G;CACNA1G;CACNA1G;CACNA1G;CACNA1G	cg03295710	8.89323e-06	0.00147701	-0.302669	0.0643611	0.382241	0.0452588	0.341193	0.0457233	-0.0410478	-0.107387	0.000396471	0.0349186	-0.0155432	0.00424931	0.376086	0.0460419	II	CTGTGTGACCGGGCTAACCAGGTCAGGTGGCAGTGCCCCCACTCACAATCCACGGAGCTA[CG]ACTTACTTGAGATCTGCTGGAGCAACGGGCTCCATGCCATACTGGCCCCCACGACAGCCA	37	17	48666020	F	CACNA1G;CACNA1G;CACNA1G;CACNA1G;CACNA1G;CACNA1G;CACNA1G;CACNA1G;CACNA1G;CACNA1G;CACNA1G;CACNA1G;CACNA1G;CACNA1G;CACNA1G;CACNA1G;CACNA1G;CACNA1G;CACNA1G;CACNA1G;CACNA1G;CACNA1G;CACNA1G;CACNA1G;CACNA1G;CACNA1G;CACNA1G;CACNA1G;CACNA1G;CACNA1G;CACNA1G;CACNA1G;CACNA1G	NR_046054;NR_046058;NR_046057;NR_046056;NR_046055;NM_001256329;NM_001256327;NM_001256325;NM_001256330;NM_001256331;NM_001256332;NM_001256324;NM_198380;NM_198379;NM_198378;NM_198377;NM_198376;NM_018896;NM_198385;NM_198387;NM_001256333;NM_001256359;NM_198384;NM_001256328;NM_001256334;NM_198396;NM_198388;NM_198382;NM_001256361;NM_198386;NM_001256326;NM_001256360;NM_198383	Body;Body;Body;Body;Body;Body;Body;Body;Body;Body;Body;Body;Body;Body;Body;Body;Body;Body;Body;Body;Body;Body;Body;Body;Body;Body;Body;Body;Body;Body;Body;Body;Body
TUSC5	cg03296352	4.43822e-05	0.00449985	-0.283713	0.0661979	0.681937	0.0418058	0.646137	0.043114	-0.0357995	-0.0524967	0.000831779	0.0449005	-0.0150576	0.00437783	0.678709	0.0444457	II	GACGGGCGGTCCCAAAGGGTCATCGCCAAGTGGGGCTGTCTCAGCAGAGGTTGCACCGGA[CG]GGGGTCCCAGCGCCCATGTGTCCTCCCAGGCCACCTGGACATGCTCCCAGCCTCTGCCGG	37	17	1184082	F	TUSC5	NM_172367	Body
	cg03297660	4.42007e-05	0.00448814	-0.342839	0.0799731	0.862935	0.0254906	0.836234	0.0311329	-0.0267005	-0.0309415	0.00090015	0.0462222	-0.0159399	0.00466666	0.860297	0.0245344	II	AACGCCAGCCTAGAGAAGGGGAAAACCTGTCTTGAGAAGGCAGGCAGGCAGGAGCCACAG[CG]GTGGAGAGCTTCAAGTCCCTGCAGCTGCTACACCTTCAGGCTCCCAGCCAAGACCATTTG	37	11	116509416	F
	cg03301332	4.70307e-05	0.00467894	-0.414583	0.0970836	0.32393	0.0599246	0.268306	0.0402953	-0.0556244	-0.171717	9.57311e-05	0.0239588	-0.0279152	0.00688566	0.3144	0.0637577	II	CACTCCACCGGTTGACTGAGGTCGCCGCCCATCTTTCCACCCCCGCTGTGTGACTCTAGA[CG]ATTGTCTTAACCTCTCCGAGCCTTAGTAAGTAGGCAAGTGGAAAAAGAAGTCAGAAGACT	37	22	37731494	F				chr22:37730551-37731415	S_Shore
	cg03301518	0.000158784	0.0104814	-0.488614	0.124085	0.573796	0.0907468	0.507641	0.0932571	-0.0661545	-0.115293	0.000395807	0.0348987	-0.0307526	0.00840624	0.563471	0.0974097	II	AGCGAGTCTTTATCTACCCTCCCCAGTGAGCAAACAGGAAAGCTGTCAAGAATTTCAGAA[CG]CCCAGTTCTGCACAGCCCATTGTTTGAAACTGAACTCTGGACCAAAGTGCTTACAGTGAA	37	7	156401919	F				chr7:156400018-156400712	S_Shore
	cg03303585	0.00134822	0.0400102	-0.40137	0.121428	0.636696	0.0783651	0.572667	0.0935957	-0.0640288	-0.100564	0.000152856	0.0266979	-0.0285088	0.00726059	0.627445	0.0814249	II	TGGGGAGTGAATCAGCCATTTGGCATTCTTCCCTACTTCTGACTGACTCAGAAGTACTTC[CG]TCACAACTGCCACACATTTTTGAAAAAGAAGGAGTGGAGTTGTTATATGAGTCATAAGAG	37	4	75585178	R
GRIK4	cg03303857	0.000407449	0.0190939	-0.217134	0.0592003	0.643132	0.0369953	0.6116	0.0373186	-0.0315323	-0.0490293	0.000694226	0.0421934	-0.0128965	0.00369145	0.639906	0.0377743	II	AGCACCTGGCACAGAGGAGAGTAATGAACAGCTATAGAAGAGAGTGAGGAAGGAATGAAA[CG]TGCCTGTGTTTTGCTGACTCTGGCATTTGCACTTGGTTTTTCCCCACAATGGCAAATGGC	37	11	120619307	F	GRIK4	NM_014619	Body
PDIA5;PDIA5	cg03306345	0.0014695	0.0421543	-0.311564	0.0950373	0.543305	0.0714022	0.488546	0.0765572	-0.0547584	-0.100788	0.00100172	0.0479122	-0.0198693	0.00587282	0.537846	0.0746446	II	GACATAGCAGATGGAGAGAGGTTTGCTTGGCTCTTGGCAGTGACTTTGGGGGAGGGTGAA[CG]CTGACTCTGTTGAAGTTGTTCCAGCAGAGTTAAGTGTTTTTTGCTGCTTCTAAGGATGCC	37	3	122808800	F	PDIA5;PDIA5	NR_028444;NM_006810	Body;Body
	cg03311274	4.97393e-05	0.00485731	-0.258468	0.0607387	0.400209	0.0389933	0.361399	0.0418578	-0.0388095	-0.0969732	0.00049725	0.0375397	-0.013923	0.00387606	0.393392	0.0404509	II	ATGCTGCAAACTCAGACTGCAAATCCAGAAGCCTGCAGCCTTCCGGGGATTGGCTCCCTG[CG]AAGATAACCCTGTCCTTCAACAAACCCTCGCTTCCTATTTGCATTCCTAATTGGCATCTT	37	15	58624344	R
	cg03314013	0.00108905	0.0350083	-0.251234	0.0745082	0.580052	0.0481201	0.548774	0.062	-0.0312785	-0.0539237	0.000474088	0.0369922	-0.0153849	0.00426652	0.57551	0.0467519	II	ACCTCACTGTGACTTCCAGAGGCTACCGCATTGAACAGAATGCCTACCAAGGACTTGCTC[CG]TAGCAAAGTAACCTGCAATTGGAGAGGGAATTGCTGCTGGAACTCAGAGTAAACATGTAG	37	15	60394017	R
ENC1	cg03335624	0.00191387	0.0495054	-0.385509	0.120685	0.49447	0.0861113	0.425026	0.0982186	-0.0694437	-0.140441	0.000924556	0.0466456	-0.02473	0.00725731	0.485956	0.0872423	II	CAACAAGCCAGAAGGAAGAGCCTAGCCTGTCATCTTGGATACCACCCAGATGGAAAAGCA[CG]TCACAGTCAAAATCACAATCAACATTCTTGCAACAATGTTTGATTAAAATAAAAAGTAAA	37	5	73934942	R	ENC1	NM_003633	5'UTR	chr5:73935725-73937551	N_Shore
PNKD;TMBIM1	cg03342417	0.00160422	0.0445099	-0.293589	0.0903184	0.621076	0.0642912	0.578683	0.0732536	-0.0423933	-0.0682579	0.000400913	0.0350449	-0.0204743	0.00560233	0.613495	0.0671969	II	GCTGTGCCAAAGGGCCAGCTTGAGACAGGACTTTCTGGTTCCTTCAAATAACAGCGGTGG[CG]TGTCAGAAAGGCATGCGGCAGCCTGCGACCACAGCTGCTCTCTGGCCTTGCTAGGGAAGA	37	2	219147627	R	PNKD;TMBIM1	NM_015488;NM_022152	Body;5'UTR
PPP1R1A	cg03347450	6.77506e-05	0.00598579	0.428779	0.102769	0.512875	0.0739885	0.579593	0.0790405	0.0667178	0.130086	0.000162447	0.0272497	0.0268451	0.00686624	0.523138	0.0816413	II	TGATGGCTCTCCATCCTCCTCATCCTCTACAGATTTGTGAGGCTTCACCAAGAGCCTTCC[CG]TAGTCACACCTTAGAGCTCTGAGGTGGTGGCTCACCCCAGGCCAGAGAGAGGACGGAGAC	37	12	54980847	F	PPP1R1A	NM_006741	Body	chr12:54981933-54982591	N_Shore
	cg03357999	0.00193807	0.0498737	-0.366601	0.114911	0.403606	0.073746	0.348161	0.0756826	-0.0554451	-0.137374	0.00053442	0.0384437	-0.0271941	0.0076154	0.395643	0.0798625	I	GGGGACCGTTGAAATACCATGAAAAATATTGGAGTAAAACAGAGACTCCCGTGTGGGTCC[CG]GGCTGTTGGCTAGGGTGGCAGGCCGCGTGCATTTCCTCTCTCTGCGCCTCTCTCTGCTAT	37	7	55516724	R				chr7:55516871-55517249	N_Shore
SACS	cg03361776	3.34996e-07	0.00014201	-0.494415	0.0899262	0.413866	0.0628443	0.347462	0.0714688	-0.066404	-0.160448	0.000176234	0.0278837	-0.0218212	0.00561365	0.406428	0.064322	II	GAGAGAAGGGGGGATAAAGCTGCTTCCCAGAAACTAGGACAGCAACACCTGGCTGGTCCC[CG]AGGACGAGGACGGGACAAGAAAGGCCTCTCCTGCAGGAATGAGGTTAAAATACAATCAGG	37	13	24001967	R	SACS	NM_014363	5'UTR
NCRNA00111	cg03364381	4.93345e-06	0.000979362	-0.491568	0.101346	0.398283	0.0732638	0.328369	0.0714331	-0.0699138	-0.175538	3.73513e-05	0.0195227	-0.0275907	0.00641146	0.391267	0.0747016	II	CAGCTAATGAGTGGCAGAGGCCAGAGGGCTTGGCCTGCAGAACTGTCTAAGGCCAGAGGC[CG]TCCATACACTCCGTCTCCTGAAGGGGAAGCGGGCTCTTCTCAGATGCACAGGGACAATGT	37	21	43099460	R	NCRNA00111	NR_024367	TSS200
	cg03385479	0.00143134	0.0415042	0.168838	0.0513713	0.798547	0.0245681	0.8155	0.0236329	0.0169534	0.0212303	0.000736638	0.0430591	0.0107448	0.00309119	0.801849	0.0232289	II	TAGGGAAGGATCACATTTATGGTCACCAGTTTCATGGTGGCAGAGCCAACTCCAGAGCCT[CG]AATCCTCTGACCACTTCACCAAGCTGTGTAGTTGCACTGCACACTCAGTAGAGCCTCAAT	37	2	217440243	R
	cg03386595	4.69102e-05	0.00467037	-0.419481	0.0982148	0.787654	0.0485124	0.737934	0.0602578	-0.0497199	-0.063124	0.000147512	0.0264352	-0.0237397	0.00603097	0.78344	0.0478941	II	CACTTCTAGTCATCATTCTCTCCAGTGTGAGACCAGACCAACAAACTGGGAGGTCCATTC[CG]GCACTGAGGGATGATCAAAATCTAACTATGGGGTGATTAATCAGCCATGCTTTCAGAGAA	37	1	48194304	F				chr1:48190756-48190992	S_Shelf
	cg03390370	1.01897e-07	5.96403e-05	-0.494637	0.0856766	0.391954	0.0590331	0.3219	0.0570577	-0.0700545	-0.178731	0.000101072	0.0241503	-0.0220743	0.0054647	0.382183	0.0594451	II	AGATATCAGCTTCAGCCTCTTAAAGGACTGCAGACTCATACTGGTCAAAAACAAACACTC[CG]CAAACCGAAAACAACTCAGTCATTGCCTGGAGTTTAGTATTAAGGGAAAAAGTGTTTTGT	37	2	190478061	R
PPFIBP2	cg03390618	0.00105987	0.0344539	-0.27466	0.081253	0.403312	0.0604456	0.357268	0.062475	-0.0460443	-0.114165	0.000248101	0.0305428	-0.0201194	0.00530639	0.394181	0.06473	II	GTGGGATTCGGAAACAGCCATGACCTTGTGTGAACTGTGGCAGCCTGCGTCTACAAAAGT[CG]CTCTGCTGCTATTTTAAGGAAGTGAAAGAGAACTGAAGGGTGTCCTGTTGTAACACAACT	37	11	7533894	R	PPFIBP2	NM_003621	TSS1500	chr11:7534554-7535727	N_Shore
TGFB3;TGFB3	cg03395898	0.000611817	0.0246443	-0.273561	0.0771164	0.3263	0.0487637	0.286991	0.0535538	-0.0393084	-0.120467	1.35878e-05	0.015389	-0.0207279	0.00454409	0.319677	0.0488221	II	TCTTCATTGGCTGGGGTGTGGGGTTATATGCATTGGAAGGCAGGGAGGCAGGCCTCTGAG[CG]CAGCAGCCCCAATCATCCACTCAGACGCCCAGGGTCACCAGCACCTCGGCTTGTCTTCTG	37	14	76448011	F	TGFB3;TGFB3	NM_003239;NM_003239	1stExon;5'UTR	chr14:76448623-76449389	N_Shore
CMKLR1;CMKLR1;CMKLR1	cg03408433	2.88089e-05	0.00335859	-0.208661	0.0474221	0.449607	0.0307718	0.420465	0.0365542	-0.0291426	-0.064818	0.000325473	0.032824	-0.0105752	0.00284702	0.445364	0.0316949	II	TGCCCACTGAGCGCAAACAGGGAGCACATCTGAGCACCCGGCTGCTGGGGGAAGTGCAAG[CG]CCTCTGCTCCCGGTGAGGGGCTCAAGCTCCACACTGACCGAGAGATTGGCTGCCTCTCAC	37	12	108733370	F	CMKLR1;CMKLR1;CMKLR1	NM_001142344;NM_001142343;NM_004072	TSS1500;TSS1500;TSS1500
	cg03417233	0.000391838	0.0186217	-0.345001	0.0937702	0.712165	0.0567123	0.666275	0.0673233	-0.04589	-0.0644373	2.83016e-06	0.0101986	-0.0302405	0.00611437	0.704031	0.0635285	II	TCCTTATTTGTCTCTTTTATCTCATTCCCATGTGAGATGAATGAAAGGATTTCCCTGAAA[CG]AGCAGGTATACAGGAGAGCATAAAGGGCTTATGCAACTAAATGCTTCACCCCTTGACCTT	37	3	173001443	F
	cg03418218	1.3498e-05	0.0019918	-0.488836	0.106349	0.101577	0.0297604	0.0763574	0.018177	-0.0252198	-0.248282	0.0007691	0.0437482	-0.0228438	0.00659647	0.0979578	0.0280873	II	AGCTGGTGTCCCGGCCAGGCCCGGTGACAAGTGATTCCCCATAAGTGCCTCATGCTCTTC[CG]GTTTGGCCAGCAGCCCAGAAGCCTCTTGGGCCAGCCCCACCCCATGACCTGCTGAAATCT	37	3	14413484	F
SPATA13	cg03425163	0.000639673	0.0253366	-0.322066	0.0911329	0.54231	0.080302	0.493771	0.0732222	-0.0485386	-0.0895034	9.29581e-05	0.0239256	-0.0234175	0.00576496	0.540701	0.0809025	II	CAAATGAGAAGCTAAATAATTTCCCCAAGGTCATGCAACTAGTAGGTGACTCAGGAAATT[CG]CAGCCTGGTCTACTCACTCCAGGACCCAAAGTTCAGGGGAAGACCAGAAAACAAAATTGG	37	13	24671500	R	SPATA13	NM_001286792	Body
MGAT4A;MGAT4A	cg03429643	0.00158248	0.0441654	0.323374	0.099349	0.573169	0.0678323	0.614648	0.077654	0.0414787	0.0723673	0.000153212	0.0267144	0.0262176	0.00667816	0.583354	0.0728603	II	AGCTGAATTGAGTTCAGAAAATTAAACCGAACCATGTAGAAATACTGCATACAAAATGCA[CG]CACCTCAAAATACCTACCAGCTGTCTCAGTTCACCACAACTATCAACCACACCCATCCAC	37	2	99280963	R	MGAT4A;MGAT4A	NM_001160154;NM_012214	TSS1500;Body
FOXO3;FOXO3	cg03436488	5.94935e-06	0.00111877	-0.443973	0.0924226	0.681504	0.0552338	0.608158	0.0709933	-0.0733457	-0.107623	1.79374e-05	0.0167461	-0.0244184	0.00543656	0.677022	0.05958	II	AGGTGATATTGGCTTGACGTAGTCACAGGCTAATTCTCCCAGAACACAGAAGCCTCCAGA[CG]TGCCACCAAGGAAAGCCTGGATATGTAGAAGTTCAGTTTATGGCTATAGTAATATTTGGG	37	6	108973372	F	FOXO3;FOXO3	NM_201559;NM_001455	Body;Body
LOC101929567	cg03443988	2.01012e-06	0.000517505	-0.453812	0.0894898	0.630822	0.0588831	0.553478	0.0670225	-0.0773443	-0.122609	0.000234993	0.0301402	-0.0213484	0.00560794	0.624559	0.0619962	II	AGCACCTCCAACCCCATGTCACAGGCAGCTTGGCCGAGAGAACTCCAGCTGGGAAACTCC[CG]TCCAGTCCACGCAGGGAATCTGGCTCTGCATCTGGGTGGGTGGCCTGTGTGGCATCTGCC	37	2	8717199	R	LOC101929567	NR_110257	Body
	cg03449448	0.000146889	0.00996528	-0.311307	0.0786222	0.609366	0.0511379	0.558912	0.0535847	-0.0504542	-0.0827978	0.000100155	0.0241503	-0.0195037	0.00482537	0.606257	0.0535446	II	TCTGTTGCCTCCCGAGTGATTCTATCAGGCAAGCATGATGGATGATTCCTTCCAAGCACA[CG]CAGTTATCTCTGACACGAGCCCCACTCAGGTCCCCTTGAGATCTCTTGAACCAAGGGGCT	37	20	57721575	R
FAM198B;FAM198B;FAM198B	cg03450635	9.54757e-05	0.00749014	-0.469173	0.115028	0.416935	0.0776147	0.35236	0.0868626	-0.0645755	-0.154881	5.98945e-05	0.0215064	-0.0307348	0.00735376	0.405911	0.0816248	II	AGATAAGGAAAGACATTTATAGTGTGCAATTGCACGGTGCAACAGTTCACAAAAGGAAGT[CG]TGGATTCTCTCTGATTGGAGGTTTTTTGAAAAAACAGGTTAGGGATTGGCCTGGGTGGTT	37	4	159094213	F	FAM198B;FAM198B;FAM198B	NM_001031700;NM_016613;NM_001128424	TSS200;TSS1500;TSS200
DIP2C	cg03452993	0.000627823	0.0250434	0.441674	0.124779	0.639616	0.0838054	0.696558	0.0900167	0.0569413	0.0890241	0.000684773	0.0419988	0.0284647	0.00813813	0.648171	0.083465	II	GGTGAGGCTGGGCCTGCTGCTCCTCCGCACGTGTAGAGTGCCCCCCGCGGCCCCGTCAGA[CG]CCAGCCCTCAGCACAGCTCTGCCCAGCCCTGGCCAGTGTGCTCAGAACAGCACTTAACCA	37	10	438524	F	DIP2C	NM_014974	Body
EPB41L4A	cg03453279	1.63209e-07	8.44891e-05	-0.459521	0.0811153	0.437784	0.0584995	0.36646	0.0565787	-0.0713245	-0.162922	0.00020283	0.0289666	-0.0206955	0.00537816	0.431485	0.0610158	II	GGTGCCTGTTTAATCTTAACATATGAAACGTGGAAACAAAACTTATGGTGCAGAAACAAA[CG]GTGGTTAGTCATCACAACCCAAAGCAGGATGACCAGGAGCAATATGCAGGAGCTTCAGAT	37	5	111748369	F	EPB41L4A	NM_022140	Body
ARF5	cg03455146	2.47073e-06	0.000595544	0.417231	0.0830999	0.558229	0.0589287	0.61635	0.0598003	0.0581209	0.104117	5.80391e-05	0.0213026	0.0228027	0.00544504	0.56846	0.0608349	II	AAGAACATCTGTTTCACAGTCTGGGACGTGGGAGGCCAGGACAAGATTCGGCCTCTGTGG[CG]GCACTACTTCCAGAACACTCAGGTGGAGTGTTGGGAGGGGACTTTCTAACCCCACGGGAA	37	7	127229625	F	ARF5	NM_001662	Body	chr7:127227758-127229039	S_Shore
FNDC3B;FNDC3B	cg03460745	0.0014881	0.0424876	0.453773	0.138583	0.474454	0.100088	0.541395	0.109348	0.0669409	0.14109	0.000991206	0.0477127	0.0303215	0.00895372	0.47904	0.105892	II	TGGCTGTTGATGTGGCCTTCCTGAACCTGCTTTTAGTTTAAGAGTAGCCATTAGTGCAGC[CG]CAATTTCACTGATTGTTAGGCAAATACTTACCTGGATATGAAAAGAGCCTCAGAGCTACC	37	3	171966142	R	FNDC3B;FNDC3B	NM_001135095;NM_022763	Body;Body
	cg03460788	9.79035e-09	1.11543e-05	-0.348621	0.055336	0.521546	0.0404122	0.473312	0.0391202	-0.048234	-0.0924826	0.000149136	0.0265026	-0.0138917	0.00353183	0.513654	0.0405626	II	ACCAACTGGGTTCTGGCTGAGTTTCACCAATGAGAATCAATGACAGGAGAGGAGAGGAGA[CG]AGAAAGAAGCCACTAAGCTTCTGCCACAACTGCAGCAGGCTACTGTGGCTTTTAGCAGCG	37	7	150628378	F
MYOF;MYOF	cg03461120	1.13029e-07	6.40304e-05	-0.608119	0.105768	0.67377	0.0688064	0.57957	0.0756186	-0.0942008	-0.139811	0.00021049	0.0292775	-0.0252781	0.00658679	0.666499	0.0716817	II	GAAGTCCAGTCCATTTGAATGACTCAGCCAGAATCTGCTTCCTAAAAGCTGATGCTGGGG[CG]TGGTCATGTCCCAGCTCTGCTCACTGCCAGGGCTGCTGGGAAGGGCTCCCAGGAGGGCCA	37	10	95226308	R	MYOF;MYOF	NM_133337;NM_013451	Body;Body
CDS1	cg03470772	0.000304335	0.0158814	-0.310854	0.0828356	0.573958	0.0632901	0.522761	0.0691191	-0.0511968	-0.0891995	0.000414201	0.035394	-0.0182211	0.00499869	0.568137	0.0627699	II	TTTTTTCTTTTTTCTCTTTGTTTCTCTCTTTTTTTCATTTGTTAGCTTGTCAGTAATGAC[CG]GGTGGCGGATACATGTCAAGAAAACTAATCACCTTCTAACAGGATTAAGACTAGAATTAA	37	4	85503328	R	CDS1	NM_001263	TSS1500	chr4:85503546-85504893	N_Shore
	cg03471047	1.17752e-06	0.000352086	-0.396124	0.0761737	0.383029	0.0488649	0.316234	0.0451825	-0.0667955	-0.174387	0.00103864	0.048505	-0.0160977	0.00477359	0.377257	0.0502767	II	CCCAGATAGCAGCAGCCACCCTGTAGTTGGCCACCCCCAGGGGCCACAGCCAATTATAGA[CG]TTTCTGTCTCCCAGCTGTGGAACCTCAGGCAAGCCTTTGAACCTCCTTGATCTCAGCTTT	37	15	51455849	F
RGS20	cg03475285	5.73055e-07	0.000208935	-0.563341	0.10487	0.156253	0.0372496	0.112156	0.0319603	-0.0440967	-0.282213	0.000444146	0.0361856	-0.0234211	0.0064611	0.14982	0.03623	II	TTCTCAGATCGAATTTTTTGGCTACATTGATACTCTTCGGCTCTGTCCTTGCCAGAAGTT[CG]GAAGGATTCCAGCGCCCCACACCTTGCTTGATTCACCCTCATCCCCTCCCCTAACTGGAG	37	8	54789207	R	RGS20	NM_170587	Body	chr8:54789581-54790665	N_Shore
DLC1	cg03485669	0.000931975	0.0318517	-0.352069	0.102948	0.487651	0.0776254	0.431901	0.0881611	-0.0557503	-0.114324	2.24688e-05	0.0174189	-0.0292029	0.00658576	0.482155	0.0833485	II	GCTTCATATTCAAATTCCACTCCATGAGCCCAAGGTGGAGAGTGTTTTGTTATCTACCCA[CG]TGGGACTGATTTCCCTTTTAGGCCTCTAAATCAAATACCAGTACGGTGGCAGGAGCCCAA	37	8	13016635	R	DLC1	NM_182643	Body
	cg03487133	2.2871e-05	0.00286814	-0.367839	0.0824676	0.441294	0.0610523	0.378271	0.0627089	-0.0630237	-0.142816	2.81986e-05	0.0185172	-0.0221784	0.00506815	0.433668	0.0633487	II	GCAGTGGGAGATGGGTGGAGGGAAAGTTAAGGCTGGATTCCAGCCAGCTCGGGAGGGCCA[CG]CAGACACCAGCTTGATTGAAGAAGGCTGGGTGCATTTCCCAAGAGCCTCCTGGTGGTTTC	37	15	31528827	F
TTLL4	cg03487391	2.46395e-07	0.00011358	-0.580355	0.1042	0.654348	0.0695085	0.558316	0.0663689	-0.0960321	-0.14676	0.000218443	0.0295192	-0.0263618	0.00688781	0.640778	0.0717047	II	CAGAGTTGCATGTGATTCACTACTGATCAGTGCTCTGATTGTCATGAGTCACCACAAGGC[CG]TAGCTGCTCATGCAGCCTGGCTGTGAGGAGGACCTAGATTGAGGAATTTAGCTACAGAAA	37	2	219596537	R	TTLL4	NM_014640	5'UTR
UPK1B	cg03490971	0.00051979	0.0222496	-0.375165	0.104329	0.580958	0.0795212	0.529908	0.0817406	-0.0510499	-0.0878719	0.0010525	0.0487367	-0.0233072	0.0069198	0.56942	0.08361	II	AATTTGGCCTCTACTGATTTCTGCCCTTTCCTCTCTATGCTTCTGTTATCTGAACTCCTA[CG]TTTCACAGTCTATTTACTTTTGTCTCTAGTTTAGATACTAACCCAACTGGTCAGGAATAA	37	3	118903728	R	UPK1B	NM_006952	5'UTR
MPG;MPG;MPG	cg03492469	0.000878287	0.0306503	-0.22719	0.0660811	0.28691	0.0405283	0.255054	0.0387205	-0.031856	-0.111031	0.000250327	0.03059	-0.0160625	0.00423922	0.283281	0.041931	II	ACATCCAGGGCTGCTTTATAAACACGGATTGATGACACATTATGCCCCCACCCCGGGAAG[CG]GCACACAGTGCTACAAACAGCTGGTGGCTTCCAGCCGGCTGATGGCCCCTCCCTCCCCAG	37	16	126855	F	MPG;MPG;MPG	NM_001015054;NM_002434;NM_001015052	TSS200;TSS1500;TSS1500	chr16:127448-128631	N_Shore
	cg03497846	5.432e-05	0.00515909	-0.482682	0.114061	0.230613	0.0649944	0.182287	0.0440077	-0.0483264	-0.209556	0.000126266	0.025412	-0.0299115	0.00751745	0.227676	0.0641283	II	GCTCTGCTACTTCCTTGCACTATTACAATTTAACTCCTCTTCTGCCTGAGTTATGAAATC[CG]TAAAATAAGGAAATTGATATTATCATTTTACCGTTTACGATAGTTTCACTCTTTATACCA	37	6	6916301	R
CACNA1D;CACNA1D;CACNA1D	cg03506859	0.000165333	0.0107462	0.252709	0.0643615	0.568934	0.0470355	0.608053	0.0513509	0.0391186	0.0687576	0.000582379	0.0396481	0.0132757	0.00374421	0.570481	0.0452495	II	GTGAGCACATCCAGACGTGCACACATGTCCCTTAACTTTGCAGACACACTGTACAGAAAG[CG]TCCTTGAAGCCCCTAACCGGAAGAGCCTCATTTCTCTCTGTCGGCTCCTGGTGACACCAC	37	3	53802944	R	CACNA1D;CACNA1D;CACNA1D	NM_000720;NM_001128840;NM_001128839	Body;Body;Body
TCF7L2;TCF7L2;TCF7L2;TCF7L2;TCF7L2;TCF7L2	cg03510732	7.3496e-05	0.00631182	-0.405019	0.0975905	0.632843	0.0715709	0.572512	0.0731719	-0.0603309	-0.0953331	0.000504005	0.0377721	-0.0220514	0.0061457	0.626669	0.071979	II	CTCCACATGGCAGCAGGAACATTGGCAGGGCTCTTCTGGAGAGAGGAGAGAGCCAATAGG[CG]TTGCTATGGTGGAGGCATGACATAATTCAATTTTACTTTATTATTCACTGGATGTGCCCA	37	10	114871931	F	TCF7L2;TCF7L2;TCF7L2;TCF7L2;TCF7L2;TCF7L2	NM_001146284;NM_001146285;NM_030756;NM_001146274;NM_001146286;NM_001146283	Body;Body;Body;Body;Body;Body
	cg03511111	2.48931e-08	2.19248e-05	-0.308775	0.0506824	0.684337	0.0337139	0.633464	0.0409424	-0.0508732	-0.0743393	0.000394962	0.0348987	-0.0132493	0.00362109	0.679077	0.0389597	II	TCATTTCTGCTTCCACAGTGACTGGTGCTGAGTCACTTGATAAATACTGTATTTGTGGAA[CG]GAATTAGCTCATGTGACAGAAAATACAGAAAAGGAAAGGAATTCACTTGAAACTGACACC	37	20	31334325	F				chr20:31330957-31331410	S_Shelf
COL11A1;COL11A1;COL11A1;COL11A1	cg03520644	5.98696e-05	0.00552182	-0.304455	0.072392	0.308275	0.0410751	0.267934	0.039491	-0.0403414	-0.130862	0.00027198	0.0312671	-0.0173576	0.00460954	0.301495	0.0433358	I	TGCACCCGTCTGTTAGCCTCTCGCTGGTCGGCGGGAGAGGGGAGGAGGCCAGCGCCTGAT[CG]GCCACACCGCTGGAGTCCTGGGCTGGCAGCGGTAACCTTATCCTTGTGCAAAAATCTGCT	37	1	103574523	F	COL11A1;COL11A1;COL11A1;COL11A1	NM_001168249;NM_080629;NM_080630;NM_001854	TSS1500;TSS1500;TSS1500;TSS1500
	cg03521044	0.000576857	0.0237474	-0.205663	0.0576899	0.382876	0.0386041	0.349731	0.0344429	-0.0331446	-0.0865674	0.000444665	0.0362047	-0.0129923	0.00358448	0.378833	0.0375311	II	TTCTGCTTCAGTAGGACTGCGGTGGGGCCCAGTCATTTGTATTCCTAAATTCTCAGGTGA[CG]CTCATGCTGCTGAACCGGGTACCACACTAGGAGAATCACTGCTATGCCATTCATTCCCCA	37	7	20838564	F				chr7:20837551-20838369	S_Shore
SET	cg03529440	0.000597984	0.0243028	-0.340807	0.095888	0.406035	0.0716018	0.353755	0.063227	-0.0522797	-0.128757	0.000892678	0.0460859	-0.0211591	0.00619011	0.397937	0.0718202	I	TTTTTTTCAACATTAATCTATCCCTTCAAGCAGAGACAAGGGAGGTCAGGAAGGAGTTAG[CG]AAACCGGGCAGTGGGGGTGTGGTTTACTGAGGAATGTTCCAAGCTTAGGTGAGGCAACAG	37	9	131445676	F	SET	NM_001122821	TSS1500
	cg03530455	7.13163e-06	0.0012684	-0.492974	0.103603	0.672511	0.0679224	0.603585	0.0826419	-0.0689261	-0.102491	9.04923e-06	0.014326	-0.0306905	0.00658192	0.661878	0.0756053	II	GCATTATTTTCTCATGAGGTCATAGCCTGGGACGATGAATCAAATTCTTTACCAGCAGAC[CG]TGTGGGAAGAACAGCCACCAGTGAACCAAATACCCAGACAATATGGAAATAACATGTTTT	37	11	114163271	R
LIMD1	cg03534662	0.000112182	0.00832257	-0.349389	0.0866024	0.549049	0.0624925	0.489237	0.0661792	-0.0598122	-0.108938	0.000271021	0.031235	-0.0211864	0.00562485	0.540974	0.0656648	II	TTAAATCCTGGGGTCATGCCCTTCACGCTAGGCAGGTGGAAGTCTTTACTTGTACTGGGC[CG]GACTTGAGCCCCGACCCTTCGCCAGCATCTCCCCGCTGCCCTCAACACACACACACACAC	37	3	45636225	R	LIMD1	NM_014240	TSS200	chr3:45635090-45635932	S_Shore
RAPGEF1;RAPGEF1	cg03538601	4.72001e-05	0.0046907	-0.343906	0.0805511	0.737417	0.0437849	0.688254	0.0527599	-0.0491626	-0.0666686	0.000345059	0.0334227	-0.0199905	0.00540608	0.727857	0.0533783	II	GGTGGGTTGTCAGGCCTCTCCTCTTTCCAGAGCGTGATCTTATCCTGGCCATGGGGAACA[CG]CTCAGCTGGCCTGAGGTAAGACCCAGCCTGGCACTCAAGGCAATCTCCAATCCGGGCTAC	37	9	134609146	F	RAPGEF1;RAPGEF1	NM_005312;NM_001304275	Body;Body
EEF2K	cg03538821	2.17201e-06	0.000545842	-0.508638	0.100675	0.706305	0.062012	0.625377	0.0660097	-0.0809271	-0.114578	3.32368e-05	0.0190078	-0.0280429	0.00647101	0.694147	0.0680606	II	CTGTGATAATGGCAATAATAACAGTAATATAAAATTGGCAACAACAGTGATAACATCCCA[CG]TGCCAAAACATTTGCAAACACATTGCCGGCACTCCACCCTCACTCCTGGCATACTCGATG	37	16	22248009	R	EEF2K	NM_013302	Body
KCNQ1;KCNQ1	cg03539336	8.8054e-05	0.00710633	-0.304829	0.0743313	0.536209	0.0512146	0.488822	0.0614075	-0.0473873	-0.0883747	2.86128e-07	0.00599319	-0.0230209	0.00420153	0.524848	0.0538315	II	GCTGCAGCCTGGGGGCTGGTTTTCTGGCTCCTTGACCAAATTCCTTGGGTCCCCTGGACA[CG]GGGCTGTGAGTCATTCCGGGGAATGACAGGGAAAAGGCACATTCCCTGGGGTTTCCCTAG	37	11	2798733	R	KCNQ1;KCNQ1	NM_000218;NM_181798	Body;Body
DHRS3	cg03546360	2.26162e-05	0.00284229	-0.312817	0.0700861	0.155878	0.0255015	0.131732	0.0227797	-0.0241461	-0.154904	8.18995e-05	0.0232635	-0.0177902	0.0043432	0.153505	0.0250098	I	AGAGGGAGTCCTGGACAGCCAGACCCCTGCTAGCTTGGCCACCACAGGCTCCGGCCAGCC[CG]GCTAGGGAAGAGTTAATCGGATCGGCTTTGGCTGATAGTTCAGGCTCCAAAGTTCAGTCC	37	1	12675968	F	DHRS3	NM_004753	Body	chr1:12676983-12678642	N_Shore
	cg03548266	0.000621388	0.0248805	0.255655	0.0721632	0.38846	0.0496059	0.427379	0.0611409	0.0389188	0.100187	8.85494e-05	0.023624	0.0183979	0.00451469	0.395919	0.053702	II	AGCTCAAGTGCCAGCTCATCCCCCAGCCAGATGTAATTTTCATCTGAGTTTCCACAACAT[CG]TGTACTCTATCTTGGCACCTCACGTTCCATGTTGTATTATGGATATGCAGAGACATCATC	37	11	43572502	R				chr11:43568921-43569854	S_Shelf
KIAA0226;KIAA0226	cg03548396	2.09438e-07	0.000101175	-0.357538	0.0637623	0.510609	0.0462687	0.452307	0.0444937	-0.0583018	-0.114181	9.49412e-05	0.0239256	-0.0169496	0.00417854	0.500362	0.048351	II	CCCATGTGCCAACAGGTTACAATCCGGTCTCATAGGCCTGAGAATCAGTCTGACTCATGA[CG]TGACTCTGCATACCTGTGTTCTGATTCATTCTGTACTGATCTTACAAGGTTAACTGTTAA	37	3	197445992	R	KIAA0226;KIAA0226	NM_014687;NM_001145642	Body;5'UTR
AGPS	cg03550352	0.000502009	0.0217483	0.412955	0.11451	0.563911	0.0780936	0.624468	0.0858218	0.060557	0.107388	0.000200109	0.0288232	0.0287076	0.00745299	0.573467	0.0831083	II	TTCCAGCGCTTGGTGAGTGACTTCATTAAATATGCAATGGCTGTTGGGTGGCTTCTCAGA[CG]ATGGTTCAGTTCCTTGTGGAATTGCATTATTACTAGAGGTGTAAAACCAGGCAGACAAGC	37	2	178400837	F	AGPS	NM_003659	Body
TMEM220-AS1;TMEM220-AS1;TMEM220-AS1;TMEM220-AS1	cg03552873	0.000846575	0.0300066	-0.35575	0.103138	0.63004	0.0688075	0.580749	0.0738402	-0.0492901	-0.0782334	0.000513349	0.0379192	-0.0241163	0.00673128	0.619587	0.0733708	II	GAAATTAGTTCTGCTCAGATATTGGAACTTCTTATCTCCGCAGACAAATAGATACAGCCC[CG]TGTACTGTGGGCAGGAAGTGGGCCTTTGATCTCTGTGGGGAGACCTGCTTTATATATAGC	37	17	10647886	R	TMEM220-AS1;TMEM220-AS1;TMEM220-AS1;TMEM220-AS1	NR_073456;NR_073455;NR_073457;NR_073458	Body;Body;Body;Body
	cg03554199	0.000156543	0.0103819	0.487156	0.12359	0.694627	0.0747846	0.752611	0.0723025	0.0579841	0.0834752	6.71047e-05	0.0221512	0.0332151	0.00800498	0.704757	0.0757293	II	TGCTACTAATGTACTTACAATCATTAGCTTCTTCTATTGCACACTGTGCTGTTCTCTCCC[CG]GTGTTCAAAAACAGAATGTGCTGTTTGAATGTTGAGGAACATAGTAAGAAAACACTGAGA	37	14	96855102	F				chr14:96857611-96858125	N_Shelf
	cg03554925	0.000342325	0.0170732	-0.28928	0.077793	0.451209	0.0576962	0.408777	0.0564427	-0.0424318	-0.0940402	1.10955e-05	0.014907	-0.0233218	0.00505655	0.442904	0.0607417	II	GCTGGGGGACTCCCTCAGATACAAGCTGTCTCCTCCACTGGAAGGTGAATGCCGTGAGCG[CG]GGGCCCTGGTTCAGCACCAGAGACAGCGCTGGCACCTCAAGAGACTCAGTGACATTTGCT	37	12	132102981	F
TANC1;TANC1	cg03559700	0.00114294	0.0361126	-0.324753	0.0967408	0.622208	0.0642907	0.572117	0.0822156	-0.0500904	-0.0805042	9.17941e-05	0.0238125	-0.0236626	0.00582042	0.616581	0.0679023	II	AGTTCTGGCTACACTGAGTTACTATCTCCATGTCAGTGTTTGCTGTGAATCAGCCCAAGC[CG]AAATGACCAGAGATGCTTAGCTGGTGACCTCATGCTGCTGTGGATTGGCAGAAGGACTGT	37	2	160059427	R	TANC1;TANC1	NM_001145909;NM_033394	Body;Body
	cg03569076	0.000844549	0.029963	-0.235279	0.0681971	0.548402	0.0507266	0.512227	0.0547428	-0.036175	-0.0659644	0.000648769	0.0412553	-0.0149514	0.00425513	0.544429	0.0512161	II	CTTGAGATAAGGACTCTGTGCCCTAAAGGAATTTTCAGACCAGGAATATATTTTCAGTCC[CG]TGAATGGCACTCAGCCTAATTCGACCTGCATGCTTTTTGAATGGGAATCTTGTAAAGACT	37	12	95177604	R
SORBS1;SORBS1;SORBS1;SORBS1;SORBS1;SORBS1;SORBS1;SORBS1;SORBS1;SORBS1;SORBS1;SORBS1	cg03570824	2.03004e-10	7.02251e-07	-0.547169	0.0766345	0.257912	0.0441051	0.196126	0.027894	-0.0617863	-0.239563	5.51911e-05	0.0211369	-0.0216142	0.00514491	0.249525	0.0466649	II	TAGAGTTGGGTACTGAGTCTGGGTGGGGTGGGAAAGGAAGAACAAACAAAAGGGCAAGGA[CG]TCAGGAAGCCCAGAGAGCTTGGGGGAAAGCATTACAAAGCTGTCTATGTTTTAGTTAAAG	37	10	97149092	F	SORBS1;SORBS1;SORBS1;SORBS1;SORBS1;SORBS1;SORBS1;SORBS1;SORBS1;SORBS1;SORBS1;SORBS1	NM_001034954;NM_001034957;NM_001034955;NM_001290296;NM_001034956;NM_001290298;NM_001290297;NM_006434;NM_024991;NM_015385;NM_001290295;NM_001290294	Body;Body;Body;Body;Body;Body;Body;Body;Body;Body;Body;Body
SIL1;SIL1	cg03574345	2.22543e-05	0.00281021	-0.489443	0.109556	0.822808	0.0522204	0.776456	0.0604364	-0.0463524	-0.0563344	0.000211027	0.0292823	-0.0264214	0.00688598	0.816438	0.0532581	II	AGGGTCAAGGTGCGGTATCTGAATCATCCATGATTACATCATTAATAATAAAAACAGCAC[CG]TCCACTCAGCCTCCAACGTTCTCTGAAAAACAATTCATGTCCAAGGTATCAATTTATTCC	37	5	138350755	R	SIL1;SIL1	NM_022464;NM_001037633	Body;Body
	cg03581822	3.74025e-05	0.0040057	-0.388943	0.0897988	0.540554	0.0663238	0.48839	0.0650899	-0.0521633	-0.0964998	0.000798018	0.044247	-0.0215083	0.00623074	0.530951	0.0714947	II	ATGGCGGTGCACTCCCTGGGGATCTGTTAAAACCTCTTTTGTGTGTTTTGGAAGGTGTTA[CG]GTGAAACTGCCTGCTGCTAGCTGAGTTTGAGAACAGTGACCCTGACAAGTGCCTTACAGG	37	5	126377032	F
	cg03584344	0.000798721	0.0290277	-0.236833	0.0683112	0.31352	0.0399862	0.280475	0.0467317	-0.0330454	-0.105401	9.43669e-05	0.0239256	-0.0168644	0.00415586	0.308313	0.041604	II	TCTTGCTGGGCGTCACTCCCAACCCCGCAGCATCCTGTGTAGAATGGAGGAATCAGCCCT[CG]TTCAGCCCAGCCAGGACATTTCTGCTGGATCATGCGCAGCCCCAAGTGTCAGGGACTAAC	37	2	109681945	F
	cg03593041	0.000494521	0.0215404	-0.294915	0.0816773	0.628245	0.055565	0.582189	0.0577937	-0.0460558	-0.0733087	0.0003397	0.0332172	-0.0195949	0.00529268	0.620605	0.0585389	II	AAGCAAGAGACCTACAGTGGATGTGGTGTGGCTGTGGAATGCTTGGGGGAAAAAAATGAA[CG]CATAATCAGTTTGAAGTAATTGCAGTAAGAGGAATGACTCATTTTGAGCAAGGACAGCCT	37	13	91369785	F
MFN2;MFN2	cg03593358	8.05337e-05	0.0066952	-0.364463	0.0883478	0.136879	0.0288019	0.109905	0.0274521	-0.0269746	-0.197068	9.67114e-05	0.0240072	-0.0223583	0.00551871	0.132633	0.02998	II	TTCGCCGTTGTTGCTGCTCTTCTTTCCTCAAAGGCGACTGAAGGGCAGCAGGCCCATGCT[CG]CTTCTGTCTGCCCGATGAGTCACTTCACCCTAGGCCTGGCCCTCTAGAGAACACTCCTCT	37	1	12039985	R	MFN2;MFN2	NM_014874;NM_001127660	TSS1500;TSS1500	chr1:12040113-12040793	N_Shore
PSD3	cg03605012	0.00132592	0.0396053	0.458709	0.138556	0.600331	0.0924644	0.656977	0.103537	0.0566462	0.0943583	2.151e-05	0.0174189	0.0396171	0.00891199	0.613206	0.0986961	II	ATGTGAGTCCTTTGCAAAGATTTGACTAAAAGTGCCCTGATAAATCTGCTCCACTAGAAT[CG]TGTAGTAAAGGGAATGAAAGGAAAAGCACGAAAGCCCTATTCCCAAACTGCGAATAAGAC	37	8	18845786	R	PSD3	NM_015310	Body
	cg03619785	0.000171745	0.0110279	-0.249676	0.0637626	0.549402	0.0458336	0.506646	0.0452036	-0.0427565	-0.0778236	0.000966613	0.0473425	-0.0133258	0.00392616	0.543906	0.0462581	II	AGGAGTTGCCATATGTGAACTGTTTTATGGGCTCTGCTACTAGCTGTGTGGCCTTAAGAA[CG]ACTGAGTATCAGCCATGAAGAAGGATGGCTTGTTAATACATGTCCCAGGGCAATGTCTAA	37	5	128462227	F
	cg03621539	0.00033358	0.0168084	-0.313142	0.08404	0.683121	0.0637336	0.638301	0.0642465	-0.0448199	-0.0656105	0.000303152	0.0322194	-0.0212034	0.0056773	0.674699	0.0678667	II	TCACCTTGGCCACCCAGCACAGAAGAACTTTTTCATTTTATTTGACTTGCAACTTTTGTT[CG]TAAACCTGGTCTTGTACATATTTACTCTCTTACTCTCTAGCACCTCATACCCACAGATAC	37	9	110897230	R
	cg03636383	1.53827e-12	2.12982e-08	-0.572968	0.0701823	0.758702	0.0355975	0.683994	0.0446774	-0.0747078	-0.0984679	0.0004549	0.0364339	-0.0170626	0.00471605	0.753101	0.0403909	II	TCTTCCTGTGCCAGTGAGGTGTCAGCACCCAGAACAATGGCAAAAGCCACACACTGAAGA[CG]TCCGAGCCTCAGTAGTCTAAGTACCTGAAAGAATGCTTGGAGCAGCCATCCCACCCTCAC	37	9	83879821	F
ONECUT2	cg03636532	0.0014724	0.0421932	-0.173926	0.0530633	0.554874	0.0378041	0.523997	0.0315552	-0.0308768	-0.0556464	0.000384469	0.0346216	-0.0135265	0.00368901	0.544933	0.0417216	II	CGGCAAAGCTCACCCTTAGGCGAGGTCACAACAGAGGCAGGTCCTTCCTGCCCAGCCTGC[CG]GTGTAGTCACAGCCAAGGGTGGCACTTGAAAGGAAAAGGGAGAAAACTTCGGAGAAATTT	37	18	55107236	F	ONECUT2	NM_004852	Body	chr18:55103154-55108853	Island
	cg03643077	7.68412e-06	0.00133311	0.296106	0.0624757	0.2916	0.0377444	0.330511	0.0351958	0.0389113	0.133441	0.00016258	0.0272497	0.0169537	0.00433655	0.297852	0.0410667	II	AATATTTTCCCTCTTATAGCCCCTTGAAGTGTCTATGCACTTCAGTTCATAAAATGCTGC[CG]TGGGGAACCAATCTAATTAAGCACTTACCAAGAAAGCATTCAAACTCTCTCATCTATGTC	37	17	39496734	R
CLIC4	cg03648483	3.89559e-06	0.000826775	-0.414232	0.0843827	0.24351	0.0477481	0.198482	0.0391746	-0.0450276	-0.184911	0.000290652	0.0318147	-0.0201884	0.00538826	0.238904	0.0466289	II	GCTTTCTCGTTTCTCAAGCGCGGAGTGTTCTGTATGATGCAACATTTTGGCTTCTCCCCC[CG]GCGTTGCTGCTTCGGGAAGGATTGTGTGTGCCCTTTTGTTTTGAAAGAAATTGAGGGAGA	37	1	25072800	R	CLIC4	NM_013943	Body	chr1:25071352-25072586	S_Shore
PARD3;PARD3;PARD3;PARD3;PARD3;PARD3;PARD3;PARD3;PARD3;PARD3;PARD3	cg03657973	0.00124204	0.0380215	-0.402796	0.120921	0.785165	0.0667285	0.736971	0.0795347	-0.0481939	-0.0613805	0.000518719	0.0380714	-0.027443	0.00766633	0.779053	0.0695318	II	CTAAACATTCCTACTTAGTCCTGGCACTCAGCCAAGCATCTCAACTGACGGAATCAGAGG[CG]CCAGACCAAGCATAGGTGTGTTCCAGGGCCAGATTCTCACACAGCCCTGGCCACCTGCCT	37	10	35097857	F	PARD3;PARD3;PARD3;PARD3;PARD3;PARD3;PARD3;PARD3;PARD3;PARD3;PARD3	NM_001184786;NM_001184791;NM_019619;NM_001184789;NM_001184790;NM_001184788;NM_001184787;NM_001184785;NM_001184794;NM_001184793;NM_001184792	Body;Body;Body;Body;Body;Body;Body;Body;Body;Body;Body
	cg03687691	1.29718e-05	0.00193667	-0.373884	0.081161	0.516624	0.0570745	0.459003	0.0645503	-0.0576215	-0.111535	3.86429e-06	0.0112679	-0.0231422	0.00475111	0.508643	0.060853	II	TTTAAGGGAACATCTGTCTGACCTGTGGAGTCATGTGGTTGCTTGAGCACCGCCCTGTGA[CG]GCAGACAGGAGGGCTCACTTGGAGCTGGCTTTTTGCCAGACAGATATGATAAAAAGGCAG	37	1	43990685	R
RBM33	cg03690787	0.000199498	0.0121534	-0.473362	0.122207	0.747303	0.0728111	0.6956	0.085706	-0.0517029	-0.069186	0.000266172	0.031101	-0.0283058	0.00750483	0.740877	0.0758951	II	AAGTTTTTAAACTCAGAACCAGCTAGCTTTTTCTCACCATGAAACTAGGAGCTTTAGTGC[CG]CATGTCCCTTATCTGTCATTTACCTTTGACCTTCAGAGGTACACTGACACAGGAGAGAAG	37	7	155508326	R	RBM33	NM_053043	Body
FYCO1	cg03695289	6.34003e-09	8.16891e-06	-0.528233	0.0825886	0.7199	0.0509829	0.649501	0.0596569	-0.0703988	-0.0977896	1.77874e-05	0.0167461	-0.0236876	0.00527136	0.709754	0.060399	II	AAGGAGAAAATGATGCTCAGAGGAGTCATGTAACTTGTTTTAGGCCACGGGCCAGTAAGG[CG]AGGAATCACAGAGACTGAACTCTGGTCAGTCTGATTTCAAACCTGGTGGTTTTCCAATAA	37	3	46027639	F	FYCO1	NM_024513	5'UTR
RGL1;RGL1;RGL1;RGL1;RGL1	cg03699176	0.00014366	0.00982188	-0.324558	0.0818405	0.793127	0.0374964	0.746247	0.0541693	-0.0468797	-0.0591074	0.000108121	0.0244825	-0.0195147	0.00485299	0.789606	0.0394242	II	AAATAGTGGCCTGTGAGCCAGAAAATTTGGCTTCCATACCTACAACCCTCAGCAGTTATT[CG]TGGAAATTTGGGAAAATCCCTGGTTCTGGCATCGTCATCTCTAAACTTAGGGGCCTGGCC	37	1	183860765	R	RGL1;RGL1;RGL1;RGL1;RGL1	NM_015149;NM_001297670;NM_001297669;NM_001297671;NM_001297672	Body;Body;Body;Body;Body
PREPL;PREPL;PREPL;PREPL;PREPL;PREPL;PREPL	cg03700279	0.000884564	0.030793	0.428131	0.124606	0.718861	0.0692841	0.768184	0.0669055	0.0493224	0.0686119	0.0010391	0.0485129	0.0274966	0.00815414	0.726234	0.0699862	II	TTTATCATGGCAAAGATGCTGAACTCTAAAGATAGAAAAAATGGTGAAGTAGAAAGACAC[CG]GACAGCCCTTCAGTCAAGACTAATTAGCCATTAGTAAATGGCTAATTCTAAGGCTAGAGC	37	2	44576358	F	PREPL;PREPL;PREPL;PREPL;PREPL;PREPL;PREPL	NM_006036;NM_001171603;NM_001171613;NM_001171617;NM_001171606;NM_001042385;NM_001042386	Body;Body;5'UTR;5'UTR;Body;Body;Body
	cg03701355	0.000329551	0.0166857	0.343416	0.0920778	0.465537	0.0660046	0.517049	0.0733037	0.0515119	0.11065	0.000113225	0.0247929	0.0241981	0.00603647	0.474205	0.0713055	II	AACAGAGGCAAATCCTGCTGAACTGGTGCGAGGGCCGCAGCCAGCCCTGCCCATCTGGAG[CG]AGCCACAGCTTTTGCTTAGCTGTGATGTTCTGCATATCAGGCACAGGCCTCCCTGCCCAG	37	2	2507741	F
ETS1;ETS1;ETS1	cg03702171	3.90991e-06	0.000829383	0.42698	0.0869957	0.357205	0.0596591	0.416967	0.0703641	0.0597625	0.167306	0.000261827	0.0309706	0.0216411	0.0057307	0.366016	0.0643705	II	AGGAAGAGGCTAAGTCACAGGAGGCAGCTCTATGGGTGATAACTGACCTACTGCCAGGCA[CG]TTAATGCCTTCTATCAGCTAATCCTGTAAGACAAATGGGGTAACATAGATCTTTTCTCTA	37	11	128333168	R	ETS1;ETS1;ETS1	NM_005238;NM_001162422;NM_001143820	Body;Body;Body
SEMA5A	cg03702236	1.89906e-06	0.000495913	-0.561607	0.110446	0.341326	0.069903	0.266107	0.0678298	-0.0752183	-0.220371	3.09755e-05	0.0189016	-0.0281124	0.0064599	0.331679	0.0679122	II	CGTCTGGTCCTCCGGAACTCGAACTTTGTGATTTTGTTCTTTCTGTGTGACATCCTCATC[CG]TTCTGAGGGAGAAACTCCTTAAAGAAGACGAGAGAGTCAGTCGTTGCGGGTTCTTGGAGG	37	5	9546755	R	SEMA5A	NM_003966	TSS1500	chr5:9544692-9546715	S_Shore
	cg03702343	0.00101768	0.0335986	-0.201817	0.0594831	0.458957	0.0437527	0.421532	0.04778	-0.0374255	-0.0815446	0.000293308	0.0319509	-0.0135763	0.00362601	0.454154	0.0439172	II	CAGGCACTTCTAGCAAATCCCAGATGCAGCTCATGGTGCAGGTCTGAGCCATGGTCAATC[CG]TGAGGGGCAAAATGTGGTGCGAGGGCCAGCAGCAGCAGCGCCTGGATGATTTTTTTTTTT	37	7	4671831	R
LOC399959	cg03704073	0.000934638	0.0319107	-0.271444	0.0793928	0.807473	0.0353007	0.772088	0.0457386	-0.0353848	-0.0438217	5.65807e-05	0.0212102	-0.0206473	0.00492244	0.803701	0.0382126	II	GAACTCACTCAATGAGAACTATGTGAGATGTGGCCAACAATTATCATGCTTAAAACAGGA[CG]GCCAGAGCCATGAGGAGATTGAAGTCTGACAATGCTAGCTAGCTAAGTGGAAATTTACCA	37	11	121960000	F	LOC399959	NR_024430	Body
	cg03706769	0.000132463	0.00930763	-0.527774	0.132329	0.267545	0.0725823	0.215848	0.063071	-0.0516974	-0.193229	0.000155254	0.0268203	-0.0322724	0.00822809	0.260135	0.0702122	II	AAAGGAAGGGGAGAAGGGGTATAAGTAATCATTGTTAAATGTCTGCTCTGACTGGATAGA[CG]CTAGGCCAGTGGATGTTTACAGCAACAGCCCTCTGTTAGAAACACATTTCTATTGCAGCC	37	1	229357750	F
	cg03712403	0.000133585	0.00936229	0.491861	0.123397	0.646874	0.0797721	0.709087	0.08482	0.0622122	0.0961736	0.000272516	0.0312766	0.0299886	0.00796507	0.655726	0.0818165	I	CACCTCTCCCTTCACCTGCACGGCTCATTAGCCGCATTCTGCTGCTCGGCTGCTGCTTTC[CG]TGCCCGCAGTTCCCCGCCCTACCTCGAGGGCCAGCACCTGCTCCCCTCCTCCCGGACCCC	37	12	121038155	F
CORO2B;CORO2B;CORO2B	cg03714754	0.00016357	0.010667	-0.259933	0.0661506	0.529196	0.0510573	0.489367	0.0602485	-0.0398287	-0.0752627	9.87572e-06	0.0144862	-0.0199983	0.0043089	0.519066	0.0539336	II	TATTGTTGAAGGCTATGCTTTTTATAGCTTCTGCCGCAGCTAGGGAGGGCGGCTGGCAGG[CG]GCAGGGAAGGGCGCTATCGGTTTCCAAGCCTCGTGCTCCCAGCCCTTCTCCTGGGGCCAG	37	15	68993073	R	CORO2B;CORO2B;CORO2B	NM_006091;NM_001190457;NM_001190456	Body;Body;Body
CDKN1A;CDKN1A	cg03714916	1.06796e-09	2.28757e-06	-0.516668	0.0761585	0.34265	0.0471707	0.267487	0.0491467	-0.0751629	-0.219357	2.42648e-07	0.00531072	-0.0249393	0.00452088	0.335337	0.0505852	II	AATCAACAACTTTGTATACTTAAGTTCAGTGGACCTCAATTTCCTCATCTGTGAAATAAA[CG]GGACTGAAAAATCATTCTGGCCTCAAGATGCTTTGTTGGGGTGTCTAGGTGCTCCAGGTG	37	6	36645886	F	CDKN1A;CDKN1A	NM_078467;NM_000389	TSS1500;TSS1500	chr6:36646244-36648465	N_Shore
HADH;HADH	cg03723178	0.000589739	0.0240791	0.34272	0.0963139	0.899972	0.0236878	0.913828	0.0318733	0.013856	0.015396	1.00967e-05	0.0146498	0.0267723	0.00577528	0.902544	0.0247448	II	TCAGGTGATTAAGGAGGATCCTTTTCTTCCTCCCTTTTTATATGGAGCAGGATCCCAGCC[CG]TTTGTAAAAAAATAGAAGGACACAGAAGGGAAAACTTGAAAATGAAAACTGAAAAACAAG	37	4	108924784	R	HADH;HADH	NM_001184705;NM_005327	Body;Body
MIR4435-2HG;MIR4435-2HG	cg03726156	0.00133105	0.0397074	-0.25268	0.0763516	0.327069	0.047692	0.288023	0.0480647	-0.0390458	-0.119381	0.00105103	0.0486996	-0.0151363	0.00449334	0.325889	0.0476891	II	CAAGATCAACACTGGCCTAAATGCTGGTAAAATGACCTTGAGGGATGTTCCAAATTGAAA[CG]GATCAAATTAGTTTTCAATCCACTCTAAAATATGAAATGTCAAAAATAAAAATATGCTGA	37	2	112209702	R	MIR4435-2HG;MIR4435-2HG	NR_015395;NR_024373	Body;Body
NLK	cg03728520	2.17188e-06	0.000545842	0.493425	0.097664	0.578948	0.0663846	0.64926	0.0626039	0.0703124	0.121449	0.000155521	0.0268279	0.0261105	0.00665788	0.587137	0.0715033	II	TTCTTAGGACGGAAGCAATCTGACATCAACTCTCAAACTACTTGGGAGTTGTACGTAACA[CG]TGGCAAGTTCGTTAACTTCTCTGTGCATTAGTTTCCCTGTTTGAAAAATGAAGATAACAA	37	17	26420738	R	NLK	NM_016231	Body
ANXA4	cg03737220	1.9783e-05	0.00259013	-0.405057	0.0900512	0.642434	0.0608699	0.59188	0.0654142	-0.0505543	-0.0786919	0.000198642	0.0287956	-0.0215651	0.0055957	0.635078	0.0617635	II	AGCCAACACCTTGGGGTAGCTTTTACCTTTACTAACAGATCTCAGCATGGTATGCTACTC[CG]TACCATGAGTGGCTGTTACCAATGCCATGGGTTCTTGTAATCACCCAGGATAGAAATCAA	37	2	70002576	R	ANXA4	NM_001153	5'UTR
PLEKHA7	cg03739310	0.0014244	0.0414052	0.360002	0.109485	0.312042	0.0713822	0.360624	0.0797858	0.0485819	0.15569	0.00105361	0.0487692	0.0230472	0.00684326	0.313657	0.0723965	II	CTGACTGAACAGGAAGGAAGGAAGGTCTTAGTCACAGCTCTATAATTACAGCCATGCACA[CG]GCCTGGCATATAACATTAGGTGATCAGTAGCTGAAGTGAACCAAATGGAATCAATGAGTA	37	11	16924811	F	PLEKHA7	NM_175058	Body
PRKAG2	cg03740323	0.00116389	0.036537	-0.237741	0.0709399	0.585353	0.0529188	0.550715	0.0520188	-0.0346381	-0.0591747	0.000310679	0.0324467	-0.0178985	0.00480139	0.581075	0.0570997	II	TTAATGGCCTGGTAGGGAAATATCACAAAACAAACACACACAACTCAAAGAAAAAAGAAA[CG]TCGCCCATGCCAGAGTTCAGCGTGGCTCTGACATTACATTGGTGCCTCTTGCTGGGAGAG	37	7	151548248	F	PRKAG2	NM_016203	Body
SGK1	cg03742034	0.000654425	0.0257028	-0.397395	0.112666	0.694918	0.0705531	0.636085	0.0824425	-0.0588331	-0.0846619	0.000179061	0.0280646	-0.0276085	0.00711054	0.689288	0.0737487	II	CTCTTATGTGTAGTCTCTATCTCCCCCTCTTCTAGCACTTGTCACAGTGTGTTGTAACTG[CG]TGGTTGCTTGGATTTTCCCCCTGTCCTGGAAACACAGCCTAGGGTGCTTACTGCCAAGCT	37	6	134570746	R	SGK1	NM_001143676	Body
	cg03747907	0.00143459	0.041567	0.284326	0.0865289	0.478014	0.0623771	0.523658	0.0612835	0.0456444	0.0954875	0.000231859	0.0299831	0.0214781	0.00563642	0.486334	0.0636157	II	TGGGAGCAGTGCTAATTATCTTCTCAATTGCTTGACTGAAAACTGGAGTCACGGATGGCC[CG]TGAATTCCTCAGTGTGTTGTAGAGAAAAGAATCCAAGGCATCGAGGAGCCAGGTGCCCTG	37	17	76961741	R
LINC01479	cg03749527	0.000836576	0.0298014	-0.470658	0.136309	0.83433	0.0581225	0.78586	0.0693818	-0.0484697	-0.0580942	0.000782076	0.0440174	-0.0311627	0.00901173	0.824727	0.0668457	II	GACATTAACTGTTGATCCAATTTATACTGCCATTTGATCCCATAAGTGCTATACAGGACT[CG]GTTACTCATGGAAAATAGTTCCTGCCAGATCAAACACTCTCAGGGCCAAAGTCACAAGAT	37	12	68322928	R	LINC01479	NR_120456	TSS200
MTUS2;MTUS2	cg03751299	0.000298367	0.0156853	-0.263191	0.0700277	0.570256	0.0509368	0.525154	0.0562776	-0.0451019	-0.0790906	0.000388759	0.0347264	-0.0157675	0.00430394	0.563408	0.052144	II	GGGTAGTGTGTCCGGGATCCCAGGCAGCTGTGTTTCATGCAACCCACCCTGACCACCTTG[CG]GATGTTCCTGTGACCTAACGGGTTTGGACAAAGACATTTGCCACCAGGGGGCATTTTTCA	37	13	30046617	F	MTUS2;MTUS2	NM_001033602;NM_015233	Body;Body
	cg03754403	0.000112605	0.00833957	-0.306533	0.0759995	0.453562	0.0559991	0.404688	0.0552826	-0.0488741	-0.107756	2.92138e-05	0.0187619	-0.0212308	0.00486171	0.446338	0.0596986	II	GCTTCAGGAACACGCAGTGCTGGACAGCGCACCGCGCGCTTCGGAAAGCCTGAGCCGTCT[CG]GTAAATAACTTTACCTGGATCACAGAGGTTGTGAGGGGAATGGGGAACACCTGGGTGACA	37	6	40567579	F				chr6:40567266-40567580	Island
GUCD1;GUCD1;GUCD1;GUCD1;GUCD1;GUCD1;GUCD1;GUCD1;GUCD1	cg03754743	7.95647e-09	9.60051e-06	-0.572817	0.0902655	0.20535	0.0431219	0.153087	0.0375695	-0.0522624	-0.254504	0.000178589	0.0280552	-0.0223993	0.00576784	0.198731	0.0440639	II	CTTAGGAGTGGCAGCATCAGTACCATGTGGCCTGACCCAGCTTCAGCCACAGCTGAGTCA[CG]TGGCAGTTTGGATTGCTGCCTTGGCCAAGGAAACATGCCATTTTTCCATTTGGTCTTTGA	37	22	24941185	F	GUCD1;GUCD1;GUCD1;GUCD1;GUCD1;GUCD1;GUCD1;GUCD1;GUCD1	NM_031444;NM_001284255;NM_001284254;NM_001284253;NM_001284252;NM_001284251;NM_001284257;NM_001284256;NR_104286	Body;Body;Body;Body;Body;Body;Body;Body;Body
FMOD;FMOD	cg03764585	3.49392e-07	0.000147045	-0.464246	0.0845904	0.272593	0.0454962	0.212528	0.0411352	-0.0600649	-0.220346	0.00010738	0.0244457	-0.0206996	0.00514525	0.265918	0.0473974	II	CAAGTTGAACTTTTCAGAGAGTGACCACGTCCCTCTGTCTGGCCTCCTTGGGTTGGAGAA[CG]TGTGAGAGAGGAAGAGAGAGAGGAGTGAAAGAGTCTACTGAGAGTGTGCGTGCCTGTGCC	37	1	203320223	R	FMOD;FMOD	NM_002023;NM_002023	1stExon;5'UTR
	cg03764808	8.84604e-06	0.00147462	-0.387914	0.0824643	0.72702	0.0488289	0.674005	0.0644802	-0.0530153	-0.0729214	0.000165188	0.0273174	-0.020053	0.0051351	0.717574	0.0522312	II	TTCTCAAGGCAGACTCCTTAGCTAGTTTTGTAGCATGATTAAGAGCTGCCATGGCTTACC[CG]GTGCTCTGCCAAATTTCCACTTACCCTCCCCATTGATTTTTTTTCCTACATAGAAAATAA	37	2	63947679	R
TAPBP;TAPBP;TAPBP	cg03768171	0.000389303	0.0185451	0.314863	0.0855348	0.629455	0.0563232	0.677844	0.0555568	0.0483881	0.0768729	0.000584322	0.0396812	0.020037	0.00565269	0.635378	0.0588315	II	TGGCCAGATAGGTGCCCTCCTGAAAGGGTTGAACTGTAGGCAGCCAGAAGGTCCCATTTC[CG]GTCCATGGGCCCCATGGCTCATCATCATCCCAAGCAGCAAATGCCACGGCCCCTTCTTGG	37	6	33272880	F	TAPBP;TAPBP;TAPBP	NM_172209;NM_003190;NM_172208	Body;Body;Body
FAM109A;FAM109A;FAM109A	cg03770217	6.20735e-13	1.12682e-08	-0.720633	0.0862841	0.219097	0.0434867	0.151118	0.0343559	-0.0679791	-0.310269	0.000400452	0.0350404	-0.0198156	0.00542159	0.211914	0.0431521	II	TTGCAAATATTAGCTGCTGTGAGTCGGAGTTTTTTCTCAGCCTCATCTGCAAAATGGTGA[CG]TTAACTTCCATCCCTCTAAGGGCTGAGTGAATTGACTCCTGAAGAGTCATTTTGCAAAAT	37	12	111805938	R	FAM109A;FAM109A;FAM109A	NM_001177997;NM_144671;NM_001177996	5'UTR;5'UTR;5'UTR	chr12:111806559-111807060	N_Shore
ME3;ME3;ME3	cg03778207	0.000191982	0.0118462	-0.449948	0.115838	0.866718	0.0367225	0.833062	0.0341178	-0.0336558	-0.0388313	0.000400688	0.0350449	-0.0269544	0.00737512	0.862628	0.0376496	II	GCAAACCCCTGCAGCTGGGCTCAGGAGGAGGGATATGCACTTTCAACTCTAACAAAGGCT[CG]CTGTTGCCAATGGAACCACCATTCCACATATTTTTTGGCAGGAAGGGAACCTGTCCTCTG	37	11	86230664	F	ME3;ME3;ME3	NM_006680;NM_001161586;NM_001014811	Body;Body;Body
SNED1	cg03785076	0.000975628	0.0327426	-0.308036	0.0904439	0.400291	0.0613407	0.360792	0.0627305	-0.0394995	-0.0986768	0.000281072	0.0316105	-0.0214083	0.00569936	0.39994	0.0626151	II	CCAAGTCTAAAGGGTCATGAACCTCTGAGTGAAAACACCAAGTGCAGGATCTGTGAGAAC[CG]GCAACACCCAGTCACACGCAGAGAACCCTCCGCTGCTTCTTAAAAATAACATTGACTGTG	37	2	241936915	R	SNED1	NM_001080437	TSS1500	chr2:241937716-241938468	N_Shore
PARD3B;PARD3B;PARD3B;PARD3B	cg03787092	4.14289e-07	0.000166594	-0.354144	0.0650018	0.70809	0.040003	0.659305	0.0429434	-0.0487854	-0.0688972	0.000474435	0.0369922	-0.0158116	0.00438511	0.704356	0.0440228	II	ACAAGAAATTGGTCGTCTTGTTTTTAGTCTCTTCCTTACCTGTCAGCTGTTTTTGTGCCT[CG]TATGTAGGCAGAATGGTTAAGATCTTGGATTCTGGACAAAAAAGTCAGTTCATTTCTTGG	37	2	205558073	R	PARD3B;PARD3B;PARD3B;PARD3B	NM_001302769;NM_205863;NM_152526;NM_057177	Body;Body;Body;Body
	cg03787876	2.94407e-05	0.0034007	-0.44661	0.101632	0.0784502	0.0235944	0.0573003	0.0137081	-0.0211499	-0.269597	0.000960732	0.047278	-0.0225773	0.00664829	0.0764308	0.0233783	II	GCTCTGCTCAGATGTGAGAAGTAACGGGTCACCTGGCCACTAGGAACAAAAATGTGGTCC[CG]CTCTGGGCTCCGAGGCTGCGCGCGCCTCGAGGAGGAGCTGCCCGCAGCCCTGGCTGGAGC	37	10	106097683	R				chr10:106097595-106098556	Island
C8orf74	cg03790427	0.000943372	0.032078	0.2073	0.0606822	0.349627	0.0416251	0.37616	0.0552126	0.0265323	0.0758874	9.01157e-05	0.0237236	0.0160285	0.00393782	0.354845	0.0458739	II	GAAGCCTGGGAGAAGCCATTCGTGACCTAACAAAGCTGGCACTGGCCACCCCCAGGGTTC[CG]GAAACTCTGAGTCAGTCTGGCTCCGTCTCCTGGCAACCAGATGCAGGGGCCATGGCACTC	37	8	10530123	F	C8orf74	NM_001040032	TSS200
GABRG3;GABRG3	cg03797285	3.28297e-05	0.00366637	-0.403247	0.0923666	0.118792	0.0290499	0.0959075	0.0237105	-0.0228849	-0.192646	0.000947078	0.0470308	-0.0206879	0.00608412	0.115423	0.0282742	II	GTAGGTGGTAAAAATGGGAAGAGGAAATCAGATGTTCTTGGCAGCTCTCACACGCTTGAA[CG]TGGAAGAGGCAGCGTGGTCTTAGACCTTTGTGCTGAGCATTCTAATGCAAAGCCACCCTG	37	15	27657798	F	GABRG3;GABRG3	NM_001270873;NM_033223	Body;Body
RBM39;RBM39;RBM39;RBM39;RBM39;RBM39;RBM39	cg03798096	0.00112729	0.0358037	0.400358	0.119111	0.665305	0.0738684	0.713118	0.0798743	0.0478131	0.0718664	0.000261157	0.0309475	0.0288167	0.0076294	0.673256	0.0778342	II	TAAAAAAATAAAATTGGTGAGCTATGTTTCATAAATTTTCTCCTTTCACCAGTTCATTGA[CG]TACGTAACAGCCTAATGACCAGTAAGTTAAACAGATTTGCTATCAACATAGCAACAGGCT	37	20	34302936	R	RBM39;RBM39;RBM39;RBM39;RBM39;RBM39;RBM39	NR_040724;NR_040723;NR_040722;NM_004902;NM_001242599;NM_184234;NM_001242600	Body;Body;Body;Body;Body;Body;Body
VGLL4;VGLL4;VGLL4;VGLL4	cg03801691	0.00146417	0.0420465	0.390378	0.119037	0.698935	0.0652429	0.747992	0.0743971	0.0490566	0.0701877	0.000826539	0.0448154	0.0260852	0.0075798	0.703347	0.0697888	II	GAGGTTTCTTTGGTAACTGAGGCAGGAAGTAAGGATGCTACATTAGACAGATGTTCCACG[CG]TAGTTCCTGCTATCATGTTTGAGGGCCCCCTTGTACGGATACCAAGCAAGTACAAAAACA	37	3	11599816	F	VGLL4;VGLL4;VGLL4;VGLL4	NM_014667;NM_001128220;NM_001128219;NM_001128221	3'UTR;3'UTR;3'UTR;3'UTR
	cg03807883	0.000802354	0.029095	-0.177258	0.0511479	0.438153	0.0334569	0.405704	0.0381271	-0.0324492	-0.074059	0.000158344	0.0270499	-0.0128707	0.00328604	0.430856	0.0376567	II	CACCCAAGTAGCCCTTTAGAAAGGCTGCTGAGCAACTGAGCCCTCTTGCCAATAGCCAGA[CG]ATTGCTGAGGCTTTCTGCCAAAGCCTTGTGAGTGAGTCATCCTGGAAGTGGATCTTCCAG	37	11	36535685	F				chr11:36531167-36531915	S_Shelf
	cg03813377	9.88205e-08	5.8539e-05	-0.39858	0.0689547	0.533065	0.0503199	0.468114	0.0475871	-0.0649511	-0.121845	5.12614e-06	0.0118774	-0.0227204	0.00473105	0.519663	0.0556268	II	GTAGGCTGTCCCTGCCTAGTTGGTCTGACAGTAGCTCCCTGCGACTTCTCATATCACCTC[CG]ACTCCCCAGCCTCACCTCCACGGGCCCTGATGCACTGGCTTCGGCTGTGTCTTTTGTGAG	37	6	30737455	R
SPAG16;SPAG16;SPAG16	cg03819945	2.84828e-07	0.00012659	-0.419842	0.0758401	0.420936	0.064055	0.364192	0.0584715	-0.0567431	-0.134802	0.000768186	0.0437145	-0.0172895	0.00499208	0.417219	0.0659248	II	CGTTCTGCCAGGCTTAGACTGGCAGTTAGACTGGACTTTCTTCCACCTGGGGAATGGCAA[CG]TGCCCAGCACCTTGGCTCATCATACCACCGTCTGGCTTACCTGCTGCAGGTCACTGAACT	37	2	215243717	R	SPAG16;SPAG16;SPAG16	NR_047660;NR_047659;NM_024532	Body;Body;Body
SLC6A4	cg03829016	0.000168409	0.0108855	-0.175589	0.0447791	0.225206	0.0193242	0.204467	0.0278965	-0.0207395	-0.0920914	2.29001e-05	0.0175158	-0.0116104	0.00262122	0.222205	0.0203352	II	TGGGTTGTCCCTGAGGCGGAAAGGAGAGGGCTCTACCTCTCCCCAAGAGGAGGCCAGGAA[CG]ATAGGAAGTAGAAGACCGAAAGGAAATAGCAGTGACAAGTTTGCAGCTCCAGAGAAGCCA	37	17	28563859	F	SLC6A4	NM_001045	TSS1500	chr17:28562387-28563186	S_Shore
LINC00702	cg03835698	1.02229e-07	5.96922e-05	-0.549418	0.0951776	0.467028	0.0635811	0.382285	0.0703661	-0.0847437	-0.181453	1.67127e-06	0.00967599	-0.0283796	0.0055964	0.457733	0.067374	II	CTCACACTCCCAGATGTGGCCCCATGGGTTTATTCCTGTCTCGCTGTTTCAACAGTCAGA[CG]TTTGTTCTTCAGGCTGCTTGCTCCAGTATCCTCGTCAGACAACCGCAGGGAGCCTTTGTG	37	10	4284219	R	LINC00702	NR_108040	Body
ENKUR	cg03836484	8.36588e-05	0.0068597	-0.512892	0.124642	0.779551	0.0617053	0.717253	0.0807087	-0.062298	-0.0799152	0.000485191	0.037289	-0.0278792	0.00774591	0.768544	0.0666821	II	ACAAGAAGAAAACCCGAGGGTGACTCAGACTCTAAAAATGTGTTGTGCAAGCAGACCGGG[CG]CCAGGCTCCTGGGTAATTTGGCTGGGCTGGAACAGGCTCCGGAGGAGGAATGCTGGTCTC	37	10	25349182	R	ENKUR	NM_001270383	Body
	cg03837147	2.24344e-05	0.00282466	-0.407255	0.0912021	0.172799	0.0346827	0.140042	0.0360293	-0.0327571	-0.189568	0.000120696	0.0251893	-0.0220612	0.00552738	0.167226	0.0362003	II	GATGTATACCTGTCTATCCTGGCACTTACTACATTTTAACAATGTGTTTGTCTCCTTCCT[CG]TCTTCATTTTTTTAACATCTCTATCCCCAGCATGGTGCCAGAATACTTGGGCAATGCTCC	37	6	53538090	R
TOM1L2;TOM1L2	cg03845363	0.000112508	0.00833536	0.368535	0.0913665	0.521676	0.0653806	0.574474	0.0734988	0.0527986	0.10121	0.000385897	0.0346675	0.0219093	0.00597696	0.529592	0.06805	II	GGAGAATCCAACTACCCCATGACTCTGGGCAAGCCACTTCCCAGAGTGCACTTCTTCATC[CG]CCACCCTGGCCCCCTACTGGGCTGCTGAGAGTGAAAGTGCTTTGTAAAGAACAGAGGGAG	37	17	17753516	F	TOM1L2;TOM1L2	NM_001033551;NM_001082968	Body;Body
	cg03849379	1.18526e-06	0.000353326	-0.508321	0.0977785	0.120248	0.0308909	0.089564	0.0229796	-0.0306836	-0.25517	0.000478601	0.0371003	-0.022051	0.00611983	0.116688	0.0303327	II	GTAAAAAGCAAGTTTCCATCACAAAGGGTTGCGATTCAGGAAACCAGGGTTAGAGGCAAA[CG]GGTCTTATTTGAAAATGGTAAAACCTGGCCAGGCCTTGGACTTCCTGCATTGGTTGCTCT	37	10	74008510	F
PRKCA	cg03859190	7.03679e-05	0.00613801	0.554057	0.133123	0.696887	0.0773753	0.760563	0.0730796	0.0636761	0.0913722	3.54251e-05	0.0192409	0.037244	0.00862711	0.706346	0.080477	II	GCTCTACCCAGTATTATCCACAGCCCCTCCAAGCTTCAGCAATCCCAGAGACCCAGCAAA[CG]GAATAGATGTTGTTATTGAAAAGTAAGATTAATGATAAAGTCGTTGACAGGGTTTTGGTC	37	17	64775241	F	PRKCA	NM_002737	Body
SLC7A5	cg03879320	0.000143777	0.00982547	-0.252581	0.0636944	0.860085	0.0204781	0.837857	0.0262835	-0.0222278	-0.0258437	0.000361955	0.0339575	-0.0146926	0.00398815	0.85721	0.0217922	II	GAGACAACACATCTGCACAGAACAAGGTCCCAGGGAGGCTGGTGCTGCCGGCCTGGGGAG[CG]CCCCCAGCACAGGCGCGTGCTTCCCTGATGGACACGTCACCGCCCCGGGCTCCAGAAAAT	37	16	87890567	R	SLC7A5	NM_003486	Body	chr16:87894359-87894566	N_Shelf
	cg03883300	0.000915146	0.0314555	-0.225571	0.0658512	0.677359	0.04068	0.649061	0.0378932	-0.0282975	-0.0417763	0.00106042	0.0488629	-0.0153367	0.00455649	0.672436	0.0437682	II	GTCAGGAGAGGTTAAGTTACCCAGAGGTCACTGCTCAAGCATGGCATAGTTTCCTGTCCC[CG]GCTCCTACAGAGCTTTTTACTAAGCTTTGTCTTCTCAGTTTGGTGTCACAGGTTTCCCTG	37	8	31107434	R
HHAT;HHAT;HHAT;HHAT;HHAT;HHAT;HHAT;HHAT	cg03893872	3.96791e-06	0.000836764	-0.472399	0.0963212	0.650464	0.0683712	0.578896	0.0652105	-0.0715678	-0.110026	0.000509348	0.0378606	-0.021757	0.00606888	0.64561	0.0665131	II	TGGAGAACTCTGGCAAGCCTGTCTCTTGGCTCAGGCTTGGAGGCCTCCGAGCAGCAACAT[CG]TCCCAATTATACCCCGTTGGAGCATCTTCAGATCTTCCACTCTTTTCACAACGCAATCAA	37	1	210501634	R	HHAT;HHAT;HHAT;HHAT;HHAT;HHAT;HHAT;HHAT	NM_001170580;NM_018194;NM_001170564;NM_001170564;NM_001170588;NM_001122834;NM_001122834;NM_001170587	TSS1500;TSS1500;1stExon;5'UTR;TSS1500;1stExon;5'UTR;TSS1500	chr1:210502133-210502793	N_Shore
NOL10;NOL10;NOL10;NOL10	cg03900721	0.000124179	0.00892178	0.493639	0.123216	0.604631	0.0808062	0.675801	0.0807641	0.0711705	0.117709	0.00100051	0.0478896	0.0277717	0.00820765	0.612416	0.086848	II	GACCTGCAAATCAAACAACACACCACTCACACCCACTAGCATGGCTATAATAAAGATGAC[CG]ACAGAGACAGGTTTGGTGTGGATGTGGAAAACCTGCAACCCTCATACGCTGCTTGGTGGG	37	2	10716336	F	NOL10;NOL10;NOL10;NOL10	NR_048552;NM_024894;NM_001261392;NM_001261394	Body;Body;Body;Body
MBNL1;MBNL1;MBNL1;MBNL1;MBNL1;MBNL1;MBNL1	cg03902912	0.000169398	0.0109278	0.316954	0.0808643	0.334599	0.0515339	0.392583	0.0556407	0.0579837	0.173293	0.000210835	0.0292823	0.0211696	0.00551689	0.342342	0.0615128	II	TGGCAAAGAATCATTAATTTTTCAGAAGCTTGTCAAAATAGCCCTGGGTTTACATGAACA[CG]TCAGACTCATTTACAAGAATGCTAGATTGTGCATATGTGGCATGTTAATAAGTAACCTTT	37	3	152175424	F	MBNL1;MBNL1;MBNL1;MBNL1;MBNL1;MBNL1;MBNL1	NM_021038;NM_207292;NM_207297;NM_207296;NM_207295;NM_207294;NM_207293	Body;Body;Body;Body;Body;Body;Body
SPATA13;SPATA13	cg03903831	3.4203e-06	0.000752898	0.40641	0.0822516	0.777529	0.0386999	0.817051	0.0413207	0.0395215	0.0508296	0.000906643	0.0462954	0.018888	0.0055333	0.783545	0.0412236	II	GATGTCAGCTTCGGTGGACACAGGTAATGGCTGTCCTGTGGTCATCATGTTCCAGCATCT[CG]GAAATGGGGCTGTTGCTTCAGTGAACCAGGACCTTAAAGGACCTGACTTCTTGGTGAGCA	37	13	24739249	R	SPATA13;SPATA13	NM_001166271;NM_153023	5'UTR;5'UTR	chr13:24734771-24735538	S_Shelf
	cg03906071	4.56992e-07	0.000177767	-0.665133	0.122601	0.636637	0.0881706	0.533148	0.0994651	-0.103489	-0.162556	3.04239e-06	0.0102249	-0.0365698	0.00742009	0.624758	0.0910099	II	ATATTAGTCAGAGTCCTTTGAAAGCTGATGCAACGTGGGCCTGGAACTCTCAGAACAAGG[CG]TGATTGTGCTAGAACTGGATCGCAGAGCCAGTGTGCCTGGTGAGCCAATACCTGCACCGT	37	13	110747254	R
PTPN1;PTPN1	cg03909314	0.000112867	0.00835053	0.426918	0.105864	0.54993	0.0731836	0.611478	0.0867736	0.0615486	0.111921	8.73518e-05	0.0235586	0.0270447	0.00663057	0.56026	0.0777879	II	TGTGAGCACAAGGTTTGCTTTAGCAATTGTTGTCACATTACAGCAAGGAGTGGTGTCCAG[CG]CTGTAGTTATGTATTTGAGCAGTGTCCAGTGCTGTAGTTATGTGTTCCAGCCTCACCAGG	37	20	49187628	F	PTPN1;PTPN1	NM_001278618;NM_002827	Body;Body
UBXN10	cg03919425	1.12813e-07	6.39527e-05	-0.584231	0.101606	0.203486	0.0459422	0.149058	0.0384334	-0.0544281	-0.267478	2.99575e-05	0.0188057	-0.0278053	0.00637669	0.198183	0.045748	II	TTTTTGGACACACTTAAATCCTATCCCAAGAGACTGAACGACTGTGGTGACAAATGCCCA[CG]GGTAAAACTGAGCAAGCCTCATTCAGACTGTCCTGCTCAGAGGCGCCCTCTGGCTGCCGT	37	1	20521805	F	UBXN10	NM_152376	3'UTR
	cg03921837	0.000131806	0.00927688	-0.354852	0.0889416	0.66665	0.0589547	0.613206	0.0711976	-0.0534439	-0.0801678	3.97753e-05	0.0197531	-0.0241882	0.00564225	0.660601	0.0620741	II	TTATCATGGAGAAATTGATGCCTTCAGTCTCTTATCTGTCTACTCTCCAATATTTCTACT[CG]TGGACGTTCCAAATAGTTCACTTGAAAGCAATATGAATGTCCGGAGATGAGGGAGTTTAT	37	14	53419337	R				chr14:53417108-53418339	S_Shore
DGKI	cg03921940	4.89823e-10	1.30762e-06	-0.442771	0.0636915	0.563446	0.0416583	0.493638	0.0537703	-0.0698081	-0.123895	0.00090724	0.0462954	-0.0134943	0.00395342	0.55535	0.0459405	II	TGTAATATACACATTACCCACACTGTAAACAGAGCTCACTTCTGCCATGCCAAGTAGGTA[CG]ACTTACCCAGCTAAGGGAACTGAGACCCTATGAGACTGTGCAACTTGCCCAAGAAAGACT	37	7	137352728	F	DGKI	NM_004717	Body
	cg03923900	0.000177181	0.0112531	-0.302579	0.0774467	0.436587	0.053661	0.387028	0.0637679	-0.0495592	-0.113515	5.67019e-05	0.0212102	-0.0195176	0.00465374	0.428377	0.0552991	II	GTTGCTCCCTTTGGGGTGTCTCTTTCCCCATCTTCCTTCTTTACATGTTATGTAATACAC[CG]TTTCCTCTGTGAATATTTATCATTTCCTTATCTGCATACATGACTTTGTCCCCAGCCAAA	37	17	46099490	R				chr17:46100797-46102904	N_Shore
C3orf51;ERC2	cg03928900	0.000170655	0.0109827	0.4325	0.110402	0.683021	0.0678486	0.734435	0.0771353	0.0514142	0.0752747	0.000188501	0.0284007	0.0268413	0.00693846	0.691357	0.0669515	II	TCCCCTGGGGCTGGGCTATTCTCCTCTGCCGCCTCTGTACCTGGCCAACTCCTACTTATC[CG]TGAGGCCACAGCTCAAGGGTCACTACTTCTGGCTTCTGAATCTCGGTATGGCGTCTCTCC	37	3	55693880	F	C3orf51;ERC2	NR_024615;NM_015576	TSS1500;3'UTR
FILIP1;LOC101928540;FILIP1;FILIP1	cg03944037	2.12636e-07	0.000102191	0.322117	0.0574813	0.260385	0.032636	0.301662	0.0342065	0.0412775	0.158525	0.000241244	0.0303544	0.0151611	0.00399037	0.265581	0.0361754	II	CATGTTATAATAAGACTACACTCTGAGTTTGCATGTTCAGCCTTCAGTTTGTCCTTCATA[CG]GCACTGTTATCCATTCACATCAGAAAAAAAGAAAAAGTGAGCCTTGGCGGTAGCCATGGT	37	6	76140802	R	FILIP1;LOC101928540;FILIP1;FILIP1	NM_001289987;NR_125859;NM_015687;NM_001300866	Body;Body;5'UTR;5'UTR
LMNA;LMNA;LMNA	cg03946955	0.000624336	0.0249529	-0.164566	0.0464702	0.333801	0.0272217	0.305485	0.0382749	-0.0283157	-0.0848282	0.000770453	0.0437704	-0.00984076	0.00284209	0.33047	0.0294245	II	ATATCTGGCATCAGAGTTGGGCTGAGCAGGGTGACTCAGAGGGTGGGTCAGCGCCTGGCC[CG]GTGCCCACCTAGCCCCTTTGCTGTGCTGGTGCCTTTCTTCCCCAAACAGCCCCAAGGGCC	37	1	156096301	R	LMNA;LMNA;LMNA	NM_005572;NM_170707;NM_170708	Body;Body;Body
DCLK2;DCLK2;DCLK2	cg03969251	7.61709e-08	4.90718e-05	-0.571717	0.097901	0.592528	0.0719653	0.508495	0.0740159	-0.0840329	-0.141821	2.68065e-06	0.0101986	-0.0305987	0.00617059	0.579468	0.0764662	II	GTCTGGTTTGAGAGAGTTGTTTTGTCTCCTATTATACCCCCCCATTCCTCTCTCTTTGTA[CG]TTAAAAATCACCATGTCCAAAGATAAGGCAGTGTCCTTTGCCAAGTTAGCAGTTTTGTCA	37	4	151150813	R	DCLK2;DCLK2;DCLK2	NR_036614;NM_001040261;NM_001040260	Body;Body;Body
PDE7B	cg03984009	5.82003e-07	0.000210842	-0.362327	0.0674959	0.612564	0.0508266	0.546624	0.0563623	-0.0659404	-0.107646	1.06002e-05	0.0147899	-0.0199922	0.00432398	0.603428	0.0532437	II	TTTTGCTTTTGTTTTTATACACCTCACCACAAGGTATTTTAAATTCTTTAAATGTATTCC[CG]AATATAGAAAATGTTTCTTGGGCTCTCCTGAGAGTGGGGTGCCCAGGCTGACCACAGGCA	37	6	136172553	F	PDE7B	NM_018945	TSS1500
BACH2;BACH2	cg03986578	0.000481615	0.0212007	0.160945	0.0444776	0.730225	0.0237536	0.753045	0.0257197	0.0228201	0.0312507	0.000251465	0.0306208	0.0112005	0.00295705	0.732748	0.0259417	II	ATCGTCTCCTCCTCTTCATCCTCCTCCTCTCCTGCAGAGTTCTCGCAGTCCTCGTGTGGG[CG]CTGGCACGCAGCATCCTTCCGGCACACAAACAGGCCATCCTCACTGTTCAGGAGCTGGGT	37	6	90661373	F	BACH2;BACH2	NM_021813;NM_001170794	Body;Body
	cg03986786	2.39627e-05	0.00296723	-0.318582	0.0716196	0.246549	0.0379757	0.209883	0.0336597	-0.0366668	-0.14872	0.000145818	0.0263699	-0.0179187	0.00454848	0.242902	0.0390381	II	ATGTCTGTCACCTCATATCTCAGTAAATAAAACTGAACTCCAATGTAGGTGAAGGAGGAA[CG]AGTTGTCCAGAAAGAAGCCATCAATGGATGACTCATGAGGTATGAATGCCTAGAATATTT	37	4	139976086	F
SLC22A7;SLC22A7	cg03990905	4.9859e-05	0.00486494	-0.3113	0.0731649	0.297431	0.0444347	0.258575	0.0462087	-0.0388557	-0.130638	4.19235e-05	0.0199806	-0.0184604	0.00432	0.294858	0.0450974	II	ATGGCTCAGCAGAAAGAAACCTGGTTAGGATCCAGCTTTCAGTCCTGAATCCTGGGCTGT[CG]GCCAGGCCATGGCTGTAGCTGCAAATAGGCAAGGCTGACCTAAGGTCTCACAGGACAAAG	37	6	43265619	R	SLC22A7;SLC22A7	NM_153320;NM_006672	TSS1500;TSS1500
GMDS;GMDS	cg03999848	9.31784e-09	1.07813e-05	-0.507366	0.0803936	0.865687	0.0262789	0.815929	0.0333629	-0.0497583	-0.0574784	0.000396999	0.0349239	-0.0188977	0.00516693	0.862073	0.0302237	II	AGCATCTTGGACAGGTAAAACATAGCAGTTATATCCACTAACGACAGCATTCCAAGTTCC[CG]TCCCCACCCAACTGTGGAAATGACTCTCCACCACACCACACACCCTGCACTCCTGGGCTC	37	6	2021961	R	GMDS;GMDS	NM_001253846;NM_001500	Body;Body
GALNT6;SLC4A8;SLC4A8	cg04005344	0.000202383	0.012269	-0.319763	0.0826397	0.312507	0.050408	0.272867	0.0428828	-0.0396402	-0.126846	0.000471725	0.0369505	-0.0184224	0.00510682	0.307862	0.0498819	II	GGAAACCTCTCTGCAAGAGTTGCCGTACCAGAGCACATGGGGTGGCCCGATCTGGGGAGA[CG]GGGCACAGAAGGAATGCAGGGCATGGGTGGGTGAGGGGAAGAGGGTGTGGAGCCCTGGCT	37	12	51784989	R	GALNT6;SLC4A8;SLC4A8	NM_007210;NM_001258401;NM_001267615	5'UTR;TSS200;TSS200	chr12:51785279-51785821	N_Shore
	cg04010915	0.000445585	0.0202106	-0.368295	0.101138	0.590604	0.0768006	0.529428	0.0815342	-0.0611755	-0.103581	0.000916126	0.0464828	-0.0212853	0.00624136	0.583788	0.0776953	II	AAAGGATTGAGACCGCTGCCAAGCCACAGAATCGGAGTCGAGAGGCCTGACTCAGAGTCA[CG]GAGAGGTTAGGACACACATCTTGCAGGGCTTAGGCAAAAAAGGAAAATGGGCCAGGCTTT	37	12	110547053	F
RPS6KA2-IT1;RPS6KA2;RPS6KA2	cg04012008	0.000139885	0.00965464	-0.23793	0.0598842	0.665853	0.0365487	0.63382	0.043741	-0.0320335	-0.0481089	0.000780189	0.0439834	-0.0127778	0.00369436	0.660455	0.0385032	II	TGATGGCGTTATGGGACAGCAGACTCCTCAGTCTGTGAGCAGCTGGAGGACGGGGCTCTG[CG]TTCCAGCTGTGACGTCATGGACATGGACACTTTGCTGGTGCACCACCAGGGTGAGCACCA	37	6	166879297	F	RPS6KA2-IT1;RPS6KA2;RPS6KA2	NR_046793;NM_021135;NM_001006932	TSS1500;Body;Body
	cg04018749	0.000612182	0.0246541	-0.251689	0.0709542	0.261011	0.0400964	0.232628	0.034414	-0.0283831	-0.108743	0.00023935	0.0303136	-0.0180735	0.00475411	0.256948	0.0405686	II	TTTTCAGGGAGGCTGGTCTCGCCAGGAATGGCAAGCTTGCCAGGAACCTACGGTCTTTGG[CG]CCACTCACAACACTGCTAACTGCTGCTGTCACCACTCTTGTAGGGGGTGGTCTCCTGCAC	37	1	209364090	F
C1QTNF1-AS1;C1QTNF1-AS1;C1QTNF1;C1QTNF1;C1QTNF1;C1QTNF1	cg04019619	0.00076931	0.0283566	-0.299046	0.0859731	0.569105	0.0613497	0.516509	0.0756515	-0.0525966	-0.0924198	3.18002e-05	0.0189753	-0.0230613	0.0053075	0.559484	0.0662271	II	CTGGCATTGAACTTTGCTCATCAAAACAAAGATGAAAAGAATTTCATAGATACAGTTGTG[CG]CAGGGACTGGAGCTTCCCATTTGTGTCTTGTCCTCAGGGGTCCCTGTTCCTGGGCGGGGG	37	17	77023107	F	C1QTNF1-AS1;C1QTNF1-AS1;C1QTNF1;C1QTNF1;C1QTNF1;C1QTNF1	NR_040018;NR_040019;NM_153372;NM_030968;NM_198594;NR_049769	Body;Body;5'UTR;5'UTR;5'UTR;Body	chr17:77020023-77020868	S_Shelf
ARRB1;ARRB1	cg04020328	6.54834e-08	4.45401e-05	-0.542042	0.0922759	0.554249	0.0650547	0.479185	0.0717554	-0.0750644	-0.135434	0.000410959	0.035319	-0.0206624	0.00566488	0.545313	0.0666694	II	TCCCAGCGAAATGCCTTGGCTGAACAAATATTTATGGAGCTCAGCGGCATGCCAGGTCTG[CG]CAGGTGCTGGGGACAAGCAGATCCAGGGTGCTCTTGAAAAGTTCTTGACCTCACAAGATG	37	11	75054139	R	ARRB1;ARRB1	NM_004041;NM_020251	Body;Body
	cg04021363	0.000448561	0.0202938	-0.246685	0.0677792	0.561805	0.0488934	0.516831	0.0553816	-0.0449748	-0.080054	0.000607568	0.0402162	-0.0146343	0.00414198	0.557359	0.0511502	II	ACTATTTTCTGCCATGATTGGCAGAAAGCAGGAGCACAGTTATGGAGTAAACAGATTGGC[CG]GCACTTGGCAAGCTGAGGAAACCACACGTACTTGGCCCTCTCTGGCCCCTGGGACACATC	37	7	55393220	F
LOXL4	cg04027111	2.59797e-06	0.000616774	-0.530975	0.106013	0.319436	0.0608611	0.252541	0.0585122	-0.0668952	-0.209416	1.7159e-05	0.0165679	-0.0275019	0.00610781	0.310397	0.0597345	II	CTCTCCTAGGGCCCAGCCACCTCTCATGCTGAGCCAGAAGCAACACAGAGGGTTCGGAAA[CG]TGGGCTCTGCCTGCTGCCAATCACTCACCAGGCCTGGCTGCCCAGAACTAAAAATACCCT	37	10	100029483	F	LOXL4	NM_032211	TSS1500	chr10:100028204-100028508	S_Shore
LIMD1	cg04037228	5.30036e-05	0.00507299	-0.397572	0.0938028	0.659863	0.0618599	0.597937	0.0774575	-0.0619257	-0.0938463	8.80507e-06	0.014159	-0.0277127	0.00593468	0.648961	0.0679792	II	CACACACACACGGCACCTGGGCTAGGCCCGGACACCTGTCTGCAGCATGGATAAGTATGA[CG]ACCTGGGCCTGGAGGCCAGTAAATTCATCGAGGACCTGAACATGTATGAGGCCTCTAAGG	37	3	45636386	R	LIMD1	NM_014240	1stExon	chr3:45635090-45635932	S_Shore
CLASP1;CLASP1;CLASP1;CLASP1	cg04044483	0.0010655	0.0345735	-0.283904	0.0840283	0.839095	0.0359562	0.812507	0.0434853	-0.0265884	-0.0316871	0.000265719	0.0310752	-0.0225536	0.00597895	0.833409	0.0415027	II	TTTACTTATCCCTAAACCAAACCATTAATCCAAAGCATCAGAAAGCTATCTGAGTCACCA[CG]GCATGGCATGCAGCAGCCTCCCTGTCACTCAGTTGCCATGCAAGTCCCCTCTAGCTGGCC	37	2	122121765	R	CLASP1;CLASP1;CLASP1;CLASP1	NM_001142274;NM_001142273;NM_015282;NM_001207051	Body;Body;Body;Body
EBF2	cg04054412	0.00102231	0.0336819	-0.27498	0.0810806	0.158598	0.0307861	0.135423	0.0247942	-0.0231756	-0.146128	0.000285236	0.0316444	-0.0191101	0.0050932	0.153718	0.0311508	II	CTAGTGGCTGCTCACTGCTCCACAGACCGAAAGGAAACTCCTTTCAGGGGCCCATCAGGG[CG]AACCACTGCTGACAGCTTGGAACGGCACAACACACAGATTTATTTCACAGACAGCCACAG	37	8	25867877	F	EBF2	NM_022659	Body
RIN2;RIN2	cg04061534	0.00165906	0.0453964	-0.285424	0.0880956	0.491693	0.0726898	0.455476	0.0738938	-0.0362177	-0.0736591	0.000659518	0.041452	-0.0196812	0.00560899	0.485302	0.0743945	II	CCATTTCCTGATAAGCACAGAAACAAGAACGCTTTGTCTCCTGAGGCTGGAGCTGAGCAG[CG]GATTCTATTTGTTAGGGGGCCTCAGAAAGAAACTGCCCAGTGCCCCTAAGAATATTTCTC	37	20	19926620	F	RIN2;RIN2	NM_001242581;NM_018993	Body;Body
PAQR5;PAQR5	cg04064703	1.3949e-06	0.000399121	-0.372033	0.0721061	0.45434	0.0509745	0.399562	0.0517984	-0.0547779	-0.120566	0.000834551	0.0449488	-0.016029	0.00466162	0.4498	0.0536121	II	CCAGTGCCATAGGAGAGACAGACTGCAGATGCCCCCAGAGGTCCATGAGGCCATGATTTC[CG]TTAGAGTGTAGCAGGAGGGAGTGTAATGTAAACAAATAATGATAAGGCAGAATGACACCT	37	15	69685006	R	PAQR5;PAQR5	NM_017705;NM_001104554	Body;Body
TMEM154	cg04069927	7.58522e-05	0.00644643	-0.191702	0.0462868	0.640481	0.0297434	0.607265	0.0291728	-0.0332163	-0.0518615	0.000121177	0.02521	-0.0116103	0.00290973	0.635624	0.0314272	II	AGAGAAGTTGCTGTTGAAGCACTGGTTCTATTATCACGCCTCTCCAGCCCTTTGGAGTCC[CG]GCCTCCAGCTTTTGAAACCGTCCCCGGGGCAACAGAGTCCCTTGCTCAGATGTCGTTCGG	37	4	153601329	F	TMEM154	NM_152680	TSS200
	cg04075737	5.93184e-06	0.00111651	-0.306601	0.0638158	0.504805	0.0471264	0.448074	0.0508266	-0.0567306	-0.112381	1.9466e-05	0.0170065	-0.0173993	0.00389179	0.49884	0.0499487	II	CTCACAACGAACCCTCTATGAATGATTGATTTCTCTCTCAACACTACTTTTAAAGCACCC[CG]GCAGTGTGGACACTGGAATGTGATATTTTCTTTGAAACCCTATGTACTTACAATAAAATT	37	3	14331576	R
MYH9	cg04077141	0.000284265	0.0152071	-0.252114	0.0668323	0.381712	0.0512155	0.350566	0.0501985	-0.0311463	-0.0815963	7.53414e-05	0.0227261	-0.0179022	0.00434684	0.377726	0.051905	II	ACTGGTTCTGCCACTTTCCCCTTGAGGACTGTAAACTCCCCAAGGGCAGAGGCAGGGCCC[CG]GGGATTTCACAGGGCAGTCTGGCTCCCTTCTCCCAATCCCCATGACTCACAGTACCTTTC	37	22	36782143	R	MYH9	NM_002473	5'UTR	chr22:36782965-36784492	N_Shore
SRSF9	cg04082801	0.0016849	0.0458684	0.159162	0.0491996	0.796952	0.0207441	0.811987	0.023762	0.0150345	0.018865	0.000666596	0.0416341	0.0110789	0.00316024	0.798281	0.0223379	II	GCACATGGGAGTATGCTGTGATTGTGTGACATTCACATCTTAAAAAGGTGCCAGGCTCCT[CG]ATTTATTTCATTCCACCAGGGCCCTAAAACTCCCATGCAATATGCAGAAGGCCCCAGGTC	37	12	120902820	R	SRSF9	NM_003769	Body	chr12:120906678-120907894	N_Shelf
INPP4B;INPP4B	cg04084236	5.56946e-05	0.00524815	-0.314336	0.0743975	0.413632	0.0508311	0.365059	0.0500826	-0.048573	-0.11743	0.000479699	0.0371115	-0.0156441	0.00434252	0.40846	0.0497912	II	GCCCTGGGCCCTGCCTGAGCGCCAGAGAGCTTGAGGAGCCTGCAGCATAGTTCTCAGACC[CG]AAACAATGACCTCCCCCGTCCAAACCCAGGCACTCTTGCGCCAAGGCCCTAACCTCTCAG	37	4	143766602	R	INPP4B;INPP4B	NM_001101669;NM_003866	5'UTR;5'UTR	chr4:143766940-143768413	N_Shore
	cg04084260	0.0011767	0.0368048	-0.311925	0.0931704	0.385228	0.060218	0.337281	0.0675394	-0.0479469	-0.124464	0.000471737	0.0369505	-0.0209541	0.00580863	0.377625	0.0625773	II	CTCTTGAGTAGGATTTAAACTGGCTCCACACATGGTCCACAGGATTCATGTATATCTGAC[CG]TTTATCAGAAGCCAGTGTGGTGACTTCCAGGATGTGACTCTCTACTTTGTTACATCAGGC	37	1	150577322	R
CREB5	cg04084447	1.49149e-09	2.90783e-06	-0.636069	0.094768	0.743302	0.058514	0.664	0.0557844	-0.0793023	-0.106689	0.000319358	0.03261	-0.0227518	0.00611622	0.73314	0.0608092	II	TTCTGTCCCTCCAGAGAACCCTGACTAATACAAAAGGTTACAACCTAATTCAAGCTCCCA[CG]TCACTGCAGTGCCAGGGCCCTCCCTGTGCCAGACTCTGTTGGTTGACTCATCAACCCTTC	37	7	28394254	R	CREB5	NM_182899	5'UTR
	cg04084749	6.22464e-06	0.00115302	-0.362736	0.0756896	0.493478	0.0546036	0.424763	0.0476031	-0.0687149	-0.139246	0.000125263	0.0254007	-0.0202771	0.00509333	0.479607	0.059935	II	TAGTTCTTGGCAAACTTTTGCCTTAGAATAAACCAAAAGGGAAAAAAATATATAAGCAAA[CG]TTAAATACAGGAGAATGTATTAAAACACTTCAACTTAAGGCAACAGGCAAATTAATTGTA	37	2	187440367	F
	cg04085896	7.77415e-08	4.96918e-05	-0.676074	0.115863	0.587878	0.0798763	0.488483	0.0975439	-0.0993948	-0.169074	5.63111e-05	0.0212102	-0.029533	0.00703874	0.578643	0.0828643	II	CTGAAAGGAGCCCTGGCTATACTATTTCAAGTCACTACAATACAGTTGTAATTTGTGCTT[CG]GCCTTATTGGCGTGCTTTTACATTCCCCTATTCATAAAACAGTGATAATCACCAGAGCAA	37	1	8088516	R				chr1:8085554-8086854	S_Shore
LOC101929710	cg04095375	8.4178e-06	0.00141969	0.628158	0.133182	0.665877	0.0781386	0.737606	0.0921422	0.0717296	0.107722	2.21982e-05	0.0174189	0.0356756	0.00803987	0.674892	0.0804085	II	GTGGCTTAAACAAGATAGTTTATTTCTCTCTCACATAAGGGTCTAGTTGTAAGCAATTCA[CG]GCAAGTAAGACAATTATGTCCCCCAGAAGACTTCAGCTGCTTATCATTACAGTTTTCTGC	37	5	95617251	F	LOC101929710	NR_130776	Body
SH3RF1	cg04096369	4.96598e-05	0.00485287	-0.55582	0.130602	0.364536	0.0872875	0.284801	0.0765654	-0.0797356	-0.218732	2.99612e-05	0.0188057	-0.0354678	0.00813403	0.353459	0.0866102	II	CAAAACAGAACAAAAAAAACTGGAAAAAAAAAGTCAACAAGAAGCAAATGTGTTAGGACA[CG]ACTGCTTGTTGGAAGCCTTTGCTAAAATACTAGAAATGTAGGAAAGAGACTTTTTATTTC	37	4	170104980	F	SH3RF1	NM_020870	Body
CRIM1	cg04098790	2.30399e-08	2.07508e-05	-0.559981	0.0916548	0.617954	0.0574407	0.534642	0.0711785	-0.0833126	-0.13482	0.000229483	0.0298517	-0.0204894	0.00537288	0.611237	0.0570545	II	GTGTACATGAAAAGACACTTGTTTCAGTGTTTGAGTTCATGGCAGGGTGCATTAACGTGG[CG]TCTGCAAGTATCCTTGAAGCCACATTGAGGAGGGAACTTGGGACTTGTTCCATGGTGGTC	37	2	36638008	F	CRIM1	NM_016441	Body
LOC100130476	cg04103247	0.00118934	0.0370442	-0.387938	0.11599	0.929841	0.0200743	0.908314	0.0285721	-0.0215262	-0.0231504	0.000661818	0.0415062	-0.0244118	0.00695922	0.927067	0.0213825	II	AGTGGGACTTCTGGTTGTCTCAATTCACTTTTCACAGAGGTGAGCAGGACATAGTGAGTG[CG]ACATAAGTAGAAAAAGAGTTCCTATTTCAAGGGTAGAGCCAAGTGTGAGTCACAACCATG	37	6	138174825	F	LOC100130476	NR_049793	Body
	cg04105915	5.64943e-07	0.000206486	-0.51035	0.0949459	0.366044	0.0671554	0.294856	0.062806	-0.0711879	-0.194479	2.24777e-05	0.0174189	-0.02658	0.00599438	0.357543	0.0714103	II	CCCTCAGCATGCTCCAGGTCCCAGAAATTCTGATAGCAGCAGCAAGAGTCAACAATGGGC[CG]TGGATTAACAGCATTTACTCTGCAAGGAGCTGCCAGGACTGGGAACACACAGCATGGCCA	37	5	133153923	R
	cg04109330	1.55022e-06	0.000430002	-0.322311	0.062779	0.449523	0.0453255	0.393214	0.0490569	-0.0563092	-0.125264	3.29665e-06	0.0104186	-0.0187885	0.0038272	0.445569	0.0473712	II	TGTAGCAAGTCTCTAAGCTAGTATCTAGGTAAAATATGGCCCTTACCTTCCAGGCCTCCA[CG]TTGATCTCAGTTGCTTTTGATTCTTAACTTGATTCACCAATCTTACCTGGAATTGCCTTA	37	16	10608872	R
IGF2AS;INS-IGF2;IGF2;IGF2AS	cg04112019	1.6116e-06	0.000441481	-0.636249	0.124154	0.305538	0.0732786	0.235016	0.0696575	-0.0705224	-0.230814	3.8368e-05	0.0196258	-0.033664	0.00783548	0.297213	0.0764101	II	GTTGTTCCGTGGATTGGAATCCCCCGAGGATCAAGGGCTAATTGTTGAGCTCAAGCTTCC[CG]GGCAGCGGAAGGAAGGCGCTGCCGGGGATTCACCTTGGCTGGGGCGCGCGCGGAGCACTG	37	11	2165136	R	IGF2AS;INS-IGF2;IGF2;IGF2AS	NR_028044;NR_003512;NM_001007139;NR_028043	Body;Body;5'UTR;Body	chr11:2165135-2165672	Island
PRUNE2;PRUNE2;PRUNE2;PRUNE2;PRUNE2;PRUNE2;PRUNE2	cg04114897	3.89279e-08	3.00849e-05	-0.553132	0.0923137	0.359636	0.0640195	0.288554	0.0647496	-0.0710814	-0.197648	0.000435726	0.0359504	-0.0215833	0.005945	0.353866	0.0654093	II	CCGCATCCACCCAAGAGGAAGAAAACCAAAAGCCAGTAAATAGAGGAAGAATTTCAGTTG[CG]ATAAAAGAGAAACTATTAGTTTGCAAAGGGTGATTTGGCACGTATCTGTGGATTTTGCTT	37	9	79230217	F	PRUNE2;PRUNE2;PRUNE2;PRUNE2;PRUNE2;PRUNE2;PRUNE2	NR_131751;NM_001308049;NM_001308050;NM_001308051;NM_015225;NM_001308047;NM_001308048	Body;Body;Body;Body;Body;Body;Body
	cg04118945	0.000207871	0.012495	-0.367936	0.0952764	0.150761	0.0349133	0.123278	0.0296956	-0.0274833	-0.182297	0.000841455	0.0450908	-0.0217547	0.00633135	0.146823	0.0344223	II	CAGCACCCTAGGAGCCTAACCCATGTTTCTCAGGATCAGAACCCATGGGGTTGGTGCATC[CG]TGTGTGTTTTGCAGTCCTCAGGCTTTCCAGCTCAGTATTTAAAAAATATCAACACACCAA	37	10	125865787	R
	cg04123085	7.07268e-05	0.0061562	0.307283	0.0738554	0.394819	0.0519747	0.439501	0.0603194	0.0446823	0.113172	0.000151388	0.0266202	0.0188861	0.00480664	0.400644	0.0558092	II	TTGGATTTCTGGCCGTGAGGCCATGGGGCTGGGGTTGGCATTGAGGCATGAGCTGCCAGA[CG]GTATTAGGCCAAGGACTGACCAGATGGGCCCAGTAGCTAATTCAATCTGGCTTCCCAGAA	37	15	78964307	F
LOC101927267	cg04123862	9.03003e-05	0.00723214	0.393733	0.0961718	0.428598	0.0697669	0.483462	0.0798361	0.0548642	0.128009	0.000835048	0.0449575	0.0211729	0.00615791	0.434918	0.0713183	II	TCTGTCCCTTCTCCTCCGAGGCATGTAGGTGGCCAGCGGAGCCCTTAAGCAGGGTGAGGA[CG]GGAACTCCATCTGGAACTCCCCAGGCCCAGCTGCAGCCCCAGCAGCCTCTACTCTCAGAG	37	12	49686825	F	LOC101927267	NR_120449	Body	chr12:49688873-49691360	N_Shelf
	cg04128967	1.26465e-07	6.93826e-05	-0.613671	0.107215	0.475316	0.0753437	0.380409	0.0697196	-0.0949067	-0.199671	4.12893e-06	0.0114401	-0.030726	0.00632885	0.46641	0.0774269	II	GCACCACAATGGCTGACTTGAGTAGTTTGGACAGACACTGTCTGACTCAACAAAGCTTGA[CG]TATTTACTATCGGGCTCTGTGCAGAAACACTTTGCCAACCCCTGTCCTAATGACTGATAA	37	14	70046847	R
TRPM3	cg04133852	1.74893e-05	0.00238233	-0.388385	0.0857373	0.7563	0.0457214	0.70104	0.0485494	-0.0552605	-0.0730668	5.87616e-05	0.0213437	-0.0237817	0.00568326	0.7501	0.0499258	II	TCTTTGTGCTGTTTTCCTTTAGAACATTGGTTCTCAACTGAGGGCAATTTTGCTGTCTCC[CG]TCTAGGACATTTGGCAATGTCTGCAGACATTTTTGGTTGTTCCTTGTGGGTGAAATGGTG	37	9	73538988	R	TRPM3	NM_001007471	Body
RASSF5;RASSF5	cg04144533	0.000211445	0.0126387	-0.333082	0.0863592	0.513332	0.0692281	0.463858	0.0634733	-0.0494738	-0.0963778	0.000694625	0.0421976	-0.0193661	0.00554354	0.505896	0.067659	II	GTTAGATTTTGGATAAAGGCAGGCTGTGAGGCTGAAGAGAGCCTGAAGTCACCCTGAACC[CG]TGCCCCCTCCTGCCTTTCACCTCTGGCCCCTCAAACCTTTGGACTCTGCTCCAATGTTTG	37	1	206681983	R	RASSF5;RASSF5	NM_182663;NM_182664	Body;Body	chr1:206680236-206681444	S_Shore
	cg04147741	0.000202058	0.0122583	0.446328	0.115336	0.578792	0.0846488	0.637499	0.0878148	0.0587077	0.101431	0.000131994	0.0256922	0.0301012	0.00758827	0.587906	0.0861393	II	GACTATAAGTCTATGTTTATTTCACCCCCCAATGTAGAACAAATGTCTAACTGTGCCTGA[CG]TGTAGTAAGCACAATAGATGTTGGCTAAATAAGTGAATGTATATCATTAAAGAAAGAGGA	37	3	64991635	R
GNAO1;GNAO1;LOC283856	cg04156464	5.13371e-07	0.000192901	-0.487516	0.0903181	0.0968935	0.0234597	0.0729142	0.015983	-0.0239794	-0.247482	0.000650837	0.041294	-0.0200975	0.00572123	0.0933843	0.0226764	II	AACATTTGCAAAAGCTTTTAAAATAAACTGCTCAGGGATCAGGGGTTTGCTGGAAACTCC[CG]GTCGCTTGAAGCCCTGTCCCTCCACTCCGGGCACCCTGGCCTCCCCAGGGTGGGCACCCC	37	16	56224504	R	GNAO1;GNAO1;LOC283856	NM_020988;NM_138736;NR_027078	TSS1500;TSS1500;Body	chr16:56224731-56224980	N_Shore
RNF19A	cg04161193	3.05204e-05	0.0034865	-0.395477	0.0901903	0.391456	0.0605647	0.333432	0.0596678	-0.0580241	-0.148226	0.000533436	0.03843	-0.0198511	0.00555823	0.384854	0.0608333	II	TGCTCTTTGTCTAAAGCCTTCAGAAGTGCCTGTAATCTCATGACCTTGTCAGTCTATTGC[CG]TTTTCAGTCTGTCTCCACCCTTGACCTCATTTCCAGCCTGGCTTTCATCACCCTCACATG	37	8	101338327	R	RNF19A	NM_001280539	5'UTR
POLR3A	cg04165814	0.000120688	0.00874336	0.445399	0.110956	0.422088	0.0790332	0.486887	0.0887124	0.0647986	0.153519	0.00032091	0.0326299	0.0272308	0.00732299	0.430319	0.0835915	II	CCTACCCTCAGGAAACAAACAAGGACACACACAGTGAGCCCAGGGCCCCAACAGGACAGA[CG]AGGACATACACAGTGAGCCCTGGGCCCCAACAGGACAGACGCCAATGCCTTGACTTGCCC	37	10	79764308	F	POLR3A	NM_007055	Body
A1CF;A1CF;A1CF;A1CF;A1CF;A1CF	cg04167299	0.0011011	0.0352513	-0.269618	0.080041	0.479267	0.0553125	0.440365	0.0596059	-0.0389011	-0.081168	0.000741942	0.0431859	-0.0164155	0.00472552	0.473757	0.0550928	II	TAGTTGCCAATCAGTACTCACAAATGAATAGCACTTTAAGAAAAAGTGTGAATTTGTCAG[CG]TGCGCAGTCCAAAGTCCACAAGACCTGCTCATGCTTCTGCATATTTGGGTCATGAGGTCA	37	10	52611821	F	A1CF;A1CF;A1CF;A1CF;A1CF;A1CF	NM_014576;NM_001198818;NM_138932;NM_001198820;NM_001198819;NM_138933	Body;Body;Body;5'UTR;5'UTR;5'UTR
TMX4	cg04170211	0.00084606	0.0300008	0.36079	0.104594	0.429432	0.0747206	0.48587	0.0916009	0.0564385	0.131426	0.000999489	0.0478705	0.0217612	0.00643074	0.438921	0.0781628	II	TGATTTCCAAATTTCTTTCCAGGTCACATTAGATGAATCTGTACCTTGGGACCACCACAC[CG]TTAATATATAAGACTGGATTACAATTAAAGGATGAGGAAGCTTTCTCAAAGGGTGCTTTG	37	20	8001076	R	TMX4	NM_021156	TSS1500	chr20:7999789-8000499	S_Shore
	cg04174685	0.000603399	0.0244341	-0.247614	0.0697204	0.28728	0.0379736	0.25596	0.0403558	-0.03132	-0.109022	0.000455852	0.0364641	-0.0158224	0.004374	0.282501	0.039371	II	TGGCTTTTCATAGGCTCTAGAAACAGAGCTCTGTCTGCTCTAGGTTTCGAGACTGGTTAC[CG]TTCTCAGATCCAGGAGTTCTTTAGACGTCATCCAGTTTTCCTTGCTATGTGCTGTGAAAT	37	11	130259967	R
MYO18A;MYO18A	cg04180781	0.000288814	0.015357	0.187501	0.0497646	0.337956	0.033686	0.363561	0.0392638	0.0256044	0.0757623	3.37984e-05	0.0190921	0.0138112	0.00319018	0.342953	0.0361247	II	TGACGGGCACTCCTGGCAGGGGTACCTGAGCCACGGCAGCCTTGTGCTTCTTCATCAATT[CG]TTCATGTCTTCCTGATCTTCCTCCAGCCGGTTCTGGATCTCATTCTTCTCACGCTGAAGG	37	17	27417863	R	MYO18A;MYO18A	NM_203318;NM_078471	Body;Body
	cg04192867	5.57263e-05	0.00524993	-0.300951	0.071232	0.269809	0.0410329	0.234595	0.0372628	-0.0352142	-0.130515	0.000271443	0.0312615	-0.0164117	0.0043577	0.264785	0.0397799	II	TTCCGGGCCCCTGCGATGCCCACAGACTTCTTAATGTCTCTCTTTGTAACACCCCAGGGC[CG]CGTGAATAGCGGGGAAGGTAACGTGACTGCGGAGCTCAGGGCCGGCCCGGGAGGGGCGCG	37	10	93647053	R				chr10:93647052-93647393	Island
	cg04193065	0.000261969	0.0144692	-0.498791	0.131406	0.585769	0.0931967	0.497871	0.102103	-0.087898	-0.150056	9.42636e-06	0.0144073	-0.0368333	0.00791649	0.572489	0.0968349	II	GAGGGAATGAGTCATACCCCCAACCCCCAGCATAAGGGATGAAAATACAGAAGCCAGATA[CG]AGTTCCCTTGTGCTCCATGCAGAGGTTTCCTTCCAGATTAGAATACTTAGGTCCCCAATC	37	15	31528995	F
CCDC141	cg04194185	4.21291e-08	3.18919e-05	-0.617799	0.103414	0.473378	0.0791451	0.384264	0.0818502	-0.0891132	-0.18825	0.000811552	0.0444692	-0.0225099	0.00653044	0.461406	0.0786448	II	ATGTTTGATAACAAATGGAAAAAAAAATTACATCCTGACAACCCAAATTAGTTTTGCCAC[CG]AAACTATGCCATTGTAACCATGGACTTTGAAACAAGTAAGTCTTTGACCTGGTTATCAAT	37	2	179915033	F	CCDC141	NM_173648	TSS1500
ARHGAP4;ARHGAP4	cg04195142	8.12944e-06	0.00138437	-0.291404	0.0616683	0.385355	0.0546075	0.339831	0.0560287	-0.0455235	-0.118134	0.000150395	0.0265749	-0.0141327	0.00359521	0.385399	0.0573397	II	ACATGAATTGATGTCTTCATTCAGCAGAATGTTGATTATGCACCCATTCTGTGGCAGGCA[CG]TTTTAAATACAAAGGCAAAGAGGTTTGACCAAGTGTCTGCCCTCTTGGAGCTGGGATTGG	37	X	153188254	R	ARHGAP4;ARHGAP4	NM_001164741;NM_001666	Body;Body	chrX:153191469-153191740	N_Shelf
ATF3	cg04203508	0.00110268	0.0352854	-0.299016	0.0887799	0.228782	0.0437209	0.200204	0.0439597	-0.0285779	-0.124913	0.000523807	0.0381916	-0.0201707	0.00563929	0.222214	0.0439914	II	ACCTCAGGGGCTCTGCCTTGCTCTGTTCTTTTCCAGTCTCTCAATTCAGCAGGCATTTCA[CG]GTTCTCCTGGGGGCTGAGGGGAGGGAGGCAGGCAGGAGTAGTTTTCGTTTTCCCTGGGTA	37	1	212779532	R	ATF3	NM_001030287	5'UTR	chr1:212780151-212783086	N_Shore
	cg04208100	0.00110291	0.0352903	-0.25174	0.0747449	0.50301	0.0564026	0.467518	0.0433321	-0.0354922	-0.0705596	0.000454138	0.0364154	-0.0183934	0.00508318	0.496933	0.0595869	II	TCAAAGCTGACATGAGTCAGCAAAGAGGTCCAGTTGAAGAAGATAAGAAAACTGTCTAAA[CG]AAATACTGAGTTTGTATGCAGTGCTTTTAAAGGCCCAGAATGTGATCTGTGGATGTGCCT	37	7	24295653	F
CREB3L2;CREB3L2	cg04229315	7.87009e-05	0.00660485	-0.303225	0.0733919	0.409078	0.0497819	0.37536	0.0537271	-0.0337182	-0.0824249	0.000418554	0.0354973	-0.0172507	0.0047364	0.400408	0.0523702	II	TCTTCATCTCACTCAACCAGCCCCCCTCCTTCACGTTCCTTCTGGATCCCAAGCCTGCAA[CG]CCTGGAAAGTCTAGATAAGGGTTATGGTCTATGTCATCCTCAGATATGCTGATAAAAAGG	37	7	137647868	F	CREB3L2;CREB3L2	NM_194071;NM_001253775	Body;Body
ATP11A;ATP11A	cg04229372	3.00721e-08	2.50669e-05	0.797091	0.131752	0.68775	0.075691	0.782606	0.0690428	0.0948558	0.137922	1.08026e-06	0.00801592	0.0409911	0.00792322	0.700312	0.0792009	II	CCCGCAGCGGAACCCGAGAGCGTTTCTTGGCACCTTGAGGTGCTGGAGGCTTTCTGGCCG[CG]CAAGTTCTGCCCCACTGAGATTTGATCAGTGAATAAGTGCAATCCTGAAGCAGCAGCATC	37	13	113477850	F	ATP11A;ATP11A	NM_015205;NM_032189	Body;Body	chr13:113474080-113474352	S_Shelf
	cg04232972	0.00022565	0.0131515	0.310296	0.0808388	0.16898	0.0334027	0.195752	0.0476643	0.0267718	0.158432	0.000738021	0.0431029	0.0169707	0.00488314	0.17287	0.0348885	II	AAGGATGCATCTCTTCAGCCCCCAGAGCGACTGGAACATCGGCTGAAGCATTCTGGGAAG[CG]GAAAAGGGGGGGCTCCAGTGGGGCCACCGGGGAGCCAGGGGACAGCTCTGATCGAGAGCC	37	16	30671644	R				chr16:30669107-30671155	S_Shore
FBXO34;FBXO34	cg04236980	0.00059754	0.024288	0.315504	0.0887632	0.436141	0.0642137	0.480989	0.0727832	0.0448473	0.102828	0.000494933	0.0375226	0.0209481	0.00582961	0.441649	0.0681497	II	AGATGAAGAGTGGCCTCTTTTTCTCCACCTTTTCCACCGCTCATCTCAGAGAAAGCAGGG[CG]CTAATCAGGTGGAGCTGCTTAATTGCATTAAGTTCATGGGCTGCTCAAGGGTTGATTAGT	37	14	55800924	F	FBXO34;FBXO34	NM_017943;NM_152231	5'UTR;5'UTR
IGSF21	cg04237608	0.00137652	0.0405182	-0.324313	0.0983095	0.702607	0.0597406	0.658317	0.0793187	-0.0442899	-0.0630364	0.00103044	0.0484013	-0.0203489	0.00602992	0.696887	0.0618934	II	TCTCTTTTTTTTTTTTTTATCTAAAATATGTCACTCCAGGTGACTGTCACTCAGTAATGG[CG]CCTGGTAGAGAGGCTATTTTTTCAGTCTAGCTGAGTTACAAACAAAGAAAATCATTCCCA	37	1	18659049	F	IGSF21	NM_032880	Body
ALCAM;ALCAM;ALCAM;ALCAM	cg04240062	0.000373529	0.0180733	0.366797	0.0993169	0.790296	0.0457824	0.822206	0.0504097	0.0319098	0.040377	0.000140884	0.0262336	0.0251923	0.00637951	0.798868	0.0473632	II	TCAGTGCTTGCTCCACCTAGTAAGTGTCTTTCTGTGCATCTTGAATGTTCTCCAAGAGAG[CG]TGGATGAATAAGCCAGTGTCACTACATGCTTAAGTGCAAATAGCAGCCATTTCAGCAATC	37	3	105185133	F	ALCAM;ALCAM;ALCAM;ALCAM	NM_001243283;NM_001243281;NM_001243280;NM_001627	Body;Body;Body;Body
	cg04241034	5.31783e-05	0.00508495	-0.320242	0.0755733	0.659012	0.0514611	0.617152	0.0490389	-0.0418601	-0.0635194	0.000446414	0.0362508	-0.0179468	0.00495295	0.652037	0.052967	II	CTACCTCCTCCCAACACCAAACTTACTGAGCACCTACTGTGTGTTGTGTCTGTGGAAAGA[CG]AATGAGACACTGGGCTGTCACAAGTGTCTCCGGAATTTGAGTGTAAATAATTAAAATAAA	37	3	193876579	F
CCDC85C	cg04242464	0.000227621	0.0132175	-0.28496	0.0742861	0.386172	0.050374	0.347784	0.0575868	-0.0383881	-0.0994067	0.000737337	0.0430826	-0.015588	0.00448491	0.383983	0.0499742	II	GGAGAGGGAGCAGGCTGCAAGCTCCCACAGCCCCAAGCTGGGGCCACCCTCTGCACTGGG[CG]CAGCAGTAACATGGGCGTAGAAGACAGAAGCTGACAGAGGCCAAAGTTCCTCCCACCCAC	37	14	100068637	F	CCDC85C	NM_001144995	Body	chr14:100069475-100071813	N_Shore
PACSIN2;PACSIN2;PACSIN2	cg04252942	0.000269173	0.0147238	-0.375299	0.0990753	0.826627	0.0436355	0.791016	0.0527442	-0.0356109	-0.0430798	0.000206564	0.0290557	-0.0254193	0.00661451	0.818358	0.0486305	II	GTCTGTAAGGCAGTACAACATGGGCTCTCATTACCTCCCAGGGTATTAAGAGGCTCGGGG[CG]ACAGCTGTGAAAGAATTTTGAGAAAGTGCAAAGTGACAGACAAATGAGTCATCCCTGGTC	37	22	43315336	F	PACSIN2;PACSIN2;PACSIN2	NM_007229;NM_001184971;NM_001184970	5'UTR;5'UTR;5'UTR
	cg04261952	2.91955e-08	2.45617e-05	-0.645554	0.106587	0.137823	0.0409372	0.0952837	0.0281999	-0.0425391	-0.308651	0.000867503	0.045586	-0.0235869	0.00688297	0.135061	0.039169	II	GCGGCCCTGCAAGCGGTTGGCCTTATCTCCGGACTTCGCTGCTCCCGAAAGCCCTCAGCC[CG]CCTGCCAGGCTACACCTAACTTGCGCCAAGTTCCTCCAGCAGTTCTGGAAATACTCCCAG	37	5	133801741	F				chr5:133801506-133801742	Island
EEPD1	cg04266474	1.91405e-05	0.00253414	-0.317426	0.0704355	0.792006	0.0326624	0.75498	0.0353941	-0.0370263	-0.04675	8.8366e-05	0.023615	-0.0195188	0.00478909	0.787579	0.0367837	II	ATCTGGCCAGGGGGACTTATCCAGGGTAAAACCCCACCCTCTCCGCCTTCCCCACTCCCT[CG]CCCCTGTCAGCAGTGACTCTCTCCACAGCCACTCTGCTCTGGGCTGTGTTGAAAGTAGAA	37	7	36318491	F	EEPD1	NM_030636	Body
EBF1;EBF1;EBF1	cg04270539	0.000315502	0.0162431	0.396073	0.105838	0.653085	0.0678954	0.700501	0.0673819	0.047416	0.0726031	0.000793341	0.0441826	0.0239905	0.00694627	0.661808	0.0700493	II	TGAGTCATTTGTATCACCTAATGCAATCTGTGACTCGCAAATTGCACTGGGCTGTGTTAG[CG]TGCATTAATTAGTCCATGTGATGAATACTGAATTCATCATTACCAGCCGGAGCTTGTAGA	37	5	158348633	R	EBF1;EBF1;EBF1	NM_001290360;NM_024007;NM_182708	Body;Body;Body
	cg04272355	0.000108237	0.00813411	-0.402108	0.0994266	0.549442	0.0744682	0.489782	0.0852625	-0.0596594	-0.108582	4.2811e-05	0.0200964	-0.0262714	0.00615576	0.540408	0.0795898	II	CTCCAATGGAGCTGGCCCCATTTTCAAACATCTTCCCAGATGACTGTGTTGTGCAGGCAG[CG]CTGAGAACTGCTGTTCTCCACTTCAGCTTATTCCTGTGTTTGGGACTGAGCCAGTGTGGG	37	8	124656433	R
	cg04275027	0.000250187	0.0140464	-0.240368	0.0631054	0.179169	0.027119	0.159364	0.0256371	-0.0198052	-0.110539	0.000214187	0.0294312	-0.0147597	0.00385086	0.174304	0.0277308	I	GGGTGCCAGTGGGCGGCCGCCGCGGTGTGGAGGGCGCCAGGGCGGTACGGCGCAGCGGGC[CG]CACTCTTGGGACGCCCCGCCTGCTCTGCGGAGCCTGCCTGGGATGCCCTTTCCTGGTCAC	37	1	111098273	F				chr1:111098066-111098362	Island
LRP5;LRP5	cg04288920	0.000760029	0.0281377	0.472378	0.135661	0.603755	0.0884494	0.672799	0.0997131	0.0690437	0.114357	6.79137e-05	0.0222317	0.035838	0.00864375	0.614388	0.0938412	II	AAATAGCAAAGTGCCTTTTGCACATTAAATGGTTAGCTATATCCCACAATACTGTGCATT[CG]TAAACGTTAATGCTGCAATAAATACGGCACTTCACCTTGGGAAGATCTGGAGTTGGCTTA	37	11	68184557	R	LRP5;LRP5	NM_001291902;NM_002335	Body;Body	chr11:68181086-68181289	S_Shelf
	cg04299914	1.45581e-05	0.00209905	-0.603034	0.131749	0.267477	0.0650245	0.197317	0.0633487	-0.0701596	-0.262302	0.000246424	0.0305094	-0.0303621	0.00800383	0.261619	0.0676412	II	CTGCCCGCATGACCTCGGAGAACCTCTTAGAATGAAGGTTGTATTTCCTTCTTATTTGCA[CG]TGGACTGGTGCAGGCTGTTCCTGTGGTACTCACTGCAGTGCCCAGCATGCCAGCTGTCAT	37	9	92782655	F
CASZ1;CASZ1	cg04305764	0.000586573	0.0239982	-0.291619	0.081916	0.28547	0.0473347	0.247884	0.0490884	-0.0375859	-0.131663	1.04552e-05	0.0147899	-0.0228421	0.0049367	0.279497	0.0479616	II	GCGTCCCCGGCCCTGGGCCCCAGGAGCGCCGGCCTGGGACACGCAGTGGGGTTTCCTCGG[CG]TTGCTTTGGTTTTGCCCTTAAAACGGGTCCAAGTGTCCTCCCAGAGCCTCCCCGGTCTTC	37	1	10755341	F	CASZ1;CASZ1	NM_001079843;NM_017766	5'UTR;5'UTR	chr1:10755226-10755521	Island
CRAT;CRAT;CRAT	cg04308001	4.90621e-05	0.00481295	-0.276682	0.0649628	0.475818	0.0525584	0.430699	0.0493338	-0.0451188	-0.0948238	0.000963918	0.0473016	-0.0132273	0.00389617	0.473118	0.0514927	II	TGGGCTCAGTGCCAGGGAGTCAGGACAAAAGGTAATAAAAAATCCACCTGTCAGAATCTG[CG]AAGATCGTTTTGATGAGGGAAAACTTGGCTGGAGGACAGAGACTGCCTGGCCGCTGAGGT	37	9	131871471	F	CRAT;CRAT;CRAT	NM_001257363;NM_001257363;NM_000755	5'UTR;ExonBnd;Body	chr9:131872624-131873959	N_Shore
ACSF3;ACSF3;ACSF3	cg04308346	4.89509e-05	0.00480791	0.279324	0.0655739	0.409955	0.0447476	0.448666	0.056576	0.0387116	0.094429	3.69723e-05	0.0194853	0.0180227	0.0041855	0.417567	0.0487716	II	GACAGCCAGGGATGGCTGGACACAGCTGAGGATGGCCGAGGCCGGCCTGCAGCTCCCCAA[CG]GCCTCCTCCGGGTCAGGATGAGAGGAGAGGTTGCCAGCTTTGATGCCAGCCGCTCCTGCC	37	16	89203063	F	ACSF3;ACSF3;ACSF3	NM_174917;NR_023316;NM_001127214	Body;Body;Body
LINC00649	cg04312961	0.000278207	0.014991	0.473089	0.125204	0.611674	0.0829973	0.672546	0.0806996	0.0608726	0.0995182	0.000259667	0.0308835	0.0299405	0.00792353	0.620819	0.0843205	II	GATTCAGTGTTTTGTAAAGCAGAGGAGAGGCCATGATTGGCCATTAGGAGCTTCATCAAG[CG]TCAGCTTGCCCACAGCTTTGGTTTCCAGGGAGACTGGGAAGTAACAATACAATAGTTCAT	37	21	35315754	F	LINC00649	NR_038883	Body
	cg04313279	0.000206864	0.0124574	0.354188	0.0916835	0.45723	0.0675359	0.506945	0.0742615	0.0497142	0.108729	0.000417087	0.0354615	0.0216263	0.00593613	0.465984	0.0697725	II	TTCCAGGCGAATGGCAGCAACAGCCTCTGGTGGTAACAGCCCTCAGCCTGTCACCTACCA[CG]GGAAATACTGAGGCTCATTTTGACACCTCAGCTCAGTGGACAGGCCCTCAAGTTCATGAT	37	11	33934381	F
	cg04318607	2.61473e-09	4.26585e-06	-0.732813	0.111203	0.181371	0.0504919	0.12017	0.0287535	-0.0612014	-0.337437	0.000302892	0.0322194	-0.0276489	0.00740263	0.175256	0.0504171	II	CAGACAGTTTTGGCTGATATCCAAAGCAGAAAGCAGAAGCTGCTCTTTCTGGCTTGTTAA[CG]TCTGAGCTCCCGGAAGAGATTATACCAGAAAAGCCTAGGAGATTTACTGGAAATTATACT	37	7	150484997	F
FNDC3B;FNDC3B	cg04319611	1.27903e-06	0.000374222	0.465435	0.0898453	0.0872459	0.018112	0.11524	0.0279908	0.0279937	0.32086	4.36721e-05	0.0201945	0.0249965	0.00586419	0.0929882	0.0239733	II	GTCTGGGTTGAGCCATTTAGTAAAGCTTGGTCACAAGGCTCAGATTAAGACCTGGATCTA[CG]TGCTGCTGTTCCCAGACTGCTTTCAGTTACTCTTGTGGTTACTGAGTAACTTGGGAGTTA	37	3	171784422	R	FNDC3B;FNDC3B	NM_022763;NM_001135095	5'UTR;5'UTR
KLF12	cg04325628	3.45915e-05	0.00379905	0.576626	0.132499	0.591218	0.0889717	0.668206	0.0948393	0.076988	0.130219	3.7759e-05	0.0195308	0.0376856	0.00876303	0.604692	0.0956326	II	AGAAGGCAAGAAGATGCCTTATAAGGAAGGCCCAAGCAAAAGAGGAGAAAAGACAAAGAG[CG]ATTCTGGAAAAGCAGATTTAATGAACTGTTAGAATCTGATTAGAGGCTAATGTCCCTTTT	37	13	74520393	F	KLF12	NM_007249	Body
	cg04330176	1.19935e-09	2.49933e-06	-0.514726	0.0761537	0.259624	0.0420886	0.200553	0.0356891	-0.0590709	-0.227525	4.24498e-07	0.00653001	-0.0242984	0.00450857	0.25508	0.0430096	II	GGCCAAAGTGGTTTTAGCACTTTTACCTCCTGCCACAGGGACAGGCAGGAGGGCCTGGGA[CG]AATAACCTGCCCTTCTACAGACTGTAAGCGGTCCAGCGCTCATGCTTCTGTCTCTGCTTC	37	10	105619211	F				chr10:105614511-105615456	S_Shelf
LINC00469;LOC400620	cg04336222	3.28606e-11	1.96587e-07	-0.687094	0.0913063	0.687434	0.0542225	0.58464	0.0707069	-0.102794	-0.149533	0.000580726	0.0396131	-0.0209137	0.00589699	0.677447	0.0620341	II	GAACCAGATGAATCACCTCATGATAAATGATCCTAACTCTTGTTCTCCATTAAAATGACT[CG]TTCAGCCCCAGTCTTCCTCACCAGACTGTGATTTTTGACATGAGCCAAAAGCATGCCTGT	37	17	71792938	R	LINC00469;LOC400620	NR_027146;NR_040020	Body;Body
LOC102724691	cg04340556	2.5004e-08	2.19865e-05	-0.375334	0.0616175	0.482629	0.042553	0.425818	0.0413979	-0.0568108	-0.117711	4.13397e-05	0.0199339	-0.0172993	0.0040448	0.473839	0.0449074	II	GGCAGCAAGGAGCTGAGTGTACACAAATGAGTCTGATGTGAGGCAGGAAATGTTAGGTGA[CG]TACATGAAAAACCAGCAAAACAGGACAGGTTTCAGAGCAGGAGAGAGTGCTTCTCTTGAG	37	2	105564042	F	LOC102724691	NR_110603	Body
CA5A	cg04352288	0.00145314	0.0418507	0.252571	0.0769598	0.414709	0.0521511	0.451786	0.067022	0.0370769	0.0894048	8.06563e-05	0.023121	0.0204839	0.00499583	0.421515	0.057786	I	CGCATGCACAGCGAGAGGGCATGAAGGTGAGCGTGGGGGCAGCGTCCCGCTTGTTGGTCC[CG]CTTGGATAACGCAGAAGCGTGGAAGCAGGTCCGGGCATGCTGGCAGCCATGTGGGAGTTT	37	16	87958407	R	CA5A	NM_001739	Body
ACP6	cg04357523	0.000973449	0.0327081	0.250431	0.0735154	0.935972	0.0127365	0.945335	0.0119477	0.00936301	0.0100035	0.000545468	0.038676	0.0187216	0.0052516	0.93731	0.0141141	II	TGCAGATGCTGATTTAGTAGATCAGGCTGGAGCCTGAGAACCTGATGAGTTCTTGGGCAA[CG]GTGAAGCTGTTTTCCTGCAGAACGCACTTAGCAAGTGCCTAGGACACATAATATTCCACA	37	1	147121124	F	ACP6	NM_016361	Body
AVP	cg04360210	0.000259054	0.0143736	-0.209377	0.0551136	0.302763	0.0344175	0.27448	0.0332227	-0.0282828	-0.0934156	0.000746978	0.0432663	-0.011687	0.0033663	0.298728	0.0335313	II	GGCACGCTCGGGCGCCACTGGGCCTCGACCGCGGTCACGGGCGGGGCGTCCAGATCTGCT[CG]GCACCTTGGTTTCTTGGATGACCTCTCGGTGACAGCCCTCAGCGTCCTCACCCTCAGCTA	37	20	3064015	F	AVP	NM_000490	Body	chr20:3063005-3064146	Island
ARHGEF10L;ARHGEF10L	cg04360546	0.00044678	0.0202475	0.324412	0.0891069	0.357463	0.0628993	0.4055	0.0711257	0.0480376	0.134385	0.000449623	0.0363519	0.0211548	0.00584164	0.363975	0.066462	II	CCCCTGAGGGCAGCTGGCGGAGCTAAGGGCTGGGCTGGGCTATCAGAAAGGAGGGTGCTG[CG]TGCCACCAGCTGGTGCAGTCCTGATGTCATCTGCAGCACCTCTGGCCAGGCTGCCACAGC	37	1	17929905	F	ARHGEF10L;ARHGEF10L	NM_018125;NM_001011722	Body;Body
ASAM	cg04362096	4.52161e-05	0.00455781	-0.479491	0.112008	0.182555	0.0475561	0.138552	0.0423769	-0.0440032	-0.24104	0.000117858	0.0250206	-0.0271836	0.00679975	0.179482	0.0466085	II	ACTGGACTGCATTGCTCTAGAGTGCTATTAAAGGGTTAACTTTGTGCTCTCGTCTGTTTT[CG]TGCCAACCTCTGTGACTCACAGGTTGAGAACTACTGCCCAAGGTCTAGTTCTGGGTCACC	37	11	123016010	F	ASAM	NM_024769	Body
	cg04385462	0.000938678	0.0319858	-0.303943	0.0889325	0.271175	0.0482902	0.23183	0.0373	-0.039345	-0.145091	0.00106809	0.0489597	-0.0189591	0.00563639	0.267196	0.0475795	II	ACTCAACTTTTAGAACCCCTGAAAATGCTATGTAAACCAGAATGTTCCCAAACATTGCCT[CG]TTTATGCAGGTGTTACCCCATTCTTCCTAGTGGTGTTTTTTTTTTAGGCACAAGCCATTG	37	4	55796460	R
IKZF1;IKZF1;IKZF1;IKZF1;IKZF1;IKZF1;IKZF1;IKZF1;IKZF1;IKZF1;IKZF1;IKZF1;IKZF1;IKZF1;IKZF1;IKZF1;IKZF1	cg04388093	0.000976924	0.0327655	0.222849	0.0654397	0.785698	0.0315741	0.807404	0.039666	0.0217067	0.0276273	0.000204111	0.0289696	0.0146163	0.0038001	0.786892	0.0318757	II	GCCTGGGTAAATGAGACATTCTTCAGCAAATTGCTTCGTTTTTTGATTGCTGATTGTACG[CG]TGTCACCAAGCTGACTCAAGGTTCATCGATGCATGCTCAGTAAATTAGAAAGAACATAAC	37	7	50358218	F	IKZF1;IKZF1;IKZF1;IKZF1;IKZF1;IKZF1;IKZF1;IKZF1;IKZF1;IKZF1;IKZF1;IKZF1;IKZF1;IKZF1;IKZF1;IKZF1;IKZF1	NM_001291838;NM_001291837;NM_001291847;NM_001220767;NM_001220770;NM_001291840;NM_001291841;NM_001291844;NM_001291843;NM_001291842;NM_001220771;NM_001220768;NM_001291839;NM_006060;NM_001291845;NM_001291846;NM_001220765	5'UTR;5'UTR;5'UTR;TSS1500;TSS1500;TSS1500;TSS1500;TSS1500;TSS1500;TSS1500;TSS1500;TSS1500;5'UTR;5'UTR;5'UTR;5'UTR;5'UTR
SLC9A3R1	cg04397722	0.000114585	0.00843578	0.295286	0.0732985	0.403583	0.0504189	0.461617	0.0539193	0.0580344	0.143798	5.34643e-05	0.0210175	0.018972	0.00450697	0.406887	0.0550678	II	TCCACTGAGGGGGAGACTAAGGCCCAGAGAAGCCCCAGCCTTCCTCCTAGGGATCTGATA[CG]AGGAAGACACAGCTGGAATCTGGATTCCACTCAGCTCCTGGGATACTGTCCCCTGCTTCC	37	17	72760704	F	SLC9A3R1	NM_004252	Body
	cg04414766	0.00139172	0.0408056	0.289015	0.0877013	0.472757	0.0631178	0.512349	0.0729298	0.0395927	0.0837486	0.000229028	0.0298342	0.0221211	0.00579991	0.481406	0.0677656	II	CAGATGTTCTCAGTCAGTTCAAGGTTCCAGAATTGAAGACACTCCAATGCCCAGAAACCA[CG]CATCACTCGTTTGAAATCACAGACCAGCTCGGGCTAAAGCACTCATCAGCACAATCTCCA	37	3	22412963	R				chr3:22413492-22414365	N_Shore
	cg04415736	0.000244171	0.0138159	0.273384	0.0716425	0.416834	0.0522629	0.459886	0.0558237	0.0430524	0.103284	0.000159229	0.0270768	0.0183947	0.00469821	0.422342	0.0550333	II	TGACAAGTGGACATTACCAGCCAGAGCAGGAGTGCTCTTCCGGCAGAGCCTCTGGCACCA[CG]GTGGTGCAGGCACCCGGCCTCATGCCTCATCCCCAAACACTCATGGGGCCACTGCAACCT	37	14	100798844	F				chr14:100795072-100795376	S_Shelf
SRGAP3;SRGAP3	cg04421915	2.26368e-05	0.00284313	-0.492438	0.110336	0.737405	0.0673492	0.66987	0.0745872	-0.0675355	-0.0915854	0.000187877	0.0283791	-0.0272107	0.00703229	0.728935	0.0688993	II	CAGTGTAATTCATGATAAAGGCCTGTTTTTGTTTACCTGGAGTCCCAGCCCATGCTGTAT[CG]GTTTGATTCCAGGCATGCAGGGGTTGCATAGAGACTGAGTAGCCAAGGTCAGTCACGTGG	37	3	9234050	R	SRGAP3;SRGAP3	NM_001033117;NM_014850	Body;Body
PRICKLE2-AS3;PRICKLE2	cg04435876	0.000383858	0.0183954	-0.250747	0.068041	0.517222	0.0492894	0.474355	0.0570743	-0.0428672	-0.0828797	8.33188e-05	0.0233411	-0.0170139	0.00415836	0.509785	0.0511191	II	GGAGCAATGTGCATGCTCTTCACTGTGCATGAGGAAGGGGTGGAGGAGGAAAAGCCCACA[CG]GGCACTAGAGTCAGACAAATGGCTGGTTCAAGTGCTGTCTTTGTCCCTCGCTGACTGCGG	37	3	64175183	F	PRICKLE2-AS3;PRICKLE2	NR_046702;NM_198859	Body;Body
DHX15	cg04436083	0.000127766	0.00909628	0.292974	0.0732733	0.471822	0.0513949	0.517942	0.0518972	0.0461197	0.097748	0.000684939	0.042	0.0173164	0.00495089	0.475605	0.0554409	II	GTGCCACATCTGTTTCACCTTTACCTCCAGCCCTAAAAGAATACTTGAATTGATTCATTC[CG]GTGACAAGTCACGTCAAGGTTTAAGTTTACATCCCCAATTGTAATTCAATTATTGTGCCA	37	4	24567220	R	DHX15	NM_001358	Body
	cg04452203	1.57059e-06	0.000434031	-0.415949	0.0810675	0.571233	0.0573066	0.50812	0.0656015	-0.0631133	-0.110486	1.3434e-06	0.00870956	-0.0256482	0.00500698	0.562797	0.0609189	II	CCCTAGAAGCATTTAGGAGAACTAGCTCTACTTTTCCAGGAGCTTAGTTTATTGATTCAT[CG]CCTACTTTAGGTCAGGCAGTTTGCCAAGAGCTGTGGATACACAGATGATTGTGACATAGT	37	4	114332844	F
CDKL1	cg04455015	5.38606e-06	0.0010399	-0.35816	0.0741753	0.492668	0.0557477	0.433478	0.0550896	-0.0591899	-0.120142	0.000137541	0.0260795	-0.0194705	0.00492235	0.486805	0.059934	II	CTGGAAGCAGTACCCGAGGAGAGAAAATTAACACAGTGTCTATGAAACAGGGGCCAATCC[CG]TGTCAAGCAGCATGCTACTAAATGTAAACCCAGGAAGGGTTCAGAAAGGAGCCTGGAGCT	37	14	50864415	F	CDKL1	NM_001282236	TSS1500	chr14:50863088-50863563	S_Shore
HP1BP3	cg04457768	0.000850019	0.0300763	0.41541	0.120478	0.594057	0.0792237	0.655564	0.0816594	0.0615071	0.103537	4.01824e-05	0.0197895	0.0316921	0.00739722	0.602618	0.0812796	II	CATTTTGACAACAAAGAAAAATAACTCACAGGTAGATGGTCCAGAAAAGATTGCACAACA[CG]AAACAAGTTGTATTAATATGGGTCATGTAATTCAAGTCTATGTCTCTGAACTATTAATGA	37	1	21098481	F	HP1BP3	NM_016287	Body
	cg04460847	0.00016667	0.0108082	-0.2547	0.064906	0.431174	0.0447016	0.390427	0.0481767	-0.0407477	-0.094504	0.000504002	0.0377721	-0.0146343	0.00407856	0.424737	0.0472649	II	GGGCACAGTTGGGACTGAACGCAGGGGCTCTACCTGTGCCAGGTGTCCACACCTCGGTGG[CG]CTCGGCCGCCTGACCTCCTCTTGGAGTTCCCGGCTCAGGGCAGGGGGTCGCGTCCCTGCG	37	7	127841335	R				chr7:127841328-127841840	Island
	cg04465730	0.000112177	0.00832257	0.500601	0.124083	0.607386	0.0830397	0.674664	0.0857264	0.067278	0.110767	0.000221783	0.0296362	0.0314932	0.00823769	0.616666	0.0888608	II	GCTGAAGTGCATCTAAAATAGCTGAATCCTTCTCCAGTGAGCTGAGCCACAGGCCTTGCA[CG]GAAAGACCTGGGAAACATTAGCTAGCTTCTGGTCTGGCCATAATGAAAATAAATGAGGGC	37	17	69706099	F
PCSK1;PCSK1;LOC101929710	cg04477939	0.000443183	0.0201442	0.415611	0.114082	0.613137	0.0800525	0.665386	0.0809085	0.0522492	0.0852163	0.000927944	0.046695	0.0256745	0.00753693	0.621378	0.0833531	II	ATTTTTCATCAGGACAATGTAGGTGCGGTAGCTCTTTGTGCTTTCCAACAGGCTGTCACC[CG]TCATCAGACTTATGAATTCAAGAGCCAGGAAGGCAAAAACAATCTGGACAGATTACAGGC	37	5	95748998	R	PCSK1;PCSK1;LOC101929710	NM_001177875;NM_000439;NR_130776	Body;Body;Body
MEIS2;MEIS2;MEIS2;MEIS2;MEIS2;MEIS2;MEIS2	cg04482825	0.00127779	0.0387416	0.193831	0.0583439	0.32671	0.0381201	0.35675	0.0399069	0.03004	0.0919471	0.00100825	0.0480015	0.0135238	0.0039996	0.330503	0.0419233	II	TTTCCCCACCACTTTTACAGCAACCAAGGAGGACTGACCTGATATTTCCACCCCAGGAAC[CG]TTTTTATCAGCTCACCTTGAAACCAGCAGAGATGCTCAGGAGGGTCAGAGAAGGCTCTTC	37	15	37190548	R	MEIS2;MEIS2;MEIS2;MEIS2;MEIS2;MEIS2;MEIS2	NM_172316;NM_170674;NM_170675;NM_172315;NM_002399;NM_170677;NM_170676	Body;Body;Body;Body;Body;Body;Body
INS-IGF2;INS-IGF2;INS	cg04484994	1.90596e-05	0.00252547	0.236847	0.0525425	0.316829	0.0377698	0.344145	0.046422	0.0273164	0.0862182	9.10991e-05	0.0237751	0.0142489	0.00350313	0.322631	0.0391938	II	GCCCCCAAGACACACAGACGGCACAGCAGGGCTGGTTCAAGGGCTTTATTCCATCTCTCT[CG]GTGCAGGAGGCGGCGGGTGTGGGGCTGCCTGCGGGCTGCGTCTAGTTGCAGTAGTTCTCC	37	11	2181039	R	INS-IGF2;INS-IGF2;INS	NR_003512;NM_001042376;NM_000207	Body;Body;3'UTR	chr11:2176839-2177043	S_Shelf
MYT1L	cg04485956	0.000919928	0.0315615	-0.223593	0.0653042	0.437941	0.0484775	0.407991	0.0518569	-0.0299503	-0.0683889	0.000649155	0.0412562	-0.0164883	0.00469277	0.429295	0.0526621	II	AAACGGAGTCAGCTCCAGGATCCTCGACCACGGGCGTGGCGTGAAATCGATTTACAAACA[CG]CGATTTGTATCTGCCCATCTAGGAGCATTGCCTTTTCCACGAAGGAAGCCCAGGTGGGAC	37	2	1859071	F	MYT1L	NM_015025	Body
ZC3H12D	cg04494800	0.00022551	0.0131498	-0.44228	0.115218	0.46524	0.090891	0.393888	0.0832969	-0.0713518	-0.153365	8.84758e-05	0.023624	-0.0293192	0.00719427	0.457028	0.0916136	II	CAGGTCCTGCCTCCTGGCAGGCCCTTAACGGAGGCCAGTGCGTCAAAAGGACTTGGCTCC[CG]CCCCAGGCTGTCATCAGGCCAGAGATGGCCATGTCCCTGAGAGCTCAGTGAGGATTTCTG	37	6	149775853	F	ZC3H12D	NM_207360	Body	chr6:149777792-149778189	N_Shore
SRGAP3;SRGAP3	cg04497684	2.26949e-06	0.000563845	-0.417818	0.0828746	0.57334	0.0618168	0.504863	0.0700307	-0.0684767	-0.119435	9.51726e-07	0.00787642	-0.0260638	0.00500929	0.561812	0.0650327	II	TATCGGTTTGATTCCAGGCATGCAGGGGTTGCATAGAGACTGAGTAGCCAAGGTCAGTCA[CG]TGGGTGACTCATACCTCCGTGACTGACTCCCTTCTCCTAACAAAAACCCTGGACACCAAG	37	3	9234107	R	SRGAP3;SRGAP3	NM_001033117;NM_014850	Body;Body
ABLIM1;ABLIM1	cg04508114	3.93089e-05	0.00413913	-0.419972	0.0972585	0.566084	0.068266	0.499501	0.0815598	-0.0665831	-0.11762	0.000178684	0.0280594	-0.0239236	0.00616058	0.555877	0.072096	II	CTCGACCCTGCCCCTACCACTTCTAAAGAGACCCCTTGCAAAAGCACATCAGCTCAATGA[CG]CCACACCCACTGAAAACACTCGTTTCTGGGAAGCCACTATTAGAACACGCCAAGAATGTT	37	10	116444414	R	ABLIM1;ABLIM1	NM_001003407;NM_001003408	TSS200;TSS200
	cg04512048	9.8229e-05	0.00762901	-0.553214	0.135892	0.730154	0.0818981	0.649422	0.103821	-0.0807319	-0.110568	0.000154583	0.026799	-0.0322433	0.00821818	0.7199	0.0852068	II	ACACATTTCATCAGTCAAAGTGAGTCACATGGTCAAACCTAACTTCAAAGGGGACAGTGA[CG]TGCAGTCTTACTACATTCCTGGAAAGAGAGGAAAGCCAGAGTATTTGTGAATGTCATTAG	37	1	180490884	F
NTN1	cg04514415	2.97484e-05	0.00342511	-0.392484	0.0893705	0.362292	0.0566831	0.302853	0.0566932	-0.0594387	-0.164063	9.40225e-05	0.0239256	-0.023318	0.00574481	0.350642	0.0606839	II	AAGAATTTCCAGCTGACAGAAAGGAAAGACACCAAAAAAAAAAAAAAAAAAAAAAGCAAA[CG]CAACTCCAAATGCTCAGAGGGTGATGTCATTTTCTGTAAGGGCAAGCAGCCTGAGGTTCT	37	17	9121199	F	NTN1	NM_004822	Body
CHST8;CHST8	cg04514644	0.000405165	0.0190204	-0.333546	0.0908987	0.337049	0.0562343	0.295607	0.0629084	-0.0414423	-0.122956	0.000191336	0.0285531	-0.0218986	0.00566688	0.332582	0.0575072	II	ATTTGAGGATGGATGCGGACACCCGGGCCTGAGGCAGCTCGCGGCCTTGACCGAATTCCA[CG]CGAGCTGAAGCCCAGGGATATCCCAGAATCTTCCTCAGGATCAATCTTCCGCCTTTCACC	37	19	34112325	F	CHST8;CHST8	NM_001127895;NM_001127896	TSS1500;TSS1500	chr19:34112279-34114353	Island
PRKCG	cg04518808	2.35774e-06	0.00057665	-0.274924	0.0546323	0.433514	0.0384145	0.391385	0.0374036	-0.0421298	-0.0971819	0.0001347	0.0258384	-0.0141551	0.00357338	0.428533	0.0397808	II	AGGGAGAGACAGAGGGAGACTGATTCACAGTGAGGCAGACCAAGACCCCGAGAAGAACCA[CG]ACACCAAGACCCAGAGATGGCGACAGATACAGATGGAGACACACAGCAGAGGAAATAGAG	37	19	54384822	F	PRKCG	NM_002739	TSS1500	chr19:54385315-54385604	N_Shore
FNTB;CHURC1-FNTB;CHURC1-FNTB	cg04519541	0.000102427	0.00784981	-0.325205	0.0801102	0.838095	0.0305188	0.796258	0.0393582	-0.0418368	-0.049919	0.000194742	0.028675	-0.0205046	0.0053129	0.8306	0.0350186	II	ATTCATAATAGCCAAAAAATGGAAACAGCCAAATTGTCCACCAGCTGATAAACTGCTAAA[CG]AAATGTGATAGATCTACACAGTGGAATATTATTTGGTGAAATAATATGAATAAAAAGAAA	37	14	65465663	F	FNTB;CHURC1-FNTB;CHURC1-FNTB	NM_002028;NM_001202559;NM_001202558	Body;Body;Body
ST8SIA4	cg04520393	0.000112145	0.00832214	0.33842	0.0838818	0.394405	0.0592876	0.435825	0.0733809	0.0414203	0.10502	6.81251e-06	0.0132501	0.0247181	0.00522266	0.403565	0.0636238	II	TCTGGGGGAGTTTTCACTTCTCGGGTTCATTACACACTGGGGCCTGCATAAACCAACTAC[CG]TGTAAAACCCTAATGAGCTGATGAGTAATAAATTGATACGTGCTGAAATAAGGAACATTT	37	5	100163937	R	ST8SIA4	NM_005668	Body
MAP4K2	cg04523868	0.000353217	0.0174201	0.263971	0.0711611	0.428994	0.0549843	0.471016	0.0605636	0.0420214	0.0979533	0.000153611	0.0267198	0.0182771	0.00465642	0.434287	0.058998	I	AGCCCCTGCGGACCCTGCCTCCCTGCCCATCCCACCTTGTACCTGAGAGTGACAGCAGCA[CG]TTGTTCACGCAGTAGAGCCAGGAGCAGCGATGTGAAATCAGCTGGAGGCCACAGAGGGAC	37	11	64563983	F	MAP4K2	NM_004579	Body
PEBP4	cg04527880	0.000135469	0.00944139	-0.351511	0.0882729	0.598411	0.0626347	0.533953	0.07321	-0.0644576	-0.107715	2.52488e-05	0.018092	-0.0237886	0.00540108	0.593318	0.0656491	II	GAGTTGATGCCTTTGTATACTGTTTGCAAAACCCATCTGCAGGTGTTCTAGGCACAGATT[CG]TGACTGTTTGAGGCTAGTGTGGACTTCCCCAAAGAGCACTGCCAGGCACTCATGAACAAA	37	8	22674308	R	PEBP4	NM_144962	Body
	cg04537362	1.31715e-10	5.12364e-07	-0.411306	0.0568737	0.339414	0.0315147	0.284969	0.0416001	-0.0544441	-0.160406	3.59277e-06	0.0108817	-0.0165774	0.00339111	0.333364	0.036269	II	AGGAGTAGGGACTAAAAAGGGAAGATGATGAGCACAGGGAAGGAGCCTGATCCACAGGCA[CG]CTACTCTACGTTGATGTCATCTTGGACGAAACCCAGGAGGACTGGCTTATCACAAATTAT	37	11	45070638	F
	cg04539705	0.00133554	0.0397854	-0.250737	0.0757886	0.722171	0.0446516	0.686421	0.0459659	-0.0357501	-0.0495037	0.000159109	0.0270768	-0.0189962	0.00485159	0.715387	0.0469628	II	GTGGGGCTGCTGAGAAACCCCAGACACCCCCTGCCCTCCTCCCTCCAGGAGTGTCTGCCC[CG]TCATAGCTGTAAGCTCCTCAGGGGGTAGAGGCAGATGGGGATCCCCCCCCATCCCAGCCC	37	2	233384768	F				chr2:233386614-233389161	N_Shore
SEMA5A	cg04555220	3.17336e-06	0.000713145	-0.521492	0.10515	0.260401	0.0578274	0.203334	0.0531558	-0.0570668	-0.21915	2.90812e-05	0.0187619	-0.0287098	0.00657261	0.249593	0.0565318	II	GGCTTCAGGTACGTGCGGTTCCCTCGGCTAAATCTGGCCCGGGGGATGGGGGGCAGGGGC[CG]TCTGGTCCTCCGGAACTCGAACTTTGTGATTTTGTTCTTTCTGTGTGACATCCTCATCCG	37	5	9546695	F	SEMA5A	NM_003966	TSS1500	chr5:9544692-9546715	Island
PLAT;PLAT	cg04563438	6.45147e-05	0.00579836	-0.277531	0.066308	0.194384	0.0286319	0.167417	0.0266452	-0.0269668	-0.138729	0.000837665	0.0450213	-0.0141498	0.00411643	0.190949	0.02844	II	GACAGGGCCATGAGGGAGCTGAGGCAGGCCTGTTTTTATAAAGCAGGGGGAGGAAGTTCA[CG]GTGGAAGCAGCACAGCCCATCCTGGCTTCGGGCCAGGCTGATTATTCACAGCCGTGATGT	37	8	42065244	F	PLAT;PLAT	NM_033011;NM_000930	TSS200;TSS200
	cg04566426	0.000341022	0.0170373	-0.314306	0.0844976	0.777547	0.0378203	0.737635	0.0549133	-0.039912	-0.0513307	0.000615899	0.040424	-0.0176312	0.0049959	0.773054	0.0386162	II	ATTCTTGTATTCATCTATTAAACAAATACCCACATATCAATATATATCGAACTCACTCTT[CG]TGCTGGAGATAAAATAAGAACAAGCTTTCTCTTCCATGAACCATTACCCTATTAGGGGAG	37	1	241628331	R
	cg04569877	8.84499e-10	2.0296e-06	-0.562021	0.0823502	0.516975	0.0620592	0.434159	0.05873	-0.0828155	-0.160193	9.9387e-05	0.0241503	-0.0210971	0.0052169	0.510645	0.0656165	II	GCCCGGCACTTGGAATTTGGCCGTGAACCTAGCAGACACAGTGGCTGCCCATTTACATAG[CG]TGCAGTCGAGTGTGGGAGTTTACAGTCTAGCTGTGAAATAAACCTGTAGGTTTAATTATG	37	2	85648745	R				chr2:85645343-85645879	S_Shelf
WNT2B	cg04571584	7.5244e-06	0.00131253	-0.229735	0.048418	0.745435	0.0266599	0.715651	0.0263993	-0.0297833	-0.0399543	0.000586812	0.0397435	-0.0110011	0.00310465	0.740899	0.0288661	II	TCACTATGTCTGCAGCATGCACCCTTGAACTTCAGCAGAGCCTAGTGTGCCACCCACAGA[CG]GTTTTATTATATTTCCATGAAAATGCCTTGGGAGTAATGCCTTTTGCTCCTTGTTATTTA	37	1	113047945	F	WNT2B	NM_004185	Body	chr1:113050813-113052301	N_Shelf
	cg04572258	3.66556e-07	0.00015263	-0.401956	0.0733907	0.494259	0.0527441	0.426436	0.0490808	-0.0678232	-0.137222	3.96384e-05	0.0197349	-0.0224707	0.00524051	0.483721	0.0614538	II	ACATGGAGAAAAGAATCTGGCTGATGAGTCACCAATATTAATGGGTTTTTGAATCCTATT[CG]CTGTGGCAGCTGCCTCTTCTTTAGTTATTCACACACAAAAAAAAGAAAAAGACTTTCAGG	37	2	224402829	R
TMEM108;TMEM108;TMEM108	cg04573554	1.58743e-09	3.04402e-06	-0.409564	0.061144	0.660513	0.0370333	0.605743	0.0445183	-0.0547695	-0.0829197	0.000575298	0.0395088	-0.0144287	0.00406525	0.653529	0.0403467	II	GCTTTCTAATTTTCCAATCTTTACATGTGTCTAGGATGCTCTCGTTTACAAAGTGCATTC[CG]TTATTTTTTTATCATTCCATCTTAGACCAGCCAGAGACATAAAAGCAGGAACAAGCAAAC	37	3	133102057	R	TMEM108;TMEM108;TMEM108	NM_023943;NM_001136469;NM_001282865	Body;Body;Body
GRIN2A;GRIN2A;GRIN2A	cg04577129	5.98269e-12	6.03356e-08	-1.0842	0.137559	0.253328	0.0710889	0.143572	0.0456806	-0.109756	-0.433258	5.6995e-08	0.00284933	-0.0477014	0.00816914	0.244839	0.0722567	II	AGCAGGTTCGGCTATTCAGAATGAGCTATTTTCTCCCAAATCCTGTAATTGCCTGGAGCA[CG]TGATCTTTTTGAAGGTCATTAGAGGCATGCGGCTGTCAGATCTCTCCCAGAAAGTTTCGC	37	16	10216343	R	GRIN2A;GRIN2A;GRIN2A	NM_000833;NM_001134407;NM_001134408	Body;Body;Body
SLC17A6	cg04583232	7.82186e-05	0.00657259	-0.235877	0.057068	0.281169	0.0326605	0.250191	0.0320644	-0.0309783	-0.110177	1.5214e-05	0.0160177	-0.0164916	0.00363803	0.276401	0.0348308	II	GAGATGGGGACTCGCTACCTTAGGCCTAAAGGTGTTAAAGTTGAAGAGACGCCGCCGCCG[CG]GCCAAGGGCACCTGCAGAATGTGAGAGAGCCTGGGAGGTCTTGCAGCTTGGTGTCACCCC	37	11	22362874	F	SLC17A6	NM_020346	Body	chr11:22362862-22363377	Island
SORBS3;SORBS3	cg04584206	7.25456e-06	0.001283	-0.372838	0.0784259	0.560391	0.053958	0.496643	0.0665365	-0.0637476	-0.113756	0.000502112	0.0377132	-0.0168302	0.00468913	0.55457	0.0563838	II	TCAGGAAATATTCTTGGAGGTGGAGCTGGACCCTTGAGAAGCTCCGAGGGCCTGATTCGG[CG]AAGACCCATAGCAGAGGCTGGCAGGAAGCAGCGTGGGGGTGGGGGCTCCGGTCCCTGGGG	37	8	22422347	R	SORBS3;SORBS3	NM_001018003;NM_005775	TSS1500;Body	chr8:22422534-22423702	N_Shore
	cg04589652	3.7865e-09	5.44568e-06	-0.447215	0.0687067	0.530877	0.0497271	0.458086	0.0447583	-0.0727914	-0.137115	0.000886502	0.0459763	-0.0149687	0.00437643	0.522274	0.0518873	II	TCTGAAAATTAGAACCTGAGTCTGATAGACCATAGTCATTGGTACATAGAATGAGCTCCA[CG]AATGTTTGCAGAATTAGATCCTGGCTTTGGCATTGACCTGAAGGTAAACTACGTGGTGAT	37	10	7465369	F
	cg04592144	0.000524934	0.0223783	-0.361573	0.100631	0.552276	0.0676634	0.49019	0.0826566	-0.0620853	-0.112417	0.000196388	0.0287156	-0.0219884	0.00570081	0.543459	0.067116	II	TCCCAACACTTTCAACAATGCCCTATTATGCATGGTGACTCATGAATGGGCTCACATCCA[CG]GAACAGCATGTGTCTCTCTGCAGTGAGCACAGTGCTTTGCTGTATGTTTGAACTAATTTC	37	5	172899456	F
ARID1A;ARID1A	cg04594619	1.30907e-07	7.11959e-05	-0.581574	0.101748	0.164944	0.0405404	0.118304	0.029448	-0.04664	-0.282763	3.81385e-06	0.0112679	-0.0326491	0.0066985	0.15734	0.040889	II	CCTTCTCCCTTCAGGCTTTATTCCCCTCCCCCACAAAGGAAAACAAAACAAAATAAGACA[CG]TGCATACTGCCACATAACTGGCATGAGAAGCAAAGCCACGGAAGGCTTTTGAGGTGACTC	37	1	27095543	F	ARID1A;ARID1A	NM_139135;NM_006015	Body;Body
	cg04600874	0.000535424	0.0226669	-0.305482	0.0851596	0.457087	0.0635737	0.4103	0.063909	-0.0467868	-0.102359	0.000378728	0.034444	-0.0195578	0.00532761	0.451397	0.0642175	II	TGTGTACCCTTAATCTACCTCTGCATATACCTTCAGTGAACTCAGAGTGGAATCTGGCTC[CG]CAGGTCAGGGTAGGAGACAAGGTAAAATTAGAGAGCTGTGGAGGAGGGGTGAAACAGTGT	37	9	103463171	R
HPS3;HPS3	cg04602329	0.00156975	0.0439477	-0.257948	0.0791862	0.688441	0.0487134	0.65228	0.0529924	-0.0361614	-0.0525264	0.00106664	0.0489345	-0.0164984	0.00490421	0.685071	0.0480628	II	ATAATCCAGTTGGCTGCCTTACAGCAGGTTCAAGAGTCATGTGGGATGGAATTAGCATCA[CG]GGTCATGTAGCTCAAGGGTAAGTTTCAGTCCACAGCTTGAACTTCAACCCCTGGGTACAG	37	3	148852611	F	HPS3;HPS3	NM_032383;NM_001308258	Body;Body
LIMCH1;LIMCH1;LIMCH1;LIMCH1;LIMCH1;LIMCH1;LIMCH1;LIMCH1;LIMCH1	cg04605299	6.16749e-05	0.00563551	-0.308402	0.0734704	0.55187	0.0536499	0.494284	0.0531393	-0.0575867	-0.104348	0.000825637	0.0448102	-0.0174236	0.00506245	0.542023	0.0591834	II	GAACATGTGGGTCAGCCACAAGTGCTTTCAGCTCCCCCAGCGCCAAGAGCTGGCTGAGAG[CG]AGAGCATGCCTGGATTCTTCTGAGGCATCAGGAAAAGCGTTTTGCATATTTTTCATTGCC	37	4	41614803	F	LIMCH1;LIMCH1;LIMCH1;LIMCH1;LIMCH1;LIMCH1;LIMCH1;LIMCH1;LIMCH1	NM_001112719;NM_001112720;NM_001112719;NM_001112720;NM_001112718;NM_001112717;NM_014988;NM_001289122;NM_001289124	5'UTR;5'UTR;1stExon;1stExon;Body;Body;Body;Body;Body
VPS13D;VPS13D	cg04608253	0.000730863	0.02747	-0.387345	0.110864	0.515292	0.0832169	0.454199	0.091816	-0.0610933	-0.118561	0.000161987	0.0272273	-0.0261624	0.00669029	0.505461	0.0847081	II	TTGCGGTCTGGCCCAATGCCAGGCCCAAGCCTGACCGACAGTTGAACCATATCATTAAGG[CG]TGTAATACAGCTCGAGTCTTGTACTGCCGCCAATGAGTGCATATCCACAGGGCAAAAGTT	37	1	12538512	F	VPS13D;VPS13D	NM_018156;NM_015378	Body;Body
ASCL1	cg04610718	0.000105601	0.0079984	-0.35835	0.088458	0.534841	0.0640034	0.479555	0.0705178	-0.0552861	-0.103369	9.02214e-05	0.0237285	-0.0232161	0.00570407	0.527958	0.0675542	II	GACATGGCTTTCAGAAAACGGGAAGCGCTCAGAACAGTATCTTTGCACTCCAATCATTCA[CG]GAGATATGAAGAGCAACTGGGACCTGAGTCAATGCGCAAAATGCAGCTTGTGTGCAAAAG	37	12	103353362	F	ASCL1	NM_004316	3'UTR	chr12:103351579-103352695	S_Shore
LRRC1	cg04617967	2.08177e-05	0.00268059	0.474631	0.10583	0.485542	0.0716249	0.557551	0.0750716	0.0720093	0.148307	0.000240318	0.0303437	0.0256812	0.00675729	0.498933	0.0749336	II	GAGGGTCAGTTTTCCAGTGCTCATATAGTTGCTGGGCTTTAGGCCAGGCCCTGATAAATG[CG]TGGACGGTGAAGTGGTTGGTTCACGTTTTGACTGGTTCACGCAGGATTACCAGACAAATG	37	6	53687400	R	LRRC1	NM_018214	Body
	cg04621728	0.000916782	0.0314945	-0.207424	0.0605631	0.576374	0.0400814	0.536694	0.0531955	-0.0396803	-0.0688448	0.00034866	0.0335448	-0.0145674	0.00394267	0.567447	0.0462757	II	ATGAGATGGGAAAATAGCATTTGCAGTAATTTTGTGTGGCTATAACTGAAATTCCATGTG[CG]TGTTTTGCCTTATCGCTTTTAAGTAAGTACAAAGGGACAGATAATGCTTCCAAATGCATG	37	2	234934131	F
SRGAP1	cg04627470	1.61158e-06	0.000441481	-0.515261	0.100545	0.320831	0.0598125	0.247966	0.0630674	-0.0728643	-0.227111	0.000404802	0.0351408	-0.020791	0.00569332	0.313778	0.0583412	II	TATCAGGAAGTCATGTGGTAGCCACAGAATCAGAATGAGTCACGCAATTGGAATGTTGAA[CG]TCCCTGGCTCTGTTCACTTGATGTGGGTGTAGCAGAGCAAGAATCATCAGACCTCTGCCA	37	12	64482370	F	SRGAP1	NM_020762	Body
	cg04628419	0.000285986	0.0152682	-0.46923	0.124444	0.741596	0.0647808	0.672188	0.0834758	-0.0694083	-0.0935931	0.000314227	0.0325456	-0.0275364	0.00739324	0.73191	0.0686833	II	ACTCTGGTCTGAGGTCACGCAAAACCTCCAAGCCTTTTTCTCAGGAACTACAGGAACTTG[CG]TCGGCTGGGTCACTCCAGTCCTTGATGTGTGCAATTCATTTCTTAAAAATAACATTACTT	37	1	33455100	R
CALB2;CALB2;CALB2	cg04628802	0.00160481	0.0445197	-0.256844	0.0790172	0.625773	0.0550191	0.585979	0.0598122	-0.039794	-0.0635917	0.000241737	0.0303544	-0.0191258	0.00503462	0.618678	0.0603943	II	GCACTGGGTGGAGGAGTCAGGTGGAACGGCAGCCAGGAGCCAAACCTTTGCAGCTGTCTT[CG]TTCACCGCCTGGAAAATGTCTTTCTCTGAGCAACTGGTTTTGCTGCTTTCTTTAATTAGA	37	16	71420541	R	CALB2;CALB2;CALB2	NR_027910;NM_007088;NM_001740	Body;3'UTR;Body
SRGAP2;SRGAP2;SRGAP2	cg04631347	0.000811507	0.0292805	0.348385	0.100627	0.534011	0.0715035	0.585004	0.0800062	0.0509937	0.0954919	6.53946e-05	0.0219384	0.0278158	0.00669266	0.542909	0.0763868	II	TAGGGTTGTTTTGAAGATTCAGTGAATTGTCTGGGGACATACGGTCTCTCACTGGGCAGA[CG]AGGGTTGAGAGAGAACAAATCTGAAAGTGCAGCACAGCAATCATATTTTGACTGTGAGAG	37	1	206588542	F	SRGAP2;SRGAP2;SRGAP2	NM_001300952;NM_015326;NM_001170637	Body;Body;Body
	cg04635111	4.73284e-09	6.46521e-06	-0.60763	0.0940576	0.179233	0.0406646	0.126824	0.0318265	-0.0524087	-0.292406	0.000118378	0.0250783	-0.0233019	0.00583052	0.175642	0.0415345	II	CCCTTCAGTTCTCCCTGCCCTTATTACTGTCGGCCTCTAGAGGGAGCGCGAGGTCCTTTA[CG]CCAACACCCGCAGGCTGCTGCAGCTGAGGCCAAATTTTAAGTACCTGCAGGAGCTACAAC	37	9	74896043	F
	cg04639797	1.98709e-07	9.79027e-05	-0.522408	0.0929627	0.490042	0.0690031	0.415811	0.0727832	-0.074231	-0.151479	0.00038257	0.0345844	-0.020853	0.00568493	0.485096	0.0693791	II	CCAGTGTACTGCCCTTCTTGACCTTCAAATAGCTGTGACCTTTGCAAGGCACAGCCCTGA[CG]CAAGGATGCTTAGAACTTGGATCCTGGGCCTGTTTTGGCAGAATGAACTGACCTAGAATC	37	16	79287072	F
P3H1;P3H1;P3H1	cg04643155	0.000803006	0.0291036	0.377573	0.108957	0.624851	0.0693533	0.675465	0.0786367	0.0506147	0.081003	4.29362e-05	0.0200964	0.0291514	0.0068318	0.633103	0.0721444	II	ATCGAGTGTCCAAGTTAGGGGTGCCAAGAGGGGAAAGAATATGCTCACCGCGCAGTTCTG[CG]GGACTCAGAGAATAGACTTCTGGGCCCAGATAACGCTAATTGAGGCTCCTGTGTACTCCC	37	1	43223203	F	P3H1;P3H1;P3H1	NM_022356;NM_001146289;NM_001243246	Body;Body;Body
PYGB	cg04650032	2.91098e-05	0.00337855	-0.413134	0.0939506	0.494727	0.0712563	0.431276	0.0685039	-0.063451	-0.128254	0.000126427	0.025412	-0.023325	0.00586263	0.485678	0.0702016	II	TGTTGTTGTCGTTTGCTTTTAAACTCTTGACCATGGAGAATTGTCTTTCTACTACACTAA[CG]TAGAGGGAGAACTGGTGAGGAAAAGACACACTTCCAGACCTGAAGCCACTTGGCAAAGAT	37	20	25230072	F	PYGB	NM_002862	Body	chr20:25228300-25229402	S_Shore
ELOVL5	cg04658615	0.000593798	0.0241891	0.32799	0.0922272	0.474758	0.0669101	0.525652	0.0832458	0.050894	0.1072	1.35181e-05	0.015389	0.0258672	0.00566913	0.485534	0.0699935	II	TCACTTTACTAATTTTATTAATAAATTGATTATAGTCTCGTGTATGTTTCATAACCTGTT[CG]ATTAGGAGGCATGTCATATAGTTTGAATTAGTGGAGTGCAAGTTAGTGGAAATTCACTGT	37	6	53181709	F	ELOVL5	NM_021814	5'UTR
	cg04658841	0.00136858	0.0403621	0.292689	0.0886744	0.450969	0.0638377	0.498464	0.079162	0.0474956	0.105319	0.000784027	0.0440573	0.0197878	0.00572353	0.456896	0.0671838	I	CAGCCAGATCTTGAGCCGCTTTTCATGCTTCAGGTTTCCCGCCGCACGCAGGCAGGGGAG[CG]GGGGCTGTCTTTTCTGCACGCCTTGCCCTTGATCTTCCCTGGCTTTATCTTCCAGCCTGA	37	16	85478651	F
	cg04664309	0.00130394	0.0391997	-0.364075	0.109798	0.733991	0.062804	0.68561	0.0855815	-0.0483807	-0.0659145	2.08004e-05	0.0174189	-0.0309213	0.0069425	0.725091	0.0695511	II	TAAATTACTCTCCTCGATAGCCCTCAGCAATCACAGAGGCTTATCTCAAATTCTTCTTGT[CG]AAATGGGATGTGTACTTGGTCTTACCACTTGAAGAAAAAATGTTTAAACACTGCACAGTT	37	6	16168458	F
KCNA5	cg04672418	0.00145551	0.0418922	-0.262964	0.080139	0.60466	0.0624091	0.567681	0.0661481	-0.0369794	-0.0611574	0.000169871	0.0275721	-0.0206414	0.00529626	0.598602	0.0658229	II	TGCAGTTGCTCGGTCCAAGATTCACCAGGCAGGATTAGCCCTCACCAGGATTGTAAAAAT[CG]CTTCTCCCCTTCCCTGCTGTGGTTTTTGCAAATGGGATTCGTTGGAGCGGGTGGAGGGGT	37	12	5152339	R	KCNA5	NM_002234	TSS1500	chr12:5153012-5154346	N_Shore
	cg04678623	0.000255002	0.0142229	-0.292494	0.0769007	0.381382	0.0522152	0.339399	0.0522157	-0.0419823	-0.110079	9.66867e-05	0.0240072	-0.0193008	0.00476396	0.375968	0.0521598	II	CCCTGTTTTGTTATCTTTGAACTCCACAAGGCCGTGTTTTTGAAATTTAAATGTCTCAAA[CG]TTTTCTTACACTCTACCCAAAGACAGAAGCTTCCTGTTGTCCTTGCTCACTTAATTCTTT	37	5	174862224	R
ZC3H12C	cg04685101	0.00168709	0.0459073	0.328879	0.101675	0.506851	0.0731807	0.555864	0.0782688	0.0490129	0.0967008	0.000305583	0.0322599	0.0241158	0.00646105	0.513782	0.077002	II	AAAAACTGAAGTCTGCCCAAGCCAGGTGTTTCTTGTTGGCAGCCTGCTCTCTAATGACTC[CG]CTCTCATAGAGCAGCTGCCTACTAGTCAGCTTTGTATGGCCTATTGTTGCTGCACACCCC	37	11	110001460	R	ZC3H12C	NM_033390	Body
C19orf20	cg04687437	0.000211932	0.0126581	0.291447	0.0755771	0.272976	0.0447877	0.309485	0.0534092	0.0365088	0.133744	0.000165398	0.0273174	0.0185826	0.00475898	0.279524	0.0461012	II	TCCTGTATTAACAAATGCTCACACGCCTTACAAACCGCTCTGTGTAGGAGCCGACACAGA[CG]GAGCCCTGGCTGGGCTCCCGCTTTCCATTTTGCAATCAGGGAAACCAAGGCCCAGAGGCC	37	19	511113	F	C19orf20	NM_033513	Body	chr19:506526-507133	S_Shelf
SPTLC2	cg04690379	3.05776e-05	0.00349056	0.34528	0.0787514	0.709448	0.045376	0.750451	0.0559538	0.0410024	0.0577948	0.000822198	0.0447315	0.017559	0.0050999	0.715545	0.0489606	II	AGGGCCCCATCTGCTAGGCCTGAGGTACCAAATCTAATTGCCAGTGACTTTATCTCTAAT[CG]CTCATTCTCATGGCTCGTTTACCTTCTTGCCTCCAATATATCCTCCAGAAGCACCAAAAC	37	14	78021619	R	SPTLC2	NM_004863	Body
	cg04698020	0.000460501	0.0206125	-0.264316	0.0727784	0.543248	0.0525345	0.501283	0.0528545	-0.0419655	-0.0772491	0.00111513	0.0498134	-0.0147952	0.00441578	0.54334	0.0530312	II	CCCCAGAGGATAAAAGGCCGGAGCCAGACAGAACTACACACACAGGCCACACAGATAATT[CG]GTACCAGAAACATGATGCTGAGTGACAAAGGCCAGCTGCAGAAGTCAGGTAAGAAGCACA	37	19	13267436	F				chr19:13266389-13267030	S_Shore
PDE4B;PDE4B;PDE4B;PDE4B;PDE4B	cg04700907	0.000325919	0.0165809	-0.236598	0.0633828	0.600972	0.0413282	0.559673	0.0423145	-0.0412986	-0.0687197	0.00067631	0.0418014	-0.0141151	0.00403127	0.598734	0.0432567	II	ACACATACAAACATAACAGAGTGAAAGGAAATAACATTTAATGAGCACTTCCCATGGAGC[CG]AGCTCATGTTCTTATGTTATCTCTGTTAATCTGTCAGGTAGGTGTCTTTATTATCCCCAC	37	1	66714532	F	PDE4B;PDE4B;PDE4B;PDE4B;PDE4B	NM_001037341;NM_002600;NM_001297440;NM_001297441;NM_001037340	Body;Body;Body;Body;Body
C9orf152	cg04701108	0.00170965	0.0462693	-0.220591	0.0682864	0.617955	0.0472725	0.585761	0.0531242	-0.0321942	-0.0520979	4.35542e-05	0.0201917	-0.0179293	0.00420551	0.612959	0.0490755	II	CCTGGAGCCCTCAGCCATTAAGTGAGACCTAAGCTGCCAGAAGTGGGGCAGGGCTGGGCA[CG]GGCAGGGCAACCCCTCCATCCGGATCCGGGAGAAAAGCAAACACAGCTGGGTGGGGCAGG	37	9	112969839	F	C9orf152	NM_001012993	1stExon
	cg04702872	3.21655e-07	0.000137785	-0.647251	0.117522	0.140516	0.0432	0.0956901	0.0278775	-0.0448263	-0.319011	0.000835666	0.0449714	-0.0256966	0.00747405	0.137815	0.0410042	II	TTTTTGGGACGTGTTTGCTGCACTTGATATCCTGTTTTTCCAGGGGACTGCCTCCTTCCT[CG]CCTTTAAGCCTTTTTAGGCTTTTAAGCCGCAGGCAATGATAACCTTTACCCACTGAGGAA	37	2	45876958	R				chr2:45877178-45879685	N_Shore
FMOD;FMOD	cg04704856	4.6194e-05	0.00462118	-0.30392	0.0710898	0.389503	0.0469366	0.342207	0.0510572	-0.0472961	-0.121427	0.000207679	0.0291195	-0.0166341	0.00433014	0.383905	0.0485089	II	GACAAACCCGAAGTAAAACGACTATACTTACCTCAAGTTGAACTTTTCAGAGAGTGACCA[CG]TCCCTCTGTCTGGCCTCCTTGGGTTGGAGAACGTGTGAGAGAGGAAGAGAGAGAGGAGTG	37	1	203320190	R	FMOD;FMOD	NM_002023;NM_002023	1stExon;5'UTR
	cg04710526	0.00079567	0.0289698	-0.267213	0.0770479	0.580628	0.0571443	0.545227	0.0597113	-0.0354002	-0.0609689	0.000131835	0.0256914	-0.0194191	0.00489498	0.574481	0.0602595	II	GGAGAGATGAAAGATGACAGCTGGCAACACGAGAGATGTTAGTCAGATTCCACAAGGTTA[CG]TGATTGTGAATCAGAGGTGTCAAGGTCCACTCCCAAGGTTCCAAAGAGCAGCTTCTAGTC	37	12	835793	F
	cg04711763	0.00167458	0.0456696	-0.265919	0.0821505	0.392522	0.0563102	0.35105	0.0508678	-0.0414726	-0.105657	0.000124712	0.0253704	-0.0217428	0.00545982	0.382381	0.0596801	II	AGATCCGTCATGTGGTGCCTCTTCCTTGTGAGCCTCTGAGTCACAGGGCAGCAGGGGTGG[CG]TCCTCAGGGATGAAAGCTGAGGAGGCTGTAAGCGAGTGAGTGCATGTGAGTCTGTGAGTG	37	2	238037160	R
	cg04713094	8.66087e-08	5.32095e-05	-0.59353	0.102149	0.19959	0.0427893	0.143765	0.0392137	-0.0558253	-0.2797	1.08701e-07	0.00328876	-0.0329208	0.00577915	0.190442	0.0444054	II	TCTTTGATACAGGCAGCCCTGATGTCTGTTGCTAAATTAAGCACAAGTGAACCTGTCAAA[CG]TCCTAACTGGAAGGAATTTTCAGTGCTGGTTATTTGTAAGGCAGGTTCTGAAACTGTTCC	37	4	84539893	F
	cg04714787	0.000587892	0.0240289	-0.219856	0.0617693	0.575851	0.0407105	0.544173	0.0450796	-0.0316773	-0.0550096	1.33138e-05	0.0152614	-0.0206604	0.00452422	0.566874	0.0514064	II	CTGCTAGGGCTCAGCACTGAAGCGCCACGGAAGGAGTCTATAGAGGCTGCAGCTGTGTTC[CG]GTTCGGAAGCCGAGGAGGAGCGCGTGAGAGCCACAGCCCCGGCGCGAGAACCACAGCCCC	37	4	3881512	R				chr4:3878078-3878281	S_Shelf
	cg04714997	1.78261e-08	1.71466e-05	-0.356893	0.0578716	0.469985	0.0409828	0.420926	0.0427494	-0.0490599	-0.104386	8.55122e-05	0.023483	-0.015436	0.00377916	0.462334	0.043793	II	AGGAGAACAGGGCAGAGTCATTCCCAGAAGCCTGGGCCTTGTCAGATTCTTCAGAAGAGA[CG]GCCTCCTGGGACACTCTGGATCCCTGGCAGAGAGCTCAACCCTGACAGCCTCCCTGAGTC	37	2	62568200	F
IL6R;IL6R	cg04715245	3.84992e-12	4.30815e-08	-0.496083	0.0622165	0.292026	0.0369253	0.229559	0.0287269	-0.0624664	-0.213907	1.62542e-05	0.0163924	-0.0165548	0.00366547	0.287672	0.0358349	II	GCGTGAGCCACTGCCCCTGGTGTTAGTGTCTGTCTGTCAAGTCAGGAGGGCAGCCATGAA[CG]TTCTGATGTCTACTGAGCACGTGTGGCCCAGACCGTGTGTCAGGTGTTTAGGTGCCATCC	37	1	154377091	R	IL6R;IL6R	NM_000565;NM_181359	TSS1500;TSS1500	chr1:154377670-154378445	N_Shore
	cg04724387	0.000271816	0.0148128	0.441987	0.116767	0.575026	0.079458	0.643236	0.0843193	0.0682102	0.118621	0.000166844	0.0274312	0.0302505	0.00775191	0.584149	0.0836068	II	ACTTTACAATGGCTAATTTCACAAAGGTTTGTAGCAGGTGAATTGACATAATACAATTTC[CG]CCAGTGCTCTGAATGTCAACATGAAGAAATTCAATGAAGGGTGGGTAAACATGTGGGAGT	37	6	134995823	F
	cg04724556	0.000241565	0.0137198	-0.347169	0.0909052	0.820814	0.0397971	0.787	0.0451754	-0.0338146	-0.0411964	0.00105696	0.0488004	-0.020764	0.00616708	0.817529	0.0409764	II	TAAAGGACCTTCTGCATTCAAATAGTGTGTCATGAAATGGGAATGATAAAATACAGAAAG[CG]GACATTGCTGTCTCTTCTTGATGAATGCAGCTTTTTGTTACCTGGTATGAGGCCAGAATA	37	15	44507997	F
DEGS2	cg04755365	0.00106482	0.0345602	-0.358078	0.105976	0.198056	0.0479255	0.164478	0.0396792	-0.0335784	-0.16954	0.000115144	0.0248282	-0.0271031	0.00676886	0.192486	0.0472931	II	CGAGTGGGTAAAGATGCCCTCCTCGCAGAGGACACGAAGCAACAAGGAAAACAGCCACCA[CG]TAATAAGCGACATGCCAGAATAGAAGGATTCTTTAGTACAATCTTTGCTTTTTTCAAAGA	37	14	100625253	F	DEGS2	NM_206918	Body	chr14:100625319-100626461	N_Shore
KIAA1211L	cg04770417	0.000182257	0.0114488	-0.406063	0.104146	0.646547	0.0791528	0.586131	0.0875977	-0.0604153	-0.0934431	0.000422754	0.0356069	-0.0248122	0.00681793	0.639763	0.0824103	II	TAAACCTGTTACTCTTTATCACTGAGACCTATTTCAGCATGTGGCAAATTCTTACACTAC[CG]CCACATTTCCCAAACATAAAAACCATTTGATCAGAAAAGAAGGGAGATAATTTGCCTCCA	37	2	99529523	R	KIAA1211L	NM_207362	5'UTR
VAV2;VAV2	cg04777274	0.00153185	0.0432883	0.317936	0.0973706	0.522248	0.0670863	0.572547	0.0796676	0.0502997	0.096314	0.00021708	0.0294689	0.0248482	0.00648935	0.530024	0.0741157	II	ACAATTAAACCCATCTTGCTGGCGGGATGAGCTGCTAAGCATATAATGACTGCCACCTTC[CG]TCCCCATCTCCTCTCAGCCCAATTACCTGGAATTAAGCAGGCAACACCAGATGGGAAAAG	37	9	136720095	R	VAV2;VAV2	NM_003371;NM_001134398	Body;Body
NIN;NIN;NIN;NIN	cg04781142	7.01706e-05	0.00612606	0.438871	0.105428	0.538212	0.0765072	0.60009	0.0754016	0.0618773	0.114968	0.000886138	0.0459728	0.0254126	0.00742965	0.545438	0.0839099	II	AAAAACAAGCTATTGGGTAATTGCTGTTTTGAGACAGGTGTCATGTTTACCCAATGACAA[CG]ACTCCTAATAAGTACCTTTCAATTGTCCCCTCAGTCTTCTAATGAAAGTATGTGTATGTA	37	14	51206294	R	NIN;NIN;NIN;NIN	NM_020921;NM_182946;NM_016350;NM_182944	Body;Body;Body;Body
RNASE4;ANG;ANG;RNASE4	cg04783966	0.000124322	0.00893043	-0.40514	0.101134	0.11138	0.0274089	0.086989	0.0218672	-0.0243915	-0.218992	0.000303168	0.0322194	-0.0236723	0.0063384	0.105953	0.0272746	I	GGTCCCAACTACGCAGAGGCTGGCACGCCGACCCTCCACACCTCACCACGCCCCCATCTC[CG]TCCGTGTACACACACTCACACAAGGACGCCAACCCCACCTAGATGCAAAGCAGGATTCAA	37	14	21152735	F	RNASE4;ANG;ANG;RNASE4	NM_002937;NM_001145;NM_001145;NM_002937	1stExon;5'UTR;1stExon;5'UTR	chr14:21152483-21152740	Island
	cg04786485	1.92842e-06	0.000501937	0.586514	0.115429	0.54497	0.0839658	0.62891	0.0868376	0.0839405	0.154028	7.43974e-05	0.0227261	0.0291029	0.00706071	0.556417	0.0850955	II	ACATTGATTGAGTATTTTCTAAATGTCATGGCTTGTGCTAAGCCGTGGCTGCATCACCCA[CG]TAACTCTCCTTACAACCACGCCTCATGAGGCTGTTAAGAATAAGGTTAGACTGCCTGAGT	37	11	109953349	R
SMG1	cg04788725	0.00123763	0.0379393	0.314899	0.0945024	0.906228	0.019666	0.919487	0.0242482	0.0132589	0.0146308	0.000948779	0.047071	0.0197586	0.00581176	0.907119	0.0208595	II	ACTTTAAAGTTATTTAAAACTATGAAGAAACTATCAGCATCGTAGATCAAACAGATAAAA[CG]TGATGTGTGTCGGCATTAGTACGGATTTTAAGAGTTCAAATTTCTCCCTGTGATAATAAA	37	16	18860786	F	SMG1	NM_015092	Body
	cg04789835	0.000246348	0.0138996	-0.185366	0.048609	0.349793	0.0330387	0.323509	0.0285011	-0.0262843	-0.0751425	0.000100011	0.0241503	-0.0123488	0.00305488	0.345692	0.0329546	II	AGCCAGGCAGTGTGTCGGGACCTGGCAGGGCTCATCTAGCAGTCTTTTCCCCAACAGATT[CG]TGTTCTCAGCGGCAGGAAAAGCCCTCTAAAGGTGCCACCAGCTGGCCGAGTGGCAGGTAT	37	1	11948805	R
LYSMD2;LYSMD2	cg04804748	0.000607544	0.0245377	0.332996	0.0938155	0.366199	0.0687605	0.413763	0.0789473	0.0475637	0.129885	0.000605182	0.0401618	0.0213335	0.00603609	0.373682	0.0713688	II	CGCAATGCCTGCCACACAGGAGGCATTCAGCAGAGGGTAGCTACTGGTATTTCCCAACTT[CG]CTTTCCTCTGCCTCTGACTCAAACCAGGCCCCATTAAGGCACATAGAGAATTGTAGCTCT	37	15	52028433	R	LYSMD2;LYSMD2	NM_153374;NM_001143917	Body;5'UTR	chr15:52029230-52030135	N_Shore
GCN1	cg04807696	9.32052e-06	0.00152735	0.325818	0.0694589	0.852065	0.0269328	0.877859	0.025665	0.0257937	0.030272	2.75016e-05	0.0184454	0.020004	0.00456454	0.856016	0.0280101	II	TGAATCTCAGGATCACAGCCTGAGAGGGCTGGCTATGGAACGGTCTTGGCAGAGAAAAGA[CG]ACAAGGGCCCCAACAGGCCTATCACACAGAGAGAACATGCACTGCTGTTACCCTGTGGCC	37	12	120574721	F	GCN1	NM_006836	Body
[truncated: 4,526 more rows]
