# Supplementary material for: Genes with epigenetic alterations in human pancreatic islets impact mitochondrial function, insulin secretion, and type 2 diabetes
Source: Nat Commun. 2023 Dec 12;14:8040. doi: 10.1038/s41467-023-43719-9 (PMC10716521; doi:10.1038/s41467-023-43719-9)
Supplement: Supplementary file 4 — Supplementary Data 1-17 [file 41467_2023_43719_MOESM4_ESM.zip › Supplementary Data/Supplementary Data 5.xlsx]

## Sheet: HbA1c_methylRRA_gsea
Supplementary Data 5. KEGG pathway analysis based on genome-wide DNA methylation data for human islets from 114 donors not previously diagnosed with T2D (the Islet HbA1c cohort). Associations with HbA1c were based on FDR-adjusted p-value (q) < 0.05.
The function methylRRA was applied, using robust rank aggregation, follwed by GSEA.
ID	Description	Size	enrichment score	NES	p-value	q-value	leading edge
4010	MAPK signaling pathway	267	0.509224	1.29737	0.000999001	0.0111993	tags=46%, list=27%, signal=34%
4012	ErbB signaling pathway	86	0.589516	1.44219	0.000999001	0.0111993	tags=55%, list=24%, signal=42%
4020	Calcium signaling pathway	176	0.548861	1.38422	0.000999001	0.0111993	tags=51%, list=27%, signal=37%
4070	Phosphatidylinositol signaling system	78	0.580919	1.41346	0.000999001	0.0111993	tags=55%, list=24%, signal=42%
4144	Endocytosis	199	0.531632	1.34217	0.000999001	0.0111993	tags=59%, list=36%, signal=38%
4270	Vascular smooth muscle contraction	114	0.578134	1.43368	0.000999001	0.0111993	tags=54%, list=28%, signal=40%
4310	Wnt signaling pathway	149	0.533489	1.33868	0.000999001	0.0111993	tags=44%, list=23%, signal=34%
4360	Axon guidance	128	0.624008	1.55658	0.000999001	0.0111993	tags=54%, list=18%, signal=44%
4510	Focal adhesion	198	0.574376	1.45036	0.000999001	0.0111993	tags=53%, list=23%, signal=41%
4512	ECM-receptor interaction	85	0.591388	1.44488	0.000999001	0.0111993	tags=56%, list=22%, signal=44%
4520	Adherens junction	68	0.647838	1.56155	0.000999001	0.0111993	tags=54%, list=16%, signal=46%
4810	Regulation of actin cytoskeleton	210	0.542934	1.37473	0.000999001	0.0111993	tags=51%, list=27%, signal=38%
4910	Insulin signaling pathway	138	0.550673	1.37738	0.000999001	0.0111993	tags=51%, list=24%, signal=39%
4912	GnRH signaling pathway	101	0.591847	1.45926	0.000999001	0.0111993	tags=54%, list=24%, signal=41%
4916	Melanogenesis	101	0.553534	1.36479	0.000999001	0.0111993	tags=49%, list=24%, signal=37%
4971	Gastric acid secretion	74	0.611298	1.48334	0.000999001	0.0111993	tags=58%, list=25%, signal=44%
5200	Pathways in cancer	322	0.533496	1.36609	0.000999001	0.0111993	tags=43%, list=22%, signal=34%
5412	Arrhythmogenic right ventricular cardiomyopathy (ARVC)	74	0.651868	1.58179	0.000999001	0.0111993	tags=53%, list=17%, signal=44%
5414	Dilated cardiomyopathy (DCM)	90	0.595604	1.45865	0.000999001	0.0111993	tags=53%, list=23%, signal=41%
4530	Tight junction	129	0.528289	1.31836	0.001998	0.015762	tags=43%, list=24%, signal=32%
4540	Gap junction	87	0.528295	1.29225	0.001998	0.015762	tags=49%, list=27%, signal=36%
4722	Neurotrophin signaling pathway	126	0.516291	1.28588	0.001998	0.015762	tags=48%, list=26%, signal=36%
4930	Type II diabetes mellitus	48	0.624181	1.4708	0.001998	0.015762	tags=54%, list=20%, signal=43%
4972	Pancreatic secretion	99	0.531886	1.31036	0.001998	0.015762	tags=44%, list=23%, signal=34%
5215	Prostate cancer	89	0.54744	1.34029	0.001998	0.015762	tags=38%, list=16%, signal=32%
5222	Small cell lung cancer	85	0.550894	1.34595	0.001998	0.015762	tags=52%, list=28%, signal=37%
5410	Hypertrophic cardiomyopathy (HCM)	83	0.5694	1.38976	0.001998	0.015762	tags=40%, list=14%, signal=34%
4260	Cardiac muscle contraction	72	0.571022	1.38203	0.002997	0.0182389	tags=28%, list=14%, signal=24%
4514	Cell adhesion molecules (CAMs)	127	0.505189	1.25955	0.002997	0.0182389	tags=39%, list=22%, signal=30%
4720	Long-term potentiation	70	0.571044	1.37927	0.002997	0.0182389	tags=57%, list=27%, signal=42%
4730	Long-term depression	68	0.575776	1.38785	0.002997	0.0182389	tags=56%, list=26%, signal=41%
4920	Adipocytokine signaling pathway	68	0.556752	1.34199	0.002997	0.0182389	tags=49%, list=20%, signal=39%
4970	Salivary secretion	83	0.542329	1.32369	0.002997	0.0182389	tags=46%, list=27%, signal=33%
5142	Chagas disease (American trypanosomiasis)	103	0.509171	1.25676	0.002997	0.0182389	tags=45%, list=27%, signal=33%
5146	Amoebiasis	105	0.524056	1.29406	0.002997	0.0182389	tags=52%, list=28%, signal=38%
4666	Fc gamma R-mediated phagocytosis	91	0.513549	1.25793	0.003996	0.0223987	tags=46%, list=27%, signal=34%
4950	Maturity onset diabetes of the young	25	0.695393	1.54542	0.003996	0.0223987	tags=52%, list=13%, signal=45%
5218	Melanoma	71	0.540572	1.30716	0.003996	0.0223987	tags=45%, list=26%, signal=33%
4114	Oocyte meiosis	111	0.500666	1.23983	0.004995	0.0253318	tags=44%, list=27%, signal=32%
4742	Taste transduction	50	0.565959	1.33757	0.004995	0.0253318	tags=32%, list=15%, signal=27%
4914	Progesterone-mediated oocyte maturation	86	0.525047	1.28448	0.004995	0.0253318	tags=45%, list=27%, signal=33%
4976	Bile secretion	71	0.535589	1.29511	0.004995	0.0253318	tags=62%, list=36%, signal=40%
4640	Hematopoietic cell lineage	82	0.514724	1.25569	0.00599401	0.0296912	tags=65%, list=41%, signal=38%
5100	Bacterial invasion of epithelial cells	69	0.529012	1.27611	0.00699301	0.0331002	tags=39%, list=18%, signal=32%
5214	Glioma	65	0.540705	1.29991	0.00699301	0.0331002	tags=49%, list=24%, signal=37%
564	Glycerophospholipid metabolism	74	0.516367	1.25299	0.00899101	0.0407465	tags=39%, list=23%, signal=30%
4974	Protein digestion and absorption	78	0.51273	1.24754	0.00899101	0.0407465	tags=65%, list=38%, signal=40%
10	Glycolysis / Gluconeogenesis	65	0.527069	1.26713	0.00999001	0.043426	tags=60%, list=39%, signal=37%
4664	Fc epsilon RI signaling pathway	79	0.510069	1.24205	0.00999001	0.043426	tags=46%, list=24%, signal=35%
4080	Neuroactive ligand-receptor interaction	269	0.444316	1.13222	0.010989	0.0458953	tags=51%, list=39%, signal=31%
5216	Thyroid cancer	29	0.620486	1.39825	0.010989	0.0458953	tags=55%, list=25%, signal=41%
562	Inositol phosphate metabolism	57	0.535774	1.2777	0.011988	0.0481782	tags=49%, list=24%, signal=37%
4670	Leukocyte transendothelial migration	114	0.484193	1.20072	0.011988	0.0481782	tags=43%, list=27%, signal=32%
