# Supplementary material for: Genes with epigenetic alterations in human pancreatic islets impact mitochondrial function, insulin secretion, and type 2 diabetes
Source: Nat Commun. 2023 Dec 12;14:8040. doi: 10.1038/s41467-023-43719-9 (PMC10716521; doi:10.1038/s41467-023-43719-9)
Supplement: Supplementary file 4 — Supplementary Data 1-17 [file 41467_2023_43719_MOESM4_ESM.zip › Supplementary Data/Supplementary Data 7.xlsx]

## Sheet: A. Dayeh et al. 450k + EPIC T2D
Supplementary Data 7. Sites with differential DNA methylation between pancreatic islets from T2D cases (n=25) and controls (n=75) in the present study that were also identified using the previous 450k array in human islets from 15 T2D cases and 34 control donors (Dayeh et al., 2014).
Chromosomal positions are based on hg19.
p-values for the current analysis are based on a linear regression analysis adjusted for age, BMI, sex, days in culture, and islet purity. Correction for multiple testing was performed using FDR analysis to produce q-values.
		450k array data of Dayeh et al., 2014								EPIC array data of The Islet T2D case-control cohort
UCSC_REFGENE_NAME	ILMNID	p-value	q-value	Mean cases	Mean controls	s,d, cases	s,d, controls	Diff. of means (cases-controls)	Relative change (Diff. of means/Mean controls)	p-value	q-value	Coefficient	Standard error	Mean controls	s.d. controls	Mean cases	s.d. cases	Diff. of means (cases-controls)	Relative change (Diff. of means/Mean controls)	INFINIUM_DESIGN_TYPE	FORWARD_SEQUENCE	GENOME_BUILD	CHR	MAPINFO	UCSC_REFGENE_NAME	UCSC_REFGENE_ACCESSION	UCSC_REFGENE_GROUP	UCSC_CPG_ISLANDS_NAME	RELATION_TO_UCSC_CPG_ISLAND
	cg00073090	1.03244e-05	0.0131874	0.518527	0.576746	0.0554105	0.0474863	-0.0582198	-0.100945	0.000534942	0.0226501	-0.227537	0.063426	0.542921	0.0424656	0.50511	0.0466543	-0.0378117	-0.0696449	II	TTCTGGGCTTCTGGAACTCTGGGCTGCCCTGGGAGGCGCGGCTCCCGCTGACACAGCACG[CG]TGCCCACCCCAGGGACATGAGTCACAGCACCAGGCATGGACACATATGCTCTGTGGGTCC	37	19	1265879				chr19:1265854-1269943	Island
	cg00081417	0.000115067	0.0327591	0.545274	0.631817	0.0814315	0.0775517	-0.0865426	-0.136974	0.00112782	0.0358135	-0.334518	0.0995273	0.714892	0.0559783	0.661623	0.080279	-0.0532691	-0.0745134	II	CTCTTACTCCCACATTTAGTGCAATCCCTTACAATACTAAGGATAGGTCAGATTTTTGCC[CG]TCCCCTGCATTAAACCTACAAGTAGATCAGATTTCAGGATAAGCAACAAGCAAAAAAGGA	37	6	140400137
	cg00146027	4.08619e-05	0.0219795	0.400625	0.47247	0.0456421	0.0624693	-0.0718452	-0.152063	7.2796e-08	4.7611e-05	-0.499068	0.0853098	0.512712	0.0638299	0.44396	0.0573148	-0.068752	-0.134095	II	ATCATACTGATAGAGTGATGCACTAAGCCTGTATTTATTTTCAGATCGATTTCTAGATAA[CG]AGCACAAGCTCATATTGTGAGGAGCAGCTAGACAACAGATGATAATCAGGGTGTGTGCTT	37	10	33299147
	cg00164941	0.000214138	0.0423427	0.31953	0.375588	0.0476858	0.0412907	-0.0560577	-0.149253	3.9665e-06	0.000836764	-0.380876	0.0776584	0.383902	0.0505497	0.33007	0.045284	-0.0538322	-0.140224	I	GCCTGAGAGGGAGGAGGAGGGGAGGAGTTTGACTGGGCTGGTGTCCAGGTCTCCCCAGGT[CG]CCCCGTCGGGCCAGATTGGTCAGCCCCAGGTTGCCCATCCCTTCTGCTGTTCTTCCCTCT	37	2	73523056				chr2:73518364-73520986	S_Shelf
SYNPO	cg00227093	3.55638e-06	0.00898273	0.195434	0.24943	0.0260951	0.0436303	-0.0539957	-0.216477	1.7814e-07	9.01611e-05	-0.505398	0.089533	0.239348	0.0422607	0.185496	0.0386392	-0.0538528	-0.224998	II	TTGGGATCTGCCGGCCTGAAGGGGATTTCCTGGGGCCAGCCCCATTCCCAGCCCTGCTGA[CG]TCACCCCTGGATGGGTGCCCAGAGTTGGAGGGGATGCCCAGAGCAGCACTCCAGTGGGAA	37	5	149979838	SYNPO	NM_001166208	TSS1500
TTBK1	cg00238662	1.86155e-05	0.0161843	0.566805	0.623177	0.0558809	0.0449453	-0.0563722	-0.0904593	1.10257e-09	2.34551e-06	-0.433537	0.0639698	0.692229	0.0380907	0.638071	0.0459134	-0.0541584	-0.0782377	II	GAGATAACAGAGCACTCTTATCTGCTAGAAGCTGGGAGCTTGCAGGGGAGGGAGCTGGAG[CG]GTCTCACAGAGGTGATATTTCAACTGGTGTTGAAGACAAGTAGGTGGCCACAAGTGGTGC	37	6	43235803	TTBK1	NM_032538	Body	chr6:43237260-43237643	N_Shore
WWOX;WWOX	cg00253171	8.29089e-05	0.0289361	0.628865	0.702752	0.0568444	0.055332	-0.073887	-0.105139	5.46509e-05	0.00518067	-0.376522	0.0890086	0.757721	0.0496682	0.706145	0.0490587	-0.0515751	-0.0680661	II	CAGCAAACAGTATTGATGGATTCGGGGAATGCCATTTGACAGTTACAGGCTCCCGTGAGG[CG]GTGCAGGCTCCTCCGAGCCAGGGATGGAGCTGGGGATTGAGTGACACAAGACTCTTTGGG	37	16	78291326	WWOX;WWOX	NM_016373;NM_130791	Body;Body
	cg00293940	0.000134998	0.03463	0.338678	0.422981	0.0596222	0.0806166	-0.0843026	-0.199306	0.00093128	0.0318333	-0.308327	0.0901513	0.454039	0.063718	0.402971	0.0700173	-0.0510677	-0.112474	II	ACCCATGCTTCCCTCAGAGTAAGGTGATAAACTGAGCATGGCAACATTCCAAGACAAGCT[CG]GTACAATTTGCCTTTGCAGTGTGTCTTGGCTTTGCTCCTCTTCGTGGTTAATTTTCAATA	37	12	60044871
SGK3	cg00345314	0.000195765	0.0405773	0.327202	0.414983	0.0687368	0.0704084	-0.0877808	-0.211529	8.04297e-05	0.00669064	-0.408032	0.0989009	0.418491	0.0640879	0.346762	0.0750622	-0.0717295	-0.1714	II	AAAAGATGTGTGGAAAGGAAATTTCTCTGCACACAGGATCTGCCAATTTGTGAAAGTTCT[CG]ACTGTTTATAAACACAAGGGCCGTAACTCTGCTAATGACAAAAGTGGAAAACTGTCCAAA	37	8	67624394	SGK3	NM_001033578	TSS1500	chr8:67624608-67625424	N_Shore
	cg00349404	0.000258268	0.0457467	0.290823	0.405967	0.0797681	0.0802727	-0.115144	-0.283629	1.79015e-06	0.000476958	-0.571928	0.11216	0.394789	0.0742792	0.311104	0.0810214	-0.0836858	-0.211976	II	ATCTCACTCTGTGTCCCACACAAAACTCCTTGCAGTTCTTGGAACCTGTGCTTCCCAGAA[CG]TGATATGCTCTTTGATATGCTGTTTGCATGATATGCTTTTTCTCTCCCCTTGGATATTCA	37	10	106100036				chr10:106097595-106098556	S_Shore
SIX2	cg00366850	1.76624e-05	0.0159608	0.548301	0.622974	0.0598384	0.0502585	-0.074673	-0.119865	2.4485e-05	0.00300956	-0.364118	0.0819601	0.669136	0.0526917	0.624472	0.0503953	-0.0446641	-0.066749	II	AATTTTATTATAAAATAAAAGCAGAAATATTTCCCGAAGAACATTCACATGAGGGCATTA[CG]GGGAGACGGCAAGTCGGCGGCTCGGGGGGCGCGCTCAGCCGGGAGCGCTGTAGTCACAGT	37	2	45232417	SIX2	NM_016932	3'UTR	chr2:45231781-45232550	Island
	cg00388287	2.70268e-05	0.0184561	0.43143	0.486691	0.0662037	0.0542531	-0.0552607	-0.113544	1.45946e-06	0.00041182	-0.433478	0.084193	0.502969	0.0616833	0.433702	0.0528984	-0.0692667	-0.137716	II	AGGCGGTCTTGCCAAAAAAGCCAACCAGTTTGAGGGAAGGAGAAACAAGCACCAAACCTC[CG]AGGGAGCAGCTCCAAAAACACAGTCCTTACAAACACAGACACCTTCAGGAGCTCCGAATT	37	2	23358444
CD247;CD247	cg00417094	0.000124848	0.033729	0.390434	0.440328	0.0433989	0.0445227	-0.0498934	-0.11331	5.81504e-05	0.00541023	-0.239183	0.056766	0.41471	0.0406523	0.378629	0.038392	-0.036081	-0.087003	II	ATGGAATCAATATGAATCACAGTAGCTCATGATCCAGGTAGGAGTGGCCAGCTTTCTACT[CG]CCAACCTTCCTTCCTTTGAGTCCCCAACTTTGAGCCCTGAGTCCTGCTGCTGCCAGCTCC	37	1	167417043	CD247;CD247	NM_198053;NM_000734	Body;Body
	cg00453735	9.83284e-05	0.030897	0.554118	0.617258	0.0671267	0.0758683	-0.0631396	-0.10229	1.70822e-06	0.000460877	-0.468371	0.0916472	0.706741	0.0580683	0.650626	0.0553529	-0.0561149	-0.0793996	II	ACCTTCCACATGATATTAGTCATAGTTAGCAATTATTATTGGCTTTGAGCGTTGAGGAAC[CG]GATGAGACAAGACTCATAACGTGGCAATGACCAATAAACTGAACTTCAGAGAACGCAGTG	37	10	33321730
	cg00483992	0.000108461	0.0320036	0.42957	0.48978	0.0464568	0.0537327	-0.0602108	-0.122934	1.59778e-05	0.0022406	-0.274216	0.0602244	0.499214	0.0460482	0.45391	0.0462703	-0.0453041	-0.0907507	II	AGTTCAGGGGATCTGGCTGGTAGCCAAATACCTTCAGCGGGAACACCTCAGCAAACTGCA[CG]AACAGGGCATTCTAGGGGTGGCAAGGAATGCCTGTTAGCCTCATTGTTCAACAAGGATGA	37	1	35449536				chr1:35450649-35451037	N_Shore
	cg00484122	5.80756e-05	0.0253054	0.216821	0.275949	0.031592	0.0444412	-0.059128	-0.214271	9.92543e-07	0.000311913	-0.450991	0.0860471	0.221503	0.0439494	0.177094	0.0323583	-0.0444087	-0.200488	II	CCCAGCCTTTGCCTGGGCCTGGTGCTCCCGTAGGGAGCGGTGCCAAGATTGCTCTTGGGC[CG]TGAGGCAGCTCCTCTCCCAGGACTCTGTCCTGTCCTTATAGGGCTCTCGTGGGTGGGAAA	37	2	20579065
HRASLS5;HRASLS5;HRASLS5	cg00489394	2.06124e-05	0.0169327	0.23597	0.292931	0.0365512	0.0566458	-0.056962	-0.194455	0.000220288	0.0129657	-0.331937	0.0863229	0.256173	0.0456005	0.219892	0.0440609	-0.0362808	-0.141626	II	AGAAAATCTCTTATCTCTGTAGTAGTTTGAGTAACTTCTCTTATCAGTAAAGCTGTCTTA[CG]CAGCTGTGGTTATGTATCTATGCAAGCACAAAGCACCGCCTTTTTTGTTTGCATAACTGT	37	11	63259326	HRASLS5;HRASLS5;HRASLS5	NM_001146729;NM_054108;NM_001146728	TSS1500;TSS1500;TSS1500	chr11:63258378-63258804	S_Shore
	cg00510870	3.10134e-05	0.0195048	0.264949	0.327074	0.0368323	0.0419902	-0.0621243	-0.18994	3.46939e-11	2.0537e-07	-0.582305	0.0774988	0.301863	0.046581	0.22918	0.0359709	-0.0726833	-0.240782	II	AAGGGGTGTGGGAGGGCGCGTGTGAGTGTGTGTGTCCACGTGTGCGTGCCCGCGCCTACG[CG]GCTGTTCACTGGAAGGGAGTCACAGCTTGGGACTTAATGTGTTTAAGCCGAGAGCCACTT	37	8	29210800				chr8:29210483-29210801	Island
SERPINE2;SERPINE2;SERPINE2	cg00514407	0.000270056	0.0464903	0.30502	0.359637	0.0329915	0.0372206	-0.0546173	-0.151868	1.55451e-05	0.00219775	-0.241372	0.052929	0.379906	0.0354679	0.341852	0.0303535	-0.0380539	-0.100166	II	AGACGAGGGGAACCAGAAAACTGGATTCCCGGCTATGGTGATAGCATGAGGTACCCGCAG[CG]TCCTGGGAACCCAGCCCTTCTCAGCCGGTAACCACTGCTGCTGGGACCCGGTGCGCGATA	37	2	224904626	SERPINE2;SERPINE2;SERPINE2	NM_001136528;NM_006216;NM_001136530	TSS1500;TSS1500;TSS1500	chr2:224903221-224904735	Island
C6orf227	cg00536532	0.000105065	0.0315253	0.697224	0.746821	0.0478688	0.0560098	-0.049597	-0.0664108	2.14634e-05	0.00274041	-0.334525	0.074722	0.795164	0.0362786	0.761207	0.0366436	-0.0339575	-0.042705	II	GGGCTTGTATCAGGAGGAGGAAGTTGACAGGTGAAATAAGGGGAGGGCATGCCTGCCAGG[CG]AACAGTCTGTGATTGGGAAGTGTCCAGTCTGCACCATGACCCCACTGTCCACCTTCCTGA	37	6	33561449	C6orf227	NR_027908	TSS1500	chr6:33560892-33561189	S_Shore
KRTAP9-9;KRTAP9-4	cg00550617	7.48597e-05	0.0280307	0.416322	0.488476	0.0543754	0.0447413	-0.0721545	-0.147713	1.28031e-09	2.61893e-06	-0.376257	0.0557838	0.520846	0.0374673	0.460947	0.0463327	-0.0598987	-0.115003	II	ACAGATTAAACCTTAATCTGTTTAACCTTAAGGAAACAACTACCCTTTGAGAATCACAAA[CG]GACTGGGAAAACAATGTAAACGGAAACAAGGAAAAGTCCTGCTGATTGGTGGAAACTTTG	37	17	39405817	KRTAP9-9;KRTAP9-4	NM_030975;NM_033191	Body;TSS200
SEC16B	cg00647232	0.000214122	0.0423427	0.577093	0.662115	0.0875512	0.0728635	-0.0850214	-0.128409	8.30743e-06	0.00140706	-0.420695	0.0891324	0.741854	0.0562482	0.683881	0.0631008	-0.0579721	-0.078145	II	TCAAAAGAGTGGGTGTTGAAATTGAGACGTCACTCTGCTCAAACACCAGGGAGCCGAGGT[CG]ACAGCTATGAGCCAAGAGCTATGAGACGGCAGAACACACAAGAAGAACAAGGTGCGGAGG	37	1	177938408	SEC16B	NM_033127	5'UTR
RAB11FIP3;RAB11FIP3	cg00651016	5.37736e-05	0.0246436	0.60545	0.674805	0.063234	0.0445147	-0.0693556	-0.102779	0.000327541	0.0166246	-0.354779	0.0950792	0.635703	0.0638809	0.592928	0.0728662	-0.0427751	-0.0672879	II	AAGTCCTCTCTGCCACTCGCTGGCTGGGACTGAGGTCATGTTCTGTCAGGTTCCAAAGAG[CG]CCAGGAAGACTCTGAGACCACAGAGCACGGCCTGCTTTCTCCCAGCCCCTGGTAAAGATG	37	16	552754	RAB11FIP3;RAB11FIP3	NM_014700;NM_001142272	Body;Body
	cg00673344	5.868e-05	0.0254565	0.238741	0.327606	0.0493405	0.0643076	-0.0888654	-0.271257	4.53644e-06	0.000920674	-0.457043	0.0938245	0.283918	0.0515796	0.23	0.0546456	-0.0539188	-0.18991	II	AGGCTCTCAAATAAATATTCGTGCAATGTTTTGAGAAGTAGAAAGTGCTAGGCACGTAGG[CG]TTCAGGAGACAGTCACGGTACTCGTTTCCAGACAGAAGTCATGAGGAACAAGAGGGAAGG	37	3	156807691				chr3:156806688-156807069	S_Shore
ZNF445	cg00698602	2.16399e-05	0.0171076	0.415185	0.472423	0.041435	0.0474013	-0.0572376	-0.121158	0.0001269	0.00906149	-0.255828	0.0639527	0.480036	0.0455079	0.444463	0.0460392	-0.0355732	-0.0741053	II	GGTTATGAAAAAGTTTACTACTCACATGAGGCCTTCTAGGGAAAGCAAAGCGGGCACCCA[CG]CCAGTCTGTTGGGCTTCAGTGAAAGGACGAACAAGTGGCTCTGGTTTTTGTTGTGGTTAT	37	3	44481324	ZNF445	NM_181489	3'UTR
	cg00755950	0.000319941	0.049937	0.177876	0.228276	0.0466579	0.0479663	-0.0504001	-0.220786	3.15232e-07	0.000135842	-0.614908	0.111554	0.181647	0.0488799	0.126261	0.038568	-0.0553858	-0.304908	II	GTCATACAAACCTCTTCCTGCATCTGGGACTCTTTCCAGCTGCTACATGTGGGAGCTTCC[CG]TTTTTGTTCTAATTGAGTGATGTTTACTGGAAATGGAGTCTGCTAATAAGATCTCAGTTC	37	2	69910490
NHS;NHS	cg00781047	0.000108868	0.0321042	0.443671	0.511157	0.0497173	0.0571011	-0.0674859	-0.132026	3.07333e-06	0.000697658	-0.355528	0.0715726	0.535273	0.0492505	0.486365	0.0592927	-0.0489079	-0.09137	II	GCTGTGGCTCCCTGGATTTATTTGTCCAGCTTCCTGTCTCTGGCAGTGTGCTAATGGTTT[CG]ATAGCCACATGGCACTTGGCAGAGCTTCTTAAACTGGTGTGGCCCGAGACTCTGCATTCT	37	X	17653183	NHS;NHS	NM_001136024;NM_198270	TSS1500;Body
DIRC3	cg00792015	1.54714e-05	0.0152501	0.401575	0.469516	0.0455005	0.048316	-0.0679407	-0.144704	4.43872e-08	3.31438e-05	-0.338816	0.0568268	0.548463	0.0386084	0.492584	0.0482354	-0.0558784	-0.101882	II	CACCTGATTCCCAGCCCTGTTTGCTCTTTTAGGCAAAATGGAACAGACTCAGGTCTAACA[CG]TGGTGATTCCCTGTGGTCAGCAAAGGAGTCATTATGGCATGAGGTGGGAGAGTGGCCGCT	37	2	218466469	DIRC3	NR_026597	Body
ACOT7;ACOT7;ACOT7;ACOT7	cg00821310	0.000125796	0.0338931	0.571989	0.631708	0.0543293	0.0531569	-0.0597186	-0.0945352	0.000191018	0.0118051	-0.328686	0.0845882	0.690085	0.052925	0.648793	0.0641573	-0.0412929	-0.0598374	II	TGAGGACGTTTAGTGACAAGCTTCTCCGAAGCAGGAGCATCGTCTCCCCACGTCTCCTGT[CG]GCTCCCTCCAGAAGCTGCAGCCAAATGGAACTCAAGGAATGAGCCTGGGCCCCAATACTG	37	1	6420733	ACOT7;ACOT7;ACOT7;ACOT7	NM_181864;NM_181865;NM_181865;NM_007274	Body;5'UTR;1stExon;Body
AKAP13;AKAP13	cg00834924	2.59265e-05	0.0182627	0.353063	0.429769	0.043127	0.0545074	-0.0767063	-0.178482	5.69024e-10	1.4946e-06	-0.509764	0.0736689	0.447074	0.0465973	0.374434	0.0586327	-0.0726401	-0.162479	II	AAGTGACTCAACCCAGGCACCCTGCACAGGAACATGTGTCATCACGGTTTCAGCTCCGGA[CG]GTGAGATCGCAGTGTGTTCTCAGGCCCTTGTTAGGATTCTTAGCACAATAGTTGTTTCTG	37	15	85956922	AKAP13;AKAP13	NM_006738;NM_007200	5'UTR;5'UTR
PROKR1	cg00887755	0.000170223	0.0382089	0.477822	0.535465	0.045988	0.052211	-0.0576431	-0.107651	0.000104596	0.00795041	-0.254419	0.062762	0.6396	0.0427454	0.602546	0.0383047	-0.0370541	-0.0579332	II	CTGGGGCGCAGAGGGACTTTAAACTTGGCCCCAAGAAGACAGGCTCCAGATGTTTTGCCT[CG]GAGGAATATGGAGAGCAGGCTTTCCTGGGGGTGGGGAGGTGGGGTCCTGGGCATCTTCCT	37	2	68871696	PROKR1	NM_138964	TSS1500	chr2:68870351-68871055	S_Shore
BTBD17	cg00898111	0.000101234	0.0310777	0.187873	0.244655	0.0315032	0.0497382	-0.0567819	-0.23209	2.45156e-07	0.000113208	-0.478562	0.0859053	0.219039	0.0408418	0.171536	0.03816	-0.0475033	-0.216872	II	GGGTGGCATGCTGTGAGTCCTCACCTTTGCAGGGAGCCAGCAGGGTCTGCCCCAGTTCTT[CG]TGGGAGGGACTCCTTTGAGCTTGGCTAACCGAAGTGGGTGACTCCCAAGGGATCTGACTC	37	17	72359190	BTBD17	NM_001080466	TSS1500	chr17:72356096-72356327	S_Shelf
LIMCH1;LIMCH1;LIMCH1;LIMCH1;LIMCH1	cg00957901	6.37828e-07	0.00522188	0.395635	0.49889	0.0555993	0.0563276	-0.103255	-0.206969	2.32098e-07	0.000108554	-0.506301	0.0906777	0.477747	0.0661477	0.396616	0.0621225	-0.081131	-0.16982	II	GCGCCAAGAGCTGGCTGAGAGCGAGAGCATGCCTGGATTCTTCTGAGGCATCAGGAAAAG[CG]TTTTGCATATTTTTCATTGCCTTTCTTTTTTTTTTTTTTTTTTTAACTTTTGCCTCAGAA	37	4	41614842	LIMCH1;LIMCH1;LIMCH1;LIMCH1;LIMCH1	NM_001112720;NM_014988;NM_001112718;NM_001112717;NM_001112719	TSS200;Body;Body;Body;TSS200
TCEA3	cg01015663	3.22666e-05	0.0197288	0.394505	0.484171	0.0731884	0.0682769	-0.0896655	-0.185194	9.84544e-06	0.00158656	-0.374911	0.080162	0.507002	0.0605342	0.446373	0.0609192	-0.0606288	-0.119583	II	GACTCACCACAGGAAAACTGTCAGGGGAGCCTGCAGCATGCTGCTTTGAAGGAGCCCCAA[CG]AATGACAGTAATAATGGTGGTCGTTTTTGAAACGACTGCACTGAGTTGGTTTACTTATTA	37	1	23729692	TCEA3	NM_003196	Body
ISYNA1;ISYNA1;ISYNA1	cg01065977	9.22291e-05	0.0300604	0.522573	0.632072	0.0921794	0.076684	-0.109499	-0.173238	0.000685555	0.0263987	-0.273185	0.0777596	0.603994	0.0527286	0.561782	0.0691609	-0.0422126	-0.069889	I	ACTGCAGGGCGCCCCCCTCATGCGCGCTGATAAGGGAGCGTGGGAACCCAGCGGGCAGGC[CG]GGGCAGCTCCCCCAGGAACTTTCCAAAACAAGCGCCTGGAGGCCGGAAAGTTTCCACCAC	37	19	18549689	ISYNA1;ISYNA1;ISYNA1	NM_016368;NM_001170938;NM_001170939	TSS1500;TSS1500;TSS1500	chr19:18543828-18549161	S_Shore
SQSTM1;SQSTM1;SQSTM1	cg01152073	0.000158414	0.0372099	0.194736	0.262033	0.0360345	0.0467714	-0.0672975	-0.256828	3.65479e-11	2.11741e-07	-0.728055	0.0970379	0.217123	0.0450543	0.144904	0.0391422	-0.0722194	-0.332619	II	CCATAGCCGGGGGCTGGGGCAGGAAAGCCGGCCCTCGGCGGGGGCCACGTGGCTCTCAGG[CG]CCTGGGCTGCTGAGTCACGCTTGGCCAGCACCTGTCTGTAGGCCACAGCCTCTGCCAGCA	37	5	179246575	SQSTM1;SQSTM1;SQSTM1	NM_001142298;NM_001142299;NM_003900	5'UTR;5'UTR;TSS1500	chr5:179247784-179248711	N_Shore
LOC100130872-SPON2	cg01196336	0.000253844	0.0453336	0.533079	0.625889	0.0881255	0.08169	-0.0928099	-0.148285	0.00171272	0.046318	-0.357362	0.110645	0.686953	0.0723044	0.630964	0.0826966	-0.0559889	-0.0815032	II	GCCCGGGGCAAACAAAGAGGGACCTGCCTCCTTGTTTCTTAGCCTCTTAACACAGAAGCT[CG]CAGCCTGGATTCTAGGAAGGCTTGGGGGGTACGGCCATCCTGCTGGAAGCCTTTGCTCCT	37	4	1186469	LOC100130872-SPON2	NR_033182	Body	chr4:1188185-1189162	N_Shore
PIK3R1;PIK3R1	cg01239651	3.8652e-05	0.0214535	0.524675	0.582985	0.0392499	0.0492939	-0.0583103	-0.10002	1.71991e-05	0.00235963	-0.294722	0.064999	0.598814	0.0444306	0.551835	0.0502684	-0.0469788	-0.0784531	II	GGCACATAAACCTAATGCAGAGACACCTTTTAATTAGCAGGTCATATGGCCATTTAAATG[CG]AGTTGCAATCGACCTCATAAAAATAGCCGCAGTGTTGTTTTATTCTGAATCGTCACATGA	37	5	67583598	PIK3R1;PIK3R1	NM_181523;NM_181524	Body;TSS1500	chr5:67584213-67584451	N_Shore
VEGFA;VEGFA;VEGFA;VEGFA;VEGFA;VEGFA;VEGFA;VEGFA;VEGFA;VEGFA;VEGFA;VEGFA;VEGFA;VEGFA;VEGFA;VEGFA	cg01298514	3.67724e-05	0.0210953	0.749301	0.806544	0.0499114	0.036939	-0.0572426	-0.0709728	0.000211452	0.0126387	-0.396091	0.102696	0.86127	0.0343195	0.823772	0.0510482	-0.0374975	-0.0435375	II	TTGGCCCCTGGCCTGGTGGGAGCTCTGGGCAGCTGGCCTACAGACGTTCCTTAGTGCTGG[CG]GGTAGGTTTGAATCATCACGCAGGCCCTGGCCTCCACCCGCCCCCACCAGCCCCCTGGCC	37	6	43736807	VEGFA;VEGFA;VEGFA;VEGFA;VEGFA;VEGFA;VEGFA;VEGFA;VEGFA;VEGFA;VEGFA;VEGFA;VEGFA;VEGFA;VEGFA;VEGFA	NM_001171622;NM_001171625;NM_001171623;NM_001025370;NM_001025368;NM_001171627;NM_001033756;NM_001171630;NM_001171626;NM_001025366;NM_001171628;NM_001171629;NM_003376;NM_001171624;NM_001025369;NM_001025367	TSS1500;TSS1500;TSS1500;TSS1500;TSS1500;TSS1500;TSS1500;TSS1500;TSS1500;TSS1500;TSS1500;TSS1500;TSS1500;TSS1500;TSS1500;TSS1500	chr6:43737632-43739852	N_Shore
PTPRN2;PTPRN2;PTPRN2	cg01329577	1.81898e-05	0.0160547	0.318479	0.372267	0.0522947	0.0443177	-0.0537878	-0.144487	7.95868e-12	7.70497e-08	-0.606738	0.0775664	0.345525	0.0471704	0.265803	0.0506854	-0.0797225	-0.230729	II	GAGGGAGAGCACCCAGGCCCGGGGTGAAGCTGTCACCTGGAGCCTGGCCAGCTTTCTGGA[CG]GCACCACTGGCTTCCTTAGGAAGGATCCTCCTCCCTTATGGGGTGGAGCCTGGTTTCTGG	37	7	157698543	PTPRN2;PTPRN2;PTPRN2	NM_002847;NM_130842;NM_130843	Body;Body;Body	chr7:157694387-157694661	S_Shelf
	cg01337813	0.000213361	0.0423195	0.332545	0.417699	0.048522	0.0686568	-0.0851543	-0.203865	1.89347e-05	0.00251505	-0.377481	0.0837094	0.502412	0.065189	0.439372	0.0600097	-0.0630391	-0.125473	II	GTATGCGCCCACGGAAGTCCTCTGTGCATGCGTGTCTGTGCCATAGGCGTGGGAACACCT[CG]TGCACCCATGGTACTTGCCCGGAGAGTAGGAAGCCAGCGAGGGAGCGGCCCTGCTCCAGG	37	7	127808512				chr7:127806677-127808849	Island
DHRS3	cg01346152	7.3476e-05	0.0277709	0.240209	0.335625	0.0591726	0.0772341	-0.0954164	-0.284295	1.7525e-06	0.000469104	-0.511711	0.100249	0.320971	0.0627904	0.249174	0.0561928	-0.071797	-0.223687	II	GGCCTCCAGGTAGGATCAGGAAGCCACTCCTCACCTTTGCTCGGACCTCTTCTGTGTTCA[CG]TAGAGTGGACTTTTAAAAGCCTGACCCAAGTGCCTCACGATGCTTAGGGGGAAGCCGCTG	37	1	12678761	DHRS3	NM_004753	TSS1500	chr1:12676983-12678642	S_Shore
NTRK1;INSRR	cg01357370	0.000263701	0.0461673	0.47314	0.527952	0.0381478	0.0550744	-0.0548121	-0.10382	4.40749e-05	0.00447991	-0.24778	0.0577889	0.520601	0.0413454	0.483175	0.0374819	-0.0374258	-0.0718896	II	ACCCCGCGGCATCCCATTCCCAGTGAGACCTCTGAGGAGAACTTCTCAGAGTGTCCCCCT[CG]AGCTTTCTCCCTCCCCCGGGTGTGCGTGTCTAGTGTGTGGCCGCGTGTCCACCGGCACTG	37	1	156818961	NTRK1;INSRR	NM_001007792;NM_014215	Body;Body	chr1:156818622-156819192	Island
SPINK5L3	cg01391299	0.000291533	0.0482218	0.388504	0.462573	0.0648589	0.064921	-0.0740688	-0.160124	2.24658e-05	0.0028273	-0.332867	0.0745493	0.511498	0.0550653	0.454225	0.0538792	-0.0572735	-0.111972	II	TAAACTCATGCCAAGCAATTGGTCACTCAGCTATGCGATGAGTCAGCCTCCACTGCTGTA[CG]TCCTTGGCTACAGACTCCTGGAACAGCAGCTCTTCTCAAGGCTAGTTGTGACAGACTCCT	37	5	147648312	SPINK5L3	NM_001040129	TSS200
FKBP1B;FKBP1B	cg01417669	6.713e-05	0.0267381	0.528463	0.593968	0.0626003	0.0629659	-0.0655046	-0.110283	0.00109361	0.0350995	-0.256088	0.0759765	0.604763	0.0543059	0.56358	0.0623332	-0.0411832	-0.0680981	II	CGAACCTCTCCCTGGACGTCCCAGGGTGCTCCCTGGTCAGCAAGTCCAAAACAGAACTCT[CG]CTTCCCACCTTCTCTCCTAAGTGATCCTCTTTATCCCCCTTCCGTGTCTCACTTTCCCAA	37	2	24273454	FKBP1B;FKBP1B	NM_054033;NM_004116	Body;Body	chr2:24272582-24273313	S_Shore
CMIP;CMIP	cg01425762	5.34343e-06	0.0110483	0.649179	0.708825	0.0613321	0.0583706	-0.059646	-0.0841477	0.000729865	0.0274464	-0.410192	0.117389	0.7846	0.0541092	0.738423	0.0626724	-0.046177	-0.0588542	II	GGGTTGTCATCGTTTCTTTGGGCAAGGAAGGGGGGACCCGAGCGTTCGTGTGTCATCCAG[CG]CAGGCTTTGATGAGGCTGATGAGTCATGGAGCCATACAAGGAAGTTTTTCATGTAAACGG	37	16	81666633	CMIP;CMIP	NM_030629;NM_198390	Body;Body
TEAD2	cg01468567	4.57604e-05	0.0229529	0.250369	0.33853	0.0483029	0.0664855	-0.0881612	-0.260424	7.44138e-07	0.000254742	-0.468599	0.0882502	0.317096	0.0550665	0.252962	0.0496767	-0.064134	-0.202254	II	AATAGCTTTATCCTCTGTCAGAACACAAACAAACAAACTTTGAGAGGGGAGGAAGGAAAC[CG]TCTAGCTCAGGGCTCACTTAGGAGAGGGATGAGATTAGAAAGTTCAACACACTGCTTGTG	37	19	49843922	TEAD2	NM_003598	3'UTR	chr19:49842018-49842323	S_Shore
	cg01501476	0.00030258	0.0490125	0.445534	0.518134	0.0485661	0.0694743	-0.0726	-0.140118	0.000175461	0.0111822	-0.273193	0.069876	0.575848	0.0541133	0.527307	0.0544339	-0.0485414	-0.0842956	II	CCTACCCCCGCCTCGCAGCCTCTGGTTTCAAAGGCGGACAAACAGCGCACTGTGCTTGGC[CG]CGGCTCCCTCGCTAAATCTTCCTGTCTTCAAGTTCTTGTAACTTGAGCCGGCAGAGCTGA	37	6	41411128				chr6:41410589-41411140	Island
FAM155A	cg01521648	1.57976e-05	0.0152615	0.24198	0.317845	0.046967	0.055937	-0.0758657	-0.238688	1.68047e-07	8.63721e-05	-0.558178	0.0986478	0.301837	0.0622118	0.227567	0.049203	-0.0742695	-0.246059	II	AAACATCAATTTCACATACACTCACCATCAGCATTGAGACCTTAAATAAACATTGGTCTT[CG]TAGAGCTCAGATGATTCATAACCTTCCAAAGCCCAGATTTGTTCTGCACTTTCTCTGGTG	37	13	108073564	FAM155A	NM_001080396	Body
CACNA2D3	cg01559726	9.36658e-05	0.0302754	0.13342	0.183615	0.0220535	0.0511681	-0.0501953	-0.273372	2.51162e-09	4.1282e-06	-0.79894	0.121076	0.118581	0.0383617	0.0768492	0.0253672	-0.0417319	-0.351927	II	GGATACTCACTCGCACTGTCCTGGCTGGGGCTCGGAAACTGAGTGTTTTTGCATGGCTCT[CG]TCTCCGTGTCGGTATTGCTGTTTCAGTGCCAGAGCAGATGCTCCTCGGGCCAAAAAATGC	37	3	54157894	CACNA2D3	NM_018398	Body	chr3:54155239-54157025	S_Shore
	cg01582438	3.72872e-07	0.00409338	0.180892	0.232733	0.0168282	0.0429855	-0.0518412	-0.222749	1.73155e-06	0.000464652	-0.474888	0.0929822	0.159595	0.0387448	0.123004	0.0274418	-0.0365919	-0.229279	II	CTTTTGATGAACAAACTATTTTCCACTCTTGTAGAGTGAAATAGTGCCTTGCAGAGGCAG[CG]TGAGTGCCAGCAGCAGAGATGTATCCAGTCTGTTACCCAAACGGGAAGTTAGCTCTGATA	37	20	62461159				chr20:62461266-62462037	N_Shore
CREBBP;CREBBP	cg01591591	0.000114902	0.0327591	0.405369	0.459553	0.0455748	0.0560297	-0.0541844	-0.117907	8.29942e-05	0.00682405	-0.269478	0.0654531	0.505218	0.0474036	0.457605	0.0506112	-0.0476131	-0.0942427	II	ACACACACACACACCCCACCCTGCAAAACTCAAATGTGATGTCACCAGCCCAAGTCACAG[CG]CTGCCGAGCTGGGAGCTGGGACTCACAGTCTACTCTGAGCAGGAGCCAGGGCTCCCTCCT	37	16	3921282	CREBBP;CREBBP	NM_001079846;NM_004380	Body;Body
	cg01601949	0.000102881	0.0311958	0.402848	0.465406	0.0519655	0.0541793	-0.0625577	-0.134415	2.08357e-08	1.93432e-05	-0.416151	0.0678637	0.447805	0.0480923	0.386907	0.0468258	-0.0608984	-0.135993	II	GTCTTCATCTCATTTGGTTTGGAAACGGCTCGCAGGGGGAGTGTCCAGGCCTCAGGGACA[CG]CCCGGGCGCTCTGGGCATCGGACACATGGCAGGTGTTCCGGCCTCGCCTGATTCAGCCCG	37	2	16154325				chr2:16153944-16154419	Island
CDH11	cg01602001	0.000168042	0.0381436	0.294854	0.36547	0.0604626	0.0515739	-0.0706162	-0.19322	6.50015e-05	0.00583057	-0.317465	0.0758857	0.35621	0.0492984	0.305235	0.0490687	-0.0509744	-0.143102	II	ATGCATGAGTCATGCCCAGCAATTCTGAGGCAGGGACCAATCAGAGGTATGTGCTGTCCT[CG]TCACTGTCCGACTGAACTCTTCATTCATTGAACAAACAGTTCAAAAGGTCCTTTGAGGAA	37	16	65104932	CDH11	NM_001797	5'UTR
CLMN	cg01611017	0.000212666	0.0422921	0.407339	0.527363	0.0918396	0.0882765	-0.120023	-0.227592	0.00042878	0.0197277	-0.390334	0.106859	0.521594	0.0805571	0.462998	0.0846435	-0.0585965	-0.112341	II	CCGCCTCTCTCATGAGGCTATAGGGCCAGCAGGCAGCTCTGGGCTGCTCTGATGCAAAGT[CG]TGGCTGCTGACACGTGATTCTGTGGCGAAACTTCTTCCTAGGTCTGCTGCCAACTGGACT	37	14	95780344	CLMN	NM_024734	Body
EPHA8;EPHA8	cg01628425	2.48459e-06	0.00794721	0.289261	0.338899	0.0406828	0.0440521	-0.0496373	-0.146466	0.000330553	0.0167219	-0.290689	0.0779588	0.265744	0.0409296	0.230973	0.0398454	-0.0347707	-0.130843	II	CAGGTCAGAGCCTCTACTTCCTCATCTCAAGAGTTAGTAAATAACACTTCCCCTGAAGAT[CG]TGGCCCTCTTCGAGATCATGTCTGCAGGGGGCCTGGCATCTAGTAGCCACCAGGAGGCCA	37	1	22902537	EPHA8;EPHA8	NM_001006943;NM_020526	Body;Body	chr1:22902802-22903413	N_Shore
THADA;THADA	cg01649611	5.39867e-08	0.00310245	0.631556	0.709627	0.0591212	0.0492672	-0.0780705	-0.110016	5.32743e-05	0.00508996	-0.432237	0.102015	0.801503	0.0457656	0.754081	0.0540669	-0.0474214	-0.0591656	II	TCACCCTCTCTTAAAGGATGGCCAATAGGCTGGATCACAAATCTCCTGCATGGTTTGACC[CG]CAGGACTATTACTTTCTCTGTTCTGAACTGGAGTTGCATCACACTGTTGACTCATATGGA	37	2	43521066	THADA;THADA	NM_022065;NM_001083953	Body;Body
	cg01668008	9.11341e-05	0.0299294	0.684617	0.742556	0.0507027	0.0433376	-0.0579387	-0.078026	1.67174e-08	1.64137e-05	-0.461727	0.0746974	0.82345	0.0313295	0.772045	0.0440559	-0.0514055	-0.062427	II	CTAAGAGCAGTTGGTGAGTGGGTGGCCACCAAGAGACTAGAAGTGGCATTGGGCTGACCT[CG]GTCCAGTCCCTACCTATGCATGCAAAGCTTGAGAGGTCTCTGACGTTGGAACAGGCTGTC	37	8	134701487
KCNQ1;KCNQ1OT1;KCNQ1	cg01693193	4.64228e-05	0.0231809	0.663626	0.725095	0.0569391	0.0534756	-0.0614687	-0.0847734	0.000602488	0.024419	-0.365984	0.103037	0.810923	0.0504623	0.778066	0.0478405	-0.0328574	-0.0405186	II	CTACATCTCTCTTCCAAATCATAAATGCAAAAGATGGCCAAAGGTGCATGCTCTGTGACA[CG]TTTCATAGTCAGACAAAACCAGCTGACTGCTTTTACTTTTTTTTTTTTTTCATTTAGAAG	37	11	2705153	KCNQ1;KCNQ1OT1;KCNQ1	NM_000218;NR_002728;NM_181798	Body;Body;Body
LOC285419	cg01723706	0.000100545	0.0310777	0.306525	0.410237	0.080887	0.0880224	-0.103712	-0.25281	7.92789e-05	0.00663613	-0.45852	0.111033	0.448436	0.0764947	0.38009	0.0871102	-0.0683454	-0.152409	II	CAGGATGCAGGCTGAGATAATGTCGACCTTGTACTTAGAGATTGTCCTAGATAAGTTGAA[CG]GTCAGATTTGCAGGTCGGGTTTTTCAATCACTGGGGCTGTATCTGTAAAGGGAAAGAGAC	37	4	124814442	LOC285419	NR_027105	Body
ANKRD56	cg01751800	5.9083e-05	0.025504	0.562143	0.626003	0.0456905	0.0382187	-0.0638591	-0.102011	8.36083e-05	0.00685743	-0.248396	0.0603621	0.648811	0.0393175	0.614548	0.0380058	-0.0342637	-0.0528099	II	AGTTCCAAGCCTTCTCTCATTCTTTTCTTTAACTTGGCCTTCCCATTTCTTTCTGTTACA[CG]ACATCCTTGTTTACCTTCGGCCTCTACTGACAGGAAATATGTCTGTTTCTCAGATCCTCT	37	4	77820391	ANKRD56	NM_001029870	TSS1500	chr4:77818015-77819600	S_Shore
KANK2	cg01751802	6.62447e-05	0.0266574	0.570719	0.629655	0.051479	0.0572895	-0.0589355	-0.0935997	7.44686e-07	0.000254742	-0.38186	0.0719173	0.698076	0.0435427	0.645669	0.0578047	-0.0524076	-0.0750743	II	AAAAAAGCCAGGCACAGTGGCATGTGCCTATAATCTCTGCTACTCAGGAGGCTTGAGCCC[CG]GAGTTTGAGGCTGCAGTGAGCTATGACTGTGACACTGCATTCCAGCCTGGGGGACTGAGT	37	19	11309639	KANK2	NM_001136191	TSS1500	chr19:11307495-11308276	S_Shore
	cg01821452	1.22532e-06	0.00629646	0.528687	0.61063	0.0537056	0.0475713	-0.0819424	-0.134193	2.91827e-05	0.00338382	-0.4197	0.0954581	0.727544	0.0557415	0.667226	0.0558004	-0.0603182	-0.0829065	II	CTGGAAATGCAGGACCCTCACTGTGGGGCAAGCATATGAACAAGGACATTCCCTGGCCTC[CG]CATCCTCGCGGCCATCTTCGGCCTCTCCACCCTCCTTGCTACATTCCTGGAGGACAGTCG	37	12	59478957
	cg01871427	7.00088e-06	0.011691	0.275599	0.374091	0.0562762	0.0626052	-0.0984925	-0.263285	5.96612e-11	3.02711e-07	-0.800696	0.108209	0.445658	0.0771373	0.323537	0.0628314	-0.12212	-0.274023	II	AGAGGAGAATGAATCATTGGAATTTTTTTTTTTTTTTAAACAGTGATTCAGAGCAAACTG[CG]TAGAGTATGCAAGATACAGGGAAACACTGAATCCTGGGGCTGACAGTTTACATCCTGGCT	37	12	90341955
	cg01894366	0.000139601	0.0351385	0.616888	0.686765	0.0709834	0.0730135	-0.0698773	-0.101749	0.000750289	0.0279368	-0.402723	0.115527	0.739145	0.071468	0.685744	0.0812012	-0.0534006	-0.0722465	II	CAAAAGAACAACTCTGCACTGCTGCTGTGTTTCCTGGCACACTGGAGGTGAGGACAGGCT[CG]CAAGCTGTGCAGTGCACCTTGGCCAGGGGCGATGCTTACAGTGAGCCTTCTCTGGAATGT	37	3	107700616
	cg01940273	0.000313533	0.0495246	0.342863	0.394817	0.0299931	0.0511789	-0.0519547	-0.131592	2.07305e-06	0.000528871	-0.297746	0.0588011	0.351903	0.0390078	0.311463	0.0364031	-0.0404404	-0.114919	II	GGGAGGCGCTGGGCACGGGGCCTGGCACGTAGGGGGCCTTCATTGCATCTCTCTTCCCTT[CG]CCTTTCTTGTCCACGACCTGTCCTAGCCAAGGCCAAGTGGGGTGGGGGAAGGAGCAGAGG	37	2	233284934				chr2:233283397-233285959	Island
CUX1;CUX1;CUX1	cg01973676	5.89739e-06	0.0111493	0.674097	0.752298	0.0756436	0.0462805	-0.0782016	-0.10395	0.00128185	0.0388214	-0.303877	0.0914957	0.746701	0.0469813	0.702411	0.0562045	-0.0442899	-0.0593141	I	CCTCACGTGTGAGGGGAACTGGGGAAGTCGAGTCAGCCCGCTGGGGTTCCTGATTCTCTG[CG]GTTCTGGGAAGAGCTTGCAGTGGAAGGCCTCCCAGCCATTTCCTCTTCTCCCCCAACTGT	37	7	101596404	CUX1;CUX1;CUX1	NM_181500;NM_181552;NM_001913	Body;Body;Body
	cg02056986	0.00016091	0.0373583	0.327377	0.405163	0.0479572	0.0589038	-0.0777856	-0.191986	7.75191e-07	0.000261056	-0.358035	0.0675516	0.381168	0.0470731	0.323898	0.0424856	-0.0572702	-0.150249	II	AATTAGCTTCTAGATTAGTGCAACGCAAAGCAAAGTTCCAGCAGGCATTTTAAAGACACC[CG]ACCACAGCCCTATTCTCGGCACGTGATGGAAGAAGGGGCGTCCCTGAATGACAGGCTGAT	37	14	105104908				chr14:105106461-105106666	N_Shore
SKI	cg02058628	0.000142549	0.0355067	0.392204	0.476059	0.0512033	0.056042	-0.0838552	-0.176145	0.000341907	0.0170565	-0.247998	0.066685	0.4778	0.048084	0.434488	0.0537063	-0.0433118	-0.0906485	I	GTGGCAGTTGGAGCTGCCGCTTGGCCTGCTGCCTGGGACGCGGCCCCTTGTCCCGCAGAA[CG]TCAGCCAAGCGCTTTCCGTGCAGGCTGATAACAGGGTGGTGCCGTGCTTCCCTTGGGCCG	37	1	2164542	SKI	NM_003036	Body	chr1:2158212-2161173	S_Shelf
ADARB2	cg02069524	2.11188e-05	0.0169734	0.561771	0.638047	0.0669124	0.0723676	-0.0762755	-0.119545	0.000931825	0.0318479	-0.334067	0.0976825	0.682414	0.0667799	0.63988	0.0714518	-0.0425342	-0.062329	II	TAGTTAGATCACAGGGAACATTTCCAACTTAGTTACAATCACCTAATTGTGTCCAGGGAA[CG]GAGGAACCGACCAACAAGCAAAGGTCAGTTCCTTGTTCCTTTCACGGAAAACACATTCTG	37	10	1234332	ADARB2	NM_018702	Body	chr10:1230813-1231214	S_Shelf
NNMT	cg02094283	5.7774e-06	0.0111333	0.433391	0.483272	0.0582348	0.0586348	-0.0498812	-0.103216	1.10909e-05	0.00172867	-0.390541	0.0840475	0.480818	0.0592706	0.415793	0.048259	-0.0650251	-0.135239	II	TCCCAAACATGCTTTACTGGAACTTACGCCCTGGCATAAGGGCCACAACAAAAGAGAGAG[CG]AATTCTCTGGCTTGCTGACTCCTTGGAAAAAACCGGTAGGGATTTTTTTATTAGGCAAAG	37	11	114165695	NNMT	NM_006169	TSS1500
	cg02103647	2.02137e-06	0.00753264	0.596333	0.695436	0.0615324	0.0637016	-0.0991028	-0.142505	2.54643e-06	0.000608408	-0.581205	0.115929	0.79604	0.0592868	0.717837	0.0656353	-0.0782024	-0.0982393	II	CCATGTGTTTCCTGCTGGCATCCTGGCTGATATTCCAGACCTCATGTATAATTCTCAAGA[CG]TACCTGTGGTAGAGAGCAGGGAAGAAAGTTCTAGTCTATGTAAAAAAGTTCAAATTATAC	37	4	120568336
SERPINA1;SERPINA1;SERPINA1;SERPINA1;SERPINA1;SERPINA1;SERPINA1;SERPINA1;SERPINA1;SERPINA1;SERPINA1;SERPINA1;SERPINA1;SERPINA1;SERPINA1;SERPINA1;SERPINA1;SERPINA1;SERPINA1;SERPINA1	cg02181506	8.65776e-05	0.0292131	0.307822	0.383943	0.0446872	0.05159	-0.076121	-0.198261	1.227e-05	0.00186167	-0.350955	0.0759494	0.384159	0.0503057	0.333878	0.04855	-0.0502809	-0.130886	II	TCCTCGGAGGCCCGACCCCCTCCTCCTTCTTGGTTCAGCTCAGGACTCTGAGGGTTGCTG[CG]TGGAGGCAGTGCATGCCCTGGGCACAGTGCCCAGTTCCTGCCCACCCAGGAAGTAGACTT	37	14	94856984	SERPINA1;SERPINA1;SERPINA1;SERPINA1;SERPINA1;SERPINA1;SERPINA1;SERPINA1;SERPINA1;SERPINA1;SERPINA1;SERPINA1;SERPINA1;SERPINA1;SERPINA1;SERPINA1;SERPINA1;SERPINA1;SERPINA1;SERPINA1	NM_001127704;NM_001127701;NM_001127706;NM_001127700;NM_001127702;NM_001127704;NM_001002236;NM_001127700;NM_001127702;NM_001002235;NM_001127707;NM_001127703;NM_001127703;NM_001002236;NM_001127705;NM_001002235;NM_001127707;NM_001127701;NM_001127706;NM_001127705	1stExon;5'UTR;1stExon;1stExon;5'UTR;5'UTR;1stExon;5'UTR;1stExon;5'UTR;5'UTR;5'UTR;1stExon;5'UTR;1stExon;1stExon;1stExon;1stExon;5'UTR;5'UTR
ADARB2	cg02204442	2.73822e-05	0.0185505	0.543094	0.608468	0.0470847	0.0600712	-0.0653736	-0.10744	0.0015039	0.04277	-0.283438	0.0866508	0.666425	0.0568626	0.630762	0.0636355	-0.0356629	-0.0535138	II	TTGTGTCCAGGGAACGGAGGAACCGACCAACAAGCAAAGGTCAGTTCCTTGTTCCTTTCA[CG]GAAAACACATTCTGTTCCCTTTATTTGTCCTCTGCAGGGGACAGGACCATGTGCTTACGC	37	10	1234378	ADARB2	NM_018702	Body	chr10:1230813-1231214	S_Shelf
FAM171A1	cg02217247	0.000213255	0.0423195	0.431604	0.486028	0.0263944	0.0435024	-0.0544244	-0.111978	1.30225e-05	0.00194158	-0.304337	0.0660783	0.505458	0.0458632	0.459515	0.0482524	-0.0459439	-0.0908956	II	ACACGCTCTGTACAAGGCAGAATCACTCCCCACTTCCTCGATCTGCATAGTGCAAGGCAA[CG]ACGGGATCTGGCCTCTCCTCCTGTTATCTTTCCTGAAGCCTTTTCTGTGTCGCTGGCAGA	37	10	15355978	FAM171A1	NM_001010924	Body
AIG1	cg02283949	0.000145511	0.0359154	0.656975	0.727373	0.0662927	0.066268	-0.0703987	-0.0967848	0.000217528	0.0128635	-0.347618	0.0903166	0.835824	0.0391695	0.808178	0.0476856	-0.027646	-0.0330763	II	CCATCCCAGACCTACAAAATCAGAACGTTCCAAAATGTGGCCTCCCAATCTGTGCTGTAA[CG]AGTCCTCCAGGTAAACAAGGAAAGTTTGTTTCCTTGTTTCCTGGTACTGAGGAAAGTTTG	37	6	143544445	AIG1	NM_016108	Body
ANXA11;ANXA11;ANXA11	cg02291020	4.21966e-05	0.022309	0.219806	0.299013	0.0472142	0.0741069	-0.0792067	-0.264894	3.5588e-07	0.000149034	-0.601174	0.109626	0.289144	0.0600428	0.216041	0.0541391	-0.0731038	-0.252828	II	GTAAGTCAGAAACAGCCCCCACCCTCCAGAGTCAGAGGACAGGGCAGCGATAAGCCACAC[CG]CCACACAAATACTATGCAAGGCGAGAGATGAGAACCGAGTCAGTGCCAGAAGGGCTGAGT	37	10	81963408	ANXA11;ANXA11;ANXA11	NM_145868;NM_145869;NM_001157	5'UTR;5'UTR;5'UTR	chr10:81964681-81965558	N_Shore
CAMK2D;CAMK2D;CAMK2D;CAMK2D;CAMK2D;CAMK2D	cg02379856	6.15823e-05	0.0259855	0.584394	0.648277	0.0499505	0.0600877	-0.0638835	-0.0985434	7.98591e-05	0.00666285	-0.337563	0.0817817	0.756119	0.0448935	0.707153	0.0538041	-0.0489658	-0.0647595	II	GTTTCAGGTGGTGGGAACAGATGTGTCTCTCCACCAGTCAGTTCACTTCTATTTTCAGTC[CG]TAAGTTATTTGGCTCAGGTTACAAATTCCAGAGAAGGGGGTGTACCTCACAAGCTTAGTT	37	4	114505779	CAMK2D;CAMK2D;CAMK2D;CAMK2D;CAMK2D;CAMK2D	NM_172129;NM_172128;NM_172114;NM_172115;NM_001221;NM_172127	Body;Body;Body;Body;Body;Body
	cg02383785	7.71034e-05	0.0282677	0.530342	0.614924	0.070048	0.0799427	-0.0845814	-0.137548	0.000632967	0.0251833	-0.349103	0.0986948	0.696919	0.0628864	0.640773	0.0623601	-0.0561466	-0.080564	II	TCACCTAGGGCGGAGGCGCAAGCTCTGCTGGGTGCTCTCCGCCCCCTTGATCGCCGCTCT[CG]GTTTTCAGCACCAGGATCCGGACAGCTCCCCACCTGGCCCTGAGGGGCCTCTTTCCTTGC	37	7	127808848				chr7:127806677-127808849	Island
	cg02398663	0.000321049	0.0499465	0.14675	0.203464	0.031362	0.0424512	-0.0567141	-0.278742	6.23146e-07	0.000222677	-0.545011	0.101834	0.172192	0.0409398	0.127974	0.0299643	-0.0442173	-0.256791	II	TCCACGCGGCCGCGCTGCTCGCGGGAGCCTGCCGCAGCCGGCGGGAGGTTGTCATTGATT[CG]TGCTGGGCGAGTTAAGCCATTCCAGGAGTGGTTTTGAGAGAGCACTCCCTCCCCACCCTC	37	18	45663510				chr18:45662314-45663520	Island
MUM1;MUM1	cg02413187	0.000259079	0.0458252	0.391362	0.481469	0.058579	0.0778968	-0.0901064	-0.187149	4.02196e-05	0.00420569	-0.3787	0.0878242	0.501676	0.0671841	0.44622	0.0671342	-0.0554561	-0.110542	II	AATTAAACCATCTACTTGAGGCTAAGTCGAGCTAACCTTTGCCCCTGAGGGCTGTGTCTG[CG]TTAACATCGCCAGCAAACAGTTGTATAAACCACCGTGCAAATTTCGTTCCAGGACACATT	37	19	1356269	MUM1;MUM1	NR_024247;NM_032853	TSS200;5'UTR	chr19:1354420-1355350	S_Shore
RFWD3	cg02451516	0.000128176	0.0340743	0.52538	0.422041	0.074847	0.0545741	0.103338	0.244854	5.88826e-06	0.00111087	0.443883	0.0923541	0.370844	0.0608521	0.435999	0.0722627	0.0651544	0.175692	II	CTCTTTCCTTACCTTTCGCAAAGCAATGAACTTAATGCACTAGGCATTAGCAAAGGGAAT[CG]TTCACTAGCTGCTTCCATCACTGGGCCTGCCAATGTCCCAGCACTTCACACCTGGAACAC	37	16	74657147	RFWD3	NM_018124	3'UTR
BCL9L	cg02493211	7.20199e-05	0.0275657	0.246745	0.352613	0.056712	0.0619142	-0.105868	-0.300238	2.5915e-09	4.24242e-06	-0.590649	0.089603	0.338099	0.059007	0.266088	0.0509111	-0.0720107	-0.212987	I	ACTCACAGCTCACACGTGGACAGGGAGACAAGACACGCACGGAGCCCAGGAAGCTAGAGG[CG]CGCCGAGGCCAGGGAAGCGCCGCCGGAGCGGGAGGCGCGGAGACAGCCTGGGGCACGCGC	37	11	118781633	BCL9L	NM_182557	TSS200	chr11:118781060-118781732	Island
ACMSD	cg02499308	1.68209e-05	0.0156854	0.699419	0.762924	0.0598634	0.0534541	-0.0635049	-0.0832388	0.000109755	0.00820813	-0.463587	0.114737	0.841954	0.0451668	0.799718	0.0456104	-0.0422359	-0.0501642	II	ATAAAATGAATATTGGTCCTAGTTCTTCCCCCACAGGAATGTTATGAGTAATAAGTGAAC[CG]ACTTTATTAAAATTCATGGACCAGTGCCTGGCCCATTGGGAGTGCTCTAAAAATGCTTGC	37	2	135594780	ACMSD	NM_138326	TSS1500
FLJ30058	cg02534780	0.000285356	0.0477294	0.541875	0.5995	0.0394231	0.0433474	-0.0576249	-0.0961217	0.000585024	0.0239584	-0.27818	0.0781235	0.600952	0.0597493	0.563151	0.055312	-0.0378011	-0.062902	II	AATGATGGTGAGGTGGCACTTAAATTGAAAAGAGCACCACCAGTGCTGCTTAGAGCCAGA[CG]CTCTCTCTCTTTACTAGAGGATAAGTGAAACTTGACACTGGGCTTCTGGATCTTATTTCC	37	X	130205510	FLJ30058	NM_144967	5'UTR	chrX:130206913-130207455	N_Shore
ERP27	cg02546477	3.77595e-05	0.0213322	0.346846	0.451168	0.0549476	0.0789942	-0.104322	-0.231226	4.09971e-05	0.00425888	-0.435871	0.101202	0.430255	0.0726725	0.374113	0.063839	-0.0561417	-0.130485	II	ATGCTTCCTGACTATTTTTCTAGGAATTCCTAGGTCTGGTGCCTGCACCTCAGCTCACAT[CG]CTGTGCATGGATCAAGAATCCCCCCCTCCCTGTACTCTTTTCCGGGCAGTCCTTCATACT	37	12	15082052	ERP27	NM_152321	Body
	cg02560388	6.52464e-05	0.0265321	0.278813	0.34208	0.0465176	0.0452908	-0.0632665	-0.184947	4.95306e-07	0.000187928	-0.359857	0.0665635	0.334481	0.0444388	0.275231	0.0373676	-0.0592499	-0.17714	II	CACCGTGGGCGTGGGGCCGGGTTATCTGTTTTAAGAAGTCCTTCAGGGGATTCTGCCTCA[CG]TACAAGTTGGAGAAGCAGGGTTTAGATGATGCAGTGGAGGCCCTGCATGCTGCTCCCAGG	37	2	11969958
ANKS1A	cg02665650	3.66549e-05	0.0210528	0.471083	0.539354	0.0514166	0.0587918	-0.0682711	-0.126579	5.63746e-05	0.00529087	-0.353605	0.0837562	0.60489	0.0565152	0.540073	0.0629899	-0.0648171	-0.107155	II	ATAACACTTTGGCCTTTATGGAAATGTATCAGATGTTCCAGGAGTGGGTCTCCCTGCTCG[CG]CTTGCTCACTGGTGCTCTTACTTTTGCTTCATGTTCACTCACTCTGTCCTGACTTGTGTC	37	6	34984838	ANKS1A	NM_015245	Body
	cg02692177	0.000184088	0.0394542	0.488614	0.548943	0.0442686	0.0492823	-0.0603293	-0.109901	2.26295e-06	0.000562562	-0.313914	0.0622565	0.6583	0.0419884	0.620813	0.0370178	-0.0374869	-0.0569451	II	GTGCTTGCTCTGAAAAGTGCCTCCAGGCAGAAAGCCTGAGTGATCAAAGGGTTCTCCACG[CG]TCTCTCCCATTTCTGCATATCTTACAAGCCAAGGCACTAACCACCTCTGTTCCTATCTTT	37	2	42319371
SIX2	cg02711647	0.000110492	0.0323461	0.179649	0.257081	0.0468215	0.062991	-0.0774325	-0.301199	2.29777e-07	0.000107937	-0.539713	0.0966214	0.232995	0.0523281	0.178654	0.0404547	-0.0543414	-0.23323	I	GGGGGAGAGGGGCGACGGCAGGGACTCTAGGACGGTGGTGGGGCTTCCCCGGTGGGTGGT[CG]GGGAGGAGAACGGAGGCAAGATTCCCAGTCCTCCCGCTTCGCCGCTGGGGATCGGCTCGG	37	2	45237689	SIX2	NM_016932	TSS1500	chr2:45235511-45237792	Island
FBXL14	cg02752529	1.40156e-05	0.0148534	0.626699	0.704958	0.0741664	0.0680522	-0.0782589	-0.111012	0.00109469	0.035115	-0.392784	0.116542	0.795427	0.0570747	0.755007	0.0786345	-0.0404198	-0.0508152	II	TCTAATCTTATCTATCTGTCTTATCTATCGACCTAACTGTCCATCTGGTTTTGAATATTC[CG]TATTCCAGCCATAAGTAGTAGATCTTTTGCATCCCTGGGGTTAATGGTTCCTTGAGCAGA	37	12	1684576	FBXL14	NM_152441	Body
	cg02788637	0.000290272	0.0481492	0.277506	0.361353	0.0830242	0.0725899	-0.0838471	-0.232037	1.27284e-06	0.000372675	-0.372217	0.0718347	0.363249	0.048551	0.304794	0.0434667	-0.0584548	-0.160922	I	GTTCTGCAGCAGAGATGGTGGCCTTGAAGACAGCGAGCCTGCCTACGGGGTCGCTGCGTC[CG]GTCTCACTCCAGCCAGGCTGCCGGCCTGGCCCCTGCCTCCGTTTCCCTTGCTTTGAAATG	37	7	853229				chr7:852960-853230	Island
FAM83F	cg02839123	2.46646e-05	0.0179695	0.414592	0.496971	0.0556527	0.064886	-0.0823791	-0.165762	0.00017231	0.0110572	-0.283584	0.0724392	0.524666	0.0577467	0.480018	0.0525011	-0.0446482	-0.0850984	II	CATTTTGAATCACTAATATAGTAATCATGTCTCTGGCAGCCTATCTTGCCCAAACACACA[CG]GAGAGACACCACACACCCTACTTCAAATTAAGGTGGGGGCGGGGGGAATTCCACTGCTGC	37	22	40390264	FAM83F	NM_138435	TSS1500	chr22:40390484-40391490	N_Shore
	cg02849507	0.000199024	0.0409432	0.440784	0.517405	0.0692468	0.0573578	-0.0766208	-0.148087	0.000136163	0.00947526	-0.326411	0.0819988	0.543894	0.0571002	0.487055	0.0679561	-0.0568388	-0.104503	II	TTAAGTCCCACGTCCTGAACTACACTGGAGCCCTCGGACACTTTAAGGATCACTGCACTC[CG]AATTGGGGTGTATCTTCCTCCAATTCTTGCCTAACCATGACAGAGGAGAGACAAAAACTA	37	16	14051717
SIX2	cg02893453	5.83112e-06	0.0111467	0.506815	0.557132	0.0333886	0.0483018	-0.0503178	-0.0903157	3.95239e-06	0.000835575	-0.325858	0.0664287	0.599681	0.0458662	0.555569	0.0455778	-0.0441111	-0.0735577	II	AGAGAAGAGAGGAGAAACAGAGAAGGAGAGAGAAAGGGAGAGACAGAAGGAGAGAATGAA[CG]GTGGCAAGCTAGAAATCTAGAAGGAAAGCAATACAAGGAGAGGGAGAAAGACAGAAAGCA	37	2	45232888	SIX2	NM_016932	3'UTR	chr2:45231211-45231482	S_Shore
SGOL1;SGOL1;SGOL1;SGOL1;SGOL1;SGOL1	cg02921887	0.00018758	0.0398098	0.330191	0.405505	0.0587622	0.0822377	-0.0753146	-0.18573	0.00145392	0.0418651	-0.325166	0.0990849	0.341687	0.0642998	0.299691	0.0580708	-0.0419962	-0.122908	I	AAAGCAAAGACAGACCACAGCGCGAGATGACGGTCTCAATCTGTACAGTACTCGTGTAAG[CG]CTCTGGATTTAAAGAACCTAGCATATTTGATCTCCGTCCATAATTCTCCAATTAGTCCTG	37	3	20226994	SGOL1;SGOL1;SGOL1;SGOL1;SGOL1;SGOL1	NM_001012410;NM_138484;NM_001012409;NM_001012413;NM_001012412;NM_001012411	5'UTR;5'UTR;5'UTR;5'UTR;5'UTR;5'UTR	chr3:20227289-20227956	N_Shore
	cg02924943	3.55216e-07	0.00409338	0.229057	0.296415	0.0325762	0.0404674	-0.0673583	-0.227243	2.44614e-09	4.05319e-06	-0.503036	0.0761666	0.312469	0.0457426	0.247155	0.0368941	-0.0653137	-0.209025	II	CGGCCGCTGCAGGGCTCCTCTAGGCCAGATTACATCCCAGAACGCCCAGGCAGGACGCTC[CG]GCTCAGATTGTGAACCCTGGGACTCTGCGTCCAGGAGGGGCCCCTAAACCCTGCGCTAAA	37	3	134125326				chr3:134125487-134125871	N_Shore
CLMN	cg02950354	1.06028e-05	0.0132338	0.63226	0.697035	0.0543171	0.0599982	-0.0647744	-0.0929285	0.00141716	0.041267	-0.326393	0.0992149	0.76635	0.0573621	0.726588	0.0638806	-0.039762	-0.0518849	II	CAACAATCAATCTTCTCTAAACCAGGAGCTAATCCTAGAGGAATGCAGGAACTTGTTGCA[CG]AAGCATTGGTTAGTATGTGCTTATTAAACACTCAATGGTTGCCTAAGACAGACAGGTACA	37	14	95784478	CLMN	NM_024734	Body	chr14:95785752-95786151	N_Shore
FN3K	cg03115019	0.000173566	0.0385992	0.786906	0.720191	0.0490774	0.0763215	0.0667152	0.0926355	1.89873e-05	0.00251998	0.938885	0.208238	0.785508	0.0785671	0.858501	0.0831625	0.0729932	0.0929248	II	CTTATTTCCAAGAACGAGGTGATGAGACCGGGGCTCCCAGAGGCCAGCGATAACTGCAGC[CG]TTGCTCTCGTAGGTGAAGATCCCGGATCTGTTTTGTGGCCTAGAGATTGTCCCCGCGTTG	37	17	80708279	FN3K	NM_022158	Body	chr17:80708192-80708528	Island
MYO1B;MYO1B;MYO1B	cg03134230	0.000322422	0.049993	0.435039	0.528718	0.0530995	0.0633519	-0.0936785	-0.177181	1.87873e-05	0.00250276	-0.386174	0.0855988	0.538996	0.0590203	0.476099	0.0604502	-0.0628963	-0.116692	II	AGCCCTGCATGTTCACACCCACCACAAAAGACTAGCCTGTGAAAACACAAGAAATGTCAT[CG]TCTTCATGATAACTAGGTCAATACACACCATTATCAAGGTTACATTCATGAAAGCCTTTT	37	2	192208955	MYO1B;MYO1B;MYO1B	NM_001130158;NM_001161819;NM_012223	Body;Body;Body
	cg03137889	5.62899e-06	0.0111333	0.249598	0.364282	0.0526694	0.0760928	-0.114684	-0.314822	4.44452e-09	6.16413e-06	-0.554822	0.0857005	0.368511	0.056276	0.28331	0.0519446	-0.0852008	-0.231203	II	GATATTCAAACCGAAACCCTTTAAATACATGATATTCACACTGAAAGATACAGTCTTGTA[CG]TGCAGGAGAGAAGGCGAGCGAGGGCATGGCAGGCAGGGCGTGTCTGTGCCACCACCAACA	37	6	108454859				chr6:108455060-108455273	N_Shore
ZC3H12A	cg03140118	8.63767e-05	0.0292131	0.239741	0.306463	0.0551105	0.0499746	-0.0667213	-0.217714	0.000352572	0.0174036	-0.358348	0.0965894	0.287905	0.0543909	0.240701	0.0589152	-0.0472044	-0.163958	II	TTTAGCCTTTGCAGAATTTCTCAAGGGTAACATCAGCATAATGACCTCTGTCTGTAAGCC[CG]TGAGTGTAAGCCTGTAAAGTGCTGTGCTCATGCGAGGGATCAGGTCTGACCTGGGAAACT	37	1	37939320	ZC3H12A	NM_025079	TSS1500	chr1:37939723-37940650	N_Shore
	cg03176993	4.3688e-05	0.0225677	0.529704	0.607671	0.0591837	0.0590322	-0.0779673	-0.128305	0.000960235	0.0324335	-0.253912	0.0744453	0.644248	0.0487782	0.602418	0.0590218	-0.0418303	-0.0649289	II	GTTTCCAGGCCTGAACTAGTAAACCCAGCAATGAGAATCAGCCAGCATTAGCAAGTTTTC[CG]TGTGGGAGTGGGGTGGGGGTGGGGACTGGAGGGAGCAGGCGCTGAACCAGGAAAGGAGGA	37	3	188664887				chr3:188665275-188665552	N_Shore
NAV2;NAV2;NAV2	cg03220447	1.96838e-07	0.00358682	0.372294	0.447906	0.0532693	0.0542425	-0.0756119	-0.168812	1.04714e-15	4.27698e-10	-0.679229	0.0702788	0.404577	0.0431833	0.304194	0.0517679	-0.100383	-0.248119	II	GGGCAGGATCTCCTTGTCCTACTGCTGTGGCTGCTGTCCCCCAGGTGACCCCCGTGCTGC[CG]GCCCAGCAGGGTCCATGTGCCTAACAGCTGGCAGGACCTTGTTCCTGTCCTCCTGCCACA	37	11	19745293	NAV2;NAV2;NAV2	NM_182964;NM_001111018;NM_145117	Body;Body;Body
GPD2;GPD2	cg03230175	6.75954e-05	0.0268068	0.580315	0.63922	0.047255	0.0541741	-0.0589055	-0.0921521	0.000102292	0.00784243	-0.376132	0.0926471	0.740692	0.0531186	0.689608	0.0660019	-0.0510839	-0.0689678	II	CGGGCTCCAGTGACTACACTTTTAGAGCCAGTTTTAAAATACAAGGACTTGCAGATCCCA[CG]TCCAGACTGACTCATTGGACTTGGGGATGGAAATCTGGCATTCCACCCCTCCCTGCCCCC	37	2	157291462	GPD2;GPD2	NM_000408;NM_001083112	TSS1500;TSS1500	chr2:157292102-157292646	N_Shore
ANGPT1;ANGPT1	cg03245734	7.93414e-05	0.0285764	0.273998	0.356579	0.0563652	0.0712897	-0.0825808	-0.231592	0.000281669	0.0151198	-0.359983	0.0953602	0.345396	0.0606415	0.29845	0.0594079	-0.0469468	-0.135921	II	TGAGATTTATTGTTTCCTCTCTGTGTGACCGTTCAGCATGGAGCCTGCCTGAGTCAGCTG[CG]TGTACATATTCTAGACCCTTTCCTCTACCCTATCTGCTGCAGATCTGCTATTTTCTCCCA	37	8	108510096	ANGPT1;ANGPT1	NM_001146;NM_001146	5'UTR;1stExon
	cg03301332	1.02145e-05	0.0131874	0.264628	0.344124	0.0558527	0.0668073	-0.0794961	-0.23101	4.70307e-05	0.00467894	-0.414583	0.0970836	0.32393	0.0599246	0.268306	0.0402953	-0.0556244	-0.171717	II	CACTCCACCGGTTGACTGAGGTCGCCGCCCATCTTTCCACCCCCGCTGTGTGACTCTAGA[CG]ATTGTCTTAACCTCTCCGAGCCTTAGTAAGTAGGCAAGTGGAAAAAGAAGTCAGAAGACT	37	22	37731494				chr22:37730551-37731415	S_Shore
	cg03311274	4.80029e-05	0.0234478	0.352348	0.408336	0.0414807	0.039877	-0.0559873	-0.137111	4.97393e-05	0.00485731	-0.258468	0.0607387	0.400209	0.0389933	0.361399	0.0418578	-0.0388095	-0.0969732	II	ATGCTGCAAACTCAGACTGCAAATCCAGAAGCCTGCAGCCTTCCGGGGATTGGCTCCCTG[CG]AAGATAACCCTGTCCTTCAACAAACCCTCGCTTCCTATTTGCATTCCTAATTGGCATCTT	37	15	58624344
	cg03329539	0.000143176	0.0355937	0.252711	0.3223	0.0405126	0.059588	-0.0695886	-0.215913	4.39514e-07	0.000173614	-0.415801	0.0765137	0.308955	0.0473612	0.254008	0.0391472	-0.0549476	-0.17785	II	CAGACATCCATGGGTAGAGACCCAGAAGCACGCAGACCCCAGCCCCTCTTTCCACCCAGA[CG]AGATGACCAAAGCCCCATCCCTGACTGTCTCAGCTTACCCCTGAAAGCCTGCACTTTCCC	37	2	233283329				chr2:233283397-233285959	N_Shore
SACS	cg03361776	0.000142102	0.0354361	0.329649	0.406304	0.0496567	0.0654641	-0.0766548	-0.188664	3.34996e-07	0.00014201	-0.494415	0.0899262	0.413866	0.0628443	0.347462	0.0714688	-0.066404	-0.160448	II	GAGAGAAGGGGGGATAAAGCTGCTTCCCAGAAACTAGGACAGCAACACCTGGCTGGTCCC[CG]AGGACGAGGACGGGACAAGAAAGGCCTCTCCTGCAGGAATGAGGTTAAAATACAATCAGG	37	13	24001967	SACS	NM_014363	5'UTR
RAB11FIP3	cg03363565	0.00030509	0.0490573	0.52206	0.609588	0.0845831	0.0704975	-0.0875279	-0.143585	0.00117044	0.0366722	-0.333428	0.0995439	0.6348	0.0666994	0.574574	0.0769359	-0.0602268	-0.0948751	II	GGAAGATGACTCACTTAATTAACACGCTGCTCCTGACCGTACACTTGGAAGCAGAGGTTC[CG]TTCCTTTGGTTCTTGCCAAAGCTGCTTACGAAACCATATCTTGTGTTGGTGCCCATGGTG	37	16	474528	RAB11FIP3	NM_014700	TSS1500	chr16:474922-476815	N_Shore
	cg03386595	0.000174902	0.0387183	0.625872	0.67595	0.0483498	0.0624992	-0.0500781	-0.0740854	4.69102e-05	0.00467037	-0.419481	0.0982148	0.787654	0.0485124	0.737934	0.0602578	-0.0497199	-0.063124	II	CACTTCTAGTCATCATTCTCTCCAGTGTGAGACCAGACCAACAAACTGGGAGGTCCATTC[CG]GCACTGAGGGATGATCAAAATCTAACTATGGGGTGATTAATCAGCCATGCTTTCAGAGAA	37	1	48194304				chr1:48190756-48190992	S_Shelf
BOC	cg03420068	4.1968e-05	0.0222523	0.219075	0.286199	0.0275818	0.0364923	-0.0671237	-0.234535	2.46291e-10	7.98381e-07	-0.598555	0.0843177	0.21601	0.0378219	0.158522	0.0340945	-0.0574877	-0.266135	II	TTCCCCACACACCAGAGAGGCTGGTAGGGCTGGCCCTGTGCCAGGCACACAGGTGACAGA[CG]GTCCCTGCCATTGGAGAGCCACAGGCCGTGGAAGTAAGGAACTGCACATTGGGATGTTCA	37	3	112941804	BOC	NM_033254	5'UTR
	cg03438216	9.11094e-05	0.0299294	0.556388	0.608002	0.0477217	0.0583991	-0.0516136	-0.0848906	0.000175167	0.0111712	-0.323616	0.082763	0.662314	0.0560697	0.619845	0.0587496	-0.0424692	-0.0641225	II	GCAGGCAACCATGGAGCGCGGACATGCTCAGAGACAGCCCTGAGTGTCTCGCTGCAGAAT[CG]CCTGTGGTTGTTGATGAAAGCACTCACTAATGATTTGTTCCTCTACCTGGGCATTTTGAA	37	1	230517965
CUX1;CUX1;CUX1	cg03460001	0.000138044	0.0349385	0.167055	0.22118	0.0306585	0.0514277	-0.0541249	-0.24471	2.40813e-06	0.00058453	-0.397844	0.0791398	0.22782	0.042066	0.187301	0.0240056	-0.0405186	-0.177854	II	ACAGCCCCGGGACTCTGCCAGGTGGATGTTGTGCGTAGCCGGAGCCAGGTTGAAGGTGAG[CG]GCGTGTGGGCCAGAAGTCCCGAGGTTGCAGGCGCGGAGGGAACCGGGGATGTCGGGGGGT	37	7	101460955	CUX1;CUX1;CUX1	NM_181500;NM_181552;NM_001913	Body;Body;Body	chr7:101457382-101461030	Island
	cg03521774	8.18993e-06	0.0121338	0.13775	0.190712	0.0192413	0.0444987	-0.0529619	-0.277706	4.42772e-06	0.000905823	-0.574041	0.117697	0.129124	0.0378026	0.0923787	0.0246489	-0.0367449	-0.284571	II	TGTTTTTAGAAGCCTTTAGTTGACCTTGGCCTGCGTGGGTGTTCTCGTCTTTCCTCCTAT[CG]TATGTTACGGTTACCTGCAGAGGCTGGCGTCGAAGGAGAGGTGCTATGCGAGGATGGCCC	37	8	81478172
ZFAT;ZFAT;ZFAT	cg03616827	0.000135221	0.0346546	0.557953	0.625876	0.0414302	0.0563862	-0.067923	-0.108525	0.000391287	0.0186042	-0.24877	0.0676075	0.685512	0.0431454	0.646631	0.0476934	-0.0388808	-0.0567179	II	TAGCTACGTGGAGAAGGGGACTCTGCTGTGTTTGTTATAATTTACTACAGCAATTCATTT[CG]GGGAGCAACAGCTGGAAAATAACAGTATGCCAGATATAAGTGATACCAACCCACCCCAAA	37	8	135697767	ZFAT;ZFAT;ZFAT	NM_001029939;NM_020863;NM_001167583	5'UTR;Body;5'UTR
GLS	cg03661409	4.2741e-05	0.0224649	0.320737	0.403875	0.0493032	0.069349	-0.083138	-0.205851	6.15198e-06	0.00114423	-0.495323	0.103292	0.36233	0.0679388	0.294257	0.0620746	-0.0680727	-0.187875	II	TCTTTGCCATGGGGAGGTATACATTAAACATCAGAGCCCTTAATTTAATAGCTATTATTG[CG]GCTGTGTATAGTCTGTTTCTTTATAGTAAGGAATTATTTATCAAAACATAGCTTCCATGC	37	2	191812319	GLS	NM_014905	Body
SEMA5A	cg03702236	0.000189717	0.0400346	0.228892	0.322793	0.0572863	0.073273	-0.0939011	-0.290902	1.89906e-06	0.000495913	-0.561607	0.110446	0.341326	0.069903	0.266107	0.0678298	-0.0752183	-0.220371	II	CGTCTGGTCCTCCGGAACTCGAACTTTGTGATTTTGTTCTTTCTGTGTGACATCCTCATC[CG]TTCTGAGGGAGAAACTCCTTAAAGAAGACGAGAGAGTCAGTCGTTGCGGGTTCTTGGAGG	37	5	9546755	SEMA5A	NM_003966	TSS1500	chr5:9544692-9546715	S_Shore
CDKN1A;CDKN1A	cg03714916	1.85747e-06	0.00752544	0.248354	0.340777	0.047608	0.0527746	-0.0924226	-0.271211	1.06796e-09	2.28757e-06	-0.516668	0.0761585	0.34265	0.0471707	0.267487	0.0491467	-0.0751629	-0.219357	II	AATCAACAACTTTGTATACTTAAGTTCAGTGGACCTCAATTTCCTCATCTGTGAAATAAA[CG]GGACTGAAAAATCATTCTGGCCTCAAGATGCTTTGTTGGGGTGTCTAGGTGCTCCAGGTG	37	6	36645886	CDKN1A;CDKN1A	NM_078467;NM_000389	TSS1500;TSS1500	chr6:36646244-36648465	N_Shore
	cg03726357	1.25855e-06	0.00639913	0.250662	0.321569	0.052299	0.0498693	-0.0709068	-0.220503	7.54679e-15	6.84987e-10	-0.873075	0.0942906	0.264202	0.0476742	0.177261	0.0487619	-0.0869417	-0.329072	II	CAGCAAGAGGCAAAACTGCAGAACAGATGGGGCAGAAGAGAAGGAGGGGGCAGGTTGACA[CG]GCCTCCAGGAAGCCTGCCTAAGCACCTCCCAAGCTGTGCTCTGCAGCTCATAGACCATGG	37	8	29259693
FMOD;FMOD	cg03764585	0.000219627	0.0429866	0.222431	0.293314	0.057055	0.0566456	-0.0708834	-0.241664	3.49392e-07	0.000147045	-0.464246	0.0845904	0.272593	0.0454962	0.212528	0.0411352	-0.0600649	-0.220346	II	CAAGTTGAACTTTTCAGAGAGTGACCACGTCCCTCTGTCTGGCCTCCTTGGGTTGGAGAA[CG]TGTGAGAGAGGAAGAGAGAGAGGAGTGAAAGAGTCTACTGAGAGTGTGCGTGCCTGTGCC	37	1	203320223	FMOD;FMOD	NM_002023;NM_002023	1stExon;5'UTR
	cg03813377	0.000211416	0.0421985	0.438287	0.487955	0.0451795	0.0516465	-0.0496682	-0.101788	9.88205e-08	5.8539e-05	-0.39858	0.0689547	0.533065	0.0503199	0.468114	0.0475871	-0.0649511	-0.121845	II	GTAGGCTGTCCCTGCCTAGTTGGTCTGACAGTAGCTCCCTGCGACTTCTCATATCACCTC[CG]ACTCCCCAGCCTCACCTCCACGGGCCCTGATGCACTGGCTTCGGCTGTGTCTTTTGTGAG	37	6	30737455
	cg03815913	0.000211518	0.0422014	0.449019	0.499145	0.0732559	0.0835356	-0.0501263	-0.100424	0.00137827	0.0405465	-0.297036	0.0900519	0.60433	0.0645772	0.559669	0.0715927	-0.0446609	-0.0739015	II	GAGGTAGTTGTGTGGGTTTTGTGATCAGTGGGAATGCAGGACAGAATGCCCTAGTGGGGG[CG]AGCTGAAGCCAAGCCCTGTTCTGTCTCAGCAATACTGAGTTTGAATATATGTCTCATTTT	37	12	20124701
MACC1	cg03840849	8.92551e-05	0.0295599	0.260628	0.316649	0.0357087	0.0537534	-0.0560207	-0.176918	1.11998e-07	6.37113e-05	-0.526021	0.0914558	0.283605	0.0505143	0.223734	0.049587	-0.0598711	-0.211107	II	AAAAATATTTATGCAAGCAAATCCTCATGCAGCTGGAACTTGCCCCACCAGATTCTCTTT[CG]GTGATTCAGAGCTGAAGGTGCCTCACTGCCCTGTGGAACAGGTGAATAAAGCCTTCCCAG	37	7	20257420	MACC1	NM_182762	TSS1500
HHAT;HHAT;HHAT;HHAT;HHAT;HHAT;HHAT;HHAT	cg03893872	0.000133036	0.0344043	0.495636	0.576065	0.0652027	0.0664844	-0.0804294	-0.139619	3.96791e-06	0.000836764	-0.472399	0.0963212	0.650464	0.0683712	0.578896	0.0652105	-0.0715678	-0.110026	II	TGGAGAACTCTGGCAAGCCTGTCTCTTGGCTCAGGCTTGGAGGCCTCCGAGCAGCAACAT[CG]TCCCAATTATACCCCGTTGGAGCATCTTCAGATCTTCCACTCTTTTCACAACGCAATCAA	37	1	210501634	HHAT;HHAT;HHAT;HHAT;HHAT;HHAT;HHAT;HHAT	NM_001170580;NM_018194;NM_001170564;NM_001170564;NM_001170588;NM_001122834;NM_001122834;NM_001170587	TSS1500;TSS1500;1stExon;5'UTR;TSS1500;1stExon;5'UTR;TSS1500	chr1:210502133-210502793	N_Shore
SLC19A3	cg03894284	0.00016581	0.0379579	0.511498	0.580772	0.0613305	0.0617653	-0.0692738	-0.119279	0.00152564	0.0431716	-0.290395	0.0889009	0.645298	0.0546157	0.608361	0.0693166	-0.0369368	-0.0572399	II	TGGCCTGAGAGTACTTTTAGAAAACATTATTCCTTTACCTTTTTCAAACTTGAAGCACTC[CG]AAAGTCCCAACCTTTTGCACATTTGCGGCAGCGACATTGATTTGGTAAACAGCTGTCACA	37	2	228582073	SLC19A3	NM_025243	5'UTR	chr2:228582485-228582821	N_Shore
FRAS1;FRAS1	cg03931518	3.62633e-06	0.00898273	0.527312	0.583222	0.0449466	0.0546368	-0.05591	-0.0958639	7.11105e-07	0.000245704	-0.338762	0.0636691	0.587984	0.0485537	0.539011	0.0478142	-0.0489725	-0.0832889	II	AGAAGTATTATCACTTTTCAAGATGTGTTGATGAGACCAGTACTTGTAGAATTAATGCTG[CG]TGTCAGTTGATCAAAAATTATTTGCAAAGCTCCTGTTGTATCTTGTGTAGGAGCCTGTGG	37	4	79106308	FRAS1;FRAS1	NM_025074;NM_001166133	Body;Body	chr4:79102900-79103261	S_Shelf
RARA	cg03982787	2.35223e-06	0.00789028	0.460798	0.510845	0.0471023	0.0450466	-0.050047	-0.097969	2.80403e-06	0.000651103	-0.280821	0.0562781	0.497154	0.0392063	0.449987	0.0391932	-0.0471668	-0.0948736	II	TTATGGGCAGGCCTCCCCCTAGGAAAGGGGTGTGGGATGCCCCCAGGATGGCCAAGTTGG[CG]CTAGCCCCAGGCTGGAGTGCTGGACATGATTCTGACCTGGGAGTTAGTGGGGGTAAGGCA	37	17	38468610	RARA	NM_000964	5'UTR
PDE7B	cg03984009	1.81312e-05	0.0160547	0.479808	0.553035	0.0488667	0.0593134	-0.073227	-0.132409	5.82003e-07	0.000210842	-0.362327	0.0674959	0.612564	0.0508266	0.546624	0.0563623	-0.0659404	-0.107646	II	TTTTGCTTTTGTTTTTATACACCTCACCACAAGGTATTTTAAATTCTTTAAATGTATTCC[CG]AATATAGAAAATGTTTCTTGGGCTCTCCTGAGAGTGGGGTGCCCAGGCTGACCACAGGCA	37	6	136172553	PDE7B	NM_018945	TSS1500
SLC22A7;SLC22A7	cg03990905	0.000179874	0.0389617	0.254389	0.311599	0.0466701	0.0527098	-0.0572096	-0.1836	4.9859e-05	0.00486494	-0.3113	0.0731649	0.297431	0.0444347	0.258575	0.0462087	-0.0388557	-0.130638	II	ATGGCTCAGCAGAAAGAAACCTGGTTAGGATCCAGCTTTCAGTCCTGAATCCTGGGCTGT[CG]GCCAGGCCATGGCTGTAGCTGCAAATAGGCAAGGCTGACCTAAGGTCTCACAGGACAAAG	37	6	43265619	SLC22A7;SLC22A7	NM_153320;NM_006672	TSS1500;TSS1500
NAV2;NAV2;NAV2	cg04039799	6.32745e-07	0.00522188	0.358699	0.429621	0.0507409	0.0487345	-0.0709217	-0.16508	2.23983e-13	5.41596e-09	-0.657119	0.0767458	0.427757	0.0508778	0.330549	0.0531989	-0.0972077	-0.22725	II	GTGACTCATGTTTACTTCAAAATGTGTGGGCCACAAGTGTGCCAGAGCTGTCAGACCTTC[CG]GTGTGCAAGCTTTGATCGTTAGAAGACAAGCCTTGAAGGAAAAAACCTCCATTTAGGTGA	37	11	19745484	NAV2;NAV2;NAV2	NM_182964;NM_001111018;NM_145117	Body;Body;Body
ABLIM1;ABLIM1;ABLIM1;ABLIM1	cg04055345	1.56859e-05	0.0152501	0.441172	0.498669	0.0444431	0.0527172	-0.0574968	-0.115301	0.000111002	0.00826881	-0.32778	0.0811876	0.484619	0.0575212	0.438037	0.0551487	-0.0465822	-0.0961212	II	GGACCCCAGAGGGAGAGACCCCAAATCCAATGGAATGTGACATTGAGCAGGCTATTAAGT[CG]GCTGGTGCTGCTCAGCGTGTGGTAAAAAATATTAGCATAGTTCCAGGGAAGGAACAATGA	37	10	116264862	ABLIM1;ABLIM1;ABLIM1;ABLIM1	NM_001003408;NM_001003407;NM_006720;NM_002313	Body;Body;5'UTR;Body
PHLDA3	cg04055835	0.000128119	0.0340743	0.59614	0.677531	0.0759268	0.0600029	-0.0813907	-0.120128	0.00183451	0.0482654	-0.397496	0.123912	0.804183	0.0563616	0.75021	0.0799278	-0.053973	-0.0671153	II	CGTCCCCACCCTCGGTTGTCCTCAGCTGCCAGAAAGCCGAAGTCCAGGAGCCCTGCTCTG[CG]TGGAAAGCAGAGGCCCACAGCCTGGGGCAATGTGCAGGCCAACCTCCCTCTACTTCCTTC	37	1	201437101	PHLDA3	NM_012396	3'UTR	chr1:201437519-201438648	N_Shore
INPP4B;INPP4B	cg04084236	3.58391e-06	0.00898273	0.361457	0.432964	0.0491455	0.0547982	-0.0715072	-0.165157	5.56946e-05	0.00524815	-0.314336	0.0743975	0.413632	0.0508311	0.365059	0.0500826	-0.048573	-0.11743	II	GCCCTGGGCCCTGCCTGAGCGCCAGAGAGCTTGAGGAGCCTGCAGCATAGTTCTCAGACC[CG]AAACAATGACCTCCCCCGTCCAAACCCAGGCACTCTTGCGCCAAGGCCCTAACCTCTCAG	37	4	143766602	INPP4B;INPP4B	NM_001101669;NM_003866	5'UTR;5'UTR	chr4:143766940-143768413	N_Shore
IGF2AS;INS-IGF2;IGF2;IGF2AS	cg04112019	0.000145065	0.0358786	0.24254	0.344149	0.0546077	0.0875522	-0.101608	-0.295246	1.6116e-06	0.000441481	-0.636249	0.124154	0.305538	0.0732786	0.235016	0.0696575	-0.0705224	-0.230814	II	GTTGTTCCGTGGATTGGAATCCCCCGAGGATCAAGGGCTAATTGTTGAGCTCAAGCTTCC[CG]GGCAGCGGAAGGAAGGCGCTGCCGGGGATTCACCTTGGCTGGGGCGCGCGCGGAGCACTG	37	11	2165136	IGF2AS;INS-IGF2;IGF2;IGF2AS	NR_028044;NR_003512;NM_001007139;NR_028043	Body;Body;5'UTR;Body	chr11:2165135-2165672	Island
	cg04128967	0.000169075	0.0381611	0.340766	0.453533	0.0590696	0.0898683	-0.112767	-0.248642	1.26465e-07	6.93826e-05	-0.613671	0.107215	0.475316	0.0753437	0.380409	0.0697196	-0.0949067	-0.199671	II	GCACCACAATGGCTGACTTGAGTAGTTTGGACAGACACTGTCTGACTCAACAAAGCTTGA[CG]TATTTACTATCGGGCTCTGTGCAGAAACACTTTGCCAACCCCTGTCCTAATGACTGATAA	37	14	70046847
RASSF5;RASSF5	cg04144533	6.96998e-06	0.0116903	0.436321	0.526123	0.0544879	0.0711619	-0.0898019	-0.170686	0.000211445	0.0126387	-0.333082	0.0863592	0.513332	0.0692281	0.463858	0.0634733	-0.0494738	-0.0963778	II	GTTAGATTTTGGATAAAGGCAGGCTGTGAGGCTGAAGAGAGCCTGAAGTCACCCTGAACC[CG]TGCCCCCTCCTGCCTTTCACCTCTGGCCCCTCAAACCTTTGGACTCTGCTCCAATGTTTG	37	1	206681983	RASSF5;RASSF5	NM_182663;NM_182664	Body;Body	chr1:206680236-206681444	S_Shore
	cg04192867	1.2901e-06	0.00642792	0.238892	0.306472	0.0274727	0.0418951	-0.0675799	-0.220509	5.57263e-05	0.00524993	-0.300951	0.071232	0.269809	0.0410329	0.234595	0.0372628	-0.0352142	-0.130515	II	TTCCGGGCCCCTGCGATGCCCACAGACTTCTTAATGTCTCTCTTTGTAACACCCCAGGGC[CG]CGTGAATAGCGGGGAAGGTAACGTGACTGCGGAGCTCAGGGCCGGCCCGGGAGGGGCGCG	37	10	93647053				chr10:93647052-93647393	Island
	cg04193065	9.49974e-05	0.0304288	0.392061	0.512186	0.0926149	0.10063	-0.120126	-0.234535	0.000261969	0.0144692	-0.498791	0.131406	0.585769	0.0931967	0.497871	0.102103	-0.087898	-0.150056	II	GAGGGAATGAGTCATACCCCCAACCCCCAGCATAAGGGATGAAAATACAGAAGCCAGATA[CG]AGTTCCCTTGTGCTCCATGCAGAGGTTTCCTTCCAGATTAGAATACTTAGGTCCCCAATC	37	15	31528995
RUNX1;RUNX1	cg04212846	3.69369e-07	0.00409338	0.407862	0.489988	0.0475423	0.0472831	-0.0821258	-0.167608	2.04601e-10	7.02251e-07	-0.586402	0.0821486	0.436892	0.0583497	0.358494	0.0619518	-0.0783973	-0.179443	II	GCCACACTCTAGTCATTCTCGAGCCAGGCCACACCTCATTCCACAGGGTTCATCCCTGCC[CG]CTCTTTGGGGCCATCTGTGAGCAAGCCCTGTGTCACTTGTTTTTGCTGACATGGAGAGCT	37	21	36168008	RUNX1;RUNX1	NM_001001890;NM_001754	Body;Body	chr21:36164144-36164934	S_Shelf
ATP11A;ATP11A	cg04229372	2.29967e-05	0.0174869	0.785729	0.658233	0.053582	0.0759104	0.127496	0.193695	3.00721e-08	2.50669e-05	0.797091	0.131752	0.68775	0.075691	0.782606	0.0690428	0.0948558	0.137922	II	CCCGCAGCGGAACCCGAGAGCGTTTCTTGGCACCTTGAGGTGCTGGAGGCTTTCTGGCCG[CG]CAAGTTCTGCCCCACTGAGATTTGATCAGTGAATAAGTGCAATCCTGAAGCAGCAGCATC	37	13	113477850	ATP11A;ATP11A	NM_015205;NM_032189	Body;Body	chr13:113474080-113474352	S_Shelf
	cg04261952	6.0493e-05	0.0256934	0.139465	0.191912	0.0261494	0.0428181	-0.0524468	-0.273285	2.91955e-08	2.45617e-05	-0.645554	0.106587	0.137823	0.0409372	0.0952837	0.0281999	-0.0425391	-0.308651	II	GCGGCCCTGCAAGCGGTTGGCCTTATCTCCGGACTTCGCTGCTCCCGAAAGCCCTCAGCC[CG]CCTGCCAGGCTACACCTAACTTGCGCCAAGTTCCTCCAGCAGTTCTGGAAATACTCCCAG	37	5	133801741				chr5:133801506-133801742	Island
	cg04270489	6.46173e-06	0.0112828	0.607649	0.693853	0.0762248	0.0685866	-0.0862038	-0.124239	0.000239524	0.0136428	-0.432286	0.113121	0.792512	0.0604355	0.742663	0.0755295	-0.0498485	-0.0628994	II	TCTTCCTGACAGAGATGAATTAGTTACGGGACTAACTCCGCAAAGGAAGAGATTGGGCTC[CG]TTCCCTGAGGCTCCCTGAGCAGAAACCATGTTACAGAGAACAAGTAGGGGGGTTGTGGTT	37	11	85827505
TRIM29	cg04280548	0.000190484	0.0400905	0.675553	0.738877	0.0671145	0.0622444	-0.0633246	-0.0857038	0.000226222	0.0131707	-0.462267	0.120453	0.830998	0.053025	0.79666	0.0586508	-0.0343381	-0.0413215	II	TCAGAGGAGGGAAAGCCCAACAACCAAGAAGCCCAGGGGTTGTTTTCAAACTGGGTGGGG[CG]GCACAGGTGCTTTTCTGTTGAGCTCATCTCTCCAAATCCCCCAAGCCTCTCCCATTGTGT	37	11	119992772	TRIM29	NM_012101	Body
	cg04330176	0.000128762	0.0341362	0.220089	0.294076	0.0380819	0.0498941	-0.0739872	-0.251592	1.19935e-09	2.49933e-06	-0.514726	0.0761537	0.259624	0.0420886	0.200553	0.0356891	-0.0590709	-0.227525	II	GGCCAAAGTGGTTTTAGCACTTTTACCTCCTGCCACAGGGACAGGCAGGAGGGCCTGGGA[CG]AATAACCTGCCCTTCTACAGACTGTAAGCGGTCCAGCGCTCATGCTTCTGTCTCTGCTTC	37	10	105619211				chr10:105614511-105615456	S_Shelf
HDAC7;HDAC7	cg04381888	8.82969e-05	0.0294885	0.40611	0.4606	0.0554954	0.0531445	-0.05449	-0.118302	6.88116e-05	0.00604683	-0.305814	0.073371	0.407138	0.0540984	0.35593	0.0593801	-0.051208	-0.125776	II	ACCAAAGCAGCAGCAGGAAGTCCAGTCCTTCCCCAGGGCAGCCTAGCAGCAGAGGAGGCT[CG]GGCCAGCAGAGGGAGGAGGCGCAGACAGTGAGAGAACACTTCCCCTCCAGCAGAGCAGTC	37	12	48195549	HDAC7;HDAC7	NM_015401;NM_001098416	Body;Body
	cg04452203	4.11657e-05	0.0220141	0.437518	0.528984	0.0703037	0.0726575	-0.0914667	-0.17291	1.57059e-06	0.000434031	-0.415949	0.0810675	0.571233	0.0573066	0.50812	0.0656015	-0.0631133	-0.110486	II	CCCTAGAAGCATTTAGGAGAACTAGCTCTACTTTTCCAGGAGCTTAGTTTATTGATTCAT[CG]CCTACTTTAGGTCAGGCAGTTTGCCAAGAGCTGTGGATACACAGATGATTGTGACATAGT	37	4	114332844
SLC22A4	cg04470557	9.92301e-05	0.0309636	0.547705	0.598601	0.0427685	0.0579381	-0.0508961	-0.0850252	0.000228592	0.0132567	-0.332943	0.0868223	0.623395	0.0602839	0.579931	0.0485878	-0.0434642	-0.0697219	II	AACTGTCTTTTCATTTCCGATTTTCACAACAAATGAAGTTTCCTAAGAACCTAGATGTTG[CG]TTGGGGGAAGCGCAGCCCCAGGCTACCCAGACGCACTGCCTGAGTCACCTTCCTGCCAGG	37	5	131630995	SLC22A4	NM_003059	Body	chr5:131629230-131630797	S_Shore
SRGAP3;SRGAP3	cg04497684	6.39639e-05	0.0263562	0.425149	0.5101	0.0699624	0.0917983	-0.0849509	-0.166538	2.26949e-06	0.000563845	-0.417818	0.0828746	0.57334	0.0618168	0.504863	0.0700307	-0.0684767	-0.119435	II	TATCGGTTTGATTCCAGGCATGCAGGGGTTGCATAGAGACTGAGTAGCCAAGGTCAGTCA[CG]TGGGTGACTCATACCTCCGTGACTGACTCCCTTCTCCTAACAAAAACCCTGGACACCAAG	37	3	9234107	SRGAP3;SRGAP3	NM_001033117;NM_014850	Body;Body
SYNPO;SYNPO	cg04604050	0.000173072	0.0385145	0.566176	0.619435	0.0395787	0.0522441	-0.0532591	-0.0859801	4.76024e-05	0.00471572	-0.419325	0.0982683	0.688111	0.0589481	0.626804	0.0684803	-0.0613065	-0.089094	II	CCTGAGATCTGGTCAGAGGGGCGGCTGGGCCTGCCTGCAAAGTGGCTCTGCTAAGTTAGT[CG]TGTGTGTGTGTGTGTGTTTCTGTGTGTGTGTGTTTCTGTGTGTGTGTGTGTGTGTGTGTG	37	5	150007561	SYNPO;SYNPO	NM_001166208;NM_001166209	Body;Body	chr5:150004670-150004984	S_Shelf
NFIX	cg04646674	0.000122086	0.0335059	0.533472	0.602489	0.0609827	0.0690159	-0.0690174	-0.114554	0.00152491	0.0431625	-0.310319	0.0949962	0.661041	0.0627459	0.618819	0.0690307	-0.0422226	-0.0638729	II	GGCTTCTGGTGGGGCTGGCAGGCCTCTGTGAGGCGCAGCTGTGCCCAGAACTCCAAGTTG[CG]TTTGCCACCACTACCGATGTGGCTGCGCCAGCCAGGGAGGGGAGGCGGGTAGCGGGCACT	37	19	13113482	NFIX	NM_002501	Body	chr19:13113370-13113571	Island
SFRP4	cg04651042	0.000264235	0.0461961	0.175554	0.238451	0.0463173	0.0542052	-0.062897	-0.263773	2.48541e-06	0.00059757	-0.537479	0.107081	0.192032	0.0473482	0.141589	0.0377405	-0.0504434	-0.262682	II	GTTGGGACAATGTCCTGCAAGGCAGGCGAGAGTGCAGTGAATGTCAGAACAGGAGGGTCA[CG]TTGTATAAATCACTCCCACTCCGCCCTTAGTTGTGTGGAGTGTGGTTTGTTGTTGTTGTT	37	7	37956940	SFRP4	NM_003014	TSS1500	chr7:37955622-37956555	S_Shore
	cg04702872	0.000156215	0.0369243	0.138388	0.200775	0.0290103	0.0436987	-0.0623871	-0.310732	3.21655e-07	0.000137785	-0.647251	0.117522	0.140516	0.0432	0.0956901	0.0278775	-0.0448263	-0.319011	II	TTTTTGGGACGTGTTTGCTGCACTTGATATCCTGTTTTTCCAGGGGACTGCCTCCTTCCT[CG]CCTTTAAGCCTTTTTAGGCTTTTAAGCCGCAGGCAATGATAACCTTTACCCACTGAGGAA	37	2	45876958				chr2:45877178-45879685	N_Shore
IL6R;IL6R	cg04715245	1.05721e-05	0.0132296	0.276278	0.341376	0.0288718	0.0472789	-0.0650975	-0.190692	3.84992e-12	4.30815e-08	-0.496083	0.0622165	0.292026	0.0369253	0.229559	0.0287269	-0.0624664	-0.213907	II	GCGTGAGCCACTGCCCCTGGTGTTAGTGTCTGTCTGTCAAGTCAGGAGGGCAGCCATGAA[CG]TTCTGATGTCTACTGAGCACGTGTGGCCCAGACCGTGTGTCAGGTGTTTAGGTGCCATCC	37	1	154377091	IL6R;IL6R	NM_000565;NM_181359	TSS1500;TSS1500	chr1:154377670-154378445	N_Shore
ABCC1;ABCC1;ABCC1;ABCC1;ABCC1	cg04730825	5.05419e-06	0.0108964	0.140172	0.192137	0.0317302	0.0420368	-0.0519657	-0.270461	1.57496e-08	1.56326e-05	-0.738161	0.119163	0.158966	0.0426948	0.103959	0.0314361	-0.0550064	-0.346027	II	ATTCCAGCCCTGGCTGCTTGGTGGGGCTCCTCCCATCTGTCCTTCTGGCTCTGGGGCTGC[CG]AGGCTTTTGGGAGCCTGGGCAGGGCTGACCAAGACTGCCAGAGCTCCGGCCGGTCCCCAG	37	16	16116191	ABCC1;ABCC1;ABCC1;ABCC1;ABCC1	NM_019862;NM_019898;NM_019899;NM_004996;NM_019900	Body;Body;Body;Body;Body
IRS1	cg04751089	5.49223e-05	0.0249248	0.330901	0.400173	0.0440371	0.062756	-0.069272	-0.173105	0.00119998	0.0372463	-0.278877	0.0834511	0.394026	0.0691026	0.359591	0.055046	-0.0344347	-0.0873921	II	TGAGAATGTAAGTGCATTCTCCCTGAGGAAGCAGTGGGAAAGAACAGGAAGGGGCAGAGG[CG]AAGAACAGAATTCAAGGACAAGGTTAAAAGCAGTTTTGTCTTCTGACTTTGTCACCATGA	37	2	227659636	IRS1	NM_005544	3'UTR	chr2:227662082-227664912	N_Shelf
SMAD3	cg04809597	6.57108e-05	0.026561	0.20204	0.274939	0.0396313	0.0549337	-0.0728988	-0.265146	2.73447e-05	0.00324626	-0.377368	0.0854983	0.23491	0.0406242	0.19304	0.0403301	-0.0418704	-0.17824	II	CTCCACTTCTGAGGACCCACTTCTCACCCCCTCCTCCTCCGCACACGTTCCCGAGGCTCT[CG]GCCGGTGTGATCTCACCGACTAGAGAATAAAAACAGCCCAGGGGCGCCGGCGCCGGCCAA	37	15	67357361	SMAD3	NM_005902	TSS1500	chr15:67357339-67359061	Island
	cg04821520	0.000314121	0.0495441	0.570097	0.633598	0.0630115	0.054442	-0.0635016	-0.100224	1.2794e-05	0.00191696	-0.403614	0.0875475	0.695367	0.051444	0.637613	0.0647131	-0.0577542	-0.0830556	II	AGGCTTTGGAAGTAACAACGACAGCATGTGGACCTCATCACATCCTTACTAGACCCCAAG[CG]GTAACCACTGCTCTAAAGTTAGTAACAGCTGATTCATAATCAAATAAGCTGAGGTTGAAA	37	11	37525709
PLCH2	cg04847649	4.24159e-06	0.00974756	0.569927	0.656092	0.0542232	0.048517	-0.0861648	-0.13133	5.37507e-13	1.04544e-08	-0.521131	0.0621756	0.64292	0.034871	0.558596	0.0519307	-0.0843242	-0.131158	I	GAACCTTCCAGTCCTTGTTGCTGGAGCCAGTAGAGCCTGGGCAGTGGGTGGGAAGAAGGG[CG]GGGTTCTCCCCAGTGTGGTCACGAAGCATGGGCATGGCCAGGACACAGGTGGCTGGTGTT	37	1	2406795	PLCH2	NM_014638	TSS1500	chr1:2409757-2410049	N_Shelf
	cg04874782	2.34895e-05	0.0176457	0.216839	0.26647	0.0426727	0.047621	-0.0496317	-0.186256	3.37605e-05	0.00373642	-0.354673	0.0813778	0.304299	0.0454489	0.260741	0.0481726	-0.0435587	-0.143144	I	TGCCAAGGCTGGAGGCTGCGCAGCTGACCTGGTGCTGGAGCGAGCGGCTGGCGCACACCA[CG]CCCCAGAGGCCGGGCCGGCCGGCAGGGGAGAGTGAGAAGAGGGGCTCAGCCCTCCCCAAG	37	2	241900108
PRKG1;PRKG1	cg04913250	0.000116694	0.0328843	0.624363	0.681582	0.0491389	0.0455616	-0.0572193	-0.0839507	0.000402616	0.0189509	-0.296949	0.0808844	0.748938	0.0455698	0.710045	0.0537211	-0.0388932	-0.0519312	II	GGAATGTTGACTTTTTTTTTGAGTGAGATGAGCTCTTCTCATGCCAGTTAACTCTCATGT[CG]GTGACAGCACAATGGAGAAATATTAGGAAATCTGACAGGGAGAAACATTCATGTCTGATA	37	10	53060815	PRKG1;PRKG1	NM_001098512;NM_006258	Body;Body
	cg04949225	2.03523e-06	0.00753264	0.438541	0.511565	0.0463858	0.050772	-0.0730233	-0.142745	1.9765e-06	0.000511589	-0.324461	0.0639305	0.56185	0.0439703	0.508264	0.0538	-0.0535856	-0.0953734	II	TTGGAGAGTGGTGATGTGTCTTGCGAAATTAAACCACAGAGAACGTCGATTTGAAACTTT[CG]GAGTTTCGGAGAAACTGGCCCTAGCTCAGCTGCCAGTGACCAGTGAGATGGATTCAGAAT	37	13	50796845
	cg04976685	8.4586e-05	0.029134	0.143406	0.209402	0.0366492	0.059274	-0.0659962	-0.315165	1.93416e-06	0.000502861	-0.709192	0.139592	0.150848	0.0501235	0.0974743	0.0364157	-0.0533735	-0.353824	II	CACGGTGCAGGCAGCTCAGGAACGCCCGCTCGCGGGATGAGGCTGCGGCTCGCCCGGCCA[CG]TCCTGAGGCCTGCAGCCGCTGGTTTTCCTATTTGGAAACTCCTTAGACGTCTCCGCTTCC	37	17	43449285				chr17:43449054-43449286	Island
RARRES3	cg04999352	3.56307e-05	0.0208615	0.567851	0.652531	0.0622962	0.0459626	-0.0846804	-0.129772	0.00139231	0.0408125	-0.233774	0.0709413	0.673038	0.0424484	0.635568	0.0510602	-0.0374699	-0.0556728	II	GCGTAACTGGCACAGTGCGGGGAGCCCGGGACTCCCATGTAGTAGAGAGCTGTGGGGTGC[CG]GGTGTCAAATCTACCTCAGCCTGAGGAGAAGCCAGAGTGTGGGCAGGTGGGGGACTCTGG	37	11	63304614	RARRES3	NM_004585	Body
	cg04999637	7.09179e-05	0.0273388	0.247495	0.33484	0.0718336	0.0588433	-0.087345	-0.260856	2.49085e-05	0.00304959	-0.343004	0.0772854	0.290838	0.0472095	0.243419	0.0394086	-0.047419	-0.163043	I	CCAGGGCTTCTCCATCACTGGCTCTCCCCAGGAAGCAGCCTCAGCTGGCGTGCTGGGGAC[CG]GAGCTGGCCATGAGGGAGGGGTGGACAGTGGAGGAACCGGCTGCCCAGCTCAGCAGGGAT	37	17	76930245
GFI1B;GFI1B	cg05001389	4.40821e-05	0.0225734	0.551045	0.607929	0.0437504	0.0537724	-0.0568841	-0.0935703	0.00194605	0.0499861	-0.2397	0.0751652	0.633139	0.0509557	0.593194	0.0558297	-0.0399459	-0.0630918	II	CTGTTTGTGGCGTTCTCATCTTATGCAAAACCTCCTGAAATAAATCAGTCATCCTGCAAG[CG]GGAGGAGGCGGGGGCCAGAGGAGGAGGGAGAAGGTGGGGAGCCAGGGGATGGGACGCCCT	37	9	135853034	GFI1B;GFI1B	NM_004188;NM_001135031	TSS1500;TSS1500
BAMBI	cg05046589	0.000316396	0.0495715	0.503596	0.569554	0.0303112	0.0467483	-0.0659579	-0.115806	0.00089028	0.0309209	-0.268551	0.0782059	0.587333	0.0551158	0.552024	0.0510901	-0.0353098	-0.0601188	II	GGTAGGTGGAAGCCGTTTCTAACCAGAATGCCTGCCTGATCTATAGACTTGTGACAGCCA[CG]ACTTTGTATGTCTGCTATTGATTTTGTTGTTAATGTAATTAGAGACACCAGAGGGAGAAG	37	10	28970534	BAMBI	NM_012342	Body	chr10:28965704-28967266	S_Shelf
RCAN1;RCAN1;RCAN1	cg05056497	1.97367e-05	0.0165587	0.295501	0.423237	0.0763089	0.088838	-0.127735	-0.301806	9.6521e-07	0.000305253	-0.607075	0.11568	0.439954	0.0795818	0.341597	0.0820947	-0.0983571	-0.223562	II	CAACCTCTCTTGCAGCATAGTTTCCACTGGTAGTAATTCCATTCAGCTACTCAGACAACA[CG]CTCCTCGGCCGAATGGGACGACCCTTCTTAAGATGGAAAATGTTACAAAAGAAAAAGGAT	37	21	35899448	RCAN1;RCAN1;RCAN1	NM_203417;NM_004414;NM_203418	5'UTR;Body;TSS200
	cg05091135	2.15043e-05	0.0170361	0.454244	0.599268	0.100822	0.0954207	-0.145024	-0.242001	3.11253e-06	0.000704251	-0.645673	0.130064	0.69978	0.083749	0.598553	0.0968596	-0.101227	-0.144655	II	ACTCAGTAGGAGGGATCCAGTCCCAGACCTTCCGGCTCTCACCAGTACACCACAGGCTAA[CG]CCATCCAGCAATCAGATGACAGGAGGAGGAGAGGTTCAAAGAGGACTACTGTATTTCTCA	37	13	51103373
	cg05091997	6.98306e-05	0.0271533	0.483868	0.57868	0.0842164	0.0897215	-0.0948121	-0.163842	0.00152901	0.0432292	-0.320818	0.0982355	0.629195	0.0674734	0.567262	0.076809	-0.0619329	-0.0984319	II	GGGGGGTATTTGGGGGCCTTTGACTTCACACTGTAGCAGGAAGAAGTTATGCAAAATTCT[CG]TCAGATATAGAAAAAAGGAAACAGGATATCATTCATTTCCAGAATGGAGCAGAATCACAA	37	17	60897721
TTLL5	cg05142445	0.000185738	0.0396278	0.214856	0.29376	0.049731	0.0527625	-0.0789046	-0.268602	7.59948e-07	0.000258295	-0.587377	0.110724	0.231367	0.0550547	0.173857	0.0488519	-0.0575103	-0.248568	II	TGGGAACCAAATGTTGGCTAGGAAAGCTGCAGTATTCTCACACTCTTCCTGTAAACCCAG[CG]GCTTTTCAAAGTGATAATAATCAAGGGCTGACAGCACAGGACACGCCTTAACCCTTCCAT	37	14	76309157	TTLL5	NM_015072	Body
	cg05165087	0.000149321	0.0362628	0.383509	0.462068	0.0615757	0.0873418	-0.0785594	-0.170017	0.00100276	0.0332659	-0.326121	0.0959917	0.501184	0.0737581	0.454163	0.0639957	-0.0470202	-0.0938183	II	CAGCATTCCATTCATTTTAGACATAACAGTGCTTACTTTAGTCTGTATGGACCTTTTCAG[CG]TTTAAAACTTTTTTCATCTTTATATTTTATTTGACTTTCATTCACCACAGGCCATGAGTT	37	5	127090297
	cg05199904	4.06562e-05	0.0219421	0.623756	0.688881	0.0522821	0.0536128	-0.065124	-0.094536	9.73935e-07	0.000306943	-0.46272	0.0882086	0.763442	0.0527945	0.707404	0.0523042	-0.0560381	-0.0734019	II	AGGAAAACACCCGTGCCATCTTTCTGCTCAGCATAGCACTGAGGAAGGTGGTCCCAGGAC[CG]TCTGTACCTATCTATCACCCTCAGGTCTGGACTCCACGCTGTGATTCATCACCACGCCCT	37	5	71251691
ARL4C;ARL4C	cg05204104	0.000307944	0.0492376	0.40441	0.49377	0.0944617	0.108215	-0.0893608	-0.180976	1.08844e-06	0.000333635	-0.608936	0.116674	0.548125	0.0840634	0.449833	0.0742191	-0.0982925	-0.179325	II	ACTTTCTTTTATCTCAAGCACTCATTGTTGTTTGCATTTGCCCAAAGTGCTGGCTGGCTC[CG]AAGGCCAGTTCCCACAAGAATGAATTCGGAAAGACTTCATCCTTGTGTTTTTCCTTCTCT	37	2	235403141	ARL4C;ARL4C	NM_005737;NM_005737	3'UTR;1stExon	chr2:235404502-235406541	N_Shore
	cg05208400	2.08683e-07	0.00358682	0.261872	0.312199	0.0254256	0.0472919	-0.0503262	-0.161199	3.1727e-07	0.000136407	-0.415499	0.0753984	0.281443	0.0508356	0.235635	0.0431677	-0.045808	-0.162761	II	CCAAGTGGAATGGCAGAGAGATGGTGGCAGCAGCAAAGCCCTGAGTCAGAACTCCAGCAT[CG]AGCCTTGCATGTGATATTACAAGCTACATGGCTCCATGCCAATCATTTCATCTCCCTGAG	37	2	227538347
NEK9	cg05343811	0.000202819	0.0412814	0.62311	0.686643	0.0632588	0.0510492	-0.0635331	-0.0925271	0.000214835	0.0127689	-0.291955	0.0757848	0.687366	0.0445509	0.643185	0.0506613	-0.0441814	-0.0642764	I	CCAGAATAACAATCTCATTCAAGGCATCACGACGTTCCTTCTCAGACAGCCGGGTCAAAT[CG]ACTTCCTTCCACACAACCAGTGAGTCATCCTAAACACAGTAACAGAGGTATCGTGCTTTT	37	14	75590896	NEK9	NM_033116	Body	chr14:75593293-75594011	N_Shelf
	cg05349059	3.35984e-06	0.00881988	0.251574	0.339181	0.0404677	0.0466421	-0.087607	-0.25829	1.14181e-08	1.2453e-05	-0.525291	0.0838316	0.279659	0.0478612	0.213039	0.0425195	-0.0666193	-0.238216	II	TCTAGCTTACTCAATTTTTTCCTAACTTCAACTTTCATGTTTATATAACCATCAGGGAGA[CG]TGCTGACTCACAGTCAGCCTCTGGGGCAGCACTTCCCTTTTCTTTAGTTCTTGAAGAAAC	37	6	134694753
KRT40	cg05355301	1.79449e-05	0.0160547	0.4296	0.520703	0.0629229	0.0798257	-0.0911031	-0.174962	0.000473616	0.0209618	-0.344247	0.0950039	0.569322	0.0697384	0.515556	0.075623	-0.0537659	-0.0944384	II	TGGGCTCACTTCCTGATGTTCTGTCTCACAAACCCTAAGCTCCAGCCATCCTTCAAGCTT[CG]TAGGTACTATTTTCTTGGTCAAATGCTCTTCTGCTATTCGTTTCCTGGATGAACTCACAT	37	17	39143239	KRT40	NM_182497	5'UTR
TBCD	cg05398905	0.000240437	0.0444998	0.354209	0.419066	0.0567439	0.0655851	-0.0648575	-0.154767	8.12898e-07	0.000269718	-0.358234	0.0677338	0.395236	0.0481078	0.34634	0.0450589	-0.0488956	-0.123712	II	AGGGCGGCACGTGGTGCCAGTTGGTGACCATGAGCTGCCTCACTCCTGAGGAAGAGTGTT[CG]GGCTCTGGGCTTTGATTTAACCTGCCTGTCTGTCTCTCTGAGTTGACAGCCGGGGCCTCC	37	17	80847209	TBCD	NM_005993	Body
FBXL13;FBXL13	cg05423304	0.000107381	0.0319387	0.47047	0.539528	0.0455557	0.060561	-0.0690577	-0.127997	1.52229e-06	0.000424128	-0.35488	0.0690636	0.519125	0.0502586	0.465019	0.0583152	-0.0541062	-0.104226	II	TGGAGTGGGAAGACAGGCCAAAAATGAGGAGGCAAGAGGTAACAGCAAGATAGAGTGACT[CG]GTCTCAGTGGGGCAAAGGGCAGATTGATGCTTACCTTTCAGGAAAGCTGTGGCATCACTG	37	7	102500111	FBXL13;FBXL13	NM_145032;NM_001111038	Body;Body
ZNRF1	cg05449217	8.37452e-05	0.0290645	0.541575	0.594429	0.0282313	0.0412682	-0.052854	-0.0889155	6.30451e-06	0.00116354	-0.225384	0.0470606	0.562773	0.0329749	0.527861	0.0328628	-0.034912	-0.0620357	I	CAGGTGTGGCTGCTGTACGGAGGGCCCAGCCGGCGAGTCTCGCGGGGGCTTTGCAGGACC[CG]GGCTGTGGTCACCCGTACTGCATGCAGCAGGCTTGGCTCCGCGACTCTCGCCTCCCTCCA	37	16	75034620	ZNRF1	NM_032268	Body	chr16:75033041-75034207	S_Shore
CDKN1A;CDKN1A	cg05460965	3.18168e-07	0.00404434	0.467909	0.556901	0.0371386	0.0381953	-0.0889915	-0.159798	1.06711e-10	4.49333e-07	-0.489648	0.0672912	0.648317	0.045398	0.569445	0.0525622	-0.0788721	-0.121657	II	ACCTGGGCTCCCATCCCCACAGCAGAGGAGAAAGAAGCCTGTCCTCCCCGAGGTCAGCTG[CG]TTAGAGGAAGAAGACTGGGCATGTCTGGGCAGAGATTTCCAGACTCTGAGCAGCCTGAGA	37	6	36645100	CDKN1A;CDKN1A	NM_078467;NM_000389	TSS1500;TSS1500	chr6:36646244-36648465	N_Shore
FAM135B	cg05486260	8.11389e-07	0.00568009	0.25151	0.348113	0.0340113	0.0647452	-0.0966028	-0.277504	2.19311e-11	1.50549e-07	-0.756157	0.0993625	0.397374	0.0656777	0.287146	0.0623237	-0.110229	-0.277392	II	CTACAGTCTGCTGGCCCTGCATTTTTGATAATCAGTGCTTGGCATGTGTTTCCCTGTTAT[CG]CTACAAGCCAAGTCCCACCCCTTCTCCCAGGCTGCCGTCCAACAGCCCCTCCCCAAAGGC	37	8	139206451	FAM135B	NM_015912	Body
	cg05498047	4.10663e-05	0.0220141	0.118767	0.172272	0.0244283	0.0412984	-0.0535046	-0.310583	3.25548e-06	0.000727	-0.598188	0.120767	0.140613	0.0404354	0.100079	0.0283123	-0.040534	-0.288267	II	CCTCATCCTGCCGGTTGGGAATGGTAGCTGCTCTCCCTGTGTCGCAGGACTGCTGTGAAA[CG]GCAAACAGGAAGTTCTGGATGTGAAAGGACATTGCCACTTTTTGTCCTTGGTTGGAGAGT	37	11	124714902				chr11:124713005-124713395	S_Shore
MPG;MPG;MPG	cg05501742	0.000158246	0.0372011	0.132634	0.191249	0.0284309	0.0480638	-0.0586155	-0.306488	7.09379e-06	0.00126387	-0.381316	0.0801144	0.172113	0.0359858	0.13699	0.024125	-0.0351224	-0.204067	I	CATTATGCCCCCACCCCGGGAAGCGGCACACAGTGCTACAAACAGCTGGTGGCTTCCAGC[CG]GCTGATGGCCCCTCCCTCCCCAGGAAGTCCTGGCTGGGGCCCATGGGGGTGGGACGGCTG	37	16	126892	MPG;MPG;MPG	NM_001015054;NM_002434;NM_001015052	TSS200;TSS1500;TSS1500	chr16:127448-128631	N_Shore
LRRC8D;LRRC8D	cg05578673	9.09829e-05	0.0299294	0.610393	0.688434	0.0699321	0.0625616	-0.0780418	-0.113361	6.76486e-07	0.000236766	-0.501238	0.0939966	0.765391	0.0503892	0.708337	0.0597986	-0.0570536	-0.0745418	II	GTAATTCTGGAAAGGCTGACAGCCAGCAGTAGGTAATGGAAAAAGCCAGTATCCTCTGCC[CG]AGAAATTAAGGTGTGTATTATTCAGGTGGTTAAAGAAACTGCCTACCACAACAGCAATAG	37	1	90307339	LRRC8D;LRRC8D	NM_018103;NM_001134479	5'UTR;5'UTR	chr1:90308839-90309606	N_Shore
FLJ20184	cg05626226	0.000144654	0.035832	0.345061	0.450959	0.0566465	0.0807467	-0.105898	-0.234828	2.87614e-05	0.00335499	-0.494687	0.112416	0.509506	0.0788954	0.439837	0.0889337	-0.0696692	-0.136739	II	GAGTGCTGAGGTAGTTAGTTGACACCACCAGTTCATTCAGTTCACTACCTTTTCAATGTT[CG]TTAGTTCTTTCCTGTTCTCACTTCCCTTCTGGACATTTAACTACCAGTGTCTTTGAGCAC	37	4	106515450	FLJ20184	NM_017700	Body
NUAK1	cg05647733	4.38789e-05	0.0225677	0.390006	0.452677	0.0331207	0.0447424	-0.0626706	-0.138444	6.64302e-07	0.000233202	-0.35024	0.0656271	0.439022	0.0480411	0.378964	0.0486331	-0.0600579	-0.136799	II	TGCTTCCAGAGTACGGAATGCAGCCCAAAGCAGCACATTGCTCTCATTCTTTCTGCTGAC[CG]ACTGTGTGAATATTTTTAGAAACCACACCCTCTCGCAGTGCCAGATAAATAATTTCCAAT	37	12	106474322	NUAK1	NM_014840	Body
	cg05697866	0.000307642	0.0492218	0.43707	0.580237	0.0887152	0.107074	-0.143168	-0.24674	2.46035e-06	0.000594303	-0.483635	0.096306	0.550365	0.0675359	0.467883	0.0696291	-0.0824817	-0.149867	I	CTGCCTTGCACCGACCACGCCACCCTCTGCACCATGCCTAAGCCTCTGTCAACTCCCAAA[CG]TGGTTCTGATAAACGTGCTCACCAGCACGCATGGGCTTCCCGTTCGCTCAGCCTCCTGTG	37	1	2437200				chr1:2435041-2435257	S_Shore
SPAG16	cg05730975	0.000150398	0.036429	0.671818	0.730539	0.0595193	0.0527203	-0.0587211	-0.0803805	5.47414e-05	0.00518585	-0.389078	0.0919866	0.817997	0.0417249	0.774661	0.0553416	-0.0433364	-0.0529787	II	TGTCTTACCCTTTTCCCTACTGCATCAGTCCTGTCCTCTTCCTCACCACACACCCTCACC[CG]GCACTAGGCCATTCTGGCAGGGAAAGCTTGTCTGGGTGATACTTAATGAATGACTAATCA	37	2	214992482	SPAG16	NM_024532	Body
PLCH2	cg05772532	7.65339e-05	0.0281648	0.405007	0.480362	0.0487826	0.0524848	-0.0753541	-0.15687	3.59707e-10	1.04569e-06	-0.418392	0.0596177	0.468793	0.0412445	0.394907	0.0390453	-0.0738862	-0.157609	II	GGGCCTCGGGCTCCAGCCAGTGCAGCCTGGTGACGGGAAGGCCCCTTGGCCACTCTGGGC[CG]TGGGGAGGGCCGTCCAATCCCATCCTGGCTCCCTATGAGGGTGAAGGAGGGGCAGGGCAC	37	1	2425011	PLCH2	NM_014638	Body
	cg05832869	0.00029526	0.0484889	0.374051	0.448043	0.0647676	0.0463975	-0.0739917	-0.165144	0.000883065	0.0307527	-0.338345	0.0984597	0.193937	0.0434883	0.158872	0.0380197	-0.0350654	-0.180808	I	AGCGGTCCGGCGGGCTGGCCTCGCAGTGACATGTTTATTCTCCAGGCCCACTGCTGGCCC[CG]GCTCTTGGCAGGTCCGAGCGGAGGGCTCTTGGTGATGGGGACAGGCTGGCGGCTTGGGGC	37	16	85240650				chr16:85242383-85242634	N_Shore
INF2;INF2;INF2	cg05873568	9.52151e-05	0.0304784	0.269087	0.353138	0.0567945	0.0654127	-0.084051	-0.238012	2.70743e-06	0.000634806	-0.443678	0.0887629	0.343604	0.0540294	0.279363	0.0592486	-0.0642407	-0.186961	II	AGTGGCCCCCAAACCCCAGGCCTGGTGCGCTGCTTCCTGCAGCTCTGACTGAGGGTCAGA[CG]TCAGAAGGGACTTCCAGAGCTGGGGTCTGGCTCTCATCCAACCAGGCTGGCTTTCAGAGC	37	14	105155145	INF2;INF2;INF2	NM_001031714;NM_032714;NM_022489	TSS1500;TSS1500;TSS1500	chr14:105155520-105156573	N_Shore
NTN3	cg05950943	0.000110489	0.0323461	0.5572	0.614997	0.0568474	0.0625143	-0.057797	-0.0939793	0.000726848	0.0273821	-0.287131	0.0821419	0.687521	0.0494129	0.643584	0.059204	-0.0439367	-0.063906	II	CTGTCAGACCCGGGGCCTTGCCTGCCTGATGGTCTTCAGGGAGGAGGCGACCCAGACCCC[CG]TCCAGCACGTGGCACAGCCCCAGGAGCAGTAAAGACCTGGCTGTGGGCCCAGGACCCTGC	37	16	2520971	NTN3	NM_006181	TSS1500	chr16:2521086-2525929	N_Shore
RRBP1;RRBP1	cg05955436	1.9968e-05	0.0166583	0.207155	0.308966	0.0453343	0.0771111	-0.101812	-0.329524	2.87437e-09	4.5329e-06	-0.842082	0.128185	0.275695	0.0703158	0.181558	0.0653526	-0.0941369	-0.341453	II	ACGAGTCAAGACATCACACAGTAAGTGACATGCTGCAGGGTCACAGATTTCTCTAGGTGT[CG]GATTAACAGGAAGTTAAATCAAACAAGGAGTGTGAGGAGGGAGGCGGGGCAGTGGGAGAA	37	20	17660838	RRBP1;RRBP1	NM_001042576;NM_004587	5'UTR;5'UTR	chr20:17661521-17663456	N_Shore
RBM43	cg05960677	2.83275e-06	0.00829275	0.319547	0.415226	0.055987	0.0636002	-0.0956791	-0.230427	0.000332205	0.0167701	-0.397258	0.10658	0.401432	0.0690272	0.339735	0.0688176	-0.0616974	-0.153693	II	AGAGAAAGACAGTCCTTTCAAGGACTTTGAAACGAGCAGCTTTTAGCCAAGACATACTAA[CG]TGATGGCGCATTTCCTTGCATCAGTATTGTGTTATAACAGACTTGGCCATCTTATCAGAA	37	2	152117363	RBM43	NM_198557	Body	chr2:152117883-152118479	N_Shore
	cg06075789	1.51553e-07	0.00331999	0.395852	0.476948	0.0542215	0.0562969	-0.081096	-0.170031	2.86073e-09	4.52886e-06	-0.569047	0.086609	0.468279	0.0609533	0.382172	0.0589355	-0.0861075	-0.18388	II	CCCCTCAGCAAGCGCCGCACCAGGGATTCCCCCCCGCCGCTCTCGGACGAAGCAGGTCGA[CG]TGGAGCCTGGCAGAATCTCCCCACCTTAATACAAGCCCGCAGCCTGCAAGAATGAACTTT	37	19	39894767				chr19:39894558-39894768	Island
	cg06104914	0.000103097	0.0312174	0.644928	0.706708	0.0555936	0.0347001	-0.0617798	-0.0874191	2.70943e-05	0.00322333	-0.313598	0.0710115	0.732761	0.0406323	0.69449	0.0466619	-0.0382708	-0.0522282	II	TGTGACAGGGTGACAGTGTTACCGTTGTTTCTTTATAAGCTGCTTTGACGGAACAGGTGT[CG]TCAGGGAGTGTGGAAATTCCTCTTCACACATGTGCTGTGCCGGCAGCTCCCTGTTTCTCC	37	6	39004623
	cg06110575	0.000184487	0.0394542	0.453245	0.505666	0.0401	0.046835	-0.0524211	-0.103667	1.1022e-05	0.0017217	-0.271408	0.0583893	0.474014	0.0418647	0.435839	0.0386094	-0.0381745	-0.0805347	II	AGGGGGTGAAGGGTGGCAGAGAGGTGACAAGCCACTGGGAATCCTATTCAGTGGGGATGC[CG]ACAGGGAGTGGCTGTAATCAACTGAGCAACATCTGTGTGAATGTTATTCACAGGTCAGGA	37	2	45229649				chr2:45231211-45231482	N_Shore
HNMT;HNMT	cg06162038	0.00013489	0.03463	0.282834	0.384853	0.0756063	0.0875226	-0.102019	-0.265085	0.000142383	0.00976188	-0.458325	0.115499	0.444112	0.0801118	0.36556	0.0801412	-0.0785518	-0.176874	II	CTACTGGCTTATTTCCCAATCTGTCCACTCCACTCTATTTCTAGTACCTGAGTCATAATT[CG]GGCTTTATTATCTCACATTTCATTTTGAGAGCAAAGTGATATCTGTTTTTTTAATGCCTA	37	2	138727217	HNMT;HNMT	NM_001024075;NM_006895	Body;Body
	cg06213900	0.000173105	0.0385145	0.49351	0.583413	0.0748418	0.0646763	-0.0899027	-0.154098	0.000788825	0.0288209	-0.460282	0.132617	0.639349	0.0802794	0.581197	0.0961479	-0.0581519	-0.0909549	II	GCTCATAAGGCAGCAACAGCTGACTTTTGGGATGGATCACAGCTAGACCTCCCAGCTCCA[CG]GTGGCTGTGACCTCCCAGACCAGGGCAGCCCAGCAGCCGGTGCCCTGAAAACCCAGCAAG	37	X	39436753
	cg06233202	3.16043e-05	0.019522	0.492929	0.5662	0.0629791	0.0693434	-0.0732705	-0.129407	0.00152089	0.0430908	-0.332691	0.101819	0.674575	0.0669411	0.626234	0.0754673	-0.0483408	-0.0716612	II	ACTCCCTTATGGAAGATCACTGAGTCATGAGATCTGTGGTTTGTCTGATTCTCCACTTCC[CG]AAGCCAGCCAAGGCTAACCGACCTGGGATTCTGAGAGACTGTCCAGGTGAGCTCGGGTGC	37	2	64501134
PTPRN2;PTPRN2;PTPRN2	cg06242102	0.000169722	0.0381938	0.586904	0.652424	0.0431106	0.0474857	-0.0655194	-0.100425	8.31848e-05	0.00683353	-0.292458	0.0710456	0.673963	0.042753	0.632756	0.0516848	-0.0412068	-0.061141	I	CCCAGCAAGCCTGTTTTACAGTCAACGGATCGTCCTCTGCTCCTCCGAGCAGCTCATCTG[CG]TTCGGCTGTGCGATCTGAGTGTGTTCACTGAAGCACAGCACACGGGCAGAACCGCACGCT	37	7	157561010	PTPRN2;PTPRN2;PTPRN2	NM_002847;NM_130842;NM_130843	Body;Body;Body	chr7:157560974-157561195	Island
DNM3;DNM3	cg06267617	2.2951e-05	0.0174858	0.300174	0.407479	0.0775071	0.073859	-0.107305	-0.263338	1.21989e-06	0.000360535	-0.477539	0.0919799	0.428117	0.0671265	0.355951	0.0581087	-0.0721662	-0.168566	II	CAGGAGAGCCATTTGCCCTGCCGCCTGCTGCTGGCGGTTCTGTGTCTTTACCCAGAGTGT[CG]CTTTTAGAAATGACTACATTTTTGTGACTAACCTTTCCAGACCCATTTCTTGAGTGTGGA	37	1	172291727	DNM3;DNM3	NM_015569;NM_001136127	Body;Body
CHRM1	cg06289725	8.70935e-05	0.0292573	0.397622	0.482258	0.060685	0.0660005	-0.0846362	-0.1755	0.00119705	0.0371978	-0.267218	0.079944	0.538517	0.0559968	0.499393	0.0584848	-0.0391233	-0.0726501	II	GAGAAAGGACATGAGGAAGGCGAGCCCAGGAAGGCTAAAAGTCCCGGACGGGAGAGAAGG[CG]GATACAGGGAGACAAACACCCACACCCACTGCACAGACCCGGCGGCACACACACCCTCAC	37	11	62689081	CHRM1	NM_000738	TSS200	chr11:62690974-62691488	N_Shore
PLEKHA4;PLEKHA4	cg06339706	3.22411e-05	0.0197288	0.65314	0.716924	0.0706037	0.0659077	-0.0637837	-0.0889686	0.000570038	0.0235668	-0.474038	0.132839	0.791931	0.0656355	0.743753	0.0670218	-0.0481779	-0.060836	II	CTCCCGCCCTCCCACATGCACCCCCAAACCACCCCTGCCAACTCCCCAAGCCAAGCCCTG[CG]GCACCAGGAATGTGAACCCAGAGAGCCCCTCCCAGCCCAGCCAGGGAACTTACCCAGCTC	37	19	49371285	PLEKHA4;PLEKHA4	NM_001161354;NM_020904	5'UTR;5'UTR
	cg06341047	2.65136e-06	0.00815622	0.367488	0.435471	0.0442134	0.0444589	-0.0679829	-0.156114	4.03429e-09	5.71155e-06	-0.472228	0.0727043	0.422195	0.0513685	0.353951	0.0445999	-0.0682441	-0.161641	II	CATTTTGTCTCGAACTTAGTTTTGTCTTTGACAGATGTAACCATGACTTAAAGCAATACC[CG]GCTTGTAGAAGAAGTATTTACTTATTCAACAAATATCTACTAAGTACCTACTAAGTGCCA	37	3	70048377
ATXN1;ATXN1	cg06351796	8.30953e-06	0.0121495	0.3354	0.395905	0.0478711	0.054065	-0.0605046	-0.152826	4.48966e-08	3.33717e-05	-0.553018	0.0927934	0.352599	0.0531634	0.281843	0.0649833	-0.0707554	-0.200668	II	ATATCCAATTATCCAAAACTAATTAAAGATTGTCTTAGGCTCAATCTCAAGGAAACACCT[CG]GTAGTCTCTGGATTTACTGGAAGAGGTGTGTATTTACAAAGACAACAATTTTGTTGAAAC	37	6	16345634	ATXN1;ATXN1	NM_001128164;NM_000332	5'UTR;5'UTR
FOXP1;FOXP1	cg06391412	0.000256238	0.0456046	0.334272	0.436549	0.0609055	0.0783046	-0.102277	-0.234285	8.71021e-05	0.00705574	-0.429287	0.104604	0.451038	0.0744393	0.385587	0.0792659	-0.0654512	-0.145112	II	CCCTAGCCTGGAACCTCTGGGCTGCCCTCTAAACTGCCTTGGTTCTTATCAGATCCATAT[CG]TACAGAAACCTAAAACCCCTGCAACTCATGTTTTATTAAAACATGTTTAGCATTCTTTTT	37	3	71295684	FOXP1;FOXP1	NM_032682;NM_001012505	5'UTR;5'UTR
TRIM47	cg06407111	1.80545e-06	0.00750773	0.47673	0.556279	0.0652851	0.0476315	-0.0795483	-0.143001	0.00135258	0.040086	-0.234267	0.0708956	0.622439	0.0469124	0.580315	0.0567692	-0.0421239	-0.0676756	I	TAGAGGGGGCAATGAGGGCAAAGAACCGTCCCGGACTGTACCCCCCTCCTTCCCTGACCC[CG]GCTTCCCACCGGCCCTCTTGAGGGGACAGAGGGGCCAGACTGAGCCTGTCCTGGATCTGG	37	17	73872650	TRIM47	NM_033452	Body	chr17:73873528-73874923	N_Shore
	cg06505273	0.000269942	0.0464903	0.308108	0.417998	0.0785169	0.0808455	-0.10989	-0.262896	2.31176e-06	0.000569669	-0.483509	0.0959902	0.433733	0.0683557	0.36179	0.0719688	-0.0719435	-0.16587	II	GTGACTCAGCAATAACACGGCTAAAATAAGGAAATTCATTCTGTTCCATGTCTCGGTCCA[CG]GGGAGGCTCCAAGTCAGTGGCTTCTCTGTTCCAACAGGAACCCAGGCTGCTAGCAGCTCT	37	16	24850292
B3GNT7	cg06574960	7.47852e-06	0.0120435	0.325493	0.439249	0.0608007	0.0771348	-0.113756	-0.258979	3.00619e-08	2.50669e-05	-0.571068	0.0943909	0.473557	0.0709107	0.385889	0.0751959	-0.0876677	-0.185126	II	AGCTAGCAATGCACCCAGCCCTTGACTGTGCCCTGGTGGACAGCCGAGCTGTGGCTCTAG[CG]TGAGCCAGTGCCTTCCTGTCCCTGCCAAGGGTGAGGCCAGAGTTGGCCCCGAGGCTAATG	37	2	232265084	B3GNT7	NM_145236	3'UTR	chr2:232262854-232263544	S_Shore
RHEB	cg06603923	3.48043e-05	0.0206024	0.315383	0.381849	0.0555338	0.06379	-0.0664664	-0.174065	2.82939e-08	2.39761e-05	-0.443289	0.0731062	0.403673	0.0513942	0.340644	0.0578957	-0.0630287	-0.156138	II	GCCCCTATTCTGCCCAGGCTGTTTGGCAGTGGGGACCTGCAGAGGCCGGGCATGGCCCTT[CG]CCCTTTGCCAGTGATCGGTGGGGAGGAATGAAGCCAGGGGAAGCTGAGTGGCAGGCCTTG	37	7	151217961	RHEB	NM_005614	TSS1500	chr7:151216068-151217901	S_Shore
FAIM3;FAIM3;FAIM3	cg06640279	1.71051e-05	0.0158586	0.530082	0.587184	0.0363603	0.0430493	-0.0571021	-0.0972474	1.1503e-06	0.000345613	-0.27532	0.0528863	0.616261	0.0365203	0.573044	0.0321763	-0.0432165	-0.070127	II	GGCAATTATTCTACTTGTGGCCAATTCAAGCCTCATTCAGAGGTCTGAAGTGTTTCCCCA[CG]GTACTTACCTGGCAGGAAGTAAAGTGGCCAAAGCCAGAAGTCCATTGTCCCTTCTAGAGT	37	1	207095153	FAIM3;FAIM3;FAIM3	NM_001142473;NM_001142472;NM_005449	Body;Body;Body
COL18A1	cg06661612	0.000312171	0.0494019	0.660917	0.727297	0.0521043	0.0600433	-0.06638	-0.0912695	7.77426e-05	0.00654967	-0.34735	0.084004	0.775379	0.0450734	0.736715	0.0487366	-0.038664	-0.0498647	II	GGAATTCTCCAGGTGGGGTGGGCAGGCCGGCGGGTGTTGAGGTCTCTGTGCATGCTTGTG[CG]TACCCTGGACTTTGCCGTGAGGGGTGGCCAGTGCTCTGGGTGCCTTTGCCAGACAACTGG	37	21	46847581	COL18A1	NM_130445	Body	chr21:46847505-46847773	Island
	cg06680511	0.000221122	0.0430577	0.305796	0.379484	0.0612797	0.0680145	-0.0736873	-0.194178	0.0008745	0.0305749	-0.28432	0.0826665	0.40902	0.0566284	0.363868	0.0689035	-0.0451527	-0.110392	II	GACGAGAATCGTGCTTTTTTCCACTGTGCCAATACCCAGTGGGGGATTCCCTGGTGTGAG[CG]CCTGGGGATAACGGGGGTGTCTTCTAGTCTGCATTTACAGTGAGGAACTCGGCTACGCCA	37	11	15672258				chr11:15671689-15671914	S_Shore
TEAD1	cg06716698	0.0002208	0.0430577	0.675474	0.732291	0.0565664	0.0632502	-0.0568163	-0.0775872	0.000131665	0.00927043	-0.414803	0.10396	0.798461	0.053606	0.753831	0.0651284	-0.0446296	-0.0558946	II	CAGATCCTGGCTGCCTTCCTCCTGGTTACTGTTTGTGGCAGTTTTGCCTATTTGTATTTT[CG]ACAGGGCTGCCCTTTATGGTTCCCCATGGCTGAGTACCTGTTTGCCTGGTATAATCCTGG	37	11	12707595	TEAD1	NM_021961	5'UTR
TGFBR2;TGFBR2	cg06784602	8.05457e-05	0.0286786	0.497124	0.546918	0.0476526	0.0514584	-0.0497934	-0.0910436	1.10968e-05	0.00172928	-0.361567	0.0778144	0.57732	0.053777	0.527004	0.0572509	-0.0503166	-0.0871554	II	ATCATTGTCAGGACTATGACCTCAGGCACTCTAAACATATGTTTTGTTTGGTCAGCACAG[CG]TTTCAAAAAGTGAAGCCACTTTATAAATATTTGGAGATTTTGCAGGAAAATCTGGATCCC	37	3	30734274	TGFBR2;TGFBR2	NM_001024847;NM_003242	3'UTR;3'UTR
TM4SF1	cg06800962	7.81959e-05	0.0284635	0.495116	0.562013	0.0674396	0.053904	-0.0668969	-0.119031	1.50904e-05	0.00215321	-0.343958	0.0752983	0.581387	0.0579707	0.532752	0.0534065	-0.0486351	-0.0836535	II	CAGAGCAAACTTCTTTACTCTGCCTACAGCAAGCTCTGCAGGATGGATTTCAGTGTTCAG[CG]TCCCTGGACATCTGCCTCTAAAACAAATCTGCACCACAACAGAGGTGGCATCAGTCAACA	37	3	149096029	TM4SF1	NM_014220	TSS1500
KCNC4;KCNC4	cg06807905	8.26175e-06	0.0121338	0.555615	0.610541	0.0404626	0.0396358	-0.0549261	-0.089963	0.000286407	0.0152809	-0.23664	0.0627664	0.579007	0.0462063	0.548851	0.039012	-0.0301552	-0.0520809	II	TTGGCCCTCCCTCCCTGCTCCTCCCTGGTGTTGGTCAGTCCTTTTCTAAAGCTGTCCCCT[CG]TGTGTGTCTGGGGCATGCCCAGGCTGGGCCCTGTGCCCTGTCTGCATGCCTCCAACTGTC	37	1	110776546	KCNC4;KCNC4	NM_001039574;NM_004978	3'UTR;3'UTR
	cg06817454	3.40724e-07	0.00409338	0.718126	0.789005	0.0649909	0.0546888	-0.0708794	-0.0898339	8.74085e-07	0.000284248	-0.727334	0.137973	0.860148	0.0545073	0.806243	0.0648289	-0.0539055	-0.06267	II	CTTCCAGTAGCAGAATGAACAAGCCAAGAGTGAAGAATAGGGACAGGGAAGTGAACATGA[CG]TACCACTCCTTCCACAAAGAATCTGGGGCACCGTGACACATGCTCTGCAACATGTGCTGA	37	1	48360454
WFIKKN2;WFIKKN2	cg06827038	3.27904e-05	0.0200237	0.548345	0.600215	0.0515651	0.0542491	-0.05187	-0.086419	0.00122109	0.0376572	-0.246764	0.0739617	0.664094	0.0467626	0.626641	0.052921	-0.0374532	-0.0563975	II	CTTCTTTTTTTTTTTTTCCCCCCTTCTGCAATAAGTCTGTGATCAGCCACGGGACAGAGG[CG]CCAGCAGCCTGCCTGTGACAGGCATCAGGTTAGCTGGCTCCCACTCGGGTGGCGCGCCCA	37	17	48912952	WFIKKN2;WFIKKN2	NM_175575;NM_175575	1stExon;5'UTR
POMT2	cg06857473	0.000273451	0.0468299	0.473656	0.538998	0.0550284	0.0572642	-0.0653412	-0.121227	7.61005e-06	0.00132385	-0.302388	0.0637683	0.581127	0.044683	0.536875	0.0549752	-0.0442527	-0.0761497	II	AGTTGTAACATTCATATTTCCTCCTGGCTTTTATTGCTTGTGTTAGGAGAGACAGTCCTC[CG]TGGCTCTCTTGTGCTCCTCCAGGCCTTGCAAGGTATGCCAAGAATGCTGTTTGCAGTAAA	37	14	77780454	POMT2	NM_013382	Body
FAM150B	cg06905130	0.000265789	0.0462598	0.304276	0.415649	0.0699084	0.0938568	-0.111373	-0.26795	6.03182e-07	0.000217542	-0.579923	0.108201	0.40838	0.0726108	0.324791	0.0741521	-0.0835889	-0.204684	II	GCATTCGCATCCACAGCTGACCCCCTAGTGAGTCTTCATTCACTCCTAACTTGACGCAGC[CG]GGATAAAACTGACCTTATCATGTTTGACCTGATTGTGTCACAAAAGCATTAGACGCTTTC	37	2	287148	FAM150B	NM_001002919	Body	chr2:287353-290099	N_Shore
C20orf3	cg06937882	7.19332e-05	0.0275657	0.208883	0.288727	0.0377363	0.0567963	-0.079844	-0.276538	2.46296e-06	0.000594446	-0.692154	0.137835	0.245593	0.067449	0.174789	0.053728	-0.0708047	-0.288301	II	ATTTGAGATTCAAAGAGGAATCGAATCTGGAGGAAGTGACAGGCAGAAGAAATCAAAGCC[CG]TTACCAGTGGCACGAGGAATTATCTCTGGAAAAGCCATGTTCAAAATGCAGTGTTAAGAA	37	20	24974362	C20orf3	NM_020531	TSS1500	chr20:24972665-24973700	S_Shore
PDLIM4;PDLIM4	cg06947286	3.97169e-06	0.00954452	0.57039	0.6515	0.0689471	0.0730398	-0.0811101	-0.124498	0.00029739	0.015655	-0.407619	0.108429	0.734306	0.0639258	0.676483	0.0830988	-0.057823	-0.078745	II	TCCCCTAGCTCAATAGAGCTGGCAGCATCCCAGCCACCACTGCTTTCAAGAAACTTCCTC[CG]CCCACAGAAGCCTGAATGTACCCCTTGTGCTGGCTGAGTCATCCTGCCGCAGTTAGCCGC	37	5	131596602	PDLIM4;PDLIM4	NM_003687;NM_001131027	Body;Body	chr5:131593039-131593813	S_Shelf
ETS2	cg06958537	2.15142e-05	0.0170361	0.132421	0.182825	0.0232526	0.0353589	-0.0504042	-0.275696	9.26334e-11	4.04938e-07	-0.754294	0.103236	0.127439	0.0337757	0.0840539	0.0193966	-0.0433852	-0.340439	II	GACCAGGGTTTCGGAGTCAGATAAACTCAGGTTTCCACCTTGAATTTCTCATCAATCTGA[CG]TGGCAGGTTATTCATCCTAAGGTTCAGTTCCCACCTGTGTAAAGTGGGAGCCGCAAGTCC	37	21	40176950	ETS2	NM_005239	TSS1500	chr21:40177002-40178667	N_Shore
	cg06974662	3.45015e-05	0.0205491	0.356815	0.406609	0.0356733	0.0484378	-0.0497942	-0.122462	4.77492e-05	0.00472567	-0.349818	0.0819953	0.42074	0.0576015	0.366427	0.04672	-0.0543128	-0.129089	II	TCCAGTGCCTTGGGTCATTCCTGTGACTCGTATGGGGAACAGGGAGGAGGAGAAGGTGCT[CG]TGCTCAGGCACACTTCAGGGCTGAAACAACTTTCCCAGAGATGAGGGCGAGGGGAGGGGA	37	1	8277080				chr1:8277195-8277822	N_Shore
P2RX1	cg07005444	1.56976e-05	0.0152501	0.2787	0.345719	0.0449632	0.0517004	-0.0670182	-0.193852	0.000315941	0.0162555	-0.257377	0.0687835	0.276502	0.0394833	0.245479	0.0427821	-0.0310228	-0.112197	II	TCACCCGGGGTGGTACTGGAGGTTCAAGCTGGAAGCAGGGGCCTCCCTGGCGAGCCCCCA[CG]GCCCTGTCGTCGGAGCCGCCCCACCCTTAAGGCTGATAAGGAGTCTTCTTGCTGGCGAGC	37	17	3820796	P2RX1	NM_002558	TSS1500
GALNT2	cg07022343	0.000297409	0.0486453	0.422821	0.491104	0.0571104	0.0702485	-0.0682823	-0.139038	0.000687691	0.0264498	-0.267942	0.0762875	0.531207	0.0579227	0.492656	0.0618989	-0.0385513	-0.0725729	II	GGGGGTGGCGGGGGGTGCGGTGAGGCTGCCTGGGACAGAGACACAGGTGTAAGCAGGAGT[CG]ACTGTGAGGCTCTGGCTGAGATCCCAGGAAGGGAAGCTAGGTATTCCTGGGAAAAGCCTG	37	1	230208170	GALNT2	NM_004481	Body	chr1:230202494-230204209	S_Shelf
	cg07065220	1.9797e-06	0.00752544	0.42926	0.484583	0.0491323	0.0302239	-0.0553238	-0.114168	0.00095149	0.0322341	-0.197169	0.0577612	0.551124	0.0401813	0.520765	0.0491876	-0.0303595	-0.0550865	I	CGGCTGAGGTCCAAGGTTTGGAGAGTTTCCGGGACTGGCCGGGTCACCCTGCGGCTCGGC[CG]TGTCTGGCAGCCCCACCCTTCCTGGCAGCCAGGCCCTCTGAAATTCCGCCAGCACCGGGG	37	3	193987540				chr3:193987425-193987758	Island
SKI	cg07114422	3.26192e-06	0.00881988	0.193566	0.262863	0.0264044	0.0504801	-0.069297	-0.263624	1.71826e-08	1.67297e-05	-0.619545	0.100328	0.21865	0.0504283	0.164266	0.042105	-0.054384	-0.248727	II	CTCCCCAGCTGTCATGTCCGTTGACATTTCACTGTTCCTGGCAGTGGCTGTGCCCAGACG[CG]CCGTGGCACGTGGGAGTGATGCTGGTCTTTGCCAGTGCTCTGCACACCTGTGGGGAGGCC	37	1	2183438	SKI	NM_003036	Body
TULP4;TULP4	cg07159114	0.000103326	0.0312174	0.620024	0.695688	0.0587688	0.071765	-0.0756642	-0.108762	3.91423e-09	5.59981e-06	-0.819198	0.125996	0.793023	0.061453	0.705139	0.0695292	-0.0878838	-0.110821	II	TTATCAACATGAGTCACATTTTCACTTTCTTGTTCATTTGCACACTTTAGATCTAAATGC[CG]AGAACTAGGTTTTTGTTTATATAGCCTCGGTTGTCTCTGGAAGGAAAAATAGTTCCACGT	37	6	158763463	TULP4;TULP4	NM_020245;NM_001007466	Body;Body
DYSF;DYSF;DYSF;DYSF;DYSF;DYSF;DYSF	cg07161827	4.31992e-05	0.0225677	0.324003	0.386682	0.0462595	0.0481192	-0.0626793	-0.162095	6.24718e-05	0.00568417	-0.272291	0.0649213	0.405601	0.0440216	0.35965	0.0440175	-0.0459509	-0.113291	I	TGTCAATGAAATTCTCAACTCCAGGCTTCTCTTAGGGAAAGAGGCCTCCCCAGGATCCCC[CG]TCCTACCCCGGGCGGTCGGGTTGAGTTCTGGAGAGACTGCTCCAATCCCCGAGGCGGAAG	37	2	71680559	DYSF;DYSF;DYSF;DYSF;DYSF;DYSF;DYSF	NM_001130981;NM_001130980;NM_001130978;NM_001130976;NM_001130977;NM_003494;NM_001130979	TSS200;TSS200;TSS200;TSS200;TSS200;TSS200;TSS200	chr2:71680558-71681276	Island
SH3PXD2A	cg07168060	9.27318e-06	0.0129833	0.587072	0.664253	0.0473807	0.0601179	-0.077181	-0.116192	2.1931e-06	0.000549509	-0.414953	0.0821704	0.728892	0.0502913	0.674422	0.058976	-0.0544696	-0.0747294	II	TGAGTGGCAGGGCTGTGATTCATAGCCAGCTTCAGAGCCACAGCCCATGACAGCAGCTGC[CG]ATGCTCTGCCCCTATCCTCTTGCCCTCAACTTCCAACTGCTGGCACCCAAGTCCCTCTCT	37	10	105603022	SH3PXD2A	NM_014631	Body
TMEM51;TMEM51;TMEM51;TMEM51	cg07180646	8.13591e-05	0.0287455	0.234639	0.3239	0.0423039	0.0550344	-0.089261	-0.275582	3.66049e-09	5.33421e-06	-0.775904	0.119068	0.302195	0.0614335	0.21521	0.0657808	-0.0869846	-0.287843	II	TTTCCTTTTGAATGGGTTACCCGGAGAACAGCTTGTCTAGGGAACTGTTGGCCCTGGGAC[CG]TGAACAGCTTTCACACCCCGGAAACCTGTCACAAGAGGATCCTGACCTATTGGGACAGAG	37	1	15481541	TMEM51;TMEM51;TMEM51;TMEM51	NM_001136218;NM_018022;NM_001136216;NM_001136217	5'UTR;5'UTR;5'UTR;5'UTR	chr1:15479219-15481471	S_Shore
	cg07201717	3.86437e-05	0.0214535	0.380925	0.443916	0.0382659	0.0517919	-0.0629909	-0.141898	7.87763e-06	0.00135477	-0.345483	0.0729902	0.438976	0.0536136	0.393681	0.0525354	-0.0452951	-0.103184	II	GAACTGATTGGTTCTCCCACTCACCAATTTGTCAGGACTGCCCCTACTGGGCAGAGCTTT[CG]CACCAGCGGCCTCCGCCCTCCCCCATTCACACTAGCCTATAAAGTGGCTGCCTGAGATCC	37	1	25031947
	cg07278165	1.04565e-05	0.0131874	0.156819	0.210321	0.0339978	0.0450622	-0.0535022	-0.254383	1.58357e-07	8.23948e-05	-0.575374	0.101441	0.185405	0.0400537	0.136096	0.0366057	-0.049309	-0.265953	II	TGAAATCTGACTCCCAGCACTTCAGTTCTGGGTGCACCAAAATGCCAAGTCACTTCAGAT[CG]GATTTCTTCTGACTCTCTGAGTACTCCACTCTGTGCCTCTCCCACTTGCTGAGAAAAATC	37	6	16948028
	cg07325893	1.30288e-05	0.0141791	0.628864	0.681969	0.0416061	0.0454287	-0.0531053	-0.0778705	0.001064	0.0345444	-0.223956	0.0662767	0.748292	0.0370965	0.717497	0.0363855	-0.030795	-0.0411537	II	ACCACATTCATGGAGCTGGGCCACATGCAAGAGCACAATTAATATTCCACTCAGTCTCCC[CG]AGCCCTGCTGCCTACCGGGAGAAGATGGAAACCAGATTTGCAGCCGCACGCGCTGGCATG	37	11	46293567
C1QTNF8	cg07360304	0.000224762	0.0434089	0.22655	0.279715	0.0379064	0.0518632	-0.0531648	-0.190068	1.98385e-05	0.00259422	-0.399856	0.0889092	0.212716	0.0444132	0.177953	0.0382893	-0.0347626	-0.163423	II	TGGAAGGTTGGCGGGATGCAGGTCCTGCTGTCTGAGGCTCTCACAGGCATCTCCCCACCC[CG]GTTCTCTGAGAACCAGGGTCGCCACTGGCATTCATTAGACACCCCCGCCAGCTTCCAAGA	37	16	1138697	C1QTNF8	NM_207419	3'UTR	chr16:1139732-1139937	N_Shore
TMPRSS3;TMPRSS3;TMPRSS3	cg07374224	1.01016e-05	0.0131874	0.357171	0.413831	0.0487256	0.0445709	-0.0566593	-0.136914	1.07606e-07	6.19026e-05	-0.376638	0.0653793	0.401569	0.0465309	0.351937	0.0451213	-0.0496327	-0.123597	II	CCACTCCTAACCGGGCAGGTTCCTTGGTGACAAAGCCATGAGCATGGCCAGCAGCCCTTG[CG]GCACCCCAGACTGACTTTACATTCATGTGGGCAAATAAAACTTCAAGTCAGCAAACCAAA	37	21	43809848	TMPRSS3;TMPRSS3;TMPRSS3	NM_024022;NR_027348;NM_032405	Body;TSS1500;Body
	cg07380540	4.77641e-05	0.0234361	0.333493	0.393901	0.0443616	0.0521624	-0.0604084	-0.153359	2.54468e-06	0.000608169	-0.325985	0.0650198	0.480827	0.0478291	0.434007	0.0487138	-0.0468206	-0.097375	II	ATTTGATGGTTTATGGAGGGCAAAGTTGAGAGGAAGGAGGGAGGGAAGGAGCAGGGGCCC[CG]GGTGCTTACTCCCAGGTCTTCACTGCAGCCTGGGGCTGCCCTCTGAAGTACACAGTCCCT	37	1	1825861				chr1:1821405-1823272	S_Shelf
	cg07391141	0.0001573	0.0371545	0.583346	0.636936	0.0547496	0.0556979	-0.0535899	-0.0841371	0.000103026	0.00787656	-0.291179	0.0717566	0.695093	0.0461407	0.656051	0.0566114	-0.039042	-0.0561681	II	CCAAGAGGAGTCCAGGCGAGAGGAATGGTCCTGTGTAGGCAGAGACGCCCCAGGCAGTGC[CG]GAGCTGAGCTTCCCAGGCAGACCCTGTTGCCCTGGATCTCACCCCGGGTCTAGCCCTGCT	37	21	44035034				chr21:44037276-44037478	N_Shelf
ARHGEF3;ARHGEF3	cg07391913	0.000145355	0.0359044	0.547924	0.62819	0.0856657	0.0678322	-0.0802658	-0.127773	0.000849438	0.0300609	-0.299494	0.0868544	0.704937	0.051608	0.655461	0.0657818	-0.0494758	-0.0701847	II	AGGAGAGTTGCCAGCAGCATCAAGTCTCTGTGGCCCTTATGGGAAGGCCAGCCATGGGCC[CG]GAGGATGTTTTCTCACATCAGGTTATGCATTTTTGGCAAGAATGCCACAGAAATAACGTG	37	3	56818298	ARHGEF3;ARHGEF3	NM_001128615;NM_019555	Body;Body
EFHA2	cg07421329	0.000210326	0.0420852	0.309657	0.367478	0.0385063	0.0641317	-0.0578216	-0.157347	1.35183e-05	0.00199295	-0.399501	0.0869209	0.366095	0.0548807	0.307494	0.0543514	-0.0586012	-0.160071	II	GAAGCCAAAAACTCTTCTAGGCACTGGGGAAACTAAAGTGTACCAAGTAAACAATTCCTG[CG]TTCATGGAATTTATATTGTGGAATGCAGGAGACAAATTTTGTATTTCTCAGCATATTTAT	37	8	16908905	EFHA2	NM_181723	Body
	cg07446509	4.37556e-05	0.0225677	0.206817	0.274142	0.0334604	0.0549486	-0.0673251	-0.245585	4.77974e-09	6.50752e-06	-0.688147	0.106557	0.234528	0.0517476	0.167339	0.0402398	-0.067189	-0.286486	II	GCCACTGAAAGGAGAAGGCAGCATGGTCAGCTCGGGAGTGACCAGCAGCACAGCCCACGA[CG]TCGCCAAATTAGCTTCTAGATTAGTGCAACGCAAAGCAAAGTTCCAGCAGGCATTTTAAA	37	14	105104840				chr14:105106461-105106666	N_Shore
MAP3K5	cg07474842	2.00926e-05	0.0166598	0.636394	0.688302	0.0536006	0.047457	-0.0519077	-0.0754142	1.09788e-08	1.21472e-05	-0.432184	0.0688771	0.732568	0.0370523	0.674448	0.0460103	-0.0581198	-0.0793371	II	ACTGCCCTGATCTCAAGGATAGGGGACTCATGACATTGGTTTCAGCTGTAGCGAGAAAGA[CG]GAAGTACATACAGCTTTCAGGAACAGCTGACCTCGGGGGAAACCACCTTACTGGTCAGTA	37	6	136915088	MAP3K5	NM_005923	Body
BICC1	cg07567376	0.000127992	0.0340743	0.688428	0.756188	0.0679421	0.0655958	-0.0677602	-0.0896076	0.000377069	0.0181854	-0.457699	0.124023	0.856974	0.0522659	0.81916	0.064033	-0.0378144	-0.0441255	II	GAGGCCTGTGCCAGTGATATGGCTCTTCCTACATGTGAGCCAGGCAGCCTCCTTCTGTGG[CG]CAGTGACAAACTGCTATCCCCATCATTCCTCCCCGCAAGTCTTTGTACTTTGGGTCATAA	37	10	60271505	BICC1	NM_001080512	TSS1500	chr10:60272467-60273456	N_Shore
	cg07669969	2.0852e-06	0.00755992	0.497106	0.553252	0.0469207	0.0394958	-0.0561451	-0.101482	8.62889e-11	3.96002e-07	-0.45343	0.061931	0.5647	0.0428005	0.498167	0.0494071	-0.0665338	-0.117821	II	AGGTTGAGATCTCCTCATTCTTATCTTCTGAGTCAGGCAGCACAAGATGGTATAAACACT[CG]TTCAAAATGCACTTGAATATTCCATCCCTTGTCCTTGCATTTACACTGTTTTCTTGCAGC	37	5	60608527
DNAH2	cg07711099	0.000281988	0.0475093	0.442847	0.511066	0.0659867	0.0665844	-0.0682183	-0.133482	0.000491714	0.0214628	-0.262496	0.0726648	0.587319	0.0514686	0.54149	0.0598965	-0.0458281	-0.0780294	II	GGGATCGCGTGGTGAACCCCACGGTGCATGCGCCTCAGGCTCTAGTTTGAGGCAGGAAAG[CG]CAGCTTGATGCTTCTCTGGAGACTGATGGAGGAAGCCTCCTTGCTGTAGTTGGTTTTATT	37	17	7621575	DNAH2	NM_020877	TSS1500	chr17:7620616-7621119	S_Shore
	cg07751196	0.000188634	0.0399462	0.19089	0.255706	0.0402534	0.0534816	-0.0648161	-0.253479	1.10736e-05	0.00172698	-0.441518	0.0950101	0.218499	0.0459014	0.171584	0.0417886	-0.0469151	-0.214715	II	AATGCACAAACATGCTCAATTTGTGCACAGTTTGGGGGTGTTCCTGCACTCCCTGGGGTT[CG]TGCACATGGAAGTTAAGAACTCTGGTTCAACATTGGGGGTGCGGGGGTGGCGGGGGTGGT	37	9	116916031				chr9:116916275-116917022	N_Shore
	cg07788865	1.77111e-05	0.0159608	0.238046	0.308969	0.0389627	0.0565995	-0.0709231	-0.229548	3.54795e-08	2.81065e-05	-0.481005	0.0799973	0.273234	0.0462774	0.218619	0.0482308	-0.0546145	-0.199882	II	GAACCCAGAGTTCTGATGTTCCCAGGAGAAGAAACGTGGGGAAATAAAACCCCTGGTTGA[CG]TGCAGAAGAGACAAACAGTGAGAATCTCTGTGAGTTTACTCAGGTGGGCTTTACAACATA	37	10	30101042
	cg07820189	3.23174e-08	0.00310245	0.169782	0.23573	0.0209808	0.041425	-0.0659486	-0.279763	9.42815e-09	1.08475e-05	-0.760841	0.120607	0.157233	0.047519	0.104852	0.0289916	-0.0523809	-0.333141	II	AAAGGATCATGTCCCTTTAATAAATAAACGGCATTACTTCAGTTCTGGTCTGGCCTCTAC[CG]CTCCCTGAAAACTAGCTGTGGGCACACCACATATGTTTCTGCATAAAATGGAAGCTTGCC	37	1	183149515
	cg07908654	4.66352e-05	0.0231809	0.410524	0.492702	0.0427631	0.064844	-0.082178	-0.16679	3.16418e-06	0.000711647	-0.410523	0.0827631	0.48942	0.0642758	0.43275	0.0556188	-0.0566695	-0.115789	II	GATGTGCAGAGCTACAGGGGGAATATTCCAGGCAAAGGAAAAAGGCAAGAAACAAAACTC[CG]AGACAAGGATAAGTTTGGCATGGCAAAAAGGAAGCCTACGTAGCCAAGATACAGTGAAGT	37	13	41631052				chr13:41634172-41636120	N_Shelf
KRT80;KRT80	cg07925587	0.000159405	0.0372508	0.615186	0.678282	0.0794072	0.0658955	-0.0630952	-0.0930221	0.000855152	0.030182	-0.358863	0.104133	0.740085	0.0607863	0.696393	0.0728894	-0.0436913	-0.0590356	II	GCTGAGGCACAGAGAGGTTAAATAACCTGCCTGAGACAACACAGCTGGTCAGTAGTGGAC[CG]GGATTTAAACCCCACAATGCTGCTCCAGATTTCACATCTTAACCACTTCCTGCTTCCATG	37	12	52583324	KRT80;KRT80	NM_001081492;NM_182507	Body;Body
RARA;RARA;RARA	cg08005460	4.1007e-06	0.00966226	0.199929	0.250111	0.0246035	0.0304728	-0.0501823	-0.20064	1.15336e-09	2.41581e-06	-0.58623	0.0866245	0.178738	0.0342422	0.133182	0.0311696	-0.0455564	-0.254878	II	TGCACAAAACCCAGTGCCTGCTCTTGGACTCTCTTTCCTTGTTTGTAAAGCGGGGTCCGT[CG]GACCAGTGGGTTTGAGAGCTCTGCCACCGGGTCAGGCTGAGAGTCTCCTCACTGGGCTGG	37	17	38473382	RARA;RARA;RARA	NM_001145302;NM_000964;NM_001145301	TSS1500;5'UTR;TSS1500	chr17:38474197-38474980	N_Shore
NFIA;NFIA;NFIA;NFIA	cg08037935	0.000226513	0.0435387	0.174275	0.245593	0.03917	0.0606473	-0.0713178	-0.29039	5.46583e-08	3.86913e-05	-0.708309	0.119745	0.194766	0.0516326	0.133593	0.0398776	-0.0611726	-0.314082	II	GAACTTTTTCTATGGCGTCTGTGTTCAAACCCACTAGTTTCACAGTCCTGGGAGGGATAA[CG]CTCATTAATCTCCGCCTTCTTTTCTCCAGACCCCCGCCCCCCAAATCCGGTGAATCTTCT	37	1	61547340	NFIA;NFIA;NFIA;NFIA	NM_001145511;NM_005595;NM_001134673;NM_001145512	Body;TSS1500;TSS1500;TSS200	chr1:61548753-61549564	N_Shore
LIMD1	cg08062273	6.56768e-05	0.026561	0.246605	0.317257	0.0390288	0.0463134	-0.0706524	-0.222697	2.98757e-09	4.65413e-06	-0.481963	0.0734606	0.284177	0.0436851	0.226709	0.0405852	-0.0574683	-0.202227	II	TGTTCCACTGCACAGCGTCTTGGCAGTGGCTCTACATCAGCATGTGTTCAGCTGGCTATA[CG]TGGCTGCTGTGCAATGTGCCTAGGTCACCTAAGGTCACCTAAGCAGCCCTCACTGATGGG	37	3	45641120	LIMD1	NM_014240	Body
	cg08090407	2.69484e-06	0.00818673	0.4056	0.503837	0.0480639	0.0563445	-0.0982374	-0.194978	7.3474e-08	4.79011e-05	-0.547733	0.0936623	0.509418	0.0667964	0.420623	0.0660515	-0.0887959	-0.174308	II	CTGGCATTCTCTGACTGTCCCCTCCCACTTGCAGGTCATTTGCCCAGGCATTGGCTATTT[CG]AGAGCTGTCTGTCTGGAGACATAGGGAACTTAGCTGTTAATGGAGGGACAAATGCCAGCC	37	7	7139271
S100A2	cg08105396	4.30154e-05	0.0225677	0.343736	0.409516	0.0496491	0.0578917	-0.0657798	-0.160628	5.11266e-06	0.00100299	-0.429607	0.0887336	0.459896	0.0583459	0.403381	0.0728207	-0.0565143	-0.122885	I	CAGCCCAAGGGAGGGCTGCCCCCTCCCAGGGCCCCTTCCTCCTTGGCCCTTTGTCTATCC[CG]GCCCGTCTGGGCATCAGGGCACCGCCCTTCCTGTGGCCCCAGCTCCCCTCCCTGCTCCAG	37	1	153539058	S100A2	NM_005978	TSS1500
	cg08124446	1.71927e-06	0.00737358	0.31173	0.455247	0.0531332	0.0806924	-0.143517	-0.315252	4.65216e-11	2.4711e-07	-0.645703	0.0866486	0.48717	0.062844	0.381399	0.0653221	-0.105771	-0.217113	I	TGCTATCTGGGTATTTATAGAGGTGAGTTTCCTCTTCGGGTGGAGAGCAGAGGGGAAAGC[CG]CAGTAGCAAGCCGGACACTCCCCTCTGGGCGCTCCCCACCGCCAGAACTGACGCCTTCGA	37	11	43596529				chr11:43596990-43597336	N_Shore
AMOTL2	cg08133629	2.88635e-06	0.00839877	0.510602	0.577217	0.0523221	0.0512824	-0.0666149	-0.115407	6.22091e-06	0.00115259	-0.297716	0.0621203	0.631112	0.044253	0.587116	0.0467876	-0.043996	-0.0697118	II	AATGGCATCTTCTCAGATTTCTCCTTCCCGGACTCTTTAAACAGGCTTCCAGAGTGCCAT[CG]GCATGACTTGCGAGCTCCATTCTCTTGGATAATCAAATTGGAAATTAACTATGTAGGGAA	37	3	134077032	AMOTL2	NM_016201	Body	chr3:134080390-134080596	N_Shelf
	cg08169311	7.59493e-05	0.0281549	0.386082	0.441594	0.0505517	0.0427717	-0.0555127	-0.12571	4.38865e-05	0.00446757	-0.218772	0.0510098	0.389308	0.0356335	0.349514	0.0323989	-0.0397941	-0.102218	II	CCGGCAGGGCATTCTCTGGGCAAACAAGCCCACAGCCATAAATGGTGGCCTTTGCACACC[CG]GAATCGCTGCCTCATGGTGTTTGGATCACTGACCCGGTTTGTTTATTTATTGAGAGTATT	37	11	69706622				chr11:69706778-69707017	N_Shore
SOD3	cg08180187	9.89227e-07	0.00596703	0.399856	0.482076	0.0558698	0.0677717	-0.0822197	-0.170553	4.61112e-06	0.00093014	-0.375736	0.0771976	0.508618	0.0598188	0.446129	0.0582009	-0.0624892	-0.122861	II	CACACCCCCATTTTACAGATGATGAAAAGGAGGTGCAGGGAGTGGTGCAGCTGCTTCAGG[CG]TACACAGATAGGAAGTGACAAGGCTGGGACTCTGCAGCCTGAGTGTGTCATCACGACCCA	37	4	24796689	SOD3	NM_003102	TSS1500
GIT1;GIT1	cg08217285	5.92147e-06	0.0111493	0.458209	0.533717	0.0549958	0.0502573	-0.0755082	-0.141476	1.16646e-05	0.00179482	-0.336404	0.0725977	0.527825	0.0508762	0.471909	0.0580602	-0.0559161	-0.105937	II	GGGGAGACAAGTAATGCTCATGAGTCACACCACCCGAAATACATGCAAAGCTGCCTCCAT[CG]CCTTTTGCTGCGGCCCAGATTGACAAGTTTGTTTGAAATCGCGATCCATGGGCTTTATTT	37	17	27917879	GIT1;GIT1	NM_014030;NM_001085454	TSS1500;TSS1500	chr17:27918161-27918398	N_Shore
	cg08227583	5.9928e-05	0.0256506	0.439919	0.510964	0.0569487	0.0485259	-0.0710449	-0.139041	0.000397667	0.0187959	-0.225987	0.0614948	0.538871	0.0441275	0.50224	0.0433049	-0.0366305	-0.0679764	I	CAATGGGAGGGTCTAAGAGCCCCCCGATCTCCCCTCGGGAAGATGAGCTCTGGCACTCCA[CG]AAGGACAAGCTGGTCTTGGGGAATTTCGCTGGCACAGAGACAGGAAGGAGAGGATCTTGG	37	11	2118566
	cg08248600	1.60497e-05	0.0153456	0.216779	0.302206	0.0342305	0.0672268	-0.0854274	-0.282679	2.01715e-06	0.000518191	-0.503148	0.0992353	0.28932	0.0558535	0.222766	0.0486824	-0.0665542	-0.230036	II	TTTTTTTCCTCTTAGAAAATAATACTTGCGATGACTTTCCTTGTAGCTCAGACTTTTTCA[CG]TCTGTTGTTATCTCTTTGGGAATGCTGAATACATACATTTCGAGAAGGAAATGACTGTTA	37	11	65196654
ZNF83	cg08318732	0.000286689	0.0478672	0.460446	0.523611	0.0532932	0.0597518	-0.0631652	-0.120634	8.75324e-05	0.00707962	-0.349947	0.0852994	0.542009	0.0611811	0.489963	0.0519191	-0.0520464	-0.096025	II	AATTCTGTTTCTCTCATATTGGTCTCTCCATTCTTCAGTTTCCCCTAACACAAATATTTC[CG]CCTCTTCTCCCATCTCAGCGCCTCCTCTGCTCTCCCTGTTACATTCTCTCTTCCCTGTTA	37	19	53192577	ZNF83	NR_003936	Body	chr19:53193139-53193945	N_Shore
	cg08330950	0.000141064	0.0353048	0.279923	0.354624	0.0421844	0.0561736	-0.0747009	-0.210648	4.34192e-08	3.25998e-05	-0.557049	0.0933513	0.237019	0.0497553	0.179092	0.0407042	-0.0579266	-0.244397	I	CAAGCCATACACTTGAAGCATATGCGTGGAGTGTTTTGAGAAACGGAACACACAATACAT[CG]CAAATAAGGCTGCTTCTCCGTCTGGCTGGGACACATCTCCACGCTCCGCCAGATGGTCCC	37	12	125140249
	cg08336425	5.46103e-05	0.0248854	0.357728	0.453107	0.0693988	0.0837444	-0.0953787	-0.210499	2.61106e-05	0.0031464	-0.398668	0.0900773	0.471672	0.0672884	0.409367	0.0691299	-0.0623051	-0.132094	II	CACTCCGTGGACAGGCCCGTCACCCTTCCCCTTGGCTTCGGAAGTCTCCCCACCTCCCCC[CG]ACCCCAGGCCCAGCTGGCTGCAAGCCATACACTTGAAGCATATGCGTGGAGTGTTTTGAG	37	12	125140167
C3orf26;FILIP1L;MIR548G;FILIP1L;FILIP1L	cg08350549	7.99374e-05	0.0286156	0.435564	0.561168	0.090618	0.102899	-0.125603	-0.223825	2.32421e-05	0.00290176	-0.491855	0.110375	0.606608	0.0777891	0.523447	0.091247	-0.0831611	-0.137092	II	CCAGGGACTTTCCTTGGTAAGCCTTCCCATTTTTGTTTGCCCAGCTTTCCCAGGCAGAGA[CG]ATGTTAGTGCAGATGAAGGTCAAGGAGAATCTCAAGTCTTTTTTTTTTTTTAAAAAAAGG	37	3	99591722	C3orf26;FILIP1L;MIR548G;FILIP1L;FILIP1L	NM_032359;NM_182909;NR_031662;NM_014890;NM_001042459	Body;Body;Body;5'UTR;Body	chr3:99594969-99595215	N_Shelf
	cg08381046	0.000319562	0.0499176	0.507503	0.608649	0.0975061	0.0893708	-0.101146	-0.166181	5.18619e-05	0.00499651	-0.443763	0.104557	0.656916	0.0695626	0.57859	0.0779381	-0.0783262	-0.119233	II	ACTGCCAAGCAGATGGTTAAGTTGGTTACTCAGTGTTTCTTTAGTCTGTGGGACTTGAGG[CG]CAGTGCCAAACCCTGCAGCTCAGATCTCTTTCAGGCTTTCCCTGTGTACCCTGGTGACTC	37	5	112294315
	cg08461576	3.29895e-06	0.00881988	0.258152	0.321885	0.0494291	0.06974	-0.0637328	-0.197999	3.15169e-07	0.000135842	-0.538656	0.0977195	0.326525	0.0569818	0.256898	0.0558094	-0.0696269	-0.213236	II	AAATTCAAAGGAAAGTGTACGGTTATTGTTTGAATAAAGGGAAATGCAGGCTGGGGTTAA[CG]TAGCCACTAGCACATGATTCATGTGCAAGGCATGTAAACAGATGAAGCCATTCTGGGTAG	37	4	102277629
ATP11A;ATP11A	cg08464505	5.63967e-05	0.0251322	0.383449	0.470152	0.0628976	0.0821611	-0.086703	-0.184415	3.54981e-06	0.000771834	-0.407209	0.0825663	0.495688	0.0659333	0.435922	0.0609966	-0.0597664	-0.120573	II	GTTAGAGATAACCAGGTCCACATGCACTTGTGTCTTTCTGTAGTGTGAGGCCTTTGTTGA[CG]TTATTTCAGTCACAAAAGCCGGGAACTGCTGGTGCTTCCCGTCACTCGGGTAGTCCCAGC	37	13	113425982	ATP11A;ATP11A	NM_015205;NM_032189	Body;Body	chr13:113424898-113425105	S_Shore
	cg08530064	1.90418e-05	0.0162255	0.349296	0.413475	0.0277117	0.055696	-0.064179	-0.155218	3.36747e-08	2.708e-05	-0.600951	0.0997509	0.496582	0.0738984	0.420582	0.0642287	-0.076	-0.153046	II	TATTGTCCCTGCCCCCAGCTCCAGAGCAGGAAGAACCGGCCCAGGGCAAGGTCTGTAACT[CG]GGGATCAAAGGGCTGCTGCTGCAGCCAAGCCTCTGCAGAGCGAACTTGAGCTCCCTCCCC	37	7	150598393
	cg08548284	1.69428e-07	0.00331999	0.704556	0.763552	0.0477597	0.035619	-0.0589954	-0.0772644	3.88632e-06	0.000825666	-0.483074	0.0983947	0.824441	0.0409529	0.772574	0.0400523	-0.0518663	-0.0629109	II	GGATCATCAGACAGGGGTTCAGCTAACAGTTCCCTGTAAACCTAAACTGTGCAGTGCTGT[CG]CTCCACAGAAGGTAGATTTTCAGTTCCTCTGCCAAGAACAGATGAGTCAGAGTGTGGGGA	37	1	14382172
	cg08627825	2.61423e-06	0.00815622	0.443299	0.520792	0.0350665	0.0738525	-0.0774923	-0.148797	4.9757e-05	0.00485846	-0.512407	0.120416	0.543093	0.0796399	0.461684	0.0786712	-0.0814089	-0.149899	II	CACGGGGGTGGGAGAAGCCCAGGGGTGAGCACAGGGTCAGCGCTGTGACGGGGCCCAGGC[CG]CTCTCAGTGACGCCCGCAAAACCCCACGTGGCGGGAACCAGGCTCAGCCACACTGGCGGG	37	22	45016064				chr22:45015933-45016488	Island
PHLDA3	cg08639762	3.59496e-05	0.0209466	0.435087	0.536907	0.0696202	0.0787776	-0.10182	-0.189641	7.19518e-06	0.00127637	-0.4211	0.0885393	0.608982	0.0611699	0.534029	0.0771622	-0.0749525	-0.123078	II	TCCTCTCACACACCTGGATCACATTCTGGACCGGCCAACCTGGTGCCTCAGGGGAAAGTC[CG]GATCTGCTGGGTTGGCCACTGGCCCAAGCCTCCCATGCCCTCAGTTGGCCCCAGGAACCT	37	1	201437298	PHLDA3	NM_012396	3'UTR	chr1:201437519-201438648	N_Shore
PLCH2	cg08655953	0.000155242	0.0368122	0.698348	0.806534	0.0785604	0.0633699	-0.108185	-0.134136	7.56476e-05	0.00643302	-0.623799	0.150591	0.875981	0.0446625	0.817163	0.074816	-0.0588185	-0.0671459	I	CCGTGTGTCTGATTAGGGATACCCGCGCACTGCGGGAACAGGTCAGGGCCGTGGAATGCT[CG]TAAAAGGGTTGCGCAAGCAGGCCTGGCCGAGCAGTATTCCAGGCACACAAACGCAGTTAT	37	1	2425888	PLCH2	NM_014638	Body
BCOR;BCOR;BCOR;BCOR	cg08707617	0.00027546	0.0469812	0.288246	0.34989	0.0596662	0.0804322	-0.0616444	-0.176182	1.6611e-08	1.63569e-05	-0.473388	0.0765664	0.317033	0.0959552	0.266114	0.0756841	-0.0509188	-0.16061	II	TTTTTGTAGCTGTTCAGGGCTTAATTACTCCTCCTTGATCCATGGGACTAGACACGACAC[CG]CCAAGGTTAAAATGCCCCGAACAGCGCTGAGCAGATGTGAGCGAGCTGGCAGACGCGCAA	37	X	39944352	BCOR;BCOR;BCOR;BCOR	NM_001123384;NM_017745;NM_001123385;NM_001123383	5'UTR;5'UTR;5'UTR;5'UTR	chrX:39942756-39943419	S_Shore
HRNBP3	cg08759569	8.527e-06	0.0123317	0.336415	0.410893	0.0477513	0.0560782	-0.0744781	-0.181259	4.71762e-05	0.00468976	-0.278557	0.0652428	0.386966	0.0413764	0.343198	0.0499677	-0.0437678	-0.113105	II	TGACCTCCCTGAGCCCTGCTAAGAGCACCCATGCACGGCAATGGCGGAAAATAAACGAGA[CG]GGGCTGTGAGACATCTCCCCGGCCCACGGCACTCAGCAGTGCTAGCTGACAACGCGCCAG	37	17	77302351	HRNBP3	NM_001082575	5'UTR
LOC285954;LOC285954;INHBA	cg08786829	5.34854e-06	0.0110483	0.221276	0.311348	0.034779	0.04391	-0.0900722	-0.289297	5.92744e-10	1.52266e-06	-0.664866	0.0962056	0.266562	0.0488762	0.183633	0.0422819	-0.0829287	-0.311105	II	CCGGCTGGGTGACATCGGGTCTCTTCTTCAAGTGCAGCATGTTTAAAATGTGCTTCTTGA[CG]GCCTCCACCATCTCTGGCTGAGAGTTGGGTACATCCTTTGGGAGGGCGGCCAGCGCACAG	37	7	41739801	LOC285954;LOC285954;INHBA	NR_027118;NR_027119;NM_002192	Body;Body;Body
EPHA4	cg08787401	5.55586e-05	0.0250341	0.233311	0.322115	0.0473799	0.0707268	-0.0888042	-0.275691	1.75263e-06	0.000469104	-0.549939	0.107739	0.367714	0.0691657	0.293222	0.0709817	-0.0744924	-0.202583	II	CCTTGCAACATTATGGGCTTGGCTGAAGCTTGCCAAAAAGGAAACAGCACAATCCTAACA[CG]GGTAAGCAAGCAGGTCTGCTGATAATACTTAAAAGGTGGGAGGAGCAGGGGAGGCAGAAT	37	2	222383520	EPHA4	NM_004438	Body
SLC35C1;SLC35C1;SLC35C1	cg08794544	0.00016845	0.0381536	0.207891	0.269285	0.0354127	0.0483685	-0.0613943	-0.227989	1.45798e-07	7.77421e-05	-0.428604	0.075312	0.219372	0.0358926	0.176342	0.0336732	-0.0430298	-0.19615	II	GGCCTGCCCAACGCAGGTGCTAGAGCGCGAACCAAGAGAAGTCGATCCTCCTGGTCTCCC[CG]GCTGCCTGGTGAGTGGCAGACCACAGGCTAGACTTCCCAGGCCCCGGCCCTGGAAGGGGC	37	11	45825518	SLC35C1;SLC35C1;SLC35C1	NM_001145266;NM_018389;NM_001145265	TSS200;TSS1500;TSS200	chr11:45825615-45826872	N_Shore
GINS2	cg08871354	0.000217271	0.0427664	0.448393	0.52804	0.0520574	0.0676619	-0.0796464	-0.150834	7.08004e-06	0.0012625	-0.427031	0.0897099	0.540681	0.0622433	0.475886	0.0742943	-0.0647953	-0.11984	II	CAGTGGGCGCAGGTGAAGCCAGAGCGGTGGCTGGAGCTCACCTGTGTCAGAATCCCCTAG[CG]GGTGCCCATTGTCTGTGTGCACGCTCCTGGGAGTTGGGATTCCGGAGTCGTGGAAAGGAC	37	16	85723489	GINS2	NM_016095	TSS1500	chr16:85722209-85722941	S_Shore
	cg08922729	2.99362e-05	0.0191245	0.338059	0.405304	0.036291	0.0458239	-0.0672451	-0.165913	7.7514e-09	9.45078e-06	-0.541684	0.0852821	0.34567	0.0481243	0.274945	0.0564224	-0.0707244	-0.204601	II	CAGCTGCACCCACGTCGTGTCTCCTCCTGGAGTCTAAGTTTCCTGTGCTGTGACTGCAGG[CG]GAGAGGAGGGCCCAACGTCTAGGGGTGAGTCACCACGTGCCGATTCTCTGCTCCTAGGGT	37	1	21913557
ARNT2	cg08942191	4.31517e-07	0.00436819	0.592764	0.673349	0.0518109	0.0555737	-0.0805845	-0.119677	0.000262114	0.0144752	-0.350133	0.092246	0.727373	0.0553293	0.68815	0.055582	-0.0392232	-0.0539245	II	GGAGAAGGGGCACATGTCCCTGGTTATGTGGACAGTCTTCATTTGTGCCTGGGATTTTAA[CG]TCTCTGCATGCTATCTGATTTAGTATTTGTCCCACTCTCCTTCAAAGGTGTGGGTTTTGC	37	15	80729093	ARNT2	NM_014862	Body
ZNF217;ZNF217	cg09029902	0.000274231	0.0469084	0.388463	0.468314	0.0651159	0.0648182	-0.0798505	-0.170506	4.02689e-06	0.000845634	-0.360126	0.0734836	0.493303	0.0528738	0.435265	0.0584864	-0.0580378	-0.117651	II	GCTCAGTGATGGTGTCACTGGTTCTTTCCACAAACAAGGCATACAGGGTTCCCAATGCCT[CG]ATTCAAATATGAATCAGCACAAAGCATTAGTTCTCTTTGTCTCCATTGAATGAGTGTTTC	37	20	52199594	ZNF217;ZNF217	NM_006526;NM_006526	5'UTR;1stExon	chr20:52198058-52198400	S_Shore
	cg09074223	0.000173831	0.0386048	0.521175	0.62853	0.0959312	0.0904443	-0.107355	-0.170803	2.61966e-05	0.00315304	-0.543316	0.122784	0.716264	0.0767647	0.637271	0.0934449	-0.0789928	-0.110284	II	TTTGCCTTTTGCTCAAGGTCACACAGCTCAAGTTCACTGGGCGGCTGGGACTAGAGGGTC[CG]AATATTCTGCAGCTATGATATGAAAAAAATAAGTTTGGCTGGAGGGTGGAGGGCATCCAG	37	1	210466472				chr1:210465709-210466212	S_Shore
BCOR;BCOR	cg09075063	3.06193e-05	0.0193503	0.316988	0.383779	0.0538778	0.0766538	-0.0667904	-0.174034	5.32152e-05	0.00508665	-0.245976	0.0580499	0.348537	0.0916927	0.319295	0.0759372	-0.0292424	-0.0839004	II	TGGCACCAGGCAGAGCTGGGGTGGAGGACTGTGCTAAATAATAATGGTAGCTCCTACTCA[CG]TGGTCTGTGCTAAGTTCTTCACAAGCCTTCCAACTTTACAGAGTGAGAAACTGAGGCATA	37	X	40036659	BCOR;BCOR	NM_001123384;NM_001123383	TSS200;TSS200	chrX:40034239-40036007	S_Shore
SORT1	cg09131339	0.000136845	0.0348263	0.624513	0.677463	0.0335522	0.0414435	-0.0529495	-0.0781585	2.48316e-10	8.01764e-07	-0.476858	0.067191	0.714859	0.0347314	0.640439	0.0545631	-0.0744206	-0.104105	II	TATCAGTCTTGAGCCAATCAGGACTGCAACTTTTACTTTTCAGGCAATGCTCTACACAGC[CG]ACCCAGTCAATGCAGACTGGCATTACCCACATTTTCCTATTGCTCAACTACAGAATGAGG	37	1	109914235	SORT1	NM_002959	Body
	cg09140531	2.40962e-05	0.0178789	0.544486	0.61077	0.0523766	0.0403539	-0.0662841	-0.108525	9.1726e-05	0.0073088	-0.276069	0.0675024	0.6435	0.0434624	0.596033	0.0509815	-0.0474664	-0.0737629	II	TTATTTCTTCTCTGCTACTTCTCTGCCATACTGTGGTTGGTAGTGGCTGCATCCCTCTAC[CG]ATGGCCAGACTTCTCACTGGGCAAGTCTGGGCAAGCCTCCCATGACCACAGCATTCACTG	37	6	48078914
ELFN1	cg09160231	1.09921e-06	0.00607597	0.232645	0.289654	0.0361872	0.0402384	-0.0570083	-0.196815	4.64369e-10	1.26637e-06	-0.326922	0.0469497	0.3026	0.0275713	0.262361	0.0290717	-0.0402385	-0.132976	I	GGAATGTCCTCTGGCTGCCCCAGCTGTCGGACGCCCGCCTGCTGTGAGGCAGTAATTAGA[CG]CTCCTGTGTGTAACACATGTGTGCACGTCTGTGTGTGCACGTCGGGAAAGGGTGGGGCGG	37	7	1765313	ELFN1	NM_001128636	5'UTR
MAPKAPK2;MAPKAPK2	cg09169516	0.000110647	0.0323718	0.483154	0.555202	0.0361072	0.0653308	-0.0720488	-0.12977	3.98656e-08	3.05755e-05	-0.470617	0.0786129	0.575323	0.0548268	0.509929	0.0679334	-0.0653933	-0.113664	II	GAATATTTGCTTAGCTGATAGATACTGGGCAGAGTCTGACATTGGCATTCTGTTCTTCAG[CG]TGGCGTTAGTATTCTTTCTGATTTTTTCTAATCCCTAGACAGGTGTTGATACTAATCGTG	37	1	206867473	MAPKAPK2;MAPKAPK2	NM_032960;NM_004759	Body;Body
CORO1C	cg09182455	2.84634e-05	0.0187102	0.696916	0.746439	0.0475703	0.0439463	-0.0495232	-0.066346	1.07514e-06	0.000330923	-0.41943	0.0803185	0.806203	0.0385542	0.757537	0.0415009	-0.0486663	-0.0603648	II	CATCTAGCTTCCAAAGTGACTAGTTTCCTAATAAATCCCTCTGCTTAACAGAGATGACAG[CG]CACTTTCACGTGTGTTCCTCAGTCCCCACTCCAGCCACATTTGAGTTTTTATGTTAATAA	37	12	109116994	CORO1C	NM_014325	5'UTR
PLCH2	cg09185998	1.18776e-06	0.00625311	0.444117	0.502998	0.0490847	0.0405484	-0.0588808	-0.11706	5.0716e-08	3.6826e-05	-0.283469	0.0477855	0.470587	0.0310129	0.420907	0.0368341	-0.0496797	-0.10557	II	GGTGGGCGGGGCACACACCTGGAAGGTCAGGTGCTGACCAGGGCAGCCTTGTGTCACCCT[CG]CAGTTGCCCTGAACTACCAGTCAGAGGGGCGGATGCTGCAGCTGAACCGAGCCAAGTTCA	37	1	2428936	PLCH2	NM_014638	Body
	cg09225373	4.32179e-08	0.00310245	0.360364	0.42901	0.0351849	0.050042	-0.068646	-0.16001	1.52772e-11	1.17733e-07	-0.405526	0.0527626	0.441259	0.0403746	0.380182	0.0438734	-0.0610778	-0.138417	II	AGAGATGACTCTCCTGCCCTTGCTTACACAAGGTGCTGACCACACAGCCACTGCGAAAGT[CG]ATACTAAATCTTGGTGCTAGTTAGAGGAACTGGTAGGTTGAGTGAAACAGGAAGAGGAGC	37	6	52217264
ADCY9	cg09262171	0.000135958	0.0347287	0.416527	0.530889	0.0739153	0.0817293	-0.114362	-0.215417	9.27369e-05	0.00736135	-0.431996	0.105706	0.582129	0.0758562	0.515086	0.0844047	-0.0670433	-0.115169	II	ATTTTTTTTCTACTTAGAAACTCAATGTGTTCCTCTTCTATCCTAAACACTACTGATGTT[CG]GTAATGCAGACATGTTTACATGCTATTTCTTGTTTTAACAACATGAAAACAAAATAAAAA	37	16	4140361	ADCY9	NM_001116	Body
ELF3;ELF3	cg09262245	1.08381e-05	0.0134057	0.524494	0.602687	0.0689233	0.0548003	-0.0781927	-0.12974	0.000676236	0.0261929	-0.28494	0.0810104	0.560563	0.0598534	0.520419	0.0661777	-0.0401448	-0.0716151	II	GGCACTGTGCTAGCCCACTCTGGCTCATTTAATCCTCTCCTAAGAAGAGAGGAGACACAG[CG]TCCCCATTTGACAGATGCAGAAAGAGGTTCCACAGGTGTGCCTTGATTCTGTCCTAAAAC	37	1	201985958	ELF3;ELF3	NM_004433;NM_001114309	3'UTR;3'UTR
	cg09296270	1.08698e-05	0.0134057	0.417374	0.468464	0.0266888	0.0523164	-0.0510892	-0.109057	6.45145e-07	0.000228143	-0.32008	0.0598978	0.507055	0.0420483	0.456017	0.0485112	-0.0510377	-0.100655	II	CGCACTTGTATCCAACGCAATCAACAAACATGATGTGTCAAGTGCTGTATTGCACTTGAG[CG]GGTGTAAAATGGTAGAGCTGGGGTTCCTGCCCAAACGTTCGTCTAATTGAGGAAATAAGA	37	2	65087288				chr2:65086804-65087180	S_Shore
MAP6;MAP6	cg09331409	1.62566e-05	0.015397	0.365402	0.449147	0.0459006	0.0793275	-0.083745	-0.186454	1.46844e-09	2.88355e-06	-0.603053	0.0898037	0.4703	0.0673836	0.373165	0.0644259	-0.097136	-0.20654	II	AGTGCCAGGATCCACTCTAGTCATTTCCTGATAGCTTTCAAAATCTGTGACTCATAAACA[CG]GAGACCCACCAGCATTTTCTACCTTCCTTCATACTTCTCCTTCCTCACAGTTTTAAACCC	37	11	75315116	MAP6;MAP6	NM_033063;NM_207577	Body;3'UTR
BCOR;BCOR;BCOR;BCOR	cg09368035	4.80531e-05	0.0234478	0.448799	0.506312	0.0598923	0.0866883	-0.0575135	-0.113593	0.000253201	0.0141504	-0.181581	0.0477148	0.479804	0.104715	0.461865	0.0842793	-0.0179395	-0.0373892	II	TCCGATCATACTAGAGCGCTGCTCCTCTGGACGCTTCCCCTTACAAAGATGTGAGCCAAG[CG]TCGCCTACTGTAACGTGGGAGGGGTGCGAATCTCGGGCGTTGGGGTCCGGGGTGGAATCT	37	X	39943369	BCOR;BCOR;BCOR;BCOR	NM_001123384;NM_017745;NM_001123385;NM_001123383	5'UTR;5'UTR;5'UTR;5'UTR	chrX:39942756-39943419	Island
	cg09390594	0.000141273	0.0353284	0.31408	0.415115	0.0698984	0.0672267	-0.101036	-0.243392	3.35034e-05	0.00371905	-0.379841	0.0871121	0.393945	0.0606758	0.33636	0.0659155	-0.0575851	-0.146175	II	GAGCGGGAATGTTGTAACAGCCCTAGATCACCTTGGAAAAATACTGTTTGCCTGCCAGCC[CG]GAACTGCCATTCCAGGAAGCAGCTGCTGGTGAATCAGCAGCCTCCTCTTTCCTTGTGGCT	37	14	62028791
	cg09422239	0.000131617	0.0343977	0.627149	0.683902	0.0409719	0.0423781	-0.0567535	-0.0829847	1.23061e-10	4.95206e-07	-0.435164	0.0600529	0.766435	0.0306706	0.718359	0.0399893	-0.0480751	-0.0627256	II	TTCTGGGTCTCAGATTTCAGATTTCAAACTTGTTGCCTTTCACAATGGAAAAACCACGCA[CG]TACTTTAAAAAAGTACTTGTTGATGATAAACTCACATAACAACATGGATAGAATGACATT	37	7	46552455
	cg09433114	6.35088e-05	0.0263064	0.356036	0.425229	0.0409241	0.0495426	-0.0691922	-0.162718	3.16685e-10	9.58135e-07	-0.331918	0.0471129	0.419033	0.0332259	0.365908	0.0332121	-0.0531257	-0.126782	II	CAGGCGTGCTTCCTGCATGTCACTGGGGAGGCCATGCTCTCTCTCGTGTATCTGGACTCA[CG]ACGTCCACCCGGCTCGTCTGTATTCCGTCTGGGTGGACGTGACACTGGGCTGCTCCACTG	37	17	79000676
IQSEC1;IQSEC1	cg09437283	2.66791e-06	0.00815622	0.558586	0.628403	0.0491	0.0576255	-0.0698165	-0.111102	2.39849e-05	0.00296863	-0.36424	0.0818883	0.636254	0.0540221	0.589987	0.0548839	-0.0462677	-0.0727188	II	ACACACACTCCCTTTCTCCCTTTCTCTCCATAAACACGGGCCCTTGGAAGCTCAGACAGC[CG]CCCACAGGCCCCTAAGTAGAAAAGGGTTGGCCCCTCTGACACACCAGACTCCATCCCTGA	37	3	13008096	IQSEC1;IQSEC1	NM_001134382;NM_014869	Body;Body	chr3:13008648-13009210	N_Shore
	cg09457766	4.23846e-05	0.0223505	0.246675	0.341798	0.0571603	0.0694371	-0.0951229	-0.278302	4.7298e-05	0.00469677	-0.368705	0.0863709	0.323632	0.0528126	0.269297	0.0535233	-0.0543355	-0.167893	II	CTGCCCACCTCCACGTCTGTGCCTCGGTGGGGAAGCTGGTCCAACCAGTAGGATGGCAGT[CG]TCAGGGGCCCAGAGTGGCTGACCTGGGGCCCTTTGGCTCCCCCTGGTGACGCCTCACACA	37	22	43742573				chr22:43738882-43740285	S_Shelf
	cg09468264	5.5419e-05	0.0250087	0.392602	0.493556	0.0771851	0.0853538	-0.100953	-0.204543	1.06724e-06	0.000328988	-0.467484	0.0894903	0.516831	0.0730102	0.444071	0.0672488	-0.0727598	-0.140781	II	CAAAAATAATGCTAAGTCTCACTTTGCAAATACCATTCAGAGAGCCGTGCCAGGTTGCTG[CG]GGAATGATGCAAGTTGCCACTCACTGAGCACCAGCATGTGTGGGGAGCTCTGTTCTTACA	37	1	59340913
	cg09508668	1.53673e-05	0.0152501	0.659216	0.727317	0.0562861	0.0465582	-0.0681011	-0.0936333	0.0002239	0.013105	-0.40184	0.104628	0.802247	0.0475125	0.76536	0.0503698	-0.036887	-0.0459796	II	ATAAAATACTGGACACATAAACCCAGTACGTGATATAAATATTATTTTTAAGTAAATGTG[CG]TGTGAGGGGATGGTTTGAAAATCATTTCATCTCAGGGAAGTCTTTTTCGTGGATCAAAAC	37	13	28531046				chr13:28534432-28535560	N_Shelf
SSBP4;SSBP4	cg09516349	8.12236e-05	0.0287455	0.334801	0.387383	0.0288673	0.0352549	-0.0525813	-0.135735	1.08018e-06	0.000331973	-0.230946	0.0442344	0.361523	0.0331209	0.327605	0.0278611	-0.0339187	-0.0938217	II	GCCTGCACCCTGACTCCCGCAGACAAAGGTGGGATGCGCCCCATTTACAGCTCACAGCAC[CG]AGGCTGAGAAGCCCAAACAGCAGTCACCCAGCACCTAGTATTGTCACCGGGTGTTACTTC	37	19	18529339	SSBP4;SSBP4	NM_032627;NM_001009998	TSS1500;TSS1500	chr19:18527651-18531118	Island
ATG12;AP3S1	cg09523691	0.000295809	0.0485344	0.251438	0.327261	0.0354735	0.0643331	-0.0758227	-0.231689	4.48227e-07	0.000175696	-0.427767	0.0787825	0.408083	0.0571303	0.345222	0.0500898	-0.062861	-0.15404	II	GATTTGTTGATGATCGAGGAAGGGTTTTATAGAGTTATGTGCTTACCTGAGGGCAGAATT[CG]CTAGCTGAAACACATAAAATTGGACTCCCAGTGGTAGGATTAATGTGAGGTATAACTGTT	37	5	115178810	ATG12;AP3S1	NM_004707;NM_001284	TSS1500;Body	chr5:115177234-115178256	S_Shore
	cg09546258	8.65019e-05	0.0292131	0.304172	0.372271	0.0538019	0.0586922	-0.0680998	-0.182931	7.03057e-08	4.68831e-05	-0.487158	0.0831614	0.443537	0.0580962	0.361959	0.0587778	-0.0815786	-0.183927	II	CTCCTTGTGGCCCCCCAGCTGCCTGTCCTCCTCCTGCACACCCACATCCTGGTAGCCAGA[CG]GGTTCCCATATGGCCCTGGGTGCTGCTGATGGGCCTGACTCAGGGCCAGGAAACAGGGGC	37	11	68444995
ST14	cg09586924	0.000117133	0.0329329	0.503486	0.563145	0.0522345	0.059362	-0.059659	-0.105939	1.64621e-05	0.00228987	-0.423065	0.0930723	0.523131	0.0654715	0.465729	0.0555895	-0.0574021	-0.109728	II	CTGTGATGTGGTGGCAGGAGGTAACATGCAGCCAAGACCCGGGGCCGCCTTGTCTAGCCA[CG]TGATCTCAGAGATGTTACTCAATATCTCTAAGCCTTGGTTTCTGTGGCTATAAAATGGTG	37	11	130032815	ST14	NM_021978	Body	chr11:130029658-130030262	S_Shelf
NNMT	cg09632136	8.87592e-05	0.0294885	0.575719	0.642813	0.0518758	0.0810696	-0.0670943	-0.104376	4.59217e-06	0.000928308	-0.54034	0.110993	0.701422	0.0654606	0.615975	0.0818021	-0.0854464	-0.121819	II	CAGTGTATAGAAATTGACACAAGGCCAATAGTCTTCCCAAACATGCTTTACTGGAACTTA[CG]CCCTGGCATAAGGGCCACAACAAAAGAGAGAGCGAATTCTCTGGCTTGCTGACTCCTTGG	37	11	114165661	NNMT	NM_006169	TSS1500
	cg09633240	1.02917e-05	0.0131874	0.494413	0.58713	0.0543121	0.054785	-0.0927172	-0.157916	1.69431e-11	1.23577e-07	-0.523506	0.0683056	0.595367	0.047811	0.519925	0.0547135	-0.0754419	-0.126715	II	ACTCTGAATGTTTTTTAAGTTTATTCAGGAACCATCTAAAAGCATCCTCTGCTCCAGAGA[CG]CTGCTCTAATACAAATAACCACCTTGCAGTTTTCCATAAGGTTGCAGTGATGTGAGATGG	37	16	18135667
SHROOM3	cg09640555	8.17954e-06	0.0121338	0.437925	0.535251	0.0812473	0.0699861	-0.0973264	-0.181833	2.28511e-08	2.06255e-05	-0.430912	0.0705082	0.544199	0.055214	0.476745	0.0530778	-0.067454	-0.123951	II	TTGGGAGGGTGAAGTTAGCTTTGGCCAGGTGATCTCTGCATATCAGACTATTAAAGGCAG[CG]CCTTTACAGAATGTTGGCTGGGCTGTGACTCATGCTTTGCTTTGCACTCCCTAAAGAGGC	37	4	77406773	SHROOM3	NM_020859	Body
C1QTNF8	cg09695996	1.57225e-05	0.0152501	0.231391	0.334417	0.050306	0.0712116	-0.103026	-0.308078	9.0046e-11	4.04162e-07	-0.761422	0.104126	0.311919	0.0619011	0.22338	0.0535854	-0.088539	-0.283853	II	TGGGGTGGCTCCCCCTTGTCTCCTAAGTGGCCAGGGCAGCACGAGGCTGTCGCTGCTTTT[CG]TGTCTCTGGCCTCTACCAAGCATCCCTCTTTCCGCTCCCACCTGGCACTGGCAGCGTCCC	37	16	1138489	C1QTNF8	NM_207419	3'UTR	chr16:1139732-1139937	N_Shore
	cg09703323	6.6391e-05	0.0266574	0.356809	0.465918	0.0744704	0.0840705	-0.10911	-0.234182	1.86778e-06	0.00049068	-0.448653	0.0881625	0.505926	0.0646754	0.427852	0.0678565	-0.078074	-0.154319	II	TATATTCTGGTCTGGTCTGTTTCTACACTTAATTTTGTTTCCAGTAGTATTTCCCTGTAC[CG]GCAGAGTTCACAAACACATTTGAAGAGGCTTTTTCTCAGGATTCTTAACCTTCCCAAAGG	37	11	65197876
XYLT1	cg09745987	5.89545e-05	0.025494	0.314949	0.378844	0.0635418	0.0680172	-0.0638955	-0.168659	3.74928e-07	0.000154841	-0.413016	0.075483	0.437757	0.0537111	0.375745	0.0524354	-0.0620113	-0.141657	II	CAAAACAAATGAGTGTGGCTGTGTTCCAATAAAACTTAACTTACGCAACAGGTGGTGGGC[CG]GATTTGGCTTGTGGGCTATCATTTGCCAGTCCCTGGTTTAACAGATGCTCAGCCTACCAA	37	16	17318866	XYLT1	NM_022166	Body
ADAMTS12	cg09747891	0.000274246	0.0469084	0.274773	0.367194	0.0670927	0.0772355	-0.0924209	-0.251695	0.000173903	0.0111253	-0.395489	0.101091	0.338973	0.0664686	0.285847	0.066303	-0.0531262	-0.156727	II	CAGCCAAGATTTTTCACCTCTGAGCTGAAACAGGCCTCCTTACTCCATTCAGGAAGAATT[CG]GCCCCCAATATTGACTTTTCCCTGGCTGCCAGCCAACCACATGTGTTAATCAAGAGTTCT	37	5	33893097	ADAMTS12	NM_030955	TSS1500	chr5:33892191-33892403	S_Shore
	cg09790226	2.79296e-05	0.0186257	0.374472	0.429063	0.0423455	0.0470913	-0.0545914	-0.127234	9.91514e-06	0.00159316	-0.3053	0.0653029	0.403542	0.0434924	0.357036	0.0464494	-0.0465059	-0.115244	II	GTGAGTCACCACTGAGTCATCCACAACCCTCAGGCTCAGGGCTGCTTTCCCAAGAGAAGC[CG]GAGGAGGCAGAAACCCCCTGGGGAGTGTGGCACTCTGCTTGGCTCCATGTCCAACATGGC	37	15	33571230
	cg09909740	0.00020263	0.0412814	0.435997	0.492229	0.0644165	0.0681953	-0.0562318	-0.114239	0.000954319	0.0322938	-0.281851	0.0825909	0.488468	0.0626602	0.448084	0.0470762	-0.0403832	-0.0826733	II	TTGTTTTGCAGGGAGTAAAAATTTTGGGGGGCTTCTCAGTTTCTTTTATTCTGTGCCAAA[CG]TTTCCTAGGATTAGATCACTTTTGGAACTTCAGGTCCTCACAGAGCAGTTGATAGATAAG	37	14	56225464
DNAH3;TMEM159	cg09935540	0.000301847	0.0489267	0.149378	0.202467	0.0216855	0.0427211	-0.053089	-0.26221	9.41896e-09	1.08475e-05	-0.804393	0.127507	0.13896	0.0427902	0.0870577	0.0313332	-0.0519026	-0.373507	II	ATGGTAGCTAGCACCACCACACCCCGAGACTGTGCCCCTTTCTGGGGAACCTGGGGAAGA[CG]TCGAGGCAAACCTCCCTAGGATTATTGAAAACGGGCGCCTTCCTCACCACCCAGCCCCTC	37	16	21170428	DNAH3;TMEM159	NM_017539;NM_020422	Body;5'UTR	chr16:21169810-21170278	S_Shore
DENND3	cg09946870	2.37915e-05	0.017753	0.40488	0.482153	0.0587644	0.0660123	-0.077273	-0.160267	1.69204e-05	0.0023352	-0.337523	0.0743692	0.488307	0.0548795	0.437887	0.0525271	-0.0504196	-0.103254	II	AGCCGCCATGCTGGTGTCACTTGGTGTGGTGCGCTGGCTCCCGCTCCCTCGTTACAAATC[CG]GAAACATTTTCCCATGTGTAAAGCTCAGGACACATGAGCCTGAGCTTAATTTAGTAGCTT	37	8	142189600	DENND3	NM_014957	Body
SLC8A1;SLC8A1;SLC8A1;SLC8A1	cg09968461	0.000268105	0.0463836	0.709652	0.768524	0.0388353	0.0353863	-0.0588721	-0.0766042	2.98703e-05	0.00343285	-0.367217	0.0836376	0.842933	0.0308141	0.808161	0.0364585	-0.0347717	-0.0412509	II	TTAAAAATGCAGATAGTGCACAGGGTGTCAGTTCAGCTATTGATGTAACAGTACTTGGAC[CG]TTCCTGCTCGGAAACATGAGAGCAAGAGCATCATCAGCATGACTGACGGTGAAAGACAAC	37	2	40370829	SLC8A1;SLC8A1;SLC8A1;SLC8A1	NM_001112801;NM_001112802;NM_021097;NM_001112800	Body;Body;Body;Body
	cg10024501	0.000198013	0.0408049	0.661629	0.718086	0.0593161	0.054529	-0.0564572	-0.0786218	0.000379669	0.0182645	-0.389643	0.105639	0.808077	0.0470427	0.763795	0.0618324	-0.0442825	-0.0547998	II	GTCCTTGGACAAAGAACCCCTTGCCTGGTGGTGGCTGCTCTACAGGTGTGTCCTGCTTGA[CG]CAATAGGCCTGGAAACAATAGGGGTGTGTCTAGAGTCTCTGCTAATTCAACATTTTCCAT	37	6	43663647
HMGCS2;HMGCS2	cg10212621	2.85901e-05	0.0187102	0.241229	0.30329	0.0413887	0.0492785	-0.0620618	-0.204628	7.12948e-06	0.00126829	-0.418209	0.0878887	0.24663	0.0462442	0.206124	0.0396758	-0.0405057	-0.164237	II	CCTCTGCTCACCGTGGCTCAGTCTGCTTCTAAAACTGGGTCAAAGGGCTCACTCAGAACA[CG]GGCGAGTCAAAGACAAACAGCATCTCTCCAACATGTACATAGCTGCCCTGCTCCTGAGCA	37	1	120311649	HMGCS2;HMGCS2	NM_001166107;NM_005518	TSS200;TSS200
	cg10370305	2.31709e-06	0.00788187	0.440888	0.561373	0.0794556	0.0754503	-0.120485	-0.214626	5.02151e-08	3.65982e-05	-0.598667	0.100881	0.629971	0.0669571	0.52603	0.0735138	-0.103941	-0.164993	II	CTTTGCTTATTTTAAAAAATGTTTCCTTGATTCCTGCAAGCCAAACCCATGGAAAAATAA[CG]GAAACCAAATGCCAGGGAAATAGAGCCAAAGCAAACACATGTGAGCTCTGAAATAACAGG	37	11	27303972
	cg10442355	0.000265619	0.0462592	0.369433	0.441552	0.0647216	0.0698625	-0.0721188	-0.16333	0.000201681	0.0122446	-0.319787	0.0826247	0.46966	0.0611822	0.416001	0.060423	-0.0536594	-0.114252	II	AGTAGGGAGATCATTAGGTGAGAGCTGGCTATTCACAAGAGGGCAGCCTTTGATGCGAGC[CG]AGCAGAAAGTTTGGCCGAAACTCAACACCTCTTAGAAGTACAGATTAGTGGAGAGGAAGA	37	8	61326412
MAN1C1	cg10485752	3.12135e-05	0.0195048	0.663811	0.717093	0.0551981	0.0660248	-0.0532825	-0.0743034	0.000120271	0.00872314	-0.410668	0.10228	0.81735	0.0447792	0.77066	0.0539712	-0.0466892	-0.0571227	II	AAAATCCATAGCTCCTGGAAACTCAGTGTTGGGCTATGTTGCTCACTGATTCTGGCAGGC[CG]CGGTGCACATTCCTGACCCAGGCTTTGAGTTTGTTTTGAGAAAAAGCTGTCATCAGCTTT	37	1	26021655	MAN1C1	NM_020379	Body
	cg10502324	0.000175394	0.0387739	0.293548	0.388405	0.0660893	0.0720407	-0.0948567	-0.244221	1.2133e-05	0.0018467	-0.520636	0.1126	0.352639	0.0685148	0.286757	0.0746437	-0.0658813	-0.186824	II	ACACACAGAAATGATGCAAATTCACTGGCAGGGAAGAGCAAGAGAATCAGGGCAAGAGAA[CG]CAGCTCAGGGGTTGCAAATACAGGATAAACATTGGTTTTGTGATACAGAAAACTTAGCAG	37	12	76372038
	cg10558233	2.29462e-06	0.0078608	0.462745	0.522392	0.046963	0.054173	-0.0596474	-0.114181	7.17356e-07	0.000247675	-0.41506	0.0780395	0.506205	0.0525401	0.439184	0.0526258	-0.0670216	-0.1324	II	ATGAAGCCACAGCAGGAGCAGCAAAGGTTGGTTTAATTATGTTAAAAGCAACCCTAAGAC[CG]GAAAAAGCTTTTAACATTCCTAGCACATAAAAATAGTTGGTCTTGATGTTTTGCTGCTGA	37	8	94892613
ATXN7L1;ATXN7L1	cg10575219	0.000123102	0.0335204	0.345096	0.441557	0.0469801	0.0807552	-0.0964613	-0.218457	7.65753e-08	4.92164e-05	-0.584324	0.100081	0.513194	0.0728267	0.431287	0.0812849	-0.0819075	-0.159603	II	ACAGCATGGAGTCTCCTTCAGCCCCCACTTTTGAGGGCAGGTGCTTGGCAAGTCATTAGC[CG]GTTTCTATCTTATCAGTGGGTTCAATCTGCTTTTGTAGCTGCAGTCAGGATGCTGCCTAT	37	7	105313992	ATXN7L1;ATXN7L1	NM_020725;NM_138495	Body;5'UTR
	cg10580269	3.43091e-05	0.0204597	0.187185	0.264507	0.0478947	0.0519072	-0.0773227	-0.292327	5.52141e-07	0.000203445	-0.557946	0.103696	0.221803	0.0487721	0.165203	0.045178	-0.0566008	-0.255184	II	AGAGAACACAGTGGCACAGCAACTGCTGGCTGGATTCCACGGGCTCTGGGCCAGAAGATG[CG]TGTACACGAACGCCCTGTAAACTTCCACATTCCACCACTTCCTTTCCAGATAGCAGCAGT	37	2	69056515
HDAC7;HDAC7	cg10583414	5.42715e-05	0.0248246	0.446916	0.501366	0.044286	0.0430749	-0.0544499	-0.108603	8.2936e-06	0.00140559	-0.233264	0.0494172	0.524696	0.0345675	0.489781	0.0374295	-0.0349147	-0.0665427	I	GCCACCAGCCTGTCATTCTGAGAGCAGTTCTATAACCTGAACGCGCCTGGGAGGGCGCAG[CG]GACGTCCCGGACGTGCAGGTTTGTGGGGCAAGCAAAACAAGACGGTTACAGCCCAATCGC	37	12	48207063	HDAC7;HDAC7	NM_015401;NM_001098416	Body;Body	chr12:48206721-48207126	Island
SLC6A6;SLC6A6	cg10586672	1.40645e-07	0.00331999	0.71713	0.774686	0.0362937	0.042664	-0.0575567	-0.0742967	5.1694e-08	3.71496e-05	-0.569894	0.0961394	0.852174	0.0343947	0.801083	0.0380523	-0.051091	-0.0599537	II	TGAGTGGCTGCATCTGGCTGTAGAGTAGCCAGTGCCTAGTGTGGGGTAGTCAGCAGTGCT[CG]GAGGACAATTCACTTGAGCTCCTGGGCCCCTTTCCCTGGAAATAGGTGTATTTTTGACAG	37	3	14514657	SLC6A6;SLC6A6	NM_003043;NM_001134367	Body;Body
KIAA0406	cg10626556	5.17011e-05	0.0241967	0.567341	0.632911	0.0501235	0.0598171	-0.0655699	-0.1036	4.13181e-05	0.00428274	-0.357551	0.0830574	0.672088	0.05401	0.622983	0.0519253	-0.0491052	-0.0730636	II	ATGCCCCCTCCATACAAGGCACATTTGCTAGATAAAAGCATTAAACTGGAATGGCATCTC[CG]TTCTTAGCATTTACAACCTCGGTTACATCAACCACCCCCTGATCAATGTCCATTTCTAGA	37	20	36621697	KIAA0406	NM_014657	Body
FLJ30058	cg10646080	3.69435e-06	0.00905831	0.452334	0.5101	0.0391129	0.0539274	-0.0577669	-0.113246	0.000310767	0.0161029	-0.263023	0.0702027	0.55426	0.0663515	0.519877	0.0459821	-0.0343824	-0.062033	II	AGGGATCCTGGGGAACACACTGCTTCCCGCTTAGACTAGGCCTCTTGAGGGCTGAGATAA[CG]CTCCGCTAAATCGTGGAGTTTTCTAGAGCCTGGGATACTGTCTCGCTCTCAGATCTGAGG	37	X	130191821	FLJ30058	NM_144967	TSS1500	chrX:130192131-130192735	N_Shore
PLCH2	cg10716120	3.10221e-05	0.0195048	0.5528	0.614706	0.0494173	0.0503582	-0.0619057	-0.100708	5.3561e-09	7.10652e-06	-0.405285	0.0630005	0.605955	0.0392913	0.53831	0.048433	-0.0676448	-0.111633	II	CCTGGCACCTCCCTGTCCTGGGCTCTGCAGGCCAAACTCCTCCCCTGGTATGGGGGGAGG[CG]AGCAGCTGCCCGGAACCTTCCAGTCCTTGTTGCTGGAGCCAGTAGAGCCTGGGCAGTGGG	37	1	2406721	PLCH2	NM_014638	TSS1500	chr1:2409757-2410049	N_Shelf
SLC41A1	cg10717869	0.000120538	0.0333661	0.17289	0.231223	0.0312535	0.0414319	-0.058333	-0.25228	6.3664e-06	0.00117065	-0.511491	0.106855	0.148102	0.0397226	0.112475	0.0323788	-0.0356273	-0.240559	II	GGCCTACCCACTCCTGCCCTTGAGAGTCAACAGTGTTACAAAGAGCTCAGACAGCTGACT[CG]GATCCAGGCCTCTGTCTCTCCCCGTCTCCCCCTGCTCTTGGCCCTGTGAGCTTGTCAGAT	37	1	205780912	SLC41A1	NM_173854	5'UTR	chr1:205781870-205783010	N_Shore
CNTN5;CNTN5	cg10748359	2.83176e-05	0.0187102	0.419752	0.527322	0.0745412	0.0844852	-0.10757	-0.203993	1.2509e-05	0.00188701	-0.513373	0.111216	0.578714	0.0813963	0.499035	0.0803129	-0.0796783	-0.137682	II	CCTGGGCTTTTTGTTTGTTTCAGACAAAGGGGAAACATCGTATAACATTTCTCAAAGCCA[CG]TGAGGTGCATAATAAGCAGAGTCAAAGGGGAGTTTTGATTCATAGTCTTGCTTCAGTGCT	37	11	100211450	CNTN5;CNTN5	NM_014361;NM_175566	Body;Body
HRNBP3	cg10759591	1.51445e-05	0.0152229	0.569974	0.622816	0.0523201	0.0588886	-0.0528424	-0.0848443	0.000292351	0.0154782	-0.310478	0.0824805	0.747591	0.0437181	0.706013	0.0544518	-0.0415776	-0.0556154	II	CCACACCAGGAACACGGCGCCGGCCTCCGGGACTTCGCCGCATTGCCCATTGCTTTCTTG[CG]GGTGTTTACAGGCTGCCAGCACTCCTGTGCTGGGGGTGTTTCCAGCCCTTCTCTGGTGAG	37	17	77148972	HRNBP3	NM_001082575	5'UTR
	cg10809507	0.000233769	0.0441085	0.331125	0.407545	0.0401935	0.060806	-0.0764199	-0.187513	1.09067e-07	6.25698e-05	-0.437031	0.0759033	0.385869	0.0526256	0.327999	0.0519657	-0.0578705	-0.149974	II	CTGGCCTCGCTCTCTGCAGCCACAGCAGCTGTTGGGAAGCTCTGCCAGGGGAGACGTGCC[CG]GGAGACAGGGCGCTGTGGACACGGCTGCAGGGCTGAGGTTGCTTGTACTTTCATCATATG	37	12	1605950
	cg10855978	2.51914e-05	0.0180537	0.403336	0.458782	0.0419249	0.0501296	-0.0554456	-0.120854	0.000694501	0.0266169	-0.197454	0.0562659	0.451739	0.0416265	0.417232	0.0392445	-0.0345062	-0.0763853	II	GTTCCTTCAAGAACCCTGCTGACTTTTGTACAGTAAAATAATAATGTTCCAATTTGGAAG[CG]AATTTTCTACTGTGACACTAATACAGCCCCAGGCTATCAGAGGATTAGATGAGTACAAAG	37	8	23780241
LOC151300;LOC151300	cg10930290	1.72018e-06	0.00737358	0.688807	0.740253	0.0512683	0.0390316	-0.0514464	-0.0694984	0.000143701	0.00982269	-0.418478	0.105526	0.801464	0.050198	0.762579	0.0547138	-0.0388842	-0.0485165	II	CAATATATAATCAGAGCCCCACCCCACCTCAGAGTACAGTGATCTTCTCCAAGCCTGCAG[CG]CCTCAGTTAGGAAAGTGAAAGCTTGCAAAAGGCATTGGGGCAACAAAATAGTCTCTATTT	37	2	219840349	LOC151300;LOC151300	NR_015390;NR_024385	TSS1500;TSS1500
MYOCD;MYOCD	cg10974219	8.45263e-05	0.029134	0.341939	0.424963	0.0753124	0.0594843	-0.0830244	-0.195368	5.03364e-06	0.000991064	-0.417476	0.0861591	0.475697	0.0622227	0.403044	0.0556286	-0.0726532	-0.15273	II	TGCTGTGAATGATACCTGGCCTTTCTCACTATGAATTTCTGATTAACCAACCAGACTACA[CG]TTGCCTCTCTGTGTATGACTAACGGCTCCAACCCGATGACTCACAGCTACTTGCTTATCG	37	17	12669028	MYOCD;MYOCD	NM_001146312;NM_153604	3'UTR;3'UTR
IGF2AS;INS-IGF2;IGF2;IGF2AS	cg11005826	0.000167293	0.0380976	0.313919	0.401657	0.0482053	0.0810623	-0.0877385	-0.218441	6.98431e-07	0.000242497	-0.441179	0.0828514	0.406489	0.0607759	0.340888	0.053722	-0.0656014	-0.161385	II	TGCAGGCGCCCAACGGCCCTGTCGGCAGGAACAAGGTCACCCCTTGGCGTTGGGCAATGT[CG]GGCGATGGGGCAGTGGCCCTAAGGGGACCTGTGGGGTGGGTGGGGGTACTGCCAGAGAGG	37	11	2165961	IGF2AS;INS-IGF2;IGF2;IGF2AS	NR_028044;NR_003512;NM_001007139;NR_028043	Body;Body;5'UTR;Body	chr11:2165135-2165672	S_Shore
	cg11027717	1.1798e-05	0.0138995	0.12877	0.184199	0.0243311	0.0394004	-0.0554286	-0.300917	5.95405e-08	4.12885e-05	-0.762483	0.129328	0.165704	0.0523825	0.109929	0.0358636	-0.0557751	-0.336595	II	TCCGAGGGAGCCAACCCTGATTTGTACATTTGCCAATTTCCTTGTTGTAAATACACTCCC[CG]TGGCCAGTTTAAAAAAACCCCACATGACATCATTCAGAAGATATGCACATTAGCACACCA	37	11	33713904
	cg11033762	5.33227e-05	0.0246003	0.352777	0.405877	0.0545312	0.0541148	-0.0531007	-0.130829	5.26166e-06	0.0010246	-0.34808	0.072001	0.415652	0.0525563	0.359246	0.0412997	-0.0564064	-0.135706	II	AATTCAAACACGTGCACTGTTGACCCTGCAATGGTGGAGTTTTTGGATTTTCCTTCAGTC[CG]ATTGCTAAAATACTTCCCTCTCATGTGAGCTGTTGTGAAAGTCATCAGCCAGATACCATT	37	13	20749447				chr13:20751256-20751946	N_Shore
	cg11080540	0.000190084	0.040042	0.185291	0.25843	0.0393916	0.0519154	-0.0731387	-0.283012	3.26695e-07	0.000139432	-0.567216	0.103058	0.236759	0.0516777	0.179157	0.0436159	-0.057602	-0.243294	II	ATTTGCTTATTTGCTTTAGGATGTCAGGAACCCCAGTTCACCACGCCCTGAATGTTTGTC[CG]ATTACAGCACTCATGCAAGTGACAAAAGGTTAAAGGAAAACTCCACCCTCGCAGCATTTC	37	5	54897272
TNFRSF19;TNFRSF19	cg11082691	2.54813e-05	0.018127	0.530897	0.605071	0.0588891	0.0670505	-0.0741746	-0.122588	0.00125477	0.0382655	-0.29642	0.0890717	0.6536	0.0577002	0.607869	0.0686565	-0.0457309	-0.0699677	II	TTCGCCCAGCCCCAGCCCATCCTCCTCACTCGTATTAATGCCAACAGTGTGCTTGTAACA[CG]ATCGCCTCGCAGCAGTAAATCAGGAAACTAGTTTTTGCATGAACCACTTGAAACAGGCTT	37	13	24183666	TNFRSF19;TNFRSF19	NM_018647;NM_148957	Body;Body
	cg11119275	6.78943e-05	0.0268812	0.66385	0.720301	0.0515403	0.0411872	-0.0564506	-0.0783709	2.98271e-07	0.000130296	-0.489018	0.088508	0.781224	0.0440648	0.723331	0.0496855	-0.0578927	-0.0741052	II	AATAGTGTTTGTGCTCCATCTTCTTCATCTGCAGCTAACCTTTCCCTCTGGGTGGGGATA[CG]TGACTTGAATATAGTCTGGTGATGAAGGGATGAGAGGAGGGTCCCTTGTTCCAATGTGGA	37	5	173251865
	cg11119313	0.000305205	0.0490594	0.285398	0.374155	0.0536832	0.067818	-0.0887571	-0.23722	0.000113493	0.00838028	-0.421595	0.104583	0.366414	0.068109	0.307519	0.0618346	-0.0588949	-0.160733	II	CCTATTCATAATGATATCCTCCTGCAGGATTTGAGCCTTCTCCTTTGTTGTGACGGCAGC[CG]AGGAGGTGGCTGACTGCCCAGACAGCCTTATCTCTTTCCTACCTTTCAAGGTTATTGTAA	37	17	61551779				chr17:61553834-61555063	N_Shelf
	cg11147278	4.37914e-05	0.0225677	0.56334	0.629234	0.0492252	0.0447435	-0.0658938	-0.104721	0.000202234	0.0122626	-0.302962	0.0782933	0.660003	0.0530188	0.615527	0.0537929	-0.0444761	-0.0673878	II	ACATCAACACATTGAAATACAGCTCTTGGCTAAACTCCGCGAGCTGACTTTGAAAGGTAA[CG]GGAAGAAACATTTCCTTTCAAAAGGAATCTGGCAGCCTTTGAGCCTTTGAAACACACCCA	37	10	34062234
PBX1	cg11155784	0.000153539	0.0366424	0.196248	0.274219	0.0551106	0.0616387	-0.0779716	-0.284341	1.2608e-07	6.93333e-05	-0.514973	0.08996	0.23108	0.0457996	0.176568	0.0408812	-0.0545122	-0.235902	II	AGGGCTGAGTGTATGAAGCGTTAATGAAGGCTGCCATTGGAACCAGTCCACGTCCCGTCC[CG]GCTGGCAGGTTTGCTGTCCAAGAAGTCTCTTGCTGGAGGCCTGAGTTCCTGAGTGTCGGG	37	1	164572163	PBX1	NM_002585	Body
	cg11225090	1.57142e-05	0.0152501	0.316794	0.402927	0.0492552	0.069472	-0.0861325	-0.213767	4.21431e-09	5.8949e-06	-0.605592	0.0933745	0.386822	0.0637698	0.303044	0.0569081	-0.0837779	-0.21658	II	ACTTCCTGGTGACTCTGGGTAAAGTCATTGTTGCTGGAAGAGAAGGGAAATGCATGTTTC[CG]GTGAGTTTTGCCTTATGTGGCTAAAATGTGAGGAACTTGGCAAATTTCCCAGTGCAAGAA	37	4	185276573
	cg11235411	0.000123496	0.0335577	0.28265	0.335514	0.0501937	0.0396825	-0.0528636	-0.15756	2.16095e-05	0.00275348	-0.286262	0.0639668	0.314118	0.0385946	0.276638	0.0407323	-0.0374802	-0.119319	II	ATTAGAATAAGCCCTCCAGAGACTATCTGTGCCACTAAGGTCACATTAAAATGCTTCTTC[CG]TCTAAAACTGAAACCGATCCCACTTAGGAGCTAATTGCAGTCATAGTTTTTCTCTTTGAG	37	10	36060369
	cg11239720	7.07297e-06	0.0117002	0.305046	0.357849	0.0539574	0.0956664	-0.0528033	-0.147557	0.00120214	0.037285	-0.319189	0.09553	0.378421	0.0697683	0.325227	0.0468387	-0.0531941	-0.140569	I	GTGAGGCCCGCCAGGCGCTGGGCCCAGAGGACTCCGCGACGCTAGGAAATGTGTGGCAGC[CG]GGGAGGGGACGCAAGGAGCCCGGGCCAGGAGAGGGAATTCCAACTATGGCGTTTTGGAGA	37	4	152967415
	cg11245053	0.0001124	0.032499	0.429929	0.484938	0.0339298	0.0532973	-0.0550096	-0.113436	2.36259e-06	0.000577663	-0.34012	0.0675946	0.504344	0.0483584	0.450775	0.0426842	-0.0535684	-0.106214	II	CAAACCTCCCCAGCCCAGGTGGCTGCATCCTTCTCCTCCCCTCCCCCCAGTTCCCTGGGT[CG]CCAAGCCGGAGGCTTTGAAAACCAGCTTGTGTTTGGTTTGTGAAAGCACCAATGTTTGCA	37	12	48416949
	cg11267810	5.74471e-07	0.00513865	0.289167	0.375362	0.0331047	0.0561211	-0.0861954	-0.229633	7.12612e-09	8.88739e-06	-0.54077	0.0848903	0.309659	0.0504981	0.23904	0.0494411	-0.0706185	-0.228053	II	CCAGGGGACGCAGGAATCCTTTCTGCTTTTTAAGGACAGACTTTGCTTTACCACAGCAGT[CG]CTCTTGGGGCCACACGGAAAGCCACCACTGAGTTTACTATAAAGTGACAGAGGCTGGTGT	37	20	19867026
PXN;PXN	cg11307565	1.65455e-05	0.0155407	0.385299	0.457815	0.0492781	0.0531047	-0.072516	-0.158396	3.33537e-05	0.00370899	-0.344782	0.0790504	0.374617	0.052378	0.325172	0.0552766	-0.0494442	-0.131986	II	CACCCCAGGCTCCGGTCAGTCAGGCGTGGCTTGCCCCTTGGGAGCTCAGGCCAAGGAAGT[CG]GGCAGCCCGGATGTAAGCAACTGGGAGTCTATGGTAGAAAGCAGTAGAAGTTACAGGTGA	37	12	120701165	PXN;PXN	NM_001080855;NM_002859	Body;Body	chr12:120702976-120703541	N_Shore
	cg11311352	0.000135552	0.0346576	0.551992	0.606301	0.0435584	0.0533093	-0.0543091	-0.0895746	5.65764e-05	0.00530554	-0.337048	0.0798528	0.614344	0.0508708	0.555824	0.0570432	-0.0585193	-0.095255	II	GCGGGGCTTTACACTGGATCCTCCCAGCTGCCCAAAGGGTCAGTATTTATCCCCAGTTTA[CG]GAGCAGGAAACTGAGGTTCCGAGAAACGATCGTGTTACACAAGGTCAGAAGGGGAGCGGG	37	19	56058710				chr19:56061261-56061516	N_Shelf
	cg11391618	1.76362e-05	0.0159608	0.51812	0.60683	0.067664	0.0605433	-0.0887098	-0.146186	1.0107e-05	0.00161507	-0.382603	0.081923	0.638713	0.0550557	0.577017	0.0690968	-0.0616954	-0.0965934	II	GAGGAAATCTCAGTGTATATGACTCACTGTTTTGAACAAAAATTAACATCGGCTAGCCAG[CG]TTTCTCTTTGTATCACTTTTCCAGATCACCAAGAGGTTATATAATACTTCAAAGTAGCCA	37	17	69324042
AFF1	cg11468363	0.000221093	0.0430577	0.148565	0.225182	0.0301365	0.0617442	-0.0766177	-0.340247	2.23519e-05	0.00281774	-0.47408	0.106144	0.306851	0.0637064	0.246986	0.0475052	-0.0598643	-0.195093	II	ATTTGTTTTAAGGGTGGAGCCGGAGATAATTTTAAACACCCTCCCCCTTGGTGCACGTTG[CG]GGGTGTGACTCACCACGGGGAAATCAGACTGATTTAAAACCTTCAGTGCAAACTTGTAAA	37	4	87857418	AFF1	NM_001166693	5'UTR	chr4:87855873-87857204	S_Shore
LNX2	cg11588787	0.000200967	0.0411852	0.248942	0.32101	0.0531574	0.066026	-0.0720675	-0.224502	2.67337e-06	0.000628987	-0.476264	0.0952231	0.273731	0.0581923	0.211606	0.0508319	-0.0621251	-0.226957	II	ATTTACTTCCTCTACTGCTGCTTAAGGGAAATCTACTATGGCATTCCTGGTTTCTAAAAA[CG]CACCACAACGTCAACTGATGAGTCATGGGTCACACTCCAAGTTCTTATGTACCAAAGAAA	37	13	28181449	LNX2	NM_153371	5'UTR
	cg11688410	3.64081e-05	0.0209819	0.234566	0.324363	0.0396238	0.05923	-0.0897968	-0.27684	1.11369e-07	6.34866e-05	-0.624811	0.108607	0.285429	0.0615572	0.217098	0.0564265	-0.0683317	-0.2394	II	AGGGCAAAAGAGTAAAAGCTAAGAGAAAAAACTAAAGCCAGTGGACTGACTGAGCCAGGA[CG]GTTGAGAGCTGGTTGCTGATAAGAGCCTTCACATTCTACTGGGCTATTACTATGTAAAGT	37	10	33260748
	cg11689753	0.000108167	0.0319994	0.310303	0.369714	0.0479831	0.0531148	-0.0594116	-0.160696	2.29015e-05	0.0028702	-0.348247	0.0780813	0.398776	0.053118	0.350572	0.0510484	-0.0482046	-0.120881	II	AGGAGGGAGGGAGGGAGGGAGGGAGGGATCAGAAATCATAGCCAGTGAAACCCAGAAAAC[CG]TTAGGCAGGAATTAGGACAATACCTTACTCAGGTTTGCATTCCCAGCATTTAGCACCATA	37	10	6821048
PDGFB;PDGFB	cg11714334	0.000125815	0.0338931	0.0852173	0.147825	0.0252283	0.0498909	-0.062608	-0.423527	9.30018e-06	0.00152463	-0.49322	0.105134	0.149116	0.037153	0.110437	0.0240606	-0.0386795	-0.259392	I	CTGTTGCGCGGGGGCGAGCACCAGGCGCTGGGTGCACGGGGGCCCGTGCGTGCCTGTGTA[CG]TGCGTGGGTGTGCGCGCACGTGTGCTCAGGCCGCGCGTGCAGGGGCCGTGCGTGCGTTTG	37	22	39638092	PDGFB;PDGFB	NM_002608;NM_033016	Body;TSS1500	chr22:39638219-39640966	N_Shore
	cg11738724	9.83579e-07	0.00596703	0.601543	0.681033	0.0444851	0.0480241	-0.07949	-0.11672	1.10089e-05	0.0017202	-0.44056	0.0947736	0.719155	0.0560371	0.667115	0.0694303	-0.0520402	-0.072363	II	TGTTCAGTTGAAAGCCAAGTTATTTTGAGCTGAGCAAAATGAGGATTCAAATTACAGGAG[CG]CAGAGTAAACTTTTGGCATATTAGCGGACATCTTGGTAAGTTTCTCAGGACAGTGTTTTT	37	8	42125496				chr8:42128689-42129141	N_Shelf
JAK1	cg11743000	1.02613e-06	0.00597171	0.537424	0.627398	0.0646205	0.0588196	-0.0899745	-0.143409	5.0956e-14	2.44855e-09	-0.591799	0.066741	0.69211	0.0454488	0.600393	0.0422899	-0.0917176	-0.132519	II	TCATAAATATGATCATCAGAATGAGACCACTTTGGCCAAGGGCCACTGCCAGATTTTTAC[CG]TTAAAAACAGACTGGTTGACAGTGAAACTCAATGACAAGAATTAAAATACTATGGATATA	37	1	65355578	JAK1	NM_002227	5'UTR
NDFIP2;NDFIP2	cg11770323	0.000302881	0.0490214	0.4273	0.52063	0.0821768	0.0782636	-0.0933297	-0.179263	2.44532e-05	0.00300655	-0.40144	0.0903541	0.562645	0.0659405	0.495535	0.0736885	-0.0671105	-0.119277	II	TCTTTCAGATGTTTGATCACTTAGCTGGAATTAGGGTGTGGGTAAAATTCTTGTTAAAGA[CG]TGCCAAATGCAAGTTGGGAAATGCTGCAGTAGTCTAAGATTTACTGTCAGATTATTTCAG	37	13	80066032	NDFIP2;NDFIP2	NM_001161407;NM_019080	Body;Body
	cg11783364	3.92892e-05	0.0215485	0.248313	0.313818	0.0428832	0.0428371	-0.0655057	-0.208738	2.62527e-06	0.000621249	-0.375014	0.0749128	0.332299	0.0465087	0.281129	0.0456544	-0.0511699	-0.153988	II	AGCTGGCCCACAGCCACCATCCTGTTCCTCTCAGCAAGCAGCCAGAGTCCTGTTTCAACA[CG]GATAGTCCTCCCCACCCCGCTTCCTCTGCTGTCCCCCTCTTCCTGACCAACTGAACATTT	37	12	68800138
CUX2	cg11813690	0.000131581	0.0343977	0.384857	0.475316	0.046597	0.0601613	-0.0904596	-0.190315	0.000273701	0.0148718	-0.342343	0.0904895	0.443243	0.0571822	0.398187	0.0722113	-0.0450553	-0.101649	I	ATGGTAGGCTTTCGTGTATGAAAATTTACAAGGCTTTTAATGGACTGCATTATGGAAGGC[CG]TGCGGGGCCAGTCGGTGGGGAGATAAGGCCGCTGGGCGTGCATCCATCTCATGGCTCAGT	37	12	111664723	CUX2	NM_015267	Body
	cg11818438	1.56355e-05	0.0152501	0.755766	0.805524	0.0648584	0.0431315	-0.0497584	-0.0617715	0.00166586	0.0455214	-0.521567	0.161045	0.920047	0.0363201	0.894399	0.0524273	-0.0256486	-0.0278775	II	GCAACAGAGACGCCAGGATGGGAGAGCTCGGAGCTATTTCGGACTCCAGGCCAACATCCA[CG]GAGACCTTGAGTTACGTCATCGGAACTGTCTGGACTTTGGTCCCCTTATGCCAAATGCGG	37	8	119916530
TMEM8B;TMEM8B;TMEM8B	cg11825899	9.09715e-07	0.00585894	0.522423	0.584061	0.0451753	0.0445034	-0.0616386	-0.105534	5.46156e-05	0.00517934	-0.287195	0.0678893	0.631641	0.0465963	0.586101	0.0511183	-0.0455394	-0.072097	II	ATTCCCATCCATTCACTTTAATGAGCATCTGTTTACATTCCATCCATCTGCATTCTATGA[CG]CGTGCTAAGCACCTCAGCCTGTTCTGTTTATTCTGAAAGGTATTTCCTCCAAATATTTTG	37	9	35844849	TMEM8B;TMEM8B;TMEM8B	NM_001042590;NM_016446;NM_001042589	Body;Body;Body	chr9:35846310-35846638	N_Shore
EPHA8;EPHA8	cg11847808	3.81786e-05	0.0214186	0.22007	0.297923	0.0357756	0.0501741	-0.0778538	-0.261322	9.45127e-07	0.000301352	-0.456189	0.0868448	0.255311	0.044434	0.200752	0.0438813	-0.0545584	-0.213694	II	TGAGCCCATCTCTGAGCCTCTGCCCATGAACTAGTGTGTATCCATCGGAGTGTGTCACCA[CG]CGAAGCACTCGGTGTTGGGGTCATGCGGGCAGGAGCGAGCATGCGGTGGATGTGCGGCCC	37	1	22889611	EPHA8;EPHA8	NM_020526;NM_001006943	TSS1500;TSS1500	chr1:22889595-22890096	Island
CDYL;CDYL;CDYL;CDYL	cg11935248	5.74068e-07	0.00513865	0.444914	0.525606	0.0463267	0.0591887	-0.0806921	-0.153522	1.71087e-08	1.66976e-05	-0.461996	0.0748034	0.488727	0.0529528	0.415727	0.0555231	-0.0729997	-0.149367	II	AGTTAATTCTTGCTCAATGCAAAGATCCCACAAACCTTGGGGGCTAGGCTGAGGTCCAGC[CG]CTAAACTCTGCAATTCCTCACTCTCCTGTTCATACACACACAGACACAACCCTCCTCACC	37	6	4942483	CDYL;CDYL;CDYL;CDYL	NM_004824;NR_026590;NM_001143971;NM_001143970	Body;Body;Body;Body
ABLIM1;ABLIM1;ABLIM1;ABLIM1	cg11936643	0.000115716	0.032821	0.421915	0.491558	0.0663289	0.0546231	-0.0696434	-0.141679	0.000541574	0.0228289	-0.239144	0.0667298	0.543432	0.0495486	0.50855	0.040848	-0.034882	-0.0641883	II	AGCCAGAAATCTCACATCTGCCACGCAAAGCAAAGGACATAGGTCACCTTGTGCAATGTC[CG]CTTTACCTCAGGCCAGGGTTCCTTTTCTTCTAATTCTGTTCCTTGGCTGTGCTGAGCAGA	37	10	116286411	ABLIM1;ABLIM1;ABLIM1;ABLIM1	NM_001003408;NM_001003407;NM_006720;NM_002313	Body;Body;5'UTR;Body
PRDM16;PRDM16	cg11946666	7.11258e-07	0.00545333	0.55071	0.613891	0.0271804	0.059767	-0.0631807	-0.102919	7.27591e-05	0.00627564	-0.348051	0.0838086	0.609906	0.060197	0.565888	0.0528973	-0.0440181	-0.072172	II	CAGCTCACAGGAAGTGGGCCTGAATGCGGAGAATAGCAGCAATTCCATCTGATAAGGCCC[CG]CTAAACCCCACATTGACAGGCCCCACCGCCCACCCGGGCTCCAGGGGCCAAGGGAGGGGC	37	1	3247595	PRDM16;PRDM16	NM_022114;NM_199454	Body;Body
	cg11949874	0.000129138	0.0341795	0.48136	0.533483	0.035351	0.0417701	-0.0521229	-0.0977031	4.47477e-06	0.000913198	-0.270044	0.0553977	0.508618	0.0411407	0.462231	0.0376316	-0.0463867	-0.0912015	II	GCACTCTTCTGGATGCTGGACTGACTGTGTCACCAAACAAGACAGGCAAGCTCCCTGCTT[CG]TGGTGCTCACATGCTAGGGAATGTGGCCATTCAGGTGACCCAAAGACGTATTGAAGCTGG	37	1	11381935
FLJ41941	cg11961401	0.00011316	0.0325683	0.513858	0.582711	0.0773672	0.0838655	-0.0688533	-0.11816	0.000242329	0.013748	-0.341754	0.0895086	0.635729	0.0644961	0.585844	0.0626525	-0.049885	-0.078469	II	TGTCTTTTACCAGCTGGCCATTTTATTTGCATAAGGTACACTGAAATTCCTAGAGACCTA[CG]AGGTCATTCTCTGCTCCCTTGCTTTCCTCAGATGAGGAAACAGAGCTCTACAGAGGTTAA	37	22	18511180	FLJ41941	NR_024417	TSS1500	chr22:18506419-18507412	S_Shelf
PPAPDC1A	cg12011977	2.59438e-05	0.0182627	0.269326	0.330422	0.0400062	0.0542317	-0.0610959	-0.184903	2.99113e-09	4.65413e-06	-0.5391	0.0821727	0.358473	0.0564767	0.286012	0.0489243	-0.0724607	-0.202137	II	TGGTTTAAATTAGTGAAGCCAAGAAGTCAAAATTCTAAGAAAAGTAAATAAAATTCTGAC[CG]GTTTGGGAAAAGCAAATCCAAGCTCCTGCTGGGCTCCAGCTGGAGGTCGTGACCCCTAGG	37	10	122215735	PPAPDC1A	NM_001030059	TSS1500	chr10:122216259-122217377	N_Shore
	cg12109291	2.68398e-05	0.0184073	0.317263	0.378509	0.0375547	0.0430609	-0.0612456	-0.161808	7.6013e-07	0.000258295	-0.414496	0.0781356	0.338476	0.0473414	0.289718	0.050345	-0.0487585	-0.144053	II	AGGGCTGTGCGCGTCGCTGGTGTGGGGAGGGCAGCAGGCTGCCCCTCCCCGCTTCTGCAG[CG]AGTTTTCCCAGCCAGGAAAAGGGAGGGAGCTGTTTCAGGAATTTCAGTGCCTTCACCTAG	37	2	45232117				chr2:45231781-45232550	Island
	cg12131826	0.000165819	0.0379579	0.398489	0.451149	0.0499905	0.0574186	-0.0526601	-0.116724	0.000714142	0.0270854	-0.217535	0.0621373	0.465253	0.0483751	0.430067	0.0451937	-0.0351858	-0.0756273	II	GGAGCTGCATCCCGGAAGTCTCCTGCTGTGAGGGCTGACTTCCCTATTGCTCCCCCTCCA[CG]TTCAGCTGGGTCTGTGCCCATTGATTCTAGCATCGCTGGGGTTCTCCCCTAGCCGGAAGA	37	15	77904385				chr15:77906410-77908136	N_Shelf
OLFML3	cg12160664	8.16749e-05	0.0287562	0.352283	0.424105	0.0388438	0.0456225	-0.0718222	-0.16935	3.35356e-06	0.000741603	-0.43559	0.0880707	0.417092	0.0553022	0.348108	0.0622036	-0.0689839	-0.165392	II	TGGGGTCTCTGCTTTCTGCAGCTAGCTTCCCTGCTTGACTGCCTAGAAGGCCTCTGCTTT[CG]GGTTTCCATCTCTTTCCCCTCCAGAGGACCCTACAGCCTAGGCGGGAGGTGGTTAAGGCT	37	1	114521853	OLFML3	NM_020190	TSS200
	cg12254430	2.21375e-05	0.0173027	0.225165	0.307527	0.0431302	0.0600864	-0.0823618	-0.26782	3.33231e-07	0.000141432	-0.555231	0.100965	0.290938	0.0603884	0.22673	0.0507966	-0.0642074	-0.220691	II	ATGCCCTTGGGCATAGGTGTATGCTGATTAGCAGGTTTAATTTGACACAGATAAAGAACA[CG]AAGAATTTGCCCAGAGGCCCATTGACCCCCCCTGCTGGCTCCATATCTGAAGGAAGGATC	37	3	187779082
LOC100130872-SPON2;SPON2;SPON2	cg12407867	0.000236665	0.0443541	0.385728	0.308454	0.0714215	0.0760627	0.0772739	0.25052	0.000177343	0.0112567	0.308093	0.0788631	0.283899	0.0523899	0.329531	0.0421538	0.0456321	0.160734	I	ATCCTGCTCCATGTCAGGAAAATATTTATAGGTCCCCAGTCATGGGATCTGGAAACAGAG[CG]GAGGAAGGAGCTCGGGAATGGTCTTGCTCAATCCTTCCCGGCCTCTGCTCATCGGAATCA	37	4	1167369	LOC100130872-SPON2;SPON2;SPON2	NR_033182;NM_012445;NM_001128325	Body;TSS1500;TSS1500	chr4:1164515-1166582	S_Shore
LOC145837	cg12449813	2.03818e-05	0.0168004	0.260221	0.335559	0.0427424	0.054368	-0.075338	-0.224515	1.09369e-10	4.57341e-07	-0.519535	0.0714496	0.337253	0.0507865	0.271927	0.0399357	-0.0653258	-0.1937	II	CCCTGACCTGGATTTAAAGATTTGCAAGAAGACAAATTCCAAACAGATGCCCATTAGGGC[CG]TGACAGCCGCAGCTTAAAGATAACATTTACATTCTGCCGGGGTTTGTATCTCTCTGTTCC	37	15	69853608	LOC145837	NR_026979	TSS1500
NFASC;NFASC;NFASC;NFASC	cg12458003	3.65133e-08	0.00310245	0.525238	0.584342	0.0413898	0.0550738	-0.0591042	-0.101147	2.25138e-11	1.5326e-07	-0.606045	0.0796947	0.699339	0.0417778	0.614352	0.070156	-0.084987	-0.121525	II	CTGAGTCCTTGCCTGGGCTTGACAGCTCAGAGCAGTGTCCCCAGCTGTGGCCCTAGAAGG[CG]CGCTGCAGCAGGAGCAGGGACAGCTGGCTCCTGGTGGGGCTGCCATCTCCTGAAAGGGTG	37	1	204960826	NFASC;NFASC;NFASC;NFASC	NM_001005388;NM_001160331;NM_015090;NM_001160332	Body;Body;Body;Body
GLIS1	cg12655251	2.19074e-05	0.0172386	0.412477	0.468442	0.0320768	0.0337048	-0.0559646	-0.11947	9.63559e-09	1.09933e-05	-0.378109	0.0599829	0.491711	0.0433109	0.436759	0.0373484	-0.0549519	-0.111756	I	CCCCATTCCCCGTGAGCCTGTGGGAAACCCTGTGGCCGTCCCCAGCCAGCAGCCAAGCTC[CG]CCTGGAATGGCCATGTGGGCTGCAGCGCCGGGCGGCCTCCCTCTGTCTGTAATGAGGACG	37	1	53992565	GLIS1	NM_147193	Body
	cg12671632	2.38827e-06	0.00792607	0.439086	0.539648	0.052207	0.0659234	-0.100562	-0.186347	1.41152e-11	1.14606e-07	-0.631999	0.082052	0.548074	0.0583017	0.453335	0.0646557	-0.0947387	-0.172857	II	CACTTCAGAGGTGCCTGAACATTTTAGTCATCCCCGTGGCTATGTTTGCTTGGGTGACCT[CG]CACCGGAGCTTACTCACCACCGTGTGATTTTGTGACCACATAACTTTTGCTCAATGTTTT	37	6	422935				chr6:423846-424313	N_Shore
NECAB3;NECAB3;C20orf134	cg12710480	0.000319638	0.0499176	0.315547	0.385364	0.0728773	0.0586112	-0.0698168	-0.181171	0.000425102	0.019617	-0.308139	0.0842985	0.36938	0.0553682	0.325663	0.0555483	-0.0437164	-0.118351	II	CCCTTGGCTCTGTCCAGAAGAGAGGATGGGTCCAGGGAGTTGTCATAAGGTAGGGAGCTG[CG]AAGTGCAGCTGCTGGGGAGTGAGGTCACAATGAGCCCAATCCAAGTTCTTTTCTGCCTTC	37	20	32254216	NECAB3;NECAB3;C20orf134	NM_031231;NM_031232;NM_001024675	Body;Body;TSS200	chr20:32254811-32255989	N_Shore
	cg12725760	5.67503e-06	0.0111333	0.284474	0.369714	0.0456507	0.0724861	-0.0852402	-0.230557	3.84466e-08	2.98272e-05	-0.649723	0.108383	0.375497	0.0732786	0.298288	0.0682398	-0.0772092	-0.205619	II	ACCACTTGCTCAAAGTTAAAGGAAAGCAAAAGGAACACACGTCACTGGCTGCTAGCTTAC[CG]ACAGCAGCCTACTGTGATTCATTATTCTGGCAAACATATTAGAGATAGGAATGTTTTATT	37	1	192873912
	cg12758090	0.000288351	0.047995	0.334576	0.424692	0.05418	0.0555419	-0.0901156	-0.212191	7.30972e-06	0.0012894	-0.37909	0.079773	0.442794	0.0558392	0.388183	0.051642	-0.0546104	-0.123332	I	AAACTCGAATCCTCTGATTAGAATCAGAGGAGAACTGAGAAGAACCTGCCGGCGGATGCA[CG]AGTGGGTTAGAATGGAACTTCTCCCCACGAAGGCAGCACAGGCTTCGATGGAGCTTTTTT	37	15	80543408				chr15:80544014-80544662	N_Shore
SMOC1;SMOC1	cg12943115	0.000101749	0.0310777	0.13948	0.195164	0.0264084	0.0419076	-0.0556838	-0.285318	3.70245e-09	5.37209e-06	-0.725754	0.111415	0.12524	0.0356322	0.0839955	0.0247778	-0.0412449	-0.329326	II	TGAGCCTTCTGGTGGGTGCCGGCTGCTGGGGCTCTCTCAGGCTTCCTCGGGCAGGAGTGC[CG]GGAGAAAGTTACTCTTTATCCCACTCTCTCCCGGGGCCTACTCCCGCGGAGCTCCTCGGC	37	14	70345911	SMOC1;SMOC1	NM_001034852;NM_022137	TSS1500;TSS1500	chr14:70345943-70346527	N_Shore
	cg13100962	2.12854e-06	0.00755992	0.241056	0.309664	0.0418399	0.0614077	-0.0686075	-0.221555	2.9689e-07	0.000129877	-0.55809	0.10099	0.273337	0.0567262	0.207948	0.0441573	-0.0653893	-0.239226	II	TCCTGACTCCAGAGCCCAGATGCTGGAATGCCTCTCATGTGAGGGAGTGGTCTATGGAAA[CG]GCCTGGCAGACCCGCGTTTGTTTAATTGAGACAGAATGGAGGGTGAAGAGCTCGAATTAG	37	11	33921158
TLE3;TLE3;TLE3	cg13163919	0.000230521	0.0438553	0.392017	0.476239	0.0536661	0.070498	-0.0842228	-0.17685	4.00965e-06	0.000843315	-0.397479	0.0810879	0.474657	0.0582921	0.409458	0.0575039	-0.0651991	-0.13736	II	GCCAGCTTGTCGTACTCCACTTTGAGGCTGCGAGGGCAGGAGGAGCCGGCTCAGGCGTGG[CG]CCTGGACAGCCTCCTCTGAGGCCCCGACCCAAGGGCCTCTAGAGCCACTTTTCCACTTTC	37	15	70388014	TLE3;TLE3;TLE3	NM_001105192;NM_020908;NM_005078	Body;Body;Body	chr15:70387929-70393206	Island
ITGA3;ITGA3	cg13213536	0.000198201	0.0408262	0.505786	0.585487	0.0764653	0.0764891	-0.0797002	-0.136126	0.000828726	0.0296514	-0.334402	0.0967667	0.616156	0.0716319	0.561266	0.0774039	-0.0548901	-0.0890848	II	GAGGGTATCTGGGAAGCCCAGGGCAGGGTGGCTCCTAGAAATGAGGTCATGCCTGAGGTA[CG]CAGGAGCCAGGCTCACCTGCCATGCTCTCCTAACATCATGTTTCCCTGGGCAAAGCAGGT	37	17	48136824	ITGA3;ITGA3	NM_005501;NM_002204	Body;Body	chr17:48132994-48134084	S_Shelf
ROR1;ROR1	cg13300480	3.09157e-07	0.00403601	0.464002	0.563825	0.0575648	0.0609395	-0.0998232	-0.177046	2.91357e-07	0.000128374	-0.445249	0.0805064	0.616133	0.0599021	0.546849	0.0528891	-0.0692833	-0.112449	II	AGGGAGTTTTTAGATGGACCCACAGAGGAGGAAGCAATGTGAAAATGAAAGCAGAGATCA[CG]TGATGCAGCCACAAGCTCAAGAATGCCAGGGCCCTCAGAAACTAAGAGACAAGGAATGAA	37	1	64485696	ROR1;ROR1	NM_005012;NM_001083592	Body;Body
CACNA1C;CACNA1C;CACNA1C;CACNA1C;CACNA1C;CACNA1C;CACNA1C;CACNA1C;CACNA1C;CACNA1C;CACNA1C;CACNA1C;CACNA1C;CACNA1C;CACNA1C;CACNA1C;CACNA1C;CACNA1C;CACNA1C;CACNA1C;CACNA1C;CACNA1C;CACNA1C	cg13373757	8.07463e-05	0.0286786	0.436331	0.486905	0.0295023	0.0368577	-0.0505739	-0.103868	6.50783e-05	0.00583617	-0.218559	0.0522476	0.489007	0.0351473	0.455221	0.0380125	-0.033786	-0.069091	II	ACAAAACCTGCCAGGTTATCAAAAGGACACCACCTCCAATGCACAGAGCTGCTTCCTTCC[CG]CACACACGGAATCTTCCTGCTCCCTGCCCCACTCATCGTGGTCGTGGCCAGCTGTGTCCA	37	12	2263558	CACNA1C;CACNA1C;CACNA1C;CACNA1C;CACNA1C;CACNA1C;CACNA1C;CACNA1C;CACNA1C;CACNA1C;CACNA1C;CACNA1C;CACNA1C;CACNA1C;CACNA1C;CACNA1C;CACNA1C;CACNA1C;CACNA1C;CACNA1C;CACNA1C;CACNA1C;CACNA1C	NM_001129844;NM_001129827;NM_001129839;NM_001129834;NM_001129841;NM_000719;NM_001129830;NM_001167625;NM_001129843;NM_001167624;NM_001129835;NM_001129837;NM_001167623;NM_001129840;NM_199460;NM_001129833;NM_001129832;NM_001129829;NM_001129846;NM_001129836;NM_001129838;NM_001129831;NM_001129842	Body;Body;Body;Body;Body;Body;Body;Body;Body;Body;Body;Body;Body;Body;Body;Body;Body;Body;Body;Body;Body;Body;Body
	cg13396318	3.32139e-06	0.00881988	0.258012	0.345351	0.0485598	0.059551	-0.0873393	-0.2529	6.86721e-08	4.6057e-05	-0.597507	0.101906	0.272663	0.0567146	0.201397	0.0553328	-0.0712658	-0.26137	II	CCAGCCTCCAGCGGTCTCACATAGCAGGCAGGCAGTGCAGCCTGGAGCCCAGCCAGGGGA[CG]CAGGAATCCTTTCTGCTTTTTAAGGACAGACTTTGCTTTACCACAGCAGTCGCTCTTGGG	37	20	19866974
GUCA2A	cg13452215	0.000137916	0.0349385	0.509482	0.570821	0.0430364	0.0518161	-0.061339	-0.107458	4.97867e-07	0.000188392	-0.463763	0.0858026	0.642606	0.0582916	0.586417	0.0578501	-0.0561895	-0.08744	II	GCATTCATGGCAGCAGTGCCCGAGAGAGGGGTGGCTGTTCTGGATGCCAGGGGGAAGCGG[CG]GGACTTTTAAAGAGGGCAGGTTACTGAGTAACCTGGAAGCCTCTGTCAGTCTCATCTGCT	37	1	42630436	GUCA2A	NM_033553	TSS200
	cg13488013	1.59172e-05	0.0153157	0.297951	0.38256	0.0665121	0.0694119	-0.0846088	-0.221165	0.000280034	0.0150528	-0.348422	0.0922567	0.391309	0.0636281	0.334629	0.0682542	-0.0566801	-0.144847	II	GCCAGCTGTGAACTTGACCAGATGTCAGAAGTGAAACTGACCACAGGCAAGTCAGAGGCT[CG]CCAGGAGGGCCAGGTCACAACCCCACAGCTCCCAGCCACCCACGTGGCCTGGGAGACACA	37	17	47592680				chr17:47590142-47590415	S_Shelf
	cg13523245	6.00687e-05	0.0256506	0.380914	0.444149	0.0399415	0.0500307	-0.0632355	-0.142375	0.000131478	0.00926124	-0.240324	0.0602252	0.396733	0.0414204	0.362343	0.039895	-0.0343904	-0.0866839	II	GACATTGTTAGCACAGCCAGCGGGCTCCTGCTGGGCTGAGTTTGTGGGTAATCCAAGCCT[CG]GCAGGTACAGTTCCTCCCTCAGGTGAGTGTTCCACCCCCAAGTGAGCATCCTGCTGCCCT	37	9	132253384				chr9:132250466-132251123	S_Shelf
	cg13539424	0.000222681	0.0432269	0.162685	0.254155	0.0398631	0.0636707	-0.09147	-0.359898	4.02442e-08	3.07731e-05	-0.629267	0.105152	0.268801	0.0524883	0.194184	0.0479582	-0.0746171	-0.277593	I	CTGGCAATCAGGGCCCCAAGCCTGGAGACTTCTGGACAAGCGGAGGCAAGCCGACCATGA[CG]GCTTGGGTGCAGGGAGCAGGTGTCTGAGCCTTTGACGTAGACTTCCCGAGCCCCCACTGC	37	14	101544221
OSBPL6;OSBPL6	cg13547053	8.15692e-06	0.0121338	0.583717	0.651236	0.0351875	0.0482965	-0.067519	-0.103678	0.000563174	0.0233809	-0.338718	0.0948225	0.710168	0.0544629	0.670883	0.0621983	-0.0392859	-0.0553191	II	TGACAAGATCCCTATTCAACAGATCTCCTGGACTCTCATTTTGAGAATCACGTTTCTCTC[CG]CGTGAGTTGCACCAAACCATTCAGCTATTATTAAGTGTCTCATTGTCTGTCTGTTTACCT	37	2	179184864	OSBPL6;OSBPL6	NM_145739;NM_032523	TSS200;Body
LOC100129066	cg13552373	0.000245592	0.0447952	0.326869	0.388781	0.0354628	0.0484674	-0.0619119	-0.159246	1.07769e-08	1.19984e-05	-0.336456	0.0535859	0.402614	0.0380508	0.35701	0.0406208	-0.045604	-0.11327	I	GCGGGTGGCAGTGTCTGTCGCCCGTGTGTGCACATGTGTGCCTGCTCCTGTACAGGGCCC[CG]GCACGCGTCTCAGACGGGCTGCCGGCTTTGTTGTTGGAGGCGCAGGCTTCTCCAGATTGG	37	9	92291269	LOC100129066	NR_024280	Body	chr9:92291268-92291524	Island
CAPS;CAPS	cg13573245	0.0002216	0.0430743	0.649252	0.717348	0.0598168	0.0529237	-0.0680962	-0.0949276	2.09388e-07	0.000101175	-0.502924	0.0896892	0.752271	0.0506752	0.688758	0.0501798	-0.0635128	-0.0844281	II	AGAAGCCCCTGTGAAGCCAGAGAGGGAAAGGGACCTGTCCAGGGTCACACAGGAATCATG[CG]TCAAGCCTCCCCAGCCACGGACTTGTCTCCATCCAGGGCATTTCAGCCCCTGCAGGGCAG	37	19	5913990	CAPS;CAPS	NM_080590;NM_004058	TSS1500;TSS1500	chr19:5915007-5915301	N_Shore
SYNPO;SYNPO;SYNPO;SYNPO	cg13590277	0.000115162	0.0327591	0.302742	0.402948	0.0725123	0.0758978	-0.100206	-0.248683	0.000128107	0.00911129	-0.450539	0.112701	0.50396	0.0815877	0.430817	0.0900835	-0.0731427	-0.145136	II	AATAGGGCCCAGACCCTCATTGCTACAAAGCAAAACACTGGGAGGGGGCAGCATGGCCCA[CG]TGACTGGCCCTGCACTGGGCATTAGGCCAACCTGGGCTTGAATTTCAGCTCTTCCTCTGG	37	5	150019496	SYNPO;SYNPO;SYNPO;SYNPO	NM_001109974;NM_001166208;NM_001166209;NM_007286	TSS1500;Body;Body;TSS1500
RXRA	cg13595495	9.40509e-05	0.0303075	0.317189	0.393094	0.0435062	0.0602599	-0.075906	-0.193099	1.63601e-05	0.00228035	-0.301196	0.0662384	0.429416	0.0441172	0.384991	0.060318	-0.0444243	-0.103453	II	ATTTAGCCCAGCCTTCCTCAGCACTGCGTGGGCATTGATGGATGCCAGGCGAGGCTGTGC[CG]GGCAGTCTCTGGGAGCCACTTGGTTTTGGAGCTGACACCTGAAATAGAACAGTGCACCTG	37	9	137279412	RXRA	NM_002957	Body
RAB11FIP1;RAB11FIP1	cg13625816	0.000201533	0.0411868	0.538503	0.594262	0.0625271	0.0536728	-0.0557592	-0.0938292	0.000115426	0.00847837	-0.305029	0.075755	0.632947	0.0506853	0.587348	0.0544599	-0.0455984	-0.0720415	II	TTTTGCCCAGTTTTTACTGCAGAAGTGAAATAACCTGACACAATCTTTGGGAGCTACAGG[CG]AGCAGACATCCACCAGGATTAGGACCAGAGAGAAGAACTCTACCAACTCCAAAAGGAAAC	37	8	37755160	RAB11FIP1;RAB11FIP1	NM_025151;NM_001002814	Body;Body	chr8:37756454-37757339	N_Shore
DBH	cg13651137	0.000203999	0.0414203	0.459192	0.535258	0.066703	0.0653282	-0.076066	-0.142111	1.23955e-05	0.00187514	-0.318174	0.068894	0.62942	0.0485092	0.581237	0.0511736	-0.0481831	-0.0765515	II	GAGAGAGGAGAGAGAGAGGAGAGAGAGAGAGAGAGAGAGGGAGAGAGAGAGAACCAATAA[CG]AGGCAAGGAAGGGAGGGCAGGCACCCTCTCTGGTGACACCTCCACACTGTACCGAATGCC	37	9	136522662	DBH	NM_000787	Body
LOC100129066	cg13655615	0.000201714	0.0411983	0.34536	0.409539	0.0483793	0.057925	-0.064179	-0.15671	7.81231e-07	0.000262517	-0.364223	0.0687432	0.419958	0.0486348	0.365614	0.0472124	-0.0543432	-0.129402	II	CCCCCTGGCCACTGCCAAGCTACAACCTTCTCAAGGCCCTGAGTCACAGAAGACAGTCTG[CG]GGTGGCAGTGTCTGTCGCCCGTGTGTGCACATGTGTGCCTGCTCCTGTACAGGGCCCCGG	37	9	92291210	LOC100129066	NR_024280	Body	chr9:92291268-92291524	N_Shore
ABL1;ABL1	cg13670057	0.000121912	0.0335059	0.477728	0.535911	0.0459445	0.0566498	-0.0581837	-0.10857	2.49277e-05	0.00305065	-0.304196	0.0685442	0.577249	0.0476429	0.527253	0.0608362	-0.0499961	-0.0866109	II	CACGTCTGACATGCTCCATCCTCCTGTCCCCCCCACACTGAACCGTCTCCAAGAACCTTC[CG]GAGAGCCCACAGTGTGAACAGTAATGAATGCTCCATAGCTGGCCGCCTTGCACTCTAGTG	37	9	133721945	ABL1;ABL1	NM_005157;NM_007313	Body;Body
	cg13743231	0.000250145	0.0451506	0.29089	0.362551	0.0492248	0.0568981	-0.0716609	-0.197658	4.02525e-05	0.00420714	-0.324104	0.0751667	0.379149	0.0486063	0.328416	0.0536231	-0.0507325	-0.133806	II	AACAAAACCCACACATCTGAGACCAAATCAAAGCTCTTCAGAAAAATCCCAAGAAAATCC[CG]ACATGTGCAACTTCTGCCTGGAGCGGATGAGTCTGGCGCTGAACACCAAGAGGGAGGGTG	37	10	94958683
DIRC3	cg13765685	0.000184366	0.0394542	0.649335	0.708418	0.0597693	0.0653404	-0.0590832	-0.0834016	0.000686656	0.0264187	-0.554172	0.157762	0.912581	0.0424365	0.884413	0.052163	-0.0281681	-0.0308664	II	ACACACACTCACCCTGTCCTGCCACCATTAGGTAAAGTTTCCTGCCACTCCTTGCACATC[CG]TCATTACCAAAGAGATATTAAACTAGACAACTGTAAAAAAATAACACCTTCAGTGGCAAA	37	2	218196152	DIRC3	NR_026597	Body
FREQ	cg13774505	5.87106e-05	0.0254565	0.721525	0.817785	0.0971676	0.0643025	-0.0962596	-0.117708	0.00180655	0.0478503	-0.455839	0.141882	0.832804	0.0648574	0.793701	0.0761246	-0.0391026	-0.0469529	I	GGAGGTGTGCAGGTGAGCGTGAGCGGGCCCGGGTGCCTGGTGTGGGTGTTGCAGGCAGGG[CG]GGTGCTGCGGGGCACGTGGGCAAGTCCCGATTCACGTGGGCACGCTCCGAGCGTGAGTGA	37	9	132944035	FREQ	NM_014286	Body
	cg13797402	4.09272e-05	0.0219901	0.579964	0.644627	0.0648528	0.0620675	-0.0646632	-0.100311	0.00015099	0.0101366	-0.295928	0.0748839	0.720144	0.0482209	0.68145	0.0539817	-0.0386936	-0.0537304	II	GGCTTATGCTAGCTTATGGGCCCCAACTGTTCCATTTTCAGGATTTGAGGAGCCAGGTGA[CG]TTATGTTGACAGCTTGAAACCATCTCTCGTAGGAGTATTTGTGCCAAGGAAATTGGCAAC	37	4	14918405
	cg13860928	0.000141865	0.0354077	0.608371	0.67266	0.066994	0.0617036	-0.064289	-0.0955744	0.00115758	0.0364103	-0.350327	0.104482	0.758901	0.0584558	0.715773	0.0707702	-0.043128	-0.0568296	II	CTGTATCTATGATGTAAAGACTCTTACTGTGGCCAACTTCGAGTCACCAACAGGACATCA[CG]GCATGTGGATTGGGAAGAGATGGACACCCCCGGCTCTCTCAAGCCTGTGTACTGGCTCCA	37	1	209915875
ANO7;ANO7;ANO7;ANO7	cg13886799	0.000261742	0.0460457	0.245411	0.309787	0.0437169	0.0541036	-0.0643767	-0.207809	1.05732e-06	0.000326421	-0.482933	0.0924081	0.260602	0.049029	0.207715	0.048891	-0.052887	-0.202941	II	GTCTGCAGCTCTGAGCCCCACACCCCCTATTTAAACAAAGATAGATCCTGCTCCAGGAGC[CG]GGAAGCCTTGCCCTGGCCAGCTGTGCTGGGCACCTCCCCTGCCTGCTTCCTGGCCCACTT	37	2	242127948	ANO7;ANO7;ANO7;ANO7	NM_001001891;NM_001001666;NM_001001666;NM_001001891	5'UTR;1stExon;5'UTR;1stExon
OLFM1;OLFM1	cg13914893	8.12578e-05	0.0287455	0.310469	0.361471	0.027198	0.0477611	-0.0510018	-0.141095	4.74936e-06	0.000950906	-0.350553	0.0721323	0.327506	0.0445721	0.280614	0.0457582	-0.0468921	-0.143179	II	TGAGTCTCCCTCCCTCTCTCTTTTTGCTGCCAGGGGTTTAGTGCCCTGCGAAGAGGGCTC[CG]TGGTGTGGCTCCCTCCTAAGACCCCTCTTGAGGCCGCCCTCCCTGCTCCTTCAGGAATCG	37	9	137980958	OLFM1;OLFM1	NM_014279;NM_006334	Body;Body	chr9:137978821-137980254	S_Shore
	cg13925809	0.000204194	0.0414242	0.523382	0.614443	0.0827664	0.0709953	-0.0910606	-0.1482	1.48057e-06	0.000416051	-0.426949	0.0829807	0.727375	0.0526789	0.669195	0.0536347	-0.0581795	-0.0799857	II	CCAATCCTCAAAAGAGTGAGTCACACCTCCTCCTACTCTGCAACTGTCAGTACTGGCTTC[CG]GCAAAAGGTTGGAAACACTGCAGTCACGTGGCTTGGCTTGCTGGGAGAGAAGAGGCCATG	37	9	84646696
LAMA4;LAMA4;LAMA4;LAMA4;LAMA4	cg13938098	7.0535e-05	0.0272971	0.310977	0.397047	0.0472262	0.0594538	-0.0860703	-0.216776	1.10256e-06	0.000336697	-0.428134	0.0820801	0.441359	0.0615208	0.378337	0.0587637	-0.0630221	-0.142791	II	AGAAGAATATTCAGCTTTTGTGACGCTTCCTCACCACTCTTATTTATGTAGTCAAGGTAC[CG]GATGTCTTATCTATATTTACATAGATATTTTATGTGGCCCCCGCTAGTTTGCAGGAAAGT	37	6	112575966	LAMA4;LAMA4;LAMA4;LAMA4;LAMA4	NM_001105209;NM_001105206;NM_001105207;NM_002290;NM_001105208	TSS200;TSS200;TSS200;TSS200;TSS200	chr6:112575091-112575483	S_Shore
IL18BP;IL18BP;IL18BP;IL18BP;IL18BP;IL18BP	cg13944685	1.85688e-05	0.0161843	0.373403	0.432038	0.0484148	0.0447681	-0.0586344	-0.135716	7.0712e-06	0.00126164	-0.231538	0.0486379	0.398411	0.0318557	0.356048	0.0354881	-0.0423627	-0.106329	II	CTGGTTAAAAAGTGAAAGTGAAATAGAGGGTCGGGGCAGTGCTTTCCCAGAAGGATTGCT[CG]GCATCCTGCCCTTCCCAGAAGCAGCTCTGGTGCTGAAGAGAGCACTGCCTCCCTGTGTGA	37	11	71710643	IL18BP;IL18BP;IL18BP;IL18BP;IL18BP;IL18BP	NM_001145057;NM_001039660;NM_001145055;NM_001039659;NM_173042;NM_173042	TSS200;5'UTR;TSS1500;5'UTR;5'UTR;1stExon
CHAT;CHAT;CHAT;CHAT;CHAT;CHAT;CHAT	cg13949086	0.000197041	0.0406738	0.331746	0.396128	0.0450734	0.0495203	-0.0643814	-0.162527	0.000118561	0.00863046	-0.241346	0.0600498	0.363886	0.0395179	0.326749	0.0379825	-0.037137	-0.102057	II	GATGCCTCCCACAGCTGTCTGGCCGCAGAGCCTCAGGAGGTTGCCTCTGTGCCCGCAGGA[CG]CAGAGCAGCAGGAAGCTGATCCGAGCAGACTCCGTCAGCGAGCTCCCCGCCCCCCGGAGG	37	10	50857556	CHAT;CHAT;CHAT;CHAT;CHAT;CHAT;CHAT	NM_020984;NM_020549;NM_001142933;NM_020985;NM_001142929;NM_001142934;NM_020986	Body;Body;Body;Body;Body;Body;Body
TNP1	cg13980719	0.000126071	0.0338993	0.61145	0.689678	0.0649341	0.0716041	-0.0782281	-0.113427	0.000218223	0.0128887	-0.401711	0.104395	0.79025	0.0533332	0.740461	0.0622763	-0.0497887	-0.0630037	II	TTGATCACATAGCATATGCCATACATTTAGGTGGTAGAAAATTAGTGGAGGATAAACACA[CG]TAGATACTGTGCTCATGGAACTCTCAGCCCACTGGGGAGAAAGCCATTCATCAGATGTCT	37	2	217725560	TNP1	NM_003284	TSS1500
EML5	cg14041094	6.18657e-06	0.0111922	0.397395	0.451169	0.0287905	0.0495815	-0.0537739	-0.119188	1.84442e-06	0.000485992	-0.375876	0.0738171	0.454038	0.0529266	0.402352	0.0522247	-0.0516858	-0.113836	II	GGTTGGAAACTCCGAGACTGATGCAACCAAGAACACTAGGCTCTCTCTCCCCCCAGCTCG[CG]GTCAGAGCACTATCTTTCCAGGTAGGGCAGGATGTCAGCATTTCTCACCCTGCCCTCAGC	37	14	89148974	EML5	NM_183387	Body
ZBTB16;ZBTB16	cg14042099	0.000176671	0.0388604	0.371068	0.516998	0.104987	0.106108	-0.14593	-0.282264	1.16986e-07	6.58157e-05	-0.666916	0.116154	0.575174	0.0863266	0.46356	0.0940133	-0.111614	-0.194052	II	TACATGAAAAAAAAAAAAAATCCAAACGAACCTCAAACCTCTGTCCAAGGTGGAGGGTAT[CG]GGGAGGACAGGACAGTGAGTCATCAGAGGGACAGGCAGACTCCATGTGGTTTGCTGTGAC	37	11	114068801	ZBTB16;ZBTB16	NM_006006;NM_001018011	Body;Body	chr11:114069863-114070117	N_Shore
MYOF;MYOF	cg14060519	5.08817e-07	0.00491549	0.63218	0.712255	0.0501699	0.0469116	-0.0800753	-0.112425	0.000252822	0.014137	-0.47471	0.124727	0.750859	0.0665522	0.688634	0.0720301	-0.062225	-0.0828717	II	TCGTTCTTCAGGACATTTCCTGTTTTCCGATTAGCTACGCCTGCCTCTCACTCAGTTCTG[CG]GAGGTCACCACTGCAGTAATTAACCCCAATGCCAGCCTCCAAACAAGGTTTCCGGGAGAA	37	10	95222867	MYOF;MYOF	NM_133337;NM_013451	Body;Body
PALLD;PALLD;PALLD	cg14069287	0.000227926	0.0436539	0.240408	0.300347	0.037274	0.054625	-0.0599387	-0.199565	3.07021e-05	0.00350233	-0.458548	0.104611	0.262806	0.0620296	0.203373	0.0474934	-0.0594327	-0.226147	II	AAGCCTGGAACATAATGTACATAGTAGGGAATCAATAAATGGGTCATTTGTTAAATGATA[CG]GACTTGGAGAGAACAACTGAATTGTACTTGGATTCCTTCAGAAGAGCAAGAACTTGGTGC	37	4	169631613	PALLD;PALLD;PALLD	NM_016081;NM_001166109;NM_001166108	Body;Body;Body
	cg14234912	6.17484e-05	0.0260208	0.530124	0.584228	0.0569796	0.0579978	-0.0541039	-0.0926075	0.000435642	0.0199208	-0.309693	0.0848906	0.589386	0.0565912	0.551631	0.0598765	-0.037755	-0.0640582	II	CTCTTCTCCCGGAACATCACAAGCCACTTGGATGTAGTAGAATTCAGTGGTTTGAAGCCC[CG]GCTTTAATTCTAGCTCATCATTTTATTATCTATGTGGTCCTCAGCAAGTTGCTTAATTTC	37	11	103677503
LPPR1	cg14253327	0.000282252	0.0475205	0.283594	0.351825	0.0582739	0.0608752	-0.0682306	-0.193933	0.00166314	0.0454716	-0.296961	0.0916784	0.306002	0.0558555	0.274293	0.0541054	-0.031709	-0.103623	II	CTCCCCTGGCCTCAGGTTACTGTGCCATAGCAGGCTCAGGTTCTCTTACTGGACTCTCTT[CG]AGTTGACAGTTCTCCCACTTTACCAAATAGCCAGAGGCCTCACAAAGACCTAGAATTGCG	37	9	103790197	LPPR1	NM_207299	TSS1500	chr9:103790612-103791764	N_Shore
C9orf3	cg14276379	7.97616e-05	0.0285885	0.447774	0.517507	0.0578631	0.0602708	-0.0697329	-0.134748	4.80943e-10	1.29278e-06	-0.599652	0.0862098	0.544423	0.0637135	0.453787	0.0653983	-0.0906356	-0.16648	II	TACTTAGCTTTGAGTTCTGGATAGATCTGCGATTCTGGGAACTGACTTTAAACAAAATCA[CG]AAGCTTTGCAGTGAAGACACATCTGACTCACAAGTAAGTTGAATGCTTTCCAAGGGCCCA	37	9	97663142	C9orf3	NM_032823	Body
RHOD	cg14283328	5.17432e-05	0.0241967	0.436782	0.489893	0.0413622	0.0484707	-0.0531116	-0.108415	5.20449e-05	0.0050093	-0.241307	0.056868	0.496615	0.0415467	0.457975	0.0418111	-0.0386404	-0.0778074	II	TGACTGTGTTTCACTTTTTCCTCAAGACTCTGAAAGGTTTCCTGACTCCCTCAACGTGGG[CG]AGGAGCTCTTTTCCCCTACTCCCGTCCCGCTGCCTGTCCCTACTCCCGTTGTAGTTCTGA	37	11	66823587	RHOD	NM_014578	TSS1500	chr11:66824118-66824621	N_Shore
LAMA4;LAMA4;LAMA4;LAMA4;LAMA4	cg14289461	6.70602e-07	0.00531019	0.377437	0.455375	0.021447	0.0511448	-0.0779376	-0.17115	1.91685e-06	0.000499316	-0.365903	0.0719907	0.565102	0.0522973	0.510865	0.0504769	-0.0542365	-0.0959765	II	CCCTCCCCTCTCAGTTTGGAGCCCCTCCAAGGGCTCCAGAAGAATATTCAGCTTTTGTGA[CG]CTTCCTCACCACTCTTATTTATGTAGTCAAGGTACCGGATGTCTTATCTATATTTACATA	37	6	112575929	LAMA4;LAMA4;LAMA4;LAMA4;LAMA4	NM_001105209;NM_001105206;NM_001105207;NM_002290;NM_001105208	TSS200;TSS200;TSS200;TSS200;TSS200	chr6:112575091-112575483	S_Shore
SPATS2L;SPATS2L;SPATS2L;SPATS2L	cg14361895	0.000141424	0.0353284	0.449651	0.524649	0.0432715	0.0581969	-0.074998	-0.142949	3.65637e-05	0.0039446	-0.408091	0.0940892	0.527605	0.0643167	0.472032	0.0721722	-0.0555732	-0.105331	II	GCTAAGGTAAGAATGATTTTGATTGGAGGCAATATTGTTCTCAGTGTGGGCTGACTTTCA[CG]TATTGTAGTGATTACCAGTACATAACTGAGAAAACCCATTTGTTGAAGTGCTGTAAACAG	37	2	201182777	SPATS2L;SPATS2L;SPATS2L;SPATS2L	NM_015535;NM_001100424;NM_001100423;NM_001100422	5'UTR;5'UTR;5'UTR;5'UTR
LRRC20;LRRC20;LRRC20	cg14373727	4.08381e-06	0.00966226	0.343869	0.421604	0.0386806	0.0628303	-0.0777346	-0.184378	0.000148364	0.0100295	-0.3526	0.0891139	0.388787	0.0615187	0.338092	0.0516615	-0.0506956	-0.130394	II	CCAGGGCTCCCAGGATGGACCGGGGCTCTGGAAAAAGATCCCACTCCATTCCACTCCCAA[CG]TTGTACCCAGCCTGAGAGCAGCCCCCATCATGACATTTCCTTATTGATTAAACCTACTGA	37	10	72091514	LRRC20;LRRC20;LRRC20	NM_018239;NM_018205;NM_207119	Body;Body;Body
EDC3;EDC3;EDC3	cg14389122	5.45507e-05	0.0248817	0.558051	0.608289	0.0426232	0.0385884	-0.0502386	-0.0825899	0.000614582	0.0247142	-0.210303	0.0593068	0.676351	0.033853	0.637772	0.0442545	-0.0385792	-0.0570401	II	CCCCTGTAGAAGAAGTTGCTCAGTAAGATAACTGCCTGCTTGCTCTATTTCCAGCACAGA[CG]CTGCTTGGCAAAAGGGCTTCCTTTCCACTCCTTGTCACTGTTAAGAACAAAGAGAAAAAC	37	15	74945851	EDC3;EDC3;EDC3	NM_001142443;NM_025083;NM_001142444	Body;Body;Body
	cg14420953	1.3012e-05	0.0141791	0.704012	0.7572	0.0618021	0.0488002	-0.0531883	-0.0702434	9.68693e-07	0.000305951	-0.487418	0.092894	0.832449	0.0414179	0.792716	0.0440031	-0.0397332	-0.0477305	II	CCCACTGTGTTGGGTCTACCTCAGGCTGCTTCTTCCCTCCTGGAAACAGGCTGGCTGCCC[CG]GCTCAGGACTGTGCTAATCAGGGGAAATAGCACACCTCTCTCTGGTTGGCCTATGAACAG	37	6	36558154				chr6:36561907-36562412	N_Shelf
	cg14422093	4.61658e-05	0.0231323	0.536773	0.59302	0.0444122	0.0411292	-0.0562475	-0.0948491	3.55491e-05	0.00387608	-0.303818	0.0699282	0.570545	0.0478516	0.514112	0.0579232	-0.0564325	-0.0989099	II	AGGAAGGCACATCTGTCATCTCCTTGACAGTGTTCCAGGCTGAGCACGAGCTCCTGGAAG[CG]GCTGTGTGTCAAGGCTCTGCTCACATCTGGCTCCTCATCTGTGAGCCTTCTTGGCCCAGA	37	1	227009245
GFI1B;GFI1B	cg14457284	3.40981e-05	0.0204597	0.469517	0.528304	0.0441897	0.0585927	-0.0587872	-0.111275	0.000359677	0.0176191	-0.267055	0.0720949	0.527331	0.0514714	0.481208	0.0583353	-0.0461221	-0.0874634	II	TATCTCCAGCACCCGGGCTGGAAGAGCAGACAAAGCAGCCTAACAGTGCTCTGTTTGTGG[CG]TTCTCATCTTATGCAAAACCTCCTGAAATAAATCAGTCATCCTGCAAGCGGGAGGAGGCG	37	9	135852984	GFI1B;GFI1B	NM_004188;NM_001135031	TSS1500;TSS1500
	cg14488466	0.00014719	0.03609	0.495306	0.589465	0.0746488	0.0715728	-0.0941585	-0.159736	2.54213e-06	0.000607737	-0.527022	0.105113	0.685821	0.0594916	0.597481	0.0733398	-0.0883405	-0.12881	II	GAAGTCCTTCAGGCTAAGGACTTCCTTTCTCGTCTTTGTGGGTTTTTCCAGAGGCGATCA[CG]TGAAAGTTCATGTCTCAGCACAGTTTGGGCTGGAATGACTCCCATATAGATGCTGATAAA	37	9	93823465
P4HA2;P4HA2;P4HA2;P4HA2;P4HA2	cg14527110	0.000105799	0.0316631	0.247673	0.307132	0.0282393	0.0351598	-0.0594595	-0.193596	3.58069e-14	1.82814e-09	-0.575375	0.0643623	0.235065	0.0332544	0.173503	0.0255265	-0.061562	-0.261894	II	AGCCGGGCTCCTCCCCTGGCACATGGCCAGCTGCCAATATGAAGCAGCAATCTCAGAGTA[CG]AGCTACCCACAGGCAAGAATAGTGCCTCGGCCACCTCCTCTCTCTCGTCCCTCATTCTAG	37	5	131561292	P4HA2;P4HA2;P4HA2;P4HA2;P4HA2	NM_001017973;NM_001142598;NM_004199;NM_001142599;NM_001017974	5'UTR;5'UTR;5'UTR;5'UTR;5'UTR	chr5:131563094-131563954	N_Shore
	cg14567085	7.50063e-06	0.0120435	0.309171	0.367915	0.0238962	0.0379252	-0.0587437	-0.159666	7.21094e-08	4.7466e-05	-0.309628	0.0529078	0.340645	0.0350912	0.293111	0.0325134	-0.0475334	-0.13954	II	CTCCCCCAGCCAGAGCCTGGCTCCTGGGGAGGGTGCCCGGCCCAGCCATTGCCTCCCTCC[CG]TACCTCTGCACCGCAAGGCTCTGCAAGGAGAGAAGACGCAGCTCTGCTCACTGGGTGGAG	37	9	133411807				chr9:133412890-133413096	N_Shore
MYOZ3;MYOZ3	cg14600885	4.85767e-06	0.0106172	0.306621	0.358592	0.0405703	0.0391805	-0.051971	-0.144931	7.00602e-05	0.00611903	-0.223744	0.0537436	0.318491	0.0332762	0.284115	0.0312177	-0.0343759	-0.107934	II	GCTGAGCTGGTAACTCCCTCCCCTGGGCTCTCCCAGAGCCTTCCCCAAAGCTTGTTTACC[CG]TCTGAATCTGACCTGGCTGAGCTCCTTGAAGACAGAGCCCTGCCTTATTTATTTTCAGTC	37	5	150040280	MYOZ3;MYOZ3	NM_001122853;NM_133371	TSS200;TSS200	chr5:150035968-150036629	S_Shelf
ST5;ST5;ST5	cg14624546	3.21375e-06	0.00881988	0.489039	0.565345	0.042479	0.069139	-0.076306	-0.134972	1.78935e-05	0.00242067	-0.413776	0.0914616	0.65153	0.0580668	0.58516	0.0673433	-0.066371	-0.101869	II	CCGGGGGCTGGGAGGCATGGTGCCAGTTTGGCCCACATTAGTCACTGCTGCATGGGGTGC[CG]GCCATCACCTCTCTCTCTTCTTCCCTGGAGGGCACACCCTGAACACCTGATTCTGTCACC	37	11	8800270	ST5;ST5;ST5	NM_213618;NM_139157;NM_005418	5'UTR;5'UTR;5'UTR
HIPK2;HIPK2	cg14630106	0.000131839	0.0344042	0.566189	0.619319	0.0633588	0.0633737	-0.0531306	-0.0857887	2.93205e-08	2.46415e-05	-0.533463	0.0880936	0.679809	0.0540677	0.609032	0.0603701	-0.0707775	-0.104114	II	TTGTTTTTAATTAGAGCCTCAACCAAACTCAAATACAATTTGCATGACCACAGCTGAATT[CG]CCTATCATGTATACCACAGGACATTTGCTTTTCCTGGTTACAGCATGACTCAGACTTTAT	37	7	139345115	HIPK2;HIPK2	NM_001113239;NM_022740	Body;Body
	cg14651210	0.000253512	0.0453031	0.661292	0.714627	0.0611971	0.040983	-0.0533347	-0.074633	1.05962e-07	6.12157e-05	-0.419341	0.0727475	0.76239	0.038354	0.7127	0.0351268	-0.0496903	-0.065177	II	TACAGCCCCTGACCCTGCCCACCACCTACAGACCCCTCCTGATACCCTGACCACTGCAGC[CG]TCCCAACCTCCCAGGTAGATGAGCTCTGTGAGGCCACTTGGTTCCTCCCGTGTCAAGGCA	37	1	182586153				chr1:182584177-182584545	S_Shore
SLC2A13	cg14678680	2.33828e-05	0.017645	0.687234	0.755177	0.0542288	0.0534447	-0.0679436	-0.0899704	9.14209e-05	0.00728947	-0.52682	0.128785	0.848127	0.0478579	0.793953	0.0624809	-0.0541747	-0.0638756	II	CAGTAAGGGGAGGAGCTGAAATTCACTGACAGCCTTGTATCTCCCTCTGAGCAAGAGCTG[CG]ACTTCAGCCCACACTAAATTTTGTCCTGTACAGACTGCCTTGATTTTCATCTTCCTTTCT	37	12	40268790	SLC2A13	NM_052885	Body
FAM179A	cg14687145	1.90591e-05	0.0162255	0.56192	0.634323	0.0485294	0.0717153	-0.0724036	-0.114143	1.8717e-09	3.4514e-06	-0.511097	0.0767112	0.666775	0.04783	0.590614	0.0576119	-0.0761611	-0.114223	II	GGGCCCTTCATTTCACAGCAGGAAGCTGAAGTCACCGGAGGTCTAACCGGAGGGTGGCAG[CG]GGCCCGGGCGAGGTGTGGAAGAGAAGTGACATTTATTGACACCTGCTCTGGTACGTCAGG	37	2	29234537	FAM179A	NM_199280	Body
	cg14747813	0.000218279	0.0429123	0.325823	0.419441	0.0681072	0.0729019	-0.0936177	-0.223196	5.25466e-05	0.00504107	-0.35231	0.0830781	0.426568	0.059703	0.371483	0.0596597	-0.0550845	-0.129134	II	GGAAAGATCATCCTGACATTCTTCAGCCTAACCAGTAAGTTGCTGCTGACTCTGCATGCT[CG]TGAGACAGCCCAACCTCCATAGTAATTATCAGTGCTTATACCAAGGTTCAAGGCTGCCTT	37	8	23848786
RIMS2;RIMS2	cg14750367	2.13566e-07	0.00358682	0.432097	0.492745	0.0319859	0.0574305	-0.0606478	-0.123082	0.000260176	0.0144081	-0.274451	0.0722664	0.497408	0.0519169	0.454972	0.0456478	-0.0424359	-0.085314	II	AGCACTGTCCAAAGAAGTACAGAAACAGGCCTGGCCGTGGAAATGAGGAACTGGATGACT[CG]ACAGGCAAGCCGAGAGTCTACAGATGGTAGCATGAACAGCTACAGCTCAGAAGGAAAGTG	37	8	105257227	RIMS2;RIMS2	NM_014677;NM_001100117	Body;Body
PIGS	cg14750778	4.69392e-05	0.0232306	0.425524	0.528455	0.0616664	0.0713865	-0.102931	-0.194777	9.63769e-05	0.00753686	-0.34559	0.0847823	0.497325	0.0632766	0.445162	0.0662808	-0.0521627	-0.104887	II	TATAAAGTCAGGCCACACAGGGTGGAGCATTTGTAGCCTCCCCAGTTGACACAGAACACA[CG]CAGCTTGTTATCTCTTCTTTTTATCTGCTTAGACCCAGGTTCTCAGCCTACCTCACAACC	37	17	26899428	PIGS	NM_033198	TSS1500	chr17:26898105-26898781	S_Shore
HDAC4	cg14823429	0.000122311	0.0335059	0.61978	0.697072	0.0684638	0.0611251	-0.0772915	-0.11088	0.000544679	0.0229151	-0.400221	0.111729	0.778841	0.0597548	0.733416	0.0709672	-0.0454249	-0.0583237	II	GGCATCACAGATGAAGTCATAAAACCCTCCCCTTCAAACGTGTGACTTCTCAGCAAACAC[CG]CCACAGACTTTCGTATCAGGAAGTCAATCTTAGCCCAGCAATGGGTGTGGTTTCAAAATA	37	2	240187023	HDAC4	NM_006037	Body
SIL1;SIL1	cg14841929	1.74933e-05	0.0159608	0.240379	0.308395	0.0406243	0.0365394	-0.0680166	-0.22055	2.12667e-07	0.000102191	-0.436207	0.0778412	0.3454	0.0516452	0.281891	0.0506754	-0.0635092	-0.183871	II	CCCACTGCCTGCTTCCAGAGCCTTTGCAAATCCAGGCCCTCAGCCTGAAATTTTCCTCAA[CG]TCCTGTCACTCTGCTTGGTAAATACTTGTTTGGTCTTCACAATATTTACTCGAACATCAC	37	5	138514289	SIL1;SIL1	NM_001037633;NM_022464	5'UTR;5'UTR
DMTF1;DMTF1;DMTF1;DMTF1;DMTF1	cg14881187	0.000155414	0.0368284	0.589949	0.504321	0.0602115	0.0615236	0.0856274	0.169787	0.000133637	0.00936411	0.42583	0.106834	0.528736	0.0739117	0.590171	0.0901312	0.0614343	0.116191	II	TTAGTTTGATATCACTGGTTAGTATTTAAATAACAACAAAAAACTTGCCTTTACCTCCTC[CG]CAAAAAATCTTACCTTTCTATTAGCCTCATTTATCTCTCCAAAATCTACAGACTCTAATT	37	7	86784227	DMTF1;DMTF1;DMTF1;DMTF1;DMTF1	NM_021145;NM_001142327;NR_024550;NR_024549;NM_001142326	5'UTR;5'UTR;Body;Body;5'UTR	chr7:86781624-86782194	S_Shelf
	cg14890578	1.59052e-07	0.00331999	0.327532	0.399225	0.0686609	0.0525481	-0.0716931	-0.179581	1.05178e-09	2.27298e-06	-0.538251	0.0793015	0.374267	0.0520674	0.299477	0.0471013	-0.0747902	-0.199831	I	AGGCCCCTCAGCAAGCGCCGCACCAGGGATTCCCCCCCGCCGCTCTCGGACGAAGCAGGT[CG]ACGTGGAGCCTGGCAGAATCTCCCCACCTTAATACAAGCCCGCAGCCTGCAAGAATGAAC	37	19	39894764				chr19:39894558-39894768	Island
SGK1;SGK1	cg14905466	0.00020359	0.0413715	0.356842	0.430241	0.0566147	0.0600533	-0.0733986	-0.170599	9.96019e-05	0.00770058	-0.309115	0.0760026	0.470042	0.0496766	0.418334	0.0684656	-0.0517073	-0.110006	II	TTGCGACATCACTCAGAAAATTACAGTCATCAGTGTCCTAGCTTTATTACACCCCCAGCA[CG]CACACAAGAAATGTAACTTAACTGATTATCCTCACAAATCAGTCCGGAAAAAATTCAAAA	37	6	134499143	SGK1;SGK1	NM_001143677;NM_001143676	TSS200;Body	chr6:134497536-134497756	S_Shore
LOC283050;LOC283050;LOC283050	cg14955259	7.59856e-06	0.0121133	0.561995	0.627355	0.0446956	0.0541609	-0.0653598	-0.104183	0.000496733	0.0215993	-0.245127	0.0679133	0.700532	0.0429988	0.664415	0.0509814	-0.0361169	-0.0515563	II	CAAGGCTGGTCTTTGCCCCCTACTAGAGTCTGAGGCTCCAGCAGCTGATCTGGGCCAGCT[CG]GCAGAGAGCTGGATCTGGGAATAGGCTTTCCTCACTAGGCTACAGGAAGGAGCGATGCTG	37	10	80784793	LOC283050;LOC283050;LOC283050	NR_024431;NR_024429;NR_015429	Body;Body;Body
UNC5B	cg14957186	2.54527e-07	0.00385309	0.315915	0.378048	0.0257129	0.0350578	-0.0621326	-0.164351	0.000217553	0.012864	-0.231365	0.0601127	0.332128	0.0415573	0.300145	0.0364489	-0.0319824	-0.0962953	II	CCTCCCAGAACAGGCTGCCCCCAGTGCTTGCAACTTACCCCTTCGCGGCGCTGCACGGCT[CG]GCTCACTTCTCCAAGAAGGCAGGCTTGTGGGTGTGAGAGTATGTATTAAGGAGTGTGTGG	37	10	72977773	UNC5B	NM_170744	Body	chr10:72977123-72977774	Island
	cg14969094	0.000100643	0.0310777	0.454109	0.518597	0.0520422	0.0386033	-0.0644888	-0.124352	0.000294287	0.0155388	-0.225154	0.059844	0.503579	0.045083	0.46298	0.0322284	-0.0405987	-0.0806203	I	TTGCCTTTTGTATGCCTTTGATGTGATTGCTCAGCTTCCAAGGGAGGGGAACGAGTGTCT[CG]TCTCTCCCACCTAGAGGCTCGTGCTGCCTGTGGTCAGGAAGAGAGCGAACAAAGGCGTGC	37	3	156848003
FAM134B	cg15036894	3.04272e-06	0.00864546	0.352642	0.45221	0.0755591	0.0653496	-0.0995685	-0.220182	4.05362e-05	0.0042242	-0.356348	0.0826806	0.459608	0.0588466	0.40425	0.0656266	-0.0553578	-0.120446	II	ATGTCATCAGAGTCCAGGCATTTGCACCGGGAATCCAGAAATAAGCTGTCACCAGAGGGA[CG]TGTGCCCTCTGGAAATAATTTCCAGAACATGTTTCATAATCCCGGGCCCGGTCGGTCGGA	37	5	16539535	FAM134B	NM_001034850	Body
CAMTA1	cg15063687	1.72598e-05	0.01588	0.353135	0.42164	0.0554857	0.0576111	-0.0685054	-0.162474	0.000735059	0.0275607	-0.236711	0.0677838	0.430592	0.0452754	0.391653	0.0554897	-0.0389395	-0.0904323	II	CTGCTGCTGCATGACTCAGACTCGGAGAGCTTCCAACCTCGCAATGAGCCAGCGGCTCCC[CG]GAGTCAGACGCTGGCCCTTGTGTCTCAGGCTCCTGGAACCTTCCGATTAAGCCTCCACTT	37	1	7359621	CAMTA1	NM_015215	Body
SQSTM1;SQSTM1;SQSTM1	cg15126957	1.01911e-05	0.0131874	0.186904	0.252808	0.0313809	0.0404149	-0.0659045	-0.26069	4.18082e-10	1.17363e-06	-0.616062	0.0881884	0.201619	0.040486	0.139781	0.03059	-0.0618385	-0.306709	II	CAGGAAAGCCGGCCCTCGGCGGGGGCCACGTGGCTCTCAGGCGCCTGGGCTGCTGAGTCA[CG]CTTGGCCAGCACCTGTCTGTAGGCCACAGCCTCTGCCAGCACGCCCCTCTGTGTCCCCTG	37	5	179246594	SQSTM1;SQSTM1;SQSTM1	NM_001142298;NM_001142299;NM_003900	5'UTR;5'UTR;TSS1500	chr5:179247784-179248711	N_Shore
AFF1	cg15148757	0.000152366	0.0365514	0.124131	0.193308	0.0270273	0.0599557	-0.0691773	-0.35786	4.61838e-07	0.000179213	-0.716565	0.132142	0.122591	0.0415244	0.0797248	0.0263205	-0.0428657	-0.349666	II	CGCAAATTGTTATGCAGATCATCCCGGGAAGGCACTTGGCTTTGGAGGTGGAGATGTGTC[CG]AATCTCCCTTGAACCAGTCTCTGTTAGGGGGAAAGGCCTTGCAGCCAAGTGATTTGTTTT	37	4	87857305	AFF1	NM_001166693	5'UTR	chr4:87855873-87857204	S_Shore
	cg15174021	0.000249489	0.0450861	0.24915	0.318628	0.0264714	0.0466034	-0.0694786	-0.218055	3.06165e-08	2.53654e-05	-0.450926	0.0745835	0.294415	0.0429237	0.23049	0.0380611	-0.0639247	-0.217125	II	ATTTATATTTGCCATTAAACATCAGTTTGCATATGCCACAGGGCAAGACACCAAAGGTCA[CG]TTCCAGCTGCTTCAGGAGCCCCCTGGGGGAGGTTTCCTGCTGTCAAATTCACTGTCATAA	37	8	101693194
FER	cg15225701	0.000236231	0.0443479	0.253538	0.358227	0.0439241	0.0946592	-0.104689	-0.292241	2.04103e-09	3.61668e-06	-0.783306	0.1179	0.342977	0.0789457	0.238958	0.062641	-0.104019	-0.303282	II	CACTCTTCTTTGGCTCCTATGTAACTCAGTTTTTGAGAGGGAGGGGAAATACCGGATTGA[CG]CTATGTGGTTCAACCAATGCAAAAGATAACACCGCCTTAAAAAGTCTACTACAGGAACAT	37	5	108083455	FER	NM_005246	TSS200	chr5:108083987-108085203	N_Shore
	cg15275625	1.81183e-08	0.00310245	0.470477	0.545119	0.0420357	0.0479845	-0.0746425	-0.136929	3.20286e-12	3.73768e-08	-0.655221	0.0817824	0.558616	0.0562323	0.442495	0.0641514	-0.116121	-0.207873	II	CTCCCCTTCCCCTGCATTTATATAAGGGATGTTTCTGCCTCCTGAGAGTGTGATGCAGCC[CG]GATCTCTCGCCTGTTGCTTGGGATGAGTCATCTTTTGGAGGGCTCTTTGTAATGCGGGTG	37	3	13343118
MYO10	cg15333932	3.8481e-05	0.0214535	0.413889	0.489032	0.0515376	0.0515199	-0.0751425	-0.153656	0.000162533	0.0106266	-0.323467	0.0822822	0.487747	0.0593492	0.44216	0.0627669	-0.0455865	-0.0934635	II	GAGCTGTAGGGCAGAGTCTAAATGCTGTGATTTACACGAGAAAACCGTGGGACCAGGCCA[CG]GTGGTGAATGTTGTTTAAAAATGCTACCATGAGGCCAGGTGCAGTGGCTAACACCTGTAA	37	5	16735498	MYO10	NM_012334	Body
ZNF516	cg15347788	3.02446e-07	0.00403601	0.594292	0.683799	0.0717496	0.0557935	-0.0895071	-0.130897	6.74129e-06	0.00121861	-0.41602	0.0871714	0.769302	0.0485186	0.719826	0.0553884	-0.0494768	-0.0643138	II	TGTTGGAATGTGCCTACCAAACACAGCAAGGGGCGACACTCACCCGAAGGTTGAAACATG[CG]GAACTCCGATGACTCCTAGTGCTGTTAGCAATCATAAATCCTCATCCTGGCACAGAGCAC	37	18	74172098	ZNF516	NM_014643	5'UTR	chr18:74170530-74170791	S_Shore
SPNS2	cg15440512	0.0002929	0.0483	0.263617	0.314726	0.0402929	0.0388446	-0.0511097	-0.162394	3.7759e-06	0.000807668	-0.368929	0.0750363	0.315702	0.0426031	0.264624	0.0433364	-0.0510781	-0.161792	II	CACAGCCCACCATGACTGGTGGAGGTCTAGGTTCTGGGCCCTCCCTGAACTGGTTAAATC[CG]GGCGTGTGAGTATCGGAGGAGCCACCGGCTCTCCAACTGGCGCCCCTGACTTTAGCCATC	37	17	4401718	SPNS2	NM_001124758	TSS1500	chr17:4401959-4403323	N_Shore
SPP1;SPP1;SPP1;SPP1;SPP1;SPP1	cg15460348	3.22555e-05	0.0197288	0.53156	0.632879	0.0713255	0.0714381	-0.101319	-0.160092	5.52263e-05	0.00521727	-0.43082	0.101912	0.704622	0.0589332	0.639545	0.0736442	-0.0650769	-0.0923571	II	AGGGCTTGGTTGTCAGCAGCAGCAGGAGGAGGCAGAGCACAGCATCGTCGGGACCAGACT[CG]TCTCAGGCCAGTTGCAGCCTTCTCAGCCAAACGCCGACCAAGGTACAGCTTCAGTTTGCT	37	4	88896909	SPP1;SPP1;SPP1;SPP1;SPP1;SPP1	NM_001040058;NM_000582;NM_001040058;NM_000582;NM_001040060;NM_001040060	1stExon;5'UTR;5'UTR;1stExon;5'UTR;1stExon
LPAR5	cg15464148	9.23423e-05	0.030077	0.524225	0.586821	0.0446054	0.0433927	-0.0625954	-0.106669	0.00171788	0.0463782	-0.154837	0.0479542	0.572911	0.0379621	0.553298	0.0358232	-0.0196137	-0.0342351	II	ACCCAAATCTCCCATTTCTACAGGGGGGTGCTCCCCTTGTGCTCCCTGTGCAGTTCAATT[CG]TGACACCCCCATACCTGTGCTCCGTGTTGCTCTGCGCTGCCCCAAGCTGGCTTCCGCTGC	37	12	6745057	LPAR5	NM_020400	5'UTR
CDKN1A;CDKN1A	cg15474579	0.000151867	0.0365514	0.390919	0.499506	0.0653407	0.0700855	-0.108587	-0.217388	5.4392e-09	7.18412e-06	-0.561415	0.0873166	0.523283	0.0596966	0.43405	0.0655392	-0.0892327	-0.170525	II	TTCTGTTTCCCTGGAGATCAGGTTGCCCTTTTTTGGTAGTCTCTCCAATTCCCTCCTTCC[CG]GAAGCATGTGACAATCAACAACTTTGTATACTTAAGTTCAGTGGACCTCAATTTCCTCAT	37	6	36645812	CDKN1A;CDKN1A	NM_078467;NM_000389	TSS1500;TSS1500	chr6:36646244-36648465	N_Shore
	cg15552491	0.000169586	0.038189	0.508214	0.568393	0.0411235	0.0591644	-0.0601784	-0.105875	1.05616e-10	4.47029e-07	-0.531034	0.0729568	0.56855	0.0538928	0.495428	0.057127	-0.0731222	-0.128612	II	TACTTCTGTCTGCAAGAGGCCAGTCAAAGTATATGTTATTAATAAAACCTACATGGTTGT[CG]TACCCATGGGGAAGGTGACAGGGGAGGAAAACAGATTGCTCTGAGCTGTGTCCAGGAACT	37	11	119037285				chr11:119039429-119039944	N_Shelf
SYNPO;SYNPO	cg15599668	2.88636e-08	0.00310245	0.396383	0.500862	0.0372145	0.0614579	-0.104479	-0.208598	1.11289e-12	1.68354e-08	-0.740293	0.0899388	0.508216	0.0627711	0.391187	0.0693742	-0.117029	-0.230274	II	TCCTTAGGAGATCTTGGTCTGGTTCCTCCCCTTCTCTGGTCCTCAGTTTTTCCATCAGTA[CG]AAGGGGATGGCCTAGGATCACTCTAGCTTGATATTCAAACTTCCCCCAGGAATGTTGTTT	37	5	150005953	SYNPO;SYNPO	NM_001166208;NM_001166209	Body;Body	chr5:150004670-150004984	S_Shore
PTCH2;PTCH2	cg15684702	0.000295036	0.0484734	0.49895	0.56107	0.0714963	0.0523876	-0.0621204	-0.110718	0.00177137	0.0472632	-0.252621	0.0784762	0.66985	0.0478891	0.635921	0.0616001	-0.0339293	-0.0506522	I	AGGCGGAGCCCCCTTGGAGTTTGGCTCCCTCCCAGAAGCAGTCGAGGGGGGTGAGGATCA[CG]CACGGAAACAGCTTCTCAATCATCTGCCAGGGATACCCCGGGCCACGTCAGTCCTGCCCC	37	1	45297445	PTCH2;PTCH2	NM_001166292;NM_003738	Body;Body
PAK2	cg15721238	1.14466e-05	0.0136769	0.555346	0.618193	0.0438746	0.0501808	-0.062847	-0.101662	4.89348e-05	0.0048075	-0.372549	0.0874576	0.607888	0.0530337	0.556418	0.0714134	-0.0514699	-0.0846701	II	GGCTTAACTCCCAGTTAGCTTTTTAATACTTTCTATATGAGTAGACAGTACAGGATCACC[CG]ACATTTATGAAAAACCCTTTATAAATGAGAGGGAGAGTCCAAAACAATAGGGATAAAAAC	37	3	196520408	PAK2	NM_002577	Body
MACC1;MACC1	cg15749858	6.72274e-05	0.0267487	0.212524	0.268228	0.0256378	0.0484573	-0.0557044	-0.207676	1.13927e-07	6.44053e-05	-0.594745	0.103475	0.220927	0.0470446	0.163445	0.0399587	-0.0574819	-0.260185	II	GCCCAAGCTTCTTCAGTTCAGACACATGGTTTTAGTGAATAGAAGTCACTCTACCAAACC[CG]GGTACTCTTCAAACATGCCTTGCTCCGTATGCAGGCAGGCAACTGCACCCCTGCTTCCTG	37	7	20256996	MACC1;MACC1	NM_182762;NM_182762	1stExon;5'UTR
	cg15808063	8.96136e-05	0.0296277	0.290309	0.361535	0.0430906	0.0519415	-0.0712257	-0.197009	2.57797e-11	1.66224e-07	-0.629169	0.083046	0.305062	0.0497998	0.230482	0.0416806	-0.0745804	-0.244476	II	CAGTTGGTTACATAGGAACAAACAACGCAAACATATTGATTTGTTCCTTCTTGCTGAAAA[CG]TTAGGCAGAGATATGCTTTTCGCCATGACTCATGCAACATTTTTATACTTATGTAAACGC	37	2	131671228				chr2:131673686-131674150	N_Shelf
PLCH2	cg15824094	6.52382e-06	0.0112828	0.76005	0.825804	0.0651326	0.04151	-0.0657541	-0.0796244	4.21833e-07	0.000168749	-0.507507	0.0932234	0.843507	0.0294415	0.784385	0.0650244	-0.0591221	-0.0700908	I	CCTGAACTACCAGTCAGAGGGGCGGATGCTGCAGCTGAACCGAGCCAAGTTCAGCGCCAA[CG]GTGGCTGCGGCTACGTACTCAAGCCTGGGTGCATGTGCCAGGGTGAGGCACTCGGACACT	37	1	2429005	PLCH2	NM_014638	Body
PEBP4	cg15854394	0.000238901	0.0444785	0.522176	0.583919	0.056436	0.0545914	-0.061743	-0.105739	9.65034e-08	5.75633e-05	-0.500342	0.0864784	0.604014	0.0589015	0.537194	0.0621038	-0.0668204	-0.110627	II	AACAACAACAATGGACATTCTCACTATTGCAAGATGCCCATCACAGGCAGGGCAGGGGTG[CG]TTCTGTGTGTATCCCTCACTACCGGAACAGTACCTGGCAGAGGGGCAGAGAGTGGAGCTC	37	8	22769830	PEBP4	NM_144962	Body
C6orf208;C6orf122	cg15855251	6.53269e-06	0.0112828	0.459478	0.521004	0.0439133	0.0527284	-0.0615265	-0.118092	2.06207e-06	0.000526597	-0.423052	0.0835262	0.562338	0.0616193	0.508182	0.0571527	-0.0541563	-0.0963055	II	ACACACAAAACAGCCATCAGCAAGAGTGTCTGTGGCCCCAGTGCTGCCCTAGGCAGCACA[CG]AGAGTGATGGACTTTGAGTCCCTTTATTTTCTGCTCTCTGGAAGGAGGGGTTTTAATAGA	37	6	170200021	C6orf208;C6orf122	NR_026780;NR_026781	Body;TSS1500
PPP1CC	cg15988887	1.61389e-05	0.0153456	0.366833	0.445698	0.0583084	0.0550007	-0.0788651	-0.176947	3.30734e-06	0.000734565	-0.383218	0.0774283	0.503674	0.0605623	0.439754	0.0537088	-0.0639206	-0.126909	II	ACCAGAAGTCACATAAGTGCCATTTGTCAGGCCAAGGCAATGAGCCCAGTTGGTGACATT[CG]GAGTTGGTGCCCAGCGCTGCTGTGAACATCTGGCTATGGAGGTCAGGGGGGGCTCTTGCT	37	12	111182093	PPP1CC	NM_002710	TSS1500	chr12:111180006-111181028	S_Shore
NFIA;NFIA;NFIA;NFIA	cg16001865	9.44164e-06	0.0129939	0.437546	0.534082	0.0596813	0.0816214	-0.0965359	-0.180751	1.04689e-07	6.06521e-05	-0.556069	0.0964208	0.562559	0.069214	0.476039	0.0797945	-0.0865191	-0.153796	II	AGTGTTTGCCTTTGCTCTGTGGCATGTGTGTGTGTGTGTGTTTATGTAGGCATGCCTACA[CG]GCTGCTTGTGTTAATACTTAGTATAAAGCCTTAAAATGGATACCAGATTGGCTATGTAAC	37	1	61636722	NFIA;NFIA;NFIA;NFIA	NM_001145512;NM_001145511;NM_001134673;NM_005595	Body;Body;Body;Body
YBX2	cg16009970	1.57143e-05	0.0152501	0.343036	0.393124	0.0438496	0.0454273	-0.0500886	-0.127412	1.20027e-06	0.000356281	-0.330447	0.0636003	0.380513	0.0415176	0.332734	0.0373928	-0.0477793	-0.125565	II	CAACCTCCGCCTCCCTGGTTCAAGCGATTCTCCTGCCTTGAGCCACCTCAAGGTGGCTCC[CG]GCCTGCCCCTACCTATGTTTGTATTGGAAACAAGGTTTACAAGTAGTACAATGCGCAATT	37	17	7198721	YBX2	NM_015982	TSS1500	chr17:7199710-7200009	N_Shore
MTHFD1	cg16041798	7.25966e-06	0.0118069	0.59378	0.665479	0.0486571	0.0549879	-0.0716995	-0.107741	4.07777e-06	0.000854272	-0.426953	0.0871748	0.728037	0.0506857	0.661664	0.0561472	-0.0663729	-0.0911669	II	AAATTCTCTCTGCTAAGTGTGCTATGTTTCCTAAATTTCCAGACCAGGCCTGGCACCCAG[CG]TGTTTCAAAAGATATTTGCACTTGCCCTGATTTGATGGCTCCTGCATTTCTTACGGTGGT	37	14	64905375	MTHFD1	NM_005956	Body
ACOT7;ACOT7;ACOT7;ACOT7	cg16049283	5.724e-06	0.0111333	0.394689	0.458778	0.0511023	0.0507811	-0.064089	-0.139695	0.000177106	0.0112492	-0.306001	0.07832	0.506407	0.0586539	0.466181	0.0569482	-0.0402258	-0.0794338	I	CTTCAGAGGATGCCATGCCTGTCTTGGGGCTCAGCAACTCCACTACCCTTCCTCCACTCC[CG]CGGGCTCTTAGGCTGCCGGCTGCCACCTGTGGGCCCTGTGCCCCCCAACCCGTACTCTCT	37	1	6419606	ACOT7;ACOT7;ACOT7;ACOT7	NM_181864;NM_181865;NM_181866;NM_007274	Body;Body;TSS1500;Body
TACSTD2	cg16080552	0.000159649	0.0372719	0.250034	0.319693	0.0494603	0.0641026	-0.0696595	-0.217895	4.62212e-06	0.000930344	-0.462851	0.0951075	0.305321	0.0570706	0.247016	0.0556971	-0.0583048	-0.190963	II	ACTCACCTGTAGGCTTCTGGGGACCCGCCCTCGGCGCGGCCTCCTGCTACAGACCTGGCG[CG]TCTGGGCCGCTCTCCCGGCAGAAAGTCTAAAGAGTTTCATTGCAAAGTGTGGCTCGCGAC	37	1	59043199	TACSTD2	NM_002353	TSS200	chr1:59042013-59043295	Island
	cg16113254	1.82141e-05	0.0160547	0.250723	0.337484	0.0300296	0.0504363	-0.0867613	-0.257082	1.70485e-09	3.21633e-06	-0.485624	0.0726669	0.2954	0.0423126	0.233826	0.040046	-0.0615744	-0.208444	II	CTTCTTTAGGCCTTGTTACTGTGATGGGGGAAATACTCCAAAGTGCCAGGAAACCCTGCC[CG]GGCAGGGAGCAGGACTTCTCAGTATCCCAGGGATTCGGATCTCAGCCCCCTGCAGCCAAT	37	14	75777372
ITPK1;ITPK1;ITPK1	cg16157895	1.26914e-05	0.0141791	0.698255	0.748849	0.06382	0.0435489	-0.050594	-0.0675623	2.24098e-05	0.00282255	-0.517116	0.115797	0.793319	0.0522753	0.732377	0.0558536	-0.0609416	-0.0768186	II	CTCACCTGCCTGGTCACCTGAGGACAGTCTCTGGAGGCCGGTCAGTGGAGGTGGCCTGGC[CG]CCACTCACCTGGGAAGGCATTGATGTCAATGACGGCGTGCTGCCCTGTCTGGTTGTTGAT	37	14	93412666	ITPK1;ITPK1;ITPK1	NM_001142593;NM_014216;NM_001142594	Body;Body;Body
	cg16200531	0.000257572	0.0457241	0.636264	0.519156	0.0744578	0.0865519	0.117108	0.225574	4.77015e-05	0.00472258	0.499566	0.117088	0.697255	0.0745949	0.757518	0.0662306	0.0602628	0.0864286	I	AACAGCTTCATCAGATAATCTCCTGACACTTCGAAGGGGGAGTCCTCCCCACAGGAAACG[CG]AAAGCACAAGATAAGTGATCTTATCCTTTTCCACTTAGGCTTCTTCAGAAGAGACACAGC	37	2	135532566
C6orf122;C6orf208	cg16298927	0.00011447	0.0327591	0.334618	0.437862	0.0621617	0.0778655	-0.103244	-0.235792	3.21442e-05	0.00361678	-0.447402	0.10235	0.478025	0.070016	0.399864	0.0847478	-0.0781608	-0.163508	II	AATTTTAATAGAACTCAATAACTGTGTTGCCTTGCAGGCTCCGAGTGCTACAGGCAGACC[CG]AGTCCGAGTCTTCCTACGGTTCATTGTCCCCCCCTGGATTTCCTAGGGACTCCAGATACG	37	6	170191076	C6orf122;C6orf208	NR_026781;NR_026780	Body;Body	chr6:170190111-170190712	S_Shore
C6orf122;C6orf208	cg16365842	0.000103674	0.0312804	0.225111	0.321223	0.0546163	0.0695343	-0.0961123	-0.299207	3.69949e-05	0.00397432	-0.521513	0.120326	0.305015	0.0666224	0.236039	0.0788541	-0.0689755	-0.226138	II	GTTTATAGCCACACCAAGTAATTTTAATAGAACTCAATAACTGTGTTGCCTTGCAGGCTC[CG]AGTGCTACAGGCAGACCCGAGTCCGAGTCTTCCTACGGTTCATTGTCCCCCCCTGGATTT	37	6	170191057	C6orf122;C6orf208	NR_026781;NR_026780	Body;Body	chr6:170190111-170190712	S_Shore
	cg16369987	1.58668e-06	0.00728772	0.532271	0.60685	0.039377	0.0595148	-0.0745792	-0.122896	1.58884e-07	8.26165e-05	-0.470449	0.0829536	0.643145	0.0577218	0.566752	0.0552515	-0.076393	-0.11878	II	CTCTGGACACCCCAGGAGCCTAGAAGTGGCCTGAATCAGAGGCTCTCATTAACCTGGTGC[CG]ACCTGAGTCATTCTGATTCTCTCCTTCATAGTAATTTGAACTGGAGATGTGGTGAGAAAG	37	7	127804217				chr7:127806677-127808849	N_Shelf
FRMPD2;FRMPD2	cg16379205	3.68911e-07	0.00409338	0.363137	0.424046	0.0283783	0.0401895	-0.0609094	-0.143639	9.73285e-07	0.000306856	-0.294172	0.0560765	0.458572	0.0410205	0.40743	0.0383613	-0.0511427	-0.111526	II	GTGTGTGGCCTCCTCTCCTTCTCTCTCTGGAGAAGTTAGCTAACATTTTTGCCTGCAGTA[CG]TGATTCACATCTTTCATCTCTGGCTGCCACATGTAGAGTCAGATTTGGTGCCAGTACCAC	37	10	49460154	FRMPD2;FRMPD2	NM_152428;NM_001018071	Body;Body
VTCN1	cg16408593	7.61777e-07	0.00556072	0.571239	0.62499	0.0382248	0.0484498	-0.0537516	-0.0860039	3.31374e-05	0.00369349	-0.290193	0.0665083	0.607829	0.0436149	0.570013	0.0542619	-0.0378155	-0.0622141	II	GCCTTCCTTGGTGACTCACAACCAGCTCCCGTGTATTGGCCTTAAATAGTGTGTTGAGGC[CG]GGAGTGGTGCGTGCAGCTGTAGACGGCTCAGGTATGAGGAAACTGGCTGTGCAGAATTCC	37	1	117753591	VTCN1	NM_024626	TSS200
C6orf122;C6orf208	cg16413842	0.000131671	0.0343977	0.442597	0.537556	0.0742853	0.0715431	-0.0949585	-0.176649	0.00181444	0.047955	-0.358711	0.111699	0.567569	0.0738625	0.505217	0.09163	-0.0623522	-0.109858	II	AATAGAACTCAATAACTGTGTTGCCTTGCAGGCTCCGAGTGCTACAGGCAGACCCGAGTC[CG]AGTCTTCCTACGGTTCATTGTCCCCCCCTGGATTTCCTAGGGACTCCAGATACGATGGCA	37	6	170191082	C6orf122;C6orf208	NR_026781;NR_026780	Body;Body	chr6:170190111-170190712	S_Shore
	cg16424945	7.3835e-05	0.0277978	0.186942	0.242775	0.0343874	0.0465362	-0.0558339	-0.229982	0.00052037	0.0222639	-0.366719	0.10199	0.190382	0.0440294	0.155823	0.0362071	-0.034559	-0.181524	II	CAAAACTGCTCTGATTAGATCTTTCACTGGATTTCCTTATCCAACTGGCTGATTTAGAAT[CG]TGTGAGAACACAGCATAACTGCAGAGATACTATCTCGTCGGCGGGTGGGGACTGCTGGCA	37	15	52274433
SLC39A11;SLC39A11	cg16434331	0.000275709	0.0469812	0.551992	0.625937	0.0792723	0.0713144	-0.0739442	-0.118134	0.000248741	0.0139931	-0.421141	0.110517	0.674094	0.0797914	0.617674	0.0761261	-0.0564199	-0.0836973	II	CCTTTTTTTTTTTGTTGTTTGTTTTCTGGCACAGTCTGTCTCTATGACTGAGCTGAGTAA[CG]TGTTTCCCGTGACAAAGGCCCCTTTCTTACGACAGTTTAATAGCTCCAATACGGGGGACA	37	17	70712540	SLC39A11;SLC39A11	NM_001159770;NM_139177	Body;Body
FLJ32810	cg16444629	7.9242e-06	0.0121338	0.40228	0.481779	0.0412811	0.0513248	-0.0794992	-0.165012	7.52506e-09	9.27169e-06	-0.450327	0.0708261	0.475739	0.0525747	0.401679	0.0395485	-0.0740595	-0.155673	II	CTTGGATTTTTGGATTCATATCTGCTGTGCTGGAATCCTGTTTCCACTATGTTCTAATCA[CG]TGAGCTTGGGCATATTACCAAAGTGCCTGGAGCCTGAATTTCCATGTGTGTGAACGGGGG	37	11	100701852	FLJ32810	NM_152432	Body
	cg16451803	3.88503e-06	0.0094301	0.596888	0.648382	0.046025	0.0491195	-0.051494	-0.0794193	0.000870635	0.0305031	-0.218711	0.0635657	0.694852	0.0435623	0.668014	0.0407987	-0.0268382	-0.0386243	II	GTCTGTTGAAATCACCACACCAAATTCAACATTAAGGGCCAACCCTGACCACAGCTGAGC[CG]TGTGAAGAGGCTGACAGCGGCGTGGCCACCACCCAGGATGGAGAGAAAGGCACTGTGAGG	37	5	67088990
	cg16622061	7.71313e-05	0.0282677	0.472914	0.52887	0.0538934	0.0547888	-0.0559557	-0.105802	0.00123928	0.0379755	-0.212958	0.0639175	0.553868	0.0463784	0.521318	0.0480634	-0.0325504	-0.0587691	II	TGGCCATGACTCATGAGTTTCTCTTGCCTTTGTGCTGGATGGAATTGTTGACTATGAAAA[CG]GCAGTCACGTTTTAAGTAAGGAAAGTCCCACATTGTAGCTTTGTGGCCTGGGAGAAATTC	37	16	86888736
	cg16632159	0.000308409	0.0492586	0.465713	0.521193	0.0557142	0.0636297	-0.0554804	-0.106449	0.000380101	0.0182776	-0.230247	0.0624296	0.551205	0.0476838	0.517368	0.0484013	-0.0338367	-0.0613868	II	CAGAGGCAAGAGGGTGAGCTCTCAAAAAGTGAGTCAGATCACACTAGTCCTGGCTCAAGA[CG]CTGCAGTGGTTTCCCACCCGACGGGAGGTGGAGCTGAAGTCCTCGGCACGGCCTGTTTGC	37	10	7466434
	cg16675485	9.8443e-06	0.0130971	0.560682	0.619275	0.0293445	0.0491488	-0.0585929	-0.0946153	2.33e-06	0.000572781	-0.392631	0.0779781	0.643192	0.0489955	0.592295	0.0587848	-0.0508967	-0.0791315	II	ACACATTCTAAATGGAAGCTGATGCCTGTCAGCTGTGTGGGGACATTCCTGGGTGCTGAG[CG]CTCAAATGGCACTCCAGGTTTTTATCTCTGAGCTGAAAGGGAAAGGATTGATTTAGCTTG	37	2	6055439
	cg16677162	0.000128349	0.034089	0.243707	0.31665	0.0310603	0.0433771	-0.0729437	-0.23036	1.80012e-07	9.09397e-05	-0.476086	0.0843765	0.243811	0.0455376	0.187357	0.0388326	-0.0564542	-0.231549	II	GATTCCCACTGAGACTGCAGTCTGGCCAGTGAGCAGCAGGGGCACTGTGGGTCTGTCTCA[CG]GTCTGCACAGTGGCTATTCATAGCTGTGCCAACCCCTAAATTCCCCAGGGCTGGGCAGTG	37	22	22465502				chr22:22469166-22469909	N_Shelf
CLRN2	cg16760587	0.000291908	0.0482218	0.422617	0.511376	0.0773687	0.0723358	-0.0887589	-0.173569	0.000757633	0.028091	-0.273474	0.0785168	0.52853	0.0598207	0.479424	0.0565897	-0.0491064	-0.0929113	II	CTGAGGCTTGGAGAGGTTACATAACTTACCTGAGGTCACCCAGCCAGGAAACAGTAGAGC[CG]GACTCCAGACCCATGCCACATGACCACAACAAGTGGGTGGAGGCTGCCTGCAGAACTGAA	37	4	17517594	CLRN2	NM_001079827	Body	chr4:17513309-17513981	S_Shelf
TM4SF1	cg16810293	2.46094e-05	0.0179564	0.241101	0.336264	0.0505536	0.0710579	-0.0951621	-0.282998	2.93578e-07	0.00012897	-0.602855	0.109038	0.309965	0.0648581	0.233364	0.0555526	-0.0766014	-0.247129	II	CCACAAGATAAAGAATCAACAGGAAAGCCTAACATGACTTTCCAGTAACTGCCAAGTGTC[CG]AGATGCAACAGCCCTGGTTGAGGCTTTGAAAGACAGTGAGCTGTGCCCCTGCTCCATGCA	37	3	149095743	TM4SF1	NM_014220	TSS200
	cg16811988	2.90894e-05	0.0189356	0.554394	0.61243	0.0473997	0.0408178	-0.058036	-0.0947636	0.0002151	0.0127773	-0.253788	0.0658834	0.629951	0.0453537	0.589121	0.0485592	-0.0408299	-0.0648144	II	AGAAGATTGGCCTGAGACACTTAATATAGAAATCCCAGCCATCATGTGAGAATTCCATTC[CG]TGCAAGTACAAATACAAGAGAATTTGGGAATGTTCACTTTGGCTTGTGTTATGCTAAGTC	37	3	42103138
LOC285954;LOC285954;INHBA	cg16881064	0.000196475	0.040609	0.142877	0.21725	0.0303747	0.0470628	-0.0743731	-0.342338	3.39175e-09	5.08382e-06	-0.600842	0.0919685	0.175338	0.0367224	0.124811	0.0278253	-0.0505261	-0.288165	I	GCTCCATAAGTTCATTCATTTCTGCCCTCCTTCCAATGTCATCCTCTATCTCCACATACC[CG]TTCTCCCCGACTTTGCCCACATGAAGCTTTCTGATCGCGTTCAGAAGCGCCGCCTTGGGT	37	7	41739678	LOC285954;LOC285954;INHBA	NR_027118;NR_027119;NM_002192	Body;Body;Body
NNMT	cg17004104	2.75408e-06	0.00822565	0.251536	0.308387	0.0324901	0.0436837	-0.0568512	-0.18435	0.000455161	0.0204857	-0.26733	0.0735386	0.236526	0.0359257	0.206159	0.034943	-0.0303678	-0.128391	II	ATAAGGGCCACAACAAAAGAGAGAGCGAATTCTCTGGCTTGCTGACTCCTTGGAAAAAAC[CG]GTAGGGATTTTTTTATTAGGCAAAGCACAGGAATTGACGTCAGAGGCAGGATGTGCTGCT	37	11	114165730	NNMT	NM_006169	TSS1500
NCKAP5;NCKAP5	cg17081914	0.000292989	0.0483	0.397901	0.449499	0.0482381	0.0440722	-0.0515978	-0.11479	2.96537e-05	0.00341757	-0.255668	0.0582058	0.528429	0.0422332	0.489358	0.0406336	-0.0390706	-0.0739374	II	ACCTGGAGGAAAAGTTTGAAGTGCCAGCACAGCCCTACCAAATTGTTTACCCACCTGTTT[CG]AGTCAACTTCAGAGCCTGATGATTCATGAATATATGAATACTGGTTGTGTCTTACATTGC	37	2	134326366	NCKAP5;NCKAP5	NM_207363;NM_207481	TSS1500;TSS1500
	cg17092519	0.000313366	0.0495192	0.222069	0.298398	0.0496406	0.0614405	-0.0763293	-0.255797	0.00110011	0.0352362	-0.356619	0.10586	0.286584	0.0583202	0.242661	0.0530471	-0.0439227	-0.153263	II	TGGGGTGGGGGGAGCAAAAGCCAACGGCTCGGGTGAATCCCAGAGGCCAAAGGCACCCTC[CG]GAGACTCCAGGAATCCTGTTATTATCCAGGACTCCGGATTGCTAGGTTTGCGGAAGCCCA	37	11	70964256				chr11:70962173-70964161	S_Shore
	cg17182817	2.70519e-05	0.0184561	0.580529	0.648631	0.0658206	0.0476043	-0.0681024	-0.104994	0.000317363	0.0163073	-0.272765	0.072921	0.688015	0.0440572	0.645952	0.0519598	-0.0420628	-0.0611365	II	GTTCTTGGAGGGTGGCCTGTTGCTTGCTAGTTCCTGTTTTGATGTTGGCTTTGTCAATTG[CG]CTGAATGACTGTCAATCATGTTACTTCAACTGCGGTACTTGGGGACTTCCTGGAGCTGTT	37	10	112624555
	cg17187438	7.93997e-06	0.0121338	0.487112	0.566712	0.0443606	0.0638792	-0.0795999	-0.140459	0.000470429	0.0208625	-0.281613	0.0776756	0.654042	0.0513532	0.616378	0.0685072	-0.0376634	-0.0575857	II	AGTCACGTTGGCATTTTATCCACCTGAGAAGCCCCTTGCTGTGACTTGATCTTAAGTCTC[CG]TTCCCTCAGCACCCTAATGGATTCTCCAGGCTTATCATGTTAGGGTGTGACAAGAGCGAA	37	8	41016113
	cg17214023	1.51493e-05	0.0152229	0.37136	0.453168	0.0417337	0.0624176	-0.0818085	-0.180526	6.91464e-08	4.63371e-05	-0.401968	0.0685745	0.505905	0.0473189	0.435496	0.0521107	-0.0704095	-0.139175	II	CACTGGTCACTCTGTCAGTGCCTTGAGCTCCTGGCCTGGCTGGCCCTGCTGCCCTGTCTG[CG]CTGGTGCCAGCACTATGCTGGGTCACTGGGGAAGTCGGGCTGGCAACATACCCAGATGCA	37	2	10176748
SIX2	cg17272224	1.14958e-05	0.0136769	0.398326	0.455403	0.0233446	0.0435353	-0.0570769	-0.125333	1.99277e-06	0.000514985	-0.300826	0.059297	0.462447	0.0433532	0.418159	0.0411588	-0.0442876	-0.0957679	II	TTGCTTCTTTGTCAGGGTGCCAATGGAAACATGTGGTGCTGGTCCTGTGGGAGAAGGGCT[CG]CACAAAGGTGGGAGAACTGAGGATGGGTGTGTTCTTGCTCTACGTTTTGAAAAGCCCGGG	37	2	45237885	SIX2	NM_016932	TSS1500	chr2:45235511-45237792	S_Shore
RPH3A;RPH3A	cg17280408	4.53947e-05	0.0228595	0.602963	0.65922	0.0661017	0.0664187	-0.0562575	-0.0853395	0.00189428	0.0491994	-0.291276	0.0910913	0.69383	0.0596036	0.662918	0.0495747	-0.0309117	-0.0445523	II	CCATCTTCAGTTGCGTGCACACATTCAGAAACTATGGAAAGTCATTTTTACCTCTCTCCC[CG]CAATCATGGGACTCTGGGACTCACGGTCCCTGTGGCCTGGGACACAGCCCTTCAACTCCT	37	12	113274970	RPH3A;RPH3A	NM_001143854;NM_014954	Body;Body
EIF2B3;EIF2B3	cg17298989	9.5713e-06	0.0129939	0.522572	0.601786	0.050436	0.051849	-0.0792144	-0.131632	3.77643e-08	2.94925e-05	-0.512892	0.0855004	0.627381	0.0554154	0.53567	0.0678818	-0.0917108	-0.14618	II	CTGTCACTGCAAGAGGCAAGCAGACGAGCCTTGGCACATGGCCCCATCAGGCAGAACCTT[CG]AGAGGATCCATGATTTGAAGAGAGGCTATGAAACAGCCCTGCCAGGTCCCACCCACCTCT	37	1	45350531	EIF2B3;EIF2B3	NM_001166588;NM_020365	Body;Body
	cg17328407	8.71739e-08	0.00317799	0.484062	0.555317	0.0389448	0.0594849	-0.0712555	-0.128315	1.0949e-08	1.21359e-05	-0.456035	0.0726713	0.546673	0.0531051	0.483527	0.0548494	-0.0631455	-0.115509	II	TGGGTGTTCACAGCAGGGCACTGTCAGCCTCTTTGCTCATTCCAAAACCAAGTTTGCATA[CG]TCTAGACCCATCCTAGAGTTGTCACCTGTGACATTTGCACAGTCAGCTGGAGCCATCTGG	37	5	157288521				chr5:157285769-157286254	S_Shelf
RASGRF2	cg17330048	1.34533e-05	0.0144088	0.541044	0.594155	0.0423396	0.0486402	-0.0531108	-0.0893888	0.000216473	0.0128271	-0.218463	0.0567396	0.614359	0.0385327	0.570505	0.0411465	-0.0438544	-0.0713824	II	CTGGCGCGTGTAGATTTCTTTGCCTGCAGATGTTTGACCACTGGTTGGGCTGGGAACAAG[CG]GGGCTCCCAAGCCGGACAGACACTTTCTGTTGGTCATTTTCAATCAGTCTTTGTGATTTC	37	5	80257322	RASGRF2	NM_006909	Body	chr5:80255904-80257006	S_Shore
	cg17345450	5.96087e-05	0.0256506	0.634459	0.691452	0.0561453	0.0439338	-0.0569931	-0.0824252	1.11316e-07	6.34866e-05	-0.392633	0.0682479	0.717177	0.037416	0.664463	0.0466534	-0.0527137	-0.0735016	II	GTCCTTAAAAGAGAAATCCTCCCAAGTGGCAAACACGCAATCCTAGAGAGCATGGGCTAC[CG]CACCACCCTGTGTGAAGGCCGGCGTGAGCCTCAGGCCAGGGGCCAAGAAGGATGTTAGAG	37	6	166259938
	cg17435307	0.000254505	0.0454134	0.25176	0.309754	0.0395362	0.0421165	-0.0579941	-0.187226	0.00101516	0.0335411	-0.293273	0.0864193	0.249935	0.0403841	0.218312	0.0462857	-0.0316234	-0.126526	II	CTATCTCTCCTCGCCCTCTCCGTCTTTTTTGTTGGAATCTGCTTTCCTCTGCCAGTTTCT[CG]CTGTGCCTCTGGGTCCTGTCTCCGGTCCGTCCTCCTCCTCATCCTCCTTTTCCTCACCCT	37	19	47925618				chr19:47925306-47925526	S_Shore
RHOBTB2	cg17466952	4.38636e-05	0.0225677	0.484153	0.544741	0.0563171	0.0566462	-0.0605876	-0.111223	1.42246e-11	1.14606e-07	-0.590414	0.0766692	0.566737	0.0515541	0.469971	0.0583571	-0.0967664	-0.170743	II	ATCAGTCCTGCTTCACATGTCTCCCGGCTGGCCAGCCCCGGATGTCCGGCCACTGTGAGC[CG]ATAGCTTTTCTGCTGTTTGTTTTCTACCTGTGTGCAGGTGAGCAGAAGTAGGAGCAAAGC	37	8	22844396	RHOBTB2	NM_001160036	TSS1500
TTYH3	cg17550566	2.77729e-05	0.0186096	0.521205	0.572985	0.0537148	0.0513187	-0.05178	-0.0903688	0.000307359	0.0159902	-0.255003	0.0680044	0.59005	0.0479411	0.546326	0.050843	-0.0437241	-0.0741024	II	GACCGTCTGCTGGGAATCTGGCTTCGGGAAGTGGGTGCAGAGGCCAGGCTGGCCACGGCA[CG]CTCCCCGCAGACAGCTGGGCTCAGGCCTGGCGCGTTGGGTGCCGGGGCTCTGACGTGGGA	37	7	2681436	TTYH3	NM_025250	Body
ANKRD2;ANKRD2	cg17552801	1.19374e-05	0.0139481	0.19098	0.251	0.0280692	0.0416748	-0.0600204	-0.239125	8.45951e-05	0.0069084	-0.342855	0.0833811	0.230826	0.0402895	0.194669	0.041345	-0.0361577	-0.156645	II	CACAGCCAGCAGGGCCTGTCTGCAGGACAGCCTGGGAGTACAGAACTGTCCTGGGTCCCC[CG]TTTGGTTTTCAGGCCCTCTTCCTGGAGCTGGCTGAGCAGGGTTTCCAGGCATCCAGCAGG	37	10	99332121	ANKRD2;ANKRD2	NM_020349;NM_001129981	TSS200;TSS200	chr10:99329960-99330204	S_Shore
	cg17579770	4.03189e-07	0.00423376	0.238796	0.28899	0.0339879	0.0348281	-0.0501937	-0.173687	3.42631e-05	0.00377467	-0.363745	0.083534	0.23775	0.0433037	0.205611	0.0400537	-0.0321393	-0.135181	II	AGTATGCTAAGTGAGGTAGAACCTAATAACTGTTACTCTAGGCAGAATTCTTAGATAAAA[CG]ACCAGAAAAGCTTAGGATTTCAAGGGAAAACTTCCCGACCAGGAGGCAGAGGTTTCTCAG	37	13	60105965
	cg17586885	0.000150516	0.036429	0.664321	0.723725	0.0527528	0.0409166	-0.0594041	-0.082081	0.000251897	0.0141065	-0.259931	0.0682765	0.705886	0.0398245	0.669883	0.040636	-0.0360034	-0.0510046	I	CCAAGTGGCAAACACGCAATCCTAGAGAGCATGGGCTACCGCACCACCCTGTGTGAAGGC[CG]GCGTGAGCCTCAGGCCAGGGGCCAAGAAGGATGTTAGAGTTAGCGGCTCCGCGTGCTTTC	37	6	166259959
PLA2G6;PLA2G6	cg17652424	1.20699e-05	0.0140147	0.581534	0.646785	0.0691496	0.0609639	-0.0652509	-0.100885	0.000217411	0.0128597	-0.270184	0.0701952	0.708347	0.0458258	0.67422	0.0453761	-0.0341271	-0.0481784	I	GAAAAAGCATCTCTTTCATTCACTCCGCTTGGCTGGACCACAGCTGGAAGCAAACTGCCC[CG]AAACTGTCACTGGAGCTCCCAAGCACATGAGACAGGGGTGACTTTAAGAGATCTTTGGGC	37	22	38574118	PLA2G6;PLA2G6	NM_003560;NM_001004426	5'UTR;5'UTR	chr22:38577678-38578071	N_Shelf
DGKG;DGKG;DGKG	cg17802213	6.67905e-05	0.0267028	0.308172	0.362878	0.0439955	0.0393609	-0.0547055	-0.150755	1.01151e-06	0.000315982	-0.233827	0.0446517	0.28894	0.0248611	0.259628	0.0262571	-0.0293115	-0.101445	I	TCCTGAATTCACTCCCCCTACCTGAGGCTTTGCTGGAGGCATCTTAACGGCCTCTTGGCC[CG]ACCCAGGCTGGTAAGAGCCTTGGCAAGCGCACGCCTGCGTGCCCATTCTCCAGAGTTCCT	37	3	185911316	DGKG;DGKG;DGKG	NM_001346;NM_001080744;NM_001080745	Body;Body;Body	chr3:185911344-185912228	N_Shore
	cg17814814	1.41347e-05	0.0148534	0.244739	0.335017	0.0455836	0.0566905	-0.0902777	-0.269472	3.61521e-09	5.30075e-06	-0.574196	0.0880779	0.31167	0.0528695	0.2405	0.0508806	-0.0711702	-0.228351	II	TACTCACTTGTTTGCCCTCCAGCAGGGGCAGCCGGGGACACCTCCCTAGAGTGACTACAG[CG]TTTATCCCTGGGATGACTCAGCCCAAGCCTCCCTCTGCCCAAAAAGGGAATCTGAGGCTG	37	1	222060676
CREB5;CREB5;CREB5;CREB5	cg17818220	6.43328e-05	0.0264241	0.265884	0.349798	0.0656066	0.0682717	-0.083914	-0.239893	9.38925e-07	0.000299725	-0.500392	0.0952313	0.346435	0.0626693	0.277299	0.0642727	-0.0691354	-0.199563	II	CGGCACTGTTTCCCCCTTTGTTTACCCGTTTCTAAGGGCAAGTGCACCACGAAGGCTCTC[CG]AGCCTGGAACTCAGCCTGGGGCTGTTTTGGTTACATTGAAGTTTTTGCTTCAGTTCTGCC	37	7	28725466	CREB5;CREB5;CREB5;CREB5	NM_004904;NM_182899;NM_182898;NM_001011666	Body;Body;Body;TSS1500
PAPPA2	cg17826980	5.58171e-05	0.0250379	0.592672	0.668713	0.059112	0.0467746	-0.0760412	-0.113713	1.2569e-13	4.4641e-09	-0.705919	0.0813146	0.67928	0.0458027	0.572133	0.0626201	-0.107147	-0.157737	II	ACAGAAGAGTGTCAGGGACAGATGGAGGGAAAACAGACTGGAGGCAAGATAAAGCCAAGC[CG]GCCAGGTAGGAGAGAGGAAGCTTTTAAAAGTGCAGCACAGAAATCTGAGCTCAAATAAGG	37	1	176771674	PAPPA2	NM_020318	Body
	cg17895608	0.000171314	0.0382441	0.323826	0.403988	0.0463936	0.0621538	-0.0801617	-0.198426	6.82715e-09	8.61981e-06	-0.457237	0.071671	0.338812	0.0457386	0.280564	0.0426513	-0.0582478	-0.171918	II	GCGCCTGGAGGCTGGGAGCTGTGCGGCCGCTCCCGGCAGATCGACTGAGGTCCCAGTGGC[CG]CAGGGCCCACGTGCATGCTGAAGCACTAGCAAAGCAGTTGCACCATTTTTCTGTTGGAAA	37	15	68131410				chr15:68132640-68133071	N_Shore
PPP2R5C;PPP2R5C;PPP2R5C;PPP2R5C;PPP2R5C	cg17904575	0.000173749	0.0386045	0.425508	0.490762	0.06058	0.0571193	-0.0652537	-0.132964	0.000913179	0.0314157	-0.249124	0.0727131	0.526453	0.0507376	0.484007	0.0566197	-0.0424467	-0.0806277	II	GGATGAAATTAACTTATCTGAGCCTTACATTGTCTCACTAGGCACAGTGCCCACTTGTTC[CG]TGGCACAGCCCCAGAGCTCCTGTTGAAGGAACAGACTCCAGGACTGACTTTCCACTTGAT	37	14	102290370	PPP2R5C;PPP2R5C;PPP2R5C;PPP2R5C;PPP2R5C	NM_001161726;NM_002719;NM_001161725;NM_178587;NM_178586	Body;Body;Body;Body;Body
DNM3;DNM3	cg18126802	1.29082e-06	0.00642792	0.602488	0.684392	0.0467872	0.057432	-0.0819042	-0.119674	6.10142e-08	4.20251e-05	-0.555387	0.0942899	0.757411	0.0520317	0.689065	0.052513	-0.068346	-0.0902364	II	AGAGGTCAGAATGTGCCCACCTCCTGGCAGCTGAGGATGAATGGCTTAAGTGACAAATTC[CG]ATCCGTCAGCTTCCCAGATCATTGAACAGCCAAAGGAGACTAATACAATAAACAACAGTT	37	1	172321067	DNM3;DNM3	NM_015569;NM_001136127	Body;Body
	cg18352516	0.000101667	0.0310777	0.504825	0.560554	0.0491611	0.0508433	-0.0557288	-0.0994173	4.74119e-05	0.00470299	-0.278773	0.0653137	0.580403	0.0472424	0.531828	0.0465459	-0.0485753	-0.0836923	II	CTCACTCAGCCCATTTTAAACCCAGCAGCCTGGGGAGAATGAATCCTTATGAAATCAATG[CG]GTGGCTTCAGTTTCCTGTGGATGGCTTCCAGAAATGCTCCAGACATTGCTGAATGCTCTA	37	3	177315226
FMO2;FMO2	cg18375642	0.000146324	0.0360608	0.624349	0.683454	0.0533926	0.0449482	-0.0591046	-0.0864793	0.00193536	0.0498398	-0.23169	0.0726129	0.786955	0.0357304	0.755278	0.0444774	-0.0316772	-0.0402528	II	AAACGCTTCCAACTGCCTCCCAGCACACAACCAAGGGAGAAAACTATTCTGTCAAAGAGA[CG]GTGCCAAAAGGCAAAAACAAAGGTAAGGATGATCGCTGGGGAAAGAAGCTGAAAAGGAAA	37	1	171154475	FMO2;FMO2	NM_001460;NM_001460	5'UTR;1stExon
INPP4B;INPP4B	cg18376497	0.000311741	0.0493929	0.633887	0.70158	0.0723897	0.0674824	-0.0676932	-0.0964868	8.98794e-05	0.00720972	-0.390919	0.0954547	0.819829	0.0426475	0.773157	0.0416001	-0.046672	-0.056929	II	TTCCCTCCCAGTGGGTGGTGAAAGTTGTTCTTTAGCTCATTATCTCCCCCTTCAGCCTTC[CG]ATAAAGGAAGATGATGAAGTTAAAAGAAGCAGGGAGGCTCAGCCCCTCTGTAGAAAAGGT	37	4	143488622	INPP4B;INPP4B	NM_001101669;NM_003866	5'UTR;5'UTR
TMEM184B	cg18396403	0.000188765	0.0399462	0.46105	0.515361	0.046808	0.0478151	-0.0543116	-0.105385	9.25878e-07	0.000296139	-0.31986	0.060835	0.530093	0.0438204	0.48165	0.0479039	-0.0484435	-0.0913867	II	TACAATCTATATTATCTCATATATAGATTTCTTCCTCACTTTATTTGCTCACTTCTGTCA[CG]CATTTAAAATGTCACAGAGACCAAAATAGAGTGGCTTTCTGGTGGAACTCATGGCAGTCA	37	22	38615368	TMEM184B	NM_012264	3'UTR
RGS6	cg18515872	0.000137099	0.0348669	0.697015	0.759444	0.0440185	0.0428739	-0.0624295	-0.0822042	2.12815e-08	1.96342e-05	-0.463522	0.075647	0.824087	0.0300712	0.772648	0.037645	-0.0514394	-0.0624199	II	CCTCCAATTCTGTGGGTGGATGATCCTCTGTGCTTGCTTCTTCTCCTAGTCCGTGTATGG[CG]TGACTGAAGAGTCCCAGGCACAGAGCCCGGTGCATGTACTCAGCCAACCAATCAGGAAAA	37	14	72943461	RGS6	NM_004296	Body
TEAD1	cg18531146	8.4364e-05	0.029134	0.240903	0.334147	0.0519993	0.071431	-0.093244	-0.279051	8.49616e-09	1.0044e-05	-0.569652	0.0899723	0.308308	0.0552252	0.236205	0.0519599	-0.0721032	-0.233867	II	CAGGCTGCGTTGGCACACCCTGCTCTGCTGTGCGGCCCGGCACAACTCAGCCAGGAAAGG[CG]GCAGGCTGAGTCCGGGGAAGTGCCCCAGCAAACACATGGCAAATGTTTCAAGGGGCTTTA	37	11	12715649	TEAD1	NM_021961	5'UTR
PPARGC1B	cg18604199	6.63779e-05	0.0266574	0.321412	0.419632	0.0758492	0.0797417	-0.09822	-0.234062	0.00060586	0.0244985	-0.310774	0.0875345	0.435326	0.0645572	0.384423	0.0625435	-0.0509033	-0.116932	II	GGCGTCTCCGAATCTCTTGGCTGAAAAGCGGATGAGAGAGGCCTGAAATAGCCGGAGACT[CG]TTCAGGGACCCATGTCAAGAACTGTCCGCTTTGGACTGTACCCCGGATTTTAACTCGATC	37	5	149111935	PPARGC1B	NM_133263	Body	chr5:149109570-149111750	S_Shore
	cg18634538	8.26236e-06	0.0121338	0.399467	0.46907	0.0405949	0.0572758	-0.0696028	-0.148385	7.66362e-08	4.92164e-05	-0.386991	0.0662842	0.447553	0.0501643	0.391742	0.0393949	-0.0558113	-0.124703	II	CTATCATTTATTACAGGATGACAGATGGCCAGTTTGCAGAATTCCAAAGAGGCTCCCCGC[CG]GCCAGTCACCTGGGAACACGGGAGCATTTACATTTCTCCAAAACAGATGGGAAAGGGAGG	37	14	77065980
KIAA0391	cg18680181	3.47407e-05	0.0205999	0.419383	0.483568	0.0646557	0.0794906	-0.064185	-0.132732	5.23914e-05	0.0050315	-0.397308	0.0936716	0.52825	0.0698058	0.467361	0.0697215	-0.0608892	-0.115266	II	AAAATAGAATTTCCCTTAATCTCGTTGATTACTGGTGGAATGACTCATCTTCCAGTTGTA[CG]TTGCTCTTGAGTTACTCAGATATTTGTATAAGTTAGACAGCGGAGGGAAAACCACTGATG	37	14	35629311	KIAA0391	NM_014672	Body
RBP1;RBP1;RBP1	cg18707191	6.88377e-05	0.027009	0.209769	0.301085	0.0334665	0.0600261	-0.091316	-0.30329	4.21371e-07	0.000168649	-0.664273	0.122014	0.250959	0.0661356	0.186019	0.0497799	-0.0649402	-0.258768	II	GCCCAGTGTTTCCAGGGCCTTTCCTTTTCTTGTTGTTTTTGTTAAGAACAGCCAGAAATA[CG]GATTTTCTGTGAAATCTTACAATCTTTGGCAATTATTGGCAACTGACTCTGAAGCTTTTC	37	3	139253838	RBP1;RBP1;RBP1	NM_002899;NM_001130992;NM_001130993	Body;Body;Body	chr3:139257712-139257949	N_Shelf
TRIP4	cg18711535	1.36635e-05	0.0146016	0.533786	0.61774	0.0724593	0.076879	-0.0839549	-0.135906	3.24684e-08	2.63649e-05	-0.63081	0.104565	0.68939	0.068341	0.59234	0.0729775	-0.0970501	-0.140777	II	AGAAGGCTTATCTTAGCAGTCAAATAAGGGTGGAAAATACAGGTAATTTCATACTTTTTA[CG]GTAGTTACTAGGAGAAAGTCTTCTCTGGTAATGAAGTCTGACCCAGAAGCCTATGAGTCA	37	15	64736348	TRIP4	NM_016213	Body
GPR124	cg18715243	0.00013305	0.0344043	0.480528	0.551028	0.036934	0.0512107	-0.0705001	-0.127943	1.73263e-05	0.00236899	-0.30361	0.0669871	0.573574	0.0457214	0.520172	0.0499762	-0.053402	-0.093104	II	TGTTTTTGCATCCCCTGTCTCCCCCATCCTTTGCATATTTTTCTCTAGTGGATTTTCATT[CG]CAGTTTTCCAGGAAAGCTGAGCTCTTGGCTTCCTTCCTGATCCCTCTGTCCCACCCCACC	37	8	37658755	GPR124	NM_032777	Body	chr8:37654048-37656100	S_Shelf
SHQ1	cg18720486	0.000134329	0.0345732	0.344249	0.438273	0.0436688	0.0711203	-0.0940242	-0.214533	1.7433e-09	3.24712e-06	-0.607684	0.0909974	0.490459	0.0672714	0.40233	0.0715327	-0.0881293	-0.179687	II	TGCACTGTTGTATCTGCCTGGCGACACCTGATGAGGAGGTGTTAAACAGACAACAGCCCA[CG]CTATGACACAAAGAGGAAGAAGGCCAGAGAGGCAAAGAACAAAGAGGAAGAGGAGAAAAG	37	3	72870838	SHQ1	NM_018130	Body
	cg18724200	7.50487e-06	0.0120435	0.240929	0.292171	0.0330423	0.0425247	-0.0512426	-0.175386	9.79355e-06	0.00158107	-0.358438	0.0766177	0.25758	0.0416833	0.214357	0.0341175	-0.0432233	-0.167805	II	TAACTGAGTGAGCTCACACTAACAGGAAGTGTTTTGATTTTGCAGTCTGAGAGTTAATCC[CG]TCGCTGGCCAGACATGTTTGCTTTTAGGTTCTCTGGTGGCCCACAGGTCCCAGTTCTGAA	37	14	105132022
SV2B;SV2B	cg18761976	3.68402e-05	0.0211091	0.612417	0.667861	0.0629113	0.0446954	-0.0554437	-0.0830168	1.37896e-09	2.74745e-06	-0.527025	0.0783232	0.772969	0.0387359	0.696543	0.0569141	-0.0764261	-0.0988734	II	AGTGATTCATCAGTCAGGTAGCTCACACTGGAAGTGGGTCAGGGCTTTCCCTAAGGAGCA[CG]AGGGAGAGGCTTTTATAGGTCGAACATGGAAGCAGAGCAGAGAAAGCATTTGCTGGGTTA	37	15	91807630	SV2B;SV2B	NM_001167580;NM_014848	Body;Body
SLC44A4	cg18856043	3.64879e-05	0.0209819	0.322485	0.381564	0.0297177	0.0466686	-0.0590789	-0.154834	1.13161e-05	0.00175641	-0.325068	0.0700345	0.397493	0.0480895	0.3553	0.0484532	-0.0421928	-0.106147	II	CTCTGTCCCTCCATGGCTCATGGACAATGATTGACCTGAAGCCGCTCCAGGAAGTCTACT[CG]GGAGTCCTCACTGCCTGCTCCCCTATGGCCCTAAGGGACTCAAGCCTCTCCTCGAGAAGG	37	6	31845739	SLC44A4	NM_025257	Body
GUCA2A	cg18856261	3.63342e-07	0.00409338	0.505023	0.559926	0.034273	0.0449286	-0.0549028	-0.0980536	6.02602e-05	0.00554907	-0.270028	0.0642329	0.593532	0.0462954	0.556567	0.0479247	-0.0369645	-0.0622789	II	TGCATTCATTCACCAACAAGGCACATTCACTCACGACTGCCCTGTGCTGCTGTGTGGGGC[CG]GCAGACCCTGCCCTTGAGGAGGGGGGCCCAGCCCGACAGTGAAACGCAGGGCGATTAGGG	37	1	42630674	GUCA2A	NM_033553	TSS1500
	cg18866212	2.62191e-05	0.0183545	0.338866	0.42	0.0397129	0.0617381	-0.0811335	-0.193175	2.11932e-06	0.000536658	-0.427972	0.0846089	0.482725	0.0603725	0.416142	0.0524092	-0.0665821	-0.13793	II	GGAAATAGATACCCTTGGCTGCCTCCCATAGTGACTAGATTTTTGCTGCTGTCTGCCTAG[CG]TGCTGTTAGTTTGTGTTCCCTGTCATACTAAATCAGAAAATGTTTGCCACTCACCATGAA	37	2	167698517
	cg18960324	4.4372e-05	0.0226565	0.43239	0.531053	0.0814227	0.0889488	-0.0986626	-0.185787	2.0622e-06	0.000526597	-0.526385	0.103928	0.599579	0.0761196	0.517288	0.0779274	-0.0822918	-0.137249	II	ATGTTTATTTACCCAGAGATGAGAACCTGGAGGCCACACTATGTGGTGGTTACTGTACCA[CG]TAGGACAGCCCAGCTAGCGAAGTCCCTGGGGTTAGTGAACAACACACAAAAATAAGGTTA	37	17	38705895
	cg18973863	1.65283e-06	0.00737358	0.201786	0.255458	0.0265245	0.0329957	-0.0536721	-0.210101	2.56058e-13	5.97631e-09	-0.791265	0.0927118	0.181269	0.0367819	0.121347	0.0350439	-0.0599223	-0.330571	II	GAGCTACTACTTTGCCTGTAGCTGTTTGTTTGTTCAGAGGCAGATGGAAGGCAGAGGCTG[CG]CAGAGAATGGAGAGCTGTGTCTGAGGAGCCTTGGAACATTCACCCAGGTAGAGGAAGGCC	37	13	97794113
	cg18978531	0.000212653	0.0422921	0.224309	0.288891	0.0412888	0.0520065	-0.0645822	-0.223552	6.2526e-05	0.00568471	-0.353859	0.0843739	0.262533	0.0464213	0.21921	0.0426445	-0.0433231	-0.16502	II	ACTATTTTCACAGCCCCACCATGAACTGGGCCTACAGCTCTGGAGGAAAGGACTCCAGTA[CG]GGTTTTCCAGCCAGCCTTCCCTGGGCAGGGCTGAACTACCCCCTGGAAGAACATTTTAAT	37	15	70403809
	cg18986967	0.000199262	0.0409659	0.371586	0.422248	0.0520047	0.0556278	-0.0506622	-0.119982	0.00048813	0.0213702	-0.253144	0.0700341	0.418282	0.0495482	0.379219	0.0550003	-0.0390632	-0.0933897	II	TTAACTGTTAACCAAGGCACATGGTCAATGCCTTAGTATTTTTTTTTTTAATTCTCCTAA[CG]TTATTTCTAGCTGTACATTCCCAAAAGGAATGGGTGGAAGCAAATCAGATTCTGAAAGGT	37	7	141176264
	cg19034132	0.000300662	0.0488348	0.408343	0.502411	0.0691913	0.0947429	-0.0940684	-0.187234	4.61843e-06	0.000930344	-0.481809	0.098999	0.577691	0.0749337	0.4967	0.0739638	-0.080991	-0.140198	II	AGTGGCTAACCTCCTTCCTGAACAGGCAGATGTGTCATGCTGGGCAGCACCTCTCCCTCC[CG]ACACCTGCATGGTGACTCAAACTCCCAGGTAAAGCCCAACCCGATGGGAAATGACTCAGC	37	10	75692227
ACVR1;ACVR1	cg19077494	8.31314e-05	0.0289928	0.352911	0.434035	0.0694041	0.0696917	-0.081124	-0.186907	0.000266922	0.0146368	-0.272453	0.0718792	0.468175	0.058295	0.426071	0.0551882	-0.0421042	-0.0899325	II	CAGATGTTTTATCAGTTTCCCATGTTCAAAAGTTGGAGACTGTTATTTTACTCCTCTATT[CG]GATAAACATTTGATTTATTTGCAAGATATGGCACTTGACCCCAAAAAGTCAATAACAGAC	37	2	158723291	ACVR1;ACVR1	NM_001105;NM_001111067	5'UTR;5'UTR
RERG	cg19205533	3.04904e-05	0.0193279	0.310039	0.361759	0.0322834	0.0367526	-0.0517201	-0.142968	1.64712e-05	0.00229062	-0.263561	0.0579841	0.322278	0.0366086	0.291952	0.0339845	-0.0303259	-0.0940984	II	ATTTTCCCTCTCAGCTAGGAGAGCCCTGTCAAGATAGGCTGCTGGTGTTCACATCTCCCT[CG]CAGCGAACCCCAAAGCCGCCCTGGGAGGAGAACCCGGTGACCAAGAGGACCGACTCAGAG	37	12	15373987	RERG	NM_032918	5'UTR	chr12:15373986-15374514	Island
LMNA;LMNA;LMNA	cg19238380	6.90662e-05	0.027009	0.372805	0.446282	0.051192	0.0556946	-0.0734767	-0.164642	1.225e-05	0.00186036	-0.312375	0.0675941	0.434429	0.0447842	0.381111	0.0518185	-0.0533179	-0.122731	II	GGGAAGCGTGTGGAAGCAGAGCCATGCCTGCTGTGGGTGCACATGCCCGCGTGAGGGAGT[CG]GGGTGTTTCATCCTGGGGCACCTGTGGGCTTTTGAGGTGTATGATATTCAGAACTTCACA	37	1	156093948	LMNA;LMNA;LMNA	NM_005572;NM_170707;NM_170708	Body;Body;Body
MRPL23	cg19273253	5.61233e-06	0.0111333	0.777181	0.678373	0.0416055	0.055184	0.0988078	0.145654	3.20143e-06	0.000718575	0.372045	0.0750493	0.687043	0.0455882	0.733606	0.0425609	0.0465628	0.0677728	I	CCTACGTGCAGCTGGTGCGTGTGAGCTGGCCAGCCCCAGCGGGGCCTCCGAGGGGCTCCT[CG]CAACTGTGTCCTTGGGGATGTTTGTGCCGGAGACGCTGCGCTGGGGCCCAGGGAGCCCCC	37	11	1974132	MRPL23	NM_021134	Body	chr11:1974039-1974333	Island
LEF1;LEF1;LEF1;LEF1	cg19296305	1.09875e-08	0.00310245	0.573482	0.664864	0.0560444	0.0515852	-0.0913812	-0.137444	0.000145375	0.00989212	-0.349674	0.0882474	0.722425	0.0572362	0.676683	0.0617221	-0.0457418	-0.0633171	II	CTCTCTCCTCCTTCATACTCTTACCCTCTTAATTACATTAAAAAGATCTGGACTGAAGAT[CG]TACAAATAGAGTTGACTTATGTGTGTATTTCATTTTGTATCTGCAACCAGGAATACAGGA	37	4	109030040	LEF1;LEF1;LEF1;LEF1	NM_001166119;NM_001130714;NM_001130713;NM_016269	Body;Body;Body;Body
RARA;RARA;RARA;RARA	cg19314352	1.62476e-05	0.015397	0.201498	0.263126	0.026233	0.0494292	-0.0616285	-0.234216	3.90475e-11	2.2151e-07	-0.717867	0.095858	0.21246	0.0429771	0.143189	0.0351134	-0.0692711	-0.326042	II	GCATTAGAGGACAAGGGGGGTGCACAGGATGTGGCTCCCCATCTGTCTCCCACCAATCTC[CG]CCACTCACACCTCCGCCCGCTCCCAGACGTCCAAGAATGTGAAGCACGTGGATGCCCGTA	37	17	38501397	RARA;RARA;RARA;RARA	NM_001145301;NM_000964;NM_001024809;NM_001145302	Body;Body;Body;Body	chr17:38501396-38501839	Island
SEMA5B	cg19389001	0.000116805	0.0328843	0.41514	0.364631	0.0593838	0.0444864	0.0505094	0.138522	6.11606e-05	0.00560042	0.240195	0.0571908	0.377876	0.0440819	0.411428	0.0351911	0.0335522	0.0887914	I	TCCTCCGCAGTGGAGGCCTCGGGAGCCGCCCCGTCCCGGCTTACCCCTGGCTGCGGTAGG[CG]GCGCACCTCTCCAGTGGGACCCGCAGGACGCCGTCTCTCAGCCCCACGAAGAGCGCGCGG	37	3	122640778	SEMA5B	NM_001031702	Body	chr3:122640713-122641355	Island
	cg19403312	1.46347e-07	0.00331999	0.290598	0.386039	0.0505506	0.0724531	-0.0954413	-0.247232	4.53074e-09	6.23081e-06	-0.481546	0.0744303	0.396749	0.0623444	0.332002	0.0509666	-0.0647467	-0.163193	II	CCCAGATTTGTAAACAGAGGCTGTGGAAGCCAAGGTACACATGGGCAGATGCAAACGAGC[CG]TCTGCTGAGGAGAAAGTCGAATGTGCTCGGGGTGGGTGCGCGTCTGCCTGAAGCACGTGT	37	8	129165545
CTNND2	cg19438860	3.5999e-05	0.0209502	0.437487	0.517534	0.0490082	0.0570714	-0.0800474	-0.154671	5.05779e-08	3.67585e-05	-0.531699	0.0896213	0.517248	0.0628398	0.440843	0.069664	-0.0764048	-0.147714	II	CACTCCCCACCCTTGCCCCAGGTCATTTCATTAGATACACTTTCTACCTCTGAGATTGGC[CG]AGTTACATACTTATCTGGAGAACATCAAGAATAAACATACTTCTTACAGTTTATTCTGTT	37	5	11385821	CTNND2	NM_001332	Body	chr5:11384681-11385521	S_Shore
	cg19576560	0.000296827	0.0486453	0.356624	0.457153	0.0676901	0.0793426	-0.100529	-0.219903	2.06877e-05	0.00266848	-0.437098	0.0974256	0.48692	0.0700761	0.419929	0.0748004	-0.0669908	-0.137581	II	GCAACTCTGAGGAGAAAAAGCCCAAAGTTCTTGTTCGGTTTCGCCTGGCACTGGAAATGC[CG]TCAAACCAGAGCGCGAAACGGTCTGGTGGAGTATTTCTGGTATCAGCATCTTGCAATTAT	37	13	28396039
	cg19591417	0.000315594	0.049554	0.557649	0.618064	0.0419879	0.0387144	-0.060415	-0.0977489	2.18876e-13	5.41596e-09	-0.490783	0.0572874	0.668257	0.0353628	0.598799	0.0420902	-0.069458	-0.103939	II	AAGCCCTTCGACTCATGTCCCTGGCTAGGGCTGAGATTTCTAGGAGGAGGTAGGGAGGAT[CG]GGGAAAGATATGAATTCTCTTTAGATAAGTGGCTGATTGAAAAATGTAAAAGGATGCTTC	37	10	4395585
TNFRSF11B	cg19620294	1.4483e-05	0.0150128	0.152755	0.207235	0.0283816	0.0450857	-0.0544801	-0.26289	4.96906e-08	3.63399e-05	-0.537236	0.0904935	0.161151	0.0370247	0.120578	0.0328437	-0.0405725	-0.251768	II	ACCTCAAATTACAGGGCCCCTCTTTATGCATGGCATTGTCTGAGCCCTTTTCGGGGAGTT[CG]CAATCATTCATCTTCAAGTTTACATAAACCATGTAGTAGGAATTTTTCTAACTAATGTCT	37	8	119964729	TNFRSF11B	NM_002546	TSS1500	chr8:119963946-119964178	S_Shore
TRIM26	cg19714347	7.94389e-06	0.0121338	0.396503	0.447129	0.0451275	0.0444648	-0.0506266	-0.113226	0.000627313	0.0250327	-0.223253	0.063068	0.455271	0.0439847	0.421038	0.0458061	-0.0342333	-0.0751932	II	TGTTGAAAGTTATTCAACAGCTAGCAGATGTTTATTAGGTGCCGACTATGTGTCAGGCAC[CG]AGGTTACAGCAGAGAACAAAAGTGGCAAACTCCCTGTCCTACCAGAACTTACATCCAGTG	37	6	30175092	TRIM26	NM_003449	5'UTR
C12orf36	cg19719478	0.000143524	0.0356619	0.400756	0.468922	0.0429066	0.0634719	-0.0681666	-0.145369	0.000110736	0.00825378	-0.244215	0.0604795	0.456928	0.0464807	0.416781	0.0308552	-0.0401473	-0.0878636	II	CTCCACAGCCTCTGAGTCCCTCCAAGCAGGTCAGAGAACAACTGATCTGGGTCAGCCCTT[CG]TTTCAGAGGTAAGTAAATAGTGGAGCATGAAGTGTCTTCATCAGGAACACACAGAAGGTA	37	12	13529218	C12orf36	NM_182558	Body
NRP2;NRP2;NRP2;NRP2;NRP2;NRP2	cg19731541	3.07381e-05	0.0193831	0.204101	0.278682	0.0307367	0.0461866	-0.0745805	-0.267619	2.02036e-05	0.0026272	-0.490018	0.109072	0.279156	0.0640119	0.219792	0.0479333	-0.0593643	-0.212656	II	CCAGGAGAAAGCATCTTCTAAAGGTTTAGGAAGCTGTCAAGTTTAGATAAGGCTGAGCTC[CG]ATCCTCTGGGACCTTGGTTGTATTAATAAGGAGAAATTAATTTTTAACCACTGGGAACAT	37	2	206553344	NRP2;NRP2;NRP2;NRP2;NRP2;NRP2	NM_201279;NM_018534;NM_201264;NM_201267;NM_003872;NM_201266	Body;Body;Body;Body;Body;Body	chr2:206549599-206551316	S_Shelf
	cg19750282	8.76219e-05	0.0293917	0.370998	0.433974	0.0453698	0.0536664	-0.0629757	-0.145114	4.92719e-05	0.00482725	-0.346004	0.0812611	0.484487	0.0601961	0.427304	0.0643868	-0.0571824	-0.118027	II	TTGTGTGTGTGTGTGTGTGTGTGTGTGTTTGTGTGTGTGTCCCCTGTGTGACATAGGGCC[CG]GATGGACCTATCTGGACCAGCCAGACCCTAGAATGAAAACAAGTTGCTGACAGCCCTCAG	37	6	43670519
GLP1R	cg19772011	0.0002647	0.0462249	0.346655	0.400034	0.0358381	0.0375148	-0.0533787	-0.133436	0.000933252	0.031882	-0.197426	0.057736	0.45559	0.0411203	0.425405	0.0457719	-0.0301856	-0.0662561	II	TCCTAAGTGATACCTAGAAGGTCCCTGCTAGACTGACCTCTTGGGAGGGGAGGGAATAAA[CG]AGTCTCAGGTGGTGGAACCAGAGCTTGCTGGAGAGGAGAGTCTCTCCTGGTGAATGGAAG	37	6	39015339	GLP1R	NM_002062	TSS1500	chr6:39016307-39016998	N_Shore
KLB	cg19786733	0.000212193	0.0422663	0.306842	0.357702	0.0545573	0.0449209	-0.0508598	-0.142185	8.44314e-08	5.22507e-05	-0.516894	0.0888704	0.307633	0.0525923	0.246474	0.0451791	-0.0611589	-0.198805	II	GAAGTACCTTCAGGAGGTGCTGAAAGGTAAGGGCGGGGCCCCTTCAGACACAGGGCAGAG[CG]AGATTCCTGTTACCTGACAAGAACAAAGAATGGGAGCAGCAGGCTGGTGCCTGACAGCAT	37	4	39449130	KLB	NM_175737	Body	chr4:39448184-39449054	S_Shore
RUNX1;RUNX1	cg19791221	3.49918e-06	0.00898273	0.538357	0.598158	0.0465154	0.0401656	-0.0598003	-0.0999742	3.19604e-11	1.96301e-07	-0.549151	0.0729188	0.611726	0.0493675	0.530086	0.0574841	-0.0816394	-0.133457	II	CCATTATTCCTCTTGCTTCATTTGCCCTGAGACAAAAAGGTGAATCCACTGGAAAATGAA[CG]AAAGGTCACCCTGTTTTACAGCAATGTCTGGACATGCTCTGCCAGTAGGTTCCAACTACT	37	21	36168288	RUNX1;RUNX1	NM_001001890;NM_001754	Body;Body	chr21:36164144-36164934	S_Shelf
SYTL3	cg19884556	3.55342e-06	0.00898273	0.139284	0.213742	0.0330377	0.0423962	-0.0744577	-0.348353	2.31584e-09	3.89968e-06	-0.640284	0.0967733	0.208532	0.0471789	0.152051	0.036148	-0.0564818	-0.270854	I	GTTGGAGGGCAGCTCTTGCAATCTTATCAGAAGCTGAGGTGAGTGTTACAAAGGACAGAC[CG]TCCCTGGCCCTCCGGGGCAGGAGCGCAGAGGACACTCTGCAAGAACTTATAGGTCTCTTG	37	6	159128336	SYTL3	NM_001009991	Body
	cg19885306	9.62152e-05	0.0305555	0.5406	0.622264	0.0716866	0.0551439	-0.0816634	-0.131236	0.000645613	0.0254915	-0.287809	0.0815032	0.646516	0.0518548	0.597736	0.0646555	-0.0487802	-0.0754509	II	CCGGCCCTGACTTTGCTAGGTGTGGGCCTGACCATCTGTGTGTCTGGGGAGAAGGCCATG[CG]TTTCTCAGCACTCAGAGAAAGACCTGCCAGGGGAGCCTGTCTCTTTTTGTCTGCCCCAGG	37	6	44457781
	cg19924948	0.000159404	0.0372508	0.427341	0.528454	0.0863825	0.0763161	-0.101113	-0.191337	0.000238565	0.0136033	-0.365987	0.0957433	0.578943	0.0674533	0.510673	0.0737948	-0.0682706	-0.117923	II	AAATGTAAATGTAGGAGCCGCCAGTCATATTTCTGCTCTGATTGTAAAAACATCCTTTTC[CG]AGATGGTTGACAGAGCCAAGCTAAGAAGAAATGGTTTATATTTTCAAGTAACACATTCAT	37	2	11970722
FNDC3B;FNDC3B	cg19980260	1.51589e-05	0.0152229	0.133763	0.215984	0.0334558	0.0462727	-0.0822206	-0.380679	8.2699e-09	9.84779e-06	-0.848741	0.133926	0.179706	0.0533149	0.112522	0.0385504	-0.0671832	-0.373851	II	ACGGGCCCAGAGCAGAAAGTCCAGGTTATGGAAGGAATGAGAGCAAAGGCTGTGATTGTA[CG]TGCAACTGTCATCTTGCTGGGATTGTGTAATGTCATGAGGCTGGGTTACGTCAATACCAA	37	3	171858472	FNDC3B;FNDC3B	NM_001135095;NM_022763	Body;Body
BCL9L	cg20029201	4.78666e-06	0.0105096	0.311564	0.42264	0.0504483	0.0810184	-0.111076	-0.262815	7.88892e-05	0.00661577	-0.377294	0.0913338	0.404045	0.0644574	0.354031	0.0591525	-0.0500142	-0.123784	II	AGACTGAGGCCGGCCACAAGAGAGCCGAAGAAAGTTGAGCCTGGTAGTCACAAAGAAACA[CG]CACAGGGCCATAGATACAGCAACAGACTTACACAAACACAGAGGCCTCACCCAACCGCCC	37	11	118781813	BCL9L	NM_182557	TSS1500	chr11:118781060-118781732	S_Shore
MAML3	cg20054111	0.000249645	0.0450861	0.621643	0.682626	0.0668439	0.0597622	-0.060983	-0.0893359	0.000891821	0.030956	-0.322985	0.0940723	0.825896	0.0428419	0.792785	0.0592151	-0.0331115	-0.0400916	II	ATTCTTCTTCACCGTGAATGATTTTGAGTAAACGGCCTTAAGTGACATCAAGGGTCTGAA[CG]TGTCAGTTTGGGTAACTAGATACTGGACCAGGTTACATATAGAAGCCGTCTACCTTTTCT	37	4	140829046	MAML3	NM_018717	Body
	cg20057103	0.000320432	0.0499465	0.563342	0.636898	0.0687408	0.0749418	-0.0735563	-0.115491	0.00159718	0.0444129	-0.339281	0.10433	0.727747	0.0623562	0.679891	0.073775	-0.0478561	-0.0657592	II	GGAAGTTAACTTTTTACCCATTTTATTCTCAAAGCTATTGAAAGAATTATGAAATCTACT[CG]AGAGCAAACGTGGAGGTTATTCACAAAGGCGTTCATAATGAACTAATTTGCGGATCTTTT	37	11	121740719
AFF3;AFF3	cg20059337	0.000256861	0.0456482	0.387435	0.468725	0.0536496	0.0644157	-0.0812896	-0.173427	1.43682e-06	0.000407448	-0.475348	0.0922578	0.501071	0.0657164	0.431559	0.0607356	-0.0695125	-0.138728	II	AGTTGCAAGTTATTAGACTGTTTCTGTTTGGGTGGTTTTATAAAAAAAAAAACTGTAAAA[CG]TGGTTGCGTAAGCACATCTAAAGGTTAAACTCCAAGCAGCTAATCTGCATGTGAGAACAA	37	2	100686693	AFF3;AFF3	NM_001025108;NM_002285	Body;Body
	cg20060185	1.19547e-05	0.0139481	0.8789	0.938597	0.0578435	0.024259	-0.0596971	-0.0636025	1.98825e-06	0.00051428	-0.723945	0.142684	0.925804	0.028112	0.873604	0.0533938	-0.0522006	-0.056384	I	GCATCCGTCAGCGGATAGGTGGACGAGCGGATCGTAGTGCTGCTGCGCCACGGAATATTC[CG]CAGCCACCAAAGGGGCGAAGTGCCCGCTCAGGGTACAGCGTGGGTGCACCTTGGAAACAC	37	12	131162951
PLCH2	cg20066001	7.93935e-05	0.0285764	0.473097	0.526146	0.0418711	0.0557074	-0.0530493	-0.100826	4.59854e-09	6.31343e-06	-0.388154	0.0600254	0.555984	0.0412367	0.490403	0.0421425	-0.0655805	-0.117954	II	CTGTCCTGGGCTCTGCAGGCCAAACTCCTCCCCTGGTATGGGGGGAGGCGAGCAGCTGCC[CG]GAACCTTCCAGTCCTTGTTGCTGGAGCCAGTAGAGCCTGGGCAGTGGGTGGGAAGAAGGG	37	1	2406733	PLCH2	NM_014638	TSS1500	chr1:2409757-2410049	N_Shelf
	cg20130571	0.00016589	0.0379579	0.512392	0.583239	0.0753072	0.0600077	-0.0708472	-0.121472	0.00135741	0.0401594	-0.309219	0.0936096	0.691668	0.0560416	0.652069	0.0717393	-0.039599	-0.0572515	II	AGTCACTGTTAATAGTTGGAAGTATCCTTTCCTCCTTCCTCTTTAACAGTGCAGTCAACC[CG]CACTTCTTACGCTTGAGGCAGATCTGGGGAAGTGTTGCGGTTTGACCTCTGTGTGACCCC	37	3	35974541
ZBTB10;ZBTB10	cg20176142	0.000102818	0.0311958	0.208318	0.265645	0.0286723	0.052188	-0.0573268	-0.215802	4.65413e-07	0.000179634	-0.544189	0.100388	0.242088	0.0512848	0.186023	0.0433886	-0.0560649	-0.231589	II	ATTTTTTTTAACTTATCAGTGATATCTGATGTTATCAGTATACTAAAAGTGGACATAGAA[CG]TTAAAGAAGGAACCAAAGAGGCAAAGATACCTGGAGTTATTAGGGACCTATTTTGAGATT	37	8	81408357	ZBTB10;ZBTB10	NM_001105539;NM_023929	Body;Body
SIX2	cg20318845	0.000233466	0.0440686	0.482707	0.533707	0.0326457	0.0474237	-0.051	-0.095558	8.26654e-07	0.000272512	-0.329883	0.0624204	0.555735	0.0444641	0.505281	0.0433041	-0.0504538	-0.0907876	II	CTCCCGCTTCGCCGCTGGGGATCGGCTCGGCTCCTGGCCACTCCAGCCTGGGAACCGGCT[CG]CTGAGCTCCGGGATGAGGTGCTTTAAAAGGGGGTCCTGTTTTTTGCTTCTTTGTCAGGGT	37	2	45237781	SIX2	NM_016932	TSS1500	chr2:45235511-45237792	Island
SLC17A2	cg20373747	2.2019e-05	0.017266	0.51349	0.565985	0.044296	0.049043	-0.0524955	-0.0927506	0.000594306	0.024204	-0.266926	0.0750622	0.593969	0.0509295	0.564695	0.0546398	-0.0292739	-0.0492852	II	ATAGTGAGCCACGTGGCAGTCAGACGGCAACAGGTTTGGCCCCACTTTCTCAGAAAGCCT[CG]GCTTGGTTTTGCCGCTTAATTTTTAACTTCATTTTCAAGTTCTCACTGTTAGAGTATCTC	37	6	25930943	SLC17A2	NM_005835	TSS200
	cg20416222	1.19292e-05	0.0139481	0.195638	0.286634	0.0415044	0.0636202	-0.0909951	-0.317462	4.96034e-12	5.12917e-08	-0.76506	0.0965894	0.272572	0.0585624	0.185429	0.0407628	-0.0871426	-0.319705	II	TTCACTTGCCACAATAGGGAAGCTGGCAGGGCTCTGGCCAGGATCCAGCACCTCCCTCCT[CG]CCAGGGAAGCTGCCGAGCAAATCGCTCTGGGCTAGATAGACTTCCAAGCCAGGTGCTTTC	37	12	3714598
MNX1	cg20420433	8.56554e-06	0.0123399	0.160011	0.227163	0.0367928	0.0449035	-0.0671525	-0.295613	8.44754e-05	0.0069028	-0.47516	0.115546	0.154692	0.0407393	0.114989	0.0341792	-0.0397027	-0.256657	II	GAAAGAATCCACACAGGGGTCGGGAAGTCAAGCGGCATCAACACCAGGCTTTGTCAATAG[CG]CCATTAGACCCAGTTATCTTCCCCAGCAAGCGTGAGAACTGGGAGGGAGTTCCAGGTTCC	37	7	156804561	MNX1	NM_005515	TSS1500	chr7:156802170-156804414	S_Shore
SERPINE1;SERPINE1	cg20438404	8.55267e-05	0.029134	0.178465	0.259613	0.0596051	0.0559596	-0.0811483	-0.312574	7.35332e-10	1.76672e-06	-0.665622	0.0969653	0.218585	0.0412056	0.155384	0.0479628	-0.0632009	-0.289136	II	GGAGGTTCTCAGGCCAAGGCTATTGGGGTTTGCTCAATTGTTCCTGAATGCTCTTACACA[CG]TACACACACAGAGCAGCACACACACACACACACACATGCCTCAGCAAGTCCCAGAGAGGG	37	7	100770192	SERPINE1;SERPINE1	NM_001165413;NM_000602	TSS200;TSS200
MAP3K1	cg20439101	1.57448e-05	0.0152501	0.686917	0.753933	0.0591482	0.0459473	-0.0670165	-0.0888891	0.000779421	0.0286113	-0.365386	0.105165	0.822986	0.0510203	0.782937	0.0577227	-0.0400485	-0.0486625	II	CTTTTGCATTTTGTACTCCAGTCATCTTCTTGGGTTGAGGGCTGTCTGTTACACAGAAGG[CG]ATGGGAAAATGTGTCATGGAAAAGTAGTAGTCTCTAGAGGCTGCTTAGGAACTGCGTGTA	37	5	56115499	MAP3K1	NM_005921	Body	chr5:56110725-56112909	S_Shelf
SOAT2	cg20465954	7.89786e-05	0.0285761	0.459432	0.514791	0.0480884	0.0537037	-0.0553596	-0.107538	0.000714623	0.0270952	-0.211713	0.0604778	0.541294	0.047221	0.510646	0.0479987	-0.0306485	-0.0566208	II	ACCCCATCAGAATATTACCACATGTGTCAATCACACACCTTGTGGTGAAAGCGAGCTGAA[CG]CACTGATACATGAAGACATTTCTGACTCCTCCCTGACCTTCAGCCTGCTGGGAGAGAGAC	37	12	53496921	SOAT2	NM_003578	TSS1500
	cg20477147	0.000186839	0.0397749	0.428689	0.502793	0.0571672	0.0590013	-0.0741041	-0.147385	1.52e-05	0.00216205	-0.292794	0.0641237	0.577359	0.0425318	0.528947	0.048128	-0.0484113	-0.0838497	II	ATGCTTCTTGGATCCCTCTTCAGTTTGCAAAATTCTATAGAGTGAGCCAGGCTCCCCAGT[CG]ATCTCCTCACCCACTCCTATTTTCCAGGAACCTTCTGTTCTAACCACACAGGTTTCAGAG	37	20	57265991				chr20:57267527-57268420	N_Shore
WFIKKN2	cg20493283	0.000116632	0.0328843	0.484268	0.533867	0.0299108	0.0457896	-0.0495987	-0.0929046	9.00695e-06	0.00148971	-0.23385	0.0497611	0.541433	0.0341638	0.504152	0.0349001	-0.0372804	-0.0688552	II	CCAGTGCATCTGGCAGCTGGTACCACCAGGACTGCTCACTCTGTGCGACCTTGGACAAGT[CG]CTCGCCCTCTTCGACCACAGACCTTCTCCTTTGGGAAGTGGGGGAGGCCAGACAAGGCTG	37	17	48912164	WFIKKN2	NM_175575	TSS1500
IKBKE	cg20530056	2.19127e-05	0.0172386	0.485756	0.537137	0.05318	0.0542883	-0.0513808	-0.0956567	0.000284436	0.0152148	-0.225119	0.0596789	0.580383	0.041685	0.543404	0.0499597	-0.0369791	-0.063715	II	CTGGGAGGGGCTGCATGCTGTGTGCTCAGGTCACACTGGAAGGCATCAGCTGGGTCCCCG[CG]CTTGCTCTCGGACCTCTGCAGGCCTCCTGGGAAGGTGACTCAGATCCAACTTCTAGGACT	37	1	206643377	IKBKE	NM_014002	TSS1500
	cg20559943	0.000242739	0.0446959	0.33258	0.392853	0.0407589	0.0540303	-0.060273	-0.153424	0.000300619	0.015754	-0.279993	0.0745414	0.431431	0.0479443	0.38695	0.0642502	-0.0444818	-0.103103	II	TCCAGGAACTCCAGGGTACAGTTATTGTGTTGATCCAACAGGTGCCCAGGCCAACACCAA[CG]TGGGGCCTGAAGCTGCCTGCCCACTCCTCTCTGGCCTCTCAACCCTGACCAACAGCCACC	37	4	185820756
CRTAC1	cg20580833	3.75514e-05	0.0213322	0.290317	0.365707	0.0552682	0.0510186	-0.0753902	-0.206149	1.65962e-05	0.00230249	-0.316649	0.0696933	0.312833	0.0427458	0.26778	0.0416307	-0.0450532	-0.144017	II	GGGATTAGGATCAGGCAGATTCCCAGGGAAGGACTTGGAGCCATGCCTGGGTTTTGAGGC[CG]GGCTGGCACCTCCACTTCCAGGGCATCACGGGAGGGTGCATGGGCTGTGCTCGCAGGCAT	37	10	99628950	CRTAC1	NM_018058	Body
SGCA;SGCA	cg20590797	0.000202975	0.0412814	0.447301	0.521913	0.0531041	0.0650158	-0.074612	-0.142959	0.000103832	0.00791424	-0.286091	0.07054	0.504454	0.0534087	0.461095	0.0553135	-0.0433585	-0.0859513	II	TCTTCCCACAGTGGTTCCAGGTCCAGCCCTGACTTCATCCTCCCTTCTCTGTCCACACCA[CG]AGTGGCACATCCCACCTGCTGATTCCAGCTCCTGGCCCTCCTGGAACCCAGGCTCTAAAC	37	17	48253122	SGCA;SGCA	NM_000023;NM_001135697	3'UTR;3'UTR
	cg20594304	0.000251523	0.0452152	0.202201	0.272663	0.0432694	0.0575794	-0.0704626	-0.258423	5.43261e-08	3.85229e-05	-0.600701	0.101529	0.284851	0.0546279	0.209214	0.056082	-0.0756371	-0.265532	II	CTACGGATCAGTCATGGGAATTTGAATAACCCTTTCTCTCCTTAGGTCCCAGTGACCTGC[CG]AGTGGGAAGAGCCGTGGCTGGCCGGCCTCCCAGTGGCGACGACGACCTCGCTGTGTTCGT	37	12	111840957				chr12:111842938-111844392	N_Shore
	cg20615910	7.46179e-07	0.00556072	0.563227	0.619483	0.0443234	0.0358254	-0.0562551	-0.0908098	0.000121814	0.00880218	-0.296924	0.0740161	0.742599	0.0378195	0.700621	0.0474228	-0.0419776	-0.056528	II	CAGCCTCACTCTACTCCATCCCTTCTTGATCCAAGTCCAGAGTCTCTTTCACACCAGCCA[CG]CTGCCAGCATTGTCGGGAGGTTTGATGTGGTGTGAATTCCTGCCCCTGGGAGATGGACGG	37	6	11607923
	cg20629254	7.82826e-07	0.00556072	0.263044	0.340291	0.0473011	0.0574904	-0.0772476	-0.227004	9.83184e-11	4.22711e-07	-0.650951	0.0892458	0.339422	0.0607032	0.248087	0.0434076	-0.0913343	-0.269088	II	AAAGATCTAATCTAATTCATTTTATTGAACTACTTTGACTCAGTTGGTTTGTGTCCAGAA[CG]ATAGCCTGTAATAGGCTGAAAGTTATCATTTGTTTAGTTTGGAATCAGTAGCTTAAACAT	37	8	81491905				chr8:81490260-81490576	S_Shore
LENG8	cg20631628	0.000169405	0.038166	0.719481	0.640078	0.0513383	0.0383567	0.0794027	0.124052	0.000232634	0.0133894	0.288154	0.0752407	0.592502	0.0511199	0.631738	0.0532278	0.0392362	0.0662211	I	ACAGCATGGTGGCTGGGGCAGGCCGAGAGAATGGCATGGAGACGCCGATGCACGAGAACC[CG]GAGTGGGAGAAGGCCCGTCAGGCCCTGGCCAGCATCAGCAAGTCAGGAGCTGCCGGCGGC	37	19	54963341	LENG8	NM_052925	Body	chr19:54960191-54960948	S_Shelf
	cg20651995	0.000207315	0.0417945	0.525356	0.5838	0.0540994	0.0466623	-0.0584443	-0.10011	8.627e-06	0.00144649	-0.280443	0.0595376	0.579393	0.0401283	0.534342	0.0423971	-0.0450515	-0.0777563	II	CACAGAAGTGTGATTTGTCATGTGCGTCTGCAGGAAAGACACTGTCCCCACGGACATGGA[CG]TTTGCTCATGGCATTGGTTAGGACTTATTTTGACTGATGATTCACTTTGAAATCAGCCCT	37	2	69525471
STARD3;STARD3;STARD3	cg20669414	0.000243227	0.0447397	0.382697	0.44974	0.0534277	0.0604676	-0.0670427	-0.14907	1.38485e-05	0.00202482	-0.392404	0.0854917	0.414952	0.0632783	0.36402	0.0461644	-0.0509324	-0.122743	II	TGCATGCCAGGCATTGTGCTGGGCACCAGGGAGACAGCAGTGACCATGTCAGATAAAGCC[CG]TGAGGCCATGGAGTTTACAGTCTAGTGAGAGAAGGGTAAACAGTGAAATAAAACAATAAA	37	17	37808629	STARD3;STARD3;STARD3	NM_006804;NM_001165937;NM_001165938	5'UTR;5'UTR;5'UTR
	cg20698781	1.07308e-07	0.00317799	0.259087	0.360496	0.0266078	0.0575424	-0.101409	-0.281304	1.82016e-07	9.16773e-05	-0.550751	0.0976536	0.312595	0.0608912	0.244013	0.0523816	-0.0685821	-0.219396	II	GGCTTTTTAGGAGGCACTCTTAAAAATAATAGCCAGCCAAGGATCCCAGACATTTCAAAA[CG]GTCTGCAACATGAAACACAAATACCAAAATAAACAGAGAAAAATGGAATTCAGATGTTAG	37	2	38847451
CRIM1	cg20719980	0.000236589	0.0443541	0.337207	0.407987	0.0488166	0.0478806	-0.0707798	-0.173485	0.00016876	0.0108996	-0.247851	0.0632171	0.415617	0.0456385	0.381868	0.0429069	-0.0337497	-0.0812039	I	GAACATAGGCCTTAAGCTTGAAGCAGAGAGAATGAAAGCAGACTGTATTAGATTCCTCCT[CG]AGCAGAACGGAATGCCTGATAACAGCCAGCCAGGAGCTGGGGGAGTTAAGAGCAGCGATT	37	2	36616441	CRIM1	NM_016441	Body
LOC100128239	cg20771240	0.000157989	0.0371969	0.284167	0.40181	0.0808229	0.0888521	-0.117643	-0.292782	0.00105754	0.0344057	-0.322532	0.095396	0.452899	0.0694184	0.40172	0.071697	-0.051179	-0.113003	I	TGCCGAGGCGGCCCTGGGAAAGAGGAAGGGAAAGGTGGCACGGATTTCAAGGGAGGGACT[CG]GAGTTAACAGATCTGATCCTTCCGAGCCTGCAGTCTCTAGCCGCGCGCCCCCGCCCCCAC	37	11	133906693	LOC100128239	NR_027276	Body	chr11:133906735-133907359	N_Shore
	cg20780998	0.000265968	0.0462598	0.416685	0.535614	0.0922052	0.10252	-0.118928	-0.222041	0.000284208	0.0152051	-0.311616	0.0826042	0.542763	0.116018	0.499354	0.0983354	-0.0434085	-0.079977	II	CTAAAACATAGCACAAAAAAAAAAAAGTAAAATGGTAATGATTGAATTCAGGCTGCTTGA[CG]TGTGGAATGGGGAAATTCAGAAGCTTCTGCCCATATCACACTCTGTACACTTAACTGCTG	37	X	12996931				chrX:12993107-12994599	S_Shelf
SLC17A6	cg20809470	0.000307534	0.0492208	0.188163	0.24604	0.0350788	0.0545796	-0.0578766	-0.235233	1.16669e-08	1.26904e-05	-0.805346	0.128624	0.196753	0.0522321	0.127034	0.0441089	-0.0697189	-0.354348	II	TCCTACCCCTCCATAGAAAGCCAAATTCAACTGGGACCCGGAAACCGTGGGGATGATCCA[CG]GTTCCTTCTTTTGGGGCTACATCATCACTCAGATTCCGGGAGGCTACATCGCGTCTCGGC	37	11	22364837	SLC17A6	NM_020346	Body	chr11:22362862-22363377	S_Shore
	cg20815992	3.59183e-05	0.0209466	0.312974	0.386835	0.0439541	0.058556	-0.0738615	-0.190938	1.42688e-06	0.000405849	-0.480929	0.0933107	0.365412	0.0589338	0.303775	0.0594345	-0.0616377	-0.16868	II	GGGCTGTTGCTCCCTTGTTTACAGAACAAGGGCTGTCCCTAGAGTGACTCCCAGCTCCAG[CG]TTCTAGAAGACTGAGTTAGCTCTGAGTGTCATTTCAAATTCTGGAAACAAAGTAATGACT	37	11	10949337				chr11:10952350-10953072	N_Shelf
TBC1D8	cg20893936	3.12676e-05	0.0195048	0.594555	0.658894	0.0621281	0.0577263	-0.0643397	-0.097648	0.00034496	0.0171522	-0.322563	0.0867955	0.733228	0.0519962	0.694382	0.0552334	-0.0388457	-0.0529791	II	AGCAGTGGGAAGGGTAGAGAAGAGAAAACAAGAAAGTGAGAATGTGTCATCCATTGAAGA[CG]CAGGATGATAAAAAGCCTACAAATTAACTCAGTACCACAGCAATGTTCTCACTGCTGCTT	37	2	101680441	TBC1D8	NM_001102426	Body
	cg20918393	1.23797e-05	0.0140793	0.181633	0.245177	0.0432314	0.0554763	-0.0635435	-0.259174	1.43467e-08	1.46862e-05	-0.539003	0.0867216	0.232813	0.0410215	0.176426	0.0387773	-0.0563868	-0.242198	I	AGAGGCTGGTGTCTCTAGGAGAATGAGGAATAGTCACTTCCTGCCTTTGTCCATTAGCGC[CG]ACCAACGCGACCAGCTCCGTTTACATTCTTTCAGTGGTGTTGTTGAAAGGGCTTGGCAGC	37	20	19867136
TSPAN18	cg20968743	4.4041e-06	0.00998741	0.607497	0.669401	0.0733481	0.0602321	-0.0619045	-0.0924774	0.000596566	0.0242575	-0.328162	0.0923118	0.740553	0.0512339	0.69832	0.0532884	-0.0422324	-0.0570282	II	AGCTGCCCCTTGCTTGGTTTTGGTCAACCACAAACCTCCTGGCCCTCCCCCAGTCTCTCT[CG]CTCTGTGTCTCGCCTGTGGGCTCCAAAGCTCTGACTCACCATGCAGCCAGCTCAGCGCTC	37	11	44883965	TSPAN18	NM_130783	5'UTR
ZNF217	cg20979153	0.00022387	0.0433238	0.532475	0.62286	0.0854056	0.08107	-0.0903854	-0.145113	0.000130106	0.00919633	-0.377804	0.0946086	0.686956	0.0609374	0.630239	0.070529	-0.0567177	-0.0825637	I	AGACAAGGGATTTCCAAACCCTAGAGGAAAAAAAACAGAAACGGTTAGCTACACTCAGAG[CG]AAGAGAAGGCTGGTGTGGGTGAGTCATACGGTCTTTTCCACGCAGCAGAGAAGGTACCTA	37	20	52199748	ZNF217	NM_006526	TSS200	chr20:52198058-52198400	S_Shore
CLEC3A	cg21048669	1.85972e-05	0.0161843	0.400642	0.451	0.0335616	0.0480577	-0.0503585	-0.11166	3.9156e-07	0.000159547	-0.270851	0.0495931	0.449201	0.0375496	0.4046	0.030584	-0.0446007	-0.099289	II	ATGAGGCACAAGAACAAGAGGCCACCTTATGCTGTGGCCAGCAGAGGCATTCAAACATTC[CG]TCAGCAGGATTCCAGCCAACCTCCGAAGCTCACTTTTATAAGCCAGCCCCAGGCATCCCA	37	16	78056379	CLEC3A	NM_005752	TSS200
NAV2;NAV2;NAV2;NAV2	cg21052766	1.74554e-06	0.00737358	0.485253	0.567429	0.0506418	0.0500757	-0.0821752	-0.14482	6.35864e-05	0.00574909	-0.187654	0.0447926	0.536407	0.0308223	0.501736	0.0303828	-0.0346711	-0.0646357	I	GTCAGGAGGGGTGGAGAGGAAAAAGGCCTGGCAAAGGAAGCTGAGGTTCTAGGTTCAAAT[CG]GGCTCTGCCTGACAGCCTTTCTCAGCGGGCTCTGCTCTTCAGGCCTTGATTGGCCCATCT	37	11	20134289	NAV2;NAV2;NAV2;NAV2	NM_182964;NM_001111018;NM_145117;NM_001111019	Body;Body;Body;Body
CHD3	cg21068610	1.18844e-05	0.0139481	0.230319	0.314376	0.0442809	0.0483057	-0.0840571	-0.267378	9.41204e-09	1.08475e-05	-0.500457	0.0793268	0.246429	0.0390728	0.189383	0.0446622	-0.0570459	-0.23149	II	GACTTGGAGTCTGGGGTGGGGTGGTGTGGGTCCCGGATCTGGGTACGTTGGGGAGAGAAG[CG]TGAAAGGATCCGAGGTTGAGATGGGTCTTTGTGTCAACCCGGCCTCCCCTTTCCCTCTTG	37	17	7790179	CHD3	NM_001005271	Body	chr17:7788261-7789091	S_Shore
CDKN1A;CDKN1A	cg21091547	3.675e-06	0.00905683	0.609651	0.692134	0.0569589	0.0510442	-0.0824832	-0.119172	6.58842e-05	0.00588828	-0.499082	0.119403	0.872592	0.0342169	0.823991	0.0576045	-0.0486012	-0.0556975	II	TTATTTGGCATTTTTGTCATTTTGGAGCCACAGAAATAAAGGATGACAAGCAGAGAGCCC[CG]GGCAGGAGGCAAAAGTCCTGTGTTCCAACTATAGTCATTTCTTTGCTGCATGATCTGAGT	37	6	36645500	CDKN1A;CDKN1A	NM_078467;NM_000389	TSS1500;TSS1500	chr6:36646244-36648465	N_Shore
	cg21091841	4.49464e-05	0.0228171	0.27195	0.356261	0.0415612	0.061	-0.0843114	-0.236656	4.85382e-09	6.59738e-06	-0.579301	0.0897493	0.344567	0.055857	0.261759	0.0571094	-0.0828083	-0.240325	II	TAAAAATAAAAGAGACAATTTTTTTTTCCTGTTAATTAGCTTCCTGAGGTACAAGTAAGA[CG]GCACCAACATGTTAAGATAAGAGAGAAGGCTATCTTTTGGAATTCTACTACTGTTTCAGG	37	13	34251239
C1orf21	cg21118367	9.95909e-05	0.0309805	0.237023	0.337474	0.064657	0.0659967	-0.100451	-0.297656	9.10064e-10	2.05365e-06	-0.677314	0.0993329	0.323546	0.0577299	0.240159	0.0621003	-0.0833871	-0.257728	II	ATGGTTACTTATAGCAAAGTTCTGGGCCACAGGCTATGAATCATCAATGACAGTGACCTT[CG]GGGCTTTGCTAGCTCACATGACACTGGTTAAGTGGTTTGGTTTCATTTTGCCTGTTTTCA	37	1	184460875	C1orf21	NM_030806	Body
TJP2	cg21167963	6.50998e-06	0.0112828	0.671909	0.734937	0.0625081	0.0504053	-0.0630279	-0.0857596	0.000733868	0.0275374	-0.290058	0.0830482	0.679424	0.0529645	0.645798	0.0547924	-0.0336263	-0.0494923	I	TGACCTCGCGATCTGTCCGCCTCGACCTCCCAAAGTGCTGGGATTACAGGCATGAGCCAC[CG]CGCCCTGCGGAGTAGAAGTTCTTTGGATAAACACATTCTAGGAGTGGGGTCAAAATGTGC	37	9	71787000	TJP2	NM_001170414	5'UTR	chr9:71788715-71789542	N_Shore
S100A2	cg21196487	1.90177e-06	0.00752544	0.342753	0.395635	0.0381184	0.0451097	-0.0528812	-0.133662	8.89475e-07	0.000287649	-0.337871	0.0641436	0.397986	0.0416824	0.352359	0.0497517	-0.0456271	-0.114645	II	GCACAGCCCTCAGCCACAGCCCTCTCTCACTGCCCCCCACACACATGTCCTCCCCAGACC[CG]GAGAAAGGCAAACACTGTGGCCATTCAGAGCCCAGCCCAAGGGAGGGCTGCCCCCTCCCA	37	1	153538964	S100A2	NM_005978	TSS1500
LOC100129066	cg21243459	3.73359e-05	0.0212832	0.501753	0.587339	0.0421346	0.0586749	-0.0855864	-0.145719	9.26045e-08	5.58284e-05	-0.56418	0.0973535	0.613398	0.0640338	0.529576	0.0630743	-0.0838212	-0.136651	II	ACAACAGAGAAGTATCTGATAGGGCTGCCAGGTTTATGGATGCAGCCTGTGACCTTGGAA[CG]ATGTTTTTAAATCTAAAATTACTGATCTAAGTAGTATTAAACCTCAGACTCCACCTGTTC	37	9	92264216	LOC100129066	NR_024280	Body
VAV2;VAV2	cg21245207	0.000189687	0.0400346	0.52449	0.597088	0.0606302	0.0731292	-0.072598	-0.121587	1.74058e-09	3.24712e-06	-0.679733	0.101781	0.6675	0.0726598	0.579614	0.0727057	-0.0878864	-0.131665	II	GACGTGGTTTTTCACTCCCAGATAAGGCACCTGTCCTCAGCGGGCACGCCCCTCAGCTCC[CG]CTAACTAAACAGTCAGGAATTGCTGGGCACCCGTCCGTCCGACCCTTCTCTAAGAACATC	37	9	136837406	VAV2;VAV2	NM_001134398;NM_003371	Body;Body	chr9:136834189-136834392	S_Shelf
HNF1B;HNF1B	cg21250756	5.19687e-06	0.0109849	0.207079	0.285666	0.0382651	0.0512269	-0.0785869	-0.275101	1.03801e-08	1.16635e-05	-0.709968	0.112924	0.317824	0.0649933	0.234806	0.0691806	-0.0830185	-0.261209	II	AGCCAACCTCCCATCCCTGATAATGCAGGAATGTTCCTCCGGCTGGTGGACCTCTGCCAG[CG]TAAGTGAGCGTCCCAGCCACCAACAGAGTAAACATTACTCAACTGGCTGGGGCTCTGTCA	37	17	36077300	HNF1B;HNF1B	NM_000458;NM_001165923	Body;Body
TUSC5	cg21253721	0.000229031	0.0437183	0.356972	0.422648	0.0408232	0.0645693	-0.0656756	-0.155391	8.33329e-08	5.20074e-05	-0.413959	0.071136	0.41953	0.0509911	0.363818	0.0484641	-0.0557118	-0.132796	II	GTTTGCATGCTTCGTGCCACACGCCCGCGGTGATCCCAGCCAGGGCCCCGAGCGCAGAGG[CG]GAGCTGTGCTCAGCACAGGCCTGGGACCTCCCCCGGCAGGCACCTGTGGGGGGTGCAGCT	37	17	1202092	TUSC5	NM_172367	3'UTR
	cg21335012	2.41559e-06	0.00793744	0.643843	0.71439	0.0578459	0.0493248	-0.0705478	-0.0987525	0.000308929	0.0160399	-0.423063	0.112867	0.803573	0.0541776	0.746888	0.0630524	-0.0566849	-0.0705411	II	TAAATTACCCATTCATTATGACCCTTCTCCTCATCACGTACCCTCCCTTGCAGGGACCGG[CG]AGCTGCCATCTGCCTGTTGCTTGCCAGCCTGGCCAAAAGACTCTGCAGATCAACCAAGAC	37	2	30496325
SCHIP1	cg21374307	3.46535e-05	0.0205888	0.37632	0.431412	0.0518074	0.0528728	-0.0550922	-0.127702	1.73879e-08	1.68693e-05	-0.611473	0.0990636	0.431772	0.0653723	0.350815	0.0716448	-0.0809573	-0.1875	II	TAGCTCTGTACTGGCCTTTCTAAAAAATTCATGCCTGTGCATGCCCAAGCAATAAAATTA[CG]CAAGTTGCCCAGAGGCCCAGCTTGGTTCAGTGCCAGGTTAGGATCAGGCACATCTGTTTG	37	3	159547539	SCHIP1	NM_014575	Body
	cg21412215	2.5806e-06	0.00814712	0.409055	0.464367	0.0468996	0.0481211	-0.0553121	-0.119113	0.000292618	0.0154906	-0.241638	0.0641973	0.491338	0.0451798	0.45911	0.0526381	-0.0322281	-0.0655926	II	TTTGTTATTCACAATGGATCTCTGGGACCACACTTACATGTCAGCACAATCTCCCAGCCT[CG]GTGGAAAAGAGGGGACTGGAGATTGAGTCCAAAGACGTGGCCAGTGATTCAACCAATTGT	37	8	39973292
	cg21445793	0.000150766	0.0364488	0.550458	0.601098	0.0368243	0.0420931	-0.05064	-0.0842459	7.32095e-08	4.77668e-05	-0.343251	0.0586876	0.647442	0.0348932	0.592626	0.0412813	-0.0548162	-0.0846658	II	CTCACTTGTTTGATCAGTGTACAAATCAAGTAGGTCATAGAAAATGACCACAGATCATCA[CG]GACTAATCCAGTGGTGAGGTGAATCACAACCAGAATTGCAGAGACGGTATTTTTACTGGA	37	3	133208495
	cg21449597	9.74386e-08	0.00317799	0.468845	0.530665	0.0584899	0.0370624	-0.0618192	-0.116494	7.56551e-07	0.000257463	-0.334584	0.0630582	0.519017	0.0415478	0.464737	0.0479409	-0.0542794	-0.104581	II	TGGCCACCAGTCTGTCCTGTCTGTCTGTCCTGCTAGCAAGTTCTGCATGTGGCATGTCAG[CG]GCCATCTTCATGTTCCTGCTGGGCCTCTTCTTTGATGTCATAACTATGAATATGTTGCCC	37	4	154036828
	cg21459583	0.000137979	0.0349385	0.172045	0.227085	0.0428119	0.0368074	-0.0550403	-0.242378	0.000266555	0.0146258	-0.421955	0.111309	0.207678	0.0501609	0.170652	0.0479563	-0.0370259	-0.178285	II	ACCTTGCTGCTGAGAAGCACGTGGCACCTGTCATAGGCCCCTCTGGCTGCTACAAGTTCC[CG]GGCATGGCGGCTGCAGGGTGGCAGCCAGCCCGGAAAGCCAGGATGGGCCAGGGAGGTGTG	37	1	227974177				chr1:227974428-227974827	N_Shore
	cg21481966	2.11124e-05	0.0169734	0.590201	0.660817	0.0567117	0.0609323	-0.070616	-0.106862	0.000312864	0.0161573	-0.326296	0.0871359	0.706283	0.0561565	0.663203	0.0543006	-0.0430791	-0.0609941	II	ATAGAAGGCAATGAGCACCTGTCGGGGGAACAACCACCTCTGTAGAAAGGTCACAGAGCC[CG]GACTGCAGGACATTCCTGGCAGCCCAGCCACACCCATCTCCTGACAATGCATCTTCTGTG	37	2	233280609				chr2:233283397-233285959	N_Shelf
SLC24A6	cg21498475	6.75778e-06	0.0114937	0.547172	0.613315	0.0585642	0.0577957	-0.0661428	-0.107845	7.92715e-05	0.00663613	-0.324883	0.0786714	0.666634	0.0525771	0.6197	0.0612244	-0.0469343	-0.0704049	II	GAGGTACACAGCAGTTCTCCCAGCTCACAGCAGTGACCTCAGATCTCCAGCAGCAAGGGC[CG]CACTCTCGTGCCCACAAGGGCCTTGCAGAAATGCTCCGGTCCCTGGGCCTCCCCCGGCAG	37	12	113737469	SLC24A6	NM_024959	3'UTR
	cg21513437	7.55635e-05	0.0281415	0.420819	0.495169	0.0592942	0.0659326	-0.0743502	-0.150151	6.08926e-05	0.00558529	-0.311719	0.0741996	0.456504	0.05283	0.407217	0.0630905	-0.0492875	-0.107967	II	CCTGACTCTCAGTTGGAGCAAGATGACTCACAGGAAATGCTCAACAGACTGAAGTGGCCA[CG]ATGACCAGCAGGATGTAAAGGCACTCCCCTCAACTTCCCCACTCCCCTCTCCCTCCTATC	37	17	39678107
PRR5L;PRR5L;PRR5L;PRR5L	cg21544931	0.00013166	0.0343977	0.355631	0.416279	0.0442269	0.0618954	-0.0606482	-0.145691	0.000421325	0.0194927	-0.31813	0.0869693	0.401526	0.0614031	0.358145	0.0523017	-0.0433812	-0.108041	II	GTCTAAAATTGTCTTCAGTGGTTAACCTTTGCTCTCCCTGGTAGAAGTGGGATGGGATAC[CG]TTTGTCTTTATACATCTATATCCTGCCTTTAAGCAAATAGAGGGAGGACAGAGAGCTTCC	37	11	36474744	PRR5L;PRR5L;PRR5L;PRR5L	NM_024841;NM_001160167;NM_001160169;NM_001160168	Body;Body;Body;Body
CAMTA1	cg21583016	1.83053e-06	0.00750773	0.637168	0.701607	0.0445684	0.0352082	-0.0644385	-0.0918442	0.000201748	0.0122462	-0.314778	0.0813326	0.774536	0.0410238	0.738673	0.0462006	-0.0358637	-0.0463034	II	GACGTCAGCAGCTTGCTGGGCCTCCAGCTGCACCCAGCTGGTGATGTTGGTCTGTGTGGG[CG]TGTCAGAGACTCTAGCTCAACAAGGAAGTCCCATGACATGGTGTCATCACTGCTTTTAGC	37	1	7539175	CAMTA1	NM_015215	Body
	cg21771714	8.79141e-07	0.00573855	0.158388	0.250877	0.0249028	0.050324	-0.092489	-0.368663	1.39498e-08	1.43882e-05	-0.763214	0.122672	0.183005	0.0521674	0.116286	0.038284	-0.0667192	-0.364576	II	AAGTGGCAAGAGCATGATCCAGCCCCATCATACATATTCATAAGAGGCAACCTGAGCTTC[CG]TGTAAAACCACAGTGTGACTGTATTTCCTGCACACACTTTGCATCCCACACAGCCCGGAC	37	6	119031342
SKI	cg21775570	5.36841e-05	0.0246366	0.193634	0.250355	0.0265656	0.0459824	-0.0567207	-0.226561	1.5213e-05	0.00216315	-0.533951	0.116944	0.183102	0.0464988	0.138103	0.0395407	-0.0449992	-0.245761	II	GTGGGAGGGGCAGGCGCCTCCTAGCAGCCTCAAGAAATGTGGGCCAGGCAGGTCTGGCTA[CG]GGCAGGAGTGTGTCTGGGACTCTGAACTGCCAGAAGCACTTGGCGGCAAGCCACATGCTG	37	1	2171834	SKI	NM_003036	Body
LPP;LPP;LPP	cg21779805	0.000184574	0.0394542	0.484626	0.556654	0.0555418	0.0633649	-0.0720277	-0.129394	6.1164e-07	0.000219896	-0.395094	0.0737613	0.640472	0.0485916	0.575787	0.0533621	-0.0646852	-0.100996	II	GGAGAGAAAGTTCAGAGGGTGAGGGCCTGCCAAAGCTGACCAGCAGCACACAGGCCAAAT[CG]TTCTTTCGTCATTGTCCTGGTCACTTCCCCACCCCTGTTCGCCACCCCCAAACACCTTTT	37	3	187982495	LPP;LPP;LPP	NM_001167672;NM_001167671;NM_005578	5'UTR;5'UTR;5'UTR
LOC285954;LOC285954;INHBA	cg21787965	5.61537e-06	0.0111333	0.169511	0.254618	0.0234589	0.046218	-0.0851071	-0.334254	1.02548e-09	2.23984e-06	-0.577644	0.0850368	0.236144	0.0431128	0.173357	0.0353616	-0.0627875	-0.265886	I	CTCCCCGACTTTGCCCACATGAAGCTTTCTGATCGCGTTCAGAAGCGCCGCCTTGGGTAC[CG]GCTGGGTGACATCGGGTCTCTTCTTCAAGTGCAGCATGTTTAAAATGTGCTTCTTGACGG	37	7	41739742	LOC285954;LOC285954;INHBA	NR_027118;NR_027119;NM_002192	Body;Body;Body
	cg21791252	6.00263e-05	0.0256506	0.285378	0.351574	0.0433056	0.0418825	-0.0661959	-0.188284	4.14205e-05	0.00428796	-0.346874	0.0805896	0.350753	0.0587212	0.304992	0.0443817	-0.0457614	-0.130466	II	TTCAAGCTGCCCACACTTCACAGGCTGCTTCGAAGCCCTCCCTACCCACCCCGTGAGAAA[CG]CCCCTGGGGAGAGGCAGAGATGGGTCTTTTAGTCTTGCAGCCCTTGTTTGTTTAAAATGT	37	6	33864756
MCF2L2	cg21857959	0.000273473	0.0468299	0.177119	0.242801	0.0367689	0.0558222	-0.0656825	-0.27052	0.00022986	0.0132935	-0.461301	0.120344	0.24288	0.059948	0.196152	0.0515644	-0.0467276	-0.19239	II	TCTGCTCGCCTCTGCAGGCGCCTTAGAGCAGCTCCGAGGTCCCCCGTGCGGAGCTAGGCG[CG]CACCCAGGACACCCCTCGGGCTCCTCGGAGGAGGCCCTGGTTGTCCCCTTTCTGCCGCCG	37	3	182896995	MCF2L2	NM_015078	3'UTR	chr3:182896920-182897381	Island
	cg21913725	1.20394e-06	0.00625311	0.356703	0.449375	0.063253	0.0570934	-0.0926721	-0.206224	8.4007e-08	5.219e-05	-0.47896	0.082332	0.452683	0.0606541	0.372045	0.058093	-0.0806374	-0.178132	II	ACCCAGGAATGGCCTCTCTCATCTGAGCACTCAGATCCATGTTGGCATTCTCTGCTTTTC[CG]GAGATATGTCTCATTTGTATTAACAGGGAGGGTATTTTAGCAGAGCCATTTCCTGATTGG	37	7	41012616
DTNA;DTNA;DTNA;DTNA	cg22009464	0.00011963	0.0332481	0.361808	0.469363	0.082027	0.0909672	-0.107555	-0.229151	0.00040541	0.0190298	-0.391697	0.106751	0.520703	0.0768533	0.455902	0.0924966	-0.0648016	-0.12445	II	AGGGGATGGCAGGGGAAGCATAGTGAGTCCTCGGGCTGATGTTCAGCTTCCAAGTGTTTC[CG]TAATATCCGTCAATGAAAGCATCTCCTTTTACCCACGTAGAGACAGGTAAAAAGACAGCT	37	18	32173084	DTNA;DTNA;DTNA;DTNA	NM_001128175;NM_001392;NM_032979;NM_032975	TSS200;5'UTR;5'UTR;5'UTR
	cg22027725	7.6465e-05	0.0281648	0.608383	0.66432	0.0458417	0.0311429	-0.0559367	-0.0842015	8.6517e-08	5.32095e-05	-0.279591	0.0481166	0.682301	0.0287573	0.642616	0.0325032	-0.0396845	-0.0581628	II	ACGGAGACAGTGACTCCAGGTGAGAGCTATGCTGTTCATTAGTCCAGCCATGCAGGAACA[CG]GCTGGCAGAAGGGCAATTCCGGGGGCAACGGGAAGAGTCCTTCTTCCTTATGAAGGCAGA	37	11	124961633
OBSL1;INHA	cg22065526	0.000209495	0.0419927	0.21693	0.275206	0.0352582	0.051409	-0.0582763	-0.211755	0.000129007	0.00915319	-0.339058	0.0848559	0.250833	0.0452511	0.213159	0.0471323	-0.0376743	-0.150196	II	GTGGGAGATAAGGCTCATGGCCACAGACATCTGCGTCAGAGATAGGAGGTCTCAATGCCA[CG]GGCAGGGGCAACTCGGACTGTGGGGCGTGGAAAGGACTGGGGAAGACTGGATGAGAAGGG	37	2	220436921	OBSL1;INHA	NM_015311;NM_002191	TSS1500;TSS200	chr2:220434859-220436179	S_Shore
HDAC4	cg22077197	1.00533e-05	0.0131874	0.464089	0.571097	0.0733043	0.0800473	-0.107008	-0.187373	1.19176e-07	6.66514e-05	-0.642189	0.11193	0.621906	0.0728551	0.522322	0.0748651	-0.0995839	-0.160127	I	CCCAAGGGATGACACCCTGTGCCAGCGCAAGGCCAGAAACAGATCAGAAACGCCTCCCTT[CG]CTTCCCTGGCTTTTACGGCAGCCCGTGATGTTATTCTCGTGGAATTCCGTGTGCAGAGTC	37	2	240143833	HDAC4	NM_006037	Body
PRICKLE2	cg22083047	2.15344e-07	0.00358682	0.652117	0.718248	0.0326755	0.0379475	-0.0661305	-0.0920719	1.54375e-05	0.00218747	-0.358392	0.0785589	0.752585	0.0435279	0.706426	0.0465026	-0.0461592	-0.0613342	II	TCTTAAAAGCTGTGCTCTTAGGTGCCAAGGTTCAGATCTGGGCACAATTATCAACCTGAG[CG]CCTGTTTCAGATTATATGCTGCACCAACCTAGGAGTGGAATCAGAGCACTCTTTTTTTAA	37	3	64211464	PRICKLE2	NM_198859	TSS1500
	cg22109694	0.000108333	0.0320036	0.570546	0.620284	0.0408504	0.0419875	-0.0497385	-0.0801866	0.000455712	0.0204958	-0.252512	0.0694693	0.652636	0.0430771	0.604678	0.0514038	-0.0479586	-0.0734845	II	TCCCAGCACTTTTCTCCATGCTGTGTGGTTACTATTGTCTTTTGAAACTTCAAAACCTAT[CG]GAATGTAGGCCACTAGGTCAGGGCGTCATGGAAACCCTTGTGTGCAGGGAGCAGCAGACA	37	15	26360852
ZNF217	cg22164891	0.000199304	0.0409659	0.566614	0.657139	0.0900663	0.0765979	-0.0905254	-0.137757	0.00013482	0.00941468	-0.443231	0.111268	0.736718	0.0643221	0.672927	0.0769984	-0.0637918	-0.0865891	II	GTCAATCCCAGCAACCTGGAGACAAGGGATTTCCAAACCCTAGAGGAAAAAAAACAGAAA[CG]GTTAGCTACACTCAGAGCGAAGAGAAGGCTGGTGTGGGTGAGTCATACGGTCTTTTCCAC	37	20	52199729	ZNF217	NM_006526	TSS200	chr20:52198058-52198400	S_Shore
	cg22246636	0.000100698	0.0310777	0.409007	0.459577	0.03542	0.041211	-0.05057	-0.110036	5.42159e-05	0.0051511	-0.182719	0.0431723	0.471619	0.0308109	0.442304	0.0299842	-0.0293152	-0.0621585	II	CAGCCTCCTGTCGGCTGAAACGCGCGGCCACACGAGAGCTCGGCTGCGTTCCGGGACTGG[CG]TAATTGGCAGGCTCCAGGCAAGAGCGCTCATGCTGACTGGCGCCTTTGCTGGGACTTGAA	37	20	61612500				chr20:61612284-61612501	Island
PSD3;PSD3	cg22276811	6.29085e-06	0.0112575	0.539667	0.623647	0.0544949	0.0676919	-0.0839799	-0.134659	4.76733e-06	0.000953305	-0.485762	0.099973	0.685456	0.0627405	0.62451	0.0806552	-0.0609464	-0.0889136	II	GCGTTAGCTTAAGAAGCACCAGGCTGCCTCCCCCAGCATCTTCAACTACCCTGTTTGCAG[CG]AGTCTGATTGTTCCAGGCACAGCTCACGTCACTGGCTGCAAAGAGGAAAAAAATGCAATC	37	8	18541627	PSD3;PSD3	NM_206909;NM_015310	Body;Body
HHAT;HHAT;HHAT;HHAT;HHAT;HHAT;HHAT;HHAT	cg22332066	0.000128462	0.034094	0.486243	0.563324	0.0702686	0.0601802	-0.0770812	-0.136833	2.94002e-05	0.00339888	-0.404652	0.0920763	0.605486	0.0680584	0.541687	0.0596846	-0.0637986	-0.105368	II	GCTGAGATAAGTCTGGAGAACTCTGGCAAGCCTGTCTCTTGGCTCAGGCTTGGAGGCCTC[CG]AGCAGCAACATCGTCCCAATTATACCCCGTTGGAGCATCTTCAGATCTTCCACTCTTTTC	37	1	210501621	HHAT;HHAT;HHAT;HHAT;HHAT;HHAT;HHAT;HHAT	NM_001170580;NM_018194;NM_001170564;NM_001170564;NM_001170588;NM_001122834;NM_001122834;NM_001170587	TSS1500;TSS1500;1stExon;5'UTR;TSS1500;1stExon;5'UTR;TSS1500	chr1:210502133-210502793	N_Shore
PLXNA2	cg22364465	1.00351e-06	0.00596703	0.282044	0.356274	0.0393034	0.0479708	-0.0742302	-0.208351	7.66919e-13	1.32786e-08	-0.52838	0.063598	0.315607	0.042288	0.246985	0.0299928	-0.0686221	-0.217429	II	TCTGATTTAGAGGAAAACCTGGCTCACAGCCAGCTCCATTTCCCTGCTAGGAGGTGCAGC[CG]GGGCTTTTGGCTCTTTGTCCTCCCTCCCTTCTGCCGGACCTGTCCTGTGGTCAGGAACCT	37	1	208352754	PLXNA2	NM_025179	Body
GCNT2	cg22378252	6.16828e-08	0.00310245	0.447	0.510788	0.0483512	0.0449187	-0.0637875	-0.124881	8.95385e-05	0.0071892	-0.307871	0.075157	0.530917	0.051512	0.486821	0.054145	-0.0440962	-0.0830567	II	AGGTAGCACCTGGTATCCAGCAGCTTAAAAAATCCAGACTCTAGGCAGGCTCTCTGTAGA[CG]TGTGTTCTCCTGTCTCAGACTCTTAGGGCAGGCCTTGGGGGTGGGACTGAAAGCAAACAG	37	6	10521452	GCNT2	NM_145649	TSS200
PTTG1IP	cg22434923	0.000103713	0.0312804	0.471895	0.533418	0.0508955	0.0802399	-0.0615232	-0.115338	1.01138e-07	5.93855e-05	-0.561088	0.0971579	0.552212	0.0638495	0.468088	0.0806183	-0.0841242	-0.15234	II	AAGAACTGAGCTCCAAAACACACACCGTCAACTCCATCTATCCCCAGACCTCTGGATTAC[CG]GTCAGTCTGAGTCAGACCCAGACCTCTGGATTACCGGTCAGTCTGAGTCAGCGGAGAGGC	37	21	46289921	PTTG1IP	NM_004339	Body	chr21:46292709-46294744	N_Shelf
SLC18A1;SLC18A1;SLC18A1;SLC18A1;SLC18A1;SLC18A1;SLC18A1;SLC18A1	cg22441882	6.74442e-05	0.0267688	0.185921	0.235897	0.0246364	0.0308682	-0.0499766	-0.211857	7.23339e-05	0.0062488	-0.384221	0.0924828	0.17346	0.0388927	0.140673	0.0266988	-0.0327877	-0.189021	II	GAGGCACTCAGTGAGGTATTGGCAGCTGTTAGCAAGACAGCAGGGACACTGTTCTCTGAA[CG]TGGATGTGCTGTTGGATTTATTGCCTCCTGTTATCTGAGGATTCTGTGTATGTGTGTGTG	37	8	20040654	SLC18A1;SLC18A1;SLC18A1;SLC18A1;SLC18A1;SLC18A1;SLC18A1;SLC18A1	NM_001142325;NM_001135691;NM_001142325;NM_001142324;NM_003053;NM_001142324;NM_003053;NM_001135691	1stExon;5'UTR;5'UTR;1stExon;1stExon;5'UTR;5'UTR;1stExon
	cg22513528	1.53796e-07	0.00331999	0.52313	0.581868	0.0367899	0.046962	-0.0587379	-0.100947	0.000470574	0.0208667	-0.220094	0.0607087	0.614014	0.0415884	0.583421	0.0459305	-0.030593	-0.0498246	II	CCAGAAAGTCAATATTTTCCCTGGGCCACCGCAGAGATGCACATACTTCTATCTTGCCTC[CG]GCCCCGTGGACCCGGCTGCTCTGCCTGGTCAGCTTCCTGCTGGTGGATCACGACCTTTCT	37	15	77861673
	cg22610620	7.06516e-08	0.00310245	0.479982	0.582555	0.0483012	0.0581638	-0.102573	-0.176075	2.72419e-09	4.36583e-06	-0.466234	0.0708459	0.618535	0.0486348	0.548324	0.0496767	-0.0702112	-0.113512	II	AGACAGATAGACGGGAGAATGAGATGGAAAAAAGCAACTCATCCTTTTCTGCTAACACCA[CG]AAGGAGATAAAGGAAGATTTATGAGTCATCTCGGACCACATACCAGCAAGCAGCAAACCG	37	10	77524487
OPA3	cg22706147	2.14367e-05	0.0170306	0.399361	0.478915	0.0673793	0.0739909	-0.0795544	-0.166114	0.00032674	0.0166051	-0.312701	0.0837867	0.48424	0.0672325	0.434872	0.0603376	-0.0493679	-0.101949	II	AGCCTGAAAGCCAGAATGGACTAGCCCTGGTCAAGACCGGTTTTTCCTCCCAAAAGGCCA[CG]TCCTGCTGGAACAGACCACAGAATGCCGGGCTGGGAGGCGTTTCCCTGGAAGACCCAGCA	37	19	46031516	OPA3	NM_001017989	3'UTR	chr19:46032304-46032855	N_Shore
FAM160A1	cg22734236	5.68613e-06	0.0111333	0.324896	0.402648	0.0652891	0.0532894	-0.0777525	-0.193103	6.1394e-10	1.55752e-06	-0.655901	0.0950121	0.397315	0.0614247	0.314419	0.0728923	-0.082896	-0.20864	II	CCAGACTTCTCAGGGCTCCAGGAGCATGAGCTTCTATGGCTTCCTGGTCCAATGTTCCCC[CG]AGGCAGTGATGTTGAAGGTAGAACAGACAAGACAACTTGGATAAACAACTACATAAAAAT	37	4	152462020	FAM160A1	NM_001109977	5'UTR
C13orf29	cg22790835	0.000238229	0.0444522	0.396282	0.476772	0.0727864	0.0570394	-0.0804899	-0.168823	0.000249976	0.0140413	-0.260671	0.0684313	0.445538	0.0438666	0.39985	0.0611263	-0.0456887	-0.102547	II	CAGCCTGCGGAGTGTACCTCTATAGCTGTCATTTCACTCCTGTGTTTTCTCGGCCTTGGG[CG]AGGATCCCATGCTGCTGGTAATGAAAGCTGCCTGTTCCCTCGGTTGTTTTCACAGTCCCT	37	13	111522985	C13orf29	NR_027701	TSS1500
CHST11	cg22827210	0.000316307	0.0495715	0.618922	0.687322	0.0723444	0.0595333	-0.0683996	-0.0995162	0.00050747	0.0219	-0.337666	0.0937159	0.681673	0.05288	0.624261	0.0669635	-0.0574121	-0.0842224	II	TCTGGCCCCATTAGCCAGCAACCAGGGAAATGTAGCTGCAGGAAAATCACCTCGTTTCCT[CG]GGATGTTTTTTCTTAGGCTGGTTTCCTTTACAAGCTGCAATTATGTTCCATCCCACGCAA	37	12	104998182	CHST11	NM_018413	Body
CRYGN	cg22830895	5.36717e-05	0.0246366	0.454454	0.523392	0.0581495	0.0612764	-0.0689378	-0.131714	0.000602519	0.0244191	-0.250661	0.0705698	0.57539	0.0539195	0.539003	0.0479506	-0.0363871	-0.0632391	II	ACTCCCCTTTCTCACCTGGCTGCAGGTAGTCTCGCCTTGGTGCCAACTTGTTTGTCTCCA[CG]AGGATGCAACCCAAGCTTCCCCGGACAGACAGACAGCCCTTGACCGCCCCTCCCCTGGCT	37	7	151137476	CRYGN	NM_144727	TSS1500	chr7:151136933-151137273	S_Shore
TRIP6	cg22851200	2.22105e-05	0.0173038	0.504442	0.558405	0.0427925	0.0498581	-0.0539633	-0.0966383	9.95789e-05	0.00770058	-0.244068	0.0600085	0.55212	0.0453539	0.513763	0.0428998	-0.0383564	-0.0694712	II	ACGCCGAGATAGACTTGCTGAGCAGCACGCTGGCCGAGCTGAATGGGGGTCGGGGTCATG[CG]TCACGGCGACCAGACCGACAGGTGACTCTGCCCCTCCTCCCCGTCAGCACCCTGCCCCCT	37	7	100465833	TRIP6	NM_003302	Body	chr7:100463758-100464146	S_Shore
	cg22862208	2.21053e-06	0.00762682	0.470462	0.590514	0.0877358	0.0726341	-0.120052	-0.203301	5.48876e-07	0.000202425	-0.467533	0.0868701	0.588413	0.065921	0.515025	0.0688609	-0.0733876	-0.124721	I	GCAATATGGGGACCATGAGAAAGAACAGTTTGATTTTATGCATGATACACATGTTCCAAC[CG]AATGCCTCTGGTCCCTTTTAATCGTTAAATGCCTCTGGGGTTTTAGCTTATTGGAAGGAT	37	10	121857749
	cg22977481	2.33939e-07	0.00376665	0.460603	0.516987	0.0392735	0.0414914	-0.0563845	-0.109064	2.51293e-05	0.00306741	-0.246072	0.0554735	0.564147	0.0438817	0.536142	0.0424576	-0.0280048	-0.0496409	II	CCAAATAAAGGCAACTGCTCTCTGACCATCTTTTGTCAATAGCATTTTTGTGCTATCATC[CG]CAGGGTCACTGGTTGTTTGTTCTTGGACTGTATTCTGGGAAGCTTTTTTACTGCCACACT	37	2	134523563
INPP5A	cg23023970	0.000240549	0.0444998	0.347791	0.427285	0.059076	0.068381	-0.0794938	-0.186044	8.01915e-08	5.08994e-05	-0.472396	0.0810559	0.423247	0.0625102	0.347417	0.0484081	-0.0758307	-0.179164	II	CATCCAAGAGCCTGGCCGGAAACCCACAGGGTATTGGCCCAGGTGTGCCGAGAGGCTGGC[CG]GAGGGACCATTGTGATACTCAGAGGAAAACGCCTGTGGCCCATGGGGGGGCCTTCAGAAG	37	10	134385698	INPP5A	NM_005539	Body
XPNPEP2	cg23026995	2.14213e-05	0.0170306	0.475271	0.562162	0.0557028	0.0875677	-0.0868917	-0.154567	0.00101904	0.0336217	-0.262295	0.0773178	0.635134	0.101192	0.613228	0.0880282	-0.0219064	-0.034491	II	GTGCCTCTGTCTCTGAGATCTTTGGACTCTGCCCAGGATAGCCTCACACCCTATCCTACA[CG]ACTAGGAACTTGCACAGTCCGCCTCGGGCAGCCCAAAGCTCCTCTGCCCACCCTGGCTCC	37	X	128872940	XPNPEP2	NM_003399	TSS200
GAD2;GAD2	cg23052437	0.000155462	0.0368284	0.452758	0.380264	0.0514627	0.0583637	0.0724939	0.190641	1.21519e-07	6.74373e-05	0.544179	0.0949216	0.342957	0.0652707	0.40973	0.0707622	0.0667733	0.194699	II	GTCTCTTCCCTTCTGGCTGTAAGAGACTTAGCTTGCCTCTGAGCTCCTTCTCTTTGGGGT[CG]CCCAGGGCTCTGCCAAATGCACAAAAAACCCCCCCCCTTTTTTTGGTGGGGGAGGTCATG	37	10	26531942	GAD2;GAD2	NM_001134366;NM_000818	Body;Body
	cg23080355	6.38286e-05	0.0263343	0.386905	0.460673	0.0495385	0.0678579	-0.0737681	-0.160131	3.55302e-07	0.000148995	-0.532546	0.0971049	0.497289	0.0609395	0.417348	0.076248	-0.079941	-0.160754	II	AAAAAGCTGATTACAGCCACTTGGGGAGAGAGAAATAACAGTGACCTTCTGCAGAACCAG[CG]ATAACTTATTCCTTGTAAGGAGTGGATAAACAAAATGCCCCACACTCATCACTCAGGAAT	37	1	95119714
PDE7B;PDE7B	cg23090824	8.11046e-06	0.0121338	0.319422	0.415549	0.0604244	0.0859943	-0.096127	-0.231325	1.68119e-07	8.63721e-05	-0.598251	0.105732	0.420428	0.0738603	0.325835	0.060627	-0.0945929	-0.224992	II	TCCTAATCCTGGATGAAGTTGCTGGATTCTGCAGCACAAGTCTTCATGAACAAGCAGCAC[CG]CTCAGAGATTTCACGGCATTCAAAGGTCACAGAACTGCCACTATGGTTAAATGTCTTGTT	37	6	136173085	PDE7B;PDE7B	NM_018945;NM_018945	1stExon;5'UTR
	cg23127986	1.63116e-05	0.0154188	0.231059	0.287047	0.0286219	0.0542083	-0.0559883	-0.195049	0.000296129	0.0156127	-0.32017	0.085139	0.266244	0.0463735	0.225027	0.0437278	-0.0412161	-0.154806	II	ATCTGAACCTCCCCCACCGCTATAGGGGGAGCAAGCCCAGCAGTCATGGTATCTGAACAA[CG]CAGGCTGTGAACCTTGGCCAAGCCACTTTCCCTCCGGAGCACCTGCTGATCTCTTTTCTT	37	6	11939022
	cg23201812	3.34389e-05	0.020266	0.601435	0.691108	0.0829016	0.0859045	-0.0896732	-0.129753	0.00190245	0.0493175	-0.411827	0.128847	0.75895	0.0727916	0.701711	0.0889315	-0.0572385	-0.075418	II	ATTTTAGATGTCAACTTCATTGTTTTTATCATAGTGAAATCTTTATGAAGTTGAGGTGAA[CG]AAGCCCTGTATGCATTGTTATGCTATTTGGTTTTGATAAAAAATTGCATTGTACAAGATG	37	11	34771918
	cg23233742	2.13212e-05	0.0170222	0.278448	0.352994	0.0371118	0.0463112	-0.0745456	-0.211181	2.76829e-07	0.000124184	-0.384674	0.0694042	0.328818	0.0449285	0.274757	0.0419583	-0.0540612	-0.164411	II	TCTGACCACACAGGGTGCCTGTTCCCCCACTCCCCAAAGTCCCACTCTCTGACCTTCAGC[CG]GCACAAGGACCTCAGTCTGAAGTCCTTATGGCAGGGCAGGCAGTTTGTGTGTGTGTGTGT	37	5	139077894				chr5:139076542-139077179	S_Shore
TM4SF1	cg23246821	0.000304476	0.0490573	0.170733	0.235792	0.0375408	0.0554413	-0.0650587	-0.275916	5.96151e-06	0.00112029	-0.587498	0.122313	0.157814	0.0441718	0.114067	0.0359326	-0.0437475	-0.277209	II	TCCTAATGGCAGGCTCTGGCTGTGGTGCGAAGAGGCAGGGGGAATGTCCCGCCCTTCAGA[CG]AAATCCTTGGGACAGGCAAAACCAGGGGCAGGATGTGAGAAACAGCCTCAGTCATAGGCA	37	3	149095573	TM4SF1	NM_014220	TSS200
	cg23258611	7.50717e-05	0.0280533	0.659685	0.739482	0.0700223	0.0633147	-0.0797964	-0.107909	0.000231878	0.0133609	-0.395052	0.103128	0.822797	0.0483062	0.777846	0.065387	-0.0449509	-0.0546318	II	AAACGCCTTTCTCTCCCAAGCAAAAGCTCCAGGAGGAATCTTCTGGAGCAAAGTTAGAAC[CG]CAGGGAAGCTTGAAAAGAGGAAACAGACCAGCCTGGCCGGTGGAGGTTAAATTAAACTAC	37	17	70536160				chr17:70536483-70536687	N_Shore
MRPL23	cg23266869	2.65653e-06	0.00815622	0.815617	0.705983	0.0380086	0.0558571	0.109634	0.155293	7.60459e-11	3.57017e-07	0.625347	0.0851014	0.726813	0.0458475	0.796541	0.0468163	0.0697279	0.0959365	I	GCCGGAGACGCTGCGCTGGGGCCCAGGGAGCCCCCGTGAGGCCGGATCTCAGGGCCTCAG[CG]CAGAGGCAGGCTCCACATAAGGTCATGCTCCGTCACGGCCTTGGGGGTGTTAGTGGTGGC	37	11	1974219	MRPL23	NM_021134	Body	chr11:1974039-1974333	Island
	cg23322114	4.03119e-06	0.00959206	0.457559	0.524872	0.0388131	0.0566894	-0.067313	-0.128247	1.40293e-06	0.000400683	-0.295664	0.0573199	0.522727	0.0404416	0.468201	0.0461715	-0.0545257	-0.10431	II	GGGCCTGGGTCACCGGGGCAATGGTGGCCTGGTCAGGGAGCCAGGCATGGTGCTCAAGTC[CG]TCTCGGTTTGCCCTGTGGGCCTCCTCTTCCCTCTCCCGAGGACAAGGCGGGTGTCGTGGT	37	7	1426612				chr7:1423824-1424053	S_Shelf
FSTL4	cg23328852	0.000140535	0.0352746	0.417782	0.478412	0.0332558	0.058259	-0.0606297	-0.126731	2.4857e-06	0.00059757	-0.292587	0.0582918	0.459649	0.041316	0.409135	0.0344366	-0.0505141	-0.109897	II	GTGCCTCCTTCTCACAACGCTAAGATGGGAAGCAGACACGTGCCCTGTAGGGCATCTGCT[CG]TATGTCCGGCTTGAGCTCCTGCCTGAGAGTTGCTGTGGCTCTGGAGTCTCAGAAGCTGCA	37	5	132946269	FSTL4	NM_015082	5'UTR	chr5:132946744-132948467	N_Shore
	cg23360860	5.27449e-05	0.024474	0.63924	0.691532	0.0606087	0.0535103	-0.0522915	-0.0756169	0.000845806	0.0299934	-0.347496	0.100737	0.795177	0.0497797	0.75618	0.0553139	-0.0389972	-0.0490421	II	TAATTGATTAATACCCAACTCTGGCAAGAAGCTAAGAGTAGAAGACACATTGCCTGACAG[CG]TGCAATAGGTCCTCATTACTTGCATCACCTCCCATTAAGCATCTGAGTCTCTCATGGGCT	37	11	91717555
	cg23398508	3.13438e-05	0.0195048	0.526389	0.619714	0.0764012	0.0741596	-0.0933251	-0.150594	0.000224386	0.0131169	-0.37525	0.0977201	0.687944	0.0645232	0.626707	0.0748864	-0.0612373	-0.0890149	II	CTTCTGGAGCAAAGTTAGAACCGCAGGGAAGCTTGAAAAGAGGAAACAGACCAGCCTGGC[CG]GTGGAGGTTAAATTAAACTACAGTTCTCTAGCAGGCCTCGGGCTTGGTCAGGAGCTATTG	37	17	70536199				chr17:70536483-70536687	N_Shore
RNU5E;RNU5D;CKMT2;CKMT2;CKMT2;CKMT2;CKMT2;CKMT2	cg23425533	0.000107149	0.0319088	0.309197	0.415992	0.0599141	0.0746076	-0.106796	-0.256725	1.34583e-06	0.000388889	-0.484131	0.0936758	0.425535	0.0652601	0.358047	0.0661575	-0.0674878	-0.158595	II	GACCAGCTCGCCCTGCATACACTTCTTGGCTGTGTGCGCTCAGCAGGACGTGGGAGGCTC[CG]GCTTCAAGGTCGGTGAGTCCGTGAAACTCTGCTTTATTCCTCCAAAGAGGGGTCATGGCT	37	5	80529187	RNU5E;RNU5D;CKMT2;CKMT2;CKMT2;CKMT2;CKMT2;CKMT2	NR_002754;NR_002755;NM_001099736;NM_001099736;NM_001099735;NM_001099735;NM_001825;NM_001825	Body;Body;1stExon;5'UTR;1stExon;5'UTR;5'UTR;1stExon
VASH1	cg23436960	0.000250249	0.0451506	0.321054	0.402757	0.0530063	0.0612051	-0.0817035	-0.20286	8.83542e-07	0.000286524	-0.414864	0.0787366	0.400416	0.0534003	0.336783	0.0591875	-0.0636328	-0.158917	II	GCTGATGGACCTGGCCAAGGAAATGACCAAAGAGGCCCTGCCAATCAAATGCCTGGAAGC[CG]TGATCCTGGGAATGTATCCTTCCTCACCTGAAGGGGAGGGGTCCGGGCTTCTCTGGGCCT	37	14	77239540	VASH1	NM_014909	Body	chr14:77242310-77242625	N_Shelf
	cg23455456	0.000129622	0.0342138	0.338273	0.407211	0.0472014	0.0627331	-0.0689381	-0.169293	0.00162654	0.0448733	-0.27764	0.0855271	0.388072	0.0568075	0.341273	0.0502424	-0.0467984	-0.120592	II	GGGGCTTTGGCTGCTTTGCACTTGTAAAAGCGCTGCTTTTTGCCTGTGCTGGCTCCCTCC[CG]CAGGCACCCATTGGCTGTTCCTGGCCAGGGTGGACCCCAGCCTCCCCTTGGGCTGACTTT	37	11	58694950
AXIN2	cg23475474	1.11676e-05	0.0135196	0.293003	0.365426	0.0376319	0.0483642	-0.0724225	-0.198187	2.96851e-07	0.000129877	-0.402031	0.0727493	0.297785	0.0429696	0.250009	0.0435995	-0.0477768	-0.16044	II	TCCACTGCAACATGCTTCATGTGGCAAACTTTGCTTTCTTCTGACATCTGGCACCAACAG[CG]TCTGGCGCGTCTGAAGGGACTGTTTGCTTTTTGAACCCCTGCCATGTTGAGATTACTCAA	37	17	63527924	AXIN2	NM_004655	Body
PI16	cg23492779	0.000178764	0.038925	0.500732	0.584751	0.081487	0.0777263	-0.0840192	-0.143684	0.00130866	0.0392752	-0.332693	0.100368	0.671426	0.0678708	0.625829	0.0592949	-0.0455969	-0.0679106	II	TTCTCTGGGGCTGAGGGTGCATGCACTCTGGAGTCGTTTCTGCCCAGAAGGTGCTCAACA[CG]GGGAGACCTTCAGCTGATTTCAGCAGAGATTCCTGGGCAGATTGAACCTAGAACCAGCAA	37	6	36928572	PI16	NM_153370	Body	chr6:36929837-36930135	N_Shore
C18orf1;C18orf1	cg23508887	2.13557e-05	0.0170222	0.56717	0.651709	0.0421086	0.0564234	-0.0845397	-0.12972	2.58637e-06	0.000614637	-0.370592	0.0739757	0.693367	0.0432137	0.636112	0.0507227	-0.0572547	-0.0825749	II	CTGAGAAGTCCGGGTAGGTGCCGTAGGCAAATTGAGGGGAGAAAGTGACATCTTGTGTAA[CG]CTGCAAATTCGCGGAAGGCTTTGAACCGTCACCAGAGTAGCAAATACTCATTGTGAAAGT	37	18	13502053	C18orf1;C18orf1	NM_181481;NM_181482	Body;Body	chr18:13498761-13499720	S_Shelf
	cg23546512	1.98543e-06	0.00752544	0.271509	0.321143	0.0257871	0.0339816	-0.0496335	-0.154553	2.30726e-07	0.000108134	-0.334299	0.0598577	0.278602	0.0332605	0.241081	0.0336563	-0.0375208	-0.134675	II	AAAGGAAAGGAAACAAGAAAGAGGAAGAAGGTTCCACGCACGTCTTCCAGCCACTGCACA[CG]GGTAAGCTGGAAGGCAGAGCAGAGCTGAGTCACAAGGACATCAGTATGGCTCAGAAAGCA	37	12	125160999
SLC43A3;SLC43A3;SLC43A3;SLC43A3	cg23547429	1.73226e-06	0.00737358	0.153688	0.217627	0.0338055	0.0385445	-0.0639393	-0.293802	3.95798e-13	8.08307e-09	-0.802335	0.0950091	0.190969	0.0420451	0.121665	0.0317888	-0.0693043	-0.362908	II	TTTGCCTTGACCGCTGGGTTGGCAGGGAACATATTTTTCCTATTTGCTCACCAGCTTAAC[CG]TCTCTCCCAGTTTCACACTCCCAGAGCTGCCAAAAAAATCCCAACCACAGAATCAGGAAG	37	11	57195025	SLC43A3;SLC43A3;SLC43A3;SLC43A3	NM_199329;NM_017611;NM_017611;NM_014096	TSS1500;1stExon;5'UTR;TSS1500	chr11:57194340-57194650	S_Shore
SOD3	cg23639734	8.66963e-07	0.00573855	0.408594	0.511685	0.0617133	0.0780201	-0.103091	-0.201473	3.49314e-06	0.000764099	-0.492678	0.0998157	0.631762	0.0691842	0.558362	0.0774934	-0.0734004	-0.116184	II	CACAGATAGGAAGTGACAAGGCTGGGACTCTGCAGCCTGAGTGTGTCATCACGACCCACC[CG]CTGCTCTGCTCTCATAGGTATGACAGCACAGCTCTGGAGCAAATGCCACGCACATTTGCA	37	4	24796753	SOD3	NM_003102	TSS1500
PTPRJ;PTPRJ	cg23646614	0.000127343	0.033997	0.438584	0.493767	0.0345132	0.0427495	-0.0551824	-0.111758	2.2521e-09	3.87339e-06	-0.549673	0.0830021	0.65568	0.0506514	0.582609	0.0652638	-0.0730707	-0.111443	II	CAGGCAGTGCTGTGTCATGCACAGTAATCCTGTAAGGGAGATACTATCATGATCTCTGTT[CG]GTGGATGAGGAAACAGTCTGAGGAAAGGCACCTGACCTGTTCAGGCCACACACTAAGTAC	37	11	48083100	PTPRJ;PTPRJ	NM_002843;NM_001098503	Body;Body
	cg23683800	3.14965e-05	0.0195048	0.39766	0.457629	0.0506355	0.04123	-0.0599689	-0.131042	3.71466e-05	0.00398846	-0.337321	0.0778477	0.456729	0.0541561	0.400669	0.0519657	-0.0560598	-0.122742	II	TAGAGAACTAGGTTAGAGGAAAAAAAGTCTCCGTCTCATCACTGTGACTCATCCTCCCCC[CG]GGACTGGCAGAATGACTCAGGCTTTCAAGTAGGTGACAATGCTTATAGAAAAATGTGACC	37	10	115086103
BCOR;BCOR	cg23701759	0.000123627	0.0335617	0.39364	0.511829	0.0965553	0.129048	-0.118189	-0.230914	0.000226698	0.0131856	-0.303935	0.0792089	0.523201	0.127266	0.48639	0.106293	-0.0368115	-0.0703582	II	CTGCTGCAGGCTGGACGGGAGAACTGGCCTGGGCCAGTGTGGAGCCGTGCCAGGCTCTTC[CG]GCTCGGTTAGGCCGAACCGCAGAGGCCCTGGCCCGGCGCCCAGCCACCTTCTATCCCCTC	37	X	39959596	BCOR;BCOR	NM_001123384;NM_001123383	5'UTR;5'UTR	chrX:39953434-39969247	Island
	cg23705098	0.00032124	0.0499512	0.394277	0.454507	0.0445132	0.0556876	-0.0602305	-0.132518	3.35753e-05	0.0037222	-0.262312	0.0601662	0.460644	0.0454945	0.42096	0.0381743	-0.0396846	-0.0861502	II	AGGGGGCAGGGCTGGGCGGCTCAGGTGTTTTGCTTTGCTTTGCTTTTTTTCTTTTCTGCA[CG]TCTGGGTCATCATCACCAAACCCTTTCCTCTATATCTGTGGTGAGTCTGAAAGTGAATTC	37	7	1289853				chr7:1286022-1287658	S_Shelf
FAM135B	cg23712462	2.12797e-06	0.00755992	0.441195	0.529103	0.0578871	0.0589119	-0.0879075	-0.166145	3.4692e-07	0.000146231	-0.42954	0.0782428	0.554688	0.0544757	0.475947	0.0589303	-0.078741	-0.141956	II	ACAGATGACAAAACAGCCTTAGAGAAGGAGCCAAGACTGGGACTCGGAAGCCCAGTGACC[CG]TCCACTAGACTCGGCTGCACTAACTCCACCCAGGAGGAGGCAGGGAATGGAACCAGGCAT	37	8	139510166	FAM135B	NM_015912	TSS1500	chr8:139508795-139509774	S_Shore
	cg23748965	0.000122362	0.0335059	0.501598	0.572909	0.0675462	0.0579064	-0.0713114	-0.124472	0.00023691	0.0135496	-0.337909	0.088352	0.617664	0.0608514	0.564235	0.0638017	-0.053429	-0.0865017	II	GCTCTCAGATGAGTCAGTTTCTGAGAATGGCTCTCAGCCAGAGGGAATTGTGTTGATCAA[CG]TCTAGATCCTTCCTGGGAAAAATTCTCATTGAATGCATGATTGAGGGCAGGGCCAGCTAC	37	11	14924450				chr11:14926471-14927770	N_Shelf
FEV	cg23837867	0.00029834	0.0487013	0.321496	0.417531	0.0568947	0.0713389	-0.0960353	-0.230007	4.46217e-06	0.000911502	-0.490806	0.100671	0.477219	0.0720738	0.399772	0.0633471	-0.0774471	-0.162288	II	TTGTGGGCTTGACAAAAGGGCCCCGGGCCAAGGCTTAAGGGGGGTGCTGTGGTCCCCAGG[CG]CGAGGCTGGGGGCCCGGGCCACCCGGCTCCTCCTCCCGGAGCCTGGTCCAGGCGCGCTGC	37	2	219849133	FEV	NM_017521	Body	chr2:219848919-219850541	Island
C8orf86	cg23843812	6.53262e-06	0.0112828	0.195632	0.27193	0.0432178	0.0425006	-0.0762989	-0.280582	2.53653e-08	2.22324e-05	-0.462339	0.0759408	0.24766	0.0371881	0.194435	0.0440485	-0.0532255	-0.214913	II	CGTCTGCAAATGATTTGCATTCTTGGCTCTTTGGAACTGCCTGTTCTTTGTCTCTCTGTT[CG]CTGCTCAACCCTTTCCTTCCCTTCTGTCCCAAACTTGGCTGGTTTTAGTCTCTTGCTCCC	37	8	38385977	C8orf86	NM_207412	1stExon
PLCH2	cg23911852	0.000149164	0.0362628	0.513071	0.57276	0.0271566	0.0406634	-0.0596887	-0.104212	0.000159925	0.0105295	-0.164582	0.0418173	0.556929	0.0292579	0.528895	0.0299375	-0.028034	-0.0503368	I	CGTGCCTCCGCTGACGGCCGTGTTTCTCCCGTGAGGAGTGGCCGTGCCTCCGCTGACGGC[CG]TGTCTCTCCTGCGAGGAGTGGCTGTGCCTCCGCTGACAGCCGTGTCTCTCCCGTGTCCAG	37	1	2409853	PLCH2	NM_014638	Body	chr1:2409757-2410049	Island
	cg23939096	2.12134e-06	0.00755992	0.63189	0.688868	0.0684376	0.063622	-0.0569771	-0.0827113	0.000857495	0.0302268	-0.321069	0.093189	0.769672	0.0523437	0.738062	0.0579664	-0.0316101	-0.0410696	II	TGCCCAATGTACGGCATTCCTTGTGGTGAACCACAGGGCTGGCCCAGGATTCTTAGATGT[CG]GAGGAGGCGAAGATGCCACGTCCAGCAGAAAGAGCTGCACAGTGGCGGCCGCGCGTCAGA	37	5	1555791				chr5:1553035-1553269	S_Shelf
	cg24024528	7.27036e-05	0.0276541	0.604581	0.671535	0.0507744	0.0448954	-0.0669541	-0.0997029	0.000140517	0.00967767	-0.309884	0.078019	0.758915	0.0450884	0.713946	0.0445481	-0.0449697	-0.0592552	II	TGAGCAGAGCCCGTGGCCCATAGAAAGCCCACCCCTTCAGAAGGAAATCAGATCCTTGGG[CG]AAAGAGGTAAAGAAAAAAAGAGCAGCTGTTAAAACATTTAGTCTGTTTTTCTGCTCAGCC	37	12	59478783
	cg24035164	8.46746e-05	0.029134	0.216425	0.268243	0.0238666	0.0457963	-0.0518181	-0.193176	5.76674e-05	0.00537699	-0.314995	0.0747189	0.247094	0.0368187	0.21225	0.0389755	-0.0348441	-0.141015	II	CAGGGGTCAGATTACAAGGCTGGGAGACAGGGGCCTTCAGAGCCACGGTAATTGTCCCCA[CG]TTCCGGGCCCCTGCGATGCCCACAGACTTCTTAATGTCTCTCTTTGTAACACCCCAGGGC	37	10	93646991				chr10:93647052-93647393	N_Shore
KIRREL3;KIRREL3	cg24057710	7.59164e-05	0.0281549	0.215456	0.282926	0.0336289	0.0492808	-0.06747	-0.238472	7.86158e-06	0.00135271	-0.374537	0.0791198	0.223206	0.0387819	0.182729	0.0361219	-0.040477	-0.181344	II	CAGCCCTCCTCCCACCTGTGTCTCAGGAGGTCCTGCAGTTCATCATCTTGTCTGCCTCCA[CG]TCCATACCCAGACTGCCCAAGTGAGGCCATGGCTCCCAAACTGACCCCAATATTATCATA	37	11	126311095	KIRREL3;KIRREL3	NM_001161707;NM_032531	Body;Body
	cg24072947	0.000116057	0.0328599	0.302082	0.370374	0.0554323	0.0559859	-0.0682916	-0.184386	0.000190031	0.0117646	-0.311248	0.0800702	0.345331	0.0512265	0.306735	0.0578385	-0.0385964	-0.111766	II	AACTTAGGAGAGAGGAATCAGGAAGCCAAGATGGAGAACAAAGGTAACATTGGGGACAGA[CG]TTGAGGCCATGTATGAAGCACTCTTAAGAGGAGCAGTGAGAGACTGTACAAGCAGCTAGT	37	3	136674783
ARHGAP10	cg24116965	5.28179e-05	0.0244843	0.461854	0.547479	0.0739022	0.0664426	-0.0856244	-0.156398	0.000498931	0.0216609	-0.281257	0.0779513	0.598369	0.0575635	0.552636	0.0595404	-0.0457333	-0.0764299	II	TCTTAGGGCCTTCATCACTCACCTAGATTCTCAGTTCAGTAATTCTCAGCCTTAGGTATT[CG]TCCCTTGTACATTTGTTTGTAGATACCACCTCTGGGGAAAATCCCCCATCTCACTGTTCT	37	4	148654701	ARHGAP10	NM_024605	Body	chr4:148652848-148653918	S_Shore
	cg24148085	1.8148e-05	0.0160547	0.473112	0.523656	0.0398857	0.0537637	-0.0505439	-0.0965212	7.72329e-05	0.00652167	-0.252464	0.0610302	0.561712	0.040375	0.523051	0.0433822	-0.0386615	-0.0688279	II	CGTCCATGGCTGTCAGGACCCGGGATTAGCACGTGGGCTCCTGCGGGGACTTGGGCTGAC[CG]CAAGCGCTAGAAGAATTGGAATCACTAGACTTCCATTGTTAGTTTCTTCCAGTGGTTCAG	37	3	72704603				chr3:72704323-72704610	Island
CAPN6	cg24149658	1.22407e-05	0.0140793	0.40983	0.48763	0.0667612	0.0900582	-0.0778001	-0.159548	9.06278e-05	0.00724522	-0.326616	0.0797974	0.519314	0.108406	0.476601	0.0894087	-0.042713	-0.0822489	II	CTGTACCAAGCTCTGCTCACAGGGGGAGGTGCCTCGCAGCAACTTCAGGAGGCTTTGCCC[CG]CCCAGCAGTCAGAAACTGATCCTGAGTCATGAGGAAAATGTGGAAAGTGCCTCTACCAGA	37	X	110513817	CAPN6	NM_014289	TSS200
KALRN;KALRN	cg24175649	0.000113742	0.0326836	0.176023	0.22943	0.0237495	0.0452203	-0.0534075	-0.232783	7.75765e-06	0.00134148	-0.40749	0.0860201	0.177343	0.0346757	0.142448	0.0324677	-0.0348945	-0.196763	II	TATAGTGGCGGAGAAGTACCTCACCTCTCATTTACACATGGATCTCAGCTGCGGGATTAA[CG]TGTGACTCCTGGCTACAGGAATGTGTTTGACACCTGTCTGTACACCAGGAACTATTTTTG	37	3	124304161	KALRN;KALRN	NM_001024660;NM_007064	Body;Body	chr3:124303529-124304092	S_Shore
	cg24208415	5.34824e-05	0.024627	0.49908	0.589351	0.0956602	0.0846208	-0.0902709	-0.15317	0.000504399	0.0218137	-0.407289	0.112983	0.638679	0.079881	0.569611	0.0834268	-0.0690683	-0.108142	II	ACTATCCACCTGAAATAATCAAAAGGATCAGAATCCAGTTTAAAAGAGCATATGCAGGCA[CG]AAGCTGAAAATAGCCACTCAGGACACACAGACTCCAGAGGATTAGAGCCAGTACCCCAAA	37	4	3453754				chr4:3449650-3449995	S_Shelf
CRLF3	cg24223942	0.000129972	0.0342687	0.213973	0.272328	0.0341261	0.0423528	-0.058355	-0.214282	0.000417092	0.0193754	-0.316807	0.0865377	0.228544	0.0429091	0.195541	0.040509	-0.033003	-0.144405	II	CAGGACAGCAATTCTGGCACAAGTCCAAGAAGGGTGTTGGCAAGTGTTATCTGTAAGGAC[CG]TAGTGAATAAGCTGGGCTTGGGCTTGCCAGACCGGAAGGTATCTGTCACAATAGGTGTGA	37	17	29152934	CRLF3	NM_015986	TSS1500	chr17:29151481-29151901	S_Shore
PDE7B;PDE7B	cg24283684	4.56316e-05	0.0229121	0.175088	0.250364	0.0455154	0.0602976	-0.0752752	-0.300663	9.74292e-05	0.00759217	-0.381637	0.0936941	0.238248	0.0474061	0.19411	0.0423215	-0.0441376	-0.185259	II	TGGGAGAAAAGTGGTGTTACTCACCCAGGGAGAGTCTCTCTTTCTACCTTCCTTCTTTCT[CG]ATCTCCTTGTGTGCTTTTGTGTTTCTTTATTTCTTTTCCTTTTTTTTCTTTTTTTTTTTT	37	6	136172947	PDE7B;PDE7B	NM_018945;NM_018945	1stExon;5'UTR
PLCH2	cg24295985	3.83296e-07	0.00411431	0.450641	0.517226	0.0419518	0.0375325	-0.0665856	-0.128736	5.83568e-11	2.97944e-07	-0.397194	0.0536446	0.507494	0.0356861	0.438756	0.0402651	-0.0687381	-0.135446	II	GGGCCTGGCTCCTGAGCCACCAGTGCCCACCTCTGATCTCAGGGCTGGCTTTGGGCATCT[CG]GGCAGGACAGGTCCTGAGTGCTCCGGGCCTTGCCCCGCCCTGTGTCACCCATGCCTGTCT	37	1	2431385	PLCH2	NM_014638	Body	chr1:2433648-2434065	N_Shelf
SSBP3;SSBP3;SSBP3	cg24327307	7.72531e-08	0.00310964	0.39993	0.491345	0.0498567	0.0589585	-0.091414	-0.186049	4.51645e-07	0.000176415	-0.361043	0.0665156	0.449035	0.051316	0.386626	0.0455685	-0.062409	-0.138985	II	GGGCCACATGCAGAACCGCATGTGCAGACGACTTCCTTGACTGAAACTCAACACAGGCTG[CG]TGGCCCAGGGCCCAAAACACCAGGGGGTGGGAGGTGTGTGCTGAGGGTGGAGCCATGTGC	37	1	54753071	SSBP3;SSBP3;SSBP3	NM_001009955;NM_018070;NM_145716	Body;Body;Body
	cg24395504	5.23417e-05	0.0243102	0.489671	0.550423	0.0514536	0.0580187	-0.0607523	-0.110374	0.000187733	0.0116772	-0.25795	0.0663003	0.522332	0.0510727	0.479975	0.0459447	-0.0423577	-0.0810933	II	ATGAGCTGTGTGAATCCCAACAACAAGCCTCTGTTTTACAGAAAAGGCTCAGAGAGGTCC[CG]GAATTTGTCAAAGTCATAGACTGTTTCTCTGTTTACATGTTCCATTCCTTCTTGTCTGGG	37	6	154869909
CDKN1A;CDKN1A	cg24425727	0.000120704	0.0333929	0.444683	0.561881	0.0678774	0.0803491	-0.117198	-0.208582	2.72568e-09	4.36583e-06	-0.664011	0.100901	0.602242	0.0616785	0.490341	0.0848868	-0.111901	-0.185807	II	AGTTTCCCCAGCAGTGTATACGGGCTATGTGGGGAGTATTCAGGAGACAGACAACTCACT[CG]TCAAATCCTCCCCTTCCTGGCCAACAAAGCTGCTGCAACCACAGGGATTTCTTCTGTTCA	37	6	36645648	CDKN1A;CDKN1A	NM_078467;NM_000389	TSS1500;TSS1500	chr6:36646244-36648465	N_Shore
	cg24547885	0.000252948	0.0452867	0.120307	0.184746	0.0264763	0.0493766	-0.0644391	-0.348797	4.74839e-07	0.000182022	-0.82351	0.152047	0.136792	0.0580887	0.0883903	0.0308517	-0.0484017	-0.353834	II	GAACAGGAGGTTAAAAATAGACAACCCCATTGAGTTTATCGTGAGAGAGAAAGGAGCGAA[CG]AGAGAGAATTGCCACGCCCCTAGTATGGTGACACTAAGTGCCTGTTATTTTTGCTGTTAT	37	2	179914868
	cg24551418	9.33095e-05	0.0302493	0.452294	0.522213	0.062636	0.0669475	-0.0699191	-0.13389	1.71348e-07	8.75373e-05	-0.395908	0.0700252	0.540854	0.0503156	0.475488	0.0539237	-0.0653661	-0.120857	II	CTGACCTGGCCACGGCACAGGCGGGGGTGCTTGTGAGGCACCAGGGCTGCTCAGGACGGC[CG]TCTGGGCCTTGCCCTGAAGCCTGTATCTGCCTTGCACCGACCACGCCACCCTCTGCACCA	37	1	2437112				chr1:2435041-2435257	S_Shore
FLJ35776;DLGAP1;DLGAP1	cg24671939	1.16592e-05	0.0138033	0.195575	0.266519	0.0362716	0.0556568	-0.0709439	-0.266187	1.43144e-06	0.000406723	-0.4996	0.0969477	0.223612	0.0472424	0.171064	0.0450633	-0.0525474	-0.234994	II	ATTCAACTGATAGCAGCCGCCTCTTCTGGGGAGAGCAGATCTTTCAGAAAGCACTGGCTG[CG]CTGCTAATCAAACGCAACATTGTTCTCAGCAAGGAGGAAGAATGGAAAGGTTTGTTTCAG	37	18	3593798	FLJ35776;DLGAP1;DLGAP1	NR_024101;NM_001003809;NM_004746	TSS1500;Body;Body
KLHL29	cg24686553	0.000225924	0.0434972	0.580004	0.66137	0.0608103	0.0632007	-0.0813653	-0.123025	0.000188546	0.0117108	-0.422534	0.108637	0.837764	0.0483675	0.797707	0.0612164	-0.0400564	-0.0478135	II	CACCACCAGCGTTGCTCTGTCATGTGAATGAGTTTTTTTTACCAGCATGCCTTCCTCTTC[CG]AAGGCCTTCCCCATCTAGGGTTTTTTCTCCCCATGACACCTCAGTGTCGTAGGTAGCGGA	37	2	23746926	KLHL29	NM_052920	5'UTR	chr2:23749086-23749291	N_Shelf
BBC3;BBC3;BBC3;BBC3	cg24696028	0.000154265	0.0367224	0.182878	0.233323	0.0271126	0.0360524	-0.0504444	-0.2162	7.28105e-06	0.00128638	-0.443338	0.0932735	0.222143	0.0429057	0.179684	0.0447162	-0.0424596	-0.191136	II	TCCGGGGAGCTGCCCTCCTGGCGTGCGCGGGCCATGGCGCTCCCTGGGGCCTGCGGGACA[CG]GGAGGAGGAGCAGGTCAGCAGGGAAGTACCAGGGCCCACTGTACCTCCAGCCTACCCGGG	37	19	47731714	BBC3;BBC3;BBC3;BBC3	NM_014417;NM_001127241;NM_001127240;NM_001127242	5'UTR;Body;Body;Body	chr19:47731377-47731715	Island
IL6ST;IL6ST	cg24729879	6.2918e-05	0.0262447	0.294826	0.40315	0.0666577	0.081713	-0.108324	-0.268694	1.15954e-07	6.53705e-05	-0.588544	0.102468	0.426806	0.0742631	0.336454	0.0649301	-0.0903525	-0.211694	II	AAATAATAAAGCACAATAGGAACCTCAACTCTGATCATTCTGCCTTTGCAATCAAAGAAA[CG]GAGAAGCTGTGAGAACATTCCATGCTTCTCTAGGAGCCAAGCTGCAAATGTATTAGGGCC	37	5	55288892	IL6ST;IL6ST	NM_002184;NM_175767	5'UTR;5'UTR	chr5:55290335-55291389	N_Shore
	cg24737324	2.97675e-05	0.0191245	0.165008	0.214641	0.0278888	0.0360686	-0.049633	-0.231238	9.91106e-11	4.23886e-07	-0.695089	0.0953194	0.150231	0.0326261	0.101691	0.0277548	-0.0485404	-0.323105	II	GGTGTCTCTAGGAGAATGAGGAATAGTCACTTCCTGCCTTTGTCCATTAGCGCCGACCAA[CG]CGACCAGCTCCGTTTACATTCTTTCAGTGGTGTTGTTGAAAGGGCTTGGCAGCTCCCAAA	37	20	19867143
	cg24741430	0.000257537	0.0457241	0.42868	0.522061	0.0829932	0.0752734	-0.093381	-0.17887	1.13409e-06	0.000342739	-0.417373	0.080121	0.535379	0.0595909	0.464705	0.0653511	-0.0706742	-0.132008	II	CAGGAGGCCTGGAGTGCGGGGCCAGCGATCAGAGCTGCACCAGGCCAGCCCGCATGGACA[CG]CCCGCTGCCCAGGCTGACGCAGCCTCCAGGAATGCAAACAAAGCTGGGCGGAGGGGCCTT	37	15	67095711
	cg24757778	7.94001e-06	0.0121338	0.487181	0.551326	0.0607522	0.0598864	-0.0641457	-0.116348	0.00128244	0.0388258	-0.238151	0.0717092	0.54401	0.0531724	0.508722	0.0573917	-0.0352882	-0.0648669	II	CCAGGGCTGCAAATAAAGCAGCTGTTCTAAGGAAGTGGGTGCTGCAGTTATAACAGTAAG[CG]CTGAAGTGGGTGTCCAAATGCTGACAGTCAGAACATGTGTGCATGACTGGGCAGCTCTGT	37	10	60616392
SPRED2	cg24872815	4.06491e-05	0.0219421	0.418075	0.480566	0.0479521	0.0565409	-0.0624908	-0.130036	1.93158e-10	6.80123e-07	-0.477535	0.0667829	0.47166	0.050222	0.401388	0.0414111	-0.0702716	-0.148988	II	TTCCCCCACCAAATACCTACGGCGCATCATGCTATTCTTGGACACAACAGCAAAAGCTCC[CG]TGTGCTTGCCCTATGTCCTACACTTGACTGACAACATTTGTGGACAGGCCCCACGTCTGA	37	2	65623541	SPRED2	NM_181784	Body
	cg24897392	9.92444e-05	0.0309636	0.544875	0.645725	0.0800411	0.0932843	-0.10085	-0.156181	0.000159462	0.0105102	-0.530484	0.134759	0.74489	0.0843397	0.680553	0.0934235	-0.064337	-0.0863712	II	AAACAGAACCCCACTGTGAGTGAGCACGTGTGTGAAGGTGGGATTGGCAGCTCAGCCCTG[CG]GAGCCCTCTGAAGAGCAGTCTGCATTGTGTTTGGCAGAGAGATTCAGAGAGCCAATATTT	37	1	169072106				chr1:169074766-169076411	N_Shelf
DNAH2	cg25000600	4.35666e-05	0.0225677	0.417498	0.477913	0.0582379	0.0638186	-0.0604152	-0.126415	0.00011519	0.0084675	-0.269181	0.0668427	0.496494	0.0476163	0.449355	0.0581797	-0.0471392	-0.0949441	II	CAGAGCAGTTCCTCCTGGGGCCTGCGGTGTGGGATCGCGTGGTGAACCCCACGGTGCATG[CG]CCTCAGGCTCTAGTTTGAGGCAGGAAAGCGCAGCTTGATGCTTCTCTGGAGACTGATGGA	37	17	7621545	DNAH2	NM_020877	TSS1500	chr17:7620616-7621119	S_Shore
	cg25004840	7.93661e-05	0.0285764	0.286864	0.360935	0.0654164	0.0647712	-0.0740706	-0.205219	5.1001e-08	3.68997e-05	-0.573961	0.0967757	0.358308	0.0583653	0.285104	0.0713578	-0.0732038	-0.204304	II	ACCTCTGCCATGCTGTCTCTGTTCCTTGAGATCAGATAGAGCCCGGACAGCAAAGAAGCA[CG]TGGCCCTGATATTAAGATACAAGCATGCCAACAGCTTGCATTAGTATTTGTGGAATGGAT	37	2	235330993
	cg25025966	0.0002206	0.0430577	0.459677	0.514415	0.0419504	0.040882	-0.0547387	-0.106409	4.38091e-05	0.00446204	-0.232696	0.0542504	0.624269	0.0363722	0.585169	0.0369805	-0.0390996	-0.0626326	II	CAAGTCCCATTCCATTGATTCCCTCCCCTAAAGGTGTCTGCAAGGGAGAGCTCTCCTGGA[CG]GACACACACAGGAAGAGAGGGCAGGTGGCTTTCCTCACAGTGAGAGCATGCTCGTGAGTT	37	2	159581121
	cg25037677	0.000120156	0.0333549	0.338463	0.410512	0.0544361	0.0539426	-0.0720495	-0.175511	3.37766e-08	2.71305e-05	-0.379003	0.0629171	0.412047	0.0437782	0.354601	0.0431366	-0.0574456	-0.139415	II	TCACCCCAGGTGTGTGTGGTGTGCATCTGTGCGCACCTGTCCTGAGCCTGCCCCGGGAGG[CG]CGGCTGACCTGGCCACGGCACAGGCGGGGGTGCTTGTGAGGCACCAGGGCTGCTCAGGAC	37	1	2437047				chr1:2435041-2435257	S_Shore
GMDS	cg25049733	3.07728e-06	0.00869252	0.202062	0.274003	0.0294377	0.0486063	-0.0719411	-0.262556	1.56961e-11	1.18139e-07	-0.781485	0.101753	0.217965	0.0438499	0.149069	0.0433747	-0.0688956	-0.316086	II	CACTGCAAAAGCACAATAAACCAGTAGTTGAGCCAGAAGAGGTTTTGTTGTTTGAGGCAA[CG]TTGTACCCTCTGTGATGAGTGACATGGTAGTGCTCTGTGAGTTTGCTTACACAAGCCAGA	37	6	1987269	GMDS	NM_001500	Body
	cg25112202	4.98763e-05	0.0238234	0.440022	0.492392	0.0401131	0.0494925	-0.0523707	-0.10636	0.000549714	0.0230462	-0.211397	0.0590606	0.506187	0.0413142	0.471424	0.0400866	-0.0347626	-0.0686755	II	TCGCTCCCTTGTTTAGACAGAGCAATCAAGGAGCTGCTGTCCTTGCAGCGGGGAGGCCGG[CG]CCGCCTGCGGTCGCACACACCTGAATTCCTGCACCGGGGCAGCCCTTGGCCCCCCGTGAG	37	3	72704468				chr3:72704323-72704610	Island
EPN2;EPN2;EPN2	cg25132536	2.39572e-06	0.00792607	0.52644	0.582244	0.0466617	0.0539994	-0.0558039	-0.0958429	1.08106e-06	0.000332118	-0.375485	0.0719214	0.600436	0.0511291	0.540895	0.0501001	-0.0595411	-0.0991631	II	AGACTCTCCAGGCAGGACAGGCGAGCTTGGTGAGGTTTGACTCATGGGCTGTGGTTTTCA[CG]TAGCCTTTTGGCGGTGAGTGGGCAGGACTGTGGGCCTTCCACCCCACCTCTAATCAGAGC	37	17	19152434	EPN2;EPN2;EPN2	NM_001102664;NM_148921;NM_014964	5'UTR;5'UTR;5'UTR
CHAT;CHAT;CHAT;CHAT;CHAT;CHAT;CHAT	cg25207127	6.97588e-05	0.0271533	0.334522	0.393324	0.0408019	0.0482345	-0.0588023	-0.149501	0.000476215	0.0210426	-0.213708	0.0590046	0.33768	0.0389787	0.307815	0.0345013	-0.0298648	-0.088441	II	TTTTGAAAGATGGTGTAGCAGGGTTTGAGACTGGCCTGGATGGTGGGGAGAGGAGGGCAG[CG]AGCAGAGACTTCCTCAGACCCAACCCTCTCCAGGATTCAGCAGCAGCACCCCAAGGCTGG	37	10	50821989	CHAT;CHAT;CHAT;CHAT;CHAT;CHAT;CHAT	NM_001142929;NM_020985;NM_001142933;NM_020984;NM_001142934;NM_020549;NM_020986	TSS200;5'UTR;TSS200;5'UTR;TSS200;TSS200;5'UTR	chr10:50822350-50822666	N_Shore
TBC1D16	cg25278144	6.03338e-07	0.00522188	0.598825	0.657655	0.0471009	0.0537429	-0.0588294	-0.0894533	6.96966e-07	0.000242274	-0.45659	0.0857376	0.729896	0.0501825	0.672011	0.0467436	-0.057885	-0.0793058	II	TGAAACATTTTCCTTTTGTCGACTGTAGAGAGCTATGAGTCAGGTCCAAGCTCCACTGGG[CG]TATGCCCAAGGGGCAGAGGGGGCAGCAACCGGACGGAAGCTGCCCAATCATAAGACCATG	37	17	77962240	TBC1D16	NM_019020	Body	chr17:77965805-77966296	N_Shelf
	cg25291653	1.13162e-05	0.0136652	0.227744	0.289081	0.0347237	0.0512446	-0.061337	-0.212179	4.18338e-09	5.87175e-06	-0.58457	0.0901108	0.219403	0.0392666	0.16303	0.0401411	-0.0563725	-0.256936	II	TGTCTCTAGGAGAATGAGGAATAGTCACTTCCTGCCTTTGTCCATTAGCGCCGACCAACG[CG]ACCAGCTCCGTTTACATTCTTTCAGTGGTGTTGTTGAAAGGGCTTGGCAGCTCCCAAATG	37	20	19867145
MICAL1;MICAL1	cg25318211	3.55897e-06	0.00898273	0.557554	0.623254	0.0654948	0.055159	-0.0657	-0.105414	2.63522e-06	0.000622521	-0.447054	0.0893201	0.6079	0.0585714	0.53514	0.0664283	-0.07276	-0.119691	II	CGAAAGCAAGGGGAAATGCCTGTTCTCTGCCAGGAGAGGCGAGGGAATTCAGCCAGGTCA[CG]CTCAGAAAACTAGGGCAGCCTCTCAGTTGGGCCCATCCTAGCTTTTGAGTGTGACACGTC	37	6	109778433	MICAL1;MICAL1	NM_022765;NM_001159291	TSS1500;TSS1500	chr6:109776194-109777645	S_Shore
COL4A1	cg25424029	0.000233202	0.0440686	0.688181	0.755696	0.0662954	0.0641801	-0.0675153	-0.0893419	0.0019065	0.0493972	-0.372219	0.11648	0.820709	0.0570305	0.791552	0.0711169	-0.0291575	-0.0355272	II	TCAGCCCCACCGGCAGCACGCAGAAGCCTTTTCTCCAGCTTCTGGGCCCACTGAGCTACC[CG]TCAGCACCTCCTGGCCAGTGCTGAATACTCCTGTGCATATTGAACAGGCTTCCTTTTATG	37	13	110840177	COL4A1	NM_001845	Body
	cg25431535	1.45513e-06	0.00698325	0.530602	0.6041	0.0430352	0.0574743	-0.0734986	-0.121666	0.000203045	0.0123036	-0.264243	0.0683072	0.614568	0.0463333	0.57283	0.0517204	-0.0417382	-0.0679147	II	TTCACTTGTTCCTAAATCTCTGCTTGTTCTAACTTGGACTAGCCCAGTGCAAGGCGTGCT[CG]GAATTCTGCTGTGAGGTTGGGGGTCAGGGTGGGACCAGGCTTCAGGCCCTGGACTCAGGT	37	22	43084985				chr22:43088918-43089668	N_Shelf
ZNF703	cg25487404	0.000126328	0.0338993	0.23274	0.339478	0.0642925	0.0703723	-0.106738	-0.314419	1.30085e-06	0.000378436	-0.559865	0.108159	0.309858	0.0597066	0.238477	0.0661887	-0.0713812	-0.230368	II	GTTTGAAGAGCTCCTTTGAAATCACCTCTCCCCATCTTGGGTTCTCAGGTCATCTCAAGG[CG]TCGGTCAGCGCGGCAGAGTCGGGAACCTGCCATCCTAGAGCAATACGCCCCGAGTGACAG	37	8	37551945	ZNF703	NM_025069	TSS1500	chr8:37551944-37555922	Island
	cg25520910	0.000201387	0.0411868	0.248302	0.333576	0.0676226	0.0693175	-0.0852741	-0.255636	0.000274155	0.0148846	-0.423467	0.111947	0.309299	0.0625526	0.258479	0.0681184	-0.0508199	-0.164307	II	TATGTTTACATTCCTGGCCCCAGAGTCTTCATTGCTAGTCTCTGGCAGACCTTGGGTAGA[CG]TCCTTTTCAGATGCCTTTGCCAAGACCTCCTTATGCGGGGAGGAGGGAGACCTTGATGAT	37	2	114576197
	cg25565203	3.58579e-06	0.00898273	0.55185	0.612855	0.0445725	0.039987	-0.0610051	-0.0995425	4.78203e-08	3.51926e-05	-0.48157	0.0809986	0.636114	0.053885	0.563035	0.0517289	-0.0730794	-0.114884	II	CTAGCCTTGTTCTAGTCAGTCTACAGAAACAGAACAGCAACCATTTGCTGGTCCCACTTA[CG]TCTCAAATGAATCCCAGCAAATGATGTGTCATTGAGGATAATACATGTTGCAGCTACATA	37	5	56989227
	cg25587431	6.95863e-06	0.0116903	0.301694	0.389074	0.0627285	0.0670826	-0.08738	-0.224585	1.0921e-08	1.21213e-05	-0.549414	0.0875438	0.40119	0.0676628	0.322517	0.0605171	-0.078673	-0.196099	II	TGACCTTTATTACGGGGTGGGTGCAATCACATGCGCTGTGGGAGGAGGGGCAGGTGGCCT[CG]GCCTGATCAGGGAGCACTAGAATGGGGACAACATTTTCTATTGTTCAGAAACTAAAAGGA	37	3	177542099
STK32B	cg25612057	0.000131545	0.0343977	0.333522	0.386858	0.0453364	0.0414125	-0.0533357	-0.137869	1.15824e-08	1.26154e-05	-0.430425	0.0687266	0.414281	0.0461975	0.35947	0.0546541	-0.0548103	-0.132302	II	AAGGCAACACCCATGAGGGAAAAATGTGCACAGCAACCCTACCGAGGAGGGCAAGAGGCA[CG]GGTGGCCCAGTCACCCGGCCCAGGCGATGACTCAAATGGCTTATTAATGGGCTCTTTGCA	37	4	5368330	STK32B	NM_018401	Body
	cg25655489	5.20972e-05	0.0242391	0.499311	0.561787	0.0418718	0.0514701	-0.0624761	-0.11121	4.28007e-06	0.000884476	-0.399017	0.0816708	0.563279	0.0565459	0.509001	0.0643441	-0.0542771	-0.0963592	II	ACCTGTTCATCTCCACTTGCAAACAAGGAACTGGAGTCACCAAGAGGTTAAGTTGTGCAG[CG]AGTCAGAGCATAGTGATAGGCATCAAAAGGGAGTTTCACGTCTGACTTAATATTGGTATC	37	5	57484208
	cg25757470	0.000315976	0.049554	0.457593	0.579311	0.091978	0.0858635	-0.121718	-0.210109	4.8406e-05	0.00477448	-0.495727	0.116295	0.635538	0.0797025	0.56682	0.0859146	-0.0687182	-0.108126	II	GATTCCTGATTACTGCTGGGAAACCAGAAAATCTGTGGATCCTACATTGCCAGCATTTCC[CG]GTGGCAGTACGAAAAGCCGAGCAGTGATCGTGCCCTTTGGACGTTGCTCGAGTCTGCAGT	37	12	11760705
	cg25766247	2.14447e-06	0.00756093	0.225056	0.280534	0.024183	0.0388855	-0.0554776	-0.197757	5.02919e-10	1.3382e-06	-0.643476	0.0926378	0.234982	0.0421706	0.174127	0.0409001	-0.060855	-0.258977	II	GCTACCGCTCTCTATGTGGGGAATGTATTCATCTAGCACCCAAAACCACCTACTGGCTTC[CG]GCACCTCTTATCAGCTAAGCCATCAGCCCTGAGCTGACATTTCAGCATTCAGAAGCTCCC	37	8	59714165
	cg25862975	2.24247e-05	0.0174103	0.244454	0.357973	0.0573801	0.072074	-0.113519	-0.317117	6.51387e-10	1.61909e-06	-0.620376	0.090032	0.381422	0.0565845	0.285217	0.0570033	-0.096205	-0.252227	II	GACTTTCCATTCGCAAACAGCTTGTCAGACTGGAACTCTTCCTTCGTTCAGCTGGTGTTT[CG]GTGCCAGACAATCAAAGGAAAAGGAGAGAGAAACCAGCGAAGCCCTAGAGAGACAGGGAG	37	6	108454984				chr6:108455060-108455273	N_Shore
RHOBTB2	cg25882887	2.43402e-05	0.0179223	0.487934	0.564165	0.0703349	0.062033	-0.0762304	-0.135121	8.81782e-11	4.00176e-07	-0.497707	0.0680211	0.600743	0.0453208	0.516625	0.0581823	-0.0841175	-0.140023	I	GCCAGTCTAGATTTTACACTAGATCAGTCCTGCTTCACATGTCTCCCGGCTGGCCAGCCC[CG]GATGTCCGGCCACTGTGAGCCGATAGCTTTTCTGCTGTTTGTTTTCTACCTGTGTGCAGG	37	8	22844374	RHOBTB2	NM_001160036	TSS1500
	cg25962657	7.92618e-06	0.0121338	0.350007	0.42116	0.0464667	0.0603717	-0.0711525	-0.168944	4.86485e-09	6.60139e-06	-0.490006	0.075921	0.401758	0.0593137	0.341024	0.0509299	-0.0607331	-0.151169	II	TTTCCAGGCGCCATCATCACTCCGACTATAGAATCAACAGGATTTGACAGGTGCAGCTTT[CG]ACTGCTCTGTTGAGAGGGTGGAGACAGAAGCAAAAGCTGCCCACAGAAAGGCGACAGGGA	37	7	75936633				chr7:75931704-75932978	S_Shelf
INPP5A	cg25966016	1.29787e-05	0.0141791	0.401597	0.488668	0.0603283	0.06417	-0.0870707	-0.17818	1.61116e-05	0.00225443	-0.342663	0.0752926	0.498899	0.0580789	0.437812	0.0514119	-0.061087	-0.122444	II	TATTCTAGGCTTTCCAGTAACATGTCACTATAGCATGGTTTTGTTCAGATGATTCAGATC[CG]TTAGCTGCGGCTTCAAAGCCTCAGAAATGTCAGGAGCATTAAGCTTGCTGGGGCATTTTA	37	10	134353618	INPP5A	NM_005539	Body	chr10:134350302-134351119	S_Shelf
	cg26021007	1.9095e-06	0.00752544	0.319515	0.385911	0.0447774	0.0544454	-0.066396	-0.17205	8.46749e-06	0.00142685	-0.420032	0.089083	0.369746	0.060321	0.30743	0.0523924	-0.0623163	-0.168538	II	AGTGCCAGGCACTTTTTTCACTGGGGCTGCTGAAAACGAATCCGAAACTGATTTGAGGAG[CG]TCTCCTCCCCTGCTGGGGCTCCTGTGCCTAAGGTTTCAGGTGGTTGGGCATGCCTTCTCT	37	17	45283040
NEDD4L;NEDD4L;NEDD4L;NEDD4L	cg26034769	5.62827e-05	0.025126	0.426572	0.509376	0.0571803	0.0687437	-0.0828039	-0.16256	0.0004393	0.0200293	-0.302876	0.0830781	0.538894	0.0622375	0.493984	0.0713145	-0.0449097	-0.0833367	II	CATAAAGACTGTTGAGCTCTCTGCACTGCTGATGATGAAGCATTGCATGAACCCAGAAAA[CG]GGGATGCCAAAGCACAGGGCTTAGGTGCTGTTCCTTGCGTCATCAGCAGAGGTCTGTCCA	37	18	55714670	NEDD4L;NEDD4L;NEDD4L;NEDD4L	NM_001144964;NM_001144964;NM_015277;NM_001144967	1stExon;5'UTR;Body;Body	chr18:55710828-55712532	S_Shelf
SMARCD3;SMARCD3	cg26061357	1.94315e-06	0.00752544	0.302181	0.375486	0.0427874	0.0526917	-0.0733054	-0.195228	0.000272028	0.0148223	-0.278387	0.0735502	0.420151	0.0524353	0.379542	0.0511818	-0.0406088	-0.096653	II	ATAACTTTGTCACATGGTATCCCCTTCATTTCCTCATACAGGAGAGACCTCCCAGTGGCT[CG]GGACCAGAAATCACGTGATTTGAGCAAGTTGTTTGATTTTTATCTCATGCACAGTGTAAA	37	7	150969275	SMARCD3;SMARCD3	NM_001003802;NM_003078	Body;Body
VTI1A	cg26094842	8.19783e-06	0.0121338	0.409081	0.474605	0.0487833	0.0614438	-0.0655242	-0.138061	7.28144e-11	3.45821e-07	-0.600915	0.0816746	0.4726	0.0565893	0.383088	0.0578647	-0.0895119	-0.189403	II	CTGAGAGTTGGAAGCTCTGAGTCATGACTGAGTTGGAAGCTTACATGTTGATTTACAAGG[CG]TCTTTGCCCATTACATTTATTTACATGTCCAGAGGTCATGGCCTGAAAGGCTTGGCTCCA	37	10	114476947	VTI1A	NM_145206	Body
SEMA5B	cg26105015	6.86601e-05	0.027009	0.256982	0.328451	0.0535853	0.0630098	-0.0714698	-0.217596	6.56405e-06	0.00119476	-0.338541	0.0708376	0.364026	0.0463656	0.31647	0.0458507	-0.047556	-0.130639	I	GATCGTGGTGAGGTCTAGACACAGGCAAGCTTCCAAACCCTCAGTCCCAATTCCGTTGGC[CG]GGAAGGAGTGCATGCCAGGGTAGCCCGCCCTCCCGGCTCCTGCTGCTCTCACCCCGCCCC	37	3	122745099	SEMA5B	NM_001031702	5'UTR	chr3:122745183-122746986	N_Shore
TACC2;TACC2	cg26111575	8.68294e-06	0.0124087	0.475521	0.555818	0.0748176	0.0865342	-0.0802968	-0.144466	0.000711318	0.0270182	-0.359161	0.102557	0.64846	0.0728538	0.602352	0.0858318	-0.046108	-0.0711038	II	CTGTGGCATGGATCCTATGTACAGAACTGAAGATGTGGGCTTTTAAGGCTGGAACCTGAA[CG]TCTTCCTTTTTGGACAGAGTCCATTCCACCAGTCTCTGAAAGGGGTGACTCATGGCCCTT	37	10	123886914	TACC2;TACC2	NM_206862;NM_206861	Body;Body
	cg26140475	5.68902e-05	0.0251322	0.21109	0.275543	0.0436226	0.0489377	-0.0644534	-0.233914	3.53366e-10	1.03835e-06	-0.80922	0.115245	0.238173	0.0551339	0.158237	0.0606973	-0.0799355	-0.33562	II	AGGGCTATTTTTGAGGAGATTGCAGACGATCTGATGAATCATAGCAAACACACATGGCTC[CG]GCGGGGGACAGCCCTTCCTCATGTTGCTGTGGAAAGTGGAGCTTCTCAAAATGAATCAGC	37	8	126525558
	cg26165286	6.58678e-07	0.0053027	0.325002	0.387458	0.0373487	0.0561705	-0.062456	-0.161194	3.72725e-13	8.01248e-09	-0.676606	0.0800033	0.357234	0.0487724	0.265501	0.0497568	-0.091733	-0.256787	II	TGTCCTAAGACACAGAGTGAATGTCCAGTCTCCACTCTAATTTTGTGTTTACATATTTGA[CG]TGTGACTCACCCTTGTAATGGATTCGGGCTGTTTCTGAGAGTGATATCTGAAGGGCTTTC	37	1	224958213
DGKD;DGKD	cg26215113	5.57672e-05	0.0250379	0.576385	0.650957	0.0581371	0.0918351	-0.0745719	-0.114557	0.00050194	0.0217464	-0.479888	0.133068	0.838894	0.0562695	0.79502	0.0672955	-0.0438741	-0.0523	II	TGGTGTCCCTTTCTTGTTTCCCCTGGGCTCCTTCTTCTCCTGGCTGTGGACAGGTGCACC[CG]TCGGTTTTGTGCCCGGCATGCCGTGTGCCCTTCCAGGCAGCCTGCCCAGCCCTGGCGTGC	37	2	234369962	DGKD;DGKD	NM_152879;NM_003648	Body;Body	chr2:234369786-234370099	Island
ATOH8	cg26337070	6.29262e-06	0.0112575	0.121511	0.198915	0.0430624	0.0691176	-0.0774038	-0.38913	9.44678e-07	0.000301326	-0.595781	0.113417	0.218924	0.0574411	0.163662	0.0486986	-0.0552615	-0.252424	I	GTTCTTTGTGAGAGAGGAAACTCGCTTATGAATAACAGGACTGGACGCCGTAAAAGTTGG[CG]GCTGGAATTCTTGTTTCTCAGGCGCCGCTGTTTTCTCTTGACTTTTTATCTCTGGTTTTT	37	2	85999873	ATOH8	NM_032827	Body
SPSB1	cg26352795	1.52494e-05	0.0152501	0.392993	0.496432	0.0641792	0.0912091	-0.103439	-0.208365	3.20828e-06	0.000719409	-0.479615	0.0967588	0.544758	0.0704736	0.467673	0.0695416	-0.0770854	-0.141504	II	CAGTCTGTAGCATCAGAAACTGGTCATGAGTTGAGTTTTAACAGGTGTTCATGGTAAAAG[CG]CCATCCCTGGTGACTAAGGTTTGATGTCCTTGGAAGAATTTTCTCGTTGGGGGGGCTGGG	37	1	9354739	SPSB1	NM_025106	5'UTR
	cg26361436	4.36064e-06	0.00993548	0.598768	0.67169	0.0522891	0.0568951	-0.0729216	-0.108564	4.86229e-05	0.00478878	-0.385286	0.0904112	0.712985	0.0553851	0.663965	0.0687856	-0.04902	-0.0687532	II	GGACAAGCCGTGATGGGTGCTTGGGTGGAGGGACAAGTCTGGGCGCTGGGCCCTGGGCAC[CG]TGGGGCTTACATGCTCAGGCCTGCAGGAGTGAGTGAATAGTGCTGGGGGAGACAGAGGCA	37	11	10921186
NCOR2;NCOR2	cg26385126	0.000214571	0.0423731	0.39523	0.33501	0.0530196	0.0551819	0.0602204	0.179757	1.76387e-05	0.00239668	0.322982	0.071334	0.295869	0.0432665	0.334049	0.0453476	0.0381799	0.129043	I	CTCTGAGCCGCCACTCAGCTGGGCTCACTTCCCCAAATCTCGCAGCCAGCCAATTACTGG[CG]ATTAATTACCCATCTCCGGAGGTAGGCGAGGACTCCGCGTAGCCAAGGTCAGCCAGTTCA	37	12	124912021	NCOR2;NCOR2	NM_006312;NM_001077261	Body;Body	chr12:124911243-124911464	S_Shore
PRR5L;PRR5L;PRR5L;PRR5L;PRR5L	cg26451547	0.000178842	0.038925	0.358794	0.415422	0.0494786	0.0494299	-0.0566282	-0.136315	0.00160772	0.0445603	-0.199479	0.0613799	0.441366	0.0408012	0.409366	0.0497963	-0.0320002	-0.0725026	II	CTTGGCAGTTTCCCATTGCGGGGCAGCTGGGCCGGGGGCGGGGGTCGGCTGCAGATCTCC[CG]TTGTGTGAGAGAAACGCAAGCACGGAGCTCCCTTGACCTGCTGCATCCTCCTCGGCAATT	37	11	36397596	PRR5L;PRR5L;PRR5L;PRR5L;PRR5L	NM_024841;NM_001160167;NM_024841;NM_001160168;NM_001160168	5'UTR;5'UTR;1stExon;5'UTR;1stExon	chr11:36397926-36399398	N_Shore
	cg26476925	0.000120915	0.0333939	0.319193	0.41135	0.0711664	0.0712979	-0.0921567	-0.224035	1.46708e-06	0.000413254	-0.438322	0.0851546	0.390193	0.0565979	0.329297	0.0614079	-0.0608961	-0.156067	II	ATGCTCCAGGAAGCTGGCCCGCATTCACCCGTGGGGGTGGGGCAGAGCAGCCTCAGGGAG[CG]GAGCCGTGTGGACTTCCAGCCCAGGGCCCAGACTGGAGGCAGCCTGACCTTGGGCATGTC	37	19	45245446
	cg26484001	6.11166e-06	0.0111922	0.454382	0.527394	0.0485085	0.0609771	-0.073012	-0.138439	7.63065e-06	0.00132625	-0.43353	0.0914369	0.563604	0.0632892	0.497882	0.0600355	-0.0657224	-0.116611	II	GTTACCTTTTGGCAGGCACATTTTCCTCCTGCTCGAATGCTATAAACACCCCAGCAGGGA[CG]ATAAATAGCAATGTAGACAGCAAGGGAAAATATTTGCTAAAAGATACTCCTGCACTTTCT	37	10	33630103				chr10:33623120-33626197	S_Shelf
CASZ1;CASZ1	cg26522708	3.54753e-05	0.0208463	0.639425	0.720013	0.0756984	0.0602074	-0.0805876	-0.111925	0.000938092	0.0319738	-0.305513	0.0893869	0.754891	0.0522592	0.719997	0.0569254	-0.0348944	-0.0462244	I	CAAAAGCTATTGTTGCACAGCACAACACGAAGGCTGAGTCACCGATACGCCTCAGCTTCT[CG]AGATCTCATAGGTTTCTGTGGCTGGCACAGCCGGTGAGCTCAGCGCCCTGCGGGGGCCGT	37	1	10839450	CASZ1;CASZ1	NM_001079843;NM_017766	5'UTR;5'UTR
DTNA;DTNA;DTNA;DTNA	cg26530706	0.000162404	0.0374088	0.223723	0.292078	0.0477963	0.0551999	-0.0683548	-0.23403	0.00023929	0.0136332	-0.428605	0.11215	0.277474	0.0611828	0.223488	0.0539004	-0.0539861	-0.194563	II	CAGGGGAAGCATAGTGAGTCCTCGGGCTGATGTTCAGCTTCCAAGTGTTTCCGTAATATC[CG]TCAATGAAAGCATCTCCTTTTACCCACGTAGAGACAGGTAAAAAGACAGCTGAGTAAATC	37	18	32173093	DTNA;DTNA;DTNA;DTNA	NM_001128175;NM_001392;NM_032979;NM_032975	TSS200;5'UTR;5'UTR;5'UTR
PKD1L1	cg26541218	5.96204e-05	0.0256506	0.628179	0.690278	0.074192	0.0692353	-0.0620984	-0.0899614	0.000757622	0.028091	-0.390822	0.112208	0.788429	0.0568494	0.739025	0.0725475	-0.0494036	-0.0626609	II	TGCAAAGTGGTGAGTCATCGCAGTAGAGAAGAGGCCCGAGCAAGGAGCAGGGCAAGAGCT[CG]GAGGTCCTTCTGCCCAATCAGCAGCAGCCCCCGGCTGGGAGGTCTCTTCGGGGTCCAAGG	37	7	47826387	PKD1L1	NM_138295	Body
BCO2;BCO2	cg26581504	1.04544e-05	0.0131874	0.523522	0.582972	0.0442528	0.0553065	-0.0594503	-0.101978	4.03948e-05	0.00421328	-0.287527	0.0666982	0.652143	0.0446952	0.6135	0.049197	-0.0386425	-0.0592547	II	AAATTTTAAAATTACTTAATGTAGTAATTTAATGTTTGCAGTATGCAAGGGAATGTATTA[CG]TACTGGAAGGAGAGAGGAGACAAACACCAGACCCTGTACTCAAGGAGTACTGGTAGTATC	37	11	112046963	BCO2;BCO2	NM_001037290;NM_031938	TSS200;Body
	cg26723162	6.89429e-05	0.027009	0.325631	0.421912	0.0700936	0.0817288	-0.0962802	-0.2282	6.30176e-05	0.00571664	-0.365816	0.0872689	0.423192	0.0629544	0.360656	0.0622463	-0.0625365	-0.147773	II	AAGGCCACTTCTCAGCGCCTCACCAGCCTCCAAACTGCCCAGTGCTCTATCAGTCATCCC[CG]GCAGCCAGATCCCAGCCTCCCAGCTGAGGTCACTCCTGCTTGTGAGCACCTGCAGATGGA	37	4	5957410
HDAC4	cg26767974	8.76658e-07	0.00573855	0.297085	0.381337	0.0408978	0.0634328	-0.0842522	-0.220939	4.27237e-12	4.6534e-08	-0.727549	0.0914946	0.357696	0.0600816	0.254752	0.0457818	-0.102945	-0.287799	II	GGGCTGTATCTGGAGGGAGCAAGACCATCTGTGTGCTTCTGTTCCACAATTTAATGAAAA[CG]CAAGTGTTAGATTTTTTCCCTGCTCCCTATTTCAGAACTATCCTTAAAGCTCTTTAGAAA	37	2	240143979	HDAC4	NM_006037	Body
	cg26794871	8.17526e-05	0.0287562	0.440588	0.511918	0.0536556	0.0603475	-0.0713299	-0.139339	0.000104755	0.00795865	-0.265107	0.0654055	0.556375	0.0474469	0.508294	0.0497353	-0.0480814	-0.086419	II	CTCACCCGGAGGTCACAACACACTTTTAGGGGCCAAACTTTGTCCTCTGCTTCTGCTACT[CG]GCGTCTCTGCTAAAGGCATTCAACAGCTTTCCTCCGGCACTGGCCTGGGAGCACTGGGGG	37	20	44934712				chr20:44935932-44937310	N_Shore
	cg26811385	7.57372e-05	0.0281549	0.259002	0.315124	0.0483767	0.0567947	-0.0561224	-0.178096	2.61209e-06	0.000618667	-0.392344	0.0783555	0.336681	0.0527951	0.274691	0.0517513	-0.0619902	-0.184121	II	AGAAAAATATATAATTTCAGAAACCATCTGCCTATGAGTCATATTTCCTCATTGCTTCCT[CG]TGTTTTCTTAACTAATTTGTTAATATTTGCATAAAAACAGGACCTTACTTTCATGAAAAC	37	4	150832003
	cg26853061	5.93909e-06	0.0111493	0.332127	0.387536	0.025773	0.044255	-0.055409	-0.142978	4.69989e-05	0.00467692	-0.271663	0.063613	0.369582	0.042315	0.33621	0.0426143	-0.0333718	-0.0902961	II	GAAGGAGACTGACAGGGACACACCGCGAGCTCCGCATACTCTCCTCTGCCCCCTGTAGCC[CG]GGGCTTTAATGACCCCAAGCAGATTTCCTGTCTCTGGTCTAGCCAGCTGCCCCTAGGGCT	37	2	45229337				chr2:45231211-45231482	N_Shore
TRPV5	cg26965639	0.000279844	0.0472714	0.592285	0.652945	0.06437	0.0545643	-0.0606603	-0.0929025	0.000429792	0.0197609	-0.297919	0.0815746	0.724171	0.048369	0.68464	0.0573109	-0.0395309	-0.0545878	II	CCCAGCCCGAATTCGCACCCACAGATCCCGGAGCGAGGCCACAGGCAGCGAGGCAGCTTC[CG]CTCCAGCATCACTGTGGTGGCCACGACCTGGAAGGAGGCAGGAGATACAGGAAGAACTCT	37	7	142606734	TRPV5	NM_019841	Body
ABLIM1;ABLIM1;ABLIM1;ABLIM1;ABLIM1	cg27008230	4.04192e-05	0.0219303	0.144617	0.200272	0.0284298	0.0404249	-0.0556552	-0.277898	5.3117e-05	0.00508087	-0.374578	0.0883894	0.155314	0.0348869	0.125721	0.025267	-0.0295927	-0.190535	I	GGGTTACATATCAGGCTTCTCTCCGAAGCTCGGCTAAGGCAACGTGCATCCCTCTAGAGA[CG]CACTCCGGAAACCAGCCCCGTGTGCGGCGGGCAGGCACGCTCTCTCACGCCTCCTCTCCT	37	10	116286623	ABLIM1;ABLIM1;ABLIM1;ABLIM1;ABLIM1	NM_001003408;NM_006720;NM_001003407;NM_006720;NM_002313	Body;1stExon;Body;5'UTR;Body
VTCN1	cg27055365	4.81061e-05	0.0234478	0.695771	0.754583	0.0679753	0.0458157	-0.0588119	-0.0779396	0.000551815	0.0230999	-0.362475	0.101301	0.845272	0.0389318	0.817015	0.0373203	-0.0282568	-0.0334292	II	GTAGGCAGCAGTAGTGGTAGGTAGTAATGGTGGGTAGGTATGCTTCTGTGACTTTGACTT[CG]ATATAGTTATGCCCAGAGAGTCACTTTAGGCTCTGGAGCAAAGGAAGGCTATGATGAAAT	37	1	117689356	VTCN1	NM_024626	3'UTR
ETS1	cg27078890	0.000118805	0.0331331	0.286382	0.358101	0.0607691	0.0616207	-0.0717189	-0.200276	1.70595e-05	0.00234766	-0.404483	0.0891647	0.573723	0.0649779	0.508434	0.0681121	-0.0652896	-0.1138	II	CCGGAGAGCAGATCCTGAGTGAGCTTCCCTCAAAGTCTGTGGTCTCTTTCCAACTACCTG[CG]GGAATCCTCTGCTCCGTAGCTTAAGAGGATGCAAAGACCATAATGTTTCTAATAGAGCTG	37	11	128457459	ETS1	NM_001143820	TSS200
	cg27085488	0.000150533	0.036429	0.544054	0.599544	0.0651409	0.0507446	-0.0554896	-0.0925531	0.00037628	0.0181537	-0.264526	0.0716669	0.697732	0.0428362	0.6675	0.0452057	-0.030232	-0.043329	II	CCGCCCACTGCCCCAGAGTTGCCCCAATTTTTCTAAGCCCTACAGCGTTGTCATTTCGTA[CG]TCTGGCGAGGGAATTACAGCCGGTGAATAAGAAGGCCACTCCCCCTCTGTAATGCTAGAT	37	5	60541865
SV2B;SV2B	cg27121538	4.00463e-05	0.0218572	0.428021	0.527214	0.06204	0.0708137	-0.0991938	-0.188147	2.95597e-07	0.000129642	-0.486472	0.0880137	0.557594	0.0600692	0.478504	0.0753101	-0.0790897	-0.141841	II	AAGCTGCTGTTGAGTCAGACACCCGGGACAGCAGTAGGACCTGAGGTCATAGGGGCAACA[CG]GCAGGTATTTGAGATATTGCCTCTTAGGATTCCTATTTGTCACTATGATGTATGTGCTGA	37	15	91646263	SV2B;SV2B	NM_001167580;NM_014848	5'UTR;5'UTR	chr15:91642908-91643702	S_Shelf
TRIM26	cg27136023	0.000192953	0.0403219	0.373066	0.434388	0.0431583	0.0556451	-0.0613222	-0.141169	3.74749e-05	0.00401006	-0.274413	0.0633637	0.452729	0.0469878	0.410027	0.0405526	-0.042702	-0.0943213	II	CAGGACTGTGAATCACTAGAACCCCTTATTTACAGAGGAGGACAGTGAGTGCCAGAGCCT[CG]GACTCATTTGCCCAGCAGCAGAGCTGGCTGGCAGCAAGGCCAGCACTAGCACGAGGTGGG	37	6	30174651	TRIM26	NM_003449	5'UTR
	cg27139424	1.12068e-06	0.00607597	0.279427	0.374254	0.068159	0.0738479	-0.0948269	-0.253376	8.21435e-06	0.00139505	-0.492599	0.104304	0.386293	0.0724506	0.30509	0.0562107	-0.0812034	-0.210212	II	TCCCCTGCAGGCTAGCTCCAATGGTGGCTTAGCTCTTCGTTGCCTCTGCTGCCATGTGGG[CG]GAGTTTTAGTTTTTTCTCACTGCTTGCTTGGCAATGCAGCTCTAGCTTCTAATGCCCTTT	37	11	58695093
	cg27149179	9.98949e-05	0.0310269	0.474032	0.535657	0.0536035	0.0498058	-0.061625	-0.115046	0.000204099	0.0123492	-0.318301	0.0823128	0.5789	0.0584438	0.520336	0.0628319	-0.0585637	-0.101164	II	TTGAGCTTCAGCTCCCAGTGCCCAGTCTGACTCAGAGCTTCAGAATTTTGTCCTGCAGTG[CG]ATGAGTCATGGTGATGAAATTTCAAGAGAAAAGGACATTTTTAAAATTAGCTGTAAGATA	37	11	86451848
RORA	cg27167601	0.00010164	0.0310777	0.15146	0.223767	0.0250329	0.0540193	-0.0723073	-0.323136	1.59151e-06	0.000437371	-0.596698	0.116368	0.161582	0.0450356	0.113329	0.0267318	-0.0482531	-0.298629	II	AAATTAAAATCGGTGAGATGATTCCGTGCCTACTTCTGAGACTCTCTCGGGAACAGAACT[CG]TCCCCATCCGCTGCCAGCTTGGGTAGAGACAAATCCGATTGTCCACGTCCACGTTGGGAA	37	15	61521923	RORA	NM_134261	TSS1500	chr15:61519621-61520031	S_Shore
	cg27172287	0.000101762	0.0310777	0.398057	0.476162	0.0567396	0.07079	-0.0781056	-0.164031	1.42715e-05	0.0020678	-0.329556	0.0719202	0.496836	0.0533765	0.444834	0.0603584	-0.052002	-0.104666	II	GGCTGATGCGTGGAGTGCGGCTGTCCCAGCCATGCAGCCTGGGGGCAGGCGGGGCCTGTC[CG]GTGATGTCTGTCTTGCACTCTGGAGAGCACGGGAAAGTCTCCAAGTTGTGGTGTGTTTCC	37	22	46974976				chr22:46972461-46973609	S_Shore
FAM38A	cg27189973	0.000303542	0.0490446	0.417617	0.470805	0.0520088	0.0617104	-0.0531881	-0.112973	0.0018969	0.0492283	-0.2348	0.0734397	0.508206	0.0555705	0.467995	0.0488285	-0.0402116	-0.0791247	II	AAGGGAGGACCAGGGAGGAACCCACACTATTTTTTTCCAAAGTGTGGGACCGCCTCAGTC[CG]GCAGAGGGGGGTGCAGCGGTGAGCGGGGCTGGGCCCTGGGCACGGACGTTCGTTGGGCTC	37	16	88850755	FAM38A	NM_001142864	Body	chr16:88850744-88852274	Island
CHST8;CHST8;CHST8	cg27198485	8.66055e-05	0.0292131	0.206248	0.260857	0.0369914	0.0443465	-0.0546093	-0.209346	0.000541909	0.0228338	-0.292224	0.0815452	0.199058	0.0386519	0.164277	0.0305458	-0.0347804	-0.174725	II	GCCCGGCAGGGGCCTGGGTGTGCCAAGGCCCGGCTCTGGGGATTTCAGGACCCAGGCCAG[CG]CTCCCCAGCAGCAGGGCAGGAGGCAGCCTGAGAGTCGGCAGCCCCGCCTTGGAGTCTGAG	37	19	34175308	CHST8;CHST8;CHST8	NM_001127895;NM_022467;NM_001127896	5'UTR;TSS200;5'UTR	chr19:34175344-34175768	N_Shore
	cg27305460	1.7555e-06	0.00737358	0.502685	0.59142	0.0530458	0.0617182	-0.0887347	-0.150037	6.4738e-06	0.00118349	-0.435729	0.0911073	0.62943	0.0613606	0.566572	0.0710285	-0.0628572	-0.0998638	II	GCCATGCAGATGTCCAAGCAGTTCTGGTTTGATTATCAAGGAGCATGTGTAAAATAGCTA[CG]TGTGAATGGGGTCTCTGCAAATGGAAACTGGCGGGGGAGGCTCAGGACTCTTAAGAGGTC	37	15	29969096				chr15:29967209-29967621	S_Shore
PDE7B	cg27306443	2.1185e-06	0.00755992	0.165433	0.2333	0.038015	0.0599326	-0.0678666	-0.290898	1.20005e-06	0.000356281	-0.523857	0.100825	0.201064	0.0472044	0.147166	0.0365795	-0.0538975	-0.268062	II	TTGGTCTCTGCTTTTCCTTGCCTGTGGCAACTGACAGCACCTCCCAGCCTAGCAGGCCGG[CG]GCTGCTCACCCAGCCAGTCAGTTGGTCTGGGCACTGCAGCAGGCTCGGCTCTGTCCCAGC	37	6	136172818	PDE7B	NM_018945	TSS200
RARG	cg27364319	0.000141451	0.0353284	0.230566	0.293013	0.0398294	0.045415	-0.0624473	-0.213121	6.49664e-06	0.00118619	-0.346221	0.0724053	0.219134	0.035605	0.180371	0.0340762	-0.0387624	-0.17689	II	TTGGGCTGGGTGTGAGAGAGAAAGCCCAGGCAGAGGGTGTGTGTCTGCCCTAGCCAGCAC[CG]GCCTGCCTGCCTGCCTGCCTGGTAGATGTGCCATGAATGCTGTTGACTCCGGGTGTGTGT	37	12	53626837	RARG	NM_000966	TSS1500	chr12:53625629-53625993	S_Shore
TPM4;TPM4	cg27377863	5.30834e-06	0.0110483	0.213537	0.313823	0.0485065	0.0707789	-0.100286	-0.319561	1.26124e-10	5.02581e-07	-0.986024	0.13617	0.278229	0.0722975	0.168936	0.0642072	-0.109294	-0.392819	II	GGTGGGTTAAAAAAAAAAAAAAAAAAACCTTTCACTCTTGTAGAATAAGCCAGGAGCCGG[CG]TGTGGTAGACTTCTGGGCCTGTTTCCCGACAGCTGGTTTCGTTTAGATTTTTGTGTGATT	37	19	16189693	TPM4;TPM4	NM_001145160;NM_003290	Body;Body	chr19:16186789-16188275	S_Shore
TACSTD2	cg27398499	0.000253094	0.0452946	0.243938	0.313339	0.050328	0.070729	-0.069401	-0.221489	0.000225848	0.0131549	-0.396741	0.103366	0.311333	0.0685248	0.250291	0.0596252	-0.0610414	-0.196065	II	GTTTTTTGTACAATTTGATTCTAACACAGCAAATCGTTGCTTTTCTTTTCCTGTATCCCA[CG]TAAGTAGCTGAACCATGTAAATAATGAAAGAATGGAGCCTGTGAGAAATTGCTTGTCTGC	37	1	59043873	TACSTD2	NM_002353	TSS1500	chr1:59042013-59043295	S_Shore
DHDPSL;DHDPSL	cg27428414	0.000226899	0.043561	0.347062	0.4072	0.0455757	0.0576305	-0.0601382	-0.147687	0.000947734	0.0321535	-0.249744	0.0731371	0.369786	0.0486547	0.334887	0.0441099	-0.0348994	-0.0943774	II	GGCCCCCTTCCTGGTGCCTGCTGTCCTGTGGGGCTGTGAGTGGCTAGCACAGGCTTGTCA[CG]TGGCTGCCTTGGCAGGAGGAGCCTGGTAAGGGAGCGGGGCAGGGGATGGACAGCCTGTCA	37	10	99343942	DHDPSL;DHDPSL	NM_001134670;NM_138413	TSS200;TSS200
	cg27509867	1.16586e-05	0.0138033	0.441375	0.498697	0.0447823	0.0543486	-0.0573216	-0.114943	1.94845e-08	1.84862e-05	-0.334734	0.0544536	0.494802	0.0427981	0.447943	0.0403361	-0.0468592	-0.0947029	II	ATGGGCAGATGCAAACGAGCCGTCTGCTGAGGAGAAAGTCGAATGTGCTCGGGGTGGGTG[CG]CGTCTGCCTGAAGCACGTGTCCCTGAGGCCTCCTGCTGTCTCCCCAGCCGGCTGACGGGC	37	8	129165585
	cg27513684	5.50994e-05	0.0249248	0.175761	0.229768	0.0298692	0.0368617	-0.0540068	-0.235049	5.46324e-07	0.000201848	-0.314873	0.058493	0.237496	0.0313282	0.197634	0.0335673	-0.0398627	-0.167845	I	GGCCACTGGGCAGCCAGGAGGGGGCAGTGAGGAACTGGTGGAGGCAGCAAGTAGGGAGGG[CG]GCTCCCGAGGAATGTGTGAGGGCTGCCTGCGATTATGGGTTCCTGAAATCATGTGCTGGT	37	1	27729053
MAP3K5	cg27539060	1.71831e-07	0.00331999	0.178398	0.267859	0.0254222	0.0562658	-0.0894611	-0.333986	3.31761e-13	7.32464e-09	-0.860129	0.101415	0.277726	0.0583237	0.186448	0.0504748	-0.0912782	-0.328662	II	GTATGTCATCGTTCCCGTACTCTCAAAACTACACAGAGAAAAGGAGAACCTCATCTAAAA[CG]GTCACAGGTATATGCAGAAAGAAAACAGGGACCAAACCTCACAGAAGCGAAACCGAGACA	37	6	137112464	MAP3K5	NM_005923	Body	chr6:137112676-137114366	N_Shore
TIMP2	cg27549186	0.000224046	0.0433405	0.60103	0.708609	0.10851	0.0915722	-0.107579	-0.151817	2.45908e-05	0.00301893	-0.623602	0.140403	0.791728	0.0639878	0.720137	0.0910075	-0.071591	-0.0904237	II	AAGAGGAATGTAGAAGAAAATTACAGGGCCAACTCTGTATGAGTCTCCTGGTGCCCGACT[CG]ACACGTGAGACTGAGTCATCGGTCCAGGAGGAGGTGGCCCGCTCAGGCCATGCGGTCACT	37	17	76858248	TIMP2	NM_003255	Body
	cg27558693	8.35585e-06	0.012157	0.507787	0.571074	0.0419233	0.0454297	-0.0632865	-0.11082	0.000894163	0.031004	-0.224846	0.0655039	0.607402	0.0465967	0.570068	0.0462599	-0.0373335	-0.0614643	II	CAAAATATTACAGACACACAGGAAATGACTCTTCAAATCCAGGCTGTAAACCTGTCATTT[CG]TGGGCTTGTCTGTGGGCCTAGAAAAGCGAGACAAAGATCACACCGAAGACATTACTGTTT	37	1	85710632
	cg27585939	4.18492e-06	0.00974446	0.241194	0.308887	0.0280159	0.0452827	-0.0676926	-0.21915	4.23354e-11	2.35143e-07	-0.625559	0.0837223	0.270265	0.0451576	0.199837	0.0368934	-0.0704283	-0.260589	II	CTGCAAATCAATACGATCCCCCTCACCCTACCATACTCGTTGGCCAGGATTTACTGGCTG[CG]GCTGTTCTGTGTTAACGCAGCTCTTGGAGTGGGCCTGTCCTGGAGATGATTATTTATTTT	37	11	108983607
	cg27606671	5.97153e-05	0.0256506	0.409924	0.482691	0.0306854	0.056203	-0.0727667	-0.150752	2.57335e-07	0.000117452	-0.359862	0.064729	0.489052	0.047269	0.438187	0.0523399	-0.0508651	-0.104008	II	AGAGCTGGTAGGCTGGGGGACACTGGGGACTGCTGTCCCACTTGGAGCCTCGGGCTACTC[CG]CCCAGGAGCAGCGATGTGGAACCTTGTTGGATTTTCATGTTCCCAAACATCCAGGAGACA	37	11	67914463
	cg27638217	1.88807e-05	0.0162022	0.22735	0.296863	0.0396805	0.0561454	-0.0695125	-0.234157	5.90153e-07	0.000213314	-0.466193	0.0868976	0.270813	0.0497442	0.211003	0.0408748	-0.0598098	-0.220853	II	CTTTTTTCCACTGTGCCAATACCCAGTGGGGGATTCCCTGGTGTGAGCGCCTGGGGATAA[CG]GGGGTGTCTTCTAGTCTGCATTTACAGTGAGGAACTCGGCTACGCCAGGGTGTGGCCATG	37	11	15672271				chr11:15671689-15671914	S_Shore
CUX2	cg27650540	0.000249112	0.0450779	0.53891	0.592563	0.0515465	0.0508427	-0.053653	-0.0905441	0.00146435	0.0420474	-0.247512	0.0754738	0.611088	0.0481734	0.569395	0.0553126	-0.0416932	-0.0682278	II	TTGGCCTTGTGCGAATGTTGTAAGCTTTCCGCCTGCAGAGGAATGGGCTGGCGTCTGGGC[CG]GGCTGGGAAGAGTGATCGCTCCAGCCGCGTGGCAGTAACATTCCCGCACATTTAACAACA	37	12	111664582	CUX2	NM_015267	Body
GIPC1;GIPC1;GIPC1;GIPC1;GIPC1;GIPC1	cg27651355	0.000115214	0.0327591	0.377521	0.451284	0.0590894	0.0691874	-0.0737629	-0.163451	3.3998e-05	0.00375331	-0.34348	0.0788431	0.43393	0.0592474	0.380532	0.0610821	-0.0533987	-0.123058	II	TATCAGGTGGACACAGATCCAAGAAACAAGAGTCACAAATGCACCTGGACCAGGCCAGGA[CG]CTCAGTTCCCGGGACAAGTGAGATTTCCTTGTTCTAGTTCAAACCCAGCCACTTGGACAG	37	19	14608092	GIPC1;GIPC1;GIPC1;GIPC1;GIPC1;GIPC1	NM_202468;NM_202470;NM_005716;NM_202467;NM_202494;NM_202469	TSS1500;TSS1500;TSS1500;TSS1500;TSS1500;TSS1500	chr19:14606709-14607385	S_Shore

## Sheet: B.Volkov et al. WGBS + Epic T2D
Supplementary Data 7. Sites with differential DNA methylation between human pancreatic islets from T2D cases (n=25) and controls (n=75) in previously identified differentially methylated regions (DMRs) between islets from six T2D cases and eight control donors (Volkov et al., 2017).
Chromosomal positions are based on hg38.
p-values for the current analysis are based on a linear regression analysis adjusted for age, BMI, sex, days in culture, and islet purity. Correction for multiple testing was performed using FDR analysis to produce q-values.
DMRs identified by whole genome bisulfite sequencing (WGBS) of human pancreatic islets from T2D cases and controls												The Islet T2D case-control cohort
Gene_symbol	DMR_ID	N methylation loci	DMR length (bp)	Mean controls	Mean cases	Diff. of means (cases-controls)	Sum t.statistics	Max t.statistic	s.d.	ucsc_ID		EPIC position hg38	ILMNID	p-value	q-value	Coefficient	Standard error	Mean controls	s.d. controls	Mean cases	s.d. cases	Diff. of means (cases-controls)	Relative change (Diff. of means/Mean controls)	INFINIUM_DESIGN_TYPE	FORWARD_SEQUENCE	GENOME_BUILD	CHR	MAPINFO	STRAND	UCSC_REFGENE_NAME	UCSC_REFGENE_ACCESSION	UCSC_REFGENE_GROUP	UCSC_CPG_ISLANDS_NAME	RELATION_TO_UCSC_CPG_ISLAND
PDX1;ATP5EP2;LINC00543;PDX1-AS1	chr13:27921804-27925104	164	3301	0.2603	0.3862	0.126	-562.372	-2.312	0.037	uc001urt;uc001uru;uc058wbx;uc058wbw		chr13:27922276	cg18064631	0.00039	0.019	0.23	0.063	0.435	0.043	0.468	0.041	0.032	0.074	I	ACCAGAAGGCAAATCAGCAGCCTTGGCGAGGGTTCGGGGACCCAAGGAGGGCGACACTCT[CG]GGCTGGAGTTGGCCCCAGGCCTTTGCTGGCGCCCTCTAACCCGCTGCATGCTCGACTCTC	37	13	28496413	R	PDX1	NM_000209	Body	chr13:28498226-28499046	N_Shore
PDX1;ATP5EP2;LINC00543;PDX1-AS1	chr13:27921804-27925104	164	3301	0.2603	0.3862	0.126	-562.372	-2.312	0.037	uc001urt;uc001uru;uc058wbx;uc058wbw		chr13:27923222	cg03860037	4.4e-05	0.0045	0.317	0.074	0.326	0.045	0.366	0.046	0.04	0.124	II	GCCTGGGTGCAGTCAGTATTTTCCACAGAAAAGAAAAGATTGGGACCTGGCTGAGCGCAG[CG]GCAAACAGTGAATGTGGGTCTCCAACCTCCTGGGCCAGGGCGTCCTGTTGCCTCTTGGAG	37	13	28497359	F	PDX1	NM_000209	Body	chr13:28498226-28499046	N_Shore
PDX1;ATP5EP2;LINC00543;PDX1-AS1	chr13:27921804-27925104	164	3301	0.2603	0.3862	0.126	-562.372	-2.312	0.037	uc001urt;uc001uru;uc058wbx;uc058wbw		chr13:27923264	cg01622304	0.00018	0.011	0.293	0.075	0.321	0.046	0.352	0.05	0.031	0.097	II	GGACCTGGCTGAGCGCAGCGGCAAACAGTGAATGTGGGTCTCCAACCTCCTGGGCCAGGG[CG]TCCTGTTGCCTCTTGGAGACACGAGAGGCTTGTTTCTGCACCACTACCACCTCCTCCGTA	37	13	28497401	F	PDX1	NM_000209	Body	chr13:28498226-28499046	N_Shore
PDX1;ATP5EP2;LINC00543;PDX1-AS1	chr13:27921804-27925104	164	3301	0.2603	0.3862	0.126	-562.372	-2.312	0.037	uc001urt;uc001uru;uc058wbx;uc058wbw		chr13:27923954	cg25299895	0.0011	0.036	0.331	0.099	0.314	0.06	0.354	0.055	0.04	0.128	II	GGATCCAGCCGGTTTAACTATTATATACATTTAAATCAACATCAATCAGTTGATTAACAC[CG]ATTATATGAGCGCATTCAAGGACCACTCATTGGCAGAGCCAAGCTTAGGCTCACGGCGAG	37	13	28498091	F	PDX1	NM_000209	Body	chr13:28498226-28499046	N_Shore
PDX1;ATP5EP2;LINC00543;PDX1-AS1	chr13:27921804-27925104	164	3301	0.2603	0.3862	0.126	-562.372	-2.312	0.037	uc001urt;uc001uru;uc058wbx;uc058wbw		chr13:27924024	cg21900495	0.0013	0.038	0.333	0.1	0.332	0.06	0.374	0.064	0.042	0.126	II	AGCGCATTCAAGGACCACTCATTGGCAGAGCCAAGCTTAGGCTCACGGCGAGAGCTGACT[CG]AGTTTGGTCTCCAATAAAAAGGCTATCTTTATTAGGAAGGGCTTGAGTTACTAGGGAAGA	37	13	28498161	R	PDX1	NM_000209	Body	chr13:28498226-28499046	N_Shore
PDX1;ATP5EP2;LINC00543;PDX1-AS1	chr13:27921804-27925104	164	3301	0.2603	0.3862	0.126	-562.372	-2.312	0.037	uc001urt;uc001uru;uc058wbx;uc058wbw		chr13:27924314	cg24601716	0.00057	0.024	0.208	0.058	0.239	0.032	0.257	0.029	0.019	0.079	II	AGGCGGCGCCTACGCTGCGGAGCCGGAGGAGAACAAGCGGACGCGCACGGCCTACACGCG[CG]CACAGCTGCTAGAGCTGGAGAAGGAGTTCCTATTCAACAAGTACATCTCACGGCCGCGCC	37	13	28498451	F	PDX1	NM_000209	Body	chr13:28498226-28499046	Island
PDX1;ATP5EP2;LINC00543;PDX1-AS1	chr13:27921804-27925104	164	3301	0.2603	0.3862	0.126	-562.372	-2.312	0.037	uc001urt;uc001uru;uc058wbx;uc058wbw		chr13:27924819	cg26299169	0.00023	0.013	0.258	0.067	0.443	0.047	0.476	0.05	0.033	0.075	I	GGCCTAGGAGGACCCCGGGCGTGGACCACCCGCCCTGGCAGTTGAATGGGGCGGCAATTG[CG]GGGCCCACCTTAGACCGAAGGGGAAAACCCGCTCTCTCAGGCGCATGTGCCAGTTGGGGC	37	13	28498956	F	PDX1	NM_000209	3'UTR	chr13:28498226-28499046	Island
PDX1;ATP5EP2;LINC00543;PDX1-AS1	chr13:27921804-27925104	164	3301	0.2603	0.3862	0.126	-562.372	-2.312	0.037	uc001urt;uc001uru;uc058wbx;uc058wbw		chr13:27924908	cg00184376	4.6e-05	0.0046	0.294	0.069	0.278	0.04	0.31	0.043	0.032	0.115	II	CCCGCTCTCTCAGGCGCATGTGCCAGTTGGGGCCCCGCGGGTAGATGCCGGCAGGCCTTC[CG]GAAGAAAAAGAGCCATTGGTTTTTGTAGTATTGGGGCCCTCTTTTAGTGATACTGGATTG	37	13	28499045	F	PDX1	NM_000209	3'UTR	chr13:28498226-28499046	Island
ZNF703;RP11-863K10.2;ERLIN2;ERLIN2;ERLIN2;ERLIN2;ERLIN2;ERLIN2;ERLIN2;ERLIN2;ERLIN2;ERLIN2;ERLIN2;RP11-346L1.2	chr8:37697565-37698625	114	1061	0.7427	0.6495	-0.0933	331.883	3.304	0.032	uc003xjy;uc003xka;uc003xkc;uc003xkd;uc003xke;uc003xkf;uc003xkg;uc064lxq;uc064lxr;uc064lxs;uc064lxt;uc064lxu;uc064lxv;uc064lxp		chr8:37697873	cg04717143	0.00092	0.032	-0.23	0.067	0.713	0.038	0.68	0.04	-0.032	-0.046	II	GGTGTTCCCGCTGCCGCCCTCCAGCATTGGCTACCACGGCTCCATCGTGGGCGCCTACGC[CG]GCTACCCGTCTCAGTTCGTGCCTGGCCTGGATCCTAGCAAGTCCGGCCTCGTGGGAGGCC	37	8	37555391	F	ZNF703	NM_025069	Body	chr8:37551944-37555922	Island
PDX1;ATP5EP2;LINC00543;PDX1-AS1	chr13:27926170-27928845	105	2676	0.301	0.4166	0.1156	-326.382	-2.185	0.037	uc001urt;uc001uru;uc058wbx;uc058wbw		chr13:27926745	cg21046874	0.00018	0.011	0.172	0.044	0.413	0.032	0.436	0.028	0.023	0.056	I	TGCTGGCCAATACTGCTTCCTGGCAGAGCCAAGCGCCGCCCACCTGACGCCTCAGTGCTG[CG]GGTGGTGAGACCCGTCGCTGGCTCCCACCATGGTCAGGTCTCCTCTTTCCTCCCAAAGCT	37	13	28500882	F				chr13:28501859-28502090	N_Shore
PDX1;ATP5EP2;LINC00543;PDX1-AS1	chr13:27926170-27928845	105	2676	0.301	0.4166	0.1156	-326.382	-2.185	0.037	uc001urt;uc001uru;uc058wbx;uc058wbw		chr13:27926884	cg06515235	0.00035	0.017	0.268	0.072	0.322	0.046	0.351	0.043	0.03	0.092	II	CGTTTTCTGTGACCCTTCCAAAAGAAGCGTTGTTTTGGATGAGTCTCTGTCCCCGGAGGC[CG]AGGGCCAAAAGTGTCTTATGTTAGAGGCAAAGATGCCCGGATTTAGAGGGCTTCCAACCC	37	13	28501021	F				chr13:28501859-28502090	N_Shore
PDX1;ATP5EP2;LINC00543;PDX1-AS1	chr13:27926170-27928845	105	2676	0.301	0.4166	0.1156	-326.382	-2.185	0.037	uc001urt;uc001uru;uc058wbx;uc058wbw		chr13:27926989	cg02991571	7.8e-05	0.0066	0.383	0.093	0.277	0.054	0.312	0.055	0.035	0.125	II	TAGAGGGCTTCCAACCCCTAGGACCACTTTGCTCTTCCCTGCAGGAAGCTCTCAGATGGG[CG]CCTTAGCCCGGTGGTGCACCCGACGGCCCTCCCCGGCGCTCCCTGTGTTCAGTACCAGTA	37	13	28501126	R				chr13:28501859-28502090	N_Shore
PDX1;ATP5EP2;LINC00543;PDX1-AS1	chr13:27926170-27928845	105	2676	0.301	0.4166	0.1156	-326.382	-2.185	0.037	uc001urt;uc001uru;uc058wbx;uc058wbw		chr13:27927229	cg16300300	0.0014	0.041	0.276	0.084	0.39	0.057	0.422	0.053	0.032	0.083	I	AATTAAGTCCCTTGGATCAGAAAGGGGAACTTGCGCATCCTTGAGAGTGCTCTTTCCTTG[CG]GTTCTCCACACCCGCCTGGGCTCTGGGGTGGGGCAAATCTGCGCTCGCATCCTTGGTCCC	37	13	28501366	F				chr13:28501859-28502090	N_Shore
PDX1;ATP5EP2;LINC00543;PDX1-AS1	chr13:27926170-27928845	105	2676	0.301	0.4166	0.1156	-326.382	-2.185	0.037	uc001urt;uc001uru;uc058wbx;uc058wbw		chr13:27927276	cg09775930	0.00059	0.024	0.283	0.08	0.358	0.051	0.388	0.057	0.03	0.083	I	TGCTCTTTCCTTGCGGTTCTCCACACCCGCCTGGGCTCTGGGGTGGGGCAAATCTGCGCT[CG]CATCCTTGGTCCCTCAAATATTGGCCCAGCCCGAAGTCCTGATAAAATGATTCGAACTCT	37	13	28501413	R				chr13:28501859-28502090	N_Shore
PDX1;ATP5EP2;LINC00543;PDX1-AS1	chr13:27926170-27928845	105	2676	0.301	0.4166	0.1156	-326.382	-2.185	0.037	uc001urt;uc001uru;uc058wbx;uc058wbw		chr13:27927723	cg21942770	8.5e-05	0.0069	0.259	0.063	0.373	0.043	0.403	0.046	0.03	0.08	II	TCATAAATAAACTCCCTAGGTTTTCCACAGCAAACTTCACCAGGCAAAGAACTGCAGCTC[CG]CCGACCAGTTAGTTGGTGGAGGCGCAGAAACTTGTCCTCGGACCCCACGCAGAAGCCGCC	37	13	28501860	R				chr13:28501859-28502090	Island
PDX1;ATP5EP2;LINC00543;PDX1-AS1	chr13:27926170-27928845	105	2676	0.301	0.4166	0.1156	-326.382	-2.185	0.037	uc001urt;uc001uru;uc058wbx;uc058wbw		chr13:27927952	cg00889398	2.7e-05	0.0032	0.227	0.051	0.413	0.038	0.441	0.036	0.027	0.066	II	CCTGAGACTGGTCTTCGGGCAGCCGAGGGCGCGGGATGACTCGGGCAGGCGTGTGGCCTC[CG]ACTGACCAGGGTTGGGCCCGGGATCAGAGCTTTGCTTGGAAGTTCTCTGGGTGGCAGAGA	37	13	28502089	F				chr13:28501859-28502090	Island
PDX1;ATP5EP2;LINC00543;PDX1-AS1	chr13:27926170-27928845	105	2676	0.301	0.4166	0.1156	-326.382	-2.185	0.037	uc001urt;uc001uru;uc058wbx;uc058wbw		chr13:27928422	cg15167959	0.00022	0.013	0.233	0.061	0.419	0.046	0.447	0.04	0.028	0.067	II	GAATGCTGCGGAGCGCCCCTCTGGGCTCCACCCAAGCCTCGGAGGCGGGACGGTGGGCTC[CG]TCCCGACCCCTTAGGCAGCTGGACCGATACCTCCTGGATCAGACCCCACAGGAAGACTCG	37	13	28502559	F				chr13:28502362-28502744	Island
PDX1;ATP5EP2;LINC00543;PDX1-AS1	chr13:27926170-27928845	105	2676	0.301	0.4166	0.1156	-326.382	-2.185	0.037	uc001urt;uc001uru;uc058wbx;uc058wbw		chr13:27928493	cg08100687	0.0016	0.045	0.174	0.054	0.484	0.043	0.505	0.033	0.021	0.043	II	CTTAGGCAGCTGGACCGATACCTCCTGGATCAGACCCCACAGGAAGACTCGCGTGGGGCC[CG]ATATGTGTACTTCAAACTCTGAGCGGCCACCCTCAGCCAACTGGCCAGTGGATGCGAATC	37	13	28502630	F				chr13:28502362-28502744	Island
KIFC2;PPP1R16A;PPP1R16A;GPT;MFSD3;LRRC14;LRRC14;GPT;LRRC14;GPT;CTD-2517M22.16;KIFC2;KIFC2;KIFC2;KIFC2;KIFC2;PPP1R16A;PPP1R16A;PPP1R16A;PPP1R16A;PPP1R16A;PPP1R16A;PPP1R16A;PPP1R16A;PPP1R16A;GPT;GPT;GPT;GPT;MFSD3;MFSD3;MFSD3;CTD-2517M22.17;LRRC14;LRRC14;LRRC14;LRRC14;VPS28;VPS28;CYHR1;CYHR1;CYHR1;CYHR1;FOXH1;TONSL;MIR6893;VPS28;VPS28;VPS28;VPS28;VPS28;VPS28;VPS28;VPS28;VPS28;VPS28;VPS28;VPS28;VPS28…	chr8:144472172-144473219	98	1048	0.2541	0.336	0.0819	-314.898	-2.195	0.025	uc003zcz;uc003zdd;uc003zdf;uc003zdh;uc003zdi;uc003zdk;uc003zdl;uc011llj;uc022bcp;uc033cct;uc064rnh;uc064rnl;uc064rnm;uc064rnn;uc064rno;uc064rnp;uc064rnr;uc064rns;uc064rnt;uc064rnu;uc064rnv;uc064rnw;uc064rny;uc064rob;uc064rod;uc064roe;uc064rof;uc064rog;uc064roh;uc064roi;uc064roj;uc064rok;uc064rop;uc064rou;uc064rov;uc064row;uc064roy;uc003zcs;uc003zct;uc003zcv;uc003zcw;uc003zcx;uc003zcy;uc003zdc;uc0…		chr8:144472849	cg22614142	0.00049	0.021	0.184	0.051	0.451	0.034	0.483	0.034	0.032	0.071	I	CTCTAGGCACGCTGCACCTGGTGGACCTGGCGGGATCCGAACGCGCACGGAAGGCAGGGG[CG]GCCGGCCCGCCGCGGGGAGACCCAGACGGCGCCCGGCGCCTGCGGGAGGCCCAGACCATA	37	8	145698232	R	KIFC2	NM_145754	Body	chr8:145697879-145698784	Island
RP11-909N17.2;MAFA-AS1;MAFA;ZC3H3;MAFA	chr8:143426370-143428326	73	1957	0.1581	0.2254	0.0673	-211.019	-2.186	0.023	uc064qys;uc064qyt;uc003yyc;uc003yyd;uc064qyu		chr8:143427537	cg11156079	0.00016	0.011	0.233	0.059	0.26	0.032	0.283	0.041	0.024	0.092	II	AGAAAGGCGAGTTTGGAAGCCCTTGCAGGCCAGAAGCCCTCTCTCCAAATTTGCAAACCA[CG]GACCCTCGCCTGCCTCTCTTCCGGCAGTGAAGGGAGGGAACCATCAACGACGTGTCCTGC	37	8	144509707	R				chr8:144510850-144513957	N_Shore
RP11-909N17.2;MAFA-AS1;MAFA;ZC3H3;MAFA	chr8:143426370-143428326	73	1957	0.1581	0.2254	0.0673	-211.019	-2.186	0.023	uc064qys;uc064qyt;uc003yyc;uc003yyd;uc064qyu		chr8:143428173	cg18826572	0.0016	0.044	0.224	0.069	0.235	0.034	0.257	0.045	0.022	0.095	II	CGTAGCAAATGAAAAAAGAACTCAACGAAAACCAACTACACAACAAAACTTTCAACGAGT[CG]GCGCGCCTTCCACTCCGAGTGCTCAGGGGAGGGGTGTGGAGCGGCTGGAATCCCACTGAT	37	8	144510343	R				chr8:144510850-144513957	N_Shore
RP11-728F11.3;RP11-728F11.4;RP11-728F11.4;RP11-728F11.4;DSCAML1;FXYD2;FXYD2;FXYD6;FXYD6-FXYD2;DSCAML1;DSCAML1;FXYD2;FXYD2;FXYD2;FXYD2;FXYD2;FXYD2	chr11:117819712-117821934	45	2223	0.3815	0.4843	0.1028	-192.029	-2.286	0.024	uc058huj;uc058huo;uc058hup;uc058huq;uc001prh;uc001prj;uc001prk;uc021qqy;uc021qqz;uc058hud;uc058hug;uc058huh;uc058hui;uc058huk;uc058hul;uc058hum;uc058hun		chr11:117820495	cg19400601	1.5e-06	0.00042	0.382	0.074	0.666	0.042	0.715	0.051	0.048	0.073	II	CCCTTGTCCATCTCACTTTTCTCCAGGGCTCCTCTGTGATCTCCTGCGGCACACACTCCA[CG]CCAGGCCCTTGGCCATCATTTTAAACACACGATGGGTGACAGACCACCTGGCTGATGTGT	37	11	117691210	F	FXYD2;FXYD2;FXYD2	NM_001680;NM_021603;NM_001127489	3'UTR;3'UTR;3'UTR
RP11-728F11.3;RP11-728F11.4;RP11-728F11.4;RP11-728F11.4;DSCAML1;FXYD2;FXYD2;FXYD6;FXYD6-FXYD2;DSCAML1;DSCAML1;FXYD2;FXYD2;FXYD2;FXYD2;FXYD2;FXYD2	chr11:117819712-117821934	45	2223	0.3815	0.4843	0.1028	-192.029	-2.286	0.024	uc058huj;uc058huo;uc058hup;uc058huq;uc001prh;uc001prj;uc001prk;uc021qqy;uc021qqz;uc058hud;uc058hug;uc058huh;uc058hui;uc058huk;uc058hul;uc058hum;uc058hun		chr11:117820883	cg17955322	0.00033	0.017	0.332	0.089	0.91	0.02	0.927	0.018	0.017	0.018	II	CCAACCCCCTCATCGGTCACCCCAGGCAGCGCTCACCTGCGCTTCTTATTGCCCCCACAG[CG]GAATCTTCTGCCTTGAAAAGAGAAAAGGAGATTTGTTTCCATGGACTAATTTTCCAAGGA	37	11	117691598	F	FXYD2;FXYD2;FXYD6-FXYD2;FXYD2;FXYD2;FXYD6-FXYD2;FXYD6-FXYD2;FXYD6-FXYD2	NM_001680;NM_021603;NM_001204268;NM_001680;NM_021603;NM_001243598;NM_001204268;NM_001243598	Body;Body;ExonBnd;ExonBnd;ExonBnd;ExonBnd;Body;Body
GSDMD;GSDMD;GSDMD;7SK;RP11-661A12.4;GSDMD;GSDMD;GSDMD;GSDMD;GSDMD;GSDMD;GSDMD;GSDMD;GSDMD;GSDMD;GSDMD;GSDMD;GSDMD;RP11-661A12.9;ZC3H3;ZC3H3	chr8:143526780-143528259	44	1480	0.5785	0.6748	0.0963	-183.679	-2.313	0.023	uc003yyf;uc003yyg;uc010mfe;uc064qyx;uc064qyy;uc064qyz;uc064qza;uc064qzb;uc064qzc;uc064qzd;uc064qze;uc064qzf;uc064qzg;uc064qzh;uc064qzi;uc064qzj;uc064qzk;uc064qzl;uc064qzw;uc003yyd;uc064qyv		chr8:143527535	cg27308507	7e-05	0.0061	0.345	0.083	0.465	0.06	0.516	0.056	0.051	0.109	II	GGCACACACGCGATCCCACGCCAGTTCTGTGAAGTAATTAATTAGCACAGCCACAACCCA[CG]CAAAACTGGAGGCCGCCGGCATGCCTGATAATTTATGCAAGATTCAAAGATCGCTGTGGC	37	8	144609705	F	ZC3H3	NM_015117	Body
GSDMD;GSDMD;GSDMD;7SK;RP11-661A12.4;GSDMD;GSDMD;GSDMD;GSDMD;GSDMD;GSDMD;GSDMD;GSDMD;GSDMD;GSDMD;GSDMD;GSDMD;GSDMD;RP11-661A12.9;ZC3H3;ZC3H3	chr8:143526780-143528259	44	1480	0.5785	0.6748	0.0963	-183.679	-2.313	0.023	uc003yyf;uc003yyg;uc010mfe;uc064qyx;uc064qyy;uc064qyz;uc064qza;uc064qzb;uc064qzc;uc064qzd;uc064qze;uc064qzf;uc064qzg;uc064qzh;uc064qzi;uc064qzj;uc064qzk;uc064qzl;uc064qzw;uc003yyd;uc064qyv		chr8:143527910	cg23317442	0.00021	0.013	0.214	0.056	0.397	0.037	0.429	0.047	0.032	0.081	II	CCCACAGCAAACATTCCTGACCCCATTCACAGATAGGGCACCGAGCACCAGCAAGGAGAA[CG]GGCAGACAGGGCCAAAGTCTCCCGCCAGGCCACGCCCACACCACGCCTGGGGGCTCATAA	37	8	144610080	F	ZC3H3	NM_015117	Body
RRM2;AC104794.4;RP11-254F7.4;RRM2;RRM2;RRM2;RRM2;RRM2;RRM2;RRM2;RRM2;RRM2;RRM2;CYS1;RP11-254F7.2;RP11-254F7.3;CYS1;SNORA26	chr2:10083706-10086465	49	2760	0.3712	0.4519	0.0807	-179.765	-2.491	0.022	uc021vdr;uc061gps;uc061gpu;uc061gpv;uc061gpw;uc061gpx;uc061gpy;uc061gpz;uc061gqa;uc061gqb;uc061gqc;uc061gqd;uc061gqe;uc002rag;uc061gpm;uc061gpq;uc061gpr;uc061gpt		chr2:10084105	cg13414654	0.00089	0.031	0.334	0.097	0.199	0.045	0.233	0.052	0.035	0.174	II	AAGCCATGTTTCTATTTTTAATGCTTAATCGGTAACTTGAGAGAGCCACAGTGCTATTAA[CG]AATGCTGATATGTTTGGACAGCAGCAGCCCACATAATTGCTATTGTCTTTTACCAAAGTG	37	2	10224232	F				chr2:10219802-10221016	S_Shelf
VMAC;CAPS;CAPS;AC104532.2;CAPS;CAPS;CAPS;CAPS;CAPS;FUT5;NDUFA11;NDUFA11;RANBP3;RANBP3;RANBP3;RANBP3;FUT5;AC024592.12;AC024592.12;AC024592.12;NDUFA11;NDUFA11;NDUFA11;NDUFA11;AC104532.4;RANBP3;RANBP3;RANBP3;RANBP3;RANBP3;RANBP3;RANBP3;RANBP3	chr19:5913998-5915495	64	1498	0.579	0.6431	0.0641	-168.527	-2.201	0.024	uc002mds;uc002mdt;uc002mdu;uc060ses;uc060seu;uc060sev;uc060sew;uc060sex;uc060sey;uc002mdo;uc002mdp;uc002mdq;uc002mdw;uc002mdx;uc002mdy;uc002mdz;uc060sei;uc060sej;uc060sek;uc060sel;uc060sem;uc060sen;uc060seo;uc060ser;uc060set;uc060sez;uc060sfa;uc060sfb;uc060sfc;uc060sfd;uc060sfe;uc060sff;uc060sfg		chr19:5914658	cg16992787	0.00052	0.022	-0.31	0.086	0.687	0.053	0.647	0.061	-0.041	-0.059	II	CCCTGGACGCTGATGAGTTCCGGCAGGGTCTGGCCAAACTCGGGCTGGTGCTGGACCAGG[CG]GAGGCAGAGGGTGTGTGCAGGAAGTGGGACCGCAATGGCAGCGGGACGCTGGATCTGGAG	37	19	5914669	R	CAPS;CAPS	NM_080590;NM_004058	Body;Body	chr19:5915007-5915301	N_Shore
VMAC;CAPS;CAPS;AC104532.2;CAPS;CAPS;CAPS;CAPS;CAPS;FUT5;NDUFA11;NDUFA11;RANBP3;RANBP3;RANBP3;RANBP3;FUT5;AC024592.12;AC024592.12;AC024592.12;NDUFA11;NDUFA11;NDUFA11;NDUFA11;AC104532.4;RANBP3;RANBP3;RANBP3;RANBP3;RANBP3;RANBP3;RANBP3;RANBP3	chr19:5913998-5915495	64	1498	0.579	0.6431	0.0641	-168.527	-2.201	0.024	uc002mds;uc002mdt;uc002mdu;uc060ses;uc060seu;uc060sev;uc060sew;uc060sex;uc060sey;uc002mdo;uc002mdp;uc002mdq;uc002mdw;uc002mdx;uc002mdy;uc002mdz;uc060sei;uc060sej;uc060sek;uc060sel;uc060sem;uc060sen;uc060seo;uc060ser;uc060set;uc060sez;uc060sfa;uc060sfb;uc060sfc;uc060sfd;uc060sfe;uc060sff;uc060sfg		chr19:5915026	cg13545089	0.00015	0.01	-0.448	0.113	0.787	0.055	0.74	0.066	-0.047	-0.059	I	TGTCATCGCAGCTGCATTTGCCAAGCTGGACCGCAGTGGGGACGGCGTCGTGACGGTGGA[CG]ACCTCCGCGGGGTGTACAGTGGCCGTGCCCACCCCAAGGTGCGCAGTGGGGAGTGGACCG	37	19	5915037	R	CAPS;CAPS	NM_080590;NM_004058	Body;Body	chr19:5915007-5915301	Island
GSDMD;GSDMD;GSDMD;7SK;RP11-661A12.4;GSDMD;GSDMD;GSDMD;GSDMD;GSDMD;GSDMD;GSDMD;GSDMD;GSDMD;GSDMD;GSDMD;GSDMD;GSDMD;ZC3H3;ZC3H3	chr8:143515975-143517421	51	1447	0.423	0.5344	0.1114	-167.157	-2.423	0.034	uc003yyf;uc003yyg;uc010mfe;uc064qyx;uc064qyy;uc064qyz;uc064qza;uc064qzb;uc064qzc;uc064qzd;uc064qze;uc064qzf;uc064qzg;uc064qzh;uc064qzi;uc064qzj;uc064qzk;uc064qzl;uc003yyd;uc064qyv		chr8:143516857	cg21404980	0.00066	0.026	0.303	0.086	0.2	0.039	0.237	0.045	0.037	0.187	II	CAGCCCCGTGGGATCCGGGGATTCATCTTTGACAAACATTTACGGATTATCAAATCACAA[CG]GCAGCCCGACAGGGCCATAAGTCACCCTAAGCAGCCATCCGCAGTGCAGTCTGAGGAGTT	37	8	144599027	F	ZC3H3	NM_015117	Body	chr8:144601691-144601895	N_Shelf
GSDMD;GSDMD;GSDMD;7SK;RP11-661A12.4;GSDMD;GSDMD;GSDMD;GSDMD;GSDMD;GSDMD;GSDMD;GSDMD;GSDMD;GSDMD;GSDMD;GSDMD;GSDMD;ZC3H3;ZC3H3	chr8:143515975-143517421	51	1447	0.423	0.5344	0.1114	-167.157	-2.423	0.034	uc003yyf;uc003yyg;uc010mfe;uc064qyx;uc064qyy;uc064qyz;uc064qza;uc064qzb;uc064qzc;uc064qzd;uc064qze;uc064qzf;uc064qzg;uc064qzh;uc064qzi;uc064qzj;uc064qzk;uc064qzl;uc003yyd;uc064qyv		chr8:143517177	cg03345925	0.00011	0.008	0.326	0.08	0.557	0.057	0.606	0.055	0.05	0.089	II	CACTCAAGCAACACAAGCTGCTAGTTCCCGTTAATTATTGTGCGCGAGCCATCGATCGCA[CG]CCGACACCTGACCCGTCTGTATGAAATGGGAATAGTTTGCTCCGTGACAGTTGCTATAGA	37	8	144599347	F	ZC3H3	NM_015117	Body	chr8:144601691-144601895	N_Shelf
RP11-728F11.3;RP11-728F11.4;RP11-728F11.4;RP11-728F11.4;DSCAML1;FXYD2;FXYD2;FXYD6;FXYD6-FXYD2;DSCAML1;DSCAML1;FXYD2;FXYD2;FXYD2;FXYD2;FXYD2;FXYD2	chr11:117822619-117825495	63	2877	0.1915	0.2692	0.0777	-166.947	-2.268	0.029	uc058huj;uc058huo;uc058hup;uc058huq;uc001prh;uc001prj;uc001prk;uc021qqy;uc021qqz;uc058hud;uc058hug;uc058huh;uc058hui;uc058huk;uc058hul;uc058hum;uc058hun		chr11:117825005	cg14652064	1.8e-07	9e-05	0.38	0.067	0.18	0.029	0.222	0.038	0.042	0.234	II	AAGGGTTGGGATGGGTCAGCAGTCGTGCTGTTCTGCCAGCTGGGGAAGCTACAGCTGGGG[CG]GTGGGAACAGGAAAGTGGAAGTTGCACAATCTCTTCAGTGTACACTGTACTTGGGAGTTT	37	11	117695720	F	FXYD2;FXYD2;FXYD6-FXYD2;FXYD6-FXYD2	NM_021603;NM_001680;NM_001204268;NM_001243598	Body;TSS1500;Body;Body
LINC01135;JUN;AL136985.1;RP11-63G10.3	chr1:58814315-58815095	45	781	0.5197	0.6249	0.1052	-161.408	-2.372	0.029	uc001czf;uc001cze;uc057gze;uc057gzf		chr1:58814698	cg20593826	0.001	0.034	-0.229	0.067	0.512	0.047	0.481	0.048	-0.031	-0.06	I	GAGTTGACGGGTGGAGCTGGAAGAGGCTTTGGCGATCCAGCGGGCAAGCGAAGGACACCG[CG]GGAAGGGGTGGTACCCGGAAACGCAGCTGGGCAGTCGCGCCGCTCCCCTGTCCTCGCCAG	37	1	59280370	R				chr1:59280240-59280490	Island
GMPPA;GMPPA;ASIC4;ASIC4;ASIC4;SPEG;SPEG;SPEG;SPEG;SPEG;SPEG;GMPPA;GMPPA;GMPPA;GMPPA;GMPPA;GMPPA;GMPPA;GMPPA;GMPPA;GMPPA;GMPPA;ASIC4;ASIC4;AC053503.11	chr2:219483134-219483919	47	786	0.2995	0.3682	0.0687	-159.904	-2.247	0.02	uc002vlr;uc002vlv;uc002vly;uc002vma;uc002vmb;uc010fwg;uc032oth;uc061sxu;uc061sya;uc061syc;uc061sye;uc061syf;uc061syg;uc061syh;uc061syi;uc061syj;uc061syk;uc061syl;uc061sym;uc061syn;uc061syo;uc061syp;uc061syq;uc061syr;uc061syb		chr2:219483870	cg11841522	0.00016	0.01	0.246	0.062	0.513	0.044	0.548	0.043	0.035	0.068	II	ACCAGCCCCCACTCGAGAACCGGGGCCTGCAAAAGAGCAGCAGCTTCTCCCAGGGTGAGG[CG]GAGCCCCGGGGCCGGCACCGCCGAGCGGGGGCGCCCCTCGAGATCCCCGTGGCCAGGCTT	37	2	220348592	R	SPEG	NM_005876	Body	chr2:220348955-220349784	N_Shore
NA;CTC-268N12.2	chr17:37067545-37068757	33	1213	0.7053	0.6016	-0.1037	152.758	5.336	0.022	NA;uc060eja		chr17:37067633	cg22298548	4.9e-05	0.0048	-0.326	0.077	0.478	0.054	0.431	0.046	-0.048	-0.1	II	CACTCCTACTGGGCAGAAGTCCATTCCAGAGTCCCGGAACCTTCCCTCCAGGCAGCACCA[CG]TGCAGAGGTTGGTGGCCAGGAACCCCACCCCGGGTGTTTGCATAAAGCTCACCCATTGGG	37	17	35424933	F
NA;CTC-268N12.2	chr17:37067545-37068757	33	1213	0.7053	0.6016	-0.1037	152.758	5.336	0.022	NA;uc060eja		chr17:37068002	cg12164925	1.4e-05	0.002	-0.455	0.099	0.525	0.073	0.457	0.066	-0.068	-0.13	II	TCAGAGCTCTGCTGGGACCTGAGGTCACAGAAATAGATTGCAGGAGTTGAGCCTTGGGCA[CG]TACGACCGAGGTTGCTTACAGGTGACTGGAAGCCCTCACCTTCCACAGCATCCCGCCGGG	37	17	35425302	R
GSDMD;GSDMD;GSDMD;7SK;RP11-661A12.4;GSDMD;GSDMD;GSDMD;GSDMD;GSDMD;GSDMD;GSDMD;GSDMD;GSDMD;GSDMD;GSDMD;GSDMD;GSDMD;RP11-661A12.9;RP11-661A12.8;RP11-661A12.7;ZC3H3;ZC3H3	chr8:143528453-143529703	47	1251	0.5084	0.6001	0.0918	-151.323	-2.184	0.028	uc003yyf;uc003yyg;uc010mfe;uc064qyx;uc064qyy;uc064qyz;uc064qza;uc064qzb;uc064qzc;uc064qzd;uc064qze;uc064qzf;uc064qzg;uc064qzh;uc064qzi;uc064qzj;uc064qzk;uc064qzl;uc064qzw;uc064rai;uc064raj;uc003yyd;uc064qyv		chr8:143528938	cg17661872	0.00069	0.027	0.202	0.058	0.47	0.042	0.502	0.037	0.032	0.069	II	GGCTCACGTGCACGCAGGGCGGCCAGGGTGCTCCCCACAGCACCTTCTTAACAGGCAGGA[CG]GACAATAAGCCGGCAATTCCTGCAATACAAAACATGAGGCAGGAGGAAGGAATGCCCATG	37	8	144611108	F	ZC3H3	NM_015117	Body
GSDMD;GSDMD;GSDMD;7SK;RP11-661A12.4;GSDMD;GSDMD;GSDMD;GSDMD;GSDMD;GSDMD;GSDMD;GSDMD;GSDMD;GSDMD;GSDMD;GSDMD;GSDMD;RP11-661A12.9;RP11-661A12.8;RP11-661A12.7;ZC3H3;ZC3H3	chr8:143528453-143529703	47	1251	0.5084	0.6001	0.0918	-151.323	-2.184	0.028	uc003yyf;uc003yyg;uc010mfe;uc064qyx;uc064qyy;uc064qyz;uc064qza;uc064qzb;uc064qzc;uc064qzd;uc064qze;uc064qzf;uc064qzg;uc064qzh;uc064qzi;uc064qzj;uc064qzk;uc064qzl;uc064qzw;uc064rai;uc064raj;uc003yyd;uc064qyv		chr8:143529531	cg15389869	8.1e-05	0.0067	0.339	0.082	0.264	0.045	0.302	0.05	0.038	0.144	II	CCCAAGGACACAGGAGGGCCCCAGGGACCTCTGAGGACTCAGAGAGGTCACATGAACAGC[CG]TCAAGGCAGGCCCTTCTGAGACCGAGAAGTCAGGAGGCAGCGTTCCAGGAAATGTCGCAC	37	8	144611701	R	ZC3H3	NM_015117	Body
GUK1;GUK1;GJC2;IBA57;GUK1;GUK1;GUK1;GUK1;GUK1;GUK1;GUK1;GUK1;GUK1;GUK1;GUK1;GUK1;GUK1;GUK1;GUK1;GUK1;GUK1;GUK1;GUK1;GUK1;GUK1;GUK1;GUK1;GUK1;GUK1;GUK1;GUK1;GUK1;GUK1;GUK1;GUK1;GUK1;GUK1;GUK1;GUK1;GUK1;GUK1;IBA57;IBA57;C1orf35;MRPL55;MRPL55;MRPL55;MRPL55;MRPL55;MRPL55;MRPL55;C1orf35;MRPL55;C1orf35;C1orf35;C1orf35;C1orf35;C1orf35;MRPL55;MRPL55;MRPL55;MRPL55;MRPL55;MRPL55;MRPL55;MRPL55;MRPL55;MRPL55…	chr1:228149594-228151324	44	1731	0.4454	0.5247	0.0793	-149.33	-2.25	0.023	uc001hsh;uc001hsi;uc001hsk;uc001hsl;uc010pvv;uc021pke;uc021pkf;uc057qco;uc057qcp;uc057qcq;uc057qcr;uc057qcs;uc057qct;uc057qcu;uc057qcv;uc057qcw;uc057qcx;uc057qcy;uc057qcz;uc057qda;uc057qdb;uc057qdc;uc057qdd;uc057qde;uc057qdf;uc057qdg;uc057qdh;uc057qdi;uc057qdj;uc057qdk;uc057qdl;uc057qdm;uc057qdn;uc057qdo;uc057qdp;uc057qdq;uc057qdr;uc057qds;uc057qdt;uc057qdu;uc057qdv;uc057qdw;uc057qdx;uc001hrx;uc0…		chr1:228149610	cg01789576	1.6e-05	0.0023	0.209	0.046	0.44	0.036	0.469	0.04	0.029	0.065	I	GGTGTAGACAGATGGGTGGGAGAGAAGGAGGCAGGCAGGGTGCCCGGCCGGAAATGGGGG[CG]GGGAGAAGAGTCCCCGCCCAGAGCCCAGACTGCCGGAGGATACAGGCCAGAGCCGCCTGG	37	1	228337311	F	GJC2	NM_020435	TSS1500
GUK1;GUK1;GJC2;IBA57;GUK1;GUK1;GUK1;GUK1;GUK1;GUK1;GUK1;GUK1;GUK1;GUK1;GUK1;GUK1;GUK1;GUK1;GUK1;GUK1;GUK1;GUK1;GUK1;GUK1;GUK1;GUK1;GUK1;GUK1;GUK1;GUK1;GUK1;GUK1;GUK1;GUK1;GUK1;GUK1;GUK1;GUK1;GUK1;GUK1;GUK1;IBA57;IBA57;C1orf35;MRPL55;MRPL55;MRPL55;MRPL55;MRPL55;MRPL55;MRPL55;C1orf35;MRPL55;C1orf35;C1orf35;C1orf35;C1orf35;C1orf35;MRPL55;MRPL55;MRPL55;MRPL55;MRPL55;MRPL55;MRPL55;MRPL55;MRPL55;MRPL55…	chr1:228149594-228151324	44	1731	0.4454	0.5247	0.0793	-149.33	-2.25	0.023	uc001hsh;uc001hsi;uc001hsk;uc001hsl;uc010pvv;uc021pke;uc021pkf;uc057qco;uc057qcp;uc057qcq;uc057qcr;uc057qcs;uc057qct;uc057qcu;uc057qcv;uc057qcw;uc057qcx;uc057qcy;uc057qcz;uc057qda;uc057qdb;uc057qdc;uc057qdd;uc057qde;uc057qdf;uc057qdg;uc057qdh;uc057qdi;uc057qdj;uc057qdk;uc057qdl;uc057qdm;uc057qdn;uc057qdo;uc057qdp;uc057qdq;uc057qdr;uc057qds;uc057qdt;uc057qdu;uc057qdv;uc057qdw;uc057qdx;uc001hrx;uc0…		chr1:228149802	cg03065165	1.1e-05	0.0017	0.423	0.091	0.69	0.063	0.745	0.047	0.055	0.08	II	GGACTGAGCTTCGGAGGCTGGGGCTGGCCTCTGACCTGCTTGGGCTTGGAGAGCCCTGCC[CG]CTGCCCTGCCCCCCAGGACAATCAGGGATTCAGACCCTGAGGCCGAGGGGGGAACAATGG	37	1	228337503	R	GJC2	NM_020435	TSS200
GUK1;GUK1;GJC2;IBA57;GUK1;GUK1;GUK1;GUK1;GUK1;GUK1;GUK1;GUK1;GUK1;GUK1;GUK1;GUK1;GUK1;GUK1;GUK1;GUK1;GUK1;GUK1;GUK1;GUK1;GUK1;GUK1;GUK1;GUK1;GUK1;GUK1;GUK1;GUK1;GUK1;GUK1;GUK1;GUK1;GUK1;GUK1;GUK1;GUK1;GUK1;IBA57;IBA57;C1orf35;MRPL55;MRPL55;MRPL55;MRPL55;MRPL55;MRPL55;MRPL55;C1orf35;MRPL55;C1orf35;C1orf35;C1orf35;C1orf35;C1orf35;MRPL55;MRPL55;MRPL55;MRPL55;MRPL55;MRPL55;MRPL55;MRPL55;MRPL55;MRPL55…	chr1:228149594-228151324	44	1731	0.4454	0.5247	0.0793	-149.33	-2.25	0.023	uc001hsh;uc001hsi;uc001hsk;uc001hsl;uc010pvv;uc021pke;uc021pkf;uc057qco;uc057qcp;uc057qcq;uc057qcr;uc057qcs;uc057qct;uc057qcu;uc057qcv;uc057qcw;uc057qcx;uc057qcy;uc057qcz;uc057qda;uc057qdb;uc057qdc;uc057qdd;uc057qde;uc057qdf;uc057qdg;uc057qdh;uc057qdi;uc057qdj;uc057qdk;uc057qdl;uc057qdm;uc057qdn;uc057qdo;uc057qdp;uc057qdq;uc057qdr;uc057qds;uc057qdt;uc057qdu;uc057qdv;uc057qdw;uc057qdx;uc001hrx;uc0…		chr1:228149925	cg08228672	8.1e-06	0.0014	0.367	0.078	0.596	0.058	0.644	0.054	0.048	0.08	II	GCCCTTGAGGGCCCCTCCTCCAGCCCCCATTGTGCTTGGTGGTGAGAGGTGGCCCTGGCT[CG]GCCACACACCCTCGGGGAGGACCAGCATCCAAGCAGGTGGAAGGGCTCTGAGGGAGACTG	37	1	228337626	F	GJC2;GJC2	NM_020435;NM_020435	5'UTR;1stExon
GUK1;GUK1;GJC2;IBA57;GUK1;GUK1;GUK1;GUK1;GUK1;GUK1;GUK1;GUK1;GUK1;GUK1;GUK1;GUK1;GUK1;GUK1;GUK1;GUK1;GUK1;GUK1;GUK1;GUK1;GUK1;GUK1;GUK1;GUK1;GUK1;GUK1;GUK1;GUK1;GUK1;GUK1;GUK1;GUK1;GUK1;GUK1;GUK1;GUK1;GUK1;IBA57;IBA57;C1orf35;MRPL55;MRPL55;MRPL55;MRPL55;MRPL55;MRPL55;MRPL55;C1orf35;MRPL55;C1orf35;C1orf35;C1orf35;C1orf35;C1orf35;MRPL55;MRPL55;MRPL55;MRPL55;MRPL55;MRPL55;MRPL55;MRPL55;MRPL55;MRPL55…	chr1:228149594-228151324	44	1731	0.4454	0.5247	0.0793	-149.33	-2.25	0.023	uc001hsh;uc001hsi;uc001hsk;uc001hsl;uc010pvv;uc021pke;uc021pkf;uc057qco;uc057qcp;uc057qcq;uc057qcr;uc057qcs;uc057qct;uc057qcu;uc057qcv;uc057qcw;uc057qcx;uc057qcy;uc057qcz;uc057qda;uc057qdb;uc057qdc;uc057qdd;uc057qde;uc057qdf;uc057qdg;uc057qdh;uc057qdi;uc057qdj;uc057qdk;uc057qdl;uc057qdm;uc057qdn;uc057qdo;uc057qdp;uc057qdq;uc057qdr;uc057qds;uc057qdt;uc057qdu;uc057qdv;uc057qdw;uc057qdx;uc001hrx;uc0…		chr1:228150075	cg20848130	3.4e-06	0.00075	0.398	0.081	0.525	0.061	0.584	0.059	0.059	0.113	II	GCTGGGGTCCATGTATGTACCTCATGGGGCTGGGGGCTGTTGCCCCAGGAGACAGCCTCA[CG]CTGTGCCCCTTGGCCTTGAGGCCCCGAAGGAGGGAGGGCTTCCTAGGGCCCAGCCATAGG	37	1	228337776	R	GJC2	NM_020435	5'UTR
WFS1;WFS1;WFS1;WFS1;WFS1;WFS1;NA	chr4:6297107-6298410	30	1304	0.7484	0.6393	-0.1091	141.218	5.577	0.023	uc003gix;uc003giy;uc003giz;uc062uya;uc062uyb;uc062uyc;NA		chr4:6298119	cg08703151	4.8e-08	3.5e-05	-0.466	0.078	0.757	0.044	0.7	0.054	-0.057	-0.075	II	AAGACAGGATTTCAGATTTATTTTTACCAAGGCCACCCCCTTGCTACCGTGGCGGTCGTG[CG]TGAAACTGGTGGTGAGCAGTGGCGGGCCAGGCCACCTTTAGTTGTCCTGCTGTTCGCAAG	37	4	6299846	F	WFS1;WFS1	NM_006005;NM_001145853	Body;Body	chr4:6303533-6304210	N_Shelf
WFS1;WFS1;WFS1;WFS1;WFS1;WFS1;NA	chr4:6297107-6298410	30	1304	0.7484	0.6393	-0.1091	141.218	5.577	0.023	uc003gix;uc003giy;uc003giz;uc062uya;uc062uyb;uc062uyc;NA		chr4:6298346	cg01683717	0.00012	0.0086	-0.384	0.096	0.523	0.065	0.464	0.073	-0.06	-0.114	II	GCCCCAAACAAACCCTGGAGTAGGTTGGTTTTCATAAATGCCCTCTGGCTCTCTGGCAAG[CG]TTGGAAATGCCCTCAAACCCTGTAGTGCCTGGTCTTCCCTGGCCATCTCCTGGCAGTGTG	37	4	6300073	R	WFS1;WFS1	NM_001145853;NM_006005	Body;Body	chr4:6303533-6304210	N_Shelf
HS3ST3B1;RP11-214O1.2;HS3ST3B1;RP11-214O1.3;RP11-214O1.1	chr17:14298210-14298681	37	472	0.1512	0.229	0.0778	-139.15	-2.471	0.021	uc002goh;uc010vvv;uc060bks;uc060bkt;uc060bkr		chr17:14298363	cg09584358	0.0014	0.041	0.188	0.057	0.261	0.033	0.287	0.03	0.026	0.1	II	GGTTCACGGTTAATTTGGCTACCAGCTCTGTCCAGGTTTGAGCCTCGGGTTCTGCATCTG[CG]GAATGGGAAGACGGTTGGGAGAGATGGCCTTTGCCAAGGGTGGACCGAGAGCGACCGCCG	37	17	14201680	R				chr17:14201726-14202052	N_Shore
HS3ST3B1;RP11-214O1.2;HS3ST3B1;RP11-214O1.3;RP11-214O1.1	chr17:14298210-14298681	37	472	0.1512	0.229	0.0778	-139.15	-2.471	0.021	uc002goh;uc010vvv;uc060bks;uc060bkt;uc060bkr		chr17:14298621	cg23280506	3.5e-05	0.0039	0.326	0.075	0.096	0.018	0.115	0.024	0.019	0.194	I	TCCAGGCCCCAGACGACCCTCCGACCTTGTGCCGGGAAGGCCCCGCGGCGCGGTGCGCAC[CG]CGAACTCCCCTGTGGTTCTCAATAGTTGGAATTGAAAGGACGCCGGGTGGGTCCGGCCCG	37	17	14201938	F				chr17:14201726-14202052	Island
FIBIN;BBOX1;BBOX1;BBOX1;BBOX1;BBOX1;NA	chr11:26994045-26995206	44	1162	0.2729	0.3499	0.077	-135.7	-2.633	0.025	uc001mrd;uc001mre;uc057zxq;uc057zxr;uc057zxs;uc057zxt;NA		chr11:26994109	cg07042914	0.00044	0.02	-0.387	0.106	0.178	0.044	0.143	0.038	-0.035	-0.198	II	ACCAGCTGTAATTTGAGAGCAGAGAGATCCTCAGGATATCTTTAGCCAAAGGAAAAGCTC[CG]CATTCCCACCCAGTCCAGAAATTGAAATACTATCAGGGGGCAAGAGCCTTTCTCTCCAGC	37	11	27015656	F	FIBIN;FIBIN	NM_203371;NM_203371	5'UTR;1stExon
GPR56;GPR56;GPR56;GPR56;GPR56;GPR97;GPR56;GPR97;GPR56;GPR56;GPR56;GPR56;GPR56;GPR56;GPR56;GPR56;GPR56;GPR56;GPR56;GPR56;GPR56;GPR56;GPR56;GPR56;GPR56;GPR56;GPR56;GPR56;GPR56;GPR56;GPR56;GPR56;GPR56;GPR56;GPR56;GPR56;GPR56;GPR56;GPR56;GPR56;GPR56;GPR56;GPR56;GPR56;GPR56;GPR56;GPR56;GPR56;GPR56;GPR56;GPR56;GPR56;GPR56;GPR56;GPR56;GPR56;GPR56;GPR56;GPR56;GPR56;GPR56;GPR56;GPR56;GPR56;GPR56;GPR56;GPR…	chr16:57619618-57621317	45	1700	0.2616	0.3518	0.0901	-134.339	-2.358	0.03	uc002emb;uc002emc;uc002eme;uc002emf;uc002emg;uc002emh;uc010vht;uc010vhv;uc059utq;uc059utr;uc059uts;uc059utt;uc059utu;uc059utv;uc059utw;uc059utx;uc059uty;uc059utz;uc059uua;uc059uub;uc059uuc;uc059uud;uc059uue;uc059uuf;uc059uug;uc059uuh;uc059uuj;uc059uuk;uc059uul;uc059uum;uc059uun;uc059uuo;uc059uup;uc059uuq;uc059uur;uc059uus;uc059uut;uc059uuu;uc059uuv;uc059uuw;uc059uux;uc059uuy;uc059uuz;uc059uva;uc0…		chr16:57621198	cg08059883	4.4e-05	0.0045	0.342	0.08	0.468	0.057	0.516	0.07	0.048	0.103	II	ACATTCCCTCTGTTAATTAGGCAGCCCCTGCTAATGAGTGGCTTCATCATTGCTCCATTA[CG]CCTTCTGAGCCATCTGTGCCCCAGGACTTAGGGGGAGACCCTGGGGGCTCCTGGCTGCTG	37	16	57655110	R	ADGRG1;ADGRG1;ADGRG1;ADGRG1	NM_001290142;NM_001290143;NM_005682;NM_001145770	5'UTR;5'UTR;5'UTR;5'UTR
RCN1;RCN1;RCN1;PAUPAR;PAX6;PAX6;PAX6;PAX6;PAX6;PAX6;PAX6;PAX6;PAX6;PAX6;PAX6;PAX6;PAX6;PAX6;PAX6;PAX6;PAX6;PAX6;PAX6;PAX6;PAX6;PAX6;PAX6;PAX6;PAX6;PAX6;PAX6;PAX6;PAX6;PAX6;PAX6	chr11:31827182-31828385	37	1204	0.3028	0.4138	0.111	-133.167	-2.214	0.031	uc021qfo;uc058aco;uc058acp;uc058acq;uc001mte;uc001mtf;uc001mtg;uc001mth;uc021qfl;uc021qfm;uc058abp;uc058abq;uc058abr;uc058abs;uc058abt;uc058abu;uc058abv;uc058abw;uc058abx;uc058aby;uc058abz;uc058aca;uc058acb;uc058acc;uc058acd;uc058ace;uc058acf;uc058acg;uc058ach;uc058aci;uc058acj;uc058ack;uc058acl;uc058acm;uc058acn		chr11:31827281	cg24616539	0.00085	0.03	0.226	0.066	0.48	0.048	0.503	0.045	0.023	0.049	II	GACCCGGCGTTCGCGGCCGCCCGCTCGCCCGCCGCGGGCCGGGAGCGTACAGGAGTGTGA[CG]CAGATTGTGAAAACAGAAGGGAGGGAGTTGGGTCATTTCCTTCGCTAATCATCGCCCCCT	37	11	31848828	F				chr11:31847132-31847958	S_Shore
NA;ABR;ABR;ABR;ABR;ABR;ABR;ABR;ABR;ABR;ABR;ABR;ABR;ABR;ABR;Metazoa_SRP;ABR	chr17:1123431-1124727	45	1297	0.3845	0.4567	0.0722	-132.595	-2.212	0.025	NA;uc002fsd;uc002fse;uc002fsg;uc010cjq;uc010vqg;uc059zds;uc059zdv;uc059zdw;uc059zdx;uc059zdy;uc059zdz;uc059zea;uc059zeb;uc059zec;uc059zed;uc059zee		chr17:1124505	cg23401459	0.0004	0.019	0.428	0.116	0.624	0.078	0.682	0.085	0.058	0.093	I	CAGGCAAACAACCCCCAGAACCTCTGTTTTGCTCGTTCATGTGTCTCCGACACGCACACA[CG]AGCTGCGCTCAGACAGCGTCAGTCCCTGTCGCCAGGAACACGTTAATGACAAGGACCGCA	37	17	1027840	F	ABR;ABR	NM_021962;NM_001159746	Body;Body	chr17:1028544-1028972	N_Shore
LINC00689;LINC00689;LINC00689;LINC00689;NA	chr7:158973313-158973844	47	532	0.6609	0.5007	-0.1601	132.377	3.08	0.057	uc003wof;uc003wog;uc064jtq;uc064jtr;NA		chr7:158973370	cg25332918	0.00018	0.011	-0.68	0.174	0.649	0.102	0.562	0.121	-0.087	-0.135	II	ACACGTCCTCTTTAGCAGATGCTTTCTTTATAAGTGTGACTTATGTTAGAAAAGGTTTAC[CG]TTTTTCCATTTCAAAAGTAATCCATGGTCATTAGGGGTAGGAGGAGGAGGAAGAGAGAGG	37	7	158766061	F				chr7:158766126-158767400	N_Shore
LINC00689;LINC00689;LINC00689;LINC00689;NA	chr7:158973313-158973844	47	532	0.6609	0.5007	-0.1601	132.377	3.08	0.057	uc003wof;uc003wog;uc064jtq;uc064jtr;NA		chr7:158973645	cg01219135	1.3e-06	0.00037	-0.633	0.122	0.518	0.081	0.427	0.087	-0.091	-0.175	II	CTCCGAAGGTGCCTAGAAGCCTGTGAGCTCAGCGCCCAGGCAGGTCTCCCTTCCTCAGGC[CG]CGGAGCCTCGCTCTGCACAGTAGGGGGCGGGCTGTTCCTTTCCGGCCTGAGGAGGCCCGT	37	7	158766336	R				chr7:158766126-158767400	Island
HEXIM2;HEXIM2;HEXIM2;FMNL1;HEXIM2;HEXIM2;HEXIM2;HEXIM2;HEXIM2;FMNL1;FMNL1;RP13-890H12.2;PLCD3;PLCD3;PLCD3;PLCD3;AC142472.6;AC002117.1;AC002117.1;RP13-890H12.2	chr17:45171214-45173027	37	1814	0.5669	0.6451	0.0781	-131.524	-2.243	0.022	uc002iih;uc002iii;uc002iij;uc002iin;uc060gfs;uc060gft;uc060gfu;uc060gfv;uc060gfw;uc060ggd;uc060gge;uc002iik;uc032fjs;uc060gfb;uc060gfc;uc060gfd;uc060gfp;uc060gfq;uc060gfr;uc060gfx		chr17:45172947	cg10843111	3.5e-06	0.00077	-0.315	0.064	0.24	0.034	0.205	0.031	-0.034	-0.144	II	AAGTGCTGAAGCTGCCATGGGTGCTGGGCAGGCCCTCTCTGCCCTGGGGAGTCTCCTGGC[CG]CCTGGAGGTGGCACACATGCAGCCCAGTGCCGGCCTCACTTCCCTGGTGTGGGCGGCGGC	37	17	43250314	R				chr17:43246839-43247167	S_Shelf
B3GALT5;B3GALT5;B3GALT5;AF064860.5;B3GALT5;B3GALT5;NA	chr21:39666925-39669486	45	2562	0.614	0.678	0.064	-125.952	-2.2	0.023	uc002yyb;uc002yye;uc002yyk;uc062agf;uc062agg;uc062agh;NA		chr21:39669409	cg26336355	0.0011	0.035	-0.378	0.112	0.19	0.046	0.168	0.055	-0.022	-0.114	II	AGCGAGTGGCACATCCAGGATTAAAAGCTGGCATCAGAAATCCCATGTCAGACATTCATT[CG]TTTATTTATTCATCTGTTGAGTGCTCAGTGCTTTGACCGGGCATCCTGAATGAGGGTCAA	37	21	41041336	R
NA;IGF2;INS-IGF2;INS;INS;TH;TH;TH;TH;IGF2;INS;IGF2;INS;INS-IGF2;INS-IGF2;INS-IGF2;INS;TH;TH;TH;TH;TH;TH;TH	chr11:2190394-2191217	43	824	0.4019	0.4717	0.0697	-125.447	-2.316	0.024	NA;uc001lvh;uc001lvm;uc001lvn;uc001lvo;uc001lvp;uc001lvq;uc001lvr;uc001lvs;uc009ydf;uc009ydg;uc021qcb;uc021qcd;uc057xwf;uc057xwi;uc057xwj;uc057xwk;uc057xwl;uc057xwm;uc057xwn;uc057xwo;uc057xwp;uc057xwq;uc057xwr		chr11:2190511	cg10838469	9.7e-08	5.8e-05	-0.412	0.071	0.617	0.046	0.554	0.049	-0.063	-0.103	II	AAGAAGGGTGGACCCTTCCCGTTCCAGGCTGCTCCCGCCCCACAGGGATGGCCGTGTTGG[CG]GTGAAGCCTGAGGCTCAGGGTCCAGGCAGAAAGCGCTGGTTCCTCCAGACTGCCAAGCGC	37	11	2211741	F
NA;IGF2;INS-IGF2;INS;INS;TH;TH;TH;TH;IGF2;INS;IGF2;INS;INS-IGF2;INS-IGF2;INS-IGF2;INS;TH;TH;TH;TH;TH;TH;TH	chr11:2190394-2191217	43	824	0.4019	0.4717	0.0697	-125.447	-2.316	0.024	NA;uc001lvh;uc001lvm;uc001lvn;uc001lvo;uc001lvp;uc001lvq;uc001lvr;uc001lvs;uc009ydf;uc009ydg;uc021qcb;uc021qcd;uc057xwf;uc057xwi;uc057xwj;uc057xwk;uc057xwl;uc057xwm;uc057xwn;uc057xwo;uc057xwp;uc057xwq;uc057xwr		chr11:2190546	cg20200711	6.2e-08	4.3e-05	-0.461	0.078	0.512	0.054	0.438	0.054	-0.074	-0.145	II	CGCCCCACAGGGATGGCCGTGTTGGCGGTGAAGCCTGAGGCTCAGGGTCCAGGCAGAAAG[CG]CTGGTTCCTCCAGACTGCCAAGCGCGGTTGCTATTTATTTCTTCTCCATTAAAAGCCTCG	37	11	2211776	R
NA;TIAM1;TIAM1;TIAM1;TIAM1	chr21:31173887-31174373	18	487	0.6253	0.4667	-0.1586	124.411	7.02	0.023	NA;uc002yow;uc011adl;uc061zmh;uc061zmi		chr21:31174005	cg25269447	3.8e-07	0.00016	-0.367	0.067	0.564	0.045	0.505	0.05	-0.059	-0.105	II	ACGCAGGCAGGCCATGTGCTGTGTGACAAGAAGCACAGCAGGCCGACAGTTTACGAGGCG[CG]CGTGTCTCCAAATGTTATCGACAAACAAACAGAGGACCATGTGCTGCCGGGTATCTGTGA	37	21	32546322	R	TIAM1	NM_003253	Body
NA;TIAM1;TIAM1;TIAM1;TIAM1	chr21:31173887-31174373	18	487	0.6253	0.4667	-0.1586	124.411	7.02	0.023	NA;uc002yow;uc011adl;uc061zmh;uc061zmi		chr21:31174256	cg11991412	2.9e-05	0.0034	-0.358	0.081	0.435	0.051	0.377	0.066	-0.058	-0.134	II	TCTCCATGGAACATCAGACCAAAATAGAACCTCACACTTCACGGGTACTGCACAGAGGCA[CG]TCCTGCCCATGCAGACCAAGCGGCTGTCCGTGCTCAGCACTTGGCAATTCCTCTCTCTGA	37	21	32546573	F	TIAM1	NM_003253	Body
NA;KCTD1;KCTD1;KCTD1;KCTD1;KCTD1;KCTD1;KCTD1;KCTD1;RP11-9E17.1	chr18:26547214-26547682	46	469	0.3046	0.3805	0.0759	-123.342	-2.247	0.028	NA;uc002kvw;uc010xbk;uc031rht;uc060odl;uc060odm;uc060odn;uc060odp;uc060odq;uc060odr		chr18:26547273	cg00868875	7.4e-05	0.0063	0.424	0.102	0.55	0.069	0.609	0.083	0.06	0.108	II	CCGCCTTGGAGAGCATCTGCATCCGAGTGCCTAGCAAGTTCTTGCCGATGGCTTTGTTCT[CG]TACCAGGTCACATCGCCCTCGCTGCAGTGGTCCCGGGGCCGCTGGAAGAACGCCTTGCAG	37	18	24127237	R	KCTD1;KCTD1;KCTD1	NM_001136205;NM_198991;NM_001142730	5'UTR;5'UTR;1stExon	chr18:24126780-24131138	Island
SLC25A25;SLC25A25;SLC25A25;SLC25A25;LCN2;SLC25A25;SLC25A25;SLC25A25;SLC25A25;PTGES2-AS1;LCN2;LCN2;LCN2;LCN2;NAIF1;SLC25A25-AS1;NAIF1;RP11-379C10.1;NAIF1;NAIF1;RP11-379C10.4	chr9:128099670-128100997	38	1328	0.425	0.4945	0.0695	-122.544	-2.565	0.022	uc004btb;uc004btc;uc004btd;uc004bte;uc004bto;uc064wal;uc064wan;uc064wao;uc064wap;uc064wbb;uc064wbc;uc064wbd;uc064wbe;uc064wbf;uc004bta;uc004btg;uc022bnv;uc064wai;uc064waj;uc064wak;uc064wam		chr9:128100765	cg14389395	0.001	0.034	0.135	0.04	0.439	0.025	0.458	0.032	0.019	0.044	II	TCCAGGGACCCAGGGACGGCGCTGCAGCGAAGCCACCCTGCTCACCCTGGCTGTACGGCA[CG]CAGGTCTTCAGACTGAGAAAGTGCCCAGCTGTCCCTGTCGGCCTCTGTCCGGAGGGCTCT	37	9	130863044	F	SLC25A25;SLC25A25;SLC25A25;SLC25A25;SLC25A25	NR_049766;NM_052901;NM_001006641;NM_001265614;NM_001006642	Body;Body;Body;Body;Body
SOCS2;SOCS2;SOCS2;SOCS2;SOCS2;SOCS2;SOCS2;SOCS2;SOCS2;SOCS2;SOCS2;SOCS2;SOCS2-AS1;SOCS2-AS1;SOCS2-AS1;SOCS2-AS1	chr12:93572863-93573364	48	502	0.1866	0.2656	0.0789	-121.833	-2.194	0.031	uc001tcw;uc001tcy;uc021rbx;uc031qja;uc031qjb;uc031qjc;uc058rtj;uc058rtk;uc058rtl;uc058rtm;uc058rtn;uc058rto;uc001tcu;uc001tcv;uc021rbw;uc058rti		chr12:93573202	cg04797323	1.2e-05	0.0018	0.433	0.094	0.346	0.062	0.402	0.053	0.056	0.162	I	TCCCTTGCTTCCAAGGGACCGCGGAGAGCACGCTCGCAGGGTCCTGGGTCCTTGGGAATG[CG]TAAGGAAAGTGGTTCTCCAGGGACTCAGGCCTGGCGGAGCGCAGAGCGCGGGAAGAGCTT	37	12	93966978	R	SOCS2	NM_003877	Body	chr12:93963963-93967395	Island
MIR4269;HDAC4;HDAC4;HDAC4;HDAC4;HDAC4;HDAC4;HDAC4;HDAC4	chr2:239275007-239275667	36	661	0.6483	0.5631	-0.0852	120.36	3.842	0.026	uc021vza;uc002vyk;uc010fyz;uc010fza;uc061ufg;uc061ufw;uc061ugc;uc061ugd;uc061uge		chr2:239275073	cg05870586	2.3e-06	0.00057	-0.414	0.082	0.637	0.056	0.569	0.065	-0.068	-0.106	II	GGCTTCCAACCATAAACATTCCCAGAGCTGCGAATATGTGCCCCTGGCCACAGGATTACA[CG]TAGGAAGCCAGCACACGCTACGCTATCATTACCATCTCACCCATCTCCCGTGGCTGACGG	37	2	240196769	R	HDAC4	NM_006037	Body	chr2:240196768-240196997	Island
FBXO24;FBXO24;PCOLCE;MOSPD3;MOSPD3;MOSPD3;MOSPD3;FBXO24;FBXO24;FBXO24;FBXO24;FBXO24;FBXO24;FBXO24;PCOLCE;PCOLCE;PCOLCE;PCOLCE;PCOLCE;PCOLCE;PCOLCE;PCOLCE;PCOLCE;MOSPD3;MOSPD3;MOSPD3;MOSPD3;LRCH4;LRCH4;PCOLCE-AS1;SAP25;RP11-44M6.7;SAP25;SAP25;SAP25;LRCH4;LRCH4;LRCH4;LRCH4;LRCH4;LRCH4;LRCH4;LRCH4;LRCH4	chr7:100582533-100584389	46	1857	0.4274	0.4946	0.0672	-119.998	-2.199	0.026	uc003uvl;uc003uvm;uc003uvo;uc003uvq;uc003uvr;uc003uvs;uc003uvt;uc010lha;uc011kjz;uc011kka;uc064gfm;uc064gfn;uc064gfo;uc064gfp;uc064gfq;uc064gfs;uc064gft;uc064gfu;uc064gfv;uc064gfw;uc064gfx;uc064gfy;uc064gfz;uc064gga;uc064ggb;uc064ggc;uc064ggd;uc003uvi;uc003uvj;uc011kjy;uc022aip;uc022aiq;uc064gfa;uc064gfb;uc064gfc;uc064gfd;uc064gfe;uc064gff;uc064gfg;uc064gfh;uc064gfi;uc064gfj;uc064gfk;uc064gfl		chr7:100583786	cg22007578	0.0018	0.048	0.325	0.101	0.384	0.064	0.435	0.074	0.051	0.133	I	TGGCCTCAGAGATGACCGTTCTGGAGAGGGTGGGGGGATGGCATTTGCCCCTCCCAGCCT[CG]CCTCCACCTGCCCGCTTTCTCTGCAAATGTGTTTGTGTGTGTGCATGTGGACGAAGGGGG	37	7	100181409	F	LRCH4;LRCH4	NM_001289934;NM_002319	Body;Body	chr7:100183527-100184625	N_Shelf
MSANTD1;HTT;HTT;MSANTD1;MSANTD1;MSANTD1;RGS12;NA	chr4:3248944-3249309	29	366	0.8284	0.7404	-0.088	116.706	5.825	0.022	uc003ggs;uc062uto;uc062utr;uc062uub;uc062uuc;uc062uud;uc062uue;NA		chr4:3248963	cg23210109	0.0012	0.038	-0.298	0.089	0.766	0.047	0.736	0.053	-0.03	-0.039	I	TGAGCCGGGGCGGCACTGAACTGGGGGCCGATCCGCCTGGGCGGCGGTGAGAGGCAGGGC[CG]GGAGCCGGGCCGCTGGGTTTGGGCCTGGCCCGCTCGCCGCAATATTGATGGCCCGTCAGT	37	4	3250690	R	C4orf44;C4orf44	NM_001042690;NM_001012982	TSS200;TSS200	chr4:3250627-3251447	Island
MSANTD1;HTT;HTT;MSANTD1;MSANTD1;MSANTD1;RGS12;NA	chr4:3248944-3249309	29	366	0.8284	0.7404	-0.088	116.706	5.825	0.022	uc003ggs;uc062uto;uc062utr;uc062uub;uc062uuc;uc062uud;uc062uue;NA		chr4:3249018	cg17127235	0.00062	0.025	-0.293	0.083	0.57	0.055	0.528	0.067	-0.042	-0.073	II	AGGGCCGGGAGCCGGGCCGCTGGGTTTGGGCCTGGCCCGCTCGCCGCAATATTGATGGCC[CG]TCAGTGCAGCCCTGATTCCTGTGCTTTCAGTTAAAAGGTTTCTGTTGTTGTAGCTTATGC	37	4	3250745	F	C4orf44;C4orf44	NM_001042690;NM_001012982	TSS200;TSS200	chr4:3250627-3251447	Island
NA;SLC7A5;CA5A;MIR6775;SLC7A5;SLC7A5;CA5A	chr16:87880655-87881953	39	1299	0.5654	0.5008	-0.0646	113.202	3.399	0.022	NA;uc002fkm;uc002fkn;uc032ehg;uc059yfi;uc059yfj;uc059yfl		chr16:87881790	cg03236170	8.9e-06	0.0015	-0.229	0.049	0.694	0.029	0.665	0.033	-0.029	-0.042	II	AGCCTCCTGTTTGTTTTTTGTCCCGTTGCTTTGAGGGCTGGAATCAATGTCTTTTCCTCT[CG]GCGTGTTTGTGGTTTCATCTCAGTGTGTCCAGGCTCGGATGGCTTCCCGGGAGTATCTCC	37	16	87915396	R				chr16:87916188-87916469	N_Shore
NA;NA	chr10:120011288-120011955	42	668	0.4793	0.3973	-0.082	112.239	2.76	0.031	NA;NA		chr10:120011744	cg24968448	0.00052	0.022	-0.458	0.127	0.574	0.079	0.505	0.098	-0.069	-0.121	II	CTGCCTTCGTAGAGGGCCCTCGAGGAGCTCGGTGCTGGGGCTGCAGCTCTTGTGTGAGGC[CG]TCGTGCGTTGCAGTTAATTGTTGCACCTGTATTTCTGGTCGAGAAGCTGTACTGCTAAGA	37	10	121771256	R				chr10:121770981-121771423	Island
NA;NA	chr10:120011288-120011955	42	668	0.4793	0.3973	-0.082	112.239	2.76	0.031	NA;NA		chr10:120011751	cg02041677	0.0016	0.044	-0.347	0.107	0.568	0.07	0.511	0.076	-0.057	-0.1	II	CGTAGAGGGCCCTCGAGGAGCTCGGTGCTGGGGCTGCAGCTCTTGTGTGAGGCCGTCGTG[CG]TTGCAGTTAATTGTTGCACCTGTATTTCTGGTCGAGAAGCTGTACTGCTAAGATGCGTGC	37	10	121771263	F				chr10:121770981-121771423	Island
NA;CST9;CST3;CST3;RP11-218C14.8;CST3;RP11-218C14.5	chr20:23655525-23657383	41	1859	0.6519	0.5965	-0.0554	111.113	3.101	0.02	NA;uc002wtl;uc002wtm;uc002wtn;uc061vvw;uc061vvx;uc061vvy		chr20:23656832	cg06672341	0.00012	0.0088	-0.419	0.104	0.737	0.056	0.687	0.081	-0.05	-0.067	II	ACAAGCAGAAGTGAATAATCTATTCGGCTACTCCACAACACAGAATGTGTGCCTATGTTT[CG]TATGATAGCACGAAAGTAATGCCTTAGAATTACTAATGACTCTGAAGCCTCCAGTTATTT	37	20	23637469	R
NA;CST9;CST3;CST3;RP11-218C14.8;CST3;RP11-218C14.5	chr20:23655525-23657383	41	1859	0.6519	0.5965	-0.0554	111.113	3.101	0.02	NA;uc002wtl;uc002wtm;uc002wtn;uc061vvw;uc061vvx;uc061vvy		chr20:23656903	cg27417575	0.00034	0.017	-0.345	0.093	0.857	0.031	0.832	0.042	-0.026	-0.03	II	ACGAAAGTAATGCCTTAGAATTACTAATGACTCTGAAGCCTCCAGTTATTTTAAAGGTGC[CG]TCCTAGTTATCTCTTGGAAATACATTGAGAAAAAACAACCCTTTCACAGCAGCCCAGTGA	37	20	23637540	R
NA;ERICH1;ERICH1;ERICH1;ERICH1	chr8:649525-650159	43	635	0.8193	0.9346	0.1153	-108.847	-2.188	0.046	NA;uc064jwr;uc064jws;uc064jwt;uc064jwu		chr8:649525	cg00450029	0.00011	0.0081	1.178	0.291	0.771	0.142	0.867	0.091	0.096	0.125	II	AGAGAATTCCAGGGTGGGTGTATCCTGTGCATTGTGGAAATGCTCAGAGCCCCTGGGCCC[CG]GGGGGAAGATCCACAGGGGAGAGGTGAGCCCTGTTGTCACCTTTGTTGGATGTCCAGCAC	37	8	599525	R				chr8:599904-600309	N_Shore
NA;ERICH1;ERICH1;ERICH1;ERICH1	chr8:649525-650159	43	635	0.8193	0.9346	0.1153	-108.847	-2.188	0.046	NA;uc064jwr;uc064jws;uc064jwt;uc064jwu		chr8:649963	cg23958373	6.6e-05	0.0059	0.952	0.228	0.679	0.142	0.793	0.091	0.114	0.168	I	GACGTGACAGGACCGGGCCTGGGGAAGCGTGTGCTGGCGTCAGGGAGAAGACGGCAGCCG[CG]ACATCTGGCACCTGGGGCTGCAGAGCCTGAGCACCCCGGACCGCGCCCGGCGAGGGCGGC	37	8	599963	F				chr8:599904-600309	Island
NA;ERICH1;ERICH1;ERICH1;ERICH1	chr8:649525-650159	43	635	0.8193	0.9346	0.1153	-108.847	-2.188	0.046	NA;uc064jwr;uc064jws;uc064jwt;uc064jwu		chr8:650039	cg07234876	0.00011	0.008	1.66	0.41	0.742	0.194	0.889	0.112	0.147	0.198	I	GGGCTGCAGAGCCTGAGCACCCCGGACCGCGCCCGGCGAGGGCGGCCTCCCTGCGCTGAG[CG]CGACCTGCGTGTCCTGCTCTCGGCTTTCGTGCCGGTTCAGAAGAACAAGGCCGGAAGGTT	37	8	600039	F				chr8:599904-600309	Island
TRMT61A;APOPT1;TRMT61A;RNU7-160P;RP11-894P9.2;KLC1;RP11-73M18.2;APOPT1;APOPT1;APOPT1;APOPT1;APOPT1;APOPT1;APOPT1;APOPT1;APOPT1;APOPT1;APOPT1;RNU4-68P;APOPT1;APOPT1;APOPT1;APOPT1;CKB;CKB;CKB;CKB;CKB;CKB;CKB;CKB;CKB;CKB;CKB;CKB;CKB;CKB;CKB;CKB;CKB;RP11-600F24.7	chr14:103544213-103544929	32	717	0.5518	0.6292	0.0774	-108.732	-2.276	0.023	uc001yng;uc010tyc;uc059frm;uc059frn;uc059fro;uc059frq;uc059frr;uc059frs;uc059frt;uc059fru;uc059frv;uc059frw;uc059frx;uc059fry;uc059frz;uc059fsa;uc059fsb;uc059fsc;uc059fsd;uc059fse;uc059fsf;uc059fsg;uc059fsh;uc001ynf;uc059fqv;uc059fqw;uc059fqx;uc059fqy;uc059fqz;uc059fra;uc059frb;uc059frc;uc059frd;uc059fre;uc059frf;uc059frg;uc059frh;uc059fri;uc059frj;uc059frk;uc059frl		chr14:103544502	cg10040530	0.0002	0.012	0.2	0.052	0.309	0.033	0.336	0.032	0.027	0.087	I	GAGATGGGCGGGGGCGGGTGTAAGTAGGACAGCGCTTTGTGCGCGTTGCTATGGCGCCGC[CG]CCGCCCGTGCAGGCTTCCTCTGGGCGCGTTCCCAGGACGCAGAGCCTGCCAGTTGGCCCT	37	14	104010839	R
TRMT61A;APOPT1;TRMT61A;RNU7-160P;RP11-894P9.2;KLC1;RP11-73M18.2;APOPT1;APOPT1;APOPT1;APOPT1;APOPT1;APOPT1;APOPT1;APOPT1;APOPT1;APOPT1;APOPT1;RNU4-68P;APOPT1;APOPT1;APOPT1;APOPT1;CKB;CKB;CKB;CKB;CKB;CKB;CKB;CKB;CKB;CKB;CKB;CKB;CKB;CKB;CKB;CKB;CKB;RP11-600F24.7	chr14:103544213-103544929	32	717	0.5518	0.6292	0.0774	-108.732	-2.276	0.023	uc001yng;uc010tyc;uc059frm;uc059frn;uc059fro;uc059frq;uc059frr;uc059frs;uc059frt;uc059fru;uc059frv;uc059frw;uc059frx;uc059fry;uc059frz;uc059fsa;uc059fsb;uc059fsc;uc059fsd;uc059fse;uc059fsf;uc059fsg;uc059fsh;uc001ynf;uc059fqv;uc059fqw;uc059fqx;uc059fqy;uc059fqz;uc059fra;uc059frb;uc059frc;uc059frd;uc059fre;uc059frf;uc059frg;uc059frh;uc059fri;uc059frj;uc059frk;uc059frl		chr14:103544528	cg04561727	0.00033	0.017	0.239	0.064	0.414	0.048	0.451	0.044	0.036	0.088	I	GGACAGCGCTTTGTGCGCGTTGCTATGGCGCCGCCGCCGCCCGTGCAGGCTTCCTCTGGG[CG]CGTTCCCAGGACGCAGAGCCTGCCAGTTGGCCCTCCCAGCCCCTGGCAGGGCCCCATCCC	37	14	104010865	F
MAEL;MAEL;MAEL;MAEL;MAEL;MAEL;RNA5SP65;ILDR2;ILDR2;ILDR2;ILDR2;ILDR2;ILDR2;ILDR2	chr1:166989071-166989419	34	349	0.8628	0.7963	-0.0665	106.272	4.017	0.021	uc001gdy;uc001gdz;uc009wvf;uc021peh;uc057nan;uc057nao;uc057nap;uc001gdx;uc057nah;uc057nai;uc057naj;uc057nak;uc057nal;uc057nam		chr1:166989164	cg13480774	0.0011	0.034	-0.293	0.087	0.86	0.028	0.835	0.034	-0.026	-0.03	I	CAATCAGAGCACTTGGCACCTGCGACGGCGCTCTCCCCCCACCTCACCCGCAAGGCGGCA[CG]AGCCGGAATCTTCCAGTCTCAGGCTGTTTGTTCCCCCGCGGGGCAATGCGACTGCGCGTC	37	1	166958401	F	MAEL	NM_032858	TSS200	chr1:166958220-166958683	Island
MAEL;MAEL;MAEL;MAEL;MAEL;MAEL;RNA5SP65;ILDR2;ILDR2;ILDR2;ILDR2;ILDR2;ILDR2;ILDR2	chr1:166989071-166989419	34	349	0.8628	0.7963	-0.0665	106.272	4.017	0.021	uc001gdy;uc001gdz;uc009wvf;uc021peh;uc057nan;uc057nao;uc057nap;uc001gdx;uc057nah;uc057nai;uc057naj;uc057nak;uc057nal;uc057nam		chr1:166989169	cg24586196	0.0011	0.035	-0.293	0.087	0.917	0.018	0.901	0.023	-0.016	-0.018	I	AGAGCACTTGGCACCTGCGACGGCGCTCTCCCCCCACCTCACCCGCAAGGCGGCACGAGC[CG]GAATCTTCCAGTCTCAGGCTGTTTGTTCCCCCGCGGGGCAATGCGACTGCGCGTCGCTTC	37	1	166958406	F	MAEL	NM_032858	TSS200	chr1:166958220-166958683	Island
GSN;GSN;GSN;GSN;GSN;GSN;GSN;GSN;GSN;GSN;GSN;GSN;GSN;GSN;GSN;GSN;GSN;GSN;GSN;GSN;GSN-AS1;RP11-477J21.6	chr9:121287005-121289570	36	2566	0.4748	0.5369	0.0621	-106.233	-2.308	0.021	uc004ble;uc004blf;uc004blg;uc010mvq;uc010mvs;uc010mvu;uc010mvv;uc011lyh;uc011lyi;uc064vkv;uc064vkw;uc064vkx;uc064vky;uc064vla;uc064vlb;uc064vlc;uc064vld;uc064vle;uc064vlf;uc064vlg;uc033dha;uc064vkz		chr9:121288946	cg06927938	0.00032	0.016	-0.253	0.068	0.612	0.052	0.567	0.039	-0.045	-0.073	II	CATGGGATGCCGCTAAAGGGAGACACACAGGACAAAGCAAGAGGAACGCAGGGCCTGCTA[CG]TGGCACAGTCACAGGGTATGTGACACTGGGCATGACAAACTCTATGATGCAGAGACATGG	37	9	124051224	F	GSN;GSN;GSN;GSN;GSN;GSN;GSN;GSN;GSN	NM_001127667;NM_001127666;NM_198252;NM_001127664;NM_001127662;NM_001127665;NM_001127663;NM_001258029;NM_001258030	5'UTR;5'UTR;5'UTR;5'UTR;5'UTR;5'UTR;Body;Body;Body
NTRK1;NTRK1;NTRK1;PEAR1;NTRK1;NTRK1;NTRK1;NTRK1;NTRK1;NTRK1;NTRK1;PEAR1;PEAR1;PEAR1;PEAR1;SH2D2A;SH2D2A;SH2D2A;INSRR;SH2D2A;SH2D2A;SH2D2A	chr1:156858410-156859286	30	877	0.4381	0.5437	0.1056	-106.165	-2.343	0.03	uc001fqf;uc001fqh;uc001fqi;uc001fqj;uc009wsk;uc057mdi;uc057mdj;uc057mdk;uc057mdl;uc057mdm;uc057mdn;uc057mdo;uc057mdp;uc057mdq;uc057mdr;uc001fqd;uc001fqe;uc009wsh;uc010pht;uc057mdf;uc057mdg;uc057mdh		chr1:156858995	cg21669590	9.9e-05	0.0077	-0.248	0.061	0.497	0.044	0.459	0.047	-0.038	-0.077	II	TGAGCAAAAGGCAGGCCGAGAGGCCAGCCAACCCTGAGGGCGGAGCAGCAGGCTGGGGAC[CG]CTCCCAAGGAGGGCAGCGGGGGTCCCGGGGCGCGTGGGACTCCGCAGGGAGAGTCTCCCT	37	1	156828787	R	INSRR;NTRK1	NM_014215;NM_001007792	TSS200;Body	chr1:156828804-156831102	N_Shore
NTRK1;NTRK1;NTRK1;PEAR1;NTRK1;NTRK1;NTRK1;NTRK1;NTRK1;NTRK1;NTRK1;PEAR1;PEAR1;PEAR1;PEAR1;SH2D2A;SH2D2A;SH2D2A;INSRR;SH2D2A;SH2D2A;SH2D2A	chr1:156858410-156859286	30	877	0.4381	0.5437	0.1056	-106.165	-2.343	0.03	uc001fqf;uc001fqh;uc001fqi;uc001fqj;uc009wsk;uc057mdi;uc057mdj;uc057mdk;uc057mdl;uc057mdm;uc057mdn;uc057mdo;uc057mdp;uc057mdq;uc057mdr;uc001fqd;uc001fqe;uc009wsh;uc010pht;uc057mdf;uc057mdg;uc057mdh		chr1:156859013	cg02190807	0.00039	0.019	-0.214	0.058	0.563	0.04	0.526	0.046	-0.037	-0.065	I	AGAGGCCAGCCAACCCTGAGGGCGGAGCAGCAGGCTGGGGACCGCTCCCAAGGAGGGCAG[CG]GGGGTCCCGGGGCGCGTGGGACTCCGCAGGGAGAGTCTCCCTGGATCCCTCCGGGCGCGC	37	1	156828805	R	INSRR;NTRK1	NM_014215;NM_001007792	TSS200;Body	chr1:156828804-156831102	Island
NTRK1;NTRK1;NTRK1;PEAR1;NTRK1;NTRK1;NTRK1;NTRK1;NTRK1;NTRK1;NTRK1;PEAR1;PEAR1;PEAR1;PEAR1;SH2D2A;SH2D2A;SH2D2A;INSRR;SH2D2A;SH2D2A;SH2D2A	chr1:156858410-156859286	30	877	0.4381	0.5437	0.1056	-106.165	-2.343	0.03	uc001fqf;uc001fqh;uc001fqi;uc001fqj;uc009wsk;uc057mdi;uc057mdj;uc057mdk;uc057mdl;uc057mdm;uc057mdn;uc057mdo;uc057mdp;uc057mdq;uc057mdr;uc001fqd;uc001fqe;uc009wsh;uc010pht;uc057mdf;uc057mdg;uc057mdh		chr1:156859027	cg27642691	9.8e-05	0.0076	-0.211	0.052	0.549	0.038	0.514	0.038	-0.035	-0.063	I	CCTGAGGGCGGAGCAGCAGGCTGGGGACCGCTCCCAAGGAGGGCAGCGGGGGTCCCGGGG[CG]CGTGGGACTCCGCAGGGAGAGTCTCCCTGGATCCCTCCGGGCGCGCGGCCCCCCAGCGCC	37	1	156828819	R	INSRR;NTRK1	NM_014215;NM_001007792	TSS200;Body	chr1:156828804-156831102	Island
NTRK1;NTRK1;NTRK1;PEAR1;NTRK1;NTRK1;NTRK1;NTRK1;NTRK1;NTRK1;NTRK1;PEAR1;PEAR1;PEAR1;PEAR1;SH2D2A;SH2D2A;SH2D2A;INSRR;SH2D2A;SH2D2A;SH2D2A	chr1:156858410-156859286	30	877	0.4381	0.5437	0.1056	-106.165	-2.343	0.03	uc001fqf;uc001fqh;uc001fqi;uc001fqj;uc009wsk;uc057mdi;uc057mdj;uc057mdk;uc057mdl;uc057mdm;uc057mdn;uc057mdo;uc057mdp;uc057mdq;uc057mdr;uc001fqd;uc001fqe;uc009wsh;uc010pht;uc057mdf;uc057mdg;uc057mdh		chr1:156859029	cg25399158	0.00018	0.011	-0.299	0.077	0.437	0.055	0.389	0.054	-0.048	-0.11	I	TGAGGGCGGAGCAGCAGGCTGGGGACCGCTCCCAAGGAGGGCAGCGGGGGTCCCGGGGCG[CG]TGGGACTCCGCAGGGAGAGTCTCCCTGGATCCCTCCGGGCGCGCGGCCCCCCAGCGCCAG	37	1	156828821	R	INSRR;NTRK1	NM_014215;NM_001007792	TSS200;Body	chr1:156828804-156831102	Island
NTRK1;NTRK1;NTRK1;PEAR1;NTRK1;NTRK1;NTRK1;NTRK1;NTRK1;NTRK1;NTRK1;PEAR1;PEAR1;PEAR1;PEAR1;SH2D2A;SH2D2A;SH2D2A;INSRR;SH2D2A;SH2D2A;SH2D2A	chr1:156858410-156859286	30	877	0.4381	0.5437	0.1056	-106.165	-2.343	0.03	uc001fqf;uc001fqh;uc001fqi;uc001fqj;uc009wsk;uc057mdi;uc057mdj;uc057mdk;uc057mdl;uc057mdm;uc057mdn;uc057mdo;uc057mdp;uc057mdq;uc057mdr;uc001fqd;uc001fqe;uc009wsh;uc010pht;uc057mdf;uc057mdg;uc057mdh		chr1:156859216	cg18649438	0.00015	0.01	-0.359	0.091	0.519	0.068	0.46	0.07	-0.059	-0.113	II	CCCCGCCCCCCGCCTAAACAGATTGGTTCGCAGGGACCTTTCCGTTCTCTCCACCCCTCC[CG]CCAAGTCAAAATATTTAGCCTGACAACTGAGGGGAGGACAGGTCTGTTGGGGAAATAAGG	37	1	156829008	F	NTRK1;INSRR	NM_001007792;NM_014215	Body;TSS1500	chr1:156828804-156831102	Island
NA;NA	chr6:43834248-43836888	38	2641	0.3735	0.4369	0.0634	-105.637	-2.197	0.023	NA;NA		chr6:43836009	cg08461011	0.00031	0.016	0.432	0.115	0.603	0.077	0.663	0.086	0.06	0.1	II	GAGTCGATGAGTACAGCCAGTTCCCTATAATGGTGGGTGTCCAGGTCCTGGGAGGTGACT[CG]CCTTGTCGAGGGAAACTGGTGGGAGCAGGAGGTGTTTATGGTTTTCCCTCTCCTGGGGGC	37	6	43803746	R
NA;ERICH1;ERICH1;ERICH1	chr8:615546-616737	26	1192	0.7205	0.828	0.1076	-103.341	-2.191	0.027	NA;uc064jwr;uc064jws;uc064jwt		chr8:616323	cg18431983	0.0015	0.043	0.318	0.097	0.609	0.065	0.654	0.06	0.045	0.074	I	TCTTTGTAACGTTGCATTTTCACATTTGTGTGGCAGGACAAGCATGGGGCAAGAGGGACG[CG]TTAACTGAAAGTTGCTGAAGACAGGCTCCTGTCGGCCAGGTGTGGGCGGCCGCCGTCCAG	37	8	566323	F
MSI2;MSI2;MSI2;MSI2;MSI2;MSI2;MSI2;MSI2;MSI2;RP11-226M10.3;NA	chr17:57455215-57456028	23	814	0.8219	0.7253	-0.0966	103.271	5.562	0.022	uc002iuz;uc002iva;uc010wnm;uc060hun;uc060hus;uc060hut;uc060huu;uc060huv;uc060huw;uc060hux;NA		chr17:57455893	cg02770857	1.1e-05	0.0017	-0.428	0.092	0.856	0.03	0.815	0.046	-0.041	-0.048	II	GCTCCTCCGCAGCACGCACACAGGCACAGGCACACACACGTTCCCATCCCAGCTGGTGCC[CG]CGTGTGGGTGTTAGGCACAGACTCTTTGGACAAAGCTCTGGAGATGAATTGGGAAAGAAG	37	17	55533254	F	MSI2;MSI2	NM_138962;NM_170721	Body;Body
NA;KCNK9;KCNK9;KCNK9	chr8:139710801-139711944	35	1144	0.7809	0.7248	-0.0561	102.43	3.236	0.019	NA;uc003yvg;uc064qpc;uc064qpg		chr8:139711399	cg20761810	0.00088	0.031	-0.227	0.066	0.522	0.049	0.48	0.045	-0.042	-0.08	I	TCCGAGTGTAGAGGGCATGCTGCCCTCCTCTCTCCACCTAACTGCCCGCCAGCAAGGGAG[CG]GTGCCAGCCGCCACACGCTGACGGTGGAGACGCTACTACACAGCCAGCTCCCTCCCTGTG	37	8	140723642	F
TBC1D24;TBC1D24;RP11-20I23.1;ATP6V0C;AMDHD2;AMDHD2;PDPK1;PDPK1;PDPK1;PDPK1;AMDHD2;TBC1D24;RP11-715J22.6;TBC1D24;TBC1D24;TBC1D24;TBC1D24;TBC1D24;ATP6V0C;RP11-20I23.3;ATP6V0C;ATP6V0C;RP11-20I23.2;ATP6V0C;AMDHD2;AMDHD2;AMDHD2;AMDHD2;AMDHD2;AMDHD2;AMDHD2;AMDHD2;AMDHD2;AMDHD2;AMDHD2;AMDHD2;AMDHD2;AMDHD2;AMDHD2;PDPK1;PDPK1;PDPK1;PDPK1;PDPK1;RP11-715J22.3;RP11-715J22.4;RP11-715J22.4;RP11-715J22.2	chr16:2491681-2492830	28	1150	0.6519	0.7357	0.0838	-102.284	-2.291	0.023	uc002cqk;uc002cql;uc002cqm;uc002cqn;uc002cqp;uc002cqq;uc002cqs;uc002cqt;uc002cqu;uc010bsn;uc010uwc;uc059pmm;uc059pmn;uc059pmo;uc059pmp;uc059pmq;uc059pmr;uc059pms;uc059pmt;uc059pmu;uc059pmv;uc059pmw;uc059pmx;uc059pmy;uc059pmz;uc059pna;uc059pnb;uc059pnc;uc059pnd;uc059pne;uc059pnf;uc059png;uc059pnh;uc059pni;uc059pnj;uc059pnk;uc059pnl;uc059pnm;uc059pnn;uc059pnp;uc059pnq;uc059pnr;uc059pns;uc059pnt;uc0…		chr16:2492323	cg03422651	0.00041	0.019	0.161	0.044	0.444	0.031	0.477	0.036	0.033	0.073	II	TCTTTTGCACACATCCTTGGCTCGGGGGTCCCTGTGAGTCCAGCACGTCGCCGGACCATT[CG]CGGCAGTAAACACAACTTGGGATCTGCATCTCCCTAAGGGAACTTCGCAAGGTGCACCCA	37	16	2542324	F	TBC1D24	NM_020705	5'UTR	chr16:2546264-2547039	N_Shelf
SZRD1;FBXO42;FBXO42	chr1:16314552-16316062	27	1511	0.7584	0.8269	0.0684	-102.243	-2.846	0.018	uc057cra;uc001ayg;uc057cqz		chr1:16315692	cg05059632	2e-07	9.9e-05	-0.425	0.076	0.285	0.046	0.238	0.04	-0.047	-0.164	II	TTTTGATTACATTTTTTCTCTTCACTGAAAACCAGAGTGGCAGCCAAGTTCTGGTATAAT[CG]TAAACCAGAAAACTTGTTCTCCAACAATTCTTCTAACTCAAGGATCTGACTGACCGACAG	37	1	16642187	R	FBXO42	NM_018994	5'UTR
RP11-70F11.8;RP11-70F11.7;RP11-70F11.8;RP11-70F11.8;RP11-70F11.8;BCDIN3D;FAIM2;FAIM2;NCKAP5L;NCKAP5L;BCDIN3D;FAIM2;FAIM2;FAIM2	chr12:49872885-49875075	28	2191	0.6912	0.6229	-0.0683	102.179	5.226	0.019	uc001rvm;uc058ntj;uc058ntt;uc058ntu;uc058ntv;uc001rvh;uc001rvi;uc001rvj;uc009zlk;uc058ntg;uc058nti;uc058ntk;uc058ntl;uc058ntm		chr12:49872992	cg23665994	1.9e-05	0.0025	-0.218	0.048	0.388	0.028	0.354	0.046	-0.034	-0.088	II	ATTAATGTGGTTTCATTGTTATTATCTGCAGAAGGAGAGGTGCCCTCTTGAGGACATGCA[CG]TGCTACTGATGAGACTCAGGTGTCTCTTGCATCTCATCAGGGAGGCAGCACTGTTCCTTG	37	12	50266775	F	FAIM2	NM_012306	Body
RP11-70F11.8;RP11-70F11.7;RP11-70F11.8;RP11-70F11.8;RP11-70F11.8;BCDIN3D;FAIM2;FAIM2;NCKAP5L;NCKAP5L;BCDIN3D;FAIM2;FAIM2;FAIM2	chr12:49872885-49875075	28	2191	0.6912	0.6229	-0.0683	102.179	5.226	0.019	uc001rvm;uc058ntj;uc058ntt;uc058ntu;uc058ntv;uc001rvh;uc001rvi;uc001rvj;uc009zlk;uc058ntg;uc058nti;uc058ntk;uc058ntl;uc058ntm		chr12:49873654	cg14442530	3e-09	4.7e-06	-0.483	0.074	0.572	0.046	0.499	0.066	-0.073	-0.128	II	CTTAACTTGGAAGGCTTGGATCTGTCCAGCTCTGGGGGTGGCCCTTCTGAGAAGCACCCA[CG]CAGGAGACCCCCTAGAGCAGCCAGCTGGCTTTTCTCTTGGAGAGAAGAGGAATGAAATGA	37	12	50267437	R	FAIM2	NM_012306	Body
CYB561D2;CYB561D2;RASSF1-AS1;ZMYND10-AS1;CYB561D2;CYB561D2;CYB561D2;XXcos-LUCA11.5;CYB561D2;HYAL3;HYAL3;HYAL3;HYAL3;NAT6;NAT6;NAT6;HYAL1;HYAL1;HYAL1;HYAL1;HYAL1;HYAL1;IFRD2;HYAL3;SEMA3B-AS1;IFRD2;IFRD2;IFRD2;IFRD2;IFRD2;IFRD2;IFRD2;IFRD2;IFRD2;IFRD2;IFRD2;IFRD2;IFRD2;IFRD2;HYAL3;HYAL3;NAT6;NAT6;NAT6;NAT6;HYAL1;HYAL1;HYAL1	chr3:50302634-50304074	34	1441	0.5236	0.5823	0.0587	-102.02	-2.284	0.02	uc003dal;uc003dam;uc032rng;uc062kef;uc062kfc;uc062kfd;uc062kfe;uc062kff;uc062kfg;uc003czd;uc003cze;uc003czf;uc003czg;uc003czi;uc003czj;uc003czk;uc003czm;uc003czo;uc003czp;uc003czq;uc003czr;uc003czs;uc011bdp;uc021wyn;uc062kci;uc062kct;uc062kcu;uc062kcv;uc062kcw;uc062kcx;uc062kcy;uc062kcz;uc062kda;uc062kdb;uc062kdc;uc062kdd;uc062kde;uc062kdf;uc062kdg;uc062kdh;uc062kdi;uc062kdj;uc062kdk;uc062kdl;uc0…		chr3:50303133	cg10580282	0.00032	0.016	0.291	0.078	0.335	0.049	0.378	0.053	0.043	0.128	II	CACCGCTGCTCTGGTTTCTGTTAAACATTGACCTGCAGGGCTCCAGGAGGGCAGGGGAGA[CG]CATGGAGGGGAGCATGGCCACTGGAGGGCACATCCGAGTTGCCTCTCAGACCAGGCCTCT	37	3	50340564	F	HYAL1;HYAL1;HYAL1;HYAL1;HYAL1;HYAL1;HYAL1	NM_033159;NM_153282;NM_153285;NM_153281;NM_007312;NM_153283;NM_007312	5'UTR;5'UTR;5'UTR;5'UTR;5'UTR;5'UTR;1stExon	chr3:50336331-50336879	S_Shelf
ARRDC4;AC144835.1;RP11-753A21.1	chr15:97976108-97978029	24	1922	0.568	0.4799	-0.0881	101.99	4.787	0.021	uc010bom;uc059nrp;uc059nro		chr15:97976853	cg15349560	6e-05	0.0055	-0.413	0.098	0.75	0.054	0.709	0.062	-0.041	-0.054	II	TCTAGTATTGACTGTGTTCTTTACAAATATGCAGTCACTTTCCCATAACATGACGGTTTC[CG]TGGTATTTTTTTATTTTGCTTTTTAAATTTTAGATGACAGAATCCATCTGATTGTCCACA	37	15	98520083	R
ARRDC4;AC144835.1;RP11-753A21.1	chr15:97976108-97978029	24	1922	0.568	0.4799	-0.0881	101.99	4.787	0.021	uc010bom;uc059nrp;uc059nro		chr15:97977168	cg11438845	2.6e-05	0.0031	-0.489	0.11	0.733	0.061	0.681	0.084	-0.052	-0.071	II	TGTATATATGTGCCATGTTGGTGTGCTGCACCCAAAACACAGCACACAAATGCACACACA[CG]GAAACACAAGGCATGCACGCATGTGCACGCTGACATGCACTCACAGATGCTCTGTTTATT	37	15	98520398	F
ARRDC4;AC144835.1;RP11-753A21.1	chr15:97976108-97978029	24	1922	0.568	0.4799	-0.0881	101.99	4.787	0.021	uc010bom;uc059nrp;uc059nro		chr15:97977187	cg11004059	9.6e-06	0.0016	-0.546	0.117	0.75	0.06	0.685	0.09	-0.065	-0.086	II	GGTGTGCTGCACCCAAAACACAGCACACAAATGCACACACACGGAAACACAAGGCATGCA[CG]CATGTGCACGCTGACATGCACTCACAGATGCTCTGTTTATTGGCTGGAGATTTCACCCCT	37	15	98520417	F
TBCD;TBCD;RP11-388C12.5;AC068014.1;AC068014.2	chr17:82774589-82775246	35	658	0.3993	0.3393	-0.06	101.926	3.906	0.021	uc002kfz;uc060meh;uc060meb;uc060mei;uc060mej		chr17:82774705	cg02130289	7.3e-06	0.0013	-0.308	0.065	0.648	0.04	0.602	0.044	-0.047	-0.072	II	CCTCCCAGACGGAGCGGCGGCCGGGCGGGGGCTGCCCCCCACCCGAGTGTGTCTACCTGT[CG]TTTGTGGTGGGACATTTAGACTGCTGCCCTCCCAATTTGGTATTAAAACTCAATATTGCA	37	17	80732581	F	TBCD	NM_005993	Body
TBCD;TBCD;RP11-388C12.5;AC068014.1;AC068014.2	chr17:82774589-82775246	35	658	0.3993	0.3393	-0.06	101.926	3.906	0.021	uc002kfz;uc060meh;uc060meb;uc060mei;uc060mej		chr17:82775080	cg19893067	2e-09	3.5e-06	-0.942	0.142	0.141	0.049	0.084	0.033	-0.057	-0.405	II	TTGGCTCTGTGGAGTGCGGTGCCTGTGGGCCAGGAGGCACCATCTGAGTACTTCTCCCTC[CG]TGGGGTCCTCCGGGAAAAGAGCGCGCTGGCTCGGGATCCCGGGCGGACTCCCGGCGAGAC	37	17	80732956	R	TBCD	NM_005993	Body
TBCD;TBCD;RP11-388C12.5;AC068014.1;AC068014.2	chr17:82774589-82775246	35	658	0.3993	0.3393	-0.06	101.926	3.906	0.021	uc002kfz;uc060meh;uc060meb;uc060mei;uc060mej		chr17:82775162	cg18183042	3.6e-06	0.00078	-0.436	0.088	0.118	0.027	0.093	0.023	-0.024	-0.205	I	GCGCGCTGGCTCGGGATCCCGGGCGGACTCCCGGCGAGACACCGCAGCGCCACCTAGTGC[CG]GGATGAGCAGGTGCTTTTCGGCCGAGCCAGTTTCCGTGCAGAACACCTGAGCCTGGGATC	37	17	80733038	F	TBCD	NM_005993	Body
RP11-10J21.3;SLC45A4;SLC45A4;SLC45A4;SLC45A4;SLC45A4;RP11-10J21.2	chr8:141222677-141223626	39	950	0.7945	0.7355	-0.059	101.738	3.093	0.023	uc064qtq;uc003ywc;uc003ywd;uc010meq;uc064qtl;uc064qtm;uc064qtn		chr8:141223337	cg03653399	0.00045	0.02	-0.338	0.093	0.532	0.065	0.48	0.078	-0.052	-0.098	I	AGGAAACGAGAAGTATGTGACGCGTGTCCGCTGGATGGGTGAGAGTTTACACGGCAGACC[CG]GGTTCCTCAGCTTCACCGGAACTGAGTCCCTGCCCTTGTTAATAATGATCCATCAGGAAG	37	8	142233436	R	SLC45A4	NM_001080431	Body	chr8:142231663-142231974	S_Shore
AC234917.1;SCRIB;SCRIB;PUF60;PUF60;PUF60;PUF60;NRBP2;MIR937;PUF60;PUF60;SCRIB;SCRIB;SCRIB;SCRIB;SCRIB;SCRIB;PUF60;PUF60;PUF60;PUF60;PUF60;PUF60;PUF60;PUF60;PUF60;PUF60;PUF60;PUF60;PUF60;PUF60;PUF60;PUF60;RP11-299M14.2;NRBP2;NRBP2;NRBP2;NRBP2;NRBP2;NRBP2;NRBP2;NRBP2	chr8:143824640-143826201	35	1562	0.6078	0.6738	0.066	-101.732	-2.193	0.023	uc064rfw;uc003yzo;uc003yzp;uc003yzq;uc003yzr;uc003yzs;uc003yzt;uc011lkt;uc022bck;uc031tcp;uc031tcq;uc064req;uc064rer;uc064res;uc064ret;uc064reu;uc064rev;uc064rew;uc064rex;uc064rey;uc064rez;uc064rfa;uc064rfb;uc064rfc;uc064rfd;uc064rfe;uc064rff;uc064rfg;uc064rfh;uc064rfi;uc064rfj;uc064rfk;uc064rfl;uc064rfm;uc064rfn;uc064rfo;uc064rfp;uc064rfq;uc064rfr;uc064rfs;uc064rft;uc064rfu		chr8:143826052	cg15970074	0.0013	0.04	0.122	0.037	0.366	0.025	0.382	0.027	0.016	0.045	II	CCATTCCTGGCAGATGGAAGTTCCCAGCTGCATGGAGCTTAGGGTTCTGTGCTAACCAGA[CG]CTGGGAGAACTTGGAGGAAACCGGTGTTTACAATCGCAGCTAGTCACGTACTGCCATCTT	37	8	144908222	R	PUF60;PUF60;PUF60	NM_014281;NM_078480;NM_001136033	Body;Body;5'UTR	chr8:144911055-144912075	N_Shelf
IMP4;PTPN18;PTPN18;IMP4;IMP4;IMP4;IMP4;IMP4;IMP4;IMP4;IMP4;IMP4;IMP4;IMP4;IMP4;IMP4;IMP4;IMP4;IMP4;PTPN18;PTPN18;PTPN18;PTPN18;PTPN18;PTPN18;PTPN18;PTPN18;PTPN18;PTPN18;PTPN18;PTPN18;PTPN18;PTPN18;NA	chr2:130327746-130328196	35	451	0.7745	0.7065	-0.068	100.955	3.067	0.024	uc002tra;uc002trb;uc002trc;uc061ntp;uc061ntq;uc061ntr;uc061nts;uc061ntt;uc061ntu;uc061ntv;uc061ntw;uc061ntx;uc061nty;uc061ntz;uc061nua;uc061nub;uc061nuc;uc061nud;uc061nue;uc061nuf;uc061nug;uc061nuh;uc061nui;uc061nuj;uc061nuk;uc061nul;uc061num;uc061nun;uc061nuo;uc061nup;uc061nuq;uc061nur;uc061nus;NA		chr2:130328196	cg07894391	0.00056	0.023	-0.245	0.068	0.235	0.033	0.21	0.032	-0.025	-0.107	II	GTTTGTAAACGCACCAATCAGCACTCTGTGTCTGTGCCACCCGAGCCAGTGGGGGCAACA[CG]TTTGGGTTTCCTTCCTTGCTGTGGAAGGTTTGTTCTTTTGCTCTTTGTGCTAAATCTTGC	37	2	131085769	R
C5orf64;C5orf64;C5orf64;C5orf64;C5orf64;C5orf64;RP11-2O17.2;RP11-2O17.2;RP11-2O17.2;RNU6-913P	chr5:61658569-61660064	28	1496	0.568	0.4878	-0.0802	100.874	4.161	0.022	uc003jst;uc063dxc;uc063dxd;uc063dxe;uc063dxf;uc063dxg;uc003jsu;uc003jsv;uc010iwo;uc021xzc		chr5:61659193	cg11399975	2.5e-05	0.003	-0.253	0.057	0.566	0.043	0.529	0.05	-0.037	-0.066	II	AGCAGGGAAAGGTATCTGCTGACGGAGGGTCTACTGTCTAAATTTCCTTCTGGCCTGGGC[CG]TCCTGAGTCTTTGGGTGGGGTTGTGGGAAAGGCGCAGTAGCTCCCTGGTCAAACAGGGAG	37	5	60955020	R	C5orf64;C5orf64;C5orf64;C5orf64	NR_126523;NR_126525;NR_126524;NM_173667	Body;Body;Body;Body
NA;ELP6;ELP6;ELP6;ELP6;ELP6;ELP6;ELP6;ELP6;ELP6;ELP6;ELP6;ELP6;ELP6;ELP6;ELP6;AC099778.1	chr3:47542175-47543518	27	1344	0.5158	0.5889	0.0731	-100.672	-2.201	0.02	NA;uc003crk;uc062jdr;uc062jds;uc062jdt;uc062jdu;uc062jdv;uc062jdw;uc062jdy;uc062jdz;uc062jea;uc062jeb;uc062jec;uc062jed;uc062jee;uc062jef;uc062jeg		chr3:47542626	cg02430990	0.00025	0.014	-0.27	0.071	0.444	0.05	0.402	0.059	-0.042	-0.094	II	CAGAGTGAGGAGCAAAGCCATGGCACTTGGCTTTCTGGTGGTTACTCCTGGCAACCTTGT[CG]TGGCCTTGGACATGGACCCGGTCTGCCCCAGGGTTTCTGTTTCTCCATCTGTAGAACAAG	37	3	47584116	R
C9orf3;C9orf3;C9orf3;C9orf3;C9orf3;C9orf3;C9orf3;C9orf3;C9orf3;C9orf3;C9orf3;RP11-54O15.3	chr9:94920809-94922568	33	1760	0.6573	0.7195	0.0622	-100.298	-2.254	0.02	uc004aux;uc004auy;uc004ava;uc064ulh;uc064uli;uc064ull;uc064ulm;uc064uln;uc064ulo;uc064ulq;uc064ulr;uc064ulp		chr9:94921161	cg01820561	0.0013	0.039	0.202	0.061	0.352	0.039	0.375	0.042	0.023	0.066	II	TTTTTAGGATGAAGATGTCATTGAAGTGATTATCTTCCATTCTCTGTAATGATGATGAAT[CG]ACAGTCTGGCATTTGTAGAGGCAGTTGACACAGACCCTTTCAAGGGGAAAAAAAGAAACA	37	9	97683443	F	C9orf3;C9orf3;C9orf3	NM_001193331;NM_032823;NM_001193329	Body;Body;Body
TENM2;TENM2;TENM2;TENM2;TENM2;TENM2;TENM2;TENM2;TENM2;AC093304.1;AC008464.1	chr5:167918172-167919588	24	1417	0.6223	0.5421	-0.0802	98.805	4.829	0.019	uc003lzr;uc003lzt;uc031slx;uc063jkg;uc063jki;uc063jkk;uc063jkl;uc063jkn;uc063jkp;uc063jkj;uc063jkm		chr5:167918750	cg13552669	0.00055	0.023	-0.384	0.107	0.118	0.028	0.095	0.027	-0.023	-0.194	II	TTAGAGAGACCAGTAAGCATTTGGCCAGCACCTCCTGTTAGGCTGACAACCAGAGCAGTT[CG]TTTGGGATTGGATATTTTTCTCCTTTTTTTTTTTTTTTTGTAGCCTGTAGGCACTTAGAA	37	5	167345755	R	TENM2	NM_001122679	Body
RP11-169K17.4;RP11-169K17.3;VGLL4;VGLL4;VGLL4;VGLL4;VGLL4;VGLL4;VGLL4;VGLL4;VGLL4;VGLL4;VGLL4;VGLL4;VGLL4;VGLL4	chr3:11580872-11582818	31	1947	0.4281	0.5041	0.0761	-96.54	-2.351	0.024	uc062gue;uc062guf;uc003bwf;uc003bwg;uc010hdv;uc010hdw;uc010hdx;uc011aun;uc062gtu;uc062gtv;uc062gtw;uc062gtx;uc062gty;uc062gtz;uc062gua;uc062gub		chr3:11582326	cg03370106	0.00047	0.021	0.466	0.129	0.155	0.048	0.197	0.057	0.041	0.264	II	AAAGGGTTCTTGGTACTAACCTCACTTTAATCATTGCCAAAGAGCATGAAGACAGCCCAG[CG]TCCTCCCACAAGAAAGCCTTGGGCCTCACAAACTTGGCAAGCAGTCTCAGGCACAAAACT	37	3	11623800	R	VGLL4;VGLL4;VGLL4;VGLL4	NM_014667;NM_001128219;NM_001128220;NM_001128220	Body;Body;1stExon;5'UTR
RP11-1197K16.2;RP11-1197K16.2;RP11-1197K16.2;RP11-1197K16.2;B3GNTL1;B3GNTL1;B3GNTL1;B3GNTL1;B3GNTL1;B3GNTL1;B3GNTL1;B3GNTL1;B3GNTL1	chr17:82962792-82963428	27	637	0.4728	0.3863	-0.0865	96.507	4.104	0.024	uc060mfp;uc060mfq;uc060mfr;uc060mfs;uc002kge;uc002kgf;uc002kgg;uc021ufx;uc060mfk;uc060mfl;uc060mfm;uc060mfn;uc060mfo		chr17:82963241	cg24571110	0.0013	0.04	-0.475	0.144	0.246	0.079	0.205	0.059	-0.041	-0.166	II	AGGAGAAAAGCGTGAGCTAAAGCCACTCCCAGGAAGGCCGGGCCAGAGGCTGTGGAGACT[CG]GATCCTGAGGCAAAAGGAAGCCGAGTCAGGGACGCGCTTCCTTCCCCAGGGCTCGTCCCC	37	17	80921117	R	B3GNTL1	NM_001009905	Body	chr17:80922368-80922812	N_Shore
RP11-1197K16.2;RP11-1197K16.2;RP11-1197K16.2;RP11-1197K16.2;B3GNTL1;B3GNTL1;B3GNTL1;B3GNTL1;B3GNTL1;B3GNTL1;B3GNTL1;B3GNTL1;B3GNTL1	chr17:82962792-82963428	27	637	0.4728	0.3863	-0.0865	96.507	4.104	0.024	uc060mfp;uc060mfq;uc060mfr;uc060mfs;uc002kge;uc002kgf;uc002kgg;uc021ufx;uc060mfk;uc060mfl;uc060mfm;uc060mfn;uc060mfo		chr17:82963312	cg26725029	9.2e-06	0.0015	-0.506	0.108	0.349	0.072	0.29	0.065	-0.059	-0.169	I	GCAAAAGGAAGCCGAGTCAGGGACGCGCTTCCTTCCCCAGGGCTCGTCCCCAGCGCCACC[CG]CCCTTCTCTAGAGCCCCATCCCCAGCGCGAACCTCCAGGAGGAAGCAGCAGTCACCACGC	37	17	80921188	F	B3GNTL1	NM_001009905	Body	chr17:80922368-80922812	N_Shore
FLJ44511;AC147651.1	chr7:485172-486306	32	1135	0.6966	0.758	0.0613	-95.987	-2.213	0.02	uc021zyh;uc064ass		chr7:486047	cg23365135	0.0015	0.043	-0.308	0.094	0.752	0.056	0.713	0.063	-0.039	-0.052	II	GGGCCGCAGAAGGGCACTGTCAGGAGGCGGGATCCCTGTACCCTGATGACTCCCGGGAAG[CG]GCAGAAATCACGGTCATGAAGGATTCGTAACCGGGGCAGGGCTCTTCTCAGAGCGGGAGA	37	7	525684	R
RP11-372M18.2;RP11-372M18.2;NA	chr1:209353967-209355409	28	1443	0.5822	0.516	-0.0661	95.691	3.936	0.019	uc057pbh;uc057pbi;NA		chr1:209354236	cg06155620	2.2e-06	0.00056	-0.412	0.082	0.516	0.057	0.445	0.065	-0.071	-0.137	II	CACATACAGGCACACGCGCTGCCTAGGGGAACTCACAGATCAAGACTGATAAAAATTACA[CG]GCAAGGCCCTGGGGGCAATTGGAATCCTTTTTCTAATCTCGGGAAAATTCGAAATAGCAT	37	1	209527581	R
PRDM8;PRDM8;PRDM8;PRDM8;PRDM8;PRDM8;PRDM8;PRDM8;PRDM8;PRDM8;RP11-377G16.2	chr4:80197434-80198256	40	823	0.1088	0.1609	0.0521	-95.518	-2.202	0.022	uc003hmb;uc003hmc;uc010ijo;uc062xqt;uc062xqu;uc062xqv;uc062xqw;uc062xqx;uc062xqy;uc062xqz;uc062xqs		chr4:80198024	cg27242132	0.0012	0.037	0.261	0.078	0.154	0.031	0.177	0.027	0.023	0.151	I	GCGCGCGGCCGCCAGACAATGCCTGCCTAGAGGGACGGGCCAGTGGCGGGCAGCAGCGAC[CG]GCTTTCAGAAAGCCCCGCCGGCTCTGGGGTATATTCCCAGGGCAGGCGGATAAGAACCTG	37	4	81119178	R	PRDM8;PRDM8	NM_020226;NM_001099403	5'UTR;5'UTR	chr4:81119095-81119391	Island
PRDM8;PRDM8;PRDM8;PRDM8;PRDM8;PRDM8;PRDM8;PRDM8;PRDM8;PRDM8;RP11-377G16.2	chr4:80197434-80198256	40	823	0.1088	0.1609	0.0521	-95.518	-2.202	0.022	uc003hmb;uc003hmc;uc010ijo;uc062xqt;uc062xqu;uc062xqv;uc062xqw;uc062xqx;uc062xqy;uc062xqz;uc062xqs		chr4:80198044	cg18073471	0.0011	0.035	0.259	0.077	0.118	0.024	0.134	0.022	0.017	0.141	I	GCCTGCCTAGAGGGACGGGCCAGTGGCGGGCAGCAGCGACCGGCTTTCAGAAAGCCCCGC[CG]GCTCTGGGGTATATTCCCAGGGCAGGCGGATAAGAACCTGGGCCTAGAGCGGGGCACGGA	37	4	81119198	F	PRDM8;PRDM8	NM_020226;NM_001099403	5'UTR;5'UTR	chr4:81119095-81119391	Island
NA;NA	chr10:131454038-131455133	31	1096	0.3902	0.3211	-0.0691	94.893	3.794	0.023	NA;NA		chr10:131454069	cg20586076	0.00015	0.01	-0.249	0.063	0.519	0.043	0.478	0.052	-0.041	-0.08	I	CGGCTCCTCAGCCCCCAGGCTCTCAAGGCCGGAATCACGCTTTGTGGGGAGTTAAGATAG[CG]GAGCTCAATCCAACTGGGCTGTGGCGGGTGAAGGCTCGTCCCTAGCTCTGAGATGCACGT	37	10	133252332	R
NA;RP1-149M18.3	chr6:41426718-41427567	30	850	0.6821	0.7518	0.0697	-94.765	-2.206	0.022	NA;uc063okd		chr6:41427492	cg06654127	0.0014	0.042	-0.178	0.054	0.498	0.038	0.473	0.042	-0.025	-0.049	II	AAGGGAGGGGTGGGGGGTGAGGCCAGAACCTGGCTGTCTAGCCAGAAAGAAGCCCCTCAG[CG]CAAAGCGGGGGCGCCTACCCCCAGGCCTAGGGGTCGGTGTCGGGGGCACTGGGAGAGGGG	37	6	41395230	R				chr6:41395229-41396253	Island
PKDCC;PKDCC;PKDCC;PKDCC;PKDCC;PKDCC;PKDCC;PKDCC;PKDCC;AC013480.2	chr2:42048960-42050881	25	1922	0.5418	0.6211	0.0793	-94.716	-2.396	0.021	uc002rsg;uc061iol;uc061iom;uc061ion;uc061ioo;uc061iop;uc061ioq;uc061ior;uc061ios;uc061iok		chr2:42050700	cg22476504	0.0015	0.043	-0.325	0.099	0.818	0.047	0.786	0.051	-0.032	-0.04	II	CAAACCAAGACCAGGGTTGTCTGGGGTTAGCTGTGTGACTCTTTATTGTAGAGTCCCAGA[CG]AGAGTTAGTGGCCCCAGGGCACAAGGGTTGCTAAGGGAGAGAGGGTCACAGGTCCTTTCT	37	2	42277840	R	PKDCC	NM_138370	Body
RP11-70F11.8;RP11-70F11.7;RP11-70F11.8;BCDIN3D;FAIM2;FAIM2;NCKAP5L;NCKAP5L;BCDIN3D;FAIM2;FAIM2;FAIM2	chr12:49868564-49869846	26	1283	0.6349	0.5599	-0.075	94.664	5.127	0.021	uc001rvm;uc058ntj;uc058ntt;uc001rvh;uc001rvi;uc001rvj;uc009zlk;uc058ntg;uc058nti;uc058ntk;uc058ntl;uc058ntm		chr12:49869203	cg04920032	7.9e-08	5e-05	-0.643	0.11	0.13	0.037	0.092	0.022	-0.039	-0.298	II	CCCCAGTGTGGCCTCCTGGTTCCCTCCCCACAGGCGCCCCTCTGGGGGTTGGAGGGCTGA[CG]CACACCCTGCCTGAGATCCCAGCCGCCTGGAAGCTGATAAGGAGCCCTGGCCTCATTACA	37	12	50262986	F	FAIM2	NM_012306	3'UTR
NA;C9orf152;C9orf152	chr9:110206971-110208843	27	1873	0.6702	0.7505	0.0803	-94.205	-2.2	0.023	NA;uc011lwk;uc064vab		chr9:110207559	cg04701108	0.0017	0.046	-0.221	0.068	0.618	0.047	0.586	0.053	-0.032	-0.052	II	CCTGGAGCCCTCAGCCATTAAGTGAGACCTAAGCTGCCAGAAGTGGGGCAGGGCTGGGCA[CG]GGCAGGGCAACCCCTCCATCCGGATCCGGGAGAAAAGCAAACACAGCTGGGTGGGGCAGG	37	9	112969839	F	C9orf152	NM_001012993	1stExon
NA;C9orf152;C9orf152	chr9:110206971-110208843	27	1873	0.6702	0.7505	0.0803	-94.205	-2.2	0.023	NA;uc011lwk;uc064vab		chr9:110207581	cg24773040	5.2e-05	0.005	-0.341	0.08	0.572	0.059	0.526	0.064	-0.046	-0.08	I	TGAGACCTAAGCTGCCAGAAGTGGGGCAGGGCTGGGCACGGGCAGGGCAACCCCTCCATC[CG]GATCCGGGAGAAAAGCAAACACAGCTGGGTGGGGCAGGACCTGGGGAGGGGAGAGAGAGG	37	9	112969861	R	C9orf152;C9orf152	NM_001012993;NM_001012993	1stExon;5'UTR
NA;C9orf152;C9orf152	chr9:110206971-110208843	27	1873	0.6702	0.7505	0.0803	-94.205	-2.2	0.023	NA;uc011lwk;uc064vab		chr9:110207587	cg03310603	3e-06	0.00068	-0.388	0.078	0.385	0.055	0.331	0.049	-0.054	-0.14	I	CTAAGCTGCCAGAAGTGGGGCAGGGCTGGGCACGGGCAGGGCAACCCCTCCATCCGGATC[CG]GGAGAAAAGCAAACACAGCTGGGTGGGGCAGGACCTGGGGAGGGGAGAGAGAGGGAGGGG	37	9	112969867	R	C9orf152;C9orf152	NM_001012993;NM_001012993	1stExon;5'UTR
NA;NA	chr1:11549663-11551003	36	1341	0.6687	0.6092	-0.0596	93.57	2.926	0.023	NA;NA		chr1:11550762	cg02208161	0.00031	0.016	-0.371	0.099	0.491	0.072	0.433	0.081	-0.058	-0.118	II	ATAGTCCAGCCTTGTGATTTCCAGCAGCTATCATTGCAGCTTGACCCAGCAATGGCAGGA[CG]CAGTGACCACGCACTTCTGGGCAGCTCCATGAGAGCGAGGAGAAGGTGAAGGGGAGGGAG	37	1	11610819	R
MCF2L;MCF2L;MCF2L;NA	chr13:112901827-112903380	31	1554	0.4417	0.5114	0.0696	-93.172	-2.183	0.023	uc001vso;uc058ykc;uc058ykd;NA		chr13:112902172	cg02622809	0.0011	0.035	-0.261	0.077	0.69	0.049	0.654	0.053	-0.036	-0.053	II	TAGTTATTTCGGTTTTGTTCAGAGCAACAGTTCTTAAGTCTTTCTGCAGCATGACCTCAT[CG]TGCTTTTAAAATCTTTTTTCTGCAGCCTCATGTTTGACTGTTGGAGATTTATCCTGTGCA	37	13	113556486	R				chr13:113552381-113552773	S_Shelf
MRM1;MRM1;CTB-75G16.3;NA	chr17:36612738-36614613	23	1876	0.5916	0.6713	0.0797	-92.643	-2.493	0.02	uc002hne;uc002hnf;uc060eii;NA		chr17:36613868	cg26509269	0.00049	0.021	0.212	0.059	0.351	0.037	0.388	0.044	0.037	0.104	II	CCTGCAGGAGTTCTCGGTGGGTCAGAAGTCCGGTACCAAAAGCAGGATGTCAGACAGTGC[CG]GCTCCACATGTGGGCCCTACCTTAGGCAAGTCACTTACCCTGATTGAGCCTCAGTTTCTT	37	17	34970306	F
NA;PTPRT;PTPRT;PTPRT;PTPRT;PTPRT;PTPRT;PTPRT;PTPRT;PTPRT;PTPRT	chr20:42097614-42099501	33	1888	0.709	0.6435	-0.0655	92.359	3.063	0.023	NA;uc002xkg;uc010ggj;uc061xbz;uc061xca;uc061xcb;uc061xcc;uc061xcd;uc061xce;uc061xcf;uc061xcg		chr20:42099298	cg05815818	7e-06	0.0013	-0.589	0.124	0.876	0.04	0.84	0.042	-0.036	-0.041	II	GGTGCTAAATACTGGCAAGTTATTAGATGATTCCAAAGCTCATGTTCTTCACCTGGAAAA[CG]GAAATCATAAATCCAAAGGAATGATGTCACACAGATTGAATGAGATTTACGTGTGAAAAG	37	20	40727938	F	PTPRT;PTPRT	NM_007050;NM_133170	Body;Body
NA;NA	chr13:99432462-99433319	26	858	0.5757	0.4887	-0.087	92.315	3.957	0.025	NA;NA		chr13:99433201	cg20012607	0.0011	0.035	-0.248	0.073	0.554	0.05	0.514	0.053	-0.039	-0.071	II	GAGGTCACAGGTTGTTTTCTGTTTCGTTGGCTAATGAATCTCAAGCATCTATGCCTGGCA[CG]GATTTGCTTTCTACAAATATGTGTTAAATGAATGAAGAAACACAACTGGATCCTTCCAAA	37	13	100085455	R
PDX1;ATP5EP2;LINC00543;PDX1-AS1	chr13:27918705-27919232	21	528	0.3042	0.4257	0.1216	-92.261	-2.379	0.028	uc001urt;uc001uru;uc058wbx;uc058wbw		chr13:27918920	cg01771019	0.0014	0.042	0.257	0.078	0.217	0.037	0.24	0.039	0.023	0.105	I	AGAGGCTGGTCAGGCCGCCAGGCCTAGCGGATCATGCCCAGGCAGGGGGTTGGACGTCAC[CG]CCACCCGGAGGTCATCCATCCGCGTCAGTGGGTGCAGAAAAAGTGGCCCTGTTTAAGTCA	37	13	28493057	R	PDX1	NM_000209	TSS1500	chr13:28494001-28496099	N_Shore
NA;NA	chr12:34289756-34290724	30	969	0.5404	0.4497	-0.0907	91.172	3.478	0.03	NA;NA		chr12:34289770	cg05710090	0.00086	0.03	-0.39	0.113	0.807	0.049	0.767	0.049	-0.04	-0.05	II	CGGTCCCCCGGGACCCATGCAGGGGCTGCTTTGAAGGCTCTTTAGTCGAGGACCCAGGCC[CG]CCTTTTTGGCAGCGCCATTTTTTTTTCCTTCCACAGGTGCGTCCCCTTTCAAGCCTTATC	37	12	34442705	R
CD81;TSSC4;TSSC4;TSSC4;Y_RNA;CD81;CD81;CD81;CD81;CD81;CD81;CD81;CD81;CD81;CD81;CD81;CD81;CD81;CD81;CD81;CD81;TSSC4;TSSC4;TSSC4;TSSC4;TSSC4;TSSC4;TSSC4;AC124057.5;CD81-AS1;CD81-AS1	chr11:2375412-2376831	28	1420	0.4219	0.4945	0.0726	-90.927	-2.505	0.022	uc001lwf;uc001lwi;uc001lwk;uc001lwl;uc057xxj;uc057xxk;uc057xxl;uc057xxm;uc057xxn;uc057xxo;uc057xxp;uc057xxq;uc057xxr;uc057xxs;uc057xxt;uc057xxu;uc057xxv;uc057xxw;uc057xxx;uc057xxy;uc057xxz;uc057xya;uc057xyb;uc057xyc;uc057xyd;uc057xye;uc057xyf;uc057xyg;uc057xyh;uc031xdi;uc057xxi		chr11:2376025	cg15289899	4.1e-08	3.1e-05	0.581	0.097	0.207	0.046	0.281	0.052	0.075	0.361	II	TCACTTCGACAGGCACAAAATGTAAAACCAGGCATAAACTACTAGTGCTTGCAGTTCTTA[CG]CAGGCATGAAGCCAAAACCAGTTTACAAATTAACCACCAAGAAAACCGGTAGAGCACAGA	37	11	2397255	R	CD81	NM_004356	TSS1500	chr11:2398223-2399598	N_Shore
NA;LINC00923;LINC00923;LINC00923;LINC00923;LINC00923	chr15:97691961-97693361	29	1401	0.6111	0.6701	0.059	-90.384	-2.33	0.019	NA;uc059nrf;uc059nrg;uc059nrh;uc059nri;uc059nrj		chr15:97693007	cg20602131	0.001	0.034	0.236	0.069	0.435	0.053	0.467	0.052	0.032	0.073	II	GCGTGGTGCTGGGTACTGTGAAAGGGGGTTTTGGGGACAGCCAAGTGCCAGCTGTCGTCA[CG]GCTCACAATGCCAGCAAGCTGAGAGGCTGAGACTAGACTTCAGTCTTCACTTGCTGGCCT	37	15	98236237	F
NA;CTBP2;CTBP2;CTBP2;CTBP2;CTBP2;CTBP2;MIR4296;CTBP2;CTBP2;CTBP2;CTBP2	chr10:125024728-125025740	25	1013	0.6052	0.6773	0.0721	-90.034	-2.236	0.02	NA;uc001lid;uc001lie;uc001lif;uc001lih;uc009yak;uc009yal;uc021qan;uc057wqj;uc057wql;uc057wqm;uc057wqn		chr10:125025009	cg02872914	0.00014	0.0098	0.316	0.08	0.463	0.055	0.508	0.055	0.046	0.099	II	GCAAAATGCCTGGAGGTCATCTCTAGGAGGTAATATTAATAGCACACACGGGCCACACAG[CG]ATGGCAGAGAAACTTAAGGTGGTCTCTGCAGGGTTGTGAGGTCCAGCGCCTCGGTCCCCG	37	10	126713578	R	CTBP2;CTBP2;CTBP2	NM_001329;NM_022802;NM_001083914	Body;Body;Body	chr10:126712013-126712231	S_Shore
CTA-481E9.2;CTA-481E9.4;CTA-481E9.4	chr16:17970960-17973314	30	2355	0.5125	0.4395	-0.073	89.792	3.31	0.024	uc059rin;uc059rim;uc059rio		chr16:17972551	cg23354236	0.00043	0.02	0.32	0.088	0.161	0.033	0.189	0.043	0.028	0.176	II	GCTGGAGGCACAAAGGCAGGCGGCTGAGGGGGCAGCCAGCTCGACCACGCAGGCAGTGCC[CG]GCCGCCCCCACGTCAGCCTGCCCTTGGCCTCGTGCACTTTGGATAATTAAGAACAGATGG	37	16	18066408	F
CTA-481E9.2;CTA-481E9.4;CTA-481E9.4	chr16:17970960-17973314	30	2355	0.5125	0.4395	-0.073	89.792	3.31	0.024	uc059rin;uc059rim;uc059rio		chr16:17972563	cg11358637	0.00016	0.011	0.348	0.088	0.08	0.019	0.099	0.025	0.019	0.235	II	AAGGCAGGCGGCTGAGGGGGCAGCCAGCTCGACCACGCAGGCAGTGCCCGGCCGCCCCCA[CG]TCAGCCTGCCCTTGGCCTCGTGCACTTTGGATAATTAAGAACAGATGGCCCATCGCCTTG	37	16	18066420	F
CTA-481E9.2;CTA-481E9.4;CTA-481E9.4	chr16:17970960-17973314	30	2355	0.5125	0.4395	-0.073	89.792	3.31	0.024	uc059rin;uc059rim;uc059rio		chr16:17972975	cg04456531	3.5e-06	0.00077	-0.274	0.055	0.639	0.035	0.593	0.042	-0.047	-0.073	II	AGTTTCATCACCTCCCAAATGGCTACAGTCATAGCAATAACAGGGCCAGGCACAGTGGCT[CG]TGCCTGTAATCTCAGTACTTTGGGATGCCAAGGTGGAAGGAGCACTTAAGCCAGGCATTC	37	16	18066832	R
KISS1R;ARID3A;RNU6-9;KISS1R;KISS1R;ARID3A;ARID3A;ARID3A;ARID3A;MED16;MED16;R3HDM4;MED16;MED16;MED16;MED16;MED16;MED16;MED16;MED16;MED16;MED16;MED16;MED16;MED16;R3HDM4;R3HDM4;R3HDM4;R3HDM4;R3HDM4;R3HDM4;R3HDM4	chr19:902856-903696	33	841	0.2681	0.3459	0.0778	-87.258	-2.191	0.029	uc002lqk;uc002lql;uc021umd;uc060qsi;uc060qsj;uc060qsk;uc060qsm;uc060qsn;uc060qso;uc002lqd;uc002lqe;uc002lqg;uc021umc;uc060qrp;uc060qrq;uc060qrr;uc060qrs;uc060qrt;uc060qru;uc060qrv;uc060qrw;uc060qrx;uc060qry;uc060qrz;uc060qsa;uc060qsb;uc060qsc;uc060qsd;uc060qse;uc060qsf;uc060qsg;uc060qsh		chr19:903113	cg08448865	1.8e-05	0.0024	0.361	0.08	0.471	0.057	0.524	0.055	0.053	0.113	II	CCCCCAACCCCAGTGTTCAAGGTGTTAGCTGTAAGCCAGCAAGGCCCACAGCCTTTGGGA[CG]TGAACAGCTTCCTTCAGAAATGGAGAGTCAAGAAACTTGATTTTATCCACATCCCCCACT	37	19	903113	R	R3HDM4	NM_138774	Body	chr19:899490-899720	S_Shelf
DMRTC2;DMRTC2;RPS19;CD79A;CD79A;ARHGEF1;ARHGEF1;ARHGEF1;ARHGEF1;ARHGEF1;DMRTC2;MIR6797;DMRTC2;DMRTC2;DMRTC2;DMRTC2;DMRTC2;RPS19;RPS19;RPS19;RPS19;RPS19;RPS19;RPS19;CD79A;ARHGEF1;ARHGEF1;ARHGEF1;ARHGEF1;ARHGEF1;ARHGEF1;LYPD4;LYPD4;AC020956.3;LYPD4	chr19:41844583-41845064	35	482	0.8204	0.7702	-0.0502	87.074	2.703	0.02	uc002orr;uc002ors;uc002ort;uc002oru;uc002orv;uc002orx;uc002ory;uc002orz;uc002osa;uc002osb;uc010xwe;uc032hyi;uc060zcx;uc060zcy;uc060zcz;uc060zda;uc060zdb;uc060zdc;uc060zdd;uc060zde;uc060zdf;uc060zdg;uc060zdh;uc060zdi;uc060zdj;uc060zdk;uc060zdl;uc060zdm;uc060zdn;uc060zdo;uc060zdp;uc032hyg;uc032hyh;uc060zcv;uc060zcw		chr19:41844613	cg00741731	0.0017	0.046	-0.195	0.06	0.794	0.026	0.772	0.035	-0.022	-0.028	II	GTGGGGCACCGGAAGAGACATAACAGAAAACGCAGGCCTCCACTCAGCAAAAACAAGCCA[CG]CGCGAAGTCGAGGTACAAGGCAAGGGAAGGCCAGAAACGAGGCAACCCGTGCACAGACCG	37	19	42348676	R	LYPD4;DMRTC2	NM_173506;NM_001040283	TSS200;TSS1500	chr19:42348675-42348920	Island
NA;MOB2;MOB2;MOB2;MOB2;MOB2;MOB2;MOB2	chr11:1485623-1486341	31	719	0.4896	0.5605	0.0709	-87	-2.19	0.025	NA;uc010qwz;uc057xsp;uc057xsq;uc057xsr;uc057xss;uc057xst;uc057xsu		chr11:1486033	cg11611244	0.00088	0.031	-0.233	0.068	0.554	0.049	0.514	0.05	-0.04	-0.073	II	GACTCCGGGTCACCTCTGCCTGGGTGGCTGAAGCCCCTGCCCAGGGCACAAACAGCCGCA[CG]CTGGGACAAAGACAGGCACACCTGCTGGCGGCTGAGGAACCACACCCTGTGGGTTGCGGG	37	11	1507263	F	HCCA2	NM_053005	Body
ARHGEF10L;ARHGEF10L;ARHGEF10L;ARHGEF10L;ARHGEF10L;ARHGEF10L;NA	chr1:17579263-17580994	28	1732	0.4491	0.5087	0.0596	-86.956	-2.195	0.019	uc001ban;uc001bao;uc010ocs;uc057cul;uc057cum;uc057cun;NA		chr1:17579561	cg10513862	2.4e-05	0.003	0.456	0.103	0.632	0.069	0.691	0.069	0.059	0.094	II	TATAATTTGGAATAATAGACGTTAATATTTGTAAAGTGCTTAAAATTATGTCTGAGGTAT[CG]TTGGCAATGCAAGAATGTCTACTGTTACTAATATTGCCATTAACCTGCATTTCATTTTTG	37	1	17906056	F	ARHGEF10L;ARHGEF10L	NM_001011722;NM_018125	TSS1500;5'UTR
ARHGEF10L;ARHGEF10L;ARHGEF10L;ARHGEF10L;ARHGEF10L;ARHGEF10L;NA	chr1:17579263-17580994	28	1732	0.4491	0.5087	0.0596	-86.956	-2.195	0.019	uc001ban;uc001bao;uc010ocs;uc057cul;uc057cum;uc057cun;NA		chr1:17580529	cg09854011	0.0017	0.046	0.337	0.104	0.167	0.041	0.206	0.033	0.039	0.235	II	AGGTTGTGAGCCAGTGACTTGTCTCAGTAGCTGAAACTGCAGCCCTGACTCCAGCTAATG[CG]ATTTCTGGTCTTCTTTCCACAGGTGTGTAGCTGGGACGGTGCTGGTCTGAGCTGGACCTT	37	1	17907024	R	ARHGEF10L;ARHGEF10L	NM_001011722;NM_018125	TSS200;5'UTR
ARHGEF10L;ARHGEF10L;ARHGEF10L;ARHGEF10L;ARHGEF10L;ARHGEF10L;NA	chr1:17579263-17580994	28	1732	0.4491	0.5087	0.0596	-86.956	-2.195	0.019	uc001ban;uc001bao;uc010ocs;uc057cul;uc057cum;uc057cun;NA		chr1:17580567	cg12681623	0.0017	0.046	0.377	0.117	0.144	0.041	0.182	0.038	0.039	0.269	II	GCAGCCCTGACTCCAGCTAATGCGATTTCTGGTCTTCTTTCCACAGGTGTGTAGCTGGGA[CG]GTGCTGGTCTGAGCTGGACCTTGTCTGATGGCTTCCTCCAACCCTCCTCCACAGCCTGCC	37	1	17907062	R	ARHGEF10L;ARHGEF10L;ARHGEF10L;ARHGEF10L	NM_018125;NM_001011722;NM_001011722;NM_018125	ExonBnd;5'UTR;1stExon;5'UTR
ARHGEF10L;ARHGEF10L;ARHGEF10L;ARHGEF10L;ARHGEF10L;ARHGEF10L;NA	chr1:17579263-17580994	28	1732	0.4491	0.5087	0.0596	-86.956	-2.195	0.019	uc001ban;uc001bao;uc010ocs;uc057cul;uc057cum;uc057cun;NA		chr1:17580770	cg13788381	9.6e-05	0.0075	0.353	0.087	0.236	0.046	0.288	0.044	0.052	0.222	II	CTGGAGCAGCATGGCGCCGGGTGGGAAGTCTGCTCTGCTGGCTGCTGGCCCTGCCTGGGC[CG]CATCCTCTATCTCACGTTCCTTGTCTACAAAATAGAAGTAACTTTCTGCTCACGGAGGAG	37	1	17907265	R	ARHGEF10L;ARHGEF10L	NM_001011722;NM_018125	Body;Body
CTD-2373H9.3;CTD-2373H9.5;USP36;USP36;USP36;TIMP2;TIMP2;KIAA1731NL;TIMP2;USP36;USP36;USP36;USP36;USP36;USP36;USP36;USP36;USP36;TIMP2;TIMP2;KIAA1731NL;KIAA1731NL;KIAA1731NL;KIAA1731NL	chr17:78890390-78891262	29	873	0.8742	0.8086	-0.0655	86.417	3.196	0.022	uc060kxb;uc060kxc;uc002jvz;uc002jwa;uc002jwd;uc002jwe;uc002jwf;uc002jwg;uc010wty;uc060kwc;uc060kwg;uc060kwm;uc060kwn;uc060kwo;uc060kwq;uc060kwr;uc060kws;uc060kwt;uc060kwu;uc060kww;uc060kwx;uc060kwy;uc060kwz;uc060kxa		chr17:78891229	cg09021314	0.00013	0.0093	-0.245	0.061	0.774	0.032	0.748	0.029	-0.026	-0.034	II	ATTTCTAAACGTGGGCTTGACCGTGCCCTGATATTTTTGGTTCTGGGCCTTGCCCATGAA[CG]TTTTCAAGTCGGTCTTGGACGCTGCCTGCTGCGCCTCCTCCTCTGCTGGGCTCCTGGGTT	37	17	76887311	R	CEP295NL;TIMP2;CEP295NL	NM_001243541;NM_003255;NM_001243540	Body;Body;Body
TCF7L2;TCF7L2;TCF7L2;TCF7L2;TCF7L2;TCF7L2;TCF7L2;TCF7L2;TCF7L2;TCF7L2;TCF7L2;TCF7L2;TCF7L2;TCF7L2;TCF7L2;TCF7L2;TCF7L2;TCF7L2;TCF7L2;TCF7L2;TCF7L2;TCF7L2;TCF7L2;TCF7L2;NA	chr10:113142597-113143536	24	940	0.5539	0.4606	-0.0933	85.906	3.81	0.026	uc001lac;uc001lae;uc001laf;uc001lag;uc001lah;uc010qrn;uc010qrp;uc021pyi;uc021pyj;uc021pyk;uc021pyn;uc057wba;uc057wbb;uc057wbd;uc057wbe;uc057wbf;uc057wbg;uc057wbh;uc057wbi;uc057wbj;uc057wbk;uc057wbl;uc057wbm;uc057wbn;NA		chr10:113142686	cg08532763	0.00057	0.024	-0.363	0.102	0.75	0.054	0.714	0.065	-0.036	-0.048	II	ACATGAGCTGGGTTTTACTGGTCTCTGAGCCCCTTTGTGCTGGTGCAGGACTGAGCCTGG[CG]CTTGGATGCCTGGTGGCCTCCTCCAGCCGGCCCCAGGCTCCACCAGTGAATGGCAGCGTC	37	10	114902445	R	TCF7L2;TCF7L2;TCF7L2;TCF7L2;TCF7L2;TCF7L2;TCF7L2;TCF7L2;TCF7L2;TCF7L2;TCF7L2;TCF7L2;TCF7L2	NM_001198525;NM_001198528;NM_001198527;NM_001198531;NM_001146286;NM_001146284;NM_001146283;NM_001198530;NM_001198529;NM_001146285;NM_001146274;NM_030756;NM_001198526	Body;Body;Body;Body;Body;Body;Body;Body;Body;Body;Body;Body;Body
[truncated: 1,157 more rows]

## Sheet: C.Volkov et al. WGBS+Epic HbA1c
Supplementary Data 7. Sites with an association (q<0.05) between HbA1c and DNA methylation in human pancreatic islets from donors not previously diagnosed with T2D (Islet HbA1c cohort, n=114) and also identified in differentially methylated regions (DMRs) between islets from six T2D cases and eight control donors (Volkov et al., 2017).
Chromosomal positions are based on hg38.
q-values are FDR corrected
DMRs identified by whole genome bisulfite sequencing (WGBS) of human pancreatic islets from T2D cases and controls												The Islet HbA1c cohort
[truncated: 713 more rows]
