# Supplementary material for: Genes with epigenetic alterations in human pancreatic islets impact mitochondrial function, insulin secretion, and type 2 diabetes
Source: Nat Commun. 2023 Dec 12;14:8040. doi: 10.1038/s41467-023-43719-9 (PMC10716521; doi:10.1038/s41467-023-43719-9)
Supplement: Supplementary file 4 — Supplementary Data 1-17 [file 41467_2023_43719_MOESM4_ESM.zip › Supplementary Data/Supplementary Data 8.xlsx]

## Sheet: ATAC-Seq + Epic T2D
Supplementary Data 8. Sites with differential DNA methylation between pancreatic islets from T2D cases (n=25) and non-diabetic controls (n=75) in islet open chromatin regions as reported by Bysani et al. (Scientific reports, 2019).
FisherP <0.05 denotes different prevalence in ATAC-seq peaks between T2D cases and non-diabetic controls.
Chromosomal positions are based on hg19.
p-values for the current analysis are based on a linear regression analysis adjusted for age, BMI, sex, days in culture, and islet purity. Correction for multiple testing was performed using FDR analysis to produce q-values.
	ATAC-seq														Islets T2D case-control cohort
Gene name	PeakID	Chr position	n_ND	n_T2D	nTot	fisherP	Distance to TSS	Nearest PromoterID	Entrez ID	Nearest Refseq	Nearest Ensembl	Gene type		ILMNID	p-value	q-value	Coefficient	Standard error	Mean controls	s.d. controls	Mean cases	s.d. cases	Diff. of means (cases-controls)	Relative change (Diff. of means/Mean controls)	HbA1c association (FDR<5%)	INFINIUM_DESIGN_TYPE	FORWARD_SEQUENCE	GENOME_BUILD	CHR	MAPINFO	STRAND	UCSC_REFGENE_NAME	UCSC_REFGENE_ACCESSION	UCSC_REFGENE_GROUP	UCSC_CPG_ISLANDS_NAME	RELATION_TO_UCSC_CPG_ISLAND
LINC00332	peak60730	chr13:40755324-40756036	2	6	8	0.00699301	-266	NR_046870	100874127	NR_046870	ENSG00000230710	ncRNA		cg09237247	3.7e-07	0.00015	-0.411	0.075	0.539	0.061	0.486	0.072	-0.053	-0.098		II	AGAGAGTTTAGCCAAGGTGGGAAGCTACTACATGTGGTGAGGCCATGTGTGGCAAGCATG[CG]TCTAACTAGCCATGGACACATGAAGTCCTTCAGTGCTTAACAATGCTGAGTCATATATTA	37	13	40755725	F	LINC00332	NR_046870	TSS1500
LOC731157	peak204241	chr5:89735425-89738006	2	6	8	0.00699301	30899	NR_105024	731157	NR_105024	ENSG00000255647	ncRNA		cg13902599	0.0018	0.047	-0.199	0.062	0.651	0.038	0.623	0.039	-0.028	-0.043		II	TTCCCATACCATGTGATATATTATATCCAGCTAGCTTTACTCATTTTACTTATCTGCTTT[CG]TCTTCAAAGCATTTGAGTTTGCAAACTTTGACCTTTTCACAGTTCGCAAGATGTACTGTG	37	5	89736355	R
MUC15	peak32418	chr11:26593392-26594727	0	4	4	0.010989	-245	NM_001135091	143662	NM_145650	ENSG00000169550	protein-coding		cg10602561	0.00031	0.016	-0.327	0.087	0.651	0.06	0.612	0.066	-0.039	-0.06		II	AGCCCAACCCTCCAGTTTTCATAGGTTGATCGTTTTAGCTTTGGGACAAGGTATTACTCT[CG]TCAGTGGTAGCAAAACACGGGTCATCAATTTTTTTTTTCACCCTAAGTGAAAAAAAGGAC	37	11	26593911	R	MUC15;MUC15;MUC15;ANO3	NM_145650;NM_001135092;NM_001135091;NM_031418	TSS200;TSS200;TSS200;Body
RPS27A	peak111561	chr2:55386319-55386746	0	4	4	0.010989	-72506	NM_001135592	6233	NM_002954	ENSG00000143947	protein-coding		cg16580232	2.3e-09	3.9e-06	-0.508	0.077	0.357	0.05	0.281	0.041	-0.076	-0.212		II	AGAACAGGCCCAGATCTGTCCTCTGCTCCAATTTCCTCCTCAGAGAGGAAGAGGTGGCTC[CG]CACAGCAGCTGTGTGACCCTTGGCAGTTTCTCATCTGTAAAAAAGTGACAGCAACACCTG	37	2	55386581	F
RPL13AP17	peak243153	chr7:77770961-77771605	0	4	4	0.010989	-205276	NR_003680	399670	NR_003680	ENSG00000231322	pseudo		cg06813732	5e-07	0.00019	-0.567	0.105	0.84	0.04	0.777	0.055	-0.063	-0.075		II	CAGACAGGAGAATGGGAAGAAGGGCTCATCACTGGCAATTTGGGAACCCAACTGAACTCA[CG]TTGCTGAGGGCAGAAAGCATCCTATAGATACGATTAACTAAATGGCTGGAGAGAAACACT	37	7	77771161	F	MAGI2;MAGI2	NM_001301128;NM_012301	Body;Body
LINC01151	peak269349	chr8:123733810-123734474	1	5	6	0.010989	-27797	NR_126348	104266958	NR_126348	ENSG00000253819	ncRNA		cg27524128	0.00036	0.018	-0.291	0.079	0.352	0.054	0.317	0.053	-0.035	-0.099	Yes	II	TCTCTGTGCAGCAGGGTGTGTGTGAATCAGTCTTGGGAGCTGGCACGGCCCTGGGCCTCG[CG]TGGAGTCCAGGCCAGGCTCTGACACACTGAGGAGAGTTGAAACGAGAGTGGGTGTTTGCT	37	8	123734126	R
EFNA4	peak10503	chr1:155035357-155036843	3	6	9	0.0277722	-113	NM_182690	1945	NM_005227	ENSG00000243364	protein-coding		cg00585901	0.00016	0.011	-0.392	0.1	0.059	0.017	0.049	0.013	-0.01	-0.175		I	GCCTCAGACGAGGGCGGGCTGTGTGGGGCGGGAGTACCAGAAAGGGTCGGCGTGTGTCCC[CG]GGATGCTCGCAGCTTCCCTCTGCCCAGACTGGGGTGGCTTTCGGCGCAATCTGTCAAGCT	37	1	155035388	R	EFNA4;EFNA4;EFNA4	NM_182690;NM_182689;NM_005227	TSS1500;TSS1500;TSS1500	chr1:155034925-155036578	Island
TP53I11	peak34762	chr11:44971170-44972939	3	6	9	0.0277722	-296	NM_001258320	9537	NM_006034	ENSG00000175274	protein-coding		cg06940169	1.3e-08	1.4e-05	-0.246	0.039	0.453	0.025	0.415	0.029	-0.039	-0.085		II	CTGAAATGGAAGGGACTGCTTTGGCTGGCGGTGATACCCAAGTGTGTAATAACACAGTCA[CG]ACAATAGTCACCGTTTGCTGCGCACTCTCTGATGCCAGACACCATATGCTAAAGGAGTTA	37	11	44972868	R	TP53I11;TP53I11;TP53I11;TP53I11;TP53I11;TP53I11	NM_001258320;NM_001258324;NM_001258322;NM_001258321;NM_006034;NM_001258323	TSS1500;TSS200;TSS200;TSS200;TSS1500;TSS1500	chr11:44971048-44972685	S_Shore
NEAT1	peak35973	chr11:65193840-65196183	3	6	9	0.0277722	4743	NR_028272	283131	NR_002802		ncRNA		cg22843803	1.5e-05	0.0021	-0.488	0.107	0.628	0.076	0.541	0.085	-0.087	-0.139	Yes	II	AACATACTGACACTGTTTGGAAATGGCAACAGGAAGATAGCAAAATGAATACTAACATTA[CG]AAAAGATGAACAGGTACATGTTCCAAGGCAGGTGGCTGTGAACTTCCTCTGAGTGAAGGC	37	11	65196125	F
FOXN3	peak79897	chr14:89833100-89834356	3	6	9	0.0277722	49726	NM_005197	1112	NM_005197	ENSG00000053254	protein-coding		cg04802442	1.4e-08	1.4e-05	-0.563	0.09	0.283	0.052	0.213	0.045	-0.07	-0.248		II	TCAACAGGGAACTTTCCTGGGAGTTCCTGGGTTGTGAGCCTGGCTTTTAGCCACAGCATC[CG]GCCAACCAACACATCCACTTTTAAGGAGACACTGCCTCTACAGTGCCTCTCAATTCTAGA	37	14	89833576	R	FOXN3;FOXN3	NM_005197;NM_001085471	Body;Body
FAM189A1	peak81590	chr15:29862338-29864286	3	6	9	0.0277722	-385	NM_015307	23359	NM_015307	ENSG00000104059	protein-coding		cg01026270	1.5e-05	0.0021	-0.354	0.077	0.077	0.017	0.062	0.011	-0.015	-0.192	Yes	II	TCCACTCCCTCTTGCCAACATAGAGTTTAAAATATCTAAGTACTGGCTCCCTTGGAATAC[CG]GGAAATCCTGCAAGTTTTGATTGCCATAATTCCTTTGTGGCCCTGTTGATGAGCCAACTT	37	15	29863964	R	FAM189A1	NM_015307	TSS1500	chr15:29862035-29863649	S_Shore
FAM189A1	peak81590	chr15:29862338-29864286	3	6	9	0.0277722	-385	NM_015307	23359	NM_015307	ENSG00000104059	protein-coding		cg18583563	7.3e-06	0.0013	-0.339	0.071	0.066	0.012	0.054	0.009	-0.013	-0.19		I	CGTTAGGGAGTCTGAAGGGACCAGACGTGAAAAGGCAAAGTTCAGAGTAATAAAGGGAAA[CG]GCCGGTCATTTCCTGAGACCATTCTTCCGTGTCTTTCTAGCAGACCTTACTGTTGGATGA	37	15	29864140	F	FAM189A1	NM_015307	TSS1500	chr15:29862035-29863649	S_Shore
FAM189A1	peak81590	chr15:29862338-29864286	3	6	9	0.0277722	-385	NM_015307	23359	NM_015307	ENSG00000104059	protein-coding		cg27237508	1.3e-05	0.002	-0.544	0.118	0.144	0.042	0.106	0.028	-0.039	-0.267		II	AAAAGGCAAAGTTCAGAGTAATAAAGGGAAACGGCCGGTCATTTCCTGAGACCATTCTTC[CG]TGTCTTTCTAGCAGACCTTACTGTTGGATGAGAAACGCTAGAGAGTGTAGTCCCAAAATA	37	15	29864169	F	FAM189A1	NM_015307	TSS1500	chr15:29862035-29863649	S_Shore
COTL1	peak89167	chr16:84628609-84629369	3	6	9	0.0277722	22713	NM_021149	23406	NM_021149	ENSG00000103187	protein-coding		cg04815890	6.2e-06	0.0012	-0.362	0.076	0.502	0.062	0.451	0.05	-0.051	-0.102		II	CATTTAAATGATCGTGGGGGAGCGGGGTAAAGAGGGACGTGGTTTGCTAGGTGACTGCTG[CG]TGCTTATCCGACAATGGTTTGGTCAACAAGATTGCTGACAGGCCTGTTTTTGAAAATCCG	37	16	84628855	F	COTL1	NM_021149	Body
COTL1	peak89167	chr16:84628609-84629369	3	6	9	0.0277722	22713	NM_021149	23406	NM_021149	ENSG00000103187	protein-coding		cg03738384	1.2e-05	0.0018	-0.418	0.09	0.545	0.075	0.49	0.063	-0.055	-0.101		I	AAAATCCGAGTCACGTTATGCTTACAAATGTTTGCTGCTAGAGATCTGGCACGACAGTGA[CG]GGTCAGCTGAGTCGGAGACGGAAAACCTGTTGGTCTGCGCACCGTTTTTGCAGCTGCCCG	37	16	84628969	R	COTL1	NM_021149	Body
COTL1	peak89167	chr16:84628609-84629369	3	6	9	0.0277722	22713	NM_021149	23406	NM_021149	ENSG00000103187	protein-coding		cg06363968	2.9e-07	0.00013	-0.381	0.069	0.532	0.058	0.481	0.056	-0.051	-0.096		I	AGAGATCTGGCACGACAGTGACGGGTCAGCTGAGTCGGAGACGGAAAACCTGTTGGTCTG[CG]CACCGTTTTTGCAGCTGCCCGGCAGACTGGAGGCCTCTCCCCAACCCTGCTCACCCTGAA	37	16	84629008	R	COTL1	NM_021149	Body
GATAD2A	peak105725	chr19:19572778-19573567	3	6	9	0.0277722	-2976	NM_001300946	54815	NM_017660	ENSG00000167491	protein-coding		cg11629107	0.0012	0.038	0.205	0.061	0.285	0.035	0.314	0.039	0.029	0.101		II	CACCTACTTTTAGGAAGTGTTCTAATGTACCCCCCACTGCTCTTTGCAGGAGTCATCTGT[CG]CGCTTTCTTCTTCCTGACAACTTTGCTCCTGGGTCTGTGCTTGCTGTGCGGTGGCCGCCA	37	19	19572954	R	GATAD2A	NM_017660	5'UTR
RNF144A-AS1	peak107992	chr2:7067052-7067817	3	6	9	0.0277722	-8622	NR_033997	386597	NR_033997	ENSG00000228203	ncRNA		cg18115488	0.00038	0.018	-0.354	0.096	0.335	0.065	0.289	0.056	-0.046	-0.136		II	GTAAAAACAACCAGAACACATAGTAAGCCCTGTTGGTCCCGTGAGATTGCCTGCTCTTCA[CG]TCTCCTGTTTGTGAAATAGCACAGGATTTTAGGTGCAGGGTTTTTCATATGCCGAATAAA	37	2	7067236	F	RNF144A	NM_014746	5'UTR
LOC102724652	peak138836	chr21:44596654-44597455	3	6	9	0.0277722	7895	NM_001314050	102724652	NM_001314050	ENSG00000276076	protein-coding		cg16178095	0.00013	0.0092	-0.304	0.076	0.57	0.055	0.514	0.061	-0.056	-0.098		II	CCGCAGAGGCCTGTGAGTGGGGCAGGGCGGTAAGTGTCCCTGGCAGGCAGCCTCAGCTGA[CG]CGGTGTTGGGGTCACAGGGTCAGAGGTCCTGCCAGCCAAGGCTGCATGTGGCTGTCTGAG	37	21	44597433	R				chr21:44592719-44593643	S_Shelf
WFS1	peak165582	chr4:6299564-6300496	3	6	9	0.0277722	28453	NM_006005	7466	NM_006005	ENSG00000109501	protein-coding		cg08703151	4.8e-08	3.5e-05	-0.466	0.078	0.757	0.044	0.7	0.054	-0.057	-0.075		II	AAGACAGGATTTCAGATTTATTTTTACCAAGGCCACCCCCTTGCTACCGTGGCGGTCGTG[CG]TGAAACTGGTGGTGAGCAGTGGCGGGCCAGGCCACCTTTAGTTGTCCTGCTGTTCGCAAG	37	4	6299846	F	WFS1;WFS1	NM_006005;NM_001145853	Body;Body	chr4:6303533-6304210	N_Shelf
WFS1	peak165582	chr4:6299564-6300496	3	6	9	0.0277722	28453	NM_006005	7466	NM_006005	ENSG00000109501	protein-coding		cg01683717	0.00012	0.0086	-0.384	0.096	0.523	0.065	0.464	0.073	-0.06	-0.114		II	GCCCCAAACAAACCCTGGAGTAGGTTGGTTTTCATAAATGCCCTCTGGCTCTCTGGCAAG[CG]TTGGAAATGCCCTCAAACCCTGTAGTGCCTGGTCTTCCCTGGCCATCTCCTGGCAGTGTG	37	4	6300073	R	WFS1;WFS1	NM_001145853;NM_006005	Body;Body	chr4:6303533-6304210	N_Shelf
SLC4A4	peak174704	chr4:71996084-71997415	3	6	9	0.0277722	-56253	NM_001134742	8671	NM_003759	ENSG00000080493	protein-coding		cg03147310	7.3e-05	0.0063	-0.313	0.075	0.719	0.045	0.678	0.051	-0.041	-0.057		II	ACAGCCTTTTCTTTCCAGTGACACAGTGGGAGGAAAGTTCTCCCCTGTACACATCTATCC[CG]TGCTGAGAATGTAATCCCCATGATGAATATCAAGTGAGTGATACATGCTAGAATCTCAAA	37	4	71996699	F
IL17F	peak218888	chr6:52098865-52099695	3	6	9	0.0277722	10018	NM_052872	112744	NM_052872	ENSG00000112116	protein-coding		cg10277254	0.0013	0.04	-0.238	0.072	0.075	0.016	0.064	0.008	-0.01	-0.139		II	GTATACTGAGGAATCTGGGAACAACTGGACACAGTTCGCCACCTTGTGAGCAGGAGAAGA[CG]TGCAGTTTCCTGAAGGACAGCCAACCCTCAGTGCAGAAGCCACAGAGAGAAGCTTTGTGA	37	6	52099209	F
BMPER	peak239531	chr7:34197658-34198791	3	6	9	0.0277722	253702	NM_133468	168667	NM_133468	ENSG00000164619	protein-coding		cg21137870	2.3e-09	3.9e-06	-0.575	0.087	0.349	0.05	0.274	0.059	-0.075	-0.215		II	TAGAGTCTAAACAGCTGGTCCTGCTAGTGTCGCCAGCTCGGGTGACACCTATGAGTAAAA[CG]CCAGGAAACACAGCTTGCCCGGAGTTCTGTTGGAACAATTCTGTCATGTTCTAGCCACTT	37	7	34198146	F
RAP1GAP	peak1448	chr1:21958416-21959029	2	5	7	0.0405594	19625	NM_001145658	5909	NM_002885	ENSG00000076864	protein-coding		cg04346477	0.00084	0.03	-0.345	0.1	0.265	0.053	0.229	0.049	-0.036	-0.135		II	GCAGTCACTAGGATCCCCAATTGCCAGCAGGGCAAACTGAGGCTTGGAGAGGTGAAAACA[CG]ACCTCAAAGTCAGCCAATAAGGCCGTGAGCAGCAGATCAGGGATAAGAACACAGGCCTTC	37	1	21958989	F	RAP1GAP;RAP1GAP;RAP1GAP	NM_001145658;NM_002885;NM_001145657	Body;5'UTR;5'UTR
FAM46C	peak9757	chr1:118172428-118174680	2	5	7	0.0405594	24950	NM_017709	54855	NM_017709	ENSG00000183508	protein-coding		cg21870738	9e-05	0.0072	-0.441	0.108	0.772	0.05	0.726	0.066	-0.046	-0.06		II	CTCAGAAACGTGAGCTAGGTAGCAGTGTTTCCACTGTACACAGGAGCCAGAGGCTCAGTG[CG]CCTCTGAGTTGCCCAGGGTTACGTATCTTGTAAGAGACAGAGCCCATGCACAAAGATTTG	37	1	118174136	R
ITIH5	peak18894	chr10:7602410-7603935	2	5	7	0.0405594	58463	NM_032817	80760	NM_030569	ENSG00000123243	protein-coding		cg06201219	7.6e-06	0.0013	-0.366	0.077	0.206	0.035	0.17	0.03	-0.036	-0.174		II	TAAAGAATTTTCTTAACTCAGCTTTTCCTCCCAGTGCTAAGCATGCCTTCTCATTTCACG[CG]GGGGCTGCTCTGGTGTCAAGCCCCGTGGAAGAAGCCTCTTGTGAGGCCAGCCCCAGAGCC	37	10	7603724	R	ITIH5;ITIH5	NM_030569;NM_032817	3'UTR;3'UTR
ITIH5	peak18894	chr10:7602410-7603935	2	5	7	0.0405594	58463	NM_032817	80760	NM_030569	ENSG00000123243	protein-coding		cg09955886	0.0014	0.04	-0.29	0.088	0.659	0.057	0.615	0.067	-0.044	-0.067	Yes	II	AGCCCCGTGGAAGAAGCCTCTTGTGAGGCCAGCCCCAGAGCCTTGAACTCTGGCCTGCAT[CG]AAGCATTCCACTTCCCCGACCACAGTCTTTCTTTCTCTGCTGTTTCGCCCAAGCGCTCCC	37	10	7603804	R	ITIH5;ITIH5	NM_030569;NM_032817	3'UTR;3'UTR
KCNMA1-AS3	peak25487	chr10:79169555-79170418	2	5	7	0.0405594	59357	NR_126365	101929286	NR_126365		ncRNA		cg21983345	0.0016	0.045	-0.271	0.083	0.484	0.061	0.435	0.074	-0.05	-0.103		II	CTCCCTGCTGCCTGCCTAGAGCCAAGCCTTGAAGCTCCAAGTCTGCCTCGGGTTTAACTA[CG]TGTCAGTTCTTTGGACACTGGTTCCTCATCCAGGATCTGGGAAGTTGTTTAGGCAAAGGC	37	10	79170239	F	KCNMA1;KCNMA1;KCNMA1;KCNMA1;KCNMA1;KCNMA1	NM_002247;NM_001161353;NM_001161352;NM_001271519;NM_001014797;NM_001271518	Body;Body;Body;Body;Body;Body
LOC643733	peak40312	chr11:104788127-104789797	2	5	7	0.0405594	-60	NR_034078	643733	NR_034078	ENSG00000235505	pseudo		cg02495743	0.00031	0.016	-0.367	0.098	0.268	0.054	0.221	0.054	-0.047	-0.175		II	GTCAAGAAATTCCTTGTCATCAGCAAATTGGCATCCAAGTACTGGACTCTAGTTTCTTCC[CG]TGGGAAGAAACAAAGAATGGAAACGACCAACATTGTTATGTGCGTTGACACTTCAGCCTG	37	11	104789052	R
SLN	peak40722	chr11:107589775-107591360	2	5	7	0.0405594	-7781	NM_003063	6588	NM_003063	ENSG00000170290	protein-coding		cg14428917	0.0018	0.048	0.341	0.106	0.498	0.078	0.541	0.091	0.042	0.085		II	AAAAATATGTGTTACTCCTATTTATAATAACCCATCTTAAGTCCTGGATTGGTGAGGTGA[CG]CCTGTTAGCATCATTTGACTTGGAACCAATTAAACTCCTCTTCTCTGGAACAAGTATATT	37	11	107590614	R
SLN	peak40722	chr11:107589775-107591360	2	5	7	0.0405594	-7781	NM_003063	6588	NM_003063	ENSG00000170290	protein-coding		cg14073967	0.00071	0.027	0.212	0.061	0.263	0.034	0.285	0.039	0.021	0.081		II	CTAATACCATCTGCCCTCAGAACACTTCCAGATTTCAGATTGGCTTTGTTATTTTTTGGA[CG]GGGAAATAAGAATTCAGCAGTCTGTTGATGTGCTGTTACTGAACTGTCCAGGGAGATTCT	37	11	107590846	F
ARNTL2-AS1	peak46367	chr12:27577345-27578030	2	5	7	0.0405594	21879	NR_109975	101928646	NR_109975	ENSG00000245311	ncRNA		cg02181808	8.2e-07	0.00027	-0.419	0.079	0.739	0.048	0.674	0.047	-0.066	-0.089	Yes	II	TCAGGTGGGTCATCACTGAGCCCTGGAATTGGAGACTCATACTTGCCCAGCACAATGTTA[CG]GGCAGACAGGCCGACATCTATGATTAGCTAGAAGCCATAAAGAAAAGCTGCTAAGTGGCC	37	12	27577672	F	ARNTL2-AS1;ARNTL2;ARNTL2;ARNTL2;ARNTL2;ARNTL2	NR_109975;NM_001248005;NM_020183;NM_001248002;NM_001248004;NM_001248003	Body;3'UTR;3'UTR;3'UTR;3'UTR;3'UTR
EXOC3L4	peak80949	chr14:103557527-103558252	2	5	7	0.0405594	-8591	NM_001077594	91828	NM_001077594	ENSG00000205436	protein-coding		cg03578918	0.0019	0.049	-0.208	0.065	0.17	0.027	0.152	0.025	-0.018	-0.104		II	GCCGGCACGTGGGTGGGCGATGACGCCATTTACTGAGATTTGATCCCCACCACACGGCTC[CG]GGGTGAGAATTATGACATCTGGCTCAACACGGCTGCCCGGGACCCACACAGCCGAGCGGC	37	14	103557665	F				chr14:103557606-103558235	Island
CHRNB4	peak84514	chr15:78963862-78965477	2	5	7	0.0405594	-31083	NM_001256567	1143	NM_000750	ENSG00000117971	protein-coding		cg04123085	7.1e-05	0.0062	0.307	0.074	0.395	0.052	0.44	0.06	0.045	0.113	Yes	II	TTGGATTTCTGGCCGTGAGGCCATGGGGCTGGGGTTGGCATTGAGGCATGAGCTGCCAGA[CG]GTATTAGGCCAAGGACTGACCAGATGGGCCCAGTAGCTAATTCAATCTGGCTTCCCAGAA	37	15	78964307	F
MT1G	peak87659	chr16:56700084-56702392	2	5	7	0.0405594	739	NM_001301267	4495	NM_005950	ENSG00000125144	protein-coding		cg16452857	0.00026	0.015	-0.209	0.055	0.121	0.016	0.108	0.014	-0.013	-0.106		I	GGAGTGGAGCCCAACAGCCAGCGGCTGTTTTTATAGTCAGGAGACGGGGCCGGGCGCAGA[CG]CCCCGCCCCGCCCTTGCACCCAGCCCGCTGAGTCCGCACCGCCCGCGGTCCCGGCCTGGG	37	16	56702033	R	MT1G	NM_005950	TSS200	chr16:56701863-56702208	Island
MT1G	peak87659	chr16:56700084-56702392	2	5	7	0.0405594	739	NM_001301267	4495	NM_005950	ENSG00000125144	protein-coding		cg27367960	0.00047	0.021	-0.242	0.067	0.132	0.022	0.115	0.019	-0.017	-0.132		I	GGAGCCCAACAGCCAGCGGCTGTTTTTATAGTCAGGAGACGGGGCCGGGCGCAGACGCCC[CG]CCCCGCCCTTGCACCCAGCCCGCTGAGTCCGCACCGCCCGCGGTCCCGGCCTGGGCTGTG	37	16	56702038	R	MT1G	NM_005950	TSS200	chr16:56701863-56702208	Island
MT1G	peak87659	chr16:56700084-56702392	2	5	7	0.0405594	739	NM_001301267	4495	NM_005950	ENSG00000125144	protein-coding		cg07602841	0.00082	0.03	-0.159	0.046	0.337	0.028	0.313	0.031	-0.024	-0.072		II	CCCGGCCTGGGCTGTGCGCAGGAGATGGGCCAAGTGCAAGGTCCCTTGAGCGCAGCTGGG[CG]CACACCGCAGGACGGCCCCTTTCGCACCGGCTCGCGAGGGAGGCGCTGTGCCCCCCGTGT	37	16	56702144	R	MT1G	NM_005950	TSS200	chr16:56701863-56702208	Island
MT1G	peak87659	chr16:56700084-56702392	2	5	7	0.0405594	739	NM_001301267	4495	NM_005950	ENSG00000125144	protein-coding		cg02803037	0.00031	0.016	-0.198	0.053	0.268	0.029	0.242	0.027	-0.026	-0.098		I	TGCGCAGGAGATGGGCCAAGTGCAAGGTCCCTTGAGCGCAGCTGGGCGCACACCGCAGGA[CG]GCCCCTTTCGCACCGGCTCGCGAGGGAGGCGCTGTGCCCCCCGTGTGCGGCTTCTCTCAC	37	16	56702158	R	MT1G	NM_005950	TSS200	chr16:56701863-56702208	Island
ARFGAP3	peak140750	chr22:43277978-43278846	2	5	7	0.0405594	-25004	NM_014570	26286	NM_014570	ENSG00000242247	protein-coding		cg13670229	0.0011	0.035	-0.237	0.07	0.528	0.05	0.488	0.046	-0.041	-0.077		II	TGTGAGTTGGTTTCACAGACAGAGCCAGAACACTCCTCCCTTGGCTCAGGTGGAAGGTCA[CG]GGCCGCCACGTGCACAGATGGCTCCTGACAAATGAGCTTTAAATCAAACCAGCCAAGCAG	37	22	43278471	F	PACSIN2;PACSIN2;PACSIN2	NM_001184971;NM_001184970;NM_007229	Body;Body;Body
MCC	peak208012	chr5:112585791-112586786	2	5	7	0.0405594	44323	NM_002387	4163	NM_002387	ENSG00000171444	protein-coding		cg27010076	1.1e-06	0.00033	-0.536	0.103	0.775	0.053	0.687	0.072	-0.088	-0.114		II	CAACCTCCTCAGTTTACACAAGAAGAAAAGGAGATGTAGGAAAAACTTGCTCAAAGGTCA[CG]TAACATGACGCAGGCAGAGCTGGGGTTAGAACCTCTGTTTCTTGAGTCATCATCCCAGTG	37	5	112586110	F	MCC;MCC	NM_002387;NM_001085377	Body;Body
COBL	peak241588	chr7:51424223-51425950	2	5	7	0.0405594	-40572	NM_001287436	23242	NM_015198	ENSG00000106078	protein-coding		cg19989710	0.00063	0.025	-0.135	0.038	0.728	0.021	0.712	0.022	-0.016	-0.022		II	ATCTGGACCTCTCTTCTGATATTCAGGTGCCTTTATCCAGACGACTACTCTGCAGGTCCA[CG]TGGGTCCCTGTTAGGCACCTCCAGCTTTAGCTCGTCCTGAACCTACTCCGCCAGTACTGC	37	7	51425903	R
ANK1	peak257570	chr8:41522472-41523743	2	5	7	0.0405594	-304	NM_020480	286	NM_000037	ENSG00000029534	protein-coding		cg25043378	3.9e-05	0.0042	-0.228	0.053	0.431	0.037	0.396	0.035	-0.035	-0.081		II	CGGGTGACATCACGCTCCTATAATTTTACCTCCCCAAACCAGCTGCCGGAGCTGTCCAAC[CG]GGCTAGAAGGAAGCCGGCAGGTGCCCATGTCCTGAGCACTGAAAGCACAAGTGAAAGTCA	37	8	41522857	F	ANK1;ANK1;ANK1;ANK1;ANK1;ANK1;ANK1;ANK1	NM_020478;NM_001142445;NM_020476;NM_020475;NM_020477;NM_001142446;NM_020480;NM_000037	TSS200;TSS200;Body;Body;Body;Body;TSS200;Body
FOXH1	peak271452	chr8:145697610-145698347	2	5	7	0.0405594	3739	NM_003923	8928	NM_003923	ENSG00000160973	protein-coding		cg22614142	0.00049	0.021	0.184	0.051	0.451	0.034	0.483	0.034	0.032	0.071		I	CTCTAGGCACGCTGCACCTGGTGGACCTGGCGGGATCCGAACGCGCACGGAAGGCAGGGG[CG]GCCGGCCCGCCGCGGGGAGACCCAGACGGCGCCCGGCGCCTGCGGGAGGCCCAGACCATA	37	8	145698232	R	KIFC2	NM_145754	Body	chr8:145697879-145698784	Island
TCEA3	peak1580	chr1:23743980-23744689	5	0	5	0.043956	6937	NM_003196	6920	NM_003196	ENSG00000204219	protein-coding		cg07567926	0.00014	0.0096	-0.344	0.086	0.475	0.061	0.432	0.068	-0.044	-0.092		II	TTCCAGTTTTTGATAAGGACTTTGGCCAAGGACACCACCTCCTTGTCTGAGCAGTGCTTG[CG]GACCCCATTAACAGCAACTCCAATCCTGGTTGTCTGCAAAGTGAGAGGGTTAAGGCATAA	37	1	23744468	F	TCEA3	NM_003196	Body
COL24A1	peak6682	chr1:86620553-86623223	4	6	10	0.043956	233	NM_152890	255631	NM_152890	ENSG00000171502	protein-coding		cg17223809	0.00017	0.011	-0.331	0.084	0.397	0.057	0.343	0.067	-0.054	-0.136		II	GCTGCAACCCCCGACTCTCCAGGCTGGTCCACACAGAGGGATGTTTATCGAGAACAGTGG[CG]GGAAATCTTCTGCCTGGGAACCCCATGCGACCTGCGTGAGCCGCTCTGAGAAGGCAACCC	37	1	86620676	R	COL24A1	NM_152890	Body	chr1:86621278-86622871	N_Shore
BCAR3	peak7408	chr1:94079252-94080409	4	6	10	0.043956	-129	NM_001261410	8412	NM_003567	ENSG00000137936	protein-coding		cg06591444	1.8e-08	1.7e-05	-0.549	0.089	0.324	0.059	0.255	0.047	-0.068	-0.211		II	AGTGAGTCGGCTCCTTCTCCCAGGCTAGTCTGGGACTTTTCCCCTCTGCTGAAGCCAATA[CG]ATCCACTCGCTCAATTCTCGCAGGCTGGTGTCCAGCCTGCCATGCACACAGTGCCAGAAA	37	1	94079684	F	BCAR3;BCAR3;BCAR3;BCAR3;BCAR3	NM_001261410;NM_001261410;NM_003567;NM_001261409;NM_001261408	1stExon;5'UTR;Body;Body;Body
BCAR3	peak7408	chr1:94079252-94080409	4	6	10	0.043956	-129	NM_001261410	8412	NM_003567	ENSG00000137936	protein-coding		cg20059982	1.7e-08	1.7e-05	-0.555	0.09	0.331	0.059	0.263	0.055	-0.069	-0.208		II	GCTCCTTCTCCCAGGCTAGTCTGGGACTTTTCCCCTCTGCTGAAGCCAATACGATCCACT[CG]CTCAATTCTCGCAGGCTGGTGTCCAGCCTGCCATGCACACAGTGCCAGAAATTCTCATGT	37	1	94079693	F	BCAR3;BCAR3;BCAR3;BCAR3;BCAR3	NM_001261410;NM_001261410;NM_003567;NM_001261409;NM_001261408	1stExon;5'UTR;Body;Body;Body
BCAR3	peak7408	chr1:94079252-94080409	4	6	10	0.043956	-129	NM_001261410	8412	NM_003567	ENSG00000137936	protein-coding		cg20705214	1.4e-05	0.0021	-0.385	0.084	0.303	0.054	0.257	0.047	-0.046	-0.153		II	CAGGCTAGTCTGGGACTTTTCCCCTCTGCTGAAGCCAATACGATCCACTCGCTCAATTCT[CG]CAGGCTGGTGTCCAGCCTGCCATGCACACAGTGCCAGAAATTCTCATGTGACCAGACTTG	37	1	94079704	F	BCAR3;BCAR3;BCAR3;BCAR3	NM_001261410;NM_003567;NM_001261409;NM_001261408	TSS200;Body;Body;Body
BCAR3	peak7408	chr1:94079252-94080409	4	6	10	0.043956	-129	NM_001261410	8412	NM_003567	ENSG00000137936	protein-coding		cg13632994	0.00023	0.013	-0.27	0.07	0.237	0.033	0.212	0.039	-0.025	-0.106		II	TGGCAAAGCAATATTGCCTTTTGGTGTTTAATTAGCAAGTCTGTCAGCAAACACCCTGAG[CG]CCCTATGCCCTCCCACCTGGCTGTGCAACCTGTTGGGAGGATGGGGACTGTGTACCCACT	37	1	94080251	R	BCAR3;BCAR3;BCAR3;BCAR3	NM_001261410;NM_003567;NM_001261409;NM_001261408	TSS1500;Body;Body;Body
BCAR3	peak7408	chr1:94079252-94080409	4	6	10	0.043956	-129	NM_001261410	8412	NM_003567	ENSG00000137936	protein-coding		cg11163887	7.7e-05	0.0065	-0.246	0.06	0.407	0.039	0.375	0.041	-0.032	-0.079		II	ACTTCTGACTCAACTGTTTGTCCTATACCTTCCTTTAAATCCTTCACTTTAATTACTCAT[CG]CCACTCTGATTACCCACTTTGCGTAACCTAGATCCTGCACACAAACCTCGCATCCAACGC	37	1	94080370	R	BCAR3;BCAR3;BCAR3;BCAR3	NM_001261410;NM_003567;NM_001261409;NM_001261408	TSS1500;Body;Body;Body
RPTN	peak10330	chr1:152161193-152162595	4	6	10	0.043956	-30190	NM_001122965	126638	NM_152364	ENSG00000215853	protein-coding		cg15025200	0.001	0.034	-0.618	0.182	0.205	0.082	0.158	0.07	-0.047	-0.229		I	TCCATTTGGGAAACCATGTAGCCAAGGCTGTTGGGGCGAACCAAGGTGGTGGGAGTCCGA[CG]GGCCAGCAGGGGGCGCACTTGCAGGTCACCTGAAGTCCTTATTTACGGGATAAGGTGGAG	37	1	152161237	R				chr1:152161321-152161928	N_Shore
RPTN	peak10330	chr1:152161193-152162595	4	6	10	0.043956	-30190	NM_001122965	126638	NM_152364	ENSG00000215853	protein-coding		cg26320663	0.0011	0.035	-0.665	0.197	0.226	0.085	0.176	0.087	-0.05	-0.22		II	CGTTCTCTGTTAGGATCACGGGGACTGCCCCAGGCAGCTGCTGGGCCCGGTCGCGGACCT[CG]GCCAGAACATCCTCCCAGAACACAGAGGAATCTGACATCAGTGGCCTCCCTTGGTAGAGG	37	1	152161521	F				chr1:152161321-152161928	Island
RPTN	peak10330	chr1:152161193-152162595	4	6	10	0.043956	-30190	NM_001122965	126638	NM_152364	ENSG00000215853	protein-coding		cg09127314	0.0016	0.045	-0.839	0.259	0.258	0.107	0.19	0.109	-0.068	-0.265		II	TAGGTCTTTCGTATCCCCTCCGGCCTCTCGGGGCTGTGCGTTCGGAAACAGCGAAAGGAA[CG]GCCTCAGGAATCTGGCCTCAGCCGGAGCACTGGTGAACACAGGCTCCCGTCGCGCCAAGG	37	1	152161683	F				chr1:152161321-152161928	Island
RPTN	peak10330	chr1:152161193-152162595	4	6	10	0.043956	-30190	NM_001122965	126638	NM_152364	ENSG00000215853	protein-coding		cg02754945	0.00063	0.025	-0.675	0.191	0.286	0.095	0.224	0.103	-0.062	-0.216		II	TTTGGGAGCTTAAGGGCGCCGGCACGCGTTCCCCTGGCGCAGAGCTCGCTAGCCGGGGCG[CG]GGCTGCCTCCTTGTTCTGGTGTGATCCGAATGTAACGGAGCGGACTTTGGGATCCAGAAC	37	1	152161885	F				chr1:152161321-152161928	Island
RPTN	peak10330	chr1:152161193-152162595	4	6	10	0.043956	-30190	NM_001122965	126638	NM_152364	ENSG00000215853	protein-coding		cg13498757	0.00093	0.032	-0.87	0.254	0.263	0.126	0.196	0.123	-0.067	-0.256		I	AGCTCGCTAGCCGGGGCGCGGGCTGCCTCCTTGTTCTGGTGTGATCCGAATGTAACGGAG[CG]GACTTTGGGATCCAGAACCCCGGACTGAGGTTGTGCTTGGCTTGAGGGGCGGGCTGGTAG	37	1	152161927	R				chr1:152161321-152161928	Island
RPTN	peak10330	chr1:152161193-152162595	4	6	10	0.043956	-30190	NM_001122965	126638	NM_152364	ENSG00000215853	protein-coding		cg21280320	0.0013	0.038	-0.791	0.238	0.158	0.087	0.11	0.067	-0.048	-0.303		II	TTGGCTTGAGGGGCGGGCTGGTAGGTCAGCCCCCTTGGGGCGTCGTTGGTCCTCTCCAGG[CG]TGTCACATTCTGCCCGCACATGGTGCCTTGGTACTCCCCAAAAGTCATGCCTTGATTTTT	37	1	152162025	F				chr1:152161321-152161928	S_Shore
RYR2	peak17623	chr1:237204904-237207020	4	6	10	0.043956	260	NM_001035	6262	NM_001035	ENSG00000198626	protein-coding		cg13476124	0.0011	0.036	-0.242	0.072	0.056	0.01	0.049	0.009	-0.008	-0.134		II	TCCAGAAAAGAAAATGCCCTAACTTCCTGCTAATAATAACCTAGTTAGCATCCTTTCAGT[CG]TTCCTTCTCCACTTCTGTCCTCCTTCCCGAAGGATGTTCCCTTGCAGGATTCCCCAGACT	37	1	237206928	R	RYR2	NM_001035	Body	chr1:237205126-237206644	S_Shore
ZEB1	peak21096	chr10:31871395-31872100	0	3	3	0.043956	261684	NM_001174094	6935	NM_030751	ENSG00000148516	protein-coding		cg25128310	0.0016	0.045	-0.314	0.097	0.206	0.04	0.172	0.045	-0.034	-0.163	Yes	II	GAGAGCATTCTGTGGAGCCCAACATCTCCCTCAGGGCCACCCCCAAAAGGGAGGGAGCTG[CG]ATCCAGGCTTCCTCTACTGTTTGTTTATCTTGGCAACTATTGCTAGGGCTGGTGGATTTA	37	10	31871654	F
ZMIZ1-AS1	peak25618	chr10:80444544-80445832	4	6	10	0.043956	382017	NR_024429	283050	NR_015429	ENSG00000224596	ncRNA		cg04238405	0.00047	0.021	0.349	0.096	0.522	0.065	0.572	0.074	0.05	0.096		II	AGCTTCTAGGGAAAAGGCATGGCACTTTTCTTTGCCTGCTAAATACCCGTGGGGCTGTAG[CG]CAGGGTGACTGCCTAGTAAAGCAAAACGAATCCTGGAGGGTGATAAAGTGTCAATTGGTG	37	10	80445337	R
HECTD2	peak26810	chr10:93149327-93150002	4	6	10	0.043956	-20377	NM_001284274	143279	NM_173497	ENSG00000165338	protein-coding		cg09312590	5.3e-07	0.0002	-0.346	0.064	0.325	0.039	0.277	0.043	-0.048	-0.147		II	CAGCTATCCTAATAAATTAGTGCTGTATGTTCTCACATTCTCAGAATGCTCCATCCTCCA[CG]TTAACCACAAGGTGGAATTAAGCATCATTGTATCTAACAAAGAAATGAATTACAAGGAAA	37	10	93149916	R	HECTD2-AS1	NR_024467	Body
PYROXD2	peak27340	chr10:100174430-100175642	4	6	10	0.043956	-58	NM_032709	84795	NM_032709	ENSG00000119943	protein-coding		cg22752023	0.0017	0.047	-0.299	0.093	0.27	0.056	0.242	0.043	-0.028	-0.105		II	TCGGCCACTTGCAGCCATTTCTGCCCCAGGCTGGGCCTTGCTAGGCAGGGAGTTTGCTAG[CG]ATTGGCTTTTGTGCTGCCCTAGGCACGGGGTGGAGCAGGGAGGAAGCAGGAAGAGGAGGA	37	10	100174935	R	PYROXD2;PYROXD2	NM_032709;NM_032709	5'UTR;1stExon
PYROXD2	peak27340	chr10:100174430-100175642	4	6	10	0.043956	-58	NM_032709	84795	NM_032709	ENSG00000119943	protein-coding		cg26618903	0.00049	0.021	-0.343	0.095	0.298	0.06	0.256	0.047	-0.042	-0.14		II	CCTCCACCATGCATTCTTGGCCACAGGCCAGCCTCCTGCTGCCCTGGGGCTGTGCTGGGC[CG]TCGGGAGTGTTGCCTATTAACCAGGCGGTGTCACCTCCAGGATGCAGGGGATAATGGCAA	37	10	100175079	R	PYROXD2	NM_032709	TSS200
PYROXD2	peak27340	chr10:100174430-100175642	4	6	10	0.043956	-58	NM_032709	84795	NM_032709	ENSG00000119943	protein-coding		cg03852570	3.8e-05	0.004	-0.416	0.096	0.488	0.071	0.432	0.063	-0.055	-0.114		II	CCAGCCTCCTGCTGCCCTGGGGCTGTGCTGGGCCGTCGGGAGTGTTGCCTATTAACCAGG[CG]GTGTCACCTCCAGGATGCAGGGGATAATGGCAAAACTGACAATCCACTGGGGTTCCTATG	37	10	100175106	F	PYROXD2	NM_032709	TSS200
PYROXD2	peak27340	chr10:100174430-100175642	4	6	10	0.043956	-58	NM_032709	84795	NM_032709	ENSG00000119943	protein-coding		cg11290396	0.00021	0.013	-0.334	0.087	0.687	0.055	0.646	0.056	-0.041	-0.059		II	ATGTCAGGCTGGCATTGTGCTGAACCCTGTAGGCAAAACTCCCCATTTTACAGATGAGGG[CG]CTGAGGCTGCGGGGTTAGGGAATGAGTGGTGGAGGCAGAGTGGAGCTCGAAAGGGCCCTC	37	10	100175225	R	PYROXD2	NM_032709	TSS1500
PYROXD2	peak27340	chr10:100174430-100175642	4	6	10	0.043956	-58	NM_032709	84795	NM_032709	ENSG00000119943	protein-coding		cg22905282	0.00011	0.008	-0.243	0.06	0.352	0.04	0.322	0.045	-0.03	-0.086		II	TGTGTCTGTCGCTGAGGAGCACTGGAGTCCTCTCCTAAATGCTCAAACACAAACCCACAA[CG]AGGGCTTAGGGGCAAGTTCGCTGTCTGTAATTCTCTGGTGTTTTAGTTTTGAAGGCCTGG	37	10	100175540	F	PYROXD2	NM_032709	TSS1500
NAV2	peak31343	chr11:19916726-19917947	4	6	10	0.043956	-126765	NM_001111019	89797	NM_145117	ENSG00000166833	protein-coding		cg16573636	5.6e-05	0.0053	-0.38	0.09	0.741	0.054	0.694	0.059	-0.047	-0.063	Yes	II	GTAAGACACAACAGGTACCTGGATGAGGTCACCTCTTGTCCTTCACCTTGAGTTCTGTCT[CG]GGGAGGGACGCTCTTGTGAACAGATAAGCCACAGTTTGTTGTGGTGGGTGCTGTAGCTGA	37	11	19917499	R	NAV2;NAV2;NAV2;NAV2	NM_001111018;NM_145117;NM_182964;NM_001244963	Body;Body;Body;Body
DLG2	peak37575	chr11:83424584-83425179	4	6	10	0.043956	-31414	NM_001142702	1740	NM_001364	ENSG00000150672	protein-coding		cg05258601	0.00029	0.016	0.351	0.093	0.533	0.068	0.58	0.068	0.047	0.088		II	TCAGGAGACCTGACTTCACTGTTTTCTGACTGAGGCATACAGTATTTGCCAGAGTACTTG[CG]AATGTGCAAGGATGAAAAGAGCATTGGCTAGGAACACAGATGTCTTTTCAGCAGAGAATT	37	11	83424916	F	DLG2;DLG2;DLG2;DLG2;DLG2	NM_001142700;NM_001206769;NM_001300983;NM_001364;NM_001142699	Body;Body;Body;Body;Body
ZC3H12C	peak40942	chr11:110044742-110046406	4	6	10	0.043956	81487	NM_033390	85463	NM_033390	ENSG00000149289	protein-coding		cg06592167	0.0001	0.0078	-0.283	0.07	0.797	0.033	0.754	0.046	-0.043	-0.054		II	ACTCAGGCCAGCTGACCAGGGTTCACTGCTTAAGGCCCCAGAAAAACCCAGGGCCCGCTG[CG]TCTGATAAGCAACAGTGGTAGCTTCTGTGTCCAAAGGAGGTTATTTCAGAGTCTGGACTC	37	11	110045869	F
NXPE2	peak41333	chr11:114644754-114645852	0	3	3	0.043956	96103	NM_182495	120406	NM_182495	ENSG00000204361	protein-coding		cg14510445	0.00021	0.013	-0.198	0.051	0.424	0.034	0.392	0.045	-0.033	-0.077	Yes	II	TCTTGCTTTTTCCCTTCTTGACTCAAGCCCGAGCTCCTGCAAGGCGTGGAGAGAAGCCTG[CG]CTGCCAGTTGCAGTAGGAGCATCATCTCCAAAGGGGGCGCTCTAACATCAGGAAACAGGC	37	11	114645516	F
KCNA6	peak43205	chr12:4964538-4965275	4	6	10	0.043956	46565	NM_002235	3742	NM_002235	ENSG00000130035	protein-coding		cg26997437	0.00017	0.011	-0.154	0.039	0.223	0.02	0.202	0.019	-0.022	-0.096		II	TGTGTGACCTGAGGGCCACACACATGGCCCTCAGGTCATGAGGCATGAGAATCTTTGAGC[CG]CACACATCAGCCCTGTAGCTTCCAGCAGAGCCCTTCCTGCCTTCCTTGAAGATTCAGAGC	37	12	4964711	R
MGST1	peak44507	chr12:16499977-16501571	4	6	10	0.043956	62	NR_048547	4257	NM_020300	ENSG00000008394	protein-coding		cg25377680	0.0011	0.035	-0.258	0.076	0.2	0.037	0.176	0.03	-0.024	-0.121	Yes	II	TCTCTGCCAGCTGGAAGTGCTTGGCTCCACTTAGCAGCTAAACTTAGCTTTTCAATCGAT[CG]CTTTTGAAAGGGAATTGTATTTCTGTCCCCGTGCGGGTAAGTTTTCCCATTTCTCAAACT	37	12	16500795	R	MGST1;MGST1;MGST1;MGST1;MGST1;MGST1;MGST1;MGST1;MGST1	NM_145792;NM_001260511;NM_001260512;NM_001267598;NM_020300;NM_145791;NM_145791;NR_048545;NR_048547	5'UTR;5'UTR;5'UTR;5'UTR;5'UTR;1stExon;5'UTR;Body;Body
AMIGO2	peak48638	chr12:47472566-47475326	4	6	10	0.043956	-212	NM_001143668	347902	NM_181847	ENSG00000139211	protein-coding		cg24603490	0.0004	0.019	-0.302	0.082	0.088	0.02	0.071	0.013	-0.016	-0.187		II	ACCAGAGGCCCAGACTCTGGTCCTTGAGTCAAGATGCCCAACCCACTCGCCTACCAATTA[CG]TCCCTTCGTCCAGCTCCAAGCCGGGCGGTAATGGGGTCCAGGAAGGCTAAAGGGGACACG	37	12	47473995	R	AMIGO2;AMIGO2	NM_181847;NM_001143668	TSS1500;TSS1500	chr12:47473177-47474120	Island
APPL2	peak56824	chr12:105671636-105672301	0	3	3	0.043956	-41961	NM_001251904	55198	NM_018171	ENSG00000136044	protein-coding		cg18542804	2.4e-05	0.003	-0.45	0.101	0.26	0.053	0.212	0.057	-0.048	-0.185	Yes	II	AGCAGGCAGTCAGGACTAGTAGTACTGACCCCAAAGTCCATACACTATTAAGCTACCACT[CG]TTTGAGCCTGAGCTGCCTTAGAGATAAGGAAAGGGCAGAGGGCATGCATGTGTGGGAAAG	37	12	105672240	R
LINC00426	peak59582	chr13:30962885-30964173	5	0	5	0.043956	-15478	NR_024464	100188949	NR_024464	ENSG00000238121	ncRNA		cg14570280	0.0016	0.044	-0.246	0.075	0.737	0.041	0.705	0.051	-0.032	-0.043		II	TTTGTCCTTTAGAACCTTTCCTAATGTTGAATGACTCAGTCCATAACCAAGGGCAGCATT[CG]TTACTTTGTCACTGTTTTCTATTAAAACAACAACAACAACAACACTCTCTCATTTGTAAT	37	13	30964034	R
WDFY2	peak61987	chr13:52199249-52200495	4	6	10	0.043956	41388	NM_052950	115825	NM_052950		protein-coding		cg00187692	0.0011	0.035	-0.331	0.098	0.169	0.038	0.146	0.041	-0.023	-0.137		II	TGCCAACACTGGCTGAGGGCGGAATGCTGACGGGGCAAGGATGAGGCGCAGCCAGGACTT[CG]AAAAGGAAGCTGATATCAATGGAGGGAATTTTTCATCTGATGCAGCATTTCATATACTTA	37	13	52199954	F	WDFY2	NM_052950	Body
ITGBL1	peak70455	chr13:102105057-102106616	4	6	10	0.043956	893	NM_001271755	9358	NM_004791	ENSG00000198542	protein-coding		cg04189678	0.0018	0.048	-0.234	0.073	0.221	0.034	0.197	0.036	-0.024	-0.109		II	TAGATTCACGTTTTCTCTTCTGTAATATAAGTGCCCATTGGCCATCAGATAGCAGTGGGA[CG]TTTTTTAAAGGAGAACTGAAAAGTCAGCTGAGTGCCGTACCTTGGATTACTTTGTATTTA	37	13	102105838	F	ITGBL1;ITGBL1;ITGBL1	NM_001271754;NM_001271755;NM_004791	5'UTR;Body;Body	chr13:102106165-102106488	N_Shore
SPTB	peak77633	chr14:65289878-65290585	4	6	10	0.043956	-366	NM_001024858	6710	NM_000347	ENSG00000070182	protein-coding		cg13593287	0.00019	0.012	-0.263	0.068	0.08	0.015	0.067	0.008	-0.013	-0.166		II	TCGGAGCATCCAACGTGAGTAGATCCTGACAGAAGCAGAACGCCATGTCATCTGCCTGGG[CG]TGCTTCCTACCAGGGTCTCTGGGTCGTTTGTTATAAAATATTGCAGCAGCAGCAGCAGCA	37	14	65289994	R	SPTB;SPTB	NM_001024858;NM_000347	TSS200;TSS200
KLF13	peak81660	chr15:31571742-31572807	4	6	10	0.043956	-46783	NM_001302461	51621	NM_015995	ENSG00000169926	protein-coding		cg23857149	3.7e-06	0.00079	-0.387	0.079	0.639	0.051	0.578	0.057	-0.061	-0.096		II	AAACATTAGACTGGGCATCAATTATTCAGATTTCACTGTGAGGTCAGAACACAGCAGCTC[CG]TCCTGTCCCCACCCAGAGAGAATGAGAATGCCGGGGGAGTCAGTTCCAGGCTGTGGGAAT	37	15	31572764	R
CGNL1	peak83150	chr15:57737111-57737813	0	3	3	0.043956	68759	NM_001252335	84952	NM_032866	ENSG00000128849	protein-coding		cg13724533	0.00071	0.027	-0.254	0.072	0.756	0.038	0.722	0.054	-0.034	-0.045		II	ATGAACCAAGACTTTTAGACTTCAGGTTCCTATTACAGCTCCATGACTGTTTAATTGCCA[CG]TTTTCCTACTCCTCTTCCCTCCCTCTTAGGTTTGGAATCTGATTACTTGCTGGCAAAGGT	37	15	57737565	R	CGNL1;CGNL1	NM_001252335;NM_032866	Body;Body
DRAIC	peak83996	chr15:69853546-69855243	4	6	10	0.043956	336	NR_026979	145837	NR_026979		ncRNA		cg12449813	1.1e-10	4.6e-07	-0.52	0.071	0.337	0.051	0.272	0.04	-0.065	-0.194		II	CCCTGACCTGGATTTAAAGATTTGCAAGAAGACAAATTCCAAACAGATGCCCATTAGGGC[CG]TGACAGCCGCAGCTTAAAGATAACATTTACATTCTGCCGGGGTTTGTATCTCTCTGTTCC	37	15	69853608	F	LOC145837	NR_026979	TSS1500
LINGO1-AS2	peak84451	chr15:77955821-77956895	5	0	5	0.043956	3965	NR_120362	101929478	NR_120361	ENSG00000259281	ncRNA		cg08765811	3e-05	0.0035	0.207	0.047	0.412	0.034	0.442	0.037	0.03	0.073	Yes	I	GGGCCTCCCCTACCACTCTGCCGCTCATATCCCAAGTCCCAGGGGCTGAAGCTGAAGGGT[CG]AGTGGGGGATGGGGAGAGCCTCTGTCACCCTCCATGCAATCAGCTGAGTGTGGCATAAAT	37	15	77956125	R
TNK1	peak90170	chr17:7283740-7285156	4	6	10	0.043956	155	NM_003985	8711	NM_003985	ENSG00000174292	protein-coding		cg05495344	0.00011	0.0081	-0.433	0.107	0.126	0.035	0.096	0.026	-0.03	-0.236		II	CACAGGCTAGGTAGCAGTGTGCAGGGCCCTGAGTTCTGCAGAGCTTGCATGGAGAGCAGG[CG]TTACGCTGGAAGGAAGCCCAGGAGTGTCAGTAATGGGGAAGCGTGCCCTGAGGCATGGAA	37	17	7283774	R	TNK1;TNK1	NM_003985;NM_001251902	TSS1500;TSS1500	chr17:7284223-7284687	N_Shore
TNK1	peak90170	chr17:7283740-7285156	4	6	10	0.043956	155	NM_003985	8711	NM_003985	ENSG00000174292	protein-coding		cg06228200	3.9e-06	0.00083	-0.403	0.082	0.448	0.061	0.381	0.055	-0.067	-0.149		II	GCTAGGTAGCAGTGTGCAGGGCCCTGAGTTCTGCAGAGCTTGCATGGAGAGCAGGCGTTA[CG]CTGGAAGGAAGCCCAGGAGTGTCAGTAATGGGGAAGCGTGCCCTGAGGCATGGAATGCTG	37	17	7283779	R	TNK1;TNK1	NM_003985;NM_001251902	TSS1500;TSS1500	chr17:7284223-7284687	N_Shore
TNK1	peak90170	chr17:7283740-7285156	4	6	10	0.043956	155	NM_003985	8711	NM_003985	ENSG00000174292	protein-coding		cg02503376	7.9e-07	0.00026	-0.55	0.104	0.173	0.042	0.125	0.031	-0.048	-0.276		II	CTTGCATGGAGAGCAGGCGTTACGCTGGAAGGAAGCCCAGGAGTGTCAGTAATGGGGAAG[CG]TGCCCTGAGGCATGGAATGCTGCCGGTGATCAACAACAGCTTCAACTGTAGACTCTGTCT	37	17	7283817	F	TNK1	NM_003985	TSS1500	chr17:7284223-7284687	N_Shore
SP6	peak92127	chr17:45927944-45928943	4	6	10	0.043956	72	NM_001258248	80320	NM_199262	ENSG00000189120	protein-coding		cg00598429	9.8e-06	0.0016	-0.295	0.063	0.329	0.041	0.289	0.036	-0.04	-0.121		I	CCAAGGCCATAGGAGGCTGGGGCGCGTTCGGAGTGCGTTTTTTCGAGACAATCTCCGTAG[CG]CTCACCCCTGGCCACCCCGACCCGCGCTCCTACCTCGAGGCTGCGGCGGGCTCCGGGCAC	37	17	45928250	R	SP6	NM_199262	5'UTR	chr17:45928211-45928710	Island
MIR8059	peak92354	chr17:48862920-48863832	4	6	10	0.043956	17365	NR_107026	102466918	NR_107026	ENSG00000278672	ncRNA		cg07160420	2.8e-05	0.0033	-0.275	0.062	0.796	0.029	0.769	0.036	-0.027	-0.034		II	TTTCCATGGCCCCCATAGTAGCTAACATGTACTGAACAGTGGGCCAGGCACTGAGCTCAG[CG]CTCTACCTGGAGGATTGCCTTGGGCCTTACTGCCATTTTTCCAAGGAAGAGACTGAGGCC	37	17	48863591	R
MIR6516	peak93832	chr17:75092626-75093341	0	3	3	0.043956	7485	NR_106997	102466864	NR_106997	ENSG00000281678	ncRNA		cg04588602	0.0008	0.029	-0.326	0.094	0.342	0.052	0.299	0.06	-0.043	-0.126		II	AGCGTGTTCTAATACATTTCTCCGTTCCAATGTACTCCCAGTGCCAGCTGGTGAGAACAT[CG]GGAAAGATTTTCTTTGTAAGGAATCCAGTGTTAACACGTACCAGTATTTGAAGTCCCAGA	37	17	75093179	R	SEC14L1;SEC14L1	NM_001204408;NM_001204410	5'UTR;5'UTR
TMEM241	peak95778	chr18:20957390-20959134	4	6	10	0.043956	59663	NM_032933	85019	NM_032933	ENSG00000134490	protein-coding		cg20226170	0.00039	0.019	-0.246	0.067	0.785	0.033	0.754	0.032	-0.031	-0.039		II	AACAAACTACAATTTTTGATGCTAGTTCAGGCAGTGTGAAGTATGAACATATTGTTTAGA[CG]TGAAGCGCTGACAAGAGAAACATGTGGCTTACTACAAAGGCTACCTTAAGTTTTCATGTG	37	18	20958788	F	TMEM241	NM_032933	Body
DPP9	peak104703	chr19:4715348-4716388	4	6	10	0.043956	7987	NM_139159	91039	NM_139159	ENSG00000142002	protein-coding		cg07469449	4.2e-06	0.00087	-0.262	0.054	0.356	0.034	0.32	0.035	-0.037	-0.103		II	GAATGATTATCTCTCAGTGGGCTCGCGGGGAGACATGCTGGGTCTCGGGAGAGGCCCGGG[CG]TGAAGGAATGAAAATCCATCCTGGTCACCTGTGCTGTTGGCTTGCTGTCCAGCCGGGGAG	37	19	4715647	F	DPP9	NM_139159	Body
ASAP2	peak108129	chr2:9318416-9320287	4	6	10	0.043956	-27542	NM_001135191	8853	NM_003887	ENSG00000151693	protein-coding		cg10987840	1.9e-06	0.00049	-0.455	0.089	0.359	0.055	0.3	0.056	-0.059	-0.164		II	CTGTATCCCCACGGAAGTTGCAAACTGAAGCTTCTTTGTTCCTGCCAAATGACTCATGGA[CG]CCCTTTAAAAGAGAACGAAACAGACGTGTTTTGATGGGGAAAATACATAAAAAATGCAGT	37	2	9319526	F
SH2D6	peak113977	chr2:85660826-85661220	0	3	3	0.043956	-895	NM_198482	284948	NM_198482	ENSG00000152292	protein-coding		cg16743926	0.00024	0.014	0.344	0.09	0.468	0.064	0.518	0.069	0.05	0.106		II	CAACACACTCTCCTGGCTCCATCTGCTTCCCTTGCTGCCTCTCACCACCCCCCACCAACA[CG]CATTTGCCTTCAGTCACCGCATGGACATCACACTCCTGCCTGTGGTCCAGGCTGACCCAC	37	2	85660874	F	SH2D6	NM_198482	TSS1500	chr2:85664694-85665055	N_Shelf
SH2D6	peak113977	chr2:85660826-85661220	0	3	3	0.043956	-895	NM_198482	284948	NM_198482	ENSG00000152292	protein-coding		cg15539117	0.00029	0.016	0.316	0.084	0.207	0.037	0.244	0.04	0.036	0.175		II	GTGCCAGCAAGGGAGGTGCTCCCCTTAGAGCATGGGCTGGGTGGGGCTCCCCAGCTGCTG[CG]GCCAGGACAGCATCTGCCTCTGGTTGGAAGCACTCCCAGAAAGTCCAGGCTGCAGAGAAG	37	2	85660999	F	SH2D6	NM_198482	TSS1500	chr2:85664694-85665055	N_Shelf
ATOH8	peak114014	chr2:85968572-85970252	4	6	10	0.043956	-11497	NM_032827	84913	NM_032827		protein-coding		cg00684075	2.8e-07	0.00012	-0.504	0.091	0.059	0.017	0.044	0.007	-0.015	-0.257		II	ATTTATTTCATTTCATTTTTGGTCCAATGCATTTTGTTTTCTGTTTTCTACAAGGGAGCC[CG]AATCAGGGCCTCAGAAAAACAAGGCCGAGCTGCCAACTGGAAATGTTTGCTCTGGGGGCG	37	2	85969661	F
ARID5A	peak114337	chr2:97215545-97216207	0	3	3	0.043956	13412	NM_212481	10865	NM_006673	ENSG00000196843	protein-coding		cg16260241	0.001	0.034	0.197	0.058	0.367	0.042	0.398	0.036	0.031	0.084		I	GCCCGCCCCGTGTTGGGAAAACTGCTTGGGCCAGCAGTCCATGGCCCTAGGAGAGAGAAT[CG]GCTGGCCGCTGCTGGAGCCGCAGAGCAGCTGCCAAACTGCAGTCCTTCGAGTCCCTGCGA	37	2	97215789	F	ARID5A	NM_212481	Body	chr2:97215788-97216225	Island
PABPC1P2	peak119518	chr2:147802569-147803363	4	6	10	0.043956	458341	NR_026904	728773	NR_026904		pseudo		cg01228174	3.8e-06	0.00081	-0.279	0.057	0.383	0.039	0.334	0.038	-0.049	-0.127		II	AAGGAAGGTAGTGGAGCCAAGCAGAGGCGGATGTGATACAGCATAAGTCAGGGAAAACAC[CG]AATGGAGGTGAGTCCAAACACAGCCAATAAAAGGGAACCAATGAGGAAAGACATCACTCC	37	2	147802938	F
CASP8	peak127671	chr2:202096626-202097471	4	6	10	0.043956	-1117	NM_033355	841	NM_001228	ENSG00000064012	protein-coding		cg04048517	0.00016	0.01	-0.377	0.096	0.124	0.03	0.101	0.025	-0.023	-0.184		II	GGCTGCCAAAGTTCCCTGAAGGTGAGCACCACTGGTTCTACAAGCTGCTGGCAGTCATGG[CG]TTAAGAGCAGGAAGAGAAGCACCAGAACCCGGAAGAGAAATCCAGTCCTCTGCTAGGCCT	37	2	202097062	R	CASP8;CASP8;CASP8;CASP8	NM_001080124;NM_001228;NM_033355;NM_033358	TSS1500;TSS1500;TSS1500;TSS1500
MIR5702	peak130068	chr2:227586340-227587280	0	3	3	0.043956	-63301	NR_049887	100847053	NR_049887	ENSG00000263363	ncRNA		cg09128529	6.8e-06	0.0012	-0.476	0.1	0.914	0.023	0.889	0.027	-0.024	-0.027		II	ACTGTCAGATGGTCTCACTGTGAAGCAATAAGCTTCCCTAAAACAAGGAGGCAGGCCAAG[CG]CCAGAAAGCTGCAGTCTGGACAAAACACACAGCCTGGAAAGAATTAAAAGTTCATGTGCA	37	2	227586520	F
SH3BP4	peak130597	chr2:235859998-235861677	4	6	10	0.043956	210	NM_014521	23677	NM_014521	ENSG00000130147	protein-coding		cg14061619	0.00036	0.018	-0.211	0.057	0.035	0.005	0.031	0.005	-0.004	-0.117	Yes	II	ACTCTCCTCCTTTTATGATTTTCAGCCGGACTGCCTTCCCTGTTGTTAGTTTGTAACTTT[CG]CTCCGGCCCCCGCAGCCTCGCGCCTGCCTTCCCTCCACTGTCCTCAGCCAAGGTGTAGTA	37	2	235860118	R	SH3BP4	NM_014521	TSS1500	chr2:235860117-235861716	Island
SH3BP4	peak130597	chr2:235859998-235861677	4	6	10	0.043956	210	NM_014521	23677	NM_014521	ENSG00000130147	protein-coding		cg23683528	0.001	0.034	-0.209	0.062	0.026	0.004	0.022	0.004	-0.004	-0.146		I	GGCTCCGGGCGGAGGAAGAAGAGGAGGCGCCCAGACTGGATACCCGCCTGGACCCGGAGC[CG]CGGCACCACCCCCAGCCCGCCCCACGCTCGCCAGCCTCAGACGGCCGCGCCCCGCCCCGC	37	2	235860449	F	SH3BP4	NM_014521	TSS200	chr2:235860117-235861716	Island
RAB17	peak130746	chr2:238490202-238491337	4	6	10	0.043956	8999	NM_022449	64284	NM_022449	ENSG00000124839	protein-coding		cg15121420	0.00017	0.011	-0.181	0.046	0.493	0.034	0.469	0.037	-0.025	-0.05	Yes	I	CTCTGCTCCTGCCTGCTCTTCTGGCTCCAGCCAGCACGTTGGCTTTCCAGCTTCAGGGCT[CG]AGTCCATGTCCCTTTCTGGCTCTGCTTCCTGCTTCCTCTGGATGGACGGTGTCTTGCCAG	37	2	238490819	R	RAB17	NM_022449	Body
LOC102723927	peak131033	chr2:242868841-242869680	4	6	10	0.043956	-43573	NR_110592	102723927	NR_110592	ENSG00000237940	ncRNA		cg04437956	0.00028	0.015	-0.325	0.086	0.43	0.064	0.388	0.069	-0.041	-0.096		II	CGGCTGTGATATGTGTGTTGAAGGTGAGTCCTCCACAGCCTGGCCTCGGATGAGTCGAGC[CG]TCACCACCTGTTGGTTTGTCTCTTTTGTTGCTGGGCCGCGTGCCCCGTCCTTGGGTGTTC	37	2	242869281	R
CD93	peak132731	chr20:23072547-23073665	4	6	10	0.043956	-6129	NM_012072	22918	NM_012072	ENSG00000125810	protein-coding		cg25368347	0.0014	0.042	0.268	0.082	0.255	0.043	0.285	0.053	0.03	0.117		II	TGTCAGTGGGATTAAATTAAAAGAGGTCCTAGTGGTAAGTGCTTCCTGCAGGGGCTGACA[CG]TGGCCGACATCAGTGGACAACAGTCATGTCAATCTGATTGCAATGAGCAGAGACAGAGCC	37	20	23072879	F
NFATC2	peak134228	chr20:50157572-50159804	4	6	10	0.043956	570	NM_001258297	4773	NM_012340	ENSG00000101096	protein-coding		cg13844474	0.00031	0.016	-0.391	0.104	0.123	0.031	0.094	0.025	-0.028	-0.232		II	CTTCTCCATGGGGTGGAAGGGGGTATCCACCCCCTTCTATTGCAGACCCGTGTCTCCAGG[CG]TCTCCGTGTGCCCACGGGGGCGGCATGATTTTCACAGTACTTCAGACACCTGCATGGCCC	37	20	50159653	F	NFATC2;NFATC2;NFATC2	NM_012340;NM_001136021;NM_173091	TSS1500;Body;TSS1500	chr20:50158904-50159509	S_Shore
MIR802	peak138213	chr21:37092704-37093475	0	3	3	0.043956	77	NR_030414	768219	NR_030414	ENSG00000211590	ncRNA		cg01027226	3e-06	0.00069	-0.426	0.086	0.238	0.044	0.19	0.041	-0.048	-0.202		II	ATAAGAAAGCAATCATTCAGTGGTGACTTTAAAAAATGGATTCTTGCCTGGATTTTCCAA[CG]ATTTCCTTCTAAGTGAGCGTTTCTCTGCAGAACTGAACTAATGTAAAGAGACAGTTTGTT	37	21	37092770	F	MIR802	NR_030414	TSS1500
MIR802	peak138213	chr21:37092704-37093475	0	3	3	0.043956	77	NR_030414	768219	NR_030414	ENSG00000211590	ncRNA		cg12430252	3.1e-08	2.6e-05	-0.548	0.091	0.209	0.041	0.157	0.038	-0.052	-0.249		II	GTGGTGACTTTAAAAAATGGATTCTTGCCTGGATTTTCCAACGATTTCCTTCTAAGTGAG[CG]TTTCTCTGCAGAACTGAACTAATGTAAAGAGACAGTTTGTTCCAGTGCCAGAAATGAACC	37	21	37092789	F	MIR802	NR_030414	TSS1500
MIR802	peak138213	chr21:37092704-37093475	0	3	3	0.043956	77	NR_030414	768219	NR_030414	ENSG00000211590	ncRNA		cg18862975	0.0013	0.039	-0.28	0.084	0.085	0.019	0.072	0.016	-0.012	-0.147		II	TGAACTAATGTAAAGAGACAGTTTGTTCCAGTGCCAGAAATGAACCAGCAAAAAAAAGGA[CG]GAGGCTCTATTTTCATAGGAGGAAGTTAACAAAATAATACCCACTCTGTTTCTCTGCAGC	37	21	37092865	F	MIR802	NR_030414	TSS200
LINC00313	peak138868	chr21:44914372-44914998	4	6	10	0.043956	-16582	NR_026863	114038	NM_153752	ENSG00000185186	ncRNA		cg17357892	0.00051	0.022	-0.361	0.1	0.514	0.067	0.457	0.065	-0.057	-0.111		II	CGAGTGAGGTTGATTCGGAAGAGGAAGGCATGACTGCCTGGCTATTAGCAGAATGTCCGG[CG]TGGGCAGTGCCACCCAGCTGTCGACACTGACACCCAGGCAACCCTGACAGGTGGCCACAG	37	21	44914774	F
APOL4	peak140179	chr22:36616513-36616988	5	0	5	0.043956	-15872	NM_030643	80832	NM_030643	ENSG00000100336	protein-coding		cg16528833	2.5e-06	0.0006	0.395	0.079	0.468	0.052	0.532	0.062	0.064	0.138		II	CCTGCCCTTGGACATCAGACTTCCTGGTCTTTGGCCTTTGGACTCTGGGACTTGCACCAG[CG]GCCTCCTGGAGGATTACAGGGCTTCATCCTAAGACCGAGACCTACGCAGTCGGCTTCTCT	37	22	36616765	F
ITIH4	peak146847	chr3:52864250-52866215	4	6	10	0.043956	-516	NM_001166449	3700	NM_002218	ENSG00000055955	protein-coding		cg22534898	0.00033	0.017	-0.311	0.083	0.778	0.043	0.743	0.038	-0.035	-0.045		II	GTGTGATGCTGCCACAGCCCAGACCCAGGGGAGCGCTGCCCAAAGGCCTGGGGTGGGTCC[CG]GCCTTGCTAAAGTTGAAGCGCTCTGCTCCTTGTAAAGTGGGATCGAGTGAGTACATATTA	37	3	52865592	F	ITIH4;ITIH4	NM_001166449;NM_002218	TSS1500;TSS1500
ITIH4	peak146847	chr3:52864250-52866215	4	6	10	0.043956	-516	NM_001166449	3700	NM_002218	ENSG00000055955	protein-coding		cg27125504	4.1e-06	0.00086	-0.377	0.077	0.604	0.051	0.538	0.062	-0.065	-0.108		II	GCCTGGGGTGGGTCCCGGCCTTGCTAAAGTTGAAGCGCTCTGCTCCTTGTAAAGTGGGAT[CG]AGTGAGTACATATTATGCGCTCTGGGCACCGCTGGGGCTCGTGTTCCCTGGTGGCTCTGG	37	3	52865637	R	ITIH4;ITIH4	NM_001166449;NM_002218	TSS1500;TSS1500
MITF	peak148229	chr3:69914799-69915829	4	6	10	0.043956	-61	NM_198177	4286	NM_000248	ENSG00000187098	protein-coding		cg12854020	1.3e-06	0.00038	-0.438	0.085	0.294	0.053	0.248	0.048	-0.046	-0.157		II	AATTACCTCTCCTTTTAAGTTCTCTAATAATGTGCAGTCTCTGCAAGCCTCAGCCAGTAC[CG]GAGCTGGGTAAGGCTAAATAAGCTTCCCGAGGTGCTTGCCTGGCTGCTGGGCTGCCTCCC	37	3	69915123	R	MITF;MITF;MITF;MITF	NM_198177;NM_198159;NM_001184967;NM_006722	TSS1500;Body;5'UTR;Body
MITF	peak148229	chr3:69914799-69915829	4	6	10	0.043956	-61	NM_198177	4286	NM_000248	ENSG00000187098	protein-coding		cg13151171	0.00015	0.01	-0.387	0.098	0.225	0.052	0.191	0.044	-0.035	-0.153		II	TGGGTAAGGCTAAATAAGCTTCCCGAGGTGCTTGCCTGGCTGCTGGGCTGCCTCCCTGGC[CG]TGCCTGGGTCCTTGAGTAGCCCTCATTGTGGTGTGAGGCAGCGTTTTTGTCCTGCAGGTA	37	3	69915189	R	MITF;MITF;MITF	NM_198159;NM_006722;NM_198177	Body;Body;TSS1500
MITF	peak148229	chr3:69914799-69915829	4	6	10	0.043956	-61	NM_198177	4286	NM_000248	ENSG00000187098	protein-coding		cg07113570	1.8e-05	0.0025	-0.495	0.11	0.17	0.048	0.134	0.037	-0.036	-0.21		II	TGGGCTGCCTCCCTGGCCGTGCCTGGGTCCTTGAGTAGCCCTCATTGTGGTGTGAGGCAG[CG]TTTTTGTCCTGCAGGTACAGTAGGTACTGGATTAAACAGGTCTGCTGTTGCAGACAGAAA	37	3	69915232	R	MITF;MITF;MITF;MITF	NM_198177;NM_198159;NM_001184967;NM_006722	TSS200;Body;5'UTR;Body
MITF	peak148229	chr3:69914799-69915829	4	6	10	0.043956	-61	NM_198177	4286	NM_000248	ENSG00000187098	protein-coding		cg18503031	4.4e-05	0.0045	-0.492	0.115	0.343	0.077	0.283	0.063	-0.06	-0.174		II	TATCAGGAGCCACCCCTAGTGACACAGCCAGTGCCAGAACTAACTTTGACTTTCACTCTT[CG]CCAAGGGCTTGCAGAACACCTTAAAGGAAAAAAGATGGAGGCGCTTAGAGTTCAGATGTT	37	3	69915406	R	MITF;MITF;MITF	NM_198159;NM_006722;NM_198177	Body;Body;TSS200
MITF	peak148229	chr3:69914799-69915829	4	6	10	0.043956	-61	NM_198177	4286	NM_000248	ENSG00000187098	protein-coding		cg13523819	0.00072	0.027	-0.374	0.107	0.47	0.081	0.411	0.066	-0.059	-0.126		II	CTTTGACTTTCACTCTTCGCCAAGGGCTTGCAGAACACCTTAAAGGAAAAAAGATGGAGG[CG]CTTAGAGTTCAGATGTTCATGCCATGCTCCTTTGAAAGCTTGTATCTGTAAGTGAAGTTT	37	3	69915449	F	MITF;MITF;MITF	NM_198177;NM_198159;NM_006722	1stExon;Body;Body
PLA1A	peak155547	chr3:119316251-119317015	4	6	10	0.043956	-62	NR_120610	51365	NM_015900	ENSG00000144837	protein-coding		cg06073417	0.00031	0.016	0.251	0.067	0.049	0.008	0.058	0.013	0.009	0.194		II	AAAGAAGAATTTATTTTTCCTTTTCAGGTCATGAGGCTAGTTAATGATTAGTGAAATCCA[CG]TGGGTGTTTTCTGAGAGGCTGGGTTATATGATCTCTTTGGCTTTAGGGAATTACTCCATA	37	3	119316673	F	PLA1A	NM_015900	TSS200
ZXDC	peak156000	chr3:126191085-126191641	4	6	10	0.043956	3399	NR_104249	79364	NM_025112	ENSG00000070476	protein-coding		cg01357892	1.2e-05	0.0019	-0.285	0.062	0.264	0.034	0.222	0.027	-0.042	-0.158		II	CTCACTGTGATAAATGTCTTCTCACAGCCTGAACAAGGAAAACACAAACCCTGCTCAAAG[CG]TGGCAAAAATTATACAACATAGCTAATGCTAGTCACACCCACCAGACCCTGTTCACACTG	37	3	126191181	R	ZXDC;ZXDC	NM_001040653;NM_025112	Body;Body	chr3:126193683-126195495	N_Shelf
CDV3	peak156525	chr3:133207686-133208882	0	3	3	0.043956	-84150	NM_001134422	55573	NM_017548	ENSG00000091527	protein-coding		cg21445793	7.3e-08	4.8e-05	-0.343	0.059	0.647	0.035	0.593	0.041	-0.055	-0.085		II	CTCACTTGTTTGATCAGTGTACAAATCAAGTAGGTCATAGAAAATGACCACAGATCATCA[CG]GACTAATCCAGTGGTGAGGTGAATCACAACCAGAATTGCAGAGACGGTATTTTTACTGGA	37	3	133208495	F
MIR4788	peak156606	chr3:134138084-134139135	4	6	10	0.043956	-18059	NR_039951	100616281	NR_039951	ENSG00000263554	ncRNA		cg02095151	0.0009	0.031	-0.162	0.047	0.392	0.034	0.367	0.03	-0.024	-0.062		II	GGAAGGCCCATGGAATTTTCCTGCATCCATTTTGACTGCAACTGTAGCAGCTGCTTCACA[CG]CAGTTGTTTTGATGTGAGGACCTTTCGACTCAGCCTAAAATCCAACCATTAAACTTTAGG	37	3	134138879	R
TMEM14EP	peak158887	chr3:152175308-152176330	0	3	3	0.043956	-117040	NR_132656	645843	NM_001123228		pseudo		cg03902912	0.00017	0.011	0.317	0.081	0.335	0.052	0.393	0.056	0.058	0.173	Yes	II	TGGCAAAGAATCATTAATTTTTCAGAAGCTTGTCAAAATAGCCCTGGGTTTACATGAACA[CG]TCAGACTCATTTACAAGAATGCTAGATTGTGCATATGTGGCATGTTAATAAGTAACCTTT	37	3	152175424	F	MBNL1;MBNL1;MBNL1;MBNL1;MBNL1;MBNL1;MBNL1	NM_021038;NM_207292;NM_207297;NM_207296;NM_207295;NM_207294;NM_207293	Body;Body;Body;Body;Body;Body;Body
B3GNT5	peak163604	chr3:182982654-182984498	4	6	10	0.043956	12544	NM_032047	84002	NM_032047	ENSG00000176597	protein-coding		cg04830056	0.0016	0.044	0.286	0.088	0.194	0.041	0.22	0.041	0.026	0.134		II	TTTTACTGCCCCTCGGTGACATTACATGGATATTCATCCCTGATTTGCAGATTAAAGCAC[CG]AATCAGAGTGAGGTGAGGGTTGCCCAAGGTTACACAATAAATCTGGCCCCAAACAGGGGT	37	3	182982965	F	MCF2L2;B3GNT5	NM_015078;NM_032047	Body;5'UTR
LPP	peak164048	chr3:187778946-187779502	0	3	3	0.043956	-92437	NM_001167672	4026	NM_005578	ENSG00000145012	protein-coding		cg12254430	3.3e-07	0.00014	-0.555	0.101	0.291	0.06	0.227	0.051	-0.064	-0.221	Yes	II	ATGCCCTTGGGCATAGGTGTATGCTGATTAGCAGGTTTAATTTGACACAGATAAAGAACA[CG]AAGAATTTGCCCAGAGGCCCATTGACCCCCCCTGCTGGCTCCATATCTGAAGGAAGGATC	37	3	187779082	F
SEL1L3	peak167933	chr4:25814943-25816247	4	6	10	0.043956	49058	NM_015187	23231	NM_015187	ENSG00000091490	protein-coding		cg09852530	0.00016	0.01	-0.249	0.063	0.656	0.042	0.621	0.049	-0.035	-0.053		II	TCATCGAAATAAAAAGCAGGATGACGGCTCCCAGGGTTTGGGATGGGGGCAATGGGGAGA[CG]TTTACTGAGTATGGATTTTCAGTTTTGCAAGAAAAAAGTCGTGGAGCTCTGTGGCACAAT	37	4	25815199	F	SEL1L3;SEL1L3;SEL1L3	NM_001297594;NM_015187;NM_001297592	Body;Body;Body
TACR3	peak179150	chr4:104917124-104918206	4	6	10	0.043956	-276692	NM_001059	6870	NM_001059		protein-coding		cg05123845	2.1e-05	0.0027	-0.378	0.084	0.486	0.058	0.422	0.064	-0.064	-0.131		II	CTTGTTCCCACAGCTCTCCTAATCCTTTCACATGACCATGAAGACAGCCTTTAAATTCAA[CG]GAAGATGTTTCTGACATTTTTTTCAAGCTATAAAAACTATTTCCAGGTCCAGGTTGGGGA	37	4	104918078	R
LOC100507487	peak183292	chr4:129300812-129301754	4	6	10	0.043956	-47888	NR_125882	100507487	NR_125882	ENSG00000251432	ncRNA		cg20892492	9.5e-05	0.0074	-0.243	0.059	0.654	0.036	0.621	0.05	-0.032	-0.049		II	TTTATTCATCACATTTATATTGAGTACCTCTGTGTTCCAGGCGCTGTTGCATGTTAGAGT[CG]GGGGAGAGTAGAGATGGACTCAGGCCATGCCTTAACTACAGATTATGTCACTTGACTCCA	37	4	129300912	F
ADCY2	peak193662	chr5:7392243-7392807	4	6	10	0.043956	-3818	NM_020546	108	NM_020546	ENSG00000078295	protein-coding		cg06824625	1.7e-05	0.0024	-0.443	0.098	0.323	0.059	0.272	0.062	-0.051	-0.159		II	GTTTGCTGGGCTGCCTTGATTTAATCAATCAGAGCCCTGTGGATGTTGAGAGGAACACGA[CG]GCGTCATTGACTGAGCTAATCTAACTGGATTTGAAATAGGAGCTAGAAGATGGGTTATTT	37	5	7392267	F				chr5:7394986-7397022	N_Shelf
ADCY2	peak193662	chr5:7392243-7392807	4	6	10	0.043956	-3818	NM_020546	108	NM_020546	ENSG00000078295	protein-coding		cg15404971	0.0018	0.048	-0.269	0.084	0.16	0.031	0.141	0.03	-0.019	-0.121		II	CAGAATGGAGTGCTGTTTAGTGTGACCTGTTACCAGCATGGGCTTTCTAATTTGCAAGGC[CG]CGGGCAAAACGGACATGCAGAACCTTTTGATCAAAAATTTTGAAGAATTTCAGGGTGGTG	37	5	7392579	R				chr5:7394986-7397022	N_Shelf
FAM134B	peak195070	chr5:16552675-16553292	4	6	10	0.043956	-43877	NM_019000	54463	NM_019000	ENSG00000154153	protein-coding		cg21880569	9.1e-10	2.1e-06	-0.621	0.091	0.167	0.035	0.117	0.031	-0.05	-0.3	Yes	II	ACACGGCTGGGTTCTGCAGTAGCCAAACTATTCTTAGCTTCTCTGAAACAGATGTCCCAT[CG]CTCACACCCCCTCTAGTGGCAGCCAGCCCTAGAACAGGGCTGAGCATGCACAGACTAAAG	37	5	16553020	R	FAM134B	NM_001034850	Body
ESM1	peak200269	chr5:54162845-54163622	4	6	10	0.043956	118180	NM_007036	11082	NM_007036	ENSG00000164283	protein-coding		cg25535569	0.00044	0.02	-0.335	0.092	0.133	0.03	0.107	0.026	-0.027	-0.199		II	GGTTGAGGTGAAAGAAATAAAATGGTAGTGTAAGGAGAAGGAATACAAGATGGTAGAAGA[CG]CAGCAGTTGGGTCAGTAAACTTGTAAGACCTTGAGAGGAAAGTTATCATCCCCCATTTGA	37	5	54163217	F
NREP	peak207755	chr5:111076984-111078837	4	6	10	0.043956	14037	NM_001142483	9315	NM_004772	ENSG00000134986	protein-coding		cg23256675	0.0011	0.035	-0.308	0.091	0.499	0.073	0.447	0.068	-0.051	-0.103		II	CATTTAGCACAAAGCAATCCACCTAAAGACTCCATAAATCCAAAAAAGGGAGTCACTGAT[CG]AGGAATTCTCAGATTTCTGCCAAGGCACCCTCCCTTGGACTGGAGGTCAGCCTGGTACAG	37	5	111078579	F	C5orf13;C5orf13;C5orf13;C5orf13;C5orf13;C5orf13;C5orf13;C5orf13;C5orf13;C5orf13;C5orf13	NM_004772;NM_001142481;NM_001142479;NM_001142478;NM_001142474;NM_001142480;NM_001142475;NM_001142483;NM_001142476;NM_001142482;NM_001142477	Body;Body;Body;Body;Body;Body;Body;Body;Body;Body;Body
DCP2	peak207952	chr5:112293835-112294821	4	6	10	0.043956	-18079	NR_038352	167227	NM_152624	ENSG00000172795	protein-coding		cg08381046	5.2e-05	0.005	-0.444	0.105	0.657	0.07	0.579	0.078	-0.078	-0.119	Yes	II	ACTGCCAAGCAGATGGTTAAGTTGGTTACTCAGTGTTTCTTTAGTCTGTGGGACTTGAGG[CG]CAGTGCCAAACCCTGCAGCTCAGATCTCTTTCAGGCTTTCCCTGTGTACCCTGGTGACTC	37	5	112294315	F
SYNPO	peak212327	chr5:150003870-150005328	4	6	10	0.043956	7393	NM_001166209	11346	NM_007286	ENSG00000171992	protein-coding		cg01590948	0.0013	0.04	-0.229	0.069	0.187	0.028	0.167	0.031	-0.02	-0.106		I	CCGGGAAGCTACCCTCCTGGGCTGCGTGGGGGCTCCAGCCCTTGCGCCCCTCCCCGCAAG[CG]GATCAGGGCGAGGCAGCCCCAGGCTTACAGGTGGGCAACAGCCCAGAGTCTGTCTCCCCA	37	5	150004773	F	SYNPO;SYNPO	NM_001166208;NM_001166209	Body;Body	chr5:150004670-150004984	Island
SYNPO	peak212327	chr5:150003870-150005328	4	6	10	0.043956	7393	NM_001166209	11346	NM_007286	ENSG00000171992	protein-coding		cg13897374	8.8e-06	0.0015	-0.431	0.092	0.133	0.029	0.105	0.024	-0.028	-0.209		II	ACCCTCCTGGGCTGCGTGGGGGCTCCAGCCCTTGCGCCCCTCCCCGCAAGCGGATCAGGG[CG]AGGCAGCCCCAGGCTTACAGGTGGGCAACAGCCCAGAGTCTGTCTCCCCAAGCCCGTTCT	37	5	150004783	F	SYNPO;SYNPO	NM_001166208;NM_001166209	Body;Body	chr5:150004670-150004984	Island
SYNPO	peak212327	chr5:150003870-150005328	4	6	10	0.043956	7393	NM_001166209	11346	NM_007286	ENSG00000171992	protein-coding		cg12921411	1.6e-05	0.0022	-0.456	0.1	0.139	0.033	0.108	0.028	-0.031	-0.221		II	CCGACTTGACCCAGGATAACCCAGGCGGGTTGGGCTCTGCCCAGAATTGACCAACATGGG[CG]CCGTGGGGGCAGCGGGAACGGCCAGTGCTGGGCCTCCTCACTCCTCCCTGCGGGCGGGGC	37	5	150004918	R	SYNPO;SYNPO	NM_001166208;NM_001166209	Body;Body	chr5:150004670-150004984	Island
GRIA1	peak212554	chr5:152825054-152826262	4	6	10	0.043956	-44426	NM_001258020	2890	NM_000827	ENSG00000155511	protein-coding		cg06384579	2.9e-06	0.00067	-0.234	0.047	0.747	0.025	0.718	0.033	-0.03	-0.04		II	GTCACATCCTAGAGGCTTTTGGCCAGCTTGCTTACAATTGGCTTTCAACAAAACAAAAAG[CG]ATGGAAGGCAGGTGAGATTGAATCAGAAATCATCTCCATGTTATGATCCTTTTCTTGCTG	37	5	152825342	F
KCNIP1	peak214365	chr5:169998078-169999134	4	6	10	0.043956	67566	NM_001278340	30820	NM_014592	ENSG00000182132	protein-coding		cg19973210	8.6e-06	0.0014	-0.53	0.112	0.457	0.073	0.38	0.087	-0.077	-0.168		II	TTACTTGTTTGAATTGTTGGGATTCCTTTTACTGGCCAGACTGGAGGAGGACAGAGAGCA[CG]TCCATCTGACTCACCACAGTCCAGGGCTAAGCAGGGTTGCCGGTACATGGCAGGCACTCA	37	5	169998654	F	KCNIP1;KCNIP1;KCNIP1;KCNIP1;KCNIP1	NM_001278340;NM_001034837;NM_001278339;NM_014592;NM_001034838	5'UTR;Body;Body;Body;Body
LINC01564	peak219062	chr6:53492259-53493962	4	6	10	0.043956	-67	NR_125841	101927171	NR_125841	ENSG00000235899	ncRNA		cg06693222	0.00027	0.015	-0.213	0.056	0.678	0.035	0.645	0.034	-0.033	-0.049		II	GCTTGTTTTGGTGGGGATACATTTACACAGTTCTCCATGTTTTGTTTCATCTTTCCTCTC[CG]TGTTGTTGCTCTCTTTTTCCTTTGCTCTATCCAAAGATATCAGCCAAAGAAGCCAAGAAA	37	6	53493029	R	LINC01564	NR_125841	TSS200
LINC01526	peak223260	chr6:82575305-82576102	4	6	10	0.043956	-51795	NR_126363	101928770	NR_126363	ENSG00000224995	ncRNA		cg05464291	0.00057	0.024	-0.335	0.094	0.534	0.06	0.484	0.081	-0.05	-0.094		II	ATGCCCACCTCTAAGCTCTGAAACATGCTTGGGAGAAATCTCCTGCATAGGAACCATAGA[CG]GAGATGTTTCTGCAGTATTTAAATGACAGTTGTTTACCCCCACCTCTCACCACTCATCAT	37	6	82575534	R
GJA10	peak224414	chr6:90679767-90681208	4	6	10	0.043956	76300	NM_032602	84694	NM_032602	ENSG00000135355	protein-coding		cg14036130	2.7e-05	0.0032	-0.291	0.066	0.623	0.048	0.578	0.047	-0.045	-0.072		II	AGCTGCCTTCCCCTAGGTGTTTCAGTTCACCTTTGCCACACAGTAACATGGGAACAACTG[CG]TCAGACGACAAGCATGCAGCCCCAGGCACAGATCAGTGAGTTTCAGTGACACTACAGCAC	37	6	90680905	R	BACH2;BACH2	NM_021813;NM_001170794	Body;Body
TMEM242	peak234105	chr6:157519384-157520293	4	6	10	0.043956	225452	NM_018452	729515	NM_018452		protein-coding		cg15758896	4.9e-06	0.00097	-0.409	0.084	0.374	0.059	0.321	0.055	-0.054	-0.144		II	AACTAGGAGCTTGGCACCATTCCCAAAATGGGTGTTCCCATCCCTGGTGCTAACAGTTGG[CG]TGCAGCTGCCTCTCAGAGGGCCTTTGTCGGAGGGGTGCGCAGTAAAAGCCACACAGAGCT	37	6	157519787	R	ARID1B;ARID1B	NM_020732;NM_017519	Body;Body
SYTL3	peak234305	chr6:159083926-159085307	4	6	10	0.043956	13571	NM_001242394	94120	NM_001009991	ENSG00000164674	protein-coding		cg01272944	0.00047	0.021	-0.329	0.091	0.457	0.059	0.409	0.073	-0.048	-0.106		II	TGAACTCTAGCAGAGCAGTGTTCCGCCTTAGCTGTCAAGATCCATCTTTAAACAGGTTGG[CG]CTTGTTTATCAATGTCTATGGAGGAAGTGAGGGTTTGGTTTCTAATGGCAGAACACATTA	37	6	159085098	R	SYTL3;SYTL3;SYTL3;SYTL3	NM_001242395;NM_001242394;NM_001242384;NM_001009991	Body;Body;Body;Body
TAGAP	peak234352	chr6:159527702-159528575	4	6	10	0.043956	-61955	NM_054114	117289	NM_054114	ENSG00000164691	protein-coding		cg03309221	2e-05	0.0026	-0.293	0.065	0.302	0.04	0.263	0.033	-0.039	-0.13		II	AATTATTTCAGCTTAACAAAAACCCCAAAGAACATTCTAAATGGGGCTCTTGAGCTGCTT[CG]TTGATCGAGCCAACTCTCACTCTATAGAGTGTACTTTCACTTCAATAAACCTGCACTTTC	37	6	159528062	R
INHBA	peak240368	chr7:41749074-41749883	0	3	3	0.043956	-6773	NM_002192	3624	NM_002192		protein-coding		cg19323059	7.6e-08	4.9e-05	-0.508	0.087	0.535	0.058	0.449	0.068	-0.086	-0.16		II	TTTTATTAGATGCTGTTATCTTCATGTTAGTCACAGGAAAAAAAAATGCCCACATACACA[CG]CACAACTAAATGTAGTCAGTTTGCTCAGCTGCTGCTGACGTCACTGCTGCCCACTAGGAG	37	7	41749344	F	LOC285954;LOC285954	NR_027118;NR_027119	Body;Body	chr7:41745178-41745462	S_Shelf
SLC7A2	peak255537	chr8:17352688-17353219	0	3	3	0.043956	-1643	NM_001008539	6542	NM_003046	ENSG00000003989	protein-coding		cg01053241	0.0019	0.049	-0.338	0.106	0.756	0.054	0.714	0.056	-0.042	-0.056		II	GGTGAAAAATGTTAGACCAGATTACTCACCCTTAAAAATTAGACAAAGTATCTGAGTCAT[CG]CTCCCTTGAACAACGCCTCCTAGCCGTGGGATTGAGGAGGAATCTGGTGTTAAAAGTCCA	37	8	17352834	R				chr8:17354321-17355250	N_Shore
LOC101929315	peak256159	chr8:24366591-24367426	0	3	3	0.043956	5372	NR_125809	101929315	NR_125809	ENSG00000253643	ncRNA		cg15274466	0.00013	0.0091	-0.394	0.099	0.768	0.044	0.708	0.068	-0.061	-0.079	Yes	II	GAAAGGCTGTTGTCCTTGTTGACATTGTTGTTGCTCTGCTGACTTGTTTTTCTCCTGGAG[CG]GAGCCTGCCTGCAGCACAGCACAGCGGTGACTCAGCACTGGATACCACAGGAGCTTTCCT	37	8	24367135	F	LOC101929315;LOC101929294	NR_125809;NR_125808	Body;Body
ZNF703	peak257217	chr8:37560719-37562064	4	6	10	0.043956	8123	NM_025069	80139	NM_025069	ENSG00000183779	protein-coding		cg20798740	2.6e-05	0.0032	-0.396	0.09	0.099	0.025	0.077	0.014	-0.022	-0.222		II	CGTCAATGGCAGTACAAAGCTCCCCCTCATTATTGCATAACAACAGCTTTGCAGCCAACC[CG]GTTTTCATTTTTTTTTTTTCGGAGACCTCCAGTGGATGGCTCTTCGTCGACCCTAATCCC	37	8	37560840	R				chr8:37557927-37558887	S_Shore
ZNF703	peak257217	chr8:37560719-37562064	4	6	10	0.043956	8123	NM_025069	80139	NM_025069	ENSG00000183779	protein-coding		cg22280148	1.6e-09	3e-06	-0.563	0.084	0.324	0.056	0.253	0.038	-0.071	-0.219		II	TAAAAACCTGCAGCCCGGAAAGGGAAGGAAACTGCCTCTCCTCGGTCGTCCCTGGTCACT[CG]GTTCCAAGGTCAGTGGAGACGCACCATGGCCCCTGGACAAAGCCCGCCCTATTGTGACTC	37	8	37561332	F				chr8:37557927-37558887	S_Shelf
PCMTD1	peak258337	chr8:52851487-52852535	4	6	10	0.043956	-40265	NM_001286783	115294	NM_052937	ENSG00000168300	protein-coding		cg26275360	0.0011	0.036	-0.216	0.064	0.54	0.043	0.496	0.059	-0.044	-0.081		II	GAGAGCTGCCAAAACAACTAAAATAACAGCCTAACCTTTCATTTTCATTTTCTCCTTGAG[CG]GGAATGTGAAACATTGCAGCTTTTATCTGGGTTGTGTGTTCAAGTTTATTTGCTTGCTTG	37	8	52852168	F
LINC01301	peak259410	chr8:61324831-61326443	4	6	10	0.043956	740	NR_103854	100505532	NR_103854		ncRNA		cg21544713	0.0011	0.034	-0.318	0.094	0.587	0.067	0.535	0.073	-0.053	-0.09		II	GAGTGAGTAGGGAGATCATTAGGTGAGAGCTGGCTATTCACAAGAGGGCAGCCTTTGATG[CG]AGCCGAGCAGAAAGTTTGGCCGAAACTCAACACCTCTTAGAAGTACAGATTAGTGGAGAG	37	8	61326407	F
LINC01301	peak259410	chr8:61324831-61326443	4	6	10	0.043956	740	NR_103854	100505532	NR_103854		ncRNA		cg10442355	0.0002	0.012	-0.32	0.083	0.47	0.061	0.416	0.06	-0.054	-0.114		II	AGTAGGGAGATCATTAGGTGAGAGCTGGCTATTCACAAGAGGGCAGCCTTTGATGCGAGC[CG]AGCAGAAAGTTTGGCCGAAACTCAACACCTCTTAGAAGTACAGATTAGTGGAGAGGAAGA	37	8	61326412	F
LOC101927040	peak262627	chr8:80792055-80793198	4	6	10	0.043956	-8655	NR_110954	101927040	NR_110954	ENSG00000249328	ncRNA		cg12878716	1.3e-07	6.9e-05	-0.518	0.091	0.441	0.065	0.364	0.063	-0.077	-0.174	Yes	II	CGGTTTTGGCTCATACACGTGCACTCGTGTGGTATCTGACAGGGTTTTAGTCTTTCCTTC[CG]TCTTTCCCTGGCTCATATCTCAGTCTGACAACAGGAACAAACAGAACTTTGTGATTTGAT	37	8	80792609	R
ZFPM2	peak266202	chr8:106486092-106486573	0	3	3	0.043956	155186	NM_012082	23414	NM_012082	ENSG00000169946	protein-coding		cg08913407	0.00029	0.015	0.365	0.097	0.536	0.068	0.587	0.074	0.051	0.095	Yes	II	TAATTGATTTATATTAGATTATGATGATATACTTGATAGTCCATTAACAAAGTGACTAAG[CG]AGGTTCTTGACTACTGGATGTGCTCCCGAATAAAATCTAAGATTTTTGTTTTTAGTTTTC	37	8	106486335	F	ZFPM2	NM_012082	Body
UNQ6494	peak277787	chr9:92263399-92264533	0	3	3	0.043956	9268	NR_024280	100129066	NR_024280	ENSG00000237372	ncRNA		cg08780120	0.00034	0.017	-0.322	0.087	0.856	0.031	0.835	0.034	-0.021	-0.025		II	AGGGCATTGTAGCAATTCTCTGCTCTGGGTACCACTGAATGTACTGAAAATCACCATGGT[CG]TGCTTTCTCTCTTCAAGTTTACGGAACTATGGGGGAGGCGGGGCGGTGTGTGTTTGGAGT	37	9	92264054	R	UNQ6494	NR_024280	Body
UNQ6494	peak277787	chr9:92263399-92264533	0	3	3	0.043956	9268	NR_024280	100129066	NR_024280	ENSG00000237372	ncRNA		cg21243459	9.3e-08	5.6e-05	-0.564	0.097	0.613	0.064	0.53	0.063	-0.084	-0.137		II	ACAACAGAGAAGTATCTGATAGGGCTGCCAGGTTTATGGATGCAGCCTGTGACCTTGGAA[CG]ATGTTTTTAAATCTAAAATTACTGATCTAAGTAGTATTAAACCTCAGACTCCACCTGTTC	37	9	92264216	R	LOC100129066	NR_024280	Body
MIR3074	peak278188	chr9:97866298-97866864	0	3	3	0.043956	-18205	NR_036109	100422842	NR_036109	ENSG00000207617	ncRNA		cg04228065	0.00021	0.013	0.384	0.099	0.246	0.059	0.292	0.075	0.046	0.186		II	GAACTGACTTGGGGGATGTGATGACAAAGCACTGGGGCCCTCTGTGCTCCTGAGGGTTCC[CG]TGTGGATCCGCAGCAGGGGCTGAACCACGTGTCAGGAGGGACTGCCCCACACAGGATGCA	37	9	97866751	R	FANCC;FANCC	NM_001243743;NM_000136	Body;Body
QSOX2	peak280977	chr9:139137011-139138254	4	6	10	0.043956	54	NM_181701	169714	NM_181701	ENSG00000165661	protein-coding		cg14150774	0.00065	0.025	-0.165	0.047	0.583	0.032	0.556	0.032	-0.027	-0.047	Yes	II	GGTTTTTCAGCCTAGGTCTGTGCCATGCCTGAAATACAAATTTAACAAGACATTCTTAGA[CG]TAAAAAACTATTCCGGGGTTCTTTTACTTGGCAACCCCACCTGGGGCTTCAGAGGGTCTG	37	9	139138057	R	QSOX2	NM_181701	TSS1500	chr9:139142010-139142288	N_Shelf
DGAT2L6	peak283217	chrX:69388107-69389035	4	6	10	0.043956	-8762	NM_198512	347516	NM_198512	ENSG00000184210	protein-coding		cg14667455	0.00035	0.017	-0.252	0.068	0.309	0.058	0.286	0.043	-0.023	-0.074		II	AAGAAGTAGAGCACGCAAACAGATCAGCTTAGCCAAAGTATTTGCTCTCTGCGGCCCTCA[CG]TGGAGGCCAATTAGATTTGGAAGAGGAGAATGCTAGGCACTATTTCCTTTAATGCCGTTA	37	X	69388996	F
FBLIM1	peak1006	chr1:16090686-16091632	1	4	5	0.0889111	165	NM_001024215	54751	NM_017556	ENSG00000162458	protein-coding		cg23507918	1.1e-05	0.0017	0.261	0.056	0.329	0.035	0.363	0.033	0.034	0.104		I	TAATGAGCATAACGTGTGAGTGTTTATGAGTTAATGAGTATAACATGCTCAGGGCAGAGC[CG]GTCTTGGTGAGGGCAGCTCTCACTGTGCCCTGCCCACTCTGCCGCCGGAGCCTAGCCCTG	37	1	16090884	F	FBLIM1;FBLIM1;FBLIM1	NM_001024216;NM_001024215;NM_017556	TSS1500;TSS200;5'UTR
FBLIM1	peak1006	chr1:16090686-16091632	1	4	5	0.0889111	165	NM_001024215	54751	NM_017556	ENSG00000162458	protein-coding		cg22085625	0.0007	0.027	0.257	0.073	0.403	0.048	0.438	0.053	0.035	0.087		II	GAGACAAGGAAGAGTGATCATTGGTGAGGGCTGCCCTTTGCTCCCCTAGGTGTGCAGGTT[CG]GGGGAGGGGCAGTCAGGACTTTTGGGTCTCACCCCTGTGGCCAAGTTCCCTGGTGGGTCC	37	1	16091218	R	FBLIM1;FBLIM1;FBLIM1	NM_001024216;NM_001024215;NM_017556	TSS1500;5'UTR;5'UTR
BDNF	peak32614	chr11:27883479-27884067	1	4	5	0.0889111	-140168	NM_170731	627	NM_001709	ENSG00000176697	protein-coding		cg00032094	0.0012	0.038	-0.17	0.051	0.463	0.036	0.439	0.033	-0.024	-0.052		II	AGCAATACCAAATTATTCTTAATGCCTCACAAAATACAGAGAAAAGATTAATGAGCCAGA[CG]GTCAGGAATAGAGCCCAGTTTTCACACTGACTCACTGGATGACTCTGAGCTGAGCTGAGT	37	11	27883735	F
NARS2	peak36913	chr11:78507818-78508721	1	4	5	0.0889111	-222361	NM_024678	79731	NM_024678	ENSG00000137513	protein-coding		cg19363360	1.2e-05	0.0018	-0.357	0.077	0.51	0.055	0.449	0.065	-0.06	-0.118		II	TGAAGCCAGAGAAGCCTGGAAGTGAATCATTGTTTTCTCAGAGTGTCTTTGAGCAAGTCA[CG]CAAGTTCTCTGGACCCTGGTTTCCTGGGAGTAACACCATCTGCAATGTCAGAGGTTAATG	37	11	78508248	F	TENM4	NM_001098816	Body
PGAM1P5	peak55682	chr12:95995255-95996285	1	4	5	0.0889111	-47261	NR_077225	100132594	NR_077225	ENSG00000257150	pseudo		cg22682582	0.00058	0.024	0.462	0.13	0.98	0.006	0.985	0.006	0.005	0.005		II	ACCTGACGCAACAACAAAATAGAAGCGTTGATCTATGGGGCAGGCAGACTGTAAGGTTCA[CG]CAACACAAATTCCCATGGTGCAAGGTTACTAGTTCTAGGGCAGAAGGCCACTGTTTTTCC	37	12	95995879	F
LINC00411	peak70405	chr13:101753829-101754350	1	4	5	0.0889111	-157472	NR_047015	100874161	NR_047015		ncRNA		cg21482569	1.5e-05	0.0021	-0.456	0.1	0.478	0.074	0.399	0.069	-0.079	-0.165	Yes	II	CAAATCTGTTAATTAACTCATGCTCCCTCTGCTGGCTGACTTCTTTGGTCTCAGCAGAGA[CG]AGTGGCAGAGGGCAAAATATGGAACAAGTGAACTGCACTGGTTGAATAACCTAAACATAT	37	13	101754121	F	NALCN	NM_052867	Body
FGF14-AS1	peak70596	chr13:102944093-102944570	1	4	5	0.0889111	-75548	NR_125912	100874081	NR_125912	ENSG00000234445	ncRNA		cg09835207	2.9e-07	0.00013	-0.535	0.097	0.824	0.04	0.767	0.043	-0.057	-0.069		II	AAAATCAGACCCTAAGAATAAGGCTGGGAAAAAAATACAGAGCTCAGAGCCCAGCAGCTA[CG]TACACCTGAAAGGATTCAACAGGTCCCAGGAAGGTGTCTGCACCTCTGCCCTGACTCCTC	37	13	102944102	F	FGF14	NM_175929	Body
LINC00396	peak71717	chr13:110696974-110697844	8	2	10	0.0889111	-8223	NR_126387	104355146	NR_126387	ENSG00000231428	ncRNA		cg07385337	0.0011	0.035	-0.22	0.065	0.837	0.026	0.816	0.028	-0.021	-0.025		II	CAAGCACGCCAGTGGCCCAGTTGGTCCAGAAACAAGAGTCACTGCCGCAGCGTGGATGAG[CG]CGGGATTCTGAAATGCGCTTTCACCCCCCACCTCCACCTCTCCCAGGAGAACACTTCGCA	37	13	110696981	R
LOC102723344	peak83555	chr15:63681948-63682576	1	4	5	0.0889111	-167	NR_120375	102723344	NR_120375		ncRNA		cg13888805	2.3e-06	0.00056	-0.49	0.097	0.355	0.061	0.297	0.067	-0.058	-0.165		II	CAGGTGTATCTGGTGGCCGGCAGAGCAGGTAGTCAGCCAAGGCTTCATAGTTCTCACCCA[CG]GCAATTCAGCTAGCAAACTAGAGACACTTCCCCAAGAAGACACAGCGTGGCAAGACTGCT	37	15	63682374	F	LOC102723344	NR_120375	TSS200
LOC102723344	peak83555	chr15:63681948-63682576	1	4	5	0.0889111	-167	NR_120375	102723344	NR_120375		ncRNA		cg06376547	0.00075	0.028	-0.348	0.1	0.611	0.069	0.564	0.084	-0.047	-0.076		II	TAGTTCTCACCCACGGCAATTCAGCTAGCAAACTAGAGACACTTCCCCAAGAAGACACAG[CG]TGGCAAGACTGCTGAGACGCATAAAGAAATCTTAGCTGGTGAGTTACTTCTTTATGCCTG	37	15	63682421	F	LOC102723344	NR_120375	TSS200
CDH11	peak87993	chr16:65104397-65105528	1	4	5	0.0889111	51077	NM_001308392	1009	NM_001797		protein-coding		cg01602001	6.5e-05	0.0058	-0.317	0.076	0.356	0.049	0.305	0.049	-0.051	-0.143		II	ATGCATGAGTCATGCCCAGCAATTCTGAGGCAGGGACCAATCAGAGGTATGTGCTGTCCT[CG]TCACTGTCCGACTGAACTCTTCATTCATTGAACAAACAGTTCAAAAGGTCCTTTGAGGAA	37	16	65104932	R	CDH11	NM_001797	5'UTR
2019-09-09	peak93863	chr17:75361699-75362798	1	4	5	0.0889111	-7023	NM_001113493	10801	NM_006640	ENSG00000184640	protein-coding		cg12467416	2e-07	0.0001	-0.411	0.073	0.418	0.052	0.355	0.05	-0.063	-0.151	Yes	II	TGTGGTGACTTTGAAAATAAATGCTTTCTTCTCTGCTTGAGTCCCTGTTGTTCCTGCTGA[CG]TGGAACTAGGGCAGGCTGGTGACTCAGCCCTCATCCCTGCACTGCATCGGTGGCAAGTTG	37	17	75361975	R	SEPT9;SEPT9;SEPT9;SEPT9	NM_001293695;NM_001113491;NM_001113492;NM_006640	Body;Body;5'UTR;Body
SERPINB4	peak101571	chr18:61283980-61285093	1	4	5	0.0889111	27016	NM_175041	6318	NM_002974	ENSG00000206073	protein-coding		cg27247522	0.00018	0.011	-0.25	0.064	0.389	0.042	0.351	0.045	-0.037	-0.096	Yes	II	GATGTTTGGAAATAGTAGTTGCCAAAACCACTTATCAGAATTACAGTGTATAGAAAATAG[CG]AATCTTTGTAGACAGTAGTAATGCACTATAATTAGAGGGTACTCTGCTTTGTTTAGTGTG	37	18	61284977	F
NXT1	peak132749	chr20:23238279-23239625	1	4	5	0.0889111	-92421	NM_013248	29107	NM_013248	ENSG00000132661	protein-coding		cg02923622	7.5e-10	1.8e-06	-0.577	0.084	0.25	0.043	0.181	0.038	-0.069	-0.274	Yes	II	TAGCTGACAATGGGTTGCATATTACTTTATAAGCTCTACAGTTTAGTGTCAATGAAGCCT[CG]GTGTTTTTAAAGCTCCTGTTATGCCATCATTACTTCAGATATGTGGAAAATTCACTTGCA	37	20	23239140	R
LINC00310	peak138102	chr21:35501157-35502270	1	4	5	0.0889111	-51264	NR_027267	114036	NM_153751	ENSG00000227456	ncRNA		cg08191899	8e-05	0.0067	-0.511	0.124	0.67	0.081	0.59	0.093	-0.08	-0.119		II	TGCTATAAAGGGGCAGGCATCTTACTGAATGATAGTAACAGTCACCCTTTGCCAGAACCA[CG]TCACTCACTCCAGGGCTGCACGGAGCTTATGGTTCTCGGTTCTCTTTCCACTAGATGGGG	37	21	35501530	R	MRPS6	NM_032476	Body
COL18A1-AS1	peak139007	chr21:46847156-46848006	1	4	5	0.0889111	-2596	NR_027498	378832	NM_199175	ENSG00000183535	ncRNA		cg06661612	7.8e-05	0.0065	-0.347	0.084	0.775	0.045	0.737	0.049	-0.039	-0.05		II	GGAATTCTCCAGGTGGGGTGGGCAGGCCGGCGGGTGTTGAGGTCTCTGTGCATGCTTGTG[CG]TACCCTGGACTTTGCCGTGAGGGGTGGCCAGTGCTCTGGGTGCCTTTGCCAGACAACTGG	37	21	46847581	R	COL18A1	NM_130445	Body	chr21:46847505-46847773	Island
COL18A1-AS1	peak139007	chr21:46847156-46848006	1	4	5	0.0889111	-2596	NR_027498	378832	NM_199175	ENSG00000183535	ncRNA		cg01079651	0.0018	0.048	-0.228	0.071	0.503	0.053	0.468	0.056	-0.034	-0.068		II	TGGACTTTGCCGTGAGGGGTGGCCAGTGCTCTGGGTGCCTTTGCCAGACAACTGGTCTGC[CG]GGCCGAGCATTCATGCTGGTCGCCATCACGTGACTCCCATGCGCCCTGGCCCTGGGGTTG	37	21	46847648	R	COL18A1	NM_130445	Body	chr21:46847505-46847773	Island
TNFAIP8	peak208936	chr5:118625937-118627437	1	4	5	0.0889111	22300	NM_001286815	25816	NM_014350	ENSG00000145779	protein-coding		cg17879912	0.00029	0.015	-0.161	0.043	0.841	0.015	0.826	0.019	-0.015	-0.018		II	AGTAGCTGAGGTTGAGGGAAAGGGTGTTGGCTGAGATAGGGCATCAGGAGCAAAGCAGGG[CG]GACAGCAGCTGGTGTCAGTGTGTTCAAGGGACATTAATGGAGCAGTGTGGCTGGAGTAAA	37	5	118626530	F	TNFAIP8	NM_001077654	Body
LRRC1	peak219080	chr6:53599355-53600054	1	4	5	0.0889111	-60073	NM_018214	55227	NM_018214	ENSG00000137269	protein-coding		cg16577356	0.00036	0.018	-0.195	0.053	0.816	0.022	0.796	0.025	-0.02	-0.024		II	TGGAGCCAGGACCTCATCTGCCATCTCCACGCATGCATTGGCTCTGAGCTAGTGCGATGG[CG]CCCCCTTCCTGTCTCCCACTTCCCTCCCAGGACAACCGCAGGCTTCCTGTCTCTGTACTG	37	6	53600006	R
QKI	peak234840	chr6:164506398-164507115	1	4	5	0.0889111	671082	NM_001301085	9444	NM_006775	ENSG00000112531	protein-coding		cg02740007	3.1e-05	0.0035	-0.256	0.058	0.295	0.033	0.263	0.031	-0.032	-0.107		I	AAAAATAAAACAGGGAAACAGCCTGAGAGGGAGAGATCAGGAGAAAGCAGGGCAAAGCCC[CG]AAAATACATTCGAGGTGACATCACTGCCTTTCCCACAGAGGCCATTGACTTGGGAGACCG	37	6	164506581	F
QKI	peak234840	chr6:164506398-164507115	1	4	5	0.0889111	671082	NM_001301085	9444	NM_006775	ENSG00000112531	protein-coding		cg21306949	0.0012	0.037	-0.204	0.061	0.572	0.041	0.541	0.046	-0.032	-0.055		II	TTGGGAGACCGCCCGGCCAGTGGCTGCCCTAAAGCCGGCTCTCCAGGGCCGCGGAGCCTT[CG]CTCCCTTCCTGAATGCCTTTTTTGTTGGGAAACAGTGGACTGTTTCTGAAGGCCTGCATA	37	6	164506692	F
QKI	peak234840	chr6:164506398-164507115	1	4	5	0.0889111	671082	NM_001301085	9444	NM_006775	ENSG00000112531	protein-coding		cg08319974	0.00087	0.031	-0.272	0.079	0.18	0.03	0.157	0.032	-0.024	-0.131		II	TGAGCTAACAATAGTGAACTTTATCTCCCGCCCCATGCTGGAAGTTCCAGCTGTAGGTCC[CG]AATTCTAATAAGGGCTTTGCTCATGCCTCTGAGGTTATGGTAATATTTTATCCATCTTTC	37	6	164506861	F
TTYH3	peak235510	chr7:2681120-2681624	1	4	5	0.0889111	9769	NM_025250	80727	NM_025250	ENSG00000136295	protein-coding		cg17550566	0.00031	0.016	-0.255	0.068	0.59	0.048	0.546	0.051	-0.044	-0.074		II	GACCGTCTGCTGGGAATCTGGCTTCGGGAAGTGGGTGCAGAGGCCAGGCTGGCCACGGCA[CG]CTCCCCGCAGACAGCTGGGCTCAGGCCTGGCGCGTTGGGTGCCGGGGCTCTGACGTGGGA	37	7	2681436	R	TTYH3	NM_025250	Body
THSD7A	peak236675	chr7:11765915-11766853	1	4	5	0.0889111	105440	NM_015204	221981	NM_015204	ENSG00000005108	protein-coding		cg19247043	0.0013	0.04	-0.292	0.088	0.897	0.023	0.872	0.028	-0.025	-0.028		II	GAAAACCAGAGGTTTGGCACACAGCTCTAGGCAAGGCTGCTGGAGCTCTGACAAGAGCGA[CG]TGATACATGCACCACGAACAGGCAGCAAGAGTTCCCAGGCTCACTTCACAGGCATCCAAA	37	7	11766614	R	THSD7A	NM_015204	Body
GTF2IRD1	peak242902	chr7:73915600-73917248	1	4	5	0.0889111	48304	NM_001199207	9569	NM_005685	ENSG00000006704	protein-coding		cg25105202	0.00055	0.023	-0.518	0.145	0.747	0.09	0.685	0.091	-0.062	-0.083	Yes	II	TGAGAGCTTGTGAGAATTAAACTGGTCCCGGCATTTGGGAAACAGCCCTGTGACTCCTTC[CG]TCTCTTCCCTCCGGAGGGGGCGGTCCTTGAGCTCTACTGAGCCCATGCCAGCGAGAGTCG	37	7	73915776	R	GTF2IRD1;GTF2IRD1;GTF2IRD1	NM_001199207;NM_005685;NM_016328	5'UTR;5'UTR;5'UTR
MIR129-1	peak250644	chr7:127839952-127841717	1	4	5	0.0889111	-7090	NR_029596	406917	NR_029596	ENSG00000207705	ncRNA		cg04460847	0.00017	0.011	-0.255	0.065	0.431	0.045	0.39	0.048	-0.041	-0.095	Yes	II	GGGCACAGTTGGGACTGAACGCAGGGGCTCTACCTGTGCCAGGTGTCCACACCTCGGTGG[CG]CTCGGCCGCCTGACCTCCTCTTGGAGTTCCCGGCTCAGGGCAGGGGGTCGCGTCCCTGCG	37	7	127841335	R				chr7:127841328-127841840	Island
LINC00589	peak256576	chr8:29580265-29580929	1	4	5	0.0889111	25028	NR_026765	619351	NR_026765	ENSG00000251191	ncRNA		cg22664129	3.7e-08	2.9e-05	-0.422	0.07	0.051	0.011	0.038	0.006	-0.013	-0.251		II	CCCTAGTGGAAGTATAATCCAAGCCGACAGCCAAGACCACCATTAAAAGCTGATGGGTAC[CG]TTCATGTTTGGGAGACCTGTCTTACAGTCCCCTTCCAGAAGTGATTTATGCCACCAAGAA	37	8	29580758	R	LINC00589	NR_026765	Body
MIR4668	peak279395	chr9:114679549-114680477	1	4	5	0.0889111	-14367	NR_039814	100616114	NR_039814	ENSG00000266315	ncRNA		cg01348977	0.0004	0.019	-0.371	0.101	0.244	0.051	0.212	0.053	-0.033	-0.134		II	ATTTACGTGACTGCCAGGCGCAGTGCCCTTTCATATTTGCATTTTGCCTGGTGTGAACAT[CG]TTTTACCAGAGTATGGAAATGTTTTCATTTTGGACATAACTTTCTCTTCTAATATTCGAT	37	9	114679784	R	UGCG	NM_003358	Body
MID1IP1-AS1	peak282500	chrX:38664952-38665434	1	4	5	0.0889111	-2057	NR_046706	100874211	NR_046706		ncRNA		cg15317927	0.00082	0.029	-0.16	0.046	0.287	0.119	0.256	0.125	-0.032	-0.111		I	CGGCGCTGGGTTGCCACACTTGGGAAAGCAGCCCGGAGCTGGGTGCTGGGGAAGGCGGGG[CG]CGTAGCCTCCCGCCGCCCTGCGGTTGGGCCGGTGGAGGCCCAGGCGTTGCTAGGATTGCA	37	X	38665168	R	MID1IP1;MID1IP1;MID1IP1	NM_001098790;NM_001098791;NM_021242	3'UTR;3'UTR;3'UTR	chrX:38662906-38664764	S_Shore
ANKRD65	peak77	chr1:1356231-1357138	5	6	11	0.103297	139	NM_001243535	441869	NM_001145210	ENSG00000235098	protein-coding		cg23537515	0.0018	0.047	0.256	0.08	0.359	0.056	0.401	0.067	0.042	0.117		II	AGGACAAGCAGGAACATGCTTGTGGACGAAAGTTGCTCAGACGCCACCTCCCCCAGGAAG[CG]CAGCCTTGGATGTACCCCGATGTGCCCCTGGAAGGCCTCACAGGGCTCTCCATGGGGCCC	37	1	1356921	F	ANKRD65;ANKRD65;ANKRD65	NM_001145210;NM_001243536;NM_001243535	TSS200;TSS200;TSS200	chr1:1355159-1356000	S_Shore
PIK3CD-AS2	peak624	chr1:9749138-9750413	5	6	11	0.103297	-2144	NR_126368	101929074	NR_126366	ENSG00000231789	ncRNA		cg24859236	0.00015	0.01	-0.289	0.073	0.195	0.034	0.173	0.035	-0.023	-0.115		I	CAGCAGTGGCTGTGCGCGTCCTCCCCTCCCCCTGCCCCCTATTCGGGACGGAGCCTCCTG[CG]CTCTGTCCCTCCCGAGCTGTGCCCTTGAGCCCAAGGGGGCTAGAGGGTGGCAGACCCAGA	37	1	9750213	F	PIK3CD	NM_005026	5'UTR	chr1:9749295-9750228	Island
KAZN	peak907	chr1:15250273-15251619	5	6	11	0.103297	321	NM_001018000	23254	NM_015209	ENSG00000189337	protein-coding		cg21833837	0.0004	0.019	-0.153	0.042	0.389	0.029	0.364	0.03	-0.025	-0.065		II	CACAGCAAAGTGGGGTGCCAGGCAGAGGCCAGGGGCTTTCAAAGACCGGGGCTCGAGTTC[CG]TCACAGCCACCCCTGTGACATCGGCCGTCTTTCTGACCCTCCGTGTCCCCGGGAATGACC	37	1	15250388	R	KIAA1026;KIAA1026;KIAA1026	NM_201628;NM_015209;NM_001018000	Body;Body;TSS1500	chr1:15250373-15251545	Island
BSDC1	peak2251	chr1:32872023-32872758	5	6	11	0.103297	-12329	NM_018045	55108	NM_018045	ENSG00000160058	protein-coding		cg21506963	0.00012	0.0089	-0.304	0.076	0.743	0.044	0.715	0.053	-0.028	-0.038		II	AGGCCATCTAGTTAATATCCACAGAACAGATCTGCTGATTAGTGAAAGCTTCCTGCACAG[CG]GGGGCCCATGGTGAGCAATCATTTGGCACACCTGCTGTCTCATGATCTGTGACCATTCCA	37	1	32872531	F
ZMYM1	peak2385	chr1:35544400-35545599	5	6	11	0.103297	36	NM_001289090	79830	NM_024772	ENSG00000197056	protein-coding		cg13409996	0.0018	0.048	-0.122	0.038	0.031	0.003	0.029	0.003	-0.002	-0.074		II	TCATATTTTTTTTTTTTGAGTCCAGCTTCTGCAGAAGCCTGCCTAATGTTTACAAACCTA[CG]ATGCAGCCACTACAATTATCCCCATTTCAAGGTCGAAGAAATGGAGATTTATAGAAGTTG	37	1	35544630	R	ZMYM1;ZMYM1;ZMYM1;ZMYM1;ZMYM1	NM_024772;NM_001289089;NM_001289091;NM_001289090;NM_001289088	TSS1500;TSS1500;TSS1500;TSS1500;5'UTR	chr1:35544927-35545303	N_Shore
LDLRAD1	peak3474	chr1:54447785-54448951	5	6	11	0.103297	35491	NM_001276395	388633	NM_001010978	ENSG00000203985	protein-coding		cg22356814	1.1e-08	1.2e-05	-0.408	0.065	0.329	0.042	0.268	0.039	-0.06	-0.183		I	ATAACCAGGAAGAGAGCCCTCACGAAGAACCTGACCATGTTGGCACCGATCTCAGAATTC[CG]GCCTCCAGAATTATGAGAAATAATTATTTGTTATTTAAGCCACCAAGTGTTTGGTATTCT	37	1	54448011	R
ROR1-AS1	peak4180	chr1:64485266-64486217	4	0	4	0.103297	92146	NR_110666	101927034	NR_110665	ENSG00000223949	ncRNA		cg13300480	2.9e-07	0.00013	-0.445	0.081	0.616	0.06	0.547	0.053	-0.069	-0.112	Yes	II	AGGGAGTTTTTAGATGGACCCACAGAGGAGGAAGCAATGTGAAAATGAAAGCAGAGATCA[CG]TGATGCAGCCACAAGCTCAAGAATGCCAGGGCCCTCAGAAACTAAGAGACAAGGAATGAA	37	1	64485696	F	ROR1;ROR1	NM_005012;NM_001083592	Body;Body
RAVER2	peak4236	chr1:65289636-65290403	5	6	11	0.103297	79242	NM_018211	55225	NM_018211	ENSG00000162437	protein-coding		cg04220667	0.00026	0.015	-0.282	0.074	0.177	0.031	0.151	0.024	-0.026	-0.149		II	TAACACTTGCCATATGTGGCAGTTGTCCAGCATGCAGCACAGCAGTGTTATCTACTTGCA[CG]GTGTGTTCTTGTGTTACCCTGATTCCAGGGATCTCCCCTGCCAGGAGGCTGACTGCCTGT	37	1	65289868	R	RAVER2	NM_018211	Body
SELENBP1	peak10246	chr1:151344394-151345616	5	6	11	0.103297	205	NM_001258289	8991	NM_003944	ENSG00000143416	protein-coding		cg24480379	0.00031	0.016	-0.364	0.097	0.094	0.026	0.078	0.019	-0.016	-0.169		II	ATTAGGGGCAGACAGAGCAGGCAATGGGTGATTGGAAACCCCTCTCCTTACCCATGCTGC[CG]ACTGGTACACTTTGATCCCGGCGGGTTTGCTGTGCTGGTGTCAGAGGCCGCTGTTCCGGG	37	1	151345123	R	SELENBP1;SELENBP1	NM_003944;NM_003944	5'UTR;1stExon
SELENBP1	peak10246	chr1:151344394-151345616	5	6	11	0.103297	205	NM_001258289	8991	NM_003944	ENSG00000143416	protein-coding		cg26065909	0.00031	0.016	-0.367	0.098	0.082	0.021	0.069	0.02	-0.013	-0.157		II	CCCATGCTGCCGACTGGTACACTTTGATCCCGGCGGGTTTGCTGTGCTGGTGTCAGAGGC[CG]CTGTTCCGGGGAAGGAGCGAAGGGAGGGAATTTATACAACCAGCTGGGGGTGGGGCAGAG	37	1	151345173	R	SELENBP1	NM_003944	TSS200
LOC100505795	peak11121	chr1:164681459-164682294	5	6	11	0.103297	62001	NR_038072	100505795	NR_038072	ENSG00000233693	ncRNA		cg13295471	1.7e-09	3.2e-06	-0.552	0.083	0.309	0.049	0.242	0.042	-0.067	-0.217		II	TCTCTGTGTGGCCCATATGTTTCTGAGCTGATACTGTCCGGATTATTCTGTTCGGGAAAA[CG]ATAACGGCTGTTTATAACCTTGGCAAAGACTGAGGCCTAATCAGGCTGGAGCACATTTTC	37	1	164681588	F	PBX1;PBX1;PBX1	NM_001204961;NM_002585;NM_001204963	Body;Body;Body
LOC100505795	peak11121	chr1:164681459-164682294	5	6	11	0.103297	62001	NR_038072	100505795	NR_038072	ENSG00000233693	ncRNA		cg14891762	3.4e-09	5.1e-06	-0.581	0.089	0.27	0.049	0.208	0.043	-0.062	-0.231		II	TGTGGCCCATATGTTTCTGAGCTGATACTGTCCGGATTATTCTGTTCGGGAAAACGATAA[CG]GCTGTTTATAACCTTGGCAAAGACTGAGGCCTAATCAGGCTGGAGCACATTTTCACCGAC	37	1	164681594	F	PBX1;PBX1;PBX1	NM_001204961;NM_002585;NM_001204963	Body;Body;Body
LOC100505795	peak11121	chr1:164681459-164682294	5	6	11	0.103297	62001	NR_038072	100505795	NR_038072	ENSG00000233693	ncRNA		cg14031054	1.5e-06	0.00043	-0.552	0.108	0.091	0.027	0.066	0.016	-0.025	-0.278		II	AACGGCTGTTTATAACCTTGGCAAAGACTGAGGCCTAATCAGGCTGGAGCACATTTTCAC[CG]ACTGGCTGATAACAGGCTGTTAGCAGCCTTATCGCTCGGGAGAGATAGGCCAAAATAAGC	37	1	164681652	R	PBX1	NM_002585	Body
FAM163A	peak12183	chr1:179711539-179713018	5	6	11	0.103297	-19	NM_173509	148753	NM_173509	ENSG00000143340	protein-coding		cg02634341	0.0016	0.045	-0.241	0.074	0.274	0.042	0.241	0.039	-0.033	-0.121		II	GATGTAGTGGGAACGCTCCCTCCTCGAGCATTAACCGGGTTGACCCCACCCCTCTGTCCT[CG]CTGTCTTCAGTCCAATCAAGATCGGAAAGCAGGATCAAGAGAAAGATGATCAGACCGGAA	37	1	179711583	F	FAM163A	NM_173509	TSS1500	chr1:179711947-179713951	N_Shore
KIF21B	peak14476	chr1:200991911-200993188	5	6	11	0.103297	278	NM_001252103	23046	NM_017596	ENSG00000116852	protein-coding		cg01637011	0.00062	0.025	-0.26	0.073	0.057	0.012	0.05	0.009	-0.007	-0.125		II	GGCCCCGCCCCGCCCAGGAGCCGCCAATCGAAAGCCCTAATGAGCAGTGGGGGCGGGACT[CG]CGCCTTTAAAGGGACCTCTTGGCTCGCGGCCACGGGGTGGCTGGGGGTAGGGGGCGGGAT	37	1	200992964	R	KIF21B	NM_017596	TSS200	chr1:200992282-200992839	S_Shore
LMOD1	peak14595	chr1:201915205-201916482	5	6	11	0.103297	-128	NM_012134	25802	NM_012134	ENSG00000163431	protein-coding		cg12263426	0.00097	0.033	-0.196	0.058	0.038	0.006	0.034	0.006	-0.004	-0.103		II	CGGGCCTACCTCGCTGTCAGAGCTGTTTGAAACTTGAGGACATTCCAGGGAATCTTGGAG[CG]CTGCGTGACCAAATTTAGTACAGAGCAGTTTAGCCTTTTAAAGACAAGGGGCCACGCAAT	37	1	201915817	F	LMOD1	NM_012134	TSS200
GPR37L1	peak14620	chr1:202074724-202077984	5	6	11	0.103297	-15675	NM_004767	9283	NM_004767		protein-coding		cg21839665	0.001	0.034	-0.292	0.086	0.531	0.066	0.482	0.068	-0.05	-0.093	Yes	II	CCAGCCCTGTGATGTCACACCACTGGGCAGGGCTTCTGGGGATTGGTGACACCCAGCTGA[CG]TCAGGGAGGTGGAGAAGCCGCAGGTCCCTCTTATCCCCAGGGCAGTTCAGGGGCTTGACT	37	1	202075124	R
GPR37L1	peak14620	chr1:202074724-202077984	5	6	11	0.103297	-15675	NM_004767	9283	NM_004767		protein-coding		cg22851694	0.00027	0.015	-0.288	0.076	0.43	0.061	0.392	0.061	-0.038	-0.088	Yes	II	GTCATGGCCCTAATCTGTCCTTCCCCCATCCTTCACTCCCCCTCTTATCCCTGGTGGCCC[CG]GAGTGAGAACGTGACTCATCCAGCTCCAGGCACCCAGTTTCAGCCTTGCCCCACCCCTGC	37	1	202075546	F
GPR37L1	peak14620	chr1:202074724-202077984	5	6	11	0.103297	-15675	NM_004767	9283	NM_004767		protein-coding		cg09909623	0.00019	0.012	-0.344	0.089	0.372	0.064	0.329	0.053	-0.042	-0.114		II	TAAGGCAGGGCATGAACCCAACTCCATGACAGCCAATTAGCTCCACTCCAAGAACCCAAC[CG]CTGTGACTCACTGACAGCCAATCAGGAGGCCCAGGGCCAGATACTTTTTTCAGCTAGACA	37	1	202077724	F
OPTC	peak14736	chr1:203456412-203457321	5	6	11	0.103297	-6404	NM_014359	26254	NM_014359	ENSG00000188770	protein-coding		cg26841068	0.00022	0.013	-0.168	0.044	0.506	0.032	0.479	0.03	-0.027	-0.052		II	GCCAGCAGGACACAGGGATGCGCAGGGCGCCCCCTTCTGTTCCAGGGTGAACATAGCACA[CG]CCCTCCTGGCTGGGCCTCAGGAGGAACAGCCAAGGAGAAGAATGGCCCAAGGAACTAGGA	37	1	203456691	F	PRELP;PRELP	NM_002725;NM_201348	3'UTR;3'UTR	chr1:203456784-203457059	N_Shore
OPTC	peak14736	chr1:203456412-203457321	5	6	11	0.103297	-6404	NM_014359	26254	NM_014359	ENSG00000188770	protein-coding		cg11201040	0.00059	0.024	-0.189	0.053	0.067	0.009	0.06	0.009	-0.007	-0.106		I	TGCGGCCCCCTTGCCCAACCTCGGGTTTAGGGAGGAGGGTTCACAGTGTTTTTGTGGGGG[CG]GGGGAAGGAAGAGGCAGCCCCGCCCCCGCCATCTGTTCTCCATCAGTGTGCGCGGCCCAG	37	1	203456876	F	PRELP;PRELP	NM_002725;NM_201348	3'UTR;3'UTR	chr1:203456784-203457059	Island
TRIM11	peak16903	chr1:228593879-228595193	5	6	11	0.103297	-19	NM_145214	81559	NM_145214	ENSG00000154370	protein-coding		cg05427901	0.00087	0.03	-0.196	0.057	0.465	0.04	0.437	0.049	-0.029	-0.062		II	GGGCATGCTGTTCCAGGCAGCCCCTCGCGCAGACACTCCGGCTTTGTCGAGGTAGGAGTA[CG]CTTACTCTGGAATTCTGCCTTGCTAGTGACTGACACAGGCTGTTAAAGTGCTTGACCCTG	37	1	228595189	F	TRIM11	NM_145214	TSS1500	chr1:228593811-228594713	S_Shore
AGT	peak17085	chr1:230849535-230850482	5	6	11	0.103297	327	NM_000029	183	NM_000029	ENSG00000135744	protein-coding		cg07502417	0.0016	0.044	-0.28	0.086	0.496	0.064	0.447	0.07	-0.049	-0.099	Yes	II	GCCTCCTCCCGGCCTTTTCCTCCTAGCCCACAGCTCAGTTACATCTGAGAGAGACAAGAC[CG]AGAAGGAGCTGAGGGGGCCCCCGGCTTACCTTCTGCTGTAGTACCCAGAACAACGGCAGC	37	1	230849801	F	AGT	NM_000029	5'UTR
AGT	peak17085	chr1:230849535-230850482	5	6	11	0.103297	327	NM_000029	183	NM_000029	ENSG00000135744	protein-coding		cg00430155	0.0001	0.0077	-0.559	0.137	0.22	0.062	0.171	0.062	-0.048	-0.22		II	AGAGGAGGGTTACATCACTTGGCCAGACCACAGGCTGGCCAGAAGGACAGATGCCAGAAG[CG]ACACTCACGCTGGGACCTCTTCCAGGAAGTCTTAGTGATCGATGCAGAGTTTCACTGCTG	37	1	230850009	F	AGT;AGT	NM_000029;NM_000029	5'UTR;1stExon
AGT	peak17085	chr1:230849535-230850482	5	6	11	0.103297	327	NM_000029	183	NM_000029	ENSG00000135744	protein-coding		cg24474852	0.00017	0.011	-0.571	0.146	0.167	0.055	0.125	0.049	-0.042	-0.25		II	GAAGGACAGATGCCAGAAGCGACACTCACGCTGGGACCTCTTCCAGGAAGTCTTAGTGAT[CG]ATGCAGAGTTTCACTGCTGAACAGAGTGAGCCGGTGCAGGGTCGAGTTACACATTTACCG	37	1	230850050	R	AGT;AGT	NM_000029;NM_000029	1stExon;5'UTR
AGT	peak17085	chr1:230849535-230850482	5	6	11	0.103297	327	NM_000029	183	NM_000029	ENSG00000135744	protein-coding		cg14054578	0.0011	0.035	-0.32	0.095	0.261	0.052	0.23	0.06	-0.032	-0.121		II	GCAGGGTCGAGTTACACATTTACCGAAGTTTGCAGGAGTCGGGGCCAAGGTTCCCAGAAA[CG]GGAGCATCTCCCTAGGTGTGTGACAGCCTGAGGCCAACCACCCAGGCCTTCTGACCCAGC	37	1	230850147	F	AGT;AGT	NM_000029;NM_000029	5'UTR;1stExon
PRR26	peak18395	chr10:711486-712299	5	6	11	0.103297	15876	NR_027152	414235	NM_001012714	ENSG00000180525	ncRNA		cg24962011	0.00054	0.023	0.231	0.065	0.467	0.046	0.501	0.051	0.034	0.073		II	GTGAGTTTTTGTTTTCTCCGAACTGGCCTTATTATTATTAATTATTCCTTCAGCACCTAC[CG]GGAAAGCGAGAAGAAAGCAAAGGGCATCACTCCCTACCCACGAAAGACTCACAACATCCC	37	10	712165	R	DIP2C	NM_014974	Body	chr10:711896-712395	Island
SGMS1	peak22259	chr10:52363820-52365862	5	6	11	0.103297	18896	NM_147156	259230	NM_147156	ENSG00000198964	protein-coding		cg11724726	3.6e-06	0.00078	-0.615	0.125	0.356	0.079	0.273	0.059	-0.083	-0.234		II	CCACCAGGGCTGAACCGTCGGTGAAATTTACATGTGCAACCCAAGCAGAGGTTCCAGGGA[CG]GTGTCTAAAGAAGAACTATTAGGAAGATAAGAGAACCAGAACTGTAGAGAGCCACCAAAA	37	10	52364114	F	SGMS1	NM_147156	5'UTR
LRRTM3	peak24722	chr10:68586557-68589005	5	6	11	0.103297	-98011	NM_178011	347731	NM_178011		protein-coding		cg11860018	0.0016	0.044	-0.297	0.091	0.673	0.058	0.624	0.059	-0.049	-0.072		II	TCCCTTTATACCCAGCACATAGTAATATTGTCCTGCTATGCAATATAGTGGAAAAAGTCT[CG]TAATTGGAAACCAGAGTCTGTTTGAGTCATGGTTCTGTCACTGACTCAACCATGACTAGT	37	10	68587284	F	CTNNA3;CTNNA3	NM_013266;NM_001127384	Body;Body
KCNMA1	peak25529	chr10:79388743-79389365	4	0	4	0.103297	8523	NM_001271520	3778	NM_002247	ENSG00000156113	protein-coding		cg18917023	0.0016	0.045	-0.362	0.112	0.782	0.045	0.725	0.079	-0.056	-0.072		II	CAACCAATGCATTCTCGTTCAGCCCCCAGCTAACTACTGGAAAGAGCCTTCCAACATCTA[CG]TGTGTTTACATTTGCATGACTCAGTTCCTGCCCTCAAGGAGTTTGCAGGCAATTCAGAGA	37	10	79389319	F	KCNMA1;KCNMA1;KCNMA1;KCNMA1	NM_001161353;NM_001161352;NM_002247;NM_001014797	Body;Body;Body;Body
LOC283299	peak30331	chr11:7914091-7915923	5	6	11	0.103297	12495	NR_036678	283299	NM_001190788	ENSG00000254951	ncRNA		cg12731838	0.00022	0.013	-0.216	0.056	0.415	0.043	0.376	0.038	-0.039	-0.094		II	CAATTACACACTGTAGCCATTAGATGGCAGTAAGAATTTAGTCTATCTTTTGGCATAAAG[CG]CCAACTATTTCCTGGAGTTTTTATTCATCTAGGGCTTGGAGGCTTCACCCTCAAGCTTCT	37	11	7914544	F
SNORA3B	peak30398	chr11:8739181-8741344	5	6	11	0.103297	33277	NR_002977	677826	NR_002977	ENSG00000212607	snoRNA		cg08726522	2.5e-07	0.00011	-0.618	0.111	0.525	0.084	0.421	0.091	-0.104	-0.199	Yes	II	CTGTGAACCAAAGAGAATGGCTTCTGCCTGGCCCCTCAGCTCATGAGTCATGCAGCTGCC[CG]TCTGCAGTGGGGAGGCTACAAACAGATCCTGGCTCCAAGTCCAGAAGCAGACCCACCCCC	37	11	8739587	F	ST5;ST5;ST5	NM_139157;NM_213618;NM_005418	Body;Body;Body
MICALCL	peak30647	chr11:12257495-12258319	5	6	11	0.103297	-50540	NM_032867	84953	NM_032867	ENSG00000133808	protein-coding		cg15292513	0.0013	0.04	-0.293	0.089	0.942	0.014	0.93	0.016	-0.012	-0.013		II	ATTTACTACCACTCCTGCCTGTAGGCTGACAGCTGTTTGTGGGCAGGGACACATCCTCAG[CG]CCAGCTCAAAGCCAGCCCTATGCCCTCAGGGATCTTAGTGGGACTGAAGCCCTTGGTGGC	37	11	12257627	F	MICAL2;MICAL2;MICAL2;MICAL2;MICAL2;MICAL2	NM_014632;NM_001282664;NM_001282665;NM_001282663;NM_001282666;NM_001282667	Body;Body;Body;Body;Body;Body
CCDC34	peak32536	chr11:27340201-27341302	5	6	11	0.103297	44043	NM_030771	91057	NM_030771	ENSG00000109881	protein-coding		cg03402926	0.00035	0.017	-0.168	0.045	0.348	0.027	0.325	0.033	-0.023	-0.066		II	GTGACATGGTCAGATTTGCATTTCTGGGAGGTCACCAGGTTACTGTAGAGATGATAAATA[CG]AGGGGGATAACATTAGAAGCATCGTGACAAACAGAAACTGGGTGAGTAATCCAAGTGAGA	37	11	27340767	F
HIPK3	peak33327	chr11:33397397-33398821	5	6	11	0.103297	118232	NM_001278162	10114	NM_005734	ENSG00000110422	protein-coding		cg04642923	0.0014	0.041	-0.214	0.065	0.048	0.009	0.043	0.008	-0.005	-0.108		I	GCCGCGCGCTGCACGGGTGTGAGGGGCCCCGGGGCCGGCGCGTCCCACGATGCGCCCCCG[CG]GCCACCGACGCTGCTGCTGGGACTTCTGCTGCTGGCGGCCCTCCTGGAGCACGGCCAGGC	37	11	33398366	F				chr11:33397607-33398494	Island
CCND1	peak36324	chr11:69469232-69470428	5	6	11	0.103297	13957	NM_053056	595	NM_053056	ENSG00000110092	protein-coding		cg07426960	0.0017	0.047	-0.145	0.045	0.412	0.032	0.391	0.032	-0.021	-0.051		II	TGGTAAAACCCCAGCGTGGTGCCTGCCTCTTTGCTTCCTGGGCTGGCCGTGAGCCAGGGA[CG]CGTGTCCTGGTGCCCTAGAACCAGGGCAGGGTGGCAGGCTTGGCGGATGTGGGAGGCCGC	37	11	69469290	R				chr11:69468810-69469152	S_Shore
CCND1	peak36324	chr11:69469232-69470428	5	6	11	0.103297	13957	NM_053056	595	NM_053056	ENSG00000110092	protein-coding		cg05177729	4.2e-06	0.00087	-0.256	0.052	0.573	0.036	0.536	0.04	-0.037	-0.064		II	ACGCGTGTCCTGGTGCCCTAGAACCAGGGCAGGGTGGCAGGCTTGGCGGATGTGGGAGGC[CG]CAGCCTGTCCTGTGCGCTGTGGGAAGTTCAGCAGCATCCTGACCTCCATCCCCGGGATGA	37	11	69469349	F				chr11:69468810-69469152	S_Shore
IL18BP	peak36412	chr11:71710262-71711373	5	6	11	0.103297	155	NM_001145057	10068	NM_005699	ENSG00000137496	protein-coding		cg13944685	7.1e-06	0.0013	-0.232	0.049	0.398	0.032	0.356	0.035	-0.042	-0.106		II	CTGGTTAAAAAGTGAAAGTGAAATAGAGGGTCGGGGCAGTGCTTTCCCAGAAGGATTGCT[CG]GCATCCTGCCCTTCCCAGAAGCAGCTCTGGTGCTGAAGAGAGCACTGCCTCCCTGTGTGA	37	11	71710643	F	IL18BP;IL18BP;IL18BP;IL18BP;IL18BP;IL18BP	NM_001145057;NM_001039660;NM_001145055;NM_001039659;NM_173042;NM_173042	TSS200;5'UTR;TSS1500;5'UTR;5'UTR;1stExon
IL18BP	peak36412	chr11:71710262-71711373	5	6	11	0.103297	155	NM_001145057	10068	NM_005699	ENSG00000137496	protein-coding		cg05446414	0.00013	0.0092	-0.338	0.085	0.147	0.025	0.12	0.029	-0.027	-0.182		II	CTGAGAAAAAGCGGGAGTGGTTTACCATTCTCCTCCCCCACCTTTCACCAGAGAAGAGGA[CG]TTGTCACAGATAAAGAGCCAGGCTCACCAGCTCCTGACGCATGCATCATGACCATGAGAC	37	11	71710982	F	IL18BP;IL18BP;IL18BP;IL18BP;IL18BP;IL18BP;IL18BP	NM_001145057;NM_001039660;NM_001039659;NM_001145055;NM_001145055;NM_173042;NM_173042	5'UTR;5'UTR;5'UTR;1stExon;5'UTR;5'UTR;1stExon
IL18BP	peak36412	chr11:71710262-71711373	5	6	11	0.103297	155	NM_001145057	10068	NM_005699	ENSG00000137496	protein-coding		cg03041532	0.00029	0.015	-0.222	0.059	0.671	0.034	0.628	0.051	-0.043	-0.064		II	ACCTTTCACCAGAGAAGAGGACGTTGTCACAGATAAAGAGCCAGGCTCACCAGCTCCTGA[CG]CATGCATCATGACCATGAGACACAACTGGACACCAGGTAGGCCTTGGGGCTACGCATGGG	37	11	71711021	F	IL18BP;IL18BP;IL18BP;IL18BP;IL18BP;IL18BP;IL18BP	NM_001145057;NM_001039660;NM_001039659;NM_001145055;NM_001145055;NM_173042;NM_173042	5'UTR;5'UTR;5'UTR;1stExon;5'UTR;5'UTR;1stExon
NNMT	peak41295	chr11:114067084-114069336	5	6	11	0.103297	-98325	NM_006169	4837	NM_006169	ENSG00000166741	protein-coding		cg14042099	1.2e-07	6.6e-05	-0.667	0.116	0.575	0.086	0.464	0.094	-0.112	-0.194	Yes	II	TACATGAAAAAAAAAAAAAATCCAAACGAACCTCAAACCTCTGTCCAAGGTGGAGGGTAT[CG]GGGAGGACAGGACAGTGAGTCATCAGAGGGACAGGCAGACTCCATGTGGTTTGCTGTGAC	37	11	114068801	R	ZBTB16;ZBTB16	NM_006006;NM_001018011	Body;Body	chr11:114069863-114070117	N_Shore
NNMT	peak41306	chr11:114165450-114166104	5	6	11	0.103297	-758	NM_006169	4837	NM_006169	ENSG00000166741	protein-coding		cg09632136	4.6e-06	0.00093	-0.54	0.111	0.701	0.065	0.616	0.082	-0.085	-0.122	Yes	II	CAGTGTATAGAAATTGACACAAGGCCAATAGTCTTCCCAAACATGCTTTACTGGAACTTA[CG]CCCTGGCATAAGGGCCACAACAAAAGAGAGAGCGAATTCTCTGGCTTGCTGACTCCTTGG	37	11	114165661	R	NNMT	NM_006169	TSS1500
NNMT	peak41306	chr11:114165450-114166104	5	6	11	0.103297	-758	NM_006169	4837	NM_006169	ENSG00000166741	protein-coding		cg02094283	1.1e-05	0.0017	-0.391	0.084	0.481	0.059	0.416	0.048	-0.065	-0.135		II	TCCCAAACATGCTTTACTGGAACTTACGCCCTGGCATAAGGGCCACAACAAAAGAGAGAG[CG]AATTCTCTGGCTTGCTGACTCCTTGGAAAAAACCGGTAGGGATTTTTTTATTAGGCAAAG	37	11	114165695	F	NNMT	NM_006169	TSS1500
NNMT	peak41306	chr11:114165450-114166104	5	6	11	0.103297	-758	NM_006169	4837	NM_006169	ENSG00000166741	protein-coding		cg17004104	0.00046	0.02	-0.267	0.074	0.237	0.036	0.206	0.035	-0.03	-0.128		II	ATAAGGGCCACAACAAAAGAGAGAGCGAATTCTCTGGCTTGCTGACTCCTTGGAAAAAAC[CG]GTAGGGATTTTTTTATTAGGCAAAGCACAGGAATTGACGTCAGAGGCAGGATGTGCTGCT	37	11	114165730	F	NNMT	NM_006169	TSS1500
NNMT	peak41306	chr11:114165450-114166104	5	6	11	0.103297	-758	NM_006169	4837	NM_006169	ENSG00000166741	protein-coding		cg15560405	1.4e-05	0.0021	-0.342	0.075	0.476	0.05	0.419	0.053	-0.057	-0.12		II	TTATTAGGCAAAGCACAGGAATTGACGTCAGAGGCAGGATGTGCTGCTGGGCAAAGCATA[CG]AGAAGTGGGGTATGCAGGTCAGCATTACTTGGTTGCAATGGTTATCTTGAGGAATGGGCC	37	11	114165804	F	NNMT	NM_006169	TSS1500
PHLDB1	peak41685	chr11:118491619-118494218	5	6	11	0.103297	14613	NM_001144758	23187	NM_015157	ENSG00000019144	protein-coding		cg02364122	1.4e-05	0.002	-0.27	0.059	0.677	0.035	0.64	0.038	-0.036	-0.054		II	GCAGTAGCCCTCCAGCACCTGGTGTGGCTGGGAGGTGGAGTTCTGCTAGCTACAGTTAGG[CG]CCTGTGGGCACATCTGCCACTGTGCACACTCCAGGTGCCCCTGGCTACATTTTCCAGCTC	37	11	118494099	F	PHLDB1;PHLDB1;PHLDB1	NM_001144759;NM_001144758;NM_015157	Body;Body;Body
THY1	peak41757	chr11:119362816-119363317	4	0	4	0.103297	-67372	NM_001311162	7070	NM_006288		protein-coding		cg00190228	0.00063	0.025	0.312	0.088	0.389	0.064	0.436	0.078	0.047	0.12	Yes	II	GTGTGACGGGGCGGTGGGGGCAGCGGCTGGCACCTGGCTGCTGAGCAATGAAATCACGGG[CG]TGCGCAGCCCAGAGCTGGCAGCGGCACAAAGGAAATTGGAGCAGTCAAATATTTCCCTCC	37	11	119362985	R	USP2-AS1	NR_034160	Body
PVRL1	peak41768	chr11:119537019-119537729	5	6	11	0.103297	62061	NM_203286	5818	NM_002855	ENSG00000110400	protein-coding		cg22999603	0.00068	0.026	0.183	0.052	0.058	0.008	0.065	0.01	0.007	0.117		II	GGCTGACCTCAGCCGCTCAGGCCCTCCTTGCTCCAGGCCCACGTAAAGGGCCAGTTTGCC[CG]TATACTGTTTGCCTGTATACTGCTGCCAGCTCACTCTCTGATTCAGTATCTCTCACTCCA	37	11	119537405	F	PVRL1;PVRL1	NM_002855;NM_203285	Body;Body	chr11:119535559-119535992	S_Shore
TRIM29	peak41808	chr11:120039378-120040420	5	6	11	0.103297	-31036	NM_012101	23650	NM_012101	ENSG00000137699	protein-coding		cg23711382	0.00025	0.014	-0.339	0.089	0.065	0.018	0.053	0.011	-0.013	-0.193		II	CCGTGCTGGGCTCTGTGCCGAGCCCTATTCATTGCATATCCCAGTTTCTGTCTCTGGGTG[CG]TTTCCCTGGCCCTGGCCACTTCCCCTCTTTGAGCGTGGGCACTGTGTTTATTAGTTCATT	37	11	120040326	R				chr11:120039601-120040210	S_Shore
FBXL14	peak42905	chr12:1684619-1686442	5	6	11	0.103297	17800	NM_152441	144699	NM_152441	ENSG00000171823	protein-coding		cg04395785	0.0018	0.047	-0.244	0.076	0.602	0.051	0.564	0.046	-0.038	-0.063		II	GTAGTAGATCTTTTGCATCCCTGGGGTTAATGGTTCCTTGAGCAGACACTGACACTGTGC[CG]TTCGGGATCCCGTGGGGAAAACACCCTCTTCCTCACTGGTCAGTGATACCCTGTGCTCAC	37	12	1684652	R	FBXL14	NM_152441	Body
FBXL14	peak42905	chr12:1684619-1686442	5	6	11	0.103297	17800	NM_152441	144699	NM_152441	ENSG00000171823	protein-coding		cg01424594	1.9e-05	0.0025	-0.425	0.094	0.379	0.062	0.316	0.056	-0.063	-0.167	Yes	II	CCGCAGGAGGTTGCTGTTGGCTTCTGCCCATGCTGTGGGTCAGGATCTGCAGCCAACAGG[CG]TGGGAGCTTAGGAAGGCACCTGGTGGTTTCTCGGTAGGAAAATAGTGTGGAGTGTGTGCA	37	12	1684873	R	FBXL14	NM_152441	Body
ETV6	peak43817	chr12:11881123-11883683	5	6	11	0.103297	79615	NM_001987	2120	NM_001987	ENSG00000139083	protein-coding		cg10151019	2.2e-06	0.00054	-0.388	0.077	0.629	0.051	0.582	0.056	-0.047	-0.074		II	TTCTAATTGAGCCTTTTTGCATAGTTACCAGTTACCCGTATCTGACTTCAAGTCTTTAGC[CG]TATACCTACATGGTTCCATAGTTATCAATGTTTATTTACAATTTAATATTCTTCTTTAGC	37	12	11881831	R	ETV6	NM_001987	Body
ETV6	peak43817	chr12:11881123-11883683	5	6	11	0.103297	79615	NM_001987	2120	NM_001987	ENSG00000139083	protein-coding		cg11375112	0.0009	0.031	-0.36	0.105	0.812	0.046	0.775	0.053	-0.037	-0.046		II	ACTGGGGGATTTTTCTGTGCAAGCGAAAATTATTGATGCAACCAGAGGACTTGCTGCCAG[CG]TCGAGGGGTGCATTTTACTCCCTCTGTAAAGAGGCCAGCAGTAATGATAGAAACACAGTG	37	12	11883006	R	ETV6	NM_001987	Body
BCL2L14	peak43867	chr12:12223637-12225614	5	6	11	0.103297	224	NM_138722	79370	NM_030766	ENSG00000121380	protein-coding		cg22949949	7.3e-06	0.0013	-0.381	0.08	0.638	0.055	0.585	0.057	-0.053	-0.083		II	ACTCTGTCTCAAAAAAAAAAAAAAGATTAAATATGTGTACAGTACCTGTACCATGTTAGG[CG]GTCAGTAAACATTTGTTTAACTAACAACTGATAAGGATAGTAAAGAAGTATCAGAACACC	37	12	12223661	F	BCL2L14;BCL2L14;BCL2L14	NM_030766;NM_138723;NM_138722	TSS1500;TSS1500;TSS1500
PPFIBP1	peak46384	chr12:27701624-27703688	5	6	11	0.103297	25611	NM_001198916	8496	NM_003622	ENSG00000110841	protein-coding		cg05897030	0.001	0.034	-0.35	0.103	0.792	0.047	0.742	0.064	-0.05	-0.063		II	ATATGTGCACCATTTCTTCTGCAGCTCTTGACTTGGATGATCCTTCTCAGTGTGATCCCA[CG]AGTGTTTGGTGATGATCTGATAGTAGAAAGGGCAGAGCGATTTAACTTTGTGCACATCTT	37	12	27702201	R	PPFIBP1;PPFIBP1	NM_177444;NM_003622	5'UTR;5'UTR
PPFIBP1	peak46384	chr12:27701624-27703688	5	6	11	0.103297	25611	NM_001198916	8496	NM_003622	ENSG00000110841	protein-coding		cg25085723	0.00052	0.022	-0.378	0.105	0.475	0.076	0.41	0.082	-0.065	-0.137	Yes	II	GTTTTGAAGGCGAGACCTTGAAGCGTGGGAGAGCTTCGCCTCTTTCGTAAGCTGATGTTG[CG]TAACCTCCCGGAGAGTCAGGACCTAGTGGTTAAGGACACAGGCTTTGAAGCCAGGCAGAT	37	12	27702868	F	PPFIBP1;PPFIBP1;PPFIBP1;PPFIBP1	NM_001198916;NM_177444;NM_003622;NM_001198915	5'UTR;5'UTR;5'UTR;5'UTR
KLHL42	peak46428	chr12:27974153-27975465	5	6	11	0.103297	41622	NM_020782	57542	NM_020782	ENSG00000087448	protein-coding		cg16540258	1.4e-05	0.002	-0.264	0.057	0.424	0.043	0.383	0.045	-0.042	-0.098	Yes	II	TCTCTTTCTGATTCATGGTTCCACTTCCTGAGGTTCCTTAGTCATCTGAACTGGTCCAGA[CG]AGGCTGCCCCTACTGAGAAATGTTCATGTTCTGTTTTGAGTCAGGTTACATTATTTACTG	37	12	27975175	F
PTHLH	peak46455	chr12:28121957-28124174	5	6	11	0.103297	-172	NM_198964	5744	NM_002820	ENSG00000087494	protein-coding		cg21553993	0.0019	0.049	-0.251	0.079	0.068	0.015	0.058	0.014	-0.01	-0.151		II	AGGAACACCGCGACGCTCCACTGCTGAACCAGTCTCCGCTGCATCGTCTCCGCTCGCGCT[CG]GGACCTGCAACAGAAGGGAATGGGACCCGAGTGTCAGTCTGGACTCTCCATCTCCCCGCA	37	12	28122444	F	PTHLH;PTHLH;PTHLH;PTHLH;PTHLH;PTHLH;PTHLH;PTHLH	NM_198966;NM_198964;NM_002820;NM_198965;NM_002820;NM_198966;NM_198965;NM_198964	5'UTR;5'UTR;5'UTR;5'UTR;ExonBnd;ExonBnd;ExonBnd;ExonBnd	chr12:28123023-28123773	N_Shore
RPAP3	peak48684	chr12:48108984-48109889	5	6	11	0.103297	-9593	NM_024604	79657	NM_024604	ENSG00000005175	protein-coding		cg02744604	0.0012	0.036	-0.194	0.058	0.395	0.04	0.359	0.042	-0.035	-0.089		II	GGGAGGAGGGAGTAGAGTCAGCGACTCTACCTGTCTGAAACATGGTGCTGACTCCAGGAT[CG]CGGAGGTGGCTGAGACGTGCTCTGGGTGGGGGTGGGATGTGAGGGGAGGCTCACACCTGG	37	12	48109728	R	ENDOU;ENDOU;ENDOU	NM_001172440;NM_001172439;NM_006025	Body;Body;Body
LOC100129940	peak50565	chr12:66275133-66276349	5	6	11	0.103297	206	NM_001292023	100129940	NM_001292023	ENSG00000197301	protein-coding		cg25311780	2.9e-05	0.0034	-0.364	0.083	0.119	0.025	0.098	0.02	-0.021	-0.176		II	GAGTTTTACCTCCCAGTTGTCTATCACCAAAGCTGTCCACCTTGTCCGGAGGGGAATGAG[CG]TGGAAACCCCTGGCGGCTGTACTGACAAAAGCAACCTTAGTCAATGACAGAGCTGGGCAG	37	12	66275865	F	LOC100129940;LOC100129940;LOC100129940;LOC100129940;LOC100129940;HMGA2;HMGA2;HMGA2;HMGA2	NM_001292024;NM_001292023;NR_120478;NM_001292024;NM_001292023;NM_001300919;NM_003484;NM_001300918;NM_003483	1stExon;1stExon;TSS1500;5'UTR;5'UTR;Body;Body;Body;Body
LOC100129940	peak50565	chr12:66275133-66276349	5	6	11	0.103297	206	NM_001292023	100129940	NM_001292023	ENSG00000197301	protein-coding		cg15394142	0.00055	0.023	-0.287	0.08	0.079	0.019	0.065	0.013	-0.014	-0.176		II	CGGCGAGGTCTTGCGGGCTGGCCTTTCTGCTGCTGGTAGGAGGATCATGTGCTGCTATTT[CG]GAGGCTCCTGCCAGTTGGCCCCTGCCCACCTTTTCTGTTCATACTGAAGCAGCCAGGAAC	37	12	66275988	R	HMGA2;HMGA2	NM_003484;NM_003483	Body;Body
LOC100129940	peak50565	chr12:66275133-66276349	5	6	11	0.103297	206	NM_001292023	100129940	NM_001292023	ENSG00000197301	protein-coding		cg06676313	0.00083	0.03	-0.184	0.053	0.241	0.028	0.222	0.027	-0.019	-0.078		I	TTTTCTGTTCATACTGAAGCAGCCAGGAACTGAGAGAAAGAGGAAGCCTCGGCTGTGCTC[CG]GGCTGCGCTGCCAGGGTTGCGTCTGTAGCAGGTCCAGCAGCAAAAACAAAACAGGGCAGA	37	12	66276080	F	LOC100129940;LOC100129940;LOC100129940;HMGA2;HMGA2;HMGA2;HMGA2	NR_120478;NM_001292024;NM_001292023;NM_001300919;NM_003484;NM_001300918;NM_003483	TSS1500;TSS200;TSS200;Body;Body;Body;Body
LOC100129940	peak50565	chr12:66275133-66276349	5	6	11	0.103297	206	NM_001292023	100129940	NM_001292023	ENSG00000197301	protein-coding		cg16139000	4.1e-05	0.0043	-0.262	0.061	0.215	0.029	0.189	0.025	-0.026	-0.119		II	TTCATACTGAAGCAGCCAGGAACTGAGAGAAAGAGGAAGCCTCGGCTGTGCTCCGGGCTG[CG]CTGCCAGGGTTGCGTCTGTAGCAGGTCCAGCAGCAAAAACAAAACAGGGCAGAGCCCAGG	37	12	66276087	F	LOC100129940;LOC100129940;LOC100129940;HMGA2;HMGA2;HMGA2;HMGA2	NR_120478;NM_001292024;NM_001292023;NM_001300919;NM_003484;NM_001300918;NM_003483	TSS1500;TSS200;TSS200;Body;Body;Body;Body
LOC100129940	peak50565	chr12:66275133-66276349	5	6	11	0.103297	206	NM_001292023	100129940	NM_001292023	ENSG00000197301	protein-coding		cg20920574	1.9e-05	0.0025	-0.284	0.063	0.219	0.032	0.189	0.027	-0.029	-0.134		II	GCCAGGAACTGAGAGAAAGAGGAAGCCTCGGCTGTGCTCCGGGCTGCGCTGCCAGGGTTG[CG]TCTGTAGCAGGTCCAGCAGCAAAAACAAAACAGGGCAGAGCCCAGGGAGGCCCCAGCCAC	37	12	66276101	F	LOC100129940;LOC100129940;LOC100129940;HMGA2;HMGA2;HMGA2;HMGA2	NR_120478;NM_001292024;NM_001292023;NM_001300919;NM_003484;NM_001300918;NM_003483	TSS1500;TSS200;TSS200;Body;Body;Body;Body
LOC100129940	peak50565	chr12:66275133-66276349	5	6	11	0.103297	206	NM_001292023	100129940	NM_001292023	ENSG00000197301	protein-coding		cg23422774	0.00071	0.027	-0.24	0.069	0.614	0.048	0.574	0.053	-0.04	-0.065	Yes	II	AACTTCTAGAGAGGCTGCATCCTCTCCAAGCCGGGAAACTGAGGCCTAGAAGACATGTGA[CG]TATCTGAGCAGTGACCAAGCCAGGAGTAGAAATGTCTCCTGAGGGCCTGTCCCCACTGCT	37	12	66276288	F	LOC100129940;LOC100129940;LOC100129940;HMGA2;HMGA2;HMGA2;HMGA2	NR_120478;NM_001292024;NM_001292023;NM_001300919;NM_003484;NM_001300918;NM_003483	TSS1500;TSS1500;TSS1500;Body;Body;Body;Body
RAP1B	peak50910	chr12:68978430-68979209	5	6	11	0.103297	-25799	NM_001251922	5908	NM_015646	ENSG00000127314	protein-coding		cg15432386	1.8e-06	0.00048	-0.498	0.098	0.645	0.071	0.572	0.063	-0.072	-0.112	Yes	II	GAAGACTTCCAAAAAGTCCAGGTAATGCAGGAACTGGCAGGTGAGTCACTGTTAGTAGCC[CG]CACTAGGAAAGAGACCAAGCTGGAGTAACATGATCCCAGGGAATTGCAAAACAAGCCAAA	37	12	68978783	F
LINC00936	peak54922	chr12:90345032-90345615	4	0	4	0.103297	242592	NR_028138	338758	NR_028138	ENSG00000271614	ncRNA		cg25342010	2.6e-10	8.4e-07	-0.518	0.073	0.56	0.047	0.484	0.06	-0.076	-0.135		II	AATTTCAGGTTATTTCTCATTCATGGTGTCAGGGAGAGCTTTGCTTATCACTGTCACATA[CG]GAGTAAGGCTGAAGGAGACTCTGTCATTTTATGACACTGCCATCTAATGACGTCAGGCTT	37	12	90345124	F
USP12-AS1	peak59237	chr13:27525554-27526444	5	6	11	0.103297	-173671	NR_046547	100874070	NR_046547		ncRNA		cg08465795	0.00027	0.015	-0.286	0.075	0.41	0.059	0.377	0.057	-0.033	-0.082		II	CCAACAGAAGCTGCTTATCTCTTGAACTTTCAGCCTGCTAATTCCAACCAAGGTACATAT[CG]CTTAGCTTTGGGCAATAAAAAGAAAAAAAAGTGTGTTTATCTGCTGTAGCTAAATCCAGT	37	13	27526037	R
STARD13	peak59898	chr13:34184738-34185992	5	6	11	0.103297	65607	NM_001243476	90627	NM_052851	ENSG00000133121	protein-coding		cg04667114	8.8e-07	0.00029	-0.444	0.084	0.557	0.06	0.491	0.059	-0.066	-0.118		II	CCTCCTCCTGCTGTGACTAGTGTGCATGGAAGGGCACAGTGGTGGCAGAAAGACTTGTGG[CG]AGATATCAAGATCCACAGGAAGTCATAAGAGAAAAAGCATTTTGTTTGAACTCCACCCAC	37	13	34185082	F
STARD13	peak59898	chr13:34184738-34185992	5	6	11	0.103297	65607	NM_001243476	90627	NM_052851	ENSG00000133121	protein-coding		cg20749792	3.9e-05	0.0041	-0.389	0.09	0.479	0.065	0.42	0.058	-0.058	-0.122		II	TCATAAGAGAAAAAGCATTTTGTTTGAACTCCACCCACTGACCTTTTGTGGGTGAGCTTT[CG]GTGAAACAGCAACATCCTCAGAAATCTTAGAGACACGGCTTTGTAACCCGGGGGAGAGAC	37	13	34185166	R
STARD13	peak59898	chr13:34184738-34185992	5	6	11	0.103297	65607	NM_001243476	90627	NM_052851	ENSG00000133121	protein-coding		cg06133910	0.00018	0.012	-0.219	0.056	0.506	0.04	0.474	0.038	-0.032	-0.063		I	GAAACAGCAACATCCTCAGAAATCTTAGAGACACGGCTTTGTAACCCGGGGGAGAGACAC[CG]CTTCCAAATATAATTGACGTGGCTTTCCTGCCTTAATTCGGGGTATCCTTTTTCCACCAC	37	13	34185230	R
STARD13	peak59898	chr13:34184738-34185992	5	6	11	0.103297	65607	NM_001243476	90627	NM_052851	ENSG00000133121	protein-coding		cg09753013	4.1e-05	0.0043	-0.308	0.072	0.45	0.053	0.407	0.049	-0.043	-0.096		II	TGGCTTTCCTGCCTTAATTCGGGGTATCCTTTTTCCACCACATAATCTTCCCTTTGTCCG[CG]CTGATTCCTGTTTAGTTTGGCAGGGCCAGCTGCTGGCAGGCTCCCCCAGTGCTGAATGCT	37	13	34185311	F
LINC00332	peak60731	chr13:40764674-40765690	5	6	11	0.103297	9236	NR_046870	100874127	NR_046870	ENSG00000230710	ncRNA		cg02101876	0.00024	0.014	-0.386	0.101	0.651	0.057	0.593	0.086	-0.058	-0.09		II	GTTCCTATCTTGTTCAGGTTCATCCTGTTATCAACTCAGCAGCTGGAGGAAGTGACATCA[CG]TGCCCAAGCTCGGCTTTGAAGCTGGAGGTGCATACCGAGACACTGTATGTGGTACTGCAC	37	13	40765110	F
LINC00284	peak61191	chr13:44578647-44579545	5	6	11	0.103297	-17375	NR_026955	121838	NR_026955		ncRNA		cg08593940	1e-06	0.00032	-0.522	0.1	0.939	0.016	0.912	0.022	-0.027	-0.028		II	TACTGTAAATTACCAGGATTCCTGGCTACTTTACCTTTATTTTCTCCAGGGTCTAGACTG[CG]TCTGATAGGATCATAGGTTCTTGCTCTCTGTGTGGTGTAGTAATTATAAATTTTCTTGGT	37	13	44579350	R
DLEU7-AS1	peak61906	chr13:51374493-51376092	5	6	11	0.103297	-6698	NR_046551	100874074	NR_046551	ENSG00000237152	ncRNA		cg27126505	0.0016	0.045	-0.317	0.098	0.957	0.011	0.946	0.015	-0.011	-0.012		II	GAGGGGAGTCGGTTTGAAAGGCAAAGTGAGCTCTCGGTAGCTGAAGCTGCATAACTACAC[CG]TCACCCCTCCATCCACCTGCTCCCAGTGCAGCAACCCTTCCTGAGGTCGCTTCAGATGTT	37	13	51375420	R	DLEU7	NM_198989	Body
LINC00343	peak71153	chr13:106643439-106644725	5	6	11	0.103297	284903	NR_046391	144920	NR_046391		ncRNA		cg19502050	0.00042	0.019	-0.288	0.079	0.524	0.058	0.48	0.07	-0.044	-0.083		II	GTCACTTTCCAAACACAAGTCTGATCATGCTGACCCTGACTGAGAACTTGGAATGGCTCC[CG]TTGCCTAGAGGATGGGTGCAAACTCCTTGGTATGACACACAAAGCCCTCTGTATTCTGGC	37	13	106644047	R
NDRG2	peak72210	chr14:21492267-21493850	5	6	11	0.103297	126	NM_001282214	57447	NM_016250	ENSG00000165795	protein-coding		cg05624244	7.4e-06	0.0013	-0.309	0.065	0.043	0.008	0.035	0.004	-0.008	-0.196		II	AGGGTAGCAGAGCATGGCTGTTTCCCTCCACAATTTAAAAACAAACACAAAGATTGGTGC[CG]TCGCTTCTCTCCTCTACTCAGTCTCCGTGTAGGTCCCACGAGTGGAGAAAGGGAGAGGAG	37	14	21492736	R	NDRG2;NDRG2;NDRG2;NDRG2;NDRG2;NDRG2;NDRG2;NDRG2	NM_201540;NM_201541;NM_201538;NM_201537;NM_016250;NM_201539;NM_201535;NM_201536	5'UTR;5'UTR;5'UTR;5'UTR;5'UTR;5'UTR;5'UTR;5'UTR	chr14:21492735-21494270	Island
NDRG2	peak72210	chr14:21492267-21493850	5	6	11	0.103297	126	NM_001282214	57447	NM_016250	ENSG00000165795	protein-coding		cg12687331	0.0006	0.024	-0.182	0.051	0.023	0.003	0.02	0.003	-0.002	-0.098		II	CCCCAGACTCAGTGGTGGGAACCGGTAGTGGGGAGACGAACCCGGGATACTGACACCCCA[CG]AGTTCGACTCCCCCCGCCCGAACACAGAGAACTAGATTAAGAAAGGAGGAGGTGGGCGGG	37	14	21493649	F	NDRG2;NDRG2;NDRG2;NDRG2;NDRG2;NDRG2;NDRG2;NDRG2;NDRG2;NDRG2;NDRG2;NDRG2;NDRG2;NDRG2;NDRG2	NM_001282212;NM_001282215;NM_201537;NM_201536;NM_201535;NM_016250;NM_001282214;NM_001282213;NM_201541;NM_201540;NM_201539;NM_201538;NM_001282216;NM_001282212;NM_001282211	5'UTR;5'UTR;5'UTR;5'UTR;5'UTR;5'UTR;TSS1500;TSS1500;TSS1500;TSS1500;TSS1500;TSS1500;TSS1500;1stExon;Body	chr14:21492735-21494270	Island
PELI2	peak76870	chr14:56554148-56555301	5	6	11	0.103297	-30368	NM_021255	57161	NM_021255	ENSG00000139946	protein-coding		cg15946224	0.00019	0.012	-0.28	0.072	0.536	0.047	0.483	0.055	-0.053	-0.098		II	TCTCTTATTTTATTCAATGCCAAGATTTCCCAAGATGAAGGAGATGGTGGATCCTCAGCA[CG]AATATGGTAATGTGGCTGGTGCCACTACAAACCCTGTAAACAGTGTAACTGTGGAGGCTG	37	14	56555040	F
TMEM260	peak76924	chr14:56889061-56889931	5	6	11	0.103297	-157015	NM_017799	54916	NM_017799	ENSG00000070269	protein-coding		cg08243676	0.00015	0.01	-0.362	0.092	0.655	0.058	0.598	0.076	-0.057	-0.087	Yes	II	ATATTGCCCTTAGAAACTGGCTACTCCCTAGAATACTGCCAATTTGGGGTTAGATGAGAA[CG]ATTATAAGATGGCTACTCAAAATAGTGCAGCTTGATTGAAGGTGTATTACAACATCCTCA	37	14	56889263	F
LINC01220	peak78412	chr14:75777066-75778040	5	6	11	0.103297	16446	NR_038421	731223	NR_038421		ncRNA		cg06863289	1.8e-10	6.4e-07	-0.578	0.081	0.364	0.057	0.285	0.042	-0.079	-0.217	Yes	II	TTTATTTATTTTTGATGTTTCTACACACCTGGACTGCTCTCTGACATGGTATGCTTCTTT[CG]TTTTATCAAGTAACAGGCTGGCCTTTAGTCACAAGTGTGGCATTCGGGAAGCCAACATGG	37	14	75777131	R
LINC01220	peak78412	chr14:75777066-75778040	5	6	11	0.103297	16446	NR_038421	731223	NR_038421		ncRNA		cg16113254	1.7e-09	3.2e-06	-0.486	0.073	0.295	0.042	0.234	0.04	-0.062	-0.208	Yes	II	CTTCTTTAGGCCTTGTTACTGTGATGGGGGAAATACTCCAAAGTGCCAGGAAACCCTGCC[CG]GGCAGGGAGCAGGACTTCTCAGTATCCCAGGGATTCGGATCTCAGCCCCCTGCAGCCAAT	37	14	75777372	F
JDP2	peak78421	chr14:75916720-75917675	5	6	11	0.103297	18361	NM_001135049	122953	NM_130469	ENSG00000140044	protein-coding		cg24580732	2.3e-05	0.0029	-0.378	0.085	0.352	0.061	0.307	0.051	-0.045	-0.128	Yes	II	CTCCCTAACCACGCAAGGTGCTGAGCACACAAAAAGTCAACAAGATGCAGACTTTGCCCT[CG]TGGAACTCCCAGTTTAATGGAGGAGTCAGAAACTGTGAATAGAATATAATACAGTAGGGG	37	14	75917515	R	JDP2;JDP2;JDP2;JDP2	NM_001135049;NM_130469;NM_001135048;NM_001135047	Body;Body;Body;Body
VASH1	peak78506	chr14:77238996-77240539	5	6	11	0.103297	11533	NM_014909	22846	NM_014909	ENSG00000071246	protein-coding		cg23436960	8.8e-07	0.00029	-0.415	0.079	0.4	0.053	0.337	0.059	-0.064	-0.159	Yes	II	GCTGATGGACCTGGCCAAGGAAATGACCAAAGAGGCCCTGCCAATCAAATGCCTGGAAGC[CG]TGATCCTGGGAATGTATCCTTCCTCACCTGAAGGGGAGGGGTCCGGGCTTCTCTGGGCCT	37	14	77239540	R	VASH1	NM_014909	Body	chr14:77242310-77242625	N_Shelf
LOC100507437	peak81165	chr14:105877324-105878361	5	6	11	0.103297	8233	NR_125384	100507437	NR_125384	ENSG00000251602	ncRNA		cg20064422	0.0006	0.024	-0.201	0.057	0.686	0.037	0.66	0.039	-0.025	-0.037		II	CCCCACCAGGGGGTCACCACCCACCCATGTTAGGAAAACAGGCCAGGCAGGACCTGGCTC[CG]GACAGCCTGCAGCTGCTGAGGCCTTGGAGACCGGGCTAGGGGCTATGGGAGGCCATCTAG	37	14	105878314	R				chr14:105877371-105878152	S_Shore
IDH2	peak85126	chr15:90686140-90686959	5	6	11	0.103297	-40764	NM_002168	3418	NM_002168	ENSG00000182054	protein-coding		cg12400350	5.6e-08	3.9e-05	-0.404	0.068	0.571	0.045	0.51	0.057	-0.061	-0.108		II	CTGATTGACACACTCATCACCTCCCATAGTTACCGTTGTTACCCATTTTTTTAAAAAAAA[CG]AGAACACTTTAGAGGTACTCTCAAAAGATTGTTTTGTAAAGTTGTTTTTAAAGGTTGGGA	37	15	90686331	F
LRRK1	peak85639	chr15:101442001-101443579	5	6	11	0.103297	-16630	NM_024652	79705	NM_024652	ENSG00000154237	protein-coding		cg15122066	4.5e-05	0.0045	-0.397	0.093	0.114	0.026	0.089	0.02	-0.025	-0.22	Yes	II	CAGCCTTGAGCCAGTCCTGTGGGGGCCGTATTTCCCTGTTTCTGGTGTTGTGCCCTGCTG[CG]TCATCTCACTTCCTGGCAGGTCTCTCTTCCTGTACTGTAAGGCACCAGCTGACATTTCAT	37	15	101442904	R	ALDH1A3;ALDH1A3	NM_000693;NM_001293815	Body;Body
HS3ST6	peak85871	chr16:1979343-1980193	5	6	11	0.103297	-11444	NM_001009606	64711	NM_001009606	ENSG00000162040	protein-coding		cg05822031	0.00054	0.023	-0.283	0.079	0.078	0.017	0.066	0.011	-0.011	-0.143		II	ACTGAGAGAGCGGAAAGCGGTGGTTGAGCAAGGGTCTGAAGTATGGTCTGTTCCCCCATA[CG]GGCCGCAGACGCTTCCTGGTGGCTGCTCTGAGCCAGGCCTGGGCCCCGGCGAGGGATCAC	37	16	1980154	R				chr16:1979595-1980292	Island
GLIS2-AS1	peak86088	chr16:4373010-4374531	4	0	4	0.103297	4570	NR_110901	101926896	NR_110901	ENSG00000262686	ncRNA		cg01385708	0.00024	0.014	0.455	0.119	0.144	0.04	0.194	0.056	0.05	0.35		II	GAGGCCTCTGTGCCAGGCCGGCCCTGCAGCTGGACTGCCATGGCCATCTGTGTGAGTGTG[CG]TGTGTGTGCCGGGGCTCCCGGAGCCCGGTGTCACCCTCCCTGCTGGCGTTGGAGAAGGAA	37	16	4373570	R				chr16:4377508-4378162	N_Shelf
LOC554206	peak86913	chr16:25059848-25061449	5	6	11	0.103297	17587	NR_038379	554206	NR_038379	ENSG00000262587	pseudo		cg09347218	0.00028	0.015	-0.499	0.132	0.149	0.044	0.113	0.04	-0.036	-0.241		II	ATATATGGTGGTGGCGGTCCCACGGGAATTTTTCAGCTCTATTATCTTATCACCTAGTGA[CG]TAGCTGTCCTAATGTCTTAGCACGGTACATCACTCATGAGCTTATGTGGATGCTGGTGTA	37	16	25061029	R
LOC101928417	peak89091	chr16:83170833-83171344	4	0	4	0.103297	-147186	NR_110937	101928417	NR_110937	ENSG00000260832	ncRNA		cg27088726	6.6e-05	0.0059	-0.379	0.091	0.081	0.021	0.067	0.013	-0.015	-0.179		II	AGACCACATGTTGACAAGCAAAAAACGGCTTTCTTTGTCTGGCAAGAAAAGCCACTGCCT[CG]CTTCAGACAACGCTTTTTTTTGTTGGTGTCTCCGCTGACAACCCTGTTCAAAGAGAGCCA	37	16	83171155	R	CDH13	NM_001257	Body
C17orf107	peak90045	chr17:4802293-4803387	5	6	11	0.103297	-108	NM_001145536	100130311	NM_001145536	ENSG00000205710	protein-coding		cg14275842	0.0014	0.042	-0.223	0.068	0.024	0.005	0.021	0.004	-0.003	-0.127		I	CCGCGCTTACGTGGCGCAGCCGCGGGGACATGGCGTGGGTGGTGGGCGTCCGCTGGGACA[CG]TTGAGCACGATGACGCAATTCATGACAATGAGCGTGGCGACCACCATGACGAAAATAAGG	37	17	4802813	F	CHRNE;C17orf107	NM_000080;NM_001145536	Body;TSS200	chr17:4802265-4805402	Island
MFSD6L	peak90292	chr17:8702259-8703237	5	6	11	0.103297	-81	NM_152599	162387	NM_152599	ENSG00000185156	protein-coding		cg07796220	0.00038	0.018	-0.216	0.059	0.298	0.035	0.273	0.033	-0.024	-0.082		II	CCAAGCCCAGCTGCCTCAGGTAAAGGGTCAGGAACGGGGTCACGCAGGCTTCCCGCACCC[CG]CACACCAGGTGGAAGAGCTTGGCCACCCCCAGCGCCCTGCTGATGTCCCACCGGGGGTTG	37	17	8702369	F	MFSD6L	NM_152599	1stExon	chr17:8702342-8702824	Island
MFSD6L	peak90292	chr17:8702259-8703237	5	6	11	0.103297	-81	NM_152599	162387	NM_152599	ENSG00000185156	protein-coding		cg24203800	2e-07	0.0001	-0.344	0.061	0.104	0.018	0.089	0.013	-0.015	-0.144		I	CTAGGCCTCGGGCCCCGCCTGGCCTCTGGCTGCCAATGTGGCCCAGGAGCCTGAGCTAAA[CG]CCTGGACTGCTTCAGGCAAGTAAAACCGTCAGAGTCGGCGTGGGGGGGAGCCAGAATGGA	37	17	8702868	R	MFSD6L	NM_152599	TSS1500	chr17:8702342-8702824	S_Shore
MRC2	peak92842	chr17:60729648-60731194	5	6	11	0.103297	25659	NM_006039	9902	NM_006039	ENSG00000011028	protein-coding		cg05651778	7.7e-06	0.0013	-0.287	0.061	0.139	0.023	0.117	0.018	-0.023	-0.162	Yes	I	TGAACAGGTGTGGCTCGGCAGAGGCCTTCCGCACCTGCGTTATGGAGTGGTGGCCGCTGT[CG]GCGATGGGGTCCCCGCGAGGGCACAAGTGATCGCGTGGCCACGGCGAGGCTCTGCCTCCG	37	17	60729731	R	MRC2	NM_006039	Body	chr17:60729645-60730269	Island
VAPA	peak95271	chr18:9971263-9971815	4	0	4	0.103297	57584	NM_003574	9218	NM_003574	ENSG00000101558	protein-coding		cg26137159	0.0003	0.016	-0.258	0.069	0.123	0.021	0.107	0.017	-0.016	-0.132		II	AACAACCTGTCCCCGGACTCTTGTTTTTCTTAGTGCTAAACTATAACCACCTAGAACACA[CG]CTTTTCACATTCTGAATAGTAACTTGAAGGCTGGTGATTCTGAATAGTAACTTGAAGGCT	37	18	9971402	R
ZCCHC2	peak101395	chr18:60104072-60105562	5	6	11	0.103297	-85841	NM_017742	54877	NM_017742	ENSG00000141664	protein-coding		cg07608084	1.3e-05	0.0019	-0.373	0.081	0.395	0.057	0.338	0.056	-0.057	-0.144	Yes	II	CACCAGGGATGACACATTTGTGGCACATGCCCTGAGGAGTCCCTGGGGATGTCTGTGGCA[CG]TTGCGACTCTATCACAGCTCTGCCCACTTGGCCCAGATGAGCCTCAGAATCTTCCCTAAT	37	18	60104843	R
ZCCHC2	peak101395	chr18:60104072-60105562	5	6	11	0.103297	-85841	NM_017742	54877	NM_017742	ENSG00000141664	protein-coding		cg07651658	1.3e-06	0.00038	-0.472	0.091	0.433	0.065	0.366	0.058	-0.067	-0.154	Yes	II	CTGCCCACTTGGCCCAGATGAGCCTCAGAATCTTCCCTAATCCAGCACTCTGCCCAGACA[CG]TATCTGACAGGGGATTTCAGCTAGTGAGCCAAATTCGATTTGCTGTCCCTGCCACACATT	37	18	60104924	F
ZCCHC2	peak101395	chr18:60104072-60105562	5	6	11	0.103297	-85841	NM_017742	54877	NM_017742	ENSG00000141664	protein-coding		cg00812435	1.8e-05	0.0024	-0.298	0.066	0.505	0.048	0.462	0.041	-0.043	-0.086		II	AAGCACAGCTTAAAACAGAAGTTACACACCTGAGGTCTGTAAAACCTCGGCAGAAGTGGC[CG]CAGTTGACTGTGGAAATTATTTCATTGGTAAAGCACTCCTTCCTGAATCCTTCCCAGGAT	37	18	60105193	R
TNFAIP8L1	peak104698	chr19:4639003-4639882	5	6	11	0.103297	-84	NM_152362	126282	NM_152362	ENSG00000185361	protein-coding		cg15231794	0.00059	0.024	0.15	0.042	0.249	0.024	0.268	0.025	0.019	0.076		II	CTGTCACTCTCGCTGTATAGGTTAGGGGGAGACAGATTGAGTCTCAATTGCCCCCCTTGG[CG]TGGGGCTCTGCTCTGGGACCAGCACCCCCATCCCCCATGTGGACTCTAGTGGACTCTGCC	37	19	4639844	F	TNFAIP8L1;TNFAIP8L1	NM_001167942;NM_152362	TSS200;5'UTR	chr19:4639218-4639750	S_Shore
TPM4	peak105445	chr19:16186776-16187708	5	6	11	0.103297	107	NM_003290	7171	NM_003290	ENSG00000167460	protein-coding		cg11905624	0.0002	0.012	-0.292	0.075	0.045	0.01	0.036	0.007	-0.009	-0.195	Yes	II	ACCGCCCCTGCACCTCGGGGACGTGACCCCCCCCCCAGGCTGACCCGTTCCTCGCTCTGT[CG]TCCCCAGGTGGAGGAGGAGCTGACGCACCTCCAGAAGAAACTAAAAGGGACAGAGGACGA	37	19	16186848	F	TPM4;TPM4	NM_001145160;NM_003290	Body;TSS1500	chr19:16186789-16188275	Island
HPN	peak106118	chr19:35531675-35532896	5	6	11	0.103297	876	NM_182983	3249	NM_002151	ENSG00000105707	protein-coding		cg06672753	0.00042	0.02	-0.278	0.076	0.359	0.052	0.319	0.046	-0.041	-0.113		II	CTGACGTGGGCCGCGCCTGGCTGCTGGCGGGACAGTGTGTTATCTGCCTGCGGACGCTTC[CG]GCCACTTGGCCTGGGCCTCTGCCCTTAGCGCTGTGTTTTCCCGGCCAAGCCCCCCATCCC	37	19	35531990	F	HPN;HPN	NM_002151;NM_182983	5'UTR;5'UTR	chr19:35531780-35531991	Island
HPN	peak106118	chr19:35531675-35532896	5	6	11	0.103297	876	NM_182983	3249	NM_002151	ENSG00000105707	protein-coding		cg03136563	5.4e-05	0.0051	-0.348	0.082	0.355	0.055	0.303	0.051	-0.051	-0.144		I	CAAGCCCCCCATCCCCCCTATCTAGTGCTAGGACTTTCTGGCTCCAGAGGTCACCGCGGC[CG]GGCGGAGGCTGCCAAAGCAAACCAGCCCCGTGACTTGTAGGAAGCCAGCGGGGGAGGGGC	37	19	35532097	F	HPN;HPN	NM_002151;NM_182983	5'UTR;5'UTR	chr19:35531780-35531991	S_Shore
CBLC	peak106749	chr19:45280834-45281559	5	6	11	0.103297	71	NM_012116	23624	NM_012116	ENSG00000142273	protein-coding		cg01057656	7.7e-05	0.0065	-0.274	0.066	0.058	0.01	0.051	0.009	-0.008	-0.13		I	ACCTGCAGGCCCCTCCCCGGTTCTCTAGGACCCGCCCTCTCCTTTCACTCTGGGCGAGGC[CG]CCCCTATCCCAGCCGCACCGGTCCTTCCCGGCACACGCGAGGCTCCCATGGCTCTGGCGG	37	19	45281140	F	CBLC;CBLC;CBLC;CBLC	NM_001130852;NM_012116;NM_001130852;NM_012116	5'UTR;1stExon;1stExon;5'UTR	chr19:45281133-45281355	Island
MYT1L-AS1	peak107744	chr2:2123718-2125161	5	6	11	0.103297	-198564	NR_024468	730811	NR_024468	ENSG00000225619	ncRNA		cg21127365	0.0019	0.049	-0.437	0.137	0.98	0.007	0.975	0.007	-0.005	-0.005		II	ATTACTTGTTCCTATAAAGCAGTTTGTAAATTACGAAAGATGATCCCATGCTCCCCACTC[CG]CACTGTGGATACGAATGTGCGCATTGCACACACGTGTGTGTGTATTATCCTCATCTCTGA	37	2	2124533	R	MYT1L;MYT1L	NM_001303052;NM_015025	5'UTR;5'UTR
MYT1L-AS1	peak107744	chr2:2123718-2125161	5	6	11	0.103297	-198564	NR_024468	730811	NR_024468	ENSG00000225619	ncRNA		cg21463709	1.1e-06	0.00034	-0.314	0.06	0.252	0.031	0.214	0.028	-0.038	-0.151		I	GCGATGGCGGTCACCGGGAGGCCGGCGCGGAGGAACCAGCGCCCACAGACCCTTGCTCGG[CG]GAAGTCAAGGAGGTGCCCCCCAGCCCGTGGATCGAACTGCCGGATTTTCATTTTATAGTG	37	2	2124815	F	MYT1L	NM_015025	5'UTR
MYT1L-AS1	peak107763	chr2:2295269-2296303	5	6	11	0.103297	-27218	NR_024468	730811	NR_024468	ENSG00000225619	ncRNA		cg17786220	0.00015	0.01	-0.227	0.058	0.692	0.033	0.66	0.041	-0.032	-0.046		II	GGTGGACAGCAGCTTCCCTTGCCACGTGCAGGCGCCGAGCCAGCCTGGCTCCCCGACCCA[CG]CACCCTGTGCCCCCAGGTGCCAGCTCTTGCATTACAGGAGCCCACATGACCGGGTCTGAA	37	2	2295534	F	MYT1L;MYT1L	NM_001303052;NM_015025	5'UTR;5'UTR
DNMT3A	peak109239	chr2:25474199-25475862	5	6	11	0.103297	153	NM_153759	1788	NM_022552	ENSG00000119772	protein-coding		cg19489797	0.0019	0.049	-0.193	0.06	0.044	0.007	0.039	0.007	-0.005	-0.119		I	GCCCCTCTGCAGTCGCGCTCAGGTGTGAGCCGCGGCCCTGAAGCTCTGGAAGTAGCTGCC[CG]TCTTGGGGGAGGGGAAGGGGGCGATGGGGCTGGGGGCGGAGGGGGCCACTGGGAGGGGAG	37	2	25475140	R	DNMT3A;DNMT3A;DNMT3A;DNMT3A	NM_022552;NM_153759;NM_175629;NM_153759	Body;5'UTR;Body;1stExon	chr2:25474757-25475598	Island
DNMT3A	peak109239	chr2:25474199-25475862	5	6	11	0.103297	153	NM_153759	1788	NM_022552	ENSG00000119772	protein-coding		cg20948740	3.1e-06	0.0007	-0.439	0.088	0.089	0.025	0.068	0.013	-0.021	-0.237	Yes	II	ATAGGAGGCCCAGGAAGCTGTAGGAAAACTCAGCACACAGACGGAGAGTGACAGCAGGCG[CG]CGCAGGCATTGGGAGCGCTCCAGATCGGGGATTGTTTGGGGGGTCTCCCGCCTCCACACT	37	2	25475726	R	DNMT3A;DNMT3A;DNMT3A	NM_022552;NM_153759;NM_175629	Body;TSS1500;Body	chr2:25475706-25475928	Island
HAAO	peak110446	chr2:43133577-43134464	5	6	11	0.103297	-114270	NM_012205	23498	NM_012205	ENSG00000162882	protein-coding		cg10421194	0.00015	0.01	0.275	0.07	0.21	0.034	0.236	0.037	0.027	0.127		II	CTGGTTGCTGTGAGCAAGGGGATTTAGGCAATCCCAATGTCGGGACTCTCCTGCCAGGAT[CG]CTTTTCTCTCCGAGGTGGTTTTCATTATTTTTCATTCCCAGACTATTTTGGAAGCTGGCT	37	2	43133914	R
PRKCE	peak110668	chr2:45908623-45909394	5	6	11	0.103297	29966	NM_005400	5581	NM_005400	ENSG00000171132	protein-coding		cg01243950	0.00062	0.025	-0.299	0.084	0.862	0.026	0.837	0.04	-0.026	-0.03		II	GTCCCATTATATCTATTTGTAAACTGAGTCATGAAAAAGTTGTCAGAGTACCCAGGTAGG[CG]TTTATGATGCACCTAAGTACAGGCCAGCCAAAATTGTTTTGGTTTTGGTGCTTCCACCTG	37	2	45908640	F	PRKCE	NM_005400	Body
PRKCE	peak110668	chr2:45908623-45909394	5	6	11	0.103297	29966	NM_005400	5581	NM_005400	ENSG00000171132	protein-coding		cg00205501	0.00015	0.01	-0.337	0.085	0.593	0.056	0.543	0.084	-0.05	-0.084		II	TGAGATCAGAGAGACCAGAGCTGGGGCTATTTCTTGGTAATGCAACTGCCATTCCCCATG[CG]TGGACACAAATAGACAATGCCTGTGGGAATCCAAACCCCAAGGACTGTGAGAGGCATGCA	37	2	45908860	R	PRKCE	NM_005400	Body
REEP1	peak114084	chr2:86563456-86565450	5	6	11	0.103297	324	NM_022912	65055	NM_022912	ENSG00000068615	protein-coding		cg01968178	1.4e-05	0.002	-0.28	0.061	0.057	0.011	0.048	0.006	-0.009	-0.165	Yes	II	CTGCAGCGGCCCCGTTTGCAGGGCAGGGACCCGGGTGCTGCCCCACCCTCAGCGTTCCAG[CG]GAGAAACTGAAGTCCGAACCTGAACCTCGGGAATCTGTCTGCACCTGTCTAGGTGGGATG	37	2	86565038	F	REEP1;REEP1;REEP1;REEP1	NM_001164730;NM_001164732;NM_001164731;NM_022912	Body;TSS1500;TSS1500;TSS1500	chr2:86564242-86565068	Island
MRPS5	peak114259	chr2:95742277-95743866	5	6	11	0.103297	44682	NM_031902	64969	NM_031902	ENSG00000144029	protein-coding		cg23791325	0.0014	0.042	0.234	0.071	0.246	0.036	0.278	0.042	0.032	0.128		I	CCCCAACCTGCAGGGACCCTACCAGGGCTCAACAGCCCGCTGGGCAGAGCTGGGGGGGAT[CG]GAGGGCCCCATGACTACAGCGGGGCGTCCCACCCACCCTACAGGGGCCTGTGCAGCTGCC	37	2	95743038	F				chr2:95742594-95742918	S_Shore
MRPS5	peak114259	chr2:95742277-95743866	5	6	11	0.103297	44682	NM_031902	64969	NM_031902	ENSG00000144029	protein-coding		cg11176587	0.00031	0.016	-0.15	0.04	0.303	0.025	0.279	0.022	-0.024	-0.078		II	TCAGTCCTCATCAGAGGACACTGTGGCCATAAGAGCAGGACTTCAGCAGCCCCAAGTGGC[CG]TCTTAACAGACCCAGTCTTACAGTCACTGGTGATCAGCACCTGACATCTGCTCACATCAA	37	2	95743371	R				chr2:95742594-95742918	S_Shore
FHL2	peak115012	chr2:106071364-106072692	5	6	11	0.103297	-16798	NM_201557	2274	NM_001450	ENSG00000115641	protein-coding		cg14207553	0.00039	0.019	-0.204	0.055	0.452	0.037	0.419	0.039	-0.033	-0.074		II	AACAGGCAGCAGTCCAGTAGAGTGTGGGGTGACTTAGGCATCTTCATGCCATAGTGGGGC[CG]CCTGGGGGAGCTTGTGAGGCTGCTATTACCAAGGAATAAGGAAGTATTTCAACATTTTAA	37	2	106071427	R
MIR3131	peak129531	chr2:219922356-219924154	5	6	11	0.103297	217	NR_036081	100422957	NR_036081	ENSG00000264755	ncRNA		cg05715532	0.001	0.034	-0.276	0.081	0.256	0.045	0.226	0.043	-0.03	-0.117		II	CTGGTGCACAGCCTGGCTGGGGGTGCTTACTGCCCAGGGAGGGAGCTCCGCTTGCTCCTT[CG]TAGACCCTGCCGTCAGGCTTCTAGCCCCGCACCTATGCCCGCCTGCAGCCCTGGTTCCCC	37	2	219923682	F	IHH	NM_002181	Body	chr2:219923669-219923911	Island
SH3BP4	peak130617	chr2:235959263-235960285	5	6	11	0.103297	99146	NM_014521	23677	NM_014521	ENSG00000130147	protein-coding		cg17432748	0.0015	0.043	-0.343	0.105	0.645	0.068	0.588	0.07	-0.057	-0.089		II	TGTTTGTTTTTTAGCACACTTTGGAGTCCTAAAATGACAACCTCAGGTGCTGAAACAGAG[CG]TAGAGAGAAAGAACGCCAGGACTGGTGACTTTCCTCTTCTCTTAGCAACTCGCCTGTCCA	37	2	235959556	R	SH3BP4	NM_014521	Body
BOK-AS1	peak131003	chr2:242497886-242499464	5	6	11	0.103297	-117	NR_033346	100379249	NR_033346		ncRNA		cg12571928	0.00048	0.021	-0.35	0.097	0.226	0.044	0.189	0.045	-0.037	-0.164		II	GCCCACCCCCTGCCTGGGACGGCCAGGCGCTCGGGACAGGGCCACCCAGGCGGGTGCTCC[CG]GATCTGCCCTCTCAGGCCTCCCACGCCACAGGCCCCCCCATCAGCTGCCTGCTCAGCCCA	37	2	242499273	F	BOK	NM_032515	Body	chr2:242498013-242499274	Island
RRBP1	peak132345	chr20:17624373-17625622	5	6	11	0.103297	37930	NM_004587	6238	NM_004587	ENSG00000125844	protein-coding		cg26840689	3.1e-07	0.00013	-0.528	0.096	0.279	0.053	0.219	0.045	-0.06	-0.216		II	TCACTTGTTTCAAAGACACCTCTGTAGTTACAGACTGGGCAGGGCAGCTGCTTCAGCCGG[CG]TCTAGCTGCTGGCTGCAAGGACATTTCCCCCTCCTGACTCAGAAAAGCGTCCTGCGCCGT	37	20	17625263	R	RRBP1;RRBP1	NM_001042576;NM_004587	Body;Body
THBD	peak132726	chr20:23029051-23031891	5	6	11	0.103297	-170	NM_000361	7056	NM_000361	ENSG00000178726	protein-coding		cg11769163	0.00073	0.027	-0.19	0.054	0.054	0.009	0.048	0.006	-0.006	-0.102		II	CGTGCTCGACGCACTGGCTGCCACCCGGCTGCGGCTCTGCGGGTGCGGGGAACCCCAGGC[CG]GCCAGGGCCAGCGCGCCAAGGACCAGGACCCCAAGCATGTTACCCAGGCGCGCCGCGTGC	37	20	23030102	F	THBD	NM_000361	1stExon	chr20:23028403-23032218	Island
THBD	peak132726	chr20:23029051-23031891	5	6	11	0.103297	-170	NM_000361	7056	NM_000361	ENSG00000178726	protein-coding		cg14835472	8.6e-05	0.007	-0.341	0.083	0.055	0.014	0.045	0.01	-0.01	-0.182		I	AGGGCTGATGCCGCATACTCGGATTGCTGGGTTCTCTGGCCGCCCTTGCGCCCGCCCTCG[CG]CATGGGATCACCTCGCCGGGATGAGTAAACCCTGCCCTGGCGCAGGGAGGTTCTCGGGCG	37	20	23030454	F	THBD	NM_000361	TSS200	chr20:23028403-23032218	Island
THBD	peak132726	chr20:23029051-23031891	5	6	11	0.103297	-170	NM_000361	7056	NM_000361	ENSG00000178726	protein-coding		cg22532674	0.0011	0.035	-0.31	0.092	0.114	0.027	0.095	0.022	-0.018	-0.16		II	TTCCGAAGGATGGTGCTTCTTGCACCCCAACAGAGTGGCTGGCAACCCCCCAGGGGAGCG[CG]CAGGATCCCAGCTGATCCCACCCGGGTCGGCTAAGGAGGTTTCCATTTCGTCCAGAGTCC	37	20	23031248	F	THBD	NM_000361	TSS1500	chr20:23028403-23032218	Island
THBD	peak132726	chr20:23029051-23031891	5	6	11	0.103297	-170	NM_000361	7056	NM_000361	ENSG00000178726	protein-coding		cg26324132	2.3e-06	0.00056	-0.361	0.072	0.05	0.011	0.041	0.007	-0.01	-0.191		I	GTGAGAGGCAAACTGTTTAAAAACACCCTTGCCTCTCTCCTCTACTGTCCTCACAACGAG[CG]CCAGGGGGCGGCGCTGTCGAGCTCTAAACAAAGCCAAGGAAGTTGGAGAAGTTTCGGGCT	37	20	23031563	R	THBD	NM_000361	TSS1500	chr20:23028403-23032218	Island
THBD	peak132726	chr20:23029051-23031891	5	6	11	0.103297	-170	NM_000361	7056	NM_000361	ENSG00000178726	protein-coding		cg01099875	2.1e-06	0.00053	-0.342	0.068	0.033	0.006	0.027	0.005	-0.006	-0.174		II	TCGGGCTAAAAAGGGTTAAGGTGTAGGAGCACAGAGTCCTCCTTCTGGGGTTGGAAGCTC[CG]TTCCCGGGCAGCTCAGCGTGGATTCCGCTGCGTTCACCTCTTGCCTCCAGGGCCCAGTAG	37	20	23031678	R	THBD	NM_000361	TSS1500	chr20:23028403-23032218	Island
THBD	peak132726	chr20:23029051-23031891	5	6	11	0.103297	-170	NM_000361	7056	NM_000361	ENSG00000178726	protein-coding		cg15272254	2.2e-09	3.8e-06	-0.625	0.094	0.274	0.051	0.201	0.048	-0.073	-0.267		II	CGCACCGGTGGGGTGGGCCGGGCTGGACTGGACTGACCTGCAGTGACCAAACGGGTGGGG[CG]TGGACACTCTGAAAGTGAAAAAGGCAAGCACGACTGTCCCGCCGCACACTCCCCAGCGCC	37	20	23031855	R				chr20:23028403-23032218	Island
COX4I2	peak132951	chr20:30249118-30250204	5	6	11	0.103297	23970	NM_032609	84701	NM_032609	ENSG00000131055	protein-coding		cg24250867	0.0016	0.044	-0.161	0.049	0.021	0.003	0.019	0.003	-0.002	-0.084		II	CGGCGAGAGAGGTCGTGTGCACTGAGCGGGAGCAGCTTGAGCTGGGGCTGGCTCTCAGGT[CG]CATCCTGTGGCCACCAGGGGGCAGTGAAGCCCACTCCGAAAAGCGGGCGGGGCGGGGCGG	37	20	30249510	R
LOC100131496	peak133879	chr20:45947000-45948315	5	6	11	0.103297	412	NR_024594	100131496	NR_024594	ENSG00000267882	ncRNA		cg00152127	4.4e-05	0.0045	0.354	0.083	0.071	0.017	0.085	0.02	0.014	0.192		II	GGAAGAAGCAAAGAGAACAGGCTAAGAGTCACCACTTACCAGGCCAGCCCCGGTCTTGTA[CG]CATTAGGTCGCCCGGCGGGGCAAGGACACTGTCACCTCTTTGCAATCAGGCAGTCTGAAA	37	20	45947878	R	LOC100131496;ZMYND8;ZMYND8;ZMYND8;ZMYND8;ZMYND8;ZMYND8;ZMYND8;ZMYND8;ZMYND8;ZMYND8;ZMYND8;ZMYND8;ZMYND8;ZMYND8;ZMYND8;ZMYND8;ZMYND8;ZMYND8	NR_024594;NM_001281780;NM_001281779;NM_001281769;NM_001281774;NM_001281773;NM_001281772;NM_183048;NM_183047;NM_012408;NM_001281778;NM_001281777;NM_001281776;NM_001281775;NM_001281783;NM_001281782;NM_001281781;NM_001281771;NM_001281784	Body;5'UTR;5'UTR;Body;Body;Body;Body;Body;Body;Body;Body;Body;Body;Body;Body;Body;Body;Body;Body
LOC100131496	peak133879	chr20:45947000-45948315	5	6	11	0.103297	412	NR_024594	100131496	NR_024594	ENSG00000267882	ncRNA		cg17356255	0.00032	0.016	0.291	0.078	0.154	0.029	0.181	0.032	0.026	0.172		II	CAGGCTAAGAGTCACCACTTACCAGGCCAGCCCCGGTCTTGTACGCATTAGGTCGCCCGG[CG]GGGCAAGGACACTGTCACCTCTTTGCAATCAGGCAGTCTGAAACCCAGCGACTTGCCTTC	37	20	45947895	F	LOC100131496;ZMYND8;ZMYND8;ZMYND8;ZMYND8;ZMYND8;ZMYND8;ZMYND8;ZMYND8;ZMYND8;ZMYND8;ZMYND8;ZMYND8;ZMYND8;ZMYND8;ZMYND8;ZMYND8;ZMYND8;ZMYND8	NR_024594;NM_001281780;NM_001281779;NM_001281769;NM_001281774;NM_001281773;NM_001281772;NM_183048;NM_183047;NM_012408;NM_001281778;NM_001281777;NM_001281776;NM_001281775;NM_001281783;NM_001281782;NM_001281781;NM_001281771;NM_001281784	Body;5'UTR;5'UTR;Body;Body;Body;Body;Body;Body;Body;Body;Body;Body;Body;Body;Body;Body;Body;Body
LINC01426	peak138149	chr21:36167448-36168644	5	6	11	0.103297	49924	NR_038885	100506385	NR_038885	ENSG00000234380	ncRNA		cg04212846	2e-10	7e-07	-0.586	0.082	0.437	0.058	0.358	0.062	-0.078	-0.179		II	GCCACACTCTAGTCATTCTCGAGCCAGGCCACACCTCATTCCACAGGGTTCATCCCTGCC[CG]CTCTTTGGGGCCATCTGTGAGCAAGCCCTGTGTCACTTGTTTTTGCTGACATGGAGAGCT	37	21	36168008	F	RUNX1;RUNX1	NM_001001890;NM_001754	Body;Body	chr21:36164144-36164934	S_Shelf
LINC01426	peak138149	chr21:36167448-36168644	5	6	11	0.103297	49924	NR_038885	100506385	NR_038885	ENSG00000234380	ncRNA		cg19791221	3.2e-11	2e-07	-0.549	0.073	0.612	0.049	0.53	0.057	-0.082	-0.133		II	CCATTATTCCTCTTGCTTCATTTGCCCTGAGACAAAAAGGTGAATCCACTGGAAAATGAA[CG]AAAGGTCACCCTGTTTTACAGCAATGTCTGGACATGCTCTGCCAGTAGGTTCCAACTACT	37	21	36168288	F	RUNX1;RUNX1	NM_001001890;NM_001754	Body;Body	chr21:36164144-36164934	S_Shelf
PDE9A	peak138785	chr21:44072345-44073446	5	6	11	0.103297	-966	NM_001315533	5152	NM_002606	ENSG00000160191	protein-coding		cg00516481	0.00054	0.023	-0.254	0.071	0.277	0.039	0.251	0.043	-0.026	-0.095		II	GTAGCAATTCACACAAGCGGGGAGGGGACGAAACTGCTGAATCCAGCAGATAGCTTGTGG[CG]GGGTAATCCTCGGTCCGGCCCCATACAGGACAGAAATAAAATCGCCATTTCAGCTCCGGG	37	21	44073202	F	PDE9A;PDE9A;PDE9A;PDE9A;PDE9A;PDE9A;PDE9A;PDE9A;PDE9A;PDE9A;PDE9A;PDE9A;PDE9A;PDE9A;PDE9A;PDE9A;PDE9A;PDE9A;PDE9A;PDE9A	NM_001001571;NM_001001573;NM_001001568;NM_002606;NM_001001569;NM_001001570;NM_001001578;NM_001001575;NM_001001582;NM_001001581;NM_001001572;NM_001001585;NM_001001579;NM_001001574;NM_001001567;NM_001001583;NM_001001584;NM_001001577;NM_001001580;NM_001001576	TSS1500;TSS1500;TSS1500;TSS1500;TSS1500;TSS1500;TSS1500;TSS1500;TSS1500;TSS1500;TSS1500;TSS1500;TSS1500;TSS1500;TSS1500;TSS1500;TSS1500;TSS1500;TSS1500;TSS1500	chr21:44073201-44074650	Island
PDE9A	peak138785	chr21:44072345-44073446	5	6	11	0.103297	-966	NM_001315533	5152	NM_002606	ENSG00000160191	protein-coding		cg15687973	0.0019	0.049	-0.284	0.089	0.124	0.026	0.107	0.026	-0.016	-0.132		II	CGGGGAGGGGACGAAACTGCTGAATCCAGCAGATAGCTTGTGGCGGGGTAATCCTCGGTC[CG]GCCCCATACAGGACAGAAATAAAATCGCCATTTCAGCTCCGGGCGCAGCTGGAGGAGGCT	37	21	44073219	R	PDE9A;PDE9A;PDE9A;PDE9A;PDE9A;PDE9A;PDE9A;PDE9A;PDE9A;PDE9A;PDE9A;PDE9A;PDE9A;PDE9A;PDE9A;PDE9A;PDE9A;PDE9A;PDE9A;PDE9A	NM_001001571;NM_001001573;NM_001001568;NM_002606;NM_001001569;NM_001001570;NM_001001578;NM_001001575;NM_001001582;NM_001001581;NM_001001572;NM_001001585;NM_001001579;NM_001001574;NM_001001567;NM_001001583;NM_001001584;NM_001001577;NM_001001580;NM_001001576	TSS1500;TSS1500;TSS1500;TSS1500;TSS1500;TSS1500;TSS1500;TSS1500;TSS1500;TSS1500;TSS1500;TSS1500;TSS1500;TSS1500;TSS1500;TSS1500;TSS1500;TSS1500;TSS1500;TSS1500	chr21:44073201-44074650	Island
PDE9A	peak138785	chr21:44072345-44073446	5	6	11	0.103297	-966	NM_001315533	5152	NM_002606	ENSG00000160191	protein-coding		cg04282594	2.3e-06	0.00057	-0.377	0.075	0.093	0.017	0.074	0.013	-0.019	-0.201		I	AGCAGATAGCTTGTGGCGGGGTAATCCTCGGTCCGGCCCCATACAGGACAGAAATAAAAT[CG]CCATTTCAGCTCCGGGCGCAGCTGGAGGAGGCTGACGCCCCCTAGTTAGGGGAAGGCTGT	37	21	44073246	R	PDE9A;PDE9A;PDE9A;PDE9A;PDE9A;PDE9A;PDE9A;PDE9A;PDE9A;PDE9A;PDE9A;PDE9A;PDE9A;PDE9A;PDE9A;PDE9A;PDE9A;PDE9A;PDE9A;PDE9A	NM_001001571;NM_001001573;NM_001001568;NM_002606;NM_001001569;NM_001001570;NM_001001578;NM_001001575;NM_001001582;NM_001001581;NM_001001572;NM_001001585;NM_001001579;NM_001001574;NM_001001567;NM_001001583;NM_001001584;NM_001001577;NM_001001580;NM_001001576	TSS1500;TSS1500;TSS1500;TSS1500;TSS1500;TSS1500;TSS1500;TSS1500;TSS1500;TSS1500;TSS1500;TSS1500;TSS1500;TSS1500;TSS1500;TSS1500;TSS1500;TSS1500;TSS1500;TSS1500	chr21:44073201-44074650	Island
LRRC75B	peak139540	chr22:24988398-24989465	5	6	11	0.103297	103	NM_207644	388886	NM_207644	ENSG00000178026	protein-coding		cg21712830	1.3e-05	0.0019	-0.364	0.079	0.052	0.011	0.041	0.01	-0.011	-0.209		II	AGACGAGGTGGCTTTTGGCACCTCTTTACCCTCTGGCCCCAGTGCTGACTGGGGAATAGT[CG]CTTTGACCGTGCAAAGAGCATTCTAGGCGGGGTGGGGGGGTTCTGCTGTGTGTGCCAGTG	37	22	24989335	R	C22orf36;GGT1	NM_207644;NM_013430	TSS1500;5'UTR	chr22:24988593-24989279	S_Shore
RBFOX2	peak140147	chr22:36310349-36312136	5	6	11	0.103297	-74613	NM_014309	23543	NM_014309	ENSG00000100320	protein-coding		cg04288683	0.00037	0.018	0.135	0.037	0.026	0.003	0.027	0.003	0.001	0.053		II	TCTGCCATTCCCTGTGATTCAGATACCTAAGAGTTAAACATTCAGTCTCAGCTACAGCTC[CG]GAGTTGGCTGACTCCTTAGGCACTGAAATCCATTCCTCTACGTGATTGGTTGGTTCCCAA	37	22	36310716	R	RBFOX2;RBFOX2	NM_001082579;NM_001082578	Body;Body
LINC00229	peak140856	chr22:45015967-45016988	5	6	11	0.103297	4821	NR_044991	414351	NR_044991		ncRNA		cg08627825	5e-05	0.0049	-0.512	0.12	0.543	0.08	0.462	0.079	-0.081	-0.15		II	CACGGGGGTGGGAGAAGCCCAGGGGTGAGCACAGGGTCAGCGCTGTGACGGGGCCCAGGC[CG]CTCTCAGTGACGCCCGCAAAACCCCACGTGGCGGGAACCAGGCTCAGCCACACTGGCGGG	37	22	45016064	R				chr22:45015933-45016488	Island
MIR8064	peak146848	chr3:52878681-52880966	5	6	11	0.103297	744	NR_107031	102465866	NR_107031	ENSG00000275789	ncRNA		cg13641778	2e-05	0.0026	-0.181	0.04	0.488	0.029	0.457	0.023	-0.032	-0.065		II	GACCTAGTAGTACAAGCTGGAGGATGTGCAGGCCTTGGAATGCCTCCAGGACATTTTGAA[CG]GAGAGAAGACCAGCCCCTCCAGGGAATGATCCTGTGATATGAAGAACCCTAGGGTGGCTC	37	3	52879742	F	TMEM110	NM_198563	Body
EIF4E3	peak148432	chr3:71778817-71779719	5	6	11	0.103297	-999	NM_001134650	317649	NM_173359	ENSG00000163412	protein-coding		cg22888463	0.0015	0.042	-0.314	0.096	0.281	0.056	0.238	0.045	-0.043	-0.152		II	TGTGTGTGTGTGTGTGTGTGTGTGTGTGTGTGTGTATTTAAGTGTTTGTTGAATGGGTGG[CG]GAACTCATTGGCAATATGCTGTTTATGTTGCTGGGCTCCTTCTCTAACACTGAGAAGTTT	37	3	71779016	F	EIF4E3;EIF4E3;EIF4E3	NM_173359;NM_001134650;NM_001134649	5'UTR;TSS1500;5'UTR
KALRN	peak155879	chr3:124303106-124304209	5	6	11	0.103297	152	NM_007064	8997	NM_003947	ENSG00000160145	protein-coding		cg24175649	7.8e-06	0.0013	-0.407	0.086	0.177	0.035	0.142	0.032	-0.035	-0.197		II	TATAGTGGCGGAGAAGTACCTCACCTCTCATTTACACATGGATCTCAGCTGCGGGATTAA[CG]TGTGACTCCTGGCTACAGGAATGTGTTTGACACCTGTCTGTACACCAGGAACTATTTTTG	37	3	124304161	F	KALRN;KALRN	NM_001024660;NM_007064	Body;Body	chr3:124303529-124304092	S_Shore
PLS1	peak157219	chr3:142364160-142365021	5	6	11	0.103297	-11148	NM_001172312	5357	NM_002670	ENSG00000120756	protein-coding		cg07119114	2.1e-06	0.00054	-0.323	0.064	0.647	0.043	0.597	0.05	-0.05	-0.077		II	CTTCAAGTTTTAACCAATGAGTGTTTTAGAGGTTAAAGTTTAAACTCTGACTTGGAAGCA[CG]CTGGGTAGGACTCCTCTGCTCACTCAGACTCAAGTTGGATCATCAGAATCTCTCTTGTGT	37	3	142364295	F	PLS1;PLS1	NM_001145319;NM_002670	5'UTR;5'UTR
ATP11B	peak163547	chr3:182399946-182402319	5	6	11	0.103297	-110158	NM_014616	23200	NM_014616	ENSG00000058063	protein-coding		cg10148270	1.6e-06	0.00044	-0.332	0.065	0.058	0.011	0.048	0.007	-0.01	-0.175		II	TTCACCTCTGCCTTTATAAAACAAACACAGCCTATAAAATAACTTAAACGCCCAGAGTGC[CG]AGTTTCGTCGGGCCCTGGCTGCGCCGGGCCGAGCCCTGCCCCGCGGAGGTCGCCGCCCAG	37	3	182400091	R				chr3:182400078-182400840	Island
OPA1-AS1	peak164779	chr3:193523115-193523918	5	6	11	0.103297	-178396	NR_046634	100873941	NR_046634	ENSG00000224855	ncRNA		cg05066153	0.0002	0.012	-0.365	0.094	0.31	0.054	0.278	0.068	-0.032	-0.102	Yes	II	AAAGAAAAATCTATCAGAAAAAGTCAGAGCCGGATGGAGCCTTTATGTGTAGATGGTCCA[CG]CTGTCTGTAAATAAGCAGGTTGGCCTTCAGCAGGGGTTTCCAAACTCTGGTTCTTGGACC	37	3	193523346	F
TNIP2	peak165356	chr4:2765525-2766346	5	6	11	0.103297	-7833	NM_024309	79155	NM_024309	ENSG00000168884	protein-coding		cg08489941	5e-05	0.0049	-0.192	0.045	0.022	0.003	0.02	0.002	-0.002	-0.102		II	CAGCCCCTCCCCGTCCCGCAACCCGCGCCCCGACCAGCGCCCCCAGCACCTCTCCACCCT[CG]CTCTCGAGCAGTCTCCACGTTTGTCTCAGAGGAGACCCACTTTGCTCCCCAGCGTGGGCC	37	4	2766135	F				chr4:2765638-2766063	S_Shore
ABLIM2	peak165756	chr4:8146143-8147847	5	6	11	0.103297	13564	NM_001130083	84448	NM_032432	ENSG00000163995	protein-coding		cg18176442	1.1e-06	0.00034	-0.441	0.085	0.386	0.056	0.316	0.064	-0.069	-0.18	Yes	II	GCCAGGTATTGATTTTCATTAGACAAATCAATCACTCCCTTTGGATCCCACTCTGGTGAG[CG]CCGGGGGTTCCTGAGGTTGCCAGCACACCCAGGATATATTTAGCTCTCTGCTGGAGCCCT	37	4	8147268	R	ABLIM2;ABLIM2;ABLIM2;ABLIM2;ABLIM2;ABLIM2;ABLIM2	NM_001130083;NM_001130086;NM_001130085;NM_001130084;NM_001130087;NM_032432;NM_001130088	Body;Body;Body;Body;Body;Body;Body
SOD3	peak167829	chr4:24796060-24797570	5	6	11	0.103297	-270	NM_003102	6649	NM_003102	ENSG00000109610	protein-coding		cg08180187	4.6e-06	0.00093	-0.376	0.077	0.509	0.06	0.446	0.058	-0.062	-0.123	Yes	II	CACACCCCCATTTTACAGATGATGAAAAGGAGGTGCAGGGAGTGGTGCAGCTGCTTCAGG[CG]TACACAGATAGGAAGTGACAAGGCTGGGACTCTGCAGCCTGAGTGTGTCATCACGACCCA	37	4	24796689	F	SOD3	NM_003102	TSS1500
SOD3	peak167829	chr4:24796060-24797570	5	6	11	0.103297	-270	NM_003102	6649	NM_003102	ENSG00000109610	protein-coding		cg23639734	3.5e-06	0.00076	-0.493	0.1	0.632	0.069	0.558	0.077	-0.073	-0.116	Yes	II	CACAGATAGGAAGTGACAAGGCTGGGACTCTGCAGCCTGAGTGTGTCATCACGACCCACC[CG]CTGCTCTGCTCTCATAGGTATGACAGCACAGCTCTGGAGCAAATGCCACGCACATTTGCA	37	4	24796753	R	SOD3	NM_003102	TSS1500
SOD3	peak167829	chr4:24796060-24797570	5	6	11	0.103297	-270	NM_003102	6649	NM_003102	ENSG00000109610	protein-coding		cg16216407	0.0018	0.048	-0.243	0.076	0.514	0.056	0.468	0.062	-0.046	-0.09		II	AACCCGGGGAGGTCTGGCCTGCTTTTCCTCCCTGAACTGGCCCAATGACTGGCTCCCTCA[CG]CTGACCACTCCTCTGGGCTGGCCTCCTGCACTCGCGCTAACAGCCCAGGCTCCAGGGACA	37	4	24797140	F	SOD3;SOD3	NM_003102;NM_003102	5'UTR;1stExon	chr4:24801109-24801902	N_Shelf
CCDC149	peak167851	chr4:24981109-24982427	5	6	11	0.103297	58	NM_173463	91050	NM_173463	ENSG00000181982	protein-coding		cg04296351	0.00067	0.026	-0.201	0.057	0.045	0.007	0.04	0.005	-0.005	-0.113		II	GTCGGCTGCACCTGAAAGTCCTGTCCGTGAAAACTGACAAAGAAAACTTGATTTAAAAGG[CG]TCTTCTGATAAACCTCAGCATCTCCTTACTAACATACTAAGAGCAATCACTGAACACTTT	37	4	24981984	R	CCDC149	NM_173463	TSS200
CCDC149	peak167851	chr4:24981109-24982427	5	6	11	0.103297	58	NM_173463	91050	NM_173463	ENSG00000181982	protein-coding		cg10202557	5e-06	0.00099	-0.234	0.048	0.336	0.03	0.3	0.028	-0.036	-0.108		II	TTCAGCATCAATTTATCTTGGGAGCTGCTCCTGCATTTTATAAGGTGAATTCTACAGCAA[CG]AGATTAAAGATTCAGAAAGTGAGTAAAGTTAACACTGAGCCCTTGGGCCTGGTAAATTGA	37	4	24982173	F	CCDC149	NM_173463	TSS1500
LOC100506444	peak171822	chr4:54519382-54521086	5	6	11	0.103297	-41834	NR_125918	100506444	NR_125918	ENSG00000249341	ncRNA		cg20386759	1.7e-05	0.0024	-0.338	0.075	0.417	0.052	0.366	0.054	-0.051	-0.122		II	GCTTAAGCACTTCTGTGGGCTGACAGCTCCAGCAATGGCCAAAGATTTTACTTAAATAAG[CG]ATTAGCTCTGGGAATCAGATTCTAAGTGGAAACATGAATAATTAGTGAATTAAGTAGTCT	37	4	54519524	F
LOC100506444	peak171822	chr4:54519382-54521086	5	6	11	0.103297	-41834	NR_125918	100506444	NR_125918	ENSG00000249341	ncRNA		cg12646011	1.5e-07	8e-05	-0.525	0.092	0.805	0.041	0.754	0.053	-0.051	-0.064	Yes	II	CAGCAGAAATGTCCAACTGTAATTAAAATCCTTGTCATTATGAAGCAAACATAGCTTCAC[CG]TAAAGGGGAGAATGGCTCATTTTTAGTGTCCCAGAAAAGTCACAAATATCATACCCAGTT	37	4	54521024	R
CXXC4	peak179223	chr4:105421506-105423208	5	6	11	0.103297	-6299	NR_132741	80319	NM_025212	ENSG00000168772	protein-coding		cg19871903	2.4e-08	2.1e-05	-0.394	0.065	0.348	0.046	0.3	0.042	-0.048	-0.137		II	AGTAGTCCGTGTTCCCCTGACAGCAGTCCAGAATGTGGCGGTGTCACTTCCTTCTGCTGT[CG]GCCATTCTCTTCTGCACACAAGTCTTCTTAGACAGAATTTATAGGACACTGGAAATCAAG	37	4	105421847	R
LOC101929529	peak179407	chr4:106728831-106730594	5	6	11	0.103297	18616	NR_125927	101929529	NR_125927	ENSG00000251175	ncRNA		cg16758598	9e-08	5.5e-05	-0.336	0.058	0.829	0.027	0.795	0.031	-0.034	-0.041		II	CATAGATTAAAAAGCTTTGCATACTGTAGCCCCTGGCTACTTCTTTGATCTTCTCTTCTG[CG]GTCTGGAATTCACTAACTGCAGCAGTCCTCCCTTATTTGCAGTTTCGCTTTCTGTGGTTT	37	4	106729791	R	GSTCD;GSTCD	NM_024751;NM_001031720	Body;Body
LOC101929529	peak179407	chr4:106728831-106730594	5	6	11	0.103297	18616	NR_125927	101929529	NR_125927	ENSG00000251175	ncRNA		cg08406981	5.6e-05	0.0052	-0.186	0.044	0.731	0.026	0.709	0.029	-0.022	-0.03		II	ATTCACTAACTGCAGCAGTCCTCCCTTATTTGCAGTTTCGCTTTCTGTGGTTTAGTTACC[CG]CAGTCAACTGTGGCCCAAAAATATTAAATGAAAAATTCCAGAAATAAACAATTTATAACT	37	4	106729860	R	GSTCD;GSTCD	NM_001031720;NM_024751	Body;Body
LOC101929529	peak179407	chr4:106728831-106730594	5	6	11	0.103297	18616	NR_125927	101929529	NR_125927	ENSG00000251175	ncRNA		cg04561901	5.8e-05	0.0054	-0.429	0.102	0.457	0.069	0.394	0.096	-0.063	-0.137		II	ATAACTTTTAAATAGCACATCATTCTAAGTAGCATGATGAAATCTGGCACAATCCCACTG[CG]TTCTGCCTGGGACATGAATCATTCCTTTGCCCAGCAAATCCACACTGTGTACACTACTAG	37	4	106729976	R	GSTCD;GSTCD	NM_001031720;NM_024751	Body;Body
UGT8	peak180903	chr4:115483293-115485416	5	6	11	0.103297	-35256	NM_001128174	7368	NM_003360	ENSG00000174607	protein-coding		cg18408273	0.00028	0.015	-0.432	0.114	0.158	0.043	0.129	0.035	-0.029	-0.186		II	TAATTAGGTCAGAACAAACAGTGATTCATTGACATTGAGGACCTTAGGGGAGGGTTCCTG[CG]GGAGTGGGACCTGGCTCTCTGAGGAGAGGAGCTTGATAAAGCTGATTCTGCAAGTGTTGG	37	4	115484805	F
UCP1	peak185365	chr4:141488604-141490850	5	6	11	0.103297	232	NM_021833	7350	NM_021833	ENSG00000109424	protein-coding		cg14223995	2.9e-05	0.0034	-0.323	0.073	0.058	0.013	0.051	0.011	-0.008	-0.13		II	TACCCCTCTGCCTAGCTACCTGGAGCCGGACTTTGGCCGTGTCCAGCGGGAAGGTGATCA[CG]TCCGCCAAGCACGCCGCTATTCCAGCTGAGAAGAGCTGGACCCCCAGGGTCGGGTGTACG	37	4	141489799	R	UCP1	NM_021833	1stExon	chr4:141489962-141490378	N_Shore
LRRC14B	peak193075	chr5:188411-189296	5	6	11	0.103297	-2772	NM_001080478	389257	NM_001080478	ENSG00000185028	protein-coding		cg14640772	0.00037	0.018	-0.351	0.095	0.088	0.022	0.071	0.018	-0.017	-0.191		II	AATGTTTTCCACACCGCGTGTGAAATGACGAGAGCTTTTGTGTCACACATGTAGCTGCTA[CG]AGACAGACGCTCTTGTTCCGGATCAGAGCAGCAGACAGAACCGGCACTTTTAGGGTCCAA	37	5	188704	F	PLEKHG4B	NM_052909	3'UTR	chr5:191792-192544	N_Shelf
CDH10	peak196552	chr5:24714507-24715437	5	6	11	0.103297	-69887	NM_006727	1008	NM_006727	ENSG00000040731	protein-coding		cg00053338	0.0012	0.036	-0.248	0.074	0.518	0.051	0.477	0.06	-0.041	-0.079		II	CTTGTATTCCAAGGTCTGTGCTTGCAGCAGGGCTCTGAGATCTAAATTCTTTCACAGATA[CG]GAGATGGGTTCAGTTTACGTGTCTAAAGAGATAATGTTTTAAATGCTCATACGTATTTGA	37	5	24714819	F
DAB2	peak198823	chr5:39411126-39411755	4	0	4	0.103297	13894	NM_001343	1601	NM_001343	ENSG00000153071	protein-coding		cg27189678	2.5e-06	0.00059	-0.478	0.095	0.495	0.068	0.411	0.073	-0.084	-0.17	Yes	II	GCCCTTTATGAAATACTCATATTTATATTGAACTAAAAAAAGGTTTCTGGTTAGTCTACC[CG]GGAATGTCAACATCAATGAGTCATAATAAAGGAAGTTTCCTTGGTTCATAAAAAACATAA	37	5	39411350	F	DAB2;DAB2	NM_001343;NM_001244871	5'UTR;5'UTR
CARD6	peak199014	chr5:40841055-40841809	5	6	11	0.103297	22	NM_032587	84674	NM_032587	ENSG00000132357	protein-coding		cg26818786	8.2e-06	0.0014	-0.559	0.118	0.143	0.04	0.109	0.036	-0.034	-0.237		II	TTCATTAGGATGATTTCATAATATATTTCCTGGTTTAGAGGAAACAGGAACAATGGCTAC[CG]AGAGTACTCCCTCAGAGATCATAGAAAGAGAAAGAAAAAAGTTGCTTGAAATCCTTCAAC	37	5	40841493	F	CARD6	NM_032587	1stExon
CARD6	peak199014	chr5:40841055-40841809	5	6	11	0.103297	22	NM_032587	84674	NM_032587	ENSG00000132357	protein-coding		cg05981038	0.00052	0.022	-0.418	0.116	0.536	0.078	0.472	0.076	-0.064	-0.119		II	AAAAAGTTGCTTGAAATCCTTCAACATGATCCTGATTCTATCTTAGACACGTTAACTTCT[CG]GAGGCTGATTTCTGAGGAAGAGTATGAGACTCTGGAGAATGTTACAGATCTCCTGAAGAA	37	5	40841590	R	CARD6	NM_032587	1stExon
ISL1	peak199853	chr5:50521279-50522646	5	6	11	0.103297	-156995	NM_002202	3670	NM_002202	ENSG00000016082	protein-coding		cg24520368	0.0011	0.034	-0.37	0.109	0.208	0.052	0.17	0.042	-0.038	-0.184		II	GGGGAGGCATGGGTGGAATGCCAGGTATGTCTACAGAGCAAAGCAGTGCAGGCAGGCTGA[CG]CCAGGAGAGAATAGGCAGGTACCTATTGAGTTACAGGATTTCTACAAATCTAATCCGCAT	37	5	50522392	F
PDE4D	peak200731	chr5:58882894-58884129	5	6	11	0.103297	-1188	NM_006203	5144	NM_006203	ENSG00000113448	protein-coding		cg00322656	2.4e-06	0.00059	-0.302	0.06	0.031	0.005	0.026	0.004	-0.005	-0.159		II	TTAACTCTGCAGCAGCCTGGCTCAGCTGCAGAGACTGCTGCCTGACAGGGGATGTGCTGG[CG]TCAAGGGGGCCCTCTAGGTGGGTTCCCAGACATTGCAGAGCCGCGCACTCCTTGCTAACC	37	5	58883504	R	PDE4D;PDE4D;PDE4D;PDE4D	NM_006203;NM_001197218;NM_001104631;NM_001165899	TSS1500;Body;Body;Body
ACSL6	peak210701	chr5:131346703-131348222	5	6	11	0.103297	-108	NM_001009185	23305	NM_015256	ENSG00000164398	protein-coding		cg25453800	0.0002	0.012	-0.189	0.049	0.396	0.035	0.365	0.031	-0.031	-0.078	Yes	II	CTGCTGTGGGACCTCGGGGACCAACACCCTCGGTTTCTGGTCCCAGGAGATGGACAAGGA[CG]CAATGTCTGTTCCTGGCCTTGGCTCAGGGCCTAATCTGATCCGCGGATGGTCCTTGCCAT	37	5	131346850	F	ACSL6;ACSL6;ACSL6;ACSL6;ACSL6;ACSL6	NM_015256;NM_001205247;NM_001009185;NM_001205250;NM_001205248;NM_001205251	Body;Body;Body;Body;5'UTR;5'UTR	chr5:131346892-131347776	N_Shore
TENM2	peak214063	chr5:167035436-167036219	4	0	4	0.103297	-146113	NM_001080428	57451	NM_001080428	ENSG00000145934	protein-coding		cg08549648	0.00037	0.018	-0.296	0.08	0.648	0.051	0.611	0.051	-0.037	-0.056		II	CGGGGGGCACTTTCGGCAGCGCCGACATCCCCTCTCCATCACTCCTGATTACCACACAGA[CG]TCAACCATGGCACCAAGCACATTTGTCACAGGGAGTAAAAAGCAGTTGTTAGTAAGAGCG	37	5	167035615	F	TENM2	NM_001122679	Body
ERGIC1	peak214530	chr5:172260606-172261565	5	6	11	0.103297	-137	NM_001031711	57222	NM_020462	ENSG00000113719	protein-coding		cg10602537	0.0011	0.036	-0.275	0.082	0.097	0.02	0.085	0.018	-0.011	-0.119		II	CAAGTAGGTGTCATCGTCCTCTTTGTGCAGATATGCAAAAGGGGCGGGGCGGGGGGGGGG[CG]CTCTGAGAAGCCCAGTGGCTTTCCCAGAGAGACACGGCAGGGGCAGAGGTGAGTCCACCT	37	5	172260815	F	ERGIC1	NM_001031711	TSS1500	chr5:172261145-172261671	N_Shore
ERGIC1	peak214530	chr5:172260606-172261565	5	6	11	0.103297	-137	NM_001031711	57222	NM_020462	ENSG00000113719	protein-coding		cg05274429	0.00054	0.023	-0.184	0.051	0.029	0.004	0.026	0.003	-0.003	-0.102		II	CCCCGCCCCCAACTCAATCACAGTTCAGTGAAACTGTTTACAAATGCAAAAAACTGGGCT[CG]GAGAAGCAGAGAATTTGTCCGAGGGCATCCAAAGAGATGGAGAAGGAAATCTAAGTGGGA	37	5	172261036	R	ERGIC1	NM_001031711	TSS200	chr5:172261145-172261671	N_Shore
MIR3925	peak217263	chr6:36591031-36592088	5	6	11	0.103297	-1271	NR_037491	100500885	NR_037491	ENSG00000263894	ncRNA		cg02074259	0.00016	0.011	-0.295	0.075	0.16	0.029	0.136	0.024	-0.024	-0.149		II	GAGGGTGGGGTCGGGAGTGTGTGGTGGTTGATGAGGGATCCAACCATCGTTCCGCAAGAG[CG]GCTTGTTTATTAAACATGAAATGAGGGAAAAGCCTAGTAGCTCCATTGGATTGGGAAGAA	37	6	36591529	F	MIR3925	NR_037491	TSS1500
CPNE5	peak217286	chr6:36816329-36817174	5	6	11	0.103297	-9532	NM_001314017	57699	NM_020939	ENSG00000124772	protein-coding		cg09046994	2.1e-08	1.9e-05	-0.287	0.047	0.574	0.031	0.521	0.033	-0.053	-0.092		II	TTCTTTGTGCTGGGTTTAATTTCATTTAAGTACATTACCCGCCAAGCCAGCCAGTCTACT[CG]TAGGCCTCCTGAACTCTCTCTCTGTCCATTCAATGTAAACCCATTTCCTCTTGTTTCAGC	37	6	36816334	R
CPNE5	peak217286	chr6:36816329-36817174	5	6	11	0.103297	-9532	NM_001314017	57699	NM_020939	ENSG00000124772	protein-coding		cg07544796	4.2e-06	0.00088	-0.453	0.093	0.168	0.038	0.134	0.026	-0.034	-0.204		I	GAACTCATCAGACACACTTCACATCTTGCCTCCTCCACCTCTGGCTAAGAACCGTCGCCC[CG]ATTACGGGAAGTATTTGTTCCCCAGTTCTCTGATAATTCTGTCAGGAGCCTGCGTAAGGC	37	6	36817048	F
LINC01276	peak217650	chr6:41471277-41473515	5	6	11	0.103297	2214	NR_120347	103106903	NR_120347	ENSG00000226917	ncRNA		cg14951598	9.9e-06	0.0016	-0.513	0.11	0.136	0.039	0.102	0.03	-0.034	-0.252		I	CTTACTGGCGCTGACAGAGCCTCGCGCCCGCGGCCCAATTAGCGCGCGGCGCGAGGGACG[CG]GCATCTGGAATTGCGCTGCGCTCACGGCCAAGGCCGATTGTTTAGTCTGCGCGGCGGGGC	37	6	41472931	F				chr6:41472816-41473291	Island
LINC01276	peak217650	chr6:41471277-41473515	5	6	11	0.103297	2214	NR_120347	103106903	NR_120347	ENSG00000226917	ncRNA		cg08799173	3.7e-07	0.00015	-0.643	0.118	0.13	0.037	0.09	0.029	-0.04	-0.304		I	AAGGGAGGGGCAGGCGGAGGCTCGGGCGCATCAGCCGCGGCGGAGACATGCTTGGGGGAG[CG]CACAGCAGCTCCGTGCTTTGGCCCAGCGCGGCCTTCCCCCAATCTACCCCCACCCGTAGC	37	6	41473208	R				chr6:41472816-41473291	Island
MIR4643	peak224566	chr6:91790946-91791939	5	6	11	0.103297	-439935	NR_039786	100616174	NR_039786	ENSG00000263734	ncRNA		cg16319129	8.1e-06	0.0014	-0.217	0.046	0.363	0.03	0.334	0.028	-0.029	-0.079		II	GTACTTTGAATGAAGAATGAATGGAGAATGGGCATGTTTTCATGCTGGGAATAAGAGATA[CG]ATGTGTTAGAATGTCCTGTGAAATGTAGCAGATAGCTGAGCGAAATCAGACTGCCTCACT	37	6	91791565	F
NCOA7	peak230386	chr6:126239648-126240818	5	6	11	0.103297	-137	NM_001199622	135112	NM_181782	ENSG00000111912	protein-coding		cg18457964	0.00029	0.015	-0.322	0.085	0.459	0.062	0.408	0.069	-0.052	-0.113	Yes	II	AAAAAAAAGAAAAAAAACTCTGAAAAGGCAGGGCTAGAAAAGCTAGGTTCACTGGAGGGA[CG]ATTAGGAAAAAAAGTATAAGAAGGAAAAGAAAAAAAATGAACAATGGGGTTTTATCATAG	37	6	126240163	F	NCOA7;NCOA7;NCOA7;NCOA7;NCOA7;NCOA7	NM_001199622;NM_001199620;NM_181782;NM_001122842;NM_001199619;NM_001199621	TSS1500;Body;Body;Body;Body;Body
NCOA7	peak230386	chr6:126239648-126240818	5	6	11	0.103297	-137	NM_001199622	135112	NM_181782	ENSG00000111912	protein-coding		cg22135324	3.1e-05	0.0035	-0.437	0.1	0.426	0.071	0.36	0.07	-0.066	-0.155	Yes	II	TATAAGAAGGAAAAGAAAAAAAATGAACAATGGGGTTTTATCATAGTGTTGGGAAACCAC[CG]TTTCAAAGGTGAAAGTGTCCTTTTACAGTCTCACAGCGATGCCTGGCAGGAAGTGTGTTT	37	6	126240239	F	NCOA7;NCOA7	NM_001122842;NM_181782	Body;Body
NCOA7	peak230386	chr6:126239648-126240818	5	6	11	0.103297	-137	NM_001199622	135112	NM_181782	ENSG00000111912	protein-coding		cg09015385	6.6e-05	0.0059	-0.465	0.111	0.402	0.076	0.337	0.077	-0.066	-0.163	Yes	II	TATCATAGTGTTGGGAAACCACCGTTTCAAAGGTGAAAGTGTCCTTTTACAGTCTCACAG[CG]ATGCCTGGCAGGAAGTGTGTTTGCTCTAAATCCTAATTTGGGTGTGTTCCTGTAGAAATG	37	6	126240277	F	NCOA7;NCOA7;NCOA7;NCOA7;NCOA7;NCOA7	NM_001199622;NM_001199620;NM_181782;NM_001122842;NM_001199619;NM_001199621	TSS200;Body;Body;Body;Body;Body
NCOA7	peak230386	chr6:126239648-126240818	5	6	11	0.103297	-137	NM_001199622	135112	NM_181782	ENSG00000111912	protein-coding		cg22444720	8e-05	0.0067	-0.432	0.105	0.392	0.071	0.331	0.072	-0.061	-0.156	Yes	II	AGGGAAACAGAAACTCAATCATGCAGGAAACTAGATACTGAGAAAACAGTTGTAGCTCAG[CG]TGGCTACAAGTAACTGTGGTGTGGAAGCAGAGTAGAGAGAAAACTTGTTCCTCATTAGAG	37	6	126240414	F	NCOA7;NCOA7	NM_001122842;NM_181782	Body;Body
ARHGAP18	peak231126	chr6:130095883-130096842	5	6	11	0.103297	-64993	NM_033515	93663	NM_033515	ENSG00000146376	protein-coding		cg20227056	0.00055	0.023	0.239	0.067	0.056	0.009	0.065	0.015	0.009	0.156		II	CTGGAATAAAAACACCGGAACCAGGAAGAGACATCCCATCCTCCCGCAGTGTCCCTCTAG[CG]CCCTCTACTGACAATGCCTAGCATCATGCCTGCTGGCAAGAGGAATGCTTCTTCAGTGTC	37	6	130096463	F
TAAR9	peak231600	chr6:132851487-132852070	5	6	11	0.103297	-7648	NM_175057	134860	NM_175057	ENSG00000237110	protein-coding		cg23811774	0.00069	0.027	-0.271	0.077	0.066	0.015	0.056	0.01	-0.01	-0.152		II	ATTTACCTGTTTAACTTTGGCGTCCCCTCATTTGATCAACCTAGTATTGTTCAGATTGAC[CG]CTAGGGGGCAGCAGAGTATGGGAAAATAAGAGGGCCATAAACTAGACTGAAGCTGTTATC	37	6	132851713	R
HOXA7	peak238922	chr7:27199939-27201022	5	6	11	0.103297	-4185	NM_006896	3204	NM_006896	ENSG00000122592	protein-coding		cg12455363	0.00093	0.032	0.175	0.051	0.016	0.003	0.016	0.002	0.001	0.056		II	AGCCCAGAAAATATAGGGCGGCTGTTCACTAAAATCTGGGGCTCCCATTCCAGAAAGGCT[CG]TGTCAAGTCGACATCTTAGGAACTTCACAAGGGTCGCGGAGGCGGGAGATGGCGGCGCGG	37	7	27200671	R				chr7:27199661-27200960	Island
TNS3	peak240953	chr7:47445084-47446940	5	6	11	0.103297	175730	NM_022748	64759	NM_022748	ENSG00000136205	protein-coding		cg23694490	6.1e-05	0.0056	-0.344	0.082	0.19	0.033	0.162	0.035	-0.028	-0.149		II	GCCCTGCCAGACTCCTGATGAGCCCGCTGCCCGCATGAATTCCTGAACAGGGTTACATAA[CG]CCTCGGCTGCCCTCCCCATGGCACTGTCTGACAATGCCATATTTACTAAACCTCTTGAGG	37	7	47445681	R	TNS3	NM_022748	Body
GRB10	peak241510	chr7:50936604-50937660	5	6	11	0.103297	-75973	NM_001001555	2887	NM_005311	ENSG00000106070	protein-coding		cg02426774	1e-05	0.0017	-0.395	0.085	0.641	0.061	0.592	0.065	-0.049	-0.076	Yes	II	CACATATAAAAGAGGTGTGTCTAAATCTCACTGCATCATTATGAAAACATGGCTCACAGT[CG]AGTCATGTGGGTGGTAGCCAGACACTGTGTCTTTGTTTGGTCATTTAGTGATGCAACCCT	37	7	50937229	R
GRB10	peak241510	chr7:50936604-50937660	5	6	11	0.103297	-75973	NM_001001555	2887	NM_005311	ENSG00000106070	protein-coding		cg00463743	1.3e-08	1.4e-05	-0.359	0.058	0.607	0.042	0.553	0.04	-0.053	-0.088	Yes	II	GTTGGGAACAGTTTCCAAGCCATTAAAATGTTATTCTTCCAAATCCTCCTGCATCGGCAA[CG]GGAAAAAAGACAAAATGCAGTGTCATTTGGGCTTTGCCTAAAATGAATTGAATCCTCCTC	37	7	50937377	F
MAGI2-AS3	peak243298	chr7:78922559-78923388	4	0	4	0.103297	-159299	NR_038346	100505881	NR_038343	ENSG00000234456	ncRNA		cg07592283	2.1e-05	0.0027	-0.377	0.084	0.486	0.056	0.435	0.061	-0.051	-0.104		II	CAAAGCCTACACCGGGAGACCTCTCAGGCCTCCTAGTCATTAAATAAACATTTGCTCAAG[CG]CCTTTTATGCTGTAGGCACAGTGTTGGTTGCTGTGCATACAACCACCAACGCCTTCAAAC	37	7	78923127	R	MAGI2;MAGI2	NM_001301128;NM_012301	Body;Body
THAP5	peak247171	chr7:108253373-108254949	5	6	11	0.103297	-43949	NM_001287599	168451	NM_182529	ENSG00000177683	protein-coding		cg06569420	0.0006	0.024	-0.273	0.077	0.446	0.057	0.407	0.051	-0.038	-0.086		II	TTTGGTAGTGATTATGAATTTTCTCAAGATGGTTGGCTGTCTGGCTGTCTGGCTGGGGAA[CG]TATATTTTTGAGGCTTGAAGATCAGTAGAAAATAGGTTGGGCAAAATAGTTGCATGTGGT	37	7	108254171	F
IFRD1	peak247720	chr7:112062052-112063726	5	6	11	0.103297	-310	NM_001007245	3475	NM_001550	ENSG00000006652	protein-coding		cg19724567	0.0011	0.034	-0.373	0.11	0.675	0.074	0.62	0.087	-0.055	-0.082	Yes	II	GGTCAGCTGTAAATGGGTCAGGAGACCAGAGTGGACAGAGTAGGCCCTGGAATGCTTGCT[CG]GAGGCCTGCCATGAAGGATTTCTGCTTGCTTCCCCACCCTACCCCGGGGGCAGGATGACT	37	7	112063079	R	IFRD1	NM_001007245	TSS200
IFRD1	peak247720	chr7:112062052-112063726	5	6	11	0.103297	-310	NM_001007245	3475	NM_001550	ENSG00000006652	protein-coding		cg05911990	0.00046	0.021	-0.382	0.105	0.799	0.052	0.758	0.062	-0.042	-0.052		II	TTACATAAAATTAACATTTATTGGTGATCACTAGGTGCCAACATTATGCGAAGAACTTTA[CG]TGGACATCCCATTTAATTCTCAGAAGCCGATCACAAGGTAGGTATTATCTCCATTTGCAT	37	7	112063449	F	IFRD1;IFRD1	NM_001007245;NM_001007245	1stExon;5'UTR
MKLN1-AS	peak250933	chr7:130928979-130929821	5	6	11	0.103297	83138	NR_125364	100506881	NR_125364	ENSG00000236753	ncRNA		cg23189106	0.00012	0.0089	-0.358	0.089	0.966	0.008	0.956	0.013	-0.01	-0.01		II	CTACAGATTCACAACTCAGCTTCTGGCTTCAAATGCAATTTTCTCCCTGTTTTCATGACC[CG]CTCCTCCCTCCAACGCCAGAGCTGCAGGCAGTTCTCTGAATAACACTATGTCCCTGGCCT	37	7	130929075	R	MKLN1	NM_001145354	Body
TMEM139	peak252095	chr7:142981495-142982668	5	6	11	0.103297	39	NM_001282876	135932	NM_153345	ENSG00000178826	protein-coding		cg26511386	0.00036	0.018	-0.266	0.072	0.365	0.049	0.332	0.053	-0.032	-0.089		II	GGGTATGGGCTGCCTCGGGTTGTTGCTGTTACAAGGAAAGAAAAGAGTTCCCCTGCCCAC[CG]CCTCCCAGCCACTGGGCTACCTCCTGGCAGGAAATTTGCAAACTGAGTTTAACAAGTTAG	37	7	142982262	F	TMEM139;TMEM139	NM_153345;NM_153345	5'UTR;1stExon	chr7:142985047-142985810	N_Shelf
PSD3	peak255713	chr8:18768696-18770271	5	6	11	0.103297	101712	NM_015310	23362	NM_015310	ENSG00000156011	protein-coding		cg15717081	3.7e-06	0.00079	0.486	0.099	0.489	0.077	0.561	0.087	0.072	0.148	Yes	II	GGCTGCAGGATATGGTGGAGAGACAGCCTTGATGTCATGCTTGACTGGGCATGGCAGACC[CG]TGACTTCCTTGCTGTGTAACCTGAGCTTAGTTAAGTTACTGGGCCTCAGTGAGTCTCAGG	37	8	18768961	R	PSD3	NM_015310	Body
ADAM7	peak256155	chr8:24272433-24273027	5	6	11	0.103297	-25779	NM_003817	8756	NM_003817	ENSG00000069206	protein-coding		cg07230731	1.5e-07	8.1e-05	-0.388	0.068	0.2	0.03	0.161	0.026	-0.039	-0.196		II	CCATAATGTTGACAGCAGCAAAGCCCAGGTCTCCATCTTCTGTTGAATCCTAGGTGATAA[CG]TAACCCGCGGAGAACGGCTTTACTGCAGGCCTCCGGCTGTGCTGGTCGAGCCGTATGTGA	37	8	24272770	R	LOC101929294	NR_125808	Body
RBPMS-AS1	peak256647	chr8:30241270-30243821	5	6	11	0.103297	371	NR_046205	100128750	NR_046205	ENSG00000254109	ncRNA		cg00447833	0.00021	0.013	-0.455	0.118	0.092	0.032	0.071	0.019	-0.021	-0.228		II	TCTTCTCTGCTGAGTCAAAGACCCCGAGCCTGGGCGGTGAACGCTTGTGATTTTAGGGGC[CG]TGCAGCTGAGGGGAGCAGAGTAAGAGGGTTAAAAACGCAGCAATTCACCAAATGCTCATC	37	8	30243260	R	RBPMS;RBPMS;RBPMS;RBPMS	NM_001008712;NM_001008710;NM_001008711;NM_006867	Body;Body;Body;Body	chr8:30241416-30242878	S_Shore
ADGRA2	peak257230	chr8:37678714-37680195	5	6	11	0.103297	25054	NM_032777	25960	NM_032777	ENSG00000020181	protein-coding		cg21060384	0.00023	0.013	-0.376	0.098	0.804	0.042	0.755	0.065	-0.048	-0.06		II	ACACAGTCACATGCTCTTTAACTCACATGCTCTTTAACGGCTCTAGTGAGATATAATTTA[CG]TGCCATAAAAGTTCACCCGTTTAAAAAAAAGTGTGCAATCCAATGGTTTCTAGTATATTT	37	8	37679983	R	ADGRA2	NM_032777	Body
AZIN1-AS1	peak265821	chr8:103914769-103915833	5	6	11	0.103297	38802	NR_126338	100506753	NR_126338		ncRNA		cg09255135	3.8e-07	0.00016	-0.503	0.092	0.188	0.044	0.148	0.037	-0.04	-0.213		II	TGGAACTAAAAACACCATTACTCTACTCCTTGGAGTTTCCCCAGAGTGAGTCTGTCCACA[CG]TGGTTGCTATTGGACCCTACCTGTTGCTACTGTATCACTGTGCTGTGTTACTAAGGAGTG	37	8	103915132	F	AZIN1-AS1;AZIN1-AS1	NR_126339;NR_126338	Body;Body
ANGPT1	peak266599	chr8:108509266-108510110	5	6	11	0.103297	595	NM_001146	284	NM_001146	ENSG00000154188	protein-coding		cg11745019	0.00012	0.0085	-0.386	0.096	0.096	0.025	0.078	0.021	-0.017	-0.183	Yes	II	TCCCACTGTTTTCTGGACTTCGGCGCTGATTGCTGCACCCTATGTGAGTCAGAATGGCAG[CG]AGGAAAGCAAAGGAAAGGAAAACTGTCATTGTACTGCCAGCACACTCCTTCCGTGCCTCT	37	8	108509756	F	ANGPT1	NM_001146	1stExon
ANGPT1	peak266599	chr8:108509266-108510110	5	6	11	0.103297	595	NM_001146	284	NM_001146	ENSG00000154188	protein-coding		cg03245734	0.00028	0.015	-0.36	0.095	0.345	0.061	0.298	0.059	-0.047	-0.136	Yes	II	TGAGATTTATTGTTTCCTCTCTGTGTGACCGTTCAGCATGGAGCCTGCCTGAGTCAGCTG[CG]TGTACATATTCTAGACCCTTTCCTCTACCCTATCTGCTGCAGATCTGCTATTTTCTCCCA	37	8	108510096	R	ANGPT1;ANGPT1	NM_001146;NM_001146	5'UTR;1stExon
NSMCE2	peak269658	chr8:126249480-126250776	4	0	4	0.103297	146045	NM_173685	286053	NM_173685	ENSG00000156831	protein-coding		cg24358599	0.00045	0.02	-0.405	0.111	0.584	0.082	0.527	0.08	-0.057	-0.097		II	TTATAGAAAAAAATAAAGCACAAGTTCTCTGTGACATGTTCAGCTTATCTATGAATATAA[CG]GAACTGAAACCATATTTCAATAAATTATTAACAGCAATCCCTTGCCAAGAAGGATATCAG	37	8	126250639	R	NSMCE2	NM_173685	Body
WISP1	peak270384	chr8:134214827-134215581	5	6	11	0.103297	11922	NM_001204869	8840	NM_003882		protein-coding		cg14829273	0.0019	0.05	-0.153	0.048	0.496	0.035	0.469	0.028	-0.027	-0.055	Yes	II	GAGTTTCTGGGCAGTGCGGTGGGGGAAGGAGGAGGATGTACCTGGCTCATACACCTTTCA[CG]GGTTTGGAGCTAAGAGCTTTCAAAGGTGATCTACCCAGGACCACTGTCCCAGGCCCCACT	37	8	134214963	F	WISP1;WISP1;WISP1;WISP1;WISP1	NR_037944;NM_001204869;NM_003882;NM_001204870;NM_080838	Body;Body;Body;Body;Body
KANK1	peak271539	chr9:676746-678167	5	6	11	0.103297	-29349	NM_153186	23189	NM_015158	ENSG00000107104	protein-coding		cg25610697	0.00036	0.018	-0.405	0.109	0.255	0.058	0.212	0.048	-0.043	-0.169		II	CACTCCTTTCTGGATCTCTCATTGGACTCAAGCCAGCATGGCTCACACCACAAAGGTTAA[CG]GCAGTGCCTCAGGTAACCCTGTGCTCTGGAGTTTGTGTGTTAAATGTATGTCTTTTCTCA	37	9	676996	F	KANK1;KANK1;KANK1;KANK1;KANK1;KANK1	NM_001256876;NM_001256877;NM_015158;NM_001256876;NM_001256877;NM_015158	ExonBnd;ExonBnd;ExonBnd;Body;Body;Body
MIR4475	peak275979	chr9:36765018-36766448	5	6	11	0.103297	57863	NR_039686	100616289	NR_039686	ENSG00000266255	ncRNA		cg00070185	0.00088	0.031	0.551	0.16	0.692	0.091	0.757	0.077	0.064	0.093		II	GAGGACACTGATTATCAAGCTGGAATTATGCAATTTCTGTCGAGAGCACCTGGTCACCAC[CG]CAGGTCTTTAAGCAGCTATGGATGGGAGGCGACCCTGGCAGCGGCGGGCGAAGATGAGTT	37	9	36765141	R
UNQ6494	peak277795	chr9:92290711-92291806	5	6	11	0.103297	36561	NR_024280	100129066	NR_024280	ENSG00000237372	ncRNA		cg13655615	7.8e-07	0.00026	-0.364	0.069	0.42	0.049	0.366	0.047	-0.054	-0.129		II	CCCCCTGGCCACTGCCAAGCTACAACCTTCTCAAGGCCCTGAGTCACAGAAGACAGTCTG[CG]GGTGGCAGTGTCTGTCGCCCGTGTGTGCACATGTGTGCCTGCTCCTGTACAGGGCCCCGG	37	9	92291210	R	LOC100129066	NR_024280	Body	chr9:92291268-92291524	N_Shore
UNQ6494	peak277795	chr9:92290711-92291806	5	6	11	0.103297	36561	NR_024280	100129066	NR_024280	ENSG00000237372	ncRNA		cg13552373	1.1e-08	1.2e-05	-0.336	0.054	0.403	0.038	0.357	0.041	-0.046	-0.113		I	GCGGGTGGCAGTGTCTGTCGCCCGTGTGTGCACATGTGTGCCTGCTCCTGTACAGGGCCC[CG]GCACGCGTCTCAGACGGGCTGCCGGCTTTGTTGTTGGAGGCGCAGGCTTCTCCAGATTGG	37	9	92291269	R	LOC100129066	NR_024280	Body	chr9:92291268-92291524	Island
UNQ6494	peak277795	chr9:92290711-92291806	5	6	11	0.103297	36561	NR_024280	100129066	NR_024280	ENSG00000237372	ncRNA		cg02099988	0.00046	0.021	-0.351	0.097	0.12	0.031	0.102	0.028	-0.018	-0.15		II	GCTTTGTTGTTGGAGGCGCAGGCTTCTCCAGATTGGCTGGTCTTCAAAGCAATGACATGC[CG]TGTCAGATCTGCCATAGTCCAGGCACGTGGCAGGCGTCCAGCATGCAAATGAGTCGGACG	37	9	92291355	R	UNQ6494	NR_024280	Body	chr9:92291268-92291524	Island
ROR2	peak277965	chr9:94660719-94661538	5	6	11	0.103297	51315	NM_004560	4920	NM_004560	ENSG00000169071	protein-coding		cg16473612	0.0019	0.049	-0.289	0.09	0.689	0.054	0.648	0.074	-0.041	-0.06	Yes	II	AACACATGATGGCAGGCAGGCCCGGCTGCCTCCAGAACGGGCATGACCAGGTGCTTTCCA[CG]CTTGGCACACAGCTGAGCAAGGCCACAGTAACTCCAGGAAACTGGAAGAAGCCTCAGACA	37	9	94661152	F	ROR2	NM_004560	Body	chr9:94662565-94662818	N_Shore
PTPN3	peak279226	chr9:112261699-112262590	5	6	11	0.103297	-1552	NM_001145368	5774	NM_002829	ENSG00000070159	protein-coding		cg13380181	0.0015	0.042	-0.219	0.067	0.399	0.044	0.366	0.049	-0.033	-0.083		II	AAATCAGCCGTCATCCTCATGCCAGTTTGCCAACTGCTGAGATGAGGAAACCGAGGTCAA[CG]GAGGATGTGTGAATTTTCGAAGTTGTCTTAATCTGCTGACCCCTAGACTGAAATTACCTT	37	9	112262548	F				chr9:112262010-112262317	S_Shore
NCS1	peak280546	chr9:132933641-132935653	5	6	11	0.103297	-210	NM_014286	23413	NM_014286	ENSG00000107130	protein-coding		cg15879720	0.00016	0.011	-0.26	0.066	0.336	0.043	0.3	0.036	-0.035	-0.105		II	ACCCCCCTACGCGAATCCACTGGCCTCTGTCCATTCAGGTGGAGCCTGTCACCCCAGCCT[CG]GCTCAGAGAAACAGCTCTGAGCAGCTCTGACCTGTCACTCCAGCAGCTCTGACCCATCAC	37	9	132933878	F	NCS1	NM_014286	TSS1500	chr9:132935029-132935543	N_Shore
NCS1	peak280546	chr9:132933641-132935653	5	6	11	0.103297	-210	NM_014286	23413	NM_014286	ENSG00000107130	protein-coding		cg13414629	0.00036	0.018	-0.255	0.069	0.12	0.019	0.106	0.022	-0.014	-0.115		I	GCCCCATCTCTGTCTGCCACACCGGGAAGTGGGTTTCTACAGCCCGGGTCATCTGGGCCG[CG]TGTGATCATTAGCTGTCGCGGGCTGCCCGGAGGAGGATGGCCTGTCCTTTCTGGGCGTCT	37	9	132935646	R	FREQ	NM_014286	Body	chr9:132934213-132934483	S_Shore
ADGRG2	peak281829	chrX:19139694-19141164	5	6	11	0.103297	326	NM_001184833	10149	NM_005756	ENSG00000173698	protein-coding		cg01381545	0.0014	0.041	0.312	0.095	0.067	0.051	0.074	0.06	0.007	0.106		II	CCTCCAGCGCCCGTGGCCGGCTGTGCGAGTCTGGGTCTCAGGACCCCAAGGGGCCAGACC[CG]TCCTGGCGCCGAGCGCTTACCTGCCGCTCGCGTCCTCGGGGCTGGCTGCTGGCGCCGTCC	37	X	19140538	R	GPR64;GPR64;GPR64;GPR64	NM_005756;NM_001079858;NM_001079859;NM_001079860	5'UTR;5'UTR;5'UTR;5'UTR	chrX:19139937-19140629	Island
HSPB7	peak1032	chr1:16339203-16340003	3	5	8	0.118881	5682	NM_014424	27129	NM_014424	ENSG00000173641	protein-coding		cg09819513	0.00046	0.021	-0.485	0.134	0.198	0.057	0.152	0.046	-0.046	-0.231		II	GCCTGACCCCGGGTGGGGGGCGTGGGAGGGGGAGCCAGGCTGGCTCCTCCCCCAACCTCG[CG]CCAATGAGTGTCGGGGCTGCAAATAGCCCAGTGGAATCAGTGAGTCATGGAGGCTGGAAA	37	1	16339847	F
EPHA2	peak1052	chr1:16481319-16482920	3	5	8	0.118881	462	NM_004431	1969	NM_004431	ENSG00000142627	protein-coding		cg20908828	0.0018	0.048	-0.246	0.077	0.171	0.031	0.151	0.027	-0.021	-0.12		II	GAGGAGGACCTTGGGGCCCTCTGGACTCGCGGGCTCCCCGCAGGCCTTCCAAAGTTTGAG[CG]TCTCAAAGCGCCAGCGCCCCTACGGATTAGCCCCCAGGGATCTCTGAGCCTGGTATCCTC	37	1	16482757	F	EPHA2	NM_004431	TSS200	chr1:16481484-16482782	Island
EPHA2	peak1052	chr1:16481319-16482920	3	5	8	0.118881	462	NM_004431	1969	NM_004431	ENSG00000142627	protein-coding		cg09178261	0.00034	0.017	-0.186	0.05	0.255	0.028	0.231	0.03	-0.024	-0.094		II	GTCTCAAAGCGCCAGCGCCCCTACGGATTAGCCCCCAGGGATCTCTGAGCCTGGTATCCT[CG]GTGGAAACGTTTAATGGTTTTGCGCTGAGCCATACCCATTCTGCCCTTCACCTCTGAGAC	37	1	16482818	F	EPHA2	NM_004431	TSS1500	chr1:16481484-16482782	S_Shore
LINC01389	peak3140	chr1:48174409-48176643	3	5	8	0.118881	-272537	NR_126355	102724077	NR_126355		ncRNA		cg01260146	0.0011	0.036	-0.174	0.052	0.063	0.009	0.056	0.007	-0.007	-0.113		II	GCTGAGTACACGGGGGTGGGGGCGGGGAGAGCAGGAGAAAGGGCTTTACATGAATCCTAA[CG]TGTGAATGTTTGCACTGAGAGCCAGACTTAGCCATCTCTTTTTATGGGCCTAGGTGCCTG	37	1	48175984	F				chr1:48174494-48176519	Island
PAPPA2	peak11956	chr1:176535933-176537111	3	5	8	0.118881	104215	NM_021936	60676	NM_020318	ENSG00000116183	protein-coding		cg27191499	9.6e-05	0.0075	-0.401	0.098	0.101	0.024	0.083	0.02	-0.018	-0.183		II	CAAGACGAGCAAGTATGGCTCATTTCTGCATTAGAAATCCAGTTACCTGATCAGAAGGAA[CG]TTGCAGAGCCTATAAGTTAATCAGTTAGTGAGTCATCATTCAAGTGGTGACTCAGCATTT	37	1	176536552	F	PAPPA2;PAPPA2	NM_021936;NM_020318	Body;Body
ELF3	peak14611	chr1:202025708-202026748	3	5	8	0.118881	46538	NM_001114309	1999	NM_004433	ENSG00000163435	protein-coding		cg21952393	0.00013	0.0093	-0.313	0.079	0.541	0.064	0.497	0.062	-0.044	-0.08		II	ACCATGGGTGCACAGGGGTAACCTGAGCCAGCCTCTCTGGGGCATGGGCGGGCGTGGTGG[CG]TGGGCCTGGCGCCAGAGAGTGGAGCAGAATGTCAGCTCTGTGAGCCGCACCGGGTGCCAG	37	1	202026169	R
ELF3	peak14611	chr1:202025708-202026748	3	5	8	0.118881	46538	NM_001114309	1999	NM_004433	ENSG00000163435	protein-coding		cg16642264	4.1e-05	0.0042	-0.299	0.07	0.474	0.056	0.434	0.05	-0.04	-0.084		II	CTGGAGTCACGAACCTAACAAAGCGCTCAGCTGGGCAACTGTAACTGCAGAGGGCGGGGC[CG]CACAGTGCTGCCTAGTGCCTCCTGCCTTGATCTGGTCAGGGTCATGGGAGGAGACAGGTT	37	1	202026324	R
CCDC185	peak16571	chr1:223677893-223678542	3	5	8	0.118881	111503	NM_152610	164127	NM_152610	ENSG00000178395	protein-coding		cg20148519	0.00046	0.021	0.282	0.078	0.399	0.05	0.441	0.055	0.042	0.105		II	CCTGGGCCCCAGTGCCTTCTCCAACTCATCTGGAGGAGGAAATCACTGTGATTGCTCATG[CG]TCATGTCCTCCCACTGTGGGCACAACCCCCAATGCAGAGCTGTAGCCCTTTAGATGACGA	37	1	223678209	F
MPP7	peak20845	chr10:28543224-28544129	3	5	8	0.118881	27390	NM_173496	143098	NM_173496	ENSG00000150054	protein-coding		cg15874981	0.00042	0.019	-0.429	0.117	0.182	0.043	0.143	0.046	-0.039	-0.213		II	GCAGTGGAGTGCTGGCTGTAAATCAAGTCGGCCTGCCCAAACACACACAGGACTTAATGA[CG]ACCTCAGTGAGAGCAGTTGAGTTTATGCAGTAAGGAAATCTGCACAAAATTAAAGGGAAA	37	10	28543765	F	MPP7	NM_173496	5'UTR
NRP1	peak21231	chr10:33482209-33483499	3	5	8	0.118881	140979	NM_003873	8829	NM_003873	ENSG00000099250	protein-coding		cg25179876	1.8e-06	0.00047	-0.546	0.107	0.467	0.074	0.384	0.08	-0.083	-0.178	Yes	II	AATTTACCACTCTTTTCCGCAGCAAGATTGAATTATGTAGATGAAGTACAGTCAACTGAA[CG]GTGACTGAATGATTGAGCAACCTTGGATGCCAACGCCCATGACCCTGAAATGTACTGTTG	37	10	33483109	F	NRP1	NM_003873	Body
ARHGAP22	peak22051	chr10:49805484-49806839	3	5	8	0.118881	7014	NM_001256024	58504	NM_021226	ENSG00000128805	protein-coding		cg08528404	0.00053	0.023	-0.241	0.067	0.588	0.042	0.554	0.06	-0.034	-0.058		II	TGTTCTGAGTGTCTAAGAGCACTGGTCAGGTGGGGGCACTTATGGATGTCTAACATCTTC[CG]TGGGAAGAGAAACTCTGTTTTCCCATCAGTTGGTTGGAGTTATCTGGGAAGAAGGAGAAC	37	10	49806212	R	ARHGAP22;ARHGAP22;ARHGAP22;ARHGAP22	NR_045675;NM_001256024;NM_021226;NM_001256025	Body;Body;Body;Body
CHST3	peak25100	chr10:73723831-73725222	3	5	8	0.118881	407	NM_004273	9469	NM_004273	ENSG00000122863	protein-coding		cg11863717	3.9e-06	0.00083	-0.419	0.085	0.494	0.064	0.431	0.057	-0.064	-0.129		I	AATTTGGTGTGGAAACTCGGTGTCTGGGTGATGTGTGAGTGTGCGAAGCCCTTCCGGAGG[CG]AGGCCCGGAGAGAGGAGGGAGTGATTCATAAACTCAGAGCCGGCGTGCCAGGGTCTGTGA	37	10	73725041	R	CHST3	NM_004273	5'UTR	chr10:73723711-73724770	S_Shore
VWA2	peak28556	chr10:116026022-116026929	3	5	8	0.118881	27463	NM_001272046	340706	NM_198496	ENSG00000165816	protein-coding		cg27658938	0.00032	0.016	-0.422	0.113	0.178	0.048	0.149	0.041	-0.029	-0.161		II	TTGCTACCTTGCAAGAAGTTTAAAAAACATTGCAGTCAAACCTTCCAACATTGCACCCCA[CG]ATGACATAAAATCAAGATAAGACCTGGCTGGTGATTGGTTCCTGAATGCACAGAGCTCCT	37	10	116026384	F	VWA2	NM_001272046	Body
LINC01163	peak29405	chr10:130427355-130428250	3	5	8	0.118881	343589	NR_120619	101927381	NR_120619	ENSG00000280953	ncRNA		cg07252482	0.00055	0.023	-0.312	0.087	0.795	0.039	0.763	0.047	-0.032	-0.041		II	AATTTGCCTATTTAATTTGCTTTTCCCTACCGGCTAGTAATGAGTGTCCTTGTCCGTGCT[CG]TTGGACACGTCCTGGGTTTTCATCTGTATTACAGATAAATAGGAAATGACACCCCATGTC	37	10	130427664	R
RAG2	peak33827	chr11:37525437-37527144	3	5	8	0.118881	-906462	NM_001243786	5897	NM_000536	ENSG00000175097	protein-coding		cg04821520	1.3e-05	0.0019	-0.404	0.088	0.695	0.051	0.638	0.065	-0.058	-0.083		II	AGGCTTTGGAAGTAACAACGACAGCATGTGGACCTCATCACATCCTTACTAGACCCCAAG[CG]GTAACCACTGCTCTAAAGTTAGTAACAGCTGATTCATAATCAAATAAGCTGAGGTTGAAA	37	11	37525709	R
PRDM11	peak34777	chr11:45124443-45125120	3	5	8	0.118881	9218	NR_046338	56981	NM_020229	ENSG00000019485	protein-coding		cg00417304	5.2e-06	0.001	-0.303	0.063	0.641	0.039	0.593	0.057	-0.048	-0.075		II	TCCTGGGAATGGCAGCAATTGGGCTGGGCTTGCCAAGCTGATTAGTGTGAACTGGTCGAC[CG]AGGAAGGGAGAGCAGGCCTGATGTACAGAAGAGCAGATGCAGAGAGACAGGCAGGACTGT	37	11	45124456	R	PRDM11	NM_020229	Body
MIR326	peak36646	chr11:75053914-75054889	3	5	8	0.118881	-8172	NR_029891	442900	NR_029891	ENSG00000199090	ncRNA		cg04020328	6.5e-08	4.5e-05	-0.542	0.092	0.554	0.065	0.479	0.072	-0.075	-0.135	Yes	II	TCCCAGCGAAATGCCTTGGCTGAACAAATATTTATGGAGCTCAGCGGCATGCCAGGTCTG[CG]CAGGTGCTGGGGACAAGCAGATCCAGGGTGCTCTTGAAAAGTTCTTGACCTCACAAGATG	37	11	75054139	R	ARRB1;ARRB1	NM_004041;NM_020251	Body;Body
ZBTB16	peak41289	chr11:114030645-114031279	3	5	8	0.118881	99674	NM_001018011	7704	NM_006006	ENSG00000109906	protein-coding		cg25009965	0.0001	0.0077	-0.463	0.114	0.687	0.076	0.619	0.09	-0.068	-0.099	Yes	II	TTGAATTCCGCAGAGATGTCATTTCTGAAAGGCAGACGGAGCTCCGGCTTGTTCTTCCTT[CG]CAGTTTTTCCTCCTTTCTCTCCCTGTCGTCCTCCTCTCCTCTTCATTTCCCTATCACGCG	37	11	114031120	R	ZBTB16;ZBTB16	NM_006006;NM_001018011	Body;Body
LOC100506393	peak45187	chr12:20123980-20125023	3	5	8	0.118881	-43117	NR_040098	100506393	NR_040098	ENSG00000256287	ncRNA		cg16136889	0.00017	0.011	-0.238	0.061	0.318	0.036	0.289	0.036	-0.029	-0.09		II	CAAAAATGTTTTCCCAGAGGAGGCTTCCTTGGAGCTTATGCCCAGGCATAAGGGAGGCAG[CG]CGAAAGAGAGAGAGAGAGGATTCCCTGCCTGACACCACAAAAAGAGCTGGTAGGGCTTTT	37	12	20124299	F
LOC100506393	peak45187	chr12:20123980-20125023	3	5	8	0.118881	-43117	NR_040098	100506393	NR_040098	ENSG00000256287	ncRNA		cg09209493	0.00032	0.016	-0.261	0.07	0.298	0.04	0.267	0.044	-0.031	-0.103		II	TGGTGGTCTGGCCATTGGCAACAACGATGTAAATCAATTGCTCAGCATTCCTTCCAGAGG[CG]GGACACTGTAAGCTTGGTTATTTCCTAAGGCCAGTTCCTGGAACTCTTTGAGTAAAAGGC	37	12	20124555	F
LOC100506393	peak45187	chr12:20123980-20125023	3	5	8	0.118881	-43117	NR_040098	100506393	NR_040098	ENSG00000256287	ncRNA		cg03815913	0.0014	0.041	-0.297	0.09	0.604	0.065	0.56	0.072	-0.045	-0.074		II	GAGGTAGTTGTGTGGGTTTTGTGATCAGTGGGAATGCAGGACAGAATGCCCTAGTGGGGG[CG]AGCTGAAGCCAAGCCCTGTTCTGTCTCAGCAATACTGAGTTTGAATATATGTCTCATTTT	37	12	20124701	F
IGFBP6	peak49190	chr12:53491197-53492194	3	5	8	0.118881	260	NM_002178	3489	NM_002178	ENSG00000167779	protein-coding		cg21396441	1.3e-06	0.00037	-0.354	0.068	0.05	0.01	0.039	0.006	-0.011	-0.221	Yes	II	CCTTCTTCCGCTCCTCCCCACCCTCCAGTCCCTCCAGCCAGCTGTACAGCTCCCAAATTC[CG]GGCCGAGATTCCCGGGAACAAAGCAAGAAAAATCAGAGCAATTTGGGAAGTAAACAGAAA	37	12	53491214	F	IGFBP6	NM_002178	TSS1500	chr12:53491572-53491955	N_Shore
MSRB3	peak50493	chr12:65671791-65673336	3	5	8	0.118881	141	NM_001031679	253827	NM_198080	ENSG00000174099	protein-coding		cg23378033	0.0012	0.038	-0.213	0.064	0.832	0.022	0.813	0.031	-0.019	-0.022		II	CTAACTGGCAGCCCTGCTCCTGCCTCACTCTCCCACAACTTTTTATCCCCTCACCACCAA[CG]CTCTCAACAACCCCTGACACGTCTTCCCACAGGTCCCTGGCTCGCTGTCCGGTCTCTTCG	37	12	65672031	F	MSRB3;MSRB3	NM_198080;NM_001031679	TSS1500;TSS1500	chr12:65672391-65673250	N_Shore
ANKS1B	peak56132	chr12:99524675-99526040	3	5	8	0.118881	23219	NM_001204070	56899	NM_020140	ENSG00000185046	protein-coding		cg14848575	0.001	0.034	0.312	0.092	0.301	0.059	0.34	0.065	0.039	0.129		II	AAGTTAACTTCCTCTGTGGCAAATTAAGGACAGATTACAAGCAGCCTGGGAACCGGGCTC[CG]TCACCACAGGGGGCCGCCTACTCAGCCTCCTTCTGTTCAGCCATGGGAAAGATGCAGCTG	37	12	99525585	R	ANKS1B;ANKS1B;ANKS1B;ANKS1B;ANKS1B;ANKS1B;ANKS1B;ANKS1B	NM_020140;NM_181670;NM_001204069;NM_001204070;NM_001204066;NM_001204067;NM_001204068;NM_152788	Body;Body;Body;Body;Body;Body;Body;Body
LNX2	peak59316	chr13:28181125-28182164	3	5	8	0.118881	13075	NM_153371	222484	NM_153371	ENSG00000139517	protein-coding		cg11588787	2.7e-06	0.00063	-0.476	0.095	0.274	0.058	0.212	0.051	-0.062	-0.227		II	ATTTACTTCCTCTACTGCTGCTTAAGGGAAATCTACTATGGCATTCCTGGTTTCTAAAAA[CG]CACCACAACGTCAACTGATGAGTCATGGGTCACACTCCAAGTTCTTATGTACCAAAGAAA	37	13	28181449	R	LNX2	NM_153371	5'UTR
PCDH9-AS4	peak64674	chr13:67622059-67623425	3	5	8	0.118881	57724	NR_046637	100874087	NR_046637	ENSG00000233840	ncRNA		cg09767524	0.0004	0.019	-0.209	0.057	0.413	0.039	0.385	0.035	-0.028	-0.068		II	TATGTGCCATAAGTGGCTCTGAAGACAAGCCCTGGCCCATATGCTCAGGGCCTAAAGTGA[CG]CTGTCAAGAGTGAAGGGGAATAAGGCCATGCCGCTGAAAGCAGAGCAGGCTGCCTGTCCC	37	13	67622549	R	PCDH9;PCDH9	NM_020403;NM_203487	Body;Body
SLITRK5	peak68501	chr13:88329185-88330863	3	5	8	0.118881	5154	NM_015567	26050	NM_015567		protein-coding		cg02611934	0.0004	0.019	0.339	0.092	0.241	0.05	0.285	0.064	0.045	0.185		I	CTGTGACATTGTGGGCATGAAGCTGTGGGTGGAGCAGCTCAAAGTGGGCGTCCTAGTGGA[CG]AGGTGATCTGTAAGGCGCCCAAAAAATTCGCTGAGACCGACATGCGCTCCATTAAGTCGG	37	13	88329407	F	SLITRK5	NM_015567	Body	chr13:88329394-88329885	Island
RNF113B	peak70113	chr13:98824276-98826516	3	5	8	0.118881	4125	NM_178861	140432	NM_178861	ENSG00000139797	protein-coding		cg12232222	0.00082	0.029	-0.409	0.118	0.78	0.063	0.728	0.078	-0.053	-0.067	Yes	II	GCATTTGTAGTGTGGTATAATCACATTTTGAAAAATGTGCAGTAGATAAGTGGGGAAATA[CG]CATTCTGGTTGCTTCATAAATAATAGTAGTTAAGGATATCTATCAATCTCGTGTTTTTTA	37	13	98825268	F	FARP1;FARP1	NM_001001715;NM_005766	5'UTR;5'UTR	chr13:98828563-98829385	N_Shelf
RNF113B	peak70113	chr13:98824276-98826516	3	5	8	0.118881	4125	NM_178861	140432	NM_178861	ENSG00000139797	protein-coding		cg01997461	6.4e-05	0.0058	-0.419	0.1	0.413	0.067	0.351	0.066	-0.062	-0.15		II	CAGAAAAAAGGTCAAGTCAGTTGTTGCTTAACTGCAGCCTGGCTGATGTGTTCTTTTGAC[CG]GAAAGATAGGGGTTGGGGTGTGATGTGGTGGGACCTGGTCCAGACAGGATAAAGTGCCGG	37	13	98825992	R	FARP1;FARP1	NM_001001715;NM_005766	5'UTR;5'UTR	chr13:98828563-98829385	N_Shelf
DOCK9	peak70214	chr13:99629893-99630904	3	5	8	0.118881	-61	NM_001130050	23348	NM_015296	ENSG00000088387	protein-coding		cg16624069	0.0016	0.044	-0.304	0.093	0.562	0.066	0.511	0.072	-0.051	-0.091		II	TTATCAGCCTGCATTCTCGGCTGAAAACGCAAGTCAGAAAGTCTGCAACTGGAACAGCTG[CG]AGTCCCTGGCCGTGCAAGGCACAGGCATGCCAGTGGTCCAAGGAAGGAAAGGAAACTGGC	37	13	99630210	R	DOCK9;DOCK9;DOCK9;DOCK9;DOCK9;DOCK9	NM_015296;NM_001130050;NM_001130050;NM_001130049;NM_001130048;NM_001130048	Body;5'UTR;1stExon;Body;5'UTR;1stExon
DOCK9	peak70214	chr13:99629893-99630904	3	5	8	0.118881	-61	NM_001130050	23348	NM_015296	ENSG00000088387	protein-coding		cg02799880	0.00028	0.015	-0.422	0.112	0.431	0.078	0.367	0.079	-0.063	-0.147		II	CCAAAGGAAAACAAACTCCAAGCTGAACAATACACAGTGTACTGCCTCTCTGATAAAGAC[CG]GCTTTATTGTGTCTGTTCCACACAGCGTGGGCCAAATCAATCGGAATCAAAATACTGCAG	37	13	99630462	R	DOCK9;DOCK9;DOCK9;DOCK9	NM_015296;NM_001130049;NM_001130048;NM_001130050	Body;Body;TSS200;TSS200
LIG4	peak71502	chr13:108806529-108808269	3	5	8	0.118881	59731	NM_002312	3981	NM_002312	ENSG00000174405	protein-coding		cg23695186	0.00074	0.028	-0.371	0.106	0.223	0.05	0.196	0.053	-0.028	-0.123		II	TTGAAAGGGGACAGGGAGAGATGAGCTGCCTCCAGGTTTAGAAAACAAGATAAACAAATA[CG]AAGAAGGAACTGAAGTAAGAACTGTATTCAGAGAATAGCAAGTACTTCAGGGTGAGAATA	37	13	108807228	F
DAAM1	peak77129	chr14:59627219-59628997	3	5	8	0.118881	-27273	NM_001270520	23002	NM_014992	ENSG00000100592	protein-coding		cg03021210	0.00085	0.03	-0.272	0.079	0.652	0.054	0.61	0.055	-0.041	-0.063		II	GTCCTTTCGGAGAAACTAAAATGTAGATGTCCAGTGCAGCTAGTGAGACTCAGTTCCCTC[CG]TGTTCTGCTGGGAAAGAGACTGTTCTGCAACAGCTGTTGCGTTGTGTCGGCAGTGCCTGT	37	14	59628629	R
SNAPC1	peak77370	chr14:62278959-62280224	3	5	8	0.118881	50517	NM_003082	6617	NM_003082	ENSG00000023608	protein-coding		cg05398967	0.0005	0.022	-0.266	0.074	0.392	0.052	0.348	0.056	-0.044	-0.113	Yes	II	TGCTTTTGGCATCTTGGCACCGCTGCTCTTATGGCTCAGTGCCTTTGGAAATTGGAATCC[CG]TCTGTGAAAACTGGTTAAGTTAGTTGCGTTTGAAGCCAGATACGTATTAGTGAAGCTTCA	37	14	62280172	R				chr14:62279037-62279339	S_Shore
PACS2	peak81155	chr14:105747907-105748641	3	5	8	0.118881	-18874	NM_001243127	23241	NM_015197	ENSG00000179364	protein-coding		cg04326540	0.00076	0.028	-0.243	0.07	0.792	0.033	0.767	0.037	-0.025	-0.032		II	GGTGTGTGGACAGAGCCTGCGTGATCCTGATGAGTCGATGTGGGGCGGCTGACTGCAGCT[CG]TGCACCACAGTGGAGGGGGGCACTGACGGGGTCAGGGGAAGCTGTGTGGTGGGAGGTGCT	37	14	105747951	R	BRF1	NM_001519	Body
SQRDL	peak82573	chr15:46006711-46007322	3	5	8	0.118881	80079	NM_021199	58472	NM_021199	ENSG00000137767	protein-coding		cg23538901	0.00076	0.028	-0.239	0.069	0.284	0.041	0.256	0.05	-0.028	-0.097		II	AGGTCAGATACTGTCTGCCTGATGTAGCAATTCTCTCAGGCTGTATCTGCGATACCAGTG[CG]GCCGGTGAAGAGGGCGATGGTGAATTGCACCAATAATGCTGTAGGTGGCGCTGTGTACTT	37	15	46006849	R
MEF2A	peak85574	chr15:100016545-100017132	3	5	8	0.118881	-89294	NM_005587	4205	NM_005587	ENSG00000068305	protein-coding		cg08324424	1.4e-08	1.5e-05	-0.468	0.075	0.533	0.052	0.455	0.058	-0.078	-0.146		II	CTCTGTGCAGGCTCCGGGGCTCCGGTGCACGGCACTTGTGTTCAGCTCTTGTCTGAGTCA[CG]CAGTAGATGAAATTACGGAGGTTCCTGCACATGATGAATCAGAAAGCAGGATCAAGCCAA	37	15	100016836	F
MT2A	peak87648	chr16:56640281-56641538	6	1	7	0.118881	-1568	NM_005953	4502	NM_005953		protein-coding		cg10257110	1.6e-06	0.00043	0.417	0.081	0.18	0.034	0.221	0.036	0.041	0.228		II	TATAATACTGTGCATACATAAATAACAACAACAAAATTGGTCCACTGCCCAGAGAGCTCT[CG]ATCCACAGAGCTGCCAGACATCATGAGATTTCAAAAGATCTTGGCTCTAAAATCAGAGGA	37	16	56640568	R				chr16:56642129-56642595	N_Shore
RAX	peak100859	chr18:56916245-56916994	3	5	8	0.118881	24005	NM_013435	30062	NM_013435	ENSG00000134438	protein-coding		cg06618082	0.00058	0.024	-0.155	0.044	0.58	0.032	0.552	0.031	-0.028	-0.049		II	AGTAGCAGAACTAGGGTTCTTACTATCTCCCAACAAGGAATCCAATAATCTCCCTATGAT[CG]TGATCTGAAAGAAGCGTTCCCTCACCCCAAAAAGAAACAAAGTAGGGTATAGAAAAAATA	37	18	56916831	R
FBXO15	peak103753	chr18:71646976-71647968	3	5	8	0.118881	167527	NM_152676	201456	NM_152676	ENSG00000141665	protein-coding		cg01066064	6.1e-06	0.0011	-0.274	0.057	0.66	0.033	0.618	0.051	-0.042	-0.064		II	TAATGCAAAACAAATTGACTCTTCTATTTTAAAAGTAATGCTCTAGACATCCCAGACAAA[CG]CTCTTCCCCAGACTGTGACCCACACTCAGTGGTGTCTCCTGCTACCTGCAGGCTCCTCCT	37	18	71647041	R
CYB5A	peak103788	chr18:71909228-71910797	3	5	8	0.118881	49238	NM_001914	1528	NM_001914	ENSG00000166347	protein-coding		cg03228099	9.5e-05	0.0075	-0.353	0.087	0.136	0.031	0.115	0.029	-0.021	-0.153	Yes	II	AAGCCAATAGATTCTTAGTTAAAAGGAAAGGCTGTTAGGCACTGGCCATAGTGCCAAGAA[CG]TGAACTTCATCAACACCGAAGTCTACAGACTCAGGGTAGTGGCGAGCATGCTGAAGTTAT	37	18	71909885	F
CYS1	peak108236	chr2:10223802-10224592	6	1	7	0.118881	-3659	NM_001037160	192668	NM_001037160	ENSG00000205795	protein-coding		cg13414654	0.00089	0.031	0.334	0.097	0.199	0.045	0.233	0.052	0.035	0.174		II	AAGCCATGTTTCTATTTTTAATGCTTAATCGGTAACTTGAGAGAGCCACAGTGCTATTAA[CG]AATGCTGATATGTTTGGACAGCAGCAGCCCACATAATTGCTATTGTCTTTTACCAAAGTG	37	2	10224232	F				chr2:10219802-10221016	S_Shelf
MIR4433A	peak112178	chr2:64539243-64540066	3	5	8	0.118881	-28238	NR_039632	100616265	NR_039632		ncRNA		cg27319972	0.00039	0.019	-0.281	0.076	0.052	0.011	0.044	0.009	-0.008	-0.154	Yes	II	CGGTCCCTGTGAACAATCCAGAAACAGCTGTGATTGGCAGAGCCACTGAAACCAGAGCTT[CG]TAGACGGGAGGAAAACAATCACGCCACTGTGTGGTGCAACTGGGTTTGCAGGCTCCCTGA	37	2	64539642	R
CXCR4	peak117638	chr2:137142034-137142799	3	5	8	0.118881	-266692	NM_003467	7852	NM_003467	ENSG00000121966	protein-coding		cg10443569	7.2e-10	1.7e-06	-0.543	0.079	0.454	0.049	0.371	0.061	-0.083	-0.184	Yes	II	AAAAACAAAAAACCCATTTGTGTACCGTCCTTGACTCTTGGTTCTGCCCAAGCTCTAGAG[CG]ACATCCAACCTAGCCCTGAGAATAGGAGAGAAAAGTGACAACAGGGCACTCTCTGCTGGT	37	2	137142376	F
FIGN	peak122004	chr2:164204356-164205767	3	5	8	0.118881	387451	NM_018086	55137	NM_018086		protein-coding		cg23948843	9.1e-07	0.00029	-0.174	0.033	0.419	0.025	0.397	0.022	-0.022	-0.052		I	AAACGCACTCCTGAAGCCGCAGGCCCACCTACTACTACTAGAACAACCCCGGGTGTCATT[CG]CGTGCCTCTCGGTGCGGTGGGGGCGGACAGTTGCGCCAATCCCCGAAGCAAGGGAGGGAG	37	2	164204752	R				chr2:164204740-164205039	Island
MTX2	peak123479	chr2:177156086-177157355	3	5	8	0.118881	22598	NM_006554	10651	NM_006554	ENSG00000128654	protein-coding		cg06962011	0.00015	0.01	0.44	0.112	0.602	0.078	0.66	0.072	0.058	0.097	Yes	II	ACATTAAACCAAGCAGGGGGCCCTTCCAAGTGCAGACCTTATGCAACTGCACAGGTTACA[CG]CTCGTGAACCTGGCTGTACCTGAGGAAGTAATTTTTGAGCTGAGATGTGACAATACCATA	37	2	177156471	R	MTX2;MTX2	NR_027850;NM_006554	Body;Body
2019-03-04	peak129279	chr2:217204302-217206163	3	5	8	0.118881	31517	NM_020814	57574	NM_020814	ENSG00000144583	protein-coding		cg27606473	7.3e-08	4.8e-05	-0.321	0.055	0.561	0.035	0.509	0.042	-0.052	-0.092		II	GCCCAGTTGTCAGTCAGTCCCTCTTCCTCCTCCTCCCCTCACTCTCCTCGGATCCCCCAG[CG]TTTACCCTCTCTGAGTGGCTGGGCCCCAGGAAAGCAGTCACTGGAACTATTCGGAGGAGG	37	2	217205778	F	MARCH4	NM_020814	Body
SYNDIG1	peak132805	chr20:24449585-24451222	3	5	8	0.118881	569	NM_024893	79953	NM_024893	ENSG00000101463	protein-coding		cg22479299	0.00055	0.023	-0.267	0.075	0.225	0.035	0.197	0.033	-0.028	-0.125		II	GCTGGTCAGGACTTGAACATTCGCCGGATCCATAAATTGGGTCATTTTTAACCTCAAAAC[CG]AACCGCAGCCTGGGGAGGCCTTTAGGACCGAGGGGAGCCATCCCTTCCTCTAGTCGGGCA	37	20	24449704	R	TMEM90B	NM_024893	TSS200	chr20:24449844-24452037	N_Shore
SYNDIG1	peak132805	chr20:24449585-24451222	3	5	8	0.118881	569	NM_024893	79953	NM_024893	ENSG00000101463	protein-coding		cg02997755	2.1e-05	0.0027	-0.338	0.075	0.226	0.036	0.193	0.031	-0.034	-0.148		I	CATAAATTGGGTCATTTTTAACCTCAAAACCGAACCGCAGCCTGGGGAGGCCTTTAGGAC[CG]AGGGGAGCCATCCCTTCCTCTAGTCGGGCAGCAAATTCCTGTCCTCCTAGTCCCCCGCAG	37	20	24449734	R	TMEM90B	NM_024893	TSS200	chr20:24449844-24452037	N_Shore
SYNDIG1	peak132805	chr20:24449585-24451222	3	5	8	0.118881	569	NM_024893	79953	NM_024893	ENSG00000101463	protein-coding		cg22452236	0.00032	0.016	-0.311	0.083	0.081	0.019	0.067	0.013	-0.014	-0.176		II	AAACCGAACCGCAGCCTGGGGAGGCCTTTAGGACCGAGGGGAGCCATCCCTTCCTCTAGT[CG]GGCAGCAAATTCCTGTCCTCCTAGTCCCCCGCAGCTATCCCCCGCCCCCAGCCTCTGTGG	37	20	24449760	R	TMEM90B	NM_024893	TSS200	chr20:24449844-24452037	N_Shore
SYNDIG1	peak132805	chr20:24449585-24451222	3	5	8	0.118881	569	NM_024893	79953	NM_024893	ENSG00000101463	protein-coding		cg16120788	6e-07	0.00022	-0.262	0.049	0.111	0.015	0.094	0.007	-0.017	-0.152	Yes	I	ATCTGGACGCGATCCCCCGCTAGGGCCTCCCTGGTCTGGGCCAAAGTTGGTGGCCACCTT[CG]CGCGGGCTGCGCCCTCCTTCTCTTCCCTGCCCTCCTCCCCCGGGGCCCGCGCCCGCTGCC	37	20	24449916	R	TMEM90B;TMEM90B	NM_024893;NM_024893	5'UTR;1stExon	chr20:24449844-24452037	Island
TGM2	peak133387	chr20:36793349-36794248	3	5	8	0.118881	-99	NM_198951	7052	NM_004613		protein-coding		cg24014487	0.0013	0.04	-0.188	0.057	0.032	0.005	0.029	0.004	-0.003	-0.089		I	GAGCGGCGCTAACTTATAGCCCGCTTTGGGGCGGGCCGGGGGCGGGGCCCCGCGGGAAGG[CG]GCGACCTGGGAGGCCACCCATTGCCCAGTCCCGGGCCCACGCCGCCAGCGCTGGGGCTCA	37	20	36793744	F	TGM2;TGM2	NM_004613;NM_198951	TSS200;TSS200	chr20:36793549-36793867	Island
BACH1-IT2	peak137600	chr21:30848398-30849585	3	5	8	0.118881	104171	NR_046564	100874322	NR_046564		ncRNA		cg02359377	0.0018	0.048	-0.241	0.075	0.256	0.04	0.228	0.027	-0.028	-0.109		II	TTGGTGGAAACTCTGTTTTCCCTGACAGTGTTTGTTTTGTGGTTGAGCCCTCTTTGGCTC[CG]CGAGGCCAAGTTTTGTGATGCTTTCTGAATATCAGATATTTTAGTTCTATCATGTTAAAG	37	21	30849131	R
LINC00322	peak138846	chr21:44752979-44754047	3	5	8	0.118881	-1594	NR_103713	100126693	NR_103713		ncRNA		cg00931927	1.1e-08	1.2e-05	-0.259	0.041	0.38	0.024	0.344	0.034	-0.036	-0.094		II	GGGCAGATTCCGGATGCATTCCGATGACAGAGCTCATGGGGTTCCTGGAAACCAGGAGAA[CG]CGATTCACTCTGAGCAACTGGAAGGATGGCTCTGTCACCACCCAAGAGGGGGATGGCCGT	37	21	44753821	F
IGLL3P	peak139582	chr22:25677885-25679339	6	1	7	0.118881	-35612	NR_029395	91353	NM_001013618		pseudo		cg12020533	0.0013	0.039	-0.314	0.094	0.111	0.027	0.092	0.023	-0.02	-0.176		II	GGCCCGCTGGGCGCTGTTCACAGGTAGCTTGGACCAGAGCAGGGGCTTCATCATTACCTG[CG]GGGACAGGTGGGACACATGCATTTCCGGGGTCATCCCAGACCTCCTGGAGGATGCTGATT	37	22	25678262	R				chr22:25678576-25679273	N_Shore
CDCP1	peak146303	chr3:45154284-45155734	3	5	8	0.118881	32905	NM_022842	64866	NM_022842	ENSG00000163814	protein-coding		cg19455306	0.00042	0.019	-0.354	0.097	0.838	0.037	0.807	0.043	-0.031	-0.037		II	ATTCATCAACATAGCAAATATACTCTGAACGTGCAACTCCCCTGGACAGCTGGAATCTGG[CG]GCGCCATTTCTCTTCTTGCACTGCCTTAATGCTGATATTTTATAACCACTGCAGTTGAAT	37	3	45154734	R	CDCP1;CDCP1	NM_022842;NM_178181	Body;Body
CDCP1	peak146303	chr3:45154284-45155734	3	5	8	0.118881	32905	NM_022842	64866	NM_022842	ENSG00000163814	protein-coding		cg17112110	2.3e-09	3.9e-06	-0.558	0.084	0.629	0.054	0.54	0.056	-0.089	-0.142		II	TAATTTTTGCAAAGCAGCTGTGGATCCAGGTGACTTGGGCTGGCACTTGCAGCAAGTACA[CG]GCAATTCCAGATCCCAGGACGAAAGCTCAGGCTGTGTTTGGTCAGCCCTTTCTTGCCAAT	37	3	45155181	F	CDCP1;CDCP1	NM_022842;NM_178181	Body;Body
PTH1R	peak146420	chr3:46933630-46934444	3	5	8	0.118881	10298	NM_001184744	5745	NM_000316	ENSG00000160801	protein-coding		cg04663057	8.3e-05	0.0068	-0.276	0.067	0.153	0.026	0.13	0.022	-0.023	-0.147		II	TCAGCCCCCAGAGACACCAGAAGCACGGGCCACCCACAGACGCAAAGGCTAAGGAGCTGC[CG]CCTCACTCACAGACGCACACACGCCGCCCTATGCCCAGAAATACATGTGCACGTGCATGC	37	3	46933782	R	PTH1R	NM_000316	Body	chr3:46933746-46934293	Island
PDIA5	peak155773	chr3:122802968-122804860	3	5	8	0.118881	18058	NR_028444	10954	NM_006810	ENSG00000065485	protein-coding		cg07046870	1.9e-05	0.0025	-0.411	0.091	0.767	0.044	0.708	0.054	-0.059	-0.077		II	ATCACCGCAGCTCCTGTGCTGGGTAGACTTTCTCTCCTCTGCAGCCTGGCTTCCAGCTCC[CG]CCACGTGTACTGCTGACATTCTCTCCAGTGTTCCCAGGGACTTCACAGCCTTTGGCCCTG	37	3	122803153	F	PDIA5;PDIA5	NM_006810;NR_028444	Body;Body
ITGB5	peak155902	chr3:124531289-124532182	3	5	8	0.118881	74416	NM_002213	3693	NM_002213	ENSG00000082781	protein-coding		cg05387624	1.2e-07	6.8e-05	-0.425	0.074	0.492	0.052	0.427	0.058	-0.065	-0.132	Yes	II	CAACACCCACACTTAGTCATGTGTTGCATGACTCATGAAATCCAACACAAACCACTCGGA[CG]GTGAGGTGACAAAAACACAAGCGGTCTGGAGAGAGCTGTGACTGGACTCTGGCCGGATGC	37	3	124531845	R	ITGB5	NM_002213	Body
MBNL1	peak158836	chr3:151974985-151975767	3	5	8	0.118881	-10881	NM_001314057	4154	NM_021038	ENSG00000152601	protein-coding		cg17926236	0.00035	0.017	0.29	0.078	0.383	0.053	0.428	0.06	0.045	0.116		II	TGTTCTGATGAAGTCAGGAGACACATTTTTCAGGGAGGTAGGAGTAAGAGCTTAAAAACA[CG]AAGTAATGCCTGGAATAATCTCTTGACTTGTGTTCCTTAAATAAGCAAGAAGACAACTAA	37	3	151975490	F
GRXCR1	peak170696	chr4:42867563-42868213	3	5	8	0.118881	-27395	NM_001080476	389207	NM_001080476	ENSG00000215203	protein-coding		cg16647642	7e-07	0.00024	-0.292	0.055	0.28	0.031	0.244	0.03	-0.036	-0.128	Yes	II	GCAGGTCCCTGGAGGGATGCTGTTAACAGACATGAGATCAGAATTTCCGTTTGGATGAGA[CG]TAATGGGAAGGGAGGTATTTGAGAATCTTAAAGTACCCCAAATGGCCTGGGTTAGGGTTT	37	4	42867633	F
MIR8066	peak178732	chr4:102153208-102153820	3	5	8	0.118881	8515	NR_107033	102465868	NR_107033	ENSG00000273882	ncRNA		cg18648613	7.2e-05	0.0062	-0.325	0.078	0.674	0.052	0.623	0.045	-0.051	-0.075	Yes	II	AAAAAGAAAAAAATTGCTGTCAGTATATGAATATGATGCCACTGACTCACCACCAAGCAG[CG]CAGGCATGCTGAGTTATTTTTGCCAGTAGTAATGATGAATTGTGCTGACTGAGCCATTTG	37	4	102153423	R	PPP3CA;PPP3CA;PPP3CA	NM_001130691;NM_000944;NM_001130692	Body;Body;Body
SPRY1	peak182449	chr4:124364949-124365830	3	5	8	0.118881	44745	NM_005841	10252	NM_005841	ENSG00000164056	protein-coding		cg13421612	2.9e-05	0.0033	-0.5	0.114	0.128	0.038	0.095	0.027	-0.033	-0.255		II	TGTGCATGTGTTTTAAGTTAAGGTTAACTTCAAATAATAATTAAACACCAGTTGCTGGAT[CG]TCTACTTAGTGCTTATCAAGAGAGTTTATTTACTGATCTGCTGAGACCAAAAGCAGCAGT	37	4	124365262	F
SORBS2	peak192781	chr4:186741158-186742367	3	5	8	0.118881	-8353	NM_003603	8470	NM_003603	ENSG00000154556	protein-coding		cg12197399	0.00093	0.032	-0.274	0.08	0.392	0.054	0.35	0.064	-0.042	-0.106		II	CCCTTTAAGAAAAGAGGCACCGTGTTCTTTAAGAGTTCTGTAGCAGAGTCCTGGCAGTCC[CG]GGACTTCACACGCTGCACATTTACTTGTGCTTTTATTTACTTAATCTCTGTCTGTCCCGC	37	4	186741887	R	SORBS2	NM_021069	5'UTR
SORBS2	peak192781	chr4:186741158-186742367	3	5	8	0.118881	-8353	NM_003603	8470	NM_003603	ENSG00000154556	protein-coding		cg03143395	0.00049	0.021	-0.397	0.11	0.674	0.079	0.613	0.086	-0.061	-0.09		II	GTTTTGACCCTGCTTCCAGGGCTCAGTATCGTACCTGGGCTGTGGAGGATACAGAAATGC[CG]AATGAACAAATGAACGGATGACTGGGCCACATGGGTCCCAGGTGAATGAATTCTATCTGC	37	4	186742050	F	SORBS2	NM_021069	5'UTR
ANKH	peak194850	chr5:14946711-14947537	3	5	8	0.118881	-75237	NM_054027	56172	NM_054027	ENSG00000154122	protein-coding		cg26181218	1.5e-06	0.00042	-0.397	0.077	0.356	0.049	0.294	0.045	-0.063	-0.176		II	AACAGCACAGTTGCCTAGCTGGGGCTCTAGAAGAAGGGACAGAGTCTTAGTTTCTTGAAA[CG]CAACTTACCTGCAGAGAACGAATGAAGAATGATGGCTTTTCAACATGTCTAGGCAACATT	37	5	14947029	F
ADGRV1	peak204310	chr5:90173976-90175162	3	5	8	0.118881	319952	NR_003149	84059	NM_032119	ENSG00000164199	protein-coding		cg07908697	3.9e-06	0.00082	-0.404	0.082	0.719	0.044	0.65	0.067	-0.069	-0.096		II	GTTGTTGCACTTTACACTTTCCCCACTTACAGGTTACAATTTGCTTGAAGATTAAAAACT[CG]AACCATATTTGGTTGTTAATTCTCCTTCTGTGGACAGACTGGAACAAATGGCAAGAGAAA	37	5	90174703	R	ADGRV1;ADGRV1	NR_003149;NM_032119	Body;Body
RREB1	peak215574	chr6:7042552-7043780	3	5	8	0.118881	-64664	NM_001168344	6239	NM_002955	ENSG00000124782	protein-coding		cg18455414	5.3e-07	0.0002	-0.355	0.066	0.744	0.034	0.699	0.041	-0.044	-0.06		II	ATTGTGTTCCAGTGTGTGCCGCAGGCCTCGATGTGTGCTGTGCATTGTAAAACACTGGCA[CG]TGCTTCTGCAAAGAATTTTGTTCTTCTTAACAGCCACCAGAAAGTTTGTTTGGCCATCCA	37	6	7043141	R
NBAT1	peak216666	chr6:22141292-22142139	3	5	8	0.118881	5706	NR_034143	729177	NR_034143	ENSG00000260455	ncRNA		cg00746886	6.9e-06	0.0012	-0.42	0.088	0.345	0.06	0.281	0.044	-0.064	-0.186		II	GACCTTTAAGGTGCTTTCCAGCACCTGGGGTTTTATGATTCTATTTCTATTATGCATCTA[CG]CTGGGTATGTGTCACATTGTTTGAAGCAAACACTGAGAATGAACAGGAGCACAGTGTGGA	37	6	22141542	F	NBAT1;CASC15	NR_034143;NR_015410	Body;Body
HIST1H2AL	peak216984	chr6:27832653-27833510	3	5	8	0.118881	-25	NM_003511	8332	NM_003511	ENSG00000276903	protein-coding		cg13617204	0.00026	0.014	-0.23	0.061	0.052	0.009	0.045	0.006	-0.006	-0.121		II	AGGGAGACCCTGTCTTAAAAAAACAAAAAAAGAAGAAGAAGAAAAAGCTGTGTGTTGTAA[CG]TCCTGTTCACGAATTCTTATGCAAATGAGGTGATTAATAAAATAGTGTGTAGGACTGGTG	37	6	27832869	F	HIST1H2AL	NM_003511	TSS1500	chr6:27833120-27833406	N_Shore
HIST1H2AL	peak216984	chr6:27832653-27833510	3	5	8	0.118881	-25	NM_003511	8332	NM_003511	ENSG00000276903	protein-coding		cg05729499	0.00033	0.017	0.232	0.062	0.068	0.012	0.076	0.01	0.008	0.115		I	TCTTATGCAAATGAGGTGATTAATAAAATAGTGTGTAGGACTGGTGGCGATTCTAGATGA[CG]TCATATACACGTTTGTCCAATCCAAAGAAGCATGTTTCATAACAGCGATTCCATTGGTTG	37	6	27832945	F	HIST1H2AL	NM_003511	TSS200	chr6:27833120-27833406	N_Shore
GLP1R	peak217490	chr6:39016044-39017261	3	5	8	0.118881	96	NM_002062	2740	NM_002062	ENSG00000112164	protein-coding		cg06629734	1.7e-06	0.00047	0.37	0.072	0.413	0.051	0.465	0.053	0.052	0.125	Yes	II	GCACAGCCCGGCATCCTCCCGGACTCCCTCTGCCCCACAGTCTGACCCAGACCCCTCTCC[CG]CAGTGCCTCCCCAGACAATCCACCTGCTCAAAGACCCTGAGAAGACCCTGGGAGGAGCTG	37	6	39017116	F	GLP1R	NM_002062	Body	chr6:39016307-39016998	S_Shore
PTK7	peak217807	chr6:43063732-43065213	3	5	8	0.118881	19921	NM_001270398	5754	NM_002821	ENSG00000112655	protein-coding		cg17221830	3.1e-05	0.0035	0.353	0.08	0.284	0.047	0.327	0.051	0.042	0.15		II	ACCAGTTTGCTGGGGGCCTGGAGGCCGCTGCCTTAGAACCTCATTAAGAATTCTTGGGGC[CG]TGGAGAGCAAGGGAGCAGCTCATTCAAAGCTTGCTTAACTTTTGACTGCCTTGGGCATAG	37	6	43064699	R	PTK7;PTK7;PTK7;PTK7;PTK7;PTK7;PTK7	NR_072998;NR_072997;NM_002821;NM_152882;NM_152881;NM_152880;NM_001270398	Body;Body;Body;Body;Body;Body;Body
VEGFA	peak217877	chr6:43773818-43774566	3	5	8	0.118881	34470	NM_001287044	7422	NM_003376	ENSG00000112715	protein-coding		cg06583209	5.5e-05	0.0052	0.523	0.124	0.132	0.041	0.182	0.043	0.05	0.38		II	AGGAGTCAGAGGGAGGAAGGCTGACAGAAGTGGCTCTCTGGGATTCCCAGCTGAGGCTCT[CG]CACTCCCGGGTCTTGTTTTCCCTAACAGCCTCAGGGCACAAAGTCCAGTGGTGTGATTTT	37	6	43774211	R
LINC01626	peak221597	chr6:72153857-72154572	3	5	8	0.118881	23485	NR_121615	102724000	NR_121615		ncRNA		cg06545963	0.00042	0.019	-0.233	0.064	0.817	0.026	0.796	0.028	-0.02	-0.025		II	GAAGTTGGGAAAAGCTTCACAGACACTGCTATTTGGGTTTTTCCTTAAAACCAGACCCTT[CG]TATATTTTAAAAGGATCCTTTCAAGCCAGAGAGACTTGCTTGTTGCCCTGATATCGTTAA	37	6	72153858	R	LOC102724000	NR_121615	Body
GRIK2	peak226530	chr6:101846646-101847761	3	5	8	0.118881	343	NM_021956	2898	NM_021956	ENSG00000164418	protein-coding		cg27451362	0.0016	0.044	0.297	0.091	0.236	0.049	0.259	0.053	0.022	0.094		II	TTGCAACTCAAGGCGGGCTGTCAGATCGGTTGCATAATAGATATTGGGGAGCTCACTGGC[CG]GGAGCCTTAAGAGGAGAGCAGCTATCTCAGTCTTTCTCACTTAATCTTGGCTTCACGTCA	37	6	101846650	R	GRIK2;GRIK2;GRIK2	NM_175768;NM_001166247;NM_021956	TSS1500;TSS1500;TSS1500	chr6:101846766-101847135	N_Shore
PRDM1	peak227403	chr6:106545262-106547310	3	5	8	0.118881	-451	NM_182907	639	NM_001198	ENSG00000057657	protein-coding		cg17143179	0.00063	0.025	-0.244	0.069	0.73	0.038	0.699	0.044	-0.031	-0.042		II	TTCTACCCAGTGACTCAAAGCACTAAAAGTCAGCATAATCGGAACTGAAGTCAGTAGCAT[CG]CCCATTTGCCATTCACTGCAGTAGCAAAAGTAGTACTCTGTGGTGGGTTAATCGGTTTGA	37	6	106546824	R	PRDM1;PRDM1;PRDM1	NM_001198;NM_182907;NM_182907	Body;1stExon;5'UTR
LOC285762	peak229230	chr6:119861997-119862971	3	5	8	0.118881	-50017	NR_046100	285762	NR_046100		ncRNA		cg13982037	2.5e-05	0.0031	-0.311	0.07	0.778	0.035	0.739	0.035	-0.039	-0.05		II	GATGAATAATCCTCTGGAGAAGGCAAACAACTTGCGTTGGTTAAGATCAAGTGTTCTGTC[CG]ATCTTTTATGGCTGTGGTTTATATCTCAGTTCAGTTCTCAAAGCATTTTCAATGCTAGTT	37	6	119862526	F
NCOA7	peak230357	chr6:126090313-126091577	3	5	8	0.118881	-11362	NM_001199619	135112	NM_181782	ENSG00000111912	protein-coding		cg18014251	0.0019	0.049	-0.24	0.075	0.197	0.034	0.172	0.023	-0.025	-0.126		II	AAGCAAATGACAGTGACTATGTTTCTGCTTATCATTGAGTCTCCAGGACCTCTTGCCCTG[CG]TCTATCTGACACAGAAAAGAGGCTCAACAAATATTTTTGGACATTGGTTAAATGAATGAA	37	6	126090822	R
ENPP1	peak231478	chr6:132140702-132141667	3	5	8	0.118881	12029	NM_006208	5167	NM_006208	ENSG00000197594	protein-coding		cg21425323	0.00013	0.0091	-0.399	0.1	0.759	0.048	0.712	0.062	-0.047	-0.062		II	CTTCATAGAGCAGACATTTACCTTCCTCATCCACCAGCCATTGGAGGAGGACTGGGGCCA[CG]CAAATGATTGATTCGACCAATTCTCTGGGGAGAGTTTCCCAGTGGCCCTCTTCCATCATC	37	6	132140986	F	ENPP1	NM_006208	Body
ENPP1	peak231478	chr6:132140702-132141667	3	5	8	0.118881	12029	NM_006208	5167	NM_006208	ENSG00000197594	protein-coding		cg20886104	0.00015	0.01	-0.33	0.084	0.689	0.051	0.651	0.056	-0.038	-0.055		II	GGCATCTTAGGGTTGTTAGTAACTTTTAGAAGTATAATGGGATCCTGATAAGAAAAATTT[CG]TGAATATATTTACAAATATTTAGGAAATAGGTGTACATCCAGTAATATTTTCAGTAATAT	37	6	132141398	F	ENPP1	NM_006208	Body
LUADT1	peak233184	chr6:147376246-147377601	3	5	8	0.118881	-103137	NR_132442	106182249	NR_132442		ncRNA		cg12084792	0.00019	0.012	-0.525	0.135	0.907	0.03	0.868	0.045	-0.039	-0.043		II	GGTAGCCATAATCTGGCACTCTAGTGGAAAGACTGCCTGTAGTCTGCTGGTGTGAGCCAC[CG]CACAGCCTGCTGTATGGCTATTAGGCTCGAAATTGTTTACCACTATGTCCCTGAAACCAA	37	6	147376389	R
TMEM242	peak234097	chr6:157464231-157465186	3	5	8	0.118881	280582	NM_018452	729515	NM_018452		protein-coding		cg08750740	7.4e-10	1.8e-06	-0.512	0.075	0.393	0.044	0.322	0.057	-0.071	-0.182		II	TTATCGTAGTCACTTTACAGATGACAGAACCACAGTTCAGAGAGGTTAAACCACTTGTCA[CG]CTGCTAGGGAGTGTCAGAACCAGTATTCACACCCAGATGCTGAAGCCTGTGCTTTATCCA	37	6	157464793	F	ARID1B;ARID1B	NM_020732;NM_017519	Body;Body
TMEM242	peak234097	chr6:157464231-157465186	3	5	8	0.118881	280582	NM_018452	729515	NM_018452		protein-coding		cg06965637	2.2e-06	0.00054	-0.461	0.091	0.255	0.043	0.207	0.055	-0.048	-0.188		II	GAACCAGTATTCACACCCAGATGCTGAAGCCTGTGCTTTATCCATTGTTGCCTTTTAAAC[CG]TTTTAAGCCTTTAGAAACTATTTTTGTCCAGGCACGTGAGTCTAATGAGGAAAGTTTCAA	37	6	157464871	R	ARID1B;ARID1B	NM_020732;NM_017519	Body;Body
TMEM242	peak234097	chr6:157464231-157465186	3	5	8	0.118881	280582	NM_018452	729515	NM_018452		protein-coding		cg12093241	2.9e-05	0.0034	-0.261	0.059	0.704	0.037	0.664	0.034	-0.04	-0.057		II	AGCGCCTTTCTAAGCACAAGTGCACACACGCGTGTCTTGGTGTGCATAGCTGTGCTCGAA[CG]CATGCTCCCCCAGGTTGCAGATGCTTCCTGCCAGGAGACGAAGACCAGCTGCCGAACTGG	37	6	157465138	F	ARID1B;ARID1B;ARID1B	NM_017519;NM_175863;NM_020732	Body;Body;Body
C7orf69	peak241025	chr7:47825962-47826781	3	5	8	0.118881	-8517	NM_025031	80099	NM_025031		protein-coding		cg26541218	0.00076	0.028	-0.391	0.112	0.788	0.057	0.739	0.073	-0.049	-0.063	Yes	II	TGCAAAGTGGTGAGTCATCGCAGTAGAGAAGAGGCCCGAGCAAGGAGCAGGGCAAGAGCT[CG]GAGGTCCTTCTGCCCAATCAGCAGCAGCCCCCGGCTGGGAGGTCTCTTCGGGGTCCAAGG	37	7	47826387	F	PKD1L1	NM_138295	Body
BHLHA15	peak246338	chr7:97844768-97845521	3	5	8	0.118881	3579	NM_177455	168620	NM_177455	ENSG00000180535	protein-coding		cg24090529	0.00025	0.014	-0.329	0.087	0.442	0.062	0.395	0.065	-0.047	-0.106		I	TAAAGTATCCGAGGAAGTGATGCAGGGCAGGTAAACAGCTGGTGCTCAGCAGCGAGAGGA[CG]CGTCACTCTGCCGTTCTGCAGGGTGACGCCCTCCCCGTACCTCGCTGAGAGCCACCTGCA	37	7	97844910	F				chr7:97841636-97842005	S_Shelf
BHLHA15	peak246338	chr7:97844768-97845521	3	5	8	0.118881	3579	NM_177455	168620	NM_177455	ENSG00000180535	protein-coding		cg23265009	0.0002	0.012	-0.348	0.09	0.495	0.061	0.445	0.071	-0.05	-0.1		II	GCTGGTGCTCAGCAGCGAGAGGACGCGTCACTCTGCCGTTCTGCAGGGTGACGCCCTCCC[CG]TACCTCGCTGAGAGCCACCTGCAGACACAGCAGGCCACAGCAGAATGCACAGGTCACTGT	37	7	97844947	F				chr7:97841636-97842005	S_Shelf
SERPINE1	peak246597	chr7:100769520-100770674	3	5	8	0.118881	-273	NM_000602	5054	NM_000602	ENSG00000106366	protein-coding		cg20438404	7.4e-10	1.8e-06	-0.666	0.097	0.219	0.041	0.155	0.048	-0.063	-0.289	Yes	II	GGAGGTTCTCAGGCCAAGGCTATTGGGGTTTGCTCAATTGTTCCTGAATGCTCTTACACA[CG]TACACACACAGAGCAGCACACACACACACACACACATGCCTCAGCAAGTCCCAGAGAGGG	37	7	100770192	R	SERPINE1;SERPINE1	NM_001165413;NM_000602	TSS200;TSS200
SERPINE1	peak246597	chr7:100769520-100770674	3	5	8	0.118881	-273	NM_000602	5054	NM_000602	ENSG00000106366	protein-coding		cg15874872	0.0003	0.016	-0.347	0.092	0.148	0.03	0.124	0.033	-0.024	-0.161		II	CACAGAGGAGCACAGCTGTGTTTGGCTGCAGGGCCAAGAGCGCTGTCAAGAAGACCCACA[CG]CCCCCCTCCAGCAGCTGAATTCCTGCAGCTCAGCAGCCGCCGCCAGAGCAGGACGAACCG	37	7	100770434	R	SERPINE1;SERPINE1;SERPINE1;SERPINE1	NM_000602;NM_001165413;NM_001165413;NM_000602	5'UTR;1stExon;5'UTR;1stExon
SERPINE1	peak246597	chr7:100769520-100770674	3	5	8	0.118881	-273	NM_000602	5054	NM_000602	ENSG00000106366	protein-coding		cg20583316	0.0002	0.012	-0.398	0.103	0.083	0.022	0.066	0.02	-0.017	-0.21		II	CTGTCAAGAAGACCCACACGCCCCCCTCCAGCAGCTGAATTCCTGCAGCTCAGCAGCCGC[CG]CCAGAGCAGGACGAACCGCCAATCGCAAGGCACCTCTGAGAACTTCAGGTAGGAGAAAAG	37	7	100770476	F	SERPINE1;SERPINE1;SERPINE1;SERPINE1	NM_000602;NM_001165413;NM_001165413;NM_000602	5'UTR;1stExon;5'UTR;1stExon
CFTR	peak248607	chr7:117118789-117120355	3	5	8	0.118881	-445	NM_000492	1080	NM_000492	ENSG00000001626	protein-coding		cg18608703	0.00012	0.0088	-0.341	0.085	0.492	0.06	0.439	0.062	-0.053	-0.107		II	TTAGTTTACATTGTTCCTTGTCATTATCGCTAAAACACTCCAAAGCCTTCCTTAAAAATG[CG]CACTGGGCTAAAAAGGATAGACAAGGAACACATCCTGGGCCGGTAATTACGCAAAGCATT	37	7	117119195	F	CFTR	NM_000492	TSS1500
CFTR	peak248607	chr7:117118789-117120355	3	5	8	0.118881	-445	NM_000492	1080	NM_000492	ENSG00000001626	protein-coding		cg25509184	0.00085	0.03	-0.285	0.083	0.076	0.018	0.063	0.012	-0.013	-0.166		II	ACCCTTGGAGTTCACTCACCTAAACCTGAAACTAATAAAGCTTGGTTCTTTTCTCCGACA[CG]CAAAGGAAGCGCTAAGGTAAATGCATCAGACCCACACTGCCGCGGAACTTTTCGGCTCTC	37	7	117119382	R	CFTR	NM_000492	TSS1500
DGKI	peak251539	chr7:137530959-137533575	3	5	8	0.118881	-658	NM_004717	9162	NM_004717	ENSG00000157680	protein-coding		cg06277657	0.0019	0.049	-0.163	0.051	0.275	0.029	0.259	0.027	-0.016	-0.059		II	GCAGAAAGGCGGAGGAAATCCAGGAGGCAGAAGTGAGGACCCTGGCGCCTGGCGCCGCTG[CG]TTGTTCGTATAAGAAGAGGCATCCCGGAAGGGGCTTCAAACCACTTAGGACCGACTGCTG	37	7	137532374	F	DGKI	NM_004717	TSS1500	chr7:137531125-137532382	Island
DGKI	peak251539	chr7:137530959-137533575	3	5	8	0.118881	-658	NM_004717	9162	NM_004717	ENSG00000157680	protein-coding		cg06957053	7.9e-07	0.00026	-0.347	0.066	0.385	0.043	0.33	0.038	-0.055	-0.143		II	GTATAAGCACTTCCCTCATCCACCTCTATGTTTTCACAGCACCTCTCAAGGGCTTGGACA[CG]TGCAAATGCAAACTGGCAAAGCCAGGAGTCAAGCCAGGCTGCTCAGTGGCCTTTGTGCTT	37	7	137533035	F	DGKI	NM_004717	TSS1500	chr7:137531125-137532382	S_Shore
MIR4659B	peak254412	chr8:6636914-6638347	3	5	8	0.118881	-34870	NR_039807	100616372	NR_039807		ncRNA		cg22103414	1.8e-05	0.0025	-0.215	0.048	0.573	0.031	0.536	0.035	-0.037	-0.065		II	TAGGGCTAGACTGTCCCCATCTCTCAGGTCCATCCTCTGAGGCTGAGTCAGTGCCCCTGC[CG]AGAGCCCAGAAGCTTCATTACTGTATCTGGCAGGTGGTTCGGAGACAGGTGGTGGCTGCA	37	8	6638082	F
MIR4659B	peak254412	chr8:6636914-6638347	3	5	8	0.118881	-34870	NR_039807	100616372	NR_039807		ncRNA		cg11708223	1.1e-07	6.4e-05	-0.306	0.053	0.722	0.032	0.682	0.03	-0.04	-0.056		II	GCTGAGTCAGTGCCCCTGCCGAGAGCCCAGAAGCTTCATTACTGTATCTGGCAGGTGGTT[CG]GAGACAGGTGGTGGCTGCACGTAGGGAGGAGCCCGTTGGGGAGGAAAAATGGCCCCGACT	37	8	6638123	R
SLC7A2	peak255536	chr8:17346813-17347669	3	5	8	0.118881	-7356	NM_001008539	6542	NM_003046	ENSG00000003989	protein-coding		cg20207624	2.2e-07	0.0001	-0.498	0.089	0.498	0.053	0.419	0.073	-0.079	-0.159	Yes	II	AGTGAGGACAACCAGAGATCACTCTTATCGTCATTTTGCCTACTAGGTTTTGGCATGCTT[CG]TTACTGCAACCTGTTTATCAGCAAGGTCTTTGTGATCTGTATCTTATGCTGACCTCCTAT	37	8	17347112	R
PNOC	peak256427	chr8:28181564-28182708	3	5	8	0.118881	7487	NM_006228	5368	NM_006228	ENSG00000168081	protein-coding		cg09465008	2.8e-05	0.0033	-0.265	0.06	0.679	0.039	0.641	0.031	-0.038	-0.056		II	CAATTGTTAAAAGTGAGGGGAGACAGAGAAGGGTCGGGAGGTTGGAGTCCGAAAGGTAGA[CG]TGCCTCTGACCCACAGGGAGGTCCTGGCTAGAGCCAAGGACACTCAACAAGGTCTCCCTA	37	8	28181595	F	PNOC	NM_006228	5'UTR
LINC00589	peak256573	chr8:29522415-29523392	3	5	8	0.118881	82721	NR_026765	619351	NR_026765	ENSG00000251191	ncRNA		cg13518625	0.00013	0.0092	-0.371	0.093	0.506	0.065	0.442	0.076	-0.064	-0.127	Yes	II	AGATTAACAAGGTTCCTTATGACTCATTCTGTGAGTCAGACAGGGGAAGAAAAACAAGCA[CG]TCAAAGTCTAACTTTCGGATGTGTAAAGACTTAGCAGTCTGATCTGTGACCAAAACTGTT	37	8	29522838	F
MIR486-2	peak257569	chr8:41510963-41512058	3	5	8	0.118881	-6451	NR_106984	102465696	NR_106984		ncRNA		cg24739382	1.8e-05	0.0024	-0.481	0.106	0.118	0.033	0.087	0.023	-0.031	-0.264		I	GGAGAGGAAGGTGCAGGATCGAGGCGGGAGAGGCGAGCCCTGAGCCCAGCTTCCTTGGGC[CG]TCACCGAATCGGTCCCAGCCGCGCTGTGCGGCCCCCCTGCCGTGGCCCCCGGGATGGGGG	37	8	41511175	R	ANK1;ANK1;ANK1;ANK1;ANK1;ANK1;ANK1;ANK1	NM_001142446;NM_000037;NM_020476;NM_020478;NM_020480;NM_001142445;NM_020475;NM_020477	3'UTR;3'UTR;3'UTR;3'UTR;3'UTR;3'UTR;3'UTR;3'UTR	chr8:41510987-41511648	Island
MIR486-2	peak257569	chr8:41510963-41512058	3	5	8	0.118881	-6451	NR_106984	102465696	NR_106984		ncRNA		cg07529534	8.6e-07	0.00028	-0.614	0.116	0.184	0.051	0.131	0.042	-0.054	-0.292		I	CTCTGCGCCCTGGAGGCCGGGCCGGGGTGGCCTCTGGCGGAGACGGCAGCCGTCCGGGCT[CG]CCCTGCAGCTCCTCCGACGCAGCCTCGGGGAAACTCAGGCCCGGAGCTAGAGCTTCCTCT	37	8	41511314	F	ANK1;ANK1;ANK1;ANK1;ANK1;ANK1;ANK1;ANK1	NM_001142446;NM_000037;NM_020476;NM_020478;NM_020480;NM_001142445;NM_020475;NM_020477	3'UTR;3'UTR;3'UTR;3'UTR;3'UTR;3'UTR;3'UTR;3'UTR	chr8:41510987-41511648	Island
MIR486-2	peak257569	chr8:41510963-41512058	3	5	8	0.118881	-6451	NR_106984	102465696	NR_106984		ncRNA		cg14537886	0.0019	0.049	-0.364	0.114	0.139	0.041	0.108	0.033	-0.031	-0.226		II	GCCAGGGGGCCTCTGACGTGGAGGGGGCTTCTGTGCTACTTGGAAGGTTTAAGTGTGTCC[CG]AGGACACTCCCGCAGAGCGGCGGGGCGGACGGGGCCGGGCCGTCCACACCGCGGCTCCAG	37	8	41511582	R	ANK1;ANK1;ANK1;ANK1;ANK1;ANK1;ANK1;ANK1	NM_001142446;NM_000037;NM_020476;NM_020478;NM_020480;NM_001142445;NM_020475;NM_020477	3'UTR;3'UTR;3'UTR;3'UTR;3'UTR;3'UTR;3'UTR;3'UTR	chr8:41510987-41511648	Island
GRHL2	peak265680	chr8:102585855-102587311	3	5	8	0.118881	81915	NM_024915	79977	NM_024915	ENSG00000083307	protein-coding		cg11105718	0.0005	0.022	-0.326	0.09	0.253	0.051	0.214	0.044	-0.039	-0.155	Yes	II	GAACTTGGTTTCAAAGCCTTCTGCAGCCCAGGGCTTTCTCAGGGTTCCAGAGATGAGGCA[CG]ATCCCCACCAGGAGTCACTTGGGGGAGTTTTCAGATTCATGAGTATTATTTCTACTTGTG	37	8	102586527	F	GRHL2	NM_024915	Body
RFX3	peak271740	chr9:3336888-3338053	6	1	7	0.118881	58125	NM_002919	5991	NM_002919	ENSG00000080298	protein-coding		cg11707276	1.8e-05	0.0025	-0.297	0.066	0.718	0.04	0.679	0.042	-0.039	-0.054		II	CAGACAGTCTTTGGGATGGCTGCAGTGGTGTGGTGTCTGTACTGCACTATCTCTGTGCTA[CG]GTTTTGTGCATGGTCTGGCTGCTGCCTGACATCACTTGTGCCTGCCTGTTTCCAGCTTGA	37	9	3337677	F	RFX3;RFX3;RFX3;RFX3	NM_001282116;NM_134428;NM_002919;NM_001282117	Body;Body;Body;Body
GLIS3	peak271873	chr9:4276733-4278979	3	5	8	0.118881	22179	NM_001042413	169792	NM_152629	ENSG00000107249	protein-coding		cg03237393	0.00073	0.028	0.327	0.094	0.237	0.049	0.278	0.04	0.041	0.173		II	ATATTTAAATAGTTGTGTCAAATGTACTTAAAGTGGGGATCATAAAGCTGATTTCCCAGA[CG]CTGTGAAAAATGCATTTCTACGAGTCAAATTACAATGAGTAACTGTTGGAGCAGGAAGTA	37	9	4277816	F	GLIS3	NM_001042413	Body
ARHGEF39	peak275894	chr9:35669167-35669922	3	5	8	0.118881	-4267	NM_032818	84904	NM_032818	ENSG00000137135	protein-coding		cg09260136	0.00023	0.013	0.414	0.108	0.123	0.034	0.161	0.032	0.038	0.308		II	TTTGGCAGACTCCCAGCATGATCCAGGGTCAGAGTCCACATTCTCCACTCAGACCAGAGA[CG]AGAGAGACAGAGAAACAGAGCCATAGGGAATCGCATTTGAAAAATGAGTGAGCTGTAACA	37	9	35669652	F
KLF9	peak276428	chr9:73168544-73169615	3	5	8	0.118881	-139507	NM_001206	687	NM_001206	ENSG00000119138	protein-coding		cg15765736	0.0015	0.043	0.294	0.09	0.539	0.063	0.584	0.067	0.045	0.084	Yes	II	GGCTTGTTGCTCTCTGCTCCTGATGGATGGGATTTCATTAGGAGGGCAATGAGGGGTGAT[CG]GCCGTGATCATGGAGCTCATAGCCACACCTGTTCTTCCAGCAGCATTTCCATTCCAAAAG	37	9	73168863	F	TRPM3;TRPM3;TRPM3;TRPM3;TRPM3;TRPM3;TRPM3	NM_024971;NM_206947;NM_206946;NM_206945;NM_206944;NM_020952;NM_001007471	Body;Body;Body;Body;Body;Body;Body
KLF9	peak276428	chr9:73168544-73169615	3	5	8	0.118881	-139507	NM_001206	687	NM_001206	ENSG00000119138	protein-coding		cg23326517	0.00067	0.026	0.305	0.087	0.34	0.053	0.384	0.062	0.044	0.13		II	ATCCCTGACAAAGCTTCTTAGTGCTGCACAGACAATGTGGCTCAGGAAGCCAGATGATGC[CG]TGAGGTGCCAGGCATGGGTGAGGTAGCCCTCCTCTCCAGCCCCCTATAATGGCTTTAGAA	37	9	73169165	R	TRPM3;TRPM3;TRPM3;TRPM3;TRPM3;TRPM3;TRPM3	NM_024971;NM_206947;NM_206946;NM_206945;NM_206944;NM_020952;NM_001007471	Body;Body;Body;Body;Body;Body;Body
GSN	peak279983	chr9:124060929-124062671	3	5	8	0.118881	-279	NM_000177	2934	NM_000177	ENSG00000148180	protein-coding		cg00777074	0.00017	0.011	-0.173	0.044	0.24	0.022	0.222	0.024	-0.018	-0.075		II	CGGGTCCCCTGCCCTGCTGCGGCGCATGCTGCCTGGTGGGGGTTCTGCCCAGGCCCACTA[CG]GCCTGAGTTCAAATCCCGGCAGCACCATTTACAAGCTGTGTGCAAGTTGCTTCACCACTC	37	9	124061615	F	GSN;GSN;GSN;GSN;GSN;GSN;GSN;GSN;GSN;GSN	NM_000177;NM_001127667;NM_001127666;NM_198252;NM_001127664;NM_001127662;NM_001127665;NM_001127663;NM_001258029;NM_001258030	TSS1500;5'UTR;5'UTR;5'UTR;5'UTR;5'UTR;5'UTR;Body;Body;Body	chr9:124061805-124062229	N_Shore
FAM78A	peak280613	chr9:134113320-134114346	3	5	8	0.118881	38073	NM_033387	286336	NM_033387	ENSG00000126882	protein-coding		cg14155058	1.4e-05	0.002	-0.165	0.036	0.486	0.024	0.465	0.029	-0.021	-0.044		II	GTCTACAACGGCAGCCCGGCGGGGGCTGGGCAGAGGCCGGGCCTGTCTAGCTTATGTTGG[CG]TGAACCGCACATGGACAGGGGTTTGCGGGTCCTGACGAGGACTCCAGGGTGGGAGCAGCT	37	9	134113929	R
FAM78A	peak280613	chr9:134113320-134114346	3	5	8	0.118881	38073	NM_033387	286336	NM_033387	ENSG00000126882	protein-coding		cg01445952	0.0015	0.042	-0.154	0.047	0.575	0.033	0.555	0.03	-0.019	-0.034		II	GGCCACAGGCCCACTGAGGTGGCAGTTGCTGCATTGTTATAAATAGAAGCCCATCCATAC[CG]CAGCCCCGGCCGGCCGGAGATTCTCTGCATTGTTTTCAGACCTAGATTGCCAGCTGCAGA	37	9	134114144	R
FGF13	peak285372	chrX:138285928-138287760	3	5	8	0.118881	341	NM_001139498	2258	NM_004114	ENSG00000129682	protein-coding		cg25078813	0.0013	0.04	-0.148	0.045	0.206	0.219	0.171	0.209	-0.035	-0.172		II	ATCTCAGTCCGGGAGTCGACGACTTTTCGCTTCTGGCTAGCTGCTCAAGTTGAGACAGTC[CG]GCTCTCAGTGGGGAGAGAAGGGCTCTCTGGGATCTGGGTGTCAGTAGGTCAGAGAGTGAA	37	X	138287654	R	FGF13;FGF13;FGF13	NM_001139500;NM_001139498;NM_001139501	TSS1500;TSS1500;TSS1500	chrX:138285888-138287622	S_Shore
COL16A1	peak2192	chr1:32169464-32170706	2	4	6	0.135664	-317	NM_001856	1307	NM_001856	ENSG00000084636	protein-coding		cg24821709	0.00017	0.011	-0.228	0.058	0.278	0.035	0.253	0.033	-0.025	-0.091		II	GGTGGAGGGAGCAGGGTAGAGACCCTCCTCCCAAGTGCGTGGCACCCATGATGTGGCTGC[CG]CCCAAGCCTCGGTGGTCAGCTTTTTCCAATTCCTCTGCCTAACATTCCCAGTCAGTCTGT	37	1	32170066	R	COL16A1	NM_001856	TSS1500	chr1:32169537-32169869	S_Shore
COL16A1	peak2192	chr1:32169464-32170706	2	4	6	0.135664	-317	NM_001856	1307	NM_001856	ENSG00000084636	protein-coding		cg21911647	0.00019	0.012	-0.332	0.086	0.116	0.026	0.097	0.021	-0.019	-0.165		II	GTGAGAGTATATGCCTCATAGACCTTTGCTGTAAGCAGGAAATGGGCCAAAGGCTGTAAG[CG]CTTAGCACACGGTCTGGCACATGAGAGGAGCTCAGTAAATATTTGCTGCTATTATCGTTA	37	1	32170422	F	COL16A1	NM_001856	TSS1500	chr1:32169537-32169869	S_Shore
CACNA1E	peak12330	chr1:181392393-181393108	2	4	6	0.135664	-59935	NM_001205293	777	NM_000721	ENSG00000198216	protein-coding		cg11640200	0.00034	0.017	-0.307	0.082	0.064	0.014	0.054	0.013	-0.011	-0.163		II	GGGTGAATTTAAGGGCCATTGGGCCAATTTTTTTTTTTTTTTTGCTGGCCTTTTGAAAGG[CG]GCCAGCCTCCTGCAGATCTAGTGAGACTAAGTGGAGACCTCAGTCCACATGCTGCCACCT	37	1	181392832	F
C1orf21	peak12594	chr1:184376689-184378476	2	4	6	0.135664	21433	NM_030806	81563	NM_030806	ENSG00000116667	protein-coding		cg08203845	1.1e-06	0.00034	-0.448	0.086	0.558	0.062	0.494	0.068	-0.065	-0.116		II	TAGGCAGCTAAGAATGAGAAAAGTGTCCTAAATAGAAATTGCAGCAATTCAGTATTTCCT[CG]CTGAGTAGGTAGATGACTCAATACACTTGGTAAAACATTAAAATTGCTCTATTAAGACTG	37	1	184377346	F	C1orf21	NM_030806	5'UTR
MIR4454	peak16941	chr1:229205800-229206352	2	4	6	0.135664	104472	NR_039659	100616234	NR_039659		ncRNA		cg14552514	9.5e-12	8.6e-08	-0.698	0.09	0.239	0.044	0.176	0.044	-0.063	-0.265		II	CAGGCACTCTGTGAGCTTGCCAGAGTCATGGTCCCCGGCCCACCCCCAAGGGCTGGGTGA[CG]CACGAATCTTGAGTCAACAGTTTCCAGCACTGAAGAGGCACTGGCCTTGAGCCAGCTATC	37	1	229206074	F
MIR4454	peak16941	chr1:229205800-229206352	2	4	6	0.135664	104472	NR_039659	100616234	NR_039659		ncRNA		cg11435691	0.00021	0.012	-0.309	0.08	0.811	0.038	0.776	0.051	-0.035	-0.043		II	CAGCTTACTGAGTGTGGTGAGTGCCCAGCTTCCCTTTCAAGGGCTGAGCAGAGGCTGGTC[CG]CCTACAAAGTTAAAGCAACTTTAACTGAACTGTCTTGCAAAGCAGTCCCAGGATCTGTTC	37	1	229206273	R
PROSER2-AS1	peak19301	chr10:11905569-11906271	2	4	6	0.135664	30789	NR_038222	219731	NR_038222	ENSG00000225778	ncRNA		cg21322043	0.0016	0.045	0.533	0.164	0.611	0.109	0.682	0.089	0.071	0.115		II	TTGCTTGCATGGTTTCCTTTGCCACCCTTGGGCTTGTTGTGAACTAGACTACTTGCTGAG[CG]CACAGGTGGCTTCCTGGGGAGCCCTCGTTATTCTGGGATTCCCTGCAGCTTTCTCATGTG	37	10	11905941	R	PROSER2;PROSER2-AS1	NM_153256;NR_038222	Body;Body
PARD3	peak21353	chr10:34916750-34917802	2	4	6	0.135664	186977	NM_001184791	56288	NM_019619	ENSG00000148498	protein-coding		cg14327564	1.3e-07	7.2e-05	-0.643	0.113	0.113	0.032	0.078	0.021	-0.035	-0.306		II	CGGTACAGAAACGAGTGGGTGTGGCTGTGCTCCAATAACAGAGCTGCACTTGGCCTTAGC[CG]TTGGGGAGATAAGGCAGCCCTGCCCTGGAGTGAGTGGCTTCATCACGCCTGAGAGACAGA	37	10	34917522	R	PARD3;PARD3;PARD3;PARD3;PARD3;PARD3;PARD3;PARD3;PARD3;PARD3;PARD3	NM_001184786;NM_001184791;NM_019619;NM_001184789;NM_001184790;NM_001184788;NM_001184787;NM_001184785;NM_001184794;NM_001184793;NM_001184792	Body;Body;Body;Body;Body;Body;Body;Body;Body;Body;Body
PARD3	peak21353	chr10:34916750-34917802	2	4	6	0.135664	186977	NM_001184791	56288	NM_019619	ENSG00000148498	protein-coding		cg05871907	1.6e-12	2.2e-08	-0.62	0.076	0.317	0.046	0.241	0.044	-0.076	-0.24	Yes	II	ACTTGGCCTTAGCCGTTGGGGAGATAAGGCAGCCCTGCCCTGGAGTGAGTGGCTTCATCA[CG]CCTGAGAGACAGAGGCCAGAAAGCAAAAAGCTTTGACAGCCACACTGCGCAGCACTGATG	37	10	34917569	F	PARD3;PARD3;PARD3;PARD3;PARD3;PARD3;PARD3;PARD3;PARD3;PARD3;PARD3	NM_001184786;NM_001184791;NM_019619;NM_001184789;NM_001184790;NM_001184788;NM_001184787;NM_001184785;NM_001184794;NM_001184793;NM_001184792	Body;Body;Body;Body;Body;Body;Body;Body;Body;Body;Body
MBL1P	peak25751	chr10:81689080-81689739	2	4	6	0.135664	9476	NR_002724	8512	NR_002724	ENSG00000242600	pseudo		cg01732475	0.00046	0.021	-0.27	0.074	0.075	0.015	0.064	0.012	-0.011	-0.143		II	AGCCCAGCCAGGTGAGTGGTGGGATCACATGAGCACCTTGTCTGCAACTTCGGATGCTCC[CG]CTTTCCTCCTCTCGACGATTGTCCTGGTTGCTTTGCTCACTGGGGTTGTGCCCCCACCCT	37	10	81689455	R	BMS1P21	NR_033857	Body
NRG3-AS1	peak26014	chr10:84502147-84502788	2	4	6	0.135664	-509792	NR_120666	101929590	NR_120666	ENSG00000225738	ncRNA		cg24462992	0.0017	0.046	-0.309	0.095	0.831	0.039	0.804	0.042	-0.026	-0.032		II	ATTTCTGCCTCCTGCCTCCTATGCTGCCAGCGCACTGAGGGATAGCAGCAGTAAGCTTCC[CG]GAAGCTGACTTGTAGACTCCTGCCCTGGTTTTCCTTCCTTACTACCCATTCCCACCCAGG	37	10	84502511	R	NRG3;NRG3;NRG3	NM_001165972;NM_001165973;NM_001010848	Body;Body;Body
ABLIM1	peak28581	chr10:116246982-116247831	2	4	6	0.135664	39278	NM_006720	3983	NM_002313	ENSG00000099204	protein-coding		cg08993409	0.00019	0.012	-0.352	0.091	0.945	0.015	0.933	0.019	-0.012	-0.013		II	TGACCACGAGCGTATGGCCTACAAATGCAGCTGGCATCATGTTTTAATTGTGTCCTTACC[CG]CAGCTTTTCCTCGGTCTTCGTAGATTGCTTACAGTCGGGATGCCAAACGGTGGAGCCTGA	37	10	116247718	R	ABLIM1;ABLIM1;ABLIM1;ABLIM1;ABLIM1;ABLIM1;ABLIM1;ABLIM1	NM_006720;NM_001003407;NM_002313;NM_001003408;NM_006720;NM_002313;NM_001003407;NM_001003408	ExonBnd;ExonBnd;ExonBnd;ExonBnd;Body;Body;Body;Body
ABLIM1	peak28581	chr10:116246982-116247831	2	4	6	0.135664	39278	NM_006720	3983	NM_002313	ENSG00000099204	protein-coding		cg19499387	0.0011	0.035	-0.341	0.101	0.972	0.007	0.965	0.012	-0.007	-0.008		II	GTGTCCTTACCCGCAGCTTTTCCTCGGTCTTCGTAGATTGCTTACAGTCGGGATGCCAAA[CG]GTGGAGCCTGAGAAGACAGAATGCACTACTAAGAGCCAGGAAAATGGAAAGATACAAAGT	37	10	116247767	F	ABLIM1;ABLIM1;ABLIM1;ABLIM1;ABLIM1;ABLIM1;ABLIM1;ABLIM1	NM_006720;NM_001003407;NM_002313;NM_001003408;NM_006720;NM_002313;NM_001003407;NM_001003408	ExonBnd;ExonBnd;ExonBnd;ExonBnd;Body;Body;Body;Body
DOCK1	peak29345	chr10:128770965-128771650	2	4	6	0.135664	177330	NM_001380	1793	NM_001380	ENSG00000150760	protein-coding		cg09796529	0.0018	0.047	0.219	0.068	0.071	0.012	0.081	0.015	0.01	0.143		II	ATTTCCCCATCTGATGCATGCTGTACCTTCCCTAAAAAAGTCCTGTCTGAAAAAAAAAAT[CG]ACTTTAGTGGCCTCTGCGTGGAAGCCAGTGCAGCTCTGCAAAAACCAGCCCCAGTCCTTA	37	10	128771081	F	DOCK1;DOCK1	NM_001290223;NM_001380	Body;Body
SLC43A3	peak35338	chr11:57194020-57195347	2	4	6	0.135664	-63	NM_001278206	29015	NM_014096	ENSG00000134802	protein-coding		cg23464565	1.5e-08	1.5e-05	-0.503	0.081	0.208	0.039	0.158	0.032	-0.05	-0.238	Yes	II	CACAGACAGCACATGAGGGCATAGGGACACACACACTCTATTTGTGCATTTTGCCTTGAC[CG]CTGGGTTGGCAGGGAACATATTTTTCCTATTTGCTCACCAGCTTAACCGTCTCTCCCAGT	37	11	57194976	R	SLC43A3;SLC43A3;SLC43A3;SLC43A3;SLC43A3	NM_017611;NM_014096;NM_001278206;NM_001278201;NM_199329	5'UTR;TSS1500;TSS1500;TSS1500;TSS1500	chr11:57194340-57194650	S_Shore
SLC43A3	peak35338	chr11:57194020-57195347	2	4	6	0.135664	-63	NM_001278206	29015	NM_014096	ENSG00000134802	protein-coding		cg23547429	4e-13	8.1e-09	-0.802	0.095	0.191	0.042	0.122	0.032	-0.069	-0.363	Yes	II	TTTGCCTTGACCGCTGGGTTGGCAGGGAACATATTTTTCCTATTTGCTCACCAGCTTAAC[CG]TCTCTCCCAGTTTCACACTCCCAGAGCTGCCAAAAAAATCCCAACCACAGAATCAGGAAG	37	11	57195025	R	SLC43A3;SLC43A3;SLC43A3;SLC43A3	NM_199329;NM_017611;NM_017611;NM_014096	TSS1500;1stExon;5'UTR;TSS1500	chr11:57194340-57194650	S_Shore
CD6	peak35570	chr11:60788872-60789716	2	4	6	0.135664	50181	NM_001254750	923	NM_006725	ENSG00000013725	protein-coding		cg13520651	5.9e-07	0.00021	-0.314	0.059	0.579	0.041	0.528	0.041	-0.051	-0.088		II	GGCAGTAGTGGGTAACTCACAGGTGGTGGTGAGGGTTAGAGGGTTGGTAGTAAATGACCC[CG]TCATTGGTAGATTAATCACTGCAGGTGAGAGCGCTCCTTAAAAGGAGAAAGGGGAAGCCA	37	11	60789647	F
TCIRG1	peak36204	chr11:67805738-67806713	2	4	6	0.135664	-236	NM_006019	10312	NM_006019	ENSG00000110719	protein-coding		cg11731626	0.00047	0.021	-0.265	0.073	0.325	0.046	0.288	0.049	-0.037	-0.113		II	TCTGTTATCCGCTCCTTTCTCCAGGCCTCCTCTCCGGGATTAAGCGCCTCAGGACCCGTC[CG]CCAGGCCACAGCCTGGGCTCAACCTCTCCCAGACTTCCTGGACTCCAGTGGAGCCTTGGG	37	11	67806363	F	TCIRG1	NM_006019	TSS200	chr11:67806251-67806611	Island
CHKA	peak36214	chr11:67857931-67858726	2	4	6	0.135664	30529	NM_212469	1119	NM_001277	ENSG00000110721	protein-coding		cg13367589	0.00012	0.0085	-0.377	0.094	0.22	0.047	0.19	0.044	-0.03	-0.135		II	GGACAAAGCAATCCTCTGAGACTTCCGCCAACTGGCACAGGTTACATTGAATGAACAATA[CG]TACTGACATTTGTGTCTTCCACAATTCATGATAAATAAGCAAACTGGTTATTTGTAATCA	37	11	67858441	R	CHKA;CHKA	NM_001277;NM_212469	Body;Body
PRMT8	peak43105	chr12:3419928-3420763	2	4	6	0.135664	-70169	NM_001256536	56341	NM_019854	ENSG00000111218	protein-coding		cg16844433	1.3e-06	0.00037	-0.364	0.07	0.348	0.05	0.295	0.042	-0.053	-0.151	Yes	II	CTTCCGCAGCGGGAGGGCTGCAGGTGTGTGACTCACCTGGGTGGGGGAGGCCCTGAGTCA[CG]GCTCCTGGTGTGACAGCCCCAGGAAGCAGGCCAAGAGCCCTGCTCATCTGGATCCCGCAC	37	12	3420331	F
ETV6	peak43839	chr12:11986909-11987838	2	4	6	0.135664	184586	NM_001987	2120	NM_001987	ENSG00000139083	protein-coding		cg16445319	0.0014	0.041	-0.305	0.093	0.482	0.066	0.434	0.064	-0.048	-0.099		II	GTCTCTTAACTTCCAGGCTTCAGCTTCCATCTTTCACATTTTATGATTCTGTCTCCAGCA[CG]TAGAACCTAGAGCAAATTCCTGTTTATACAGAAAGTTTGGATAAGGAGTGGTTTTGCTGA	37	12	11987286	F	ETV6;RNU6-19P	NM_001987;NR_046487	Body;Body
SSPN	peak46222	chr12:26440525-26441624	2	4	6	0.135664	92569	NM_005086	8082	NM_005086	ENSG00000123096	protein-coding		cg06839607	0.0014	0.041	-0.496	0.151	0.919	0.034	0.891	0.049	-0.028	-0.03		II	AAATTTCTCTTTATGTCTCAGGTTTCAGAGCATGGCCTAATATTTCCCGTACAGACAGGC[CG]CTCCGCTGCCCTTCTGATTCAGCTGACCACTGTGCACTGTAGCGACGTGCAAGGGGTAGG	37	12	26440650	R
SSPN	peak46222	chr12:26440525-26441624	2	4	6	0.135664	92569	NM_005086	8082	NM_005086	ENSG00000123096	protein-coding		cg07967641	2.9e-05	0.0034	-0.299	0.068	0.304	0.045	0.265	0.038	-0.039	-0.13	Yes	II	TGCCCTGATCAGTTCAATATCTAACTCATCATGCCTGTGTTCTTCCCCAGCAGCTCAGGC[CG]GTCTGCTACCAGGAACAGGTGCCAAATCAGAGTGTGGAATTTTCCCAGCAGGCCCCAGGG	37	12	26441031	F
PDZRN4	peak47945	chr12:42057231-42057946	2	4	6	0.135664	226048	NM_013377	29951	NM_013377	ENSG00000165966	protein-coding		cg02143524	0.00052	0.022	-0.31	0.086	0.17	0.031	0.143	0.035	-0.027	-0.158		II	CAGTACATGATTCCCTAAGTATTTACCCTGAGGTTGAAATAGCATTCCTACAATTTACTT[CG]TTCCTCTTAACTTATACCTCTCAGAAGCTCAGTGGAAGCATTGGAAAAGGTTACTACCTT	37	12	42057574	R
LRRC10	peak51036	chr12:70033018-70033845	2	4	6	0.135664	-28490	NM_201550	376132	NM_201550	ENSG00000198812	protein-coding		cg24755176	0.0013	0.038	-0.244	0.073	0.837	0.029	0.81	0.028	-0.027	-0.032		II	TCAGACCCCATATTAATAGCTTTATCTTCACAATTTCATTTAATTTTTCAAACAACCTGA[CG]AGGAAGGTTCTGGCATTAACACAATTTTGTAGTTGATGAAATTGAGGTTAAGGGATGTTC	37	12	70033757	F
LINC01619	peak55254	chr12:92396010-92397232	2	4	6	0.135664	138868	NR_046159	256021	NM_001256373	ENSG00000257242	ncRNA		cg18210128	6e-06	0.0011	-0.497	0.104	0.612	0.067	0.533	0.085	-0.079	-0.129	Yes	II	TGGCTCTCTGGATACTGCTGGAGACTTCAGTTTGTTAAGAGCTAACCCTGGACTCTCTCC[CG]TTCCTGCCTGCATGTCAATTCATCTTATTTCTAATAAAGCCAATTCTTATTTTTCTAACT	37	12	92396747	R
NAA25	peak57320	chr12:112534073-112534915	2	4	6	0.135664	12141	NM_024953	80018	NM_024953	ENSG00000111300	protein-coding		cg18700744	0.00086	0.03	-0.274	0.08	0.514	0.06	0.472	0.074	-0.042	-0.081	Yes	II	ACTGACAGGCCATCATTTGTCCTTATAAACTATCTGACAAAGATAAACCAGCTCAATAAA[CG]ACACCCTCTCTTCCTCATAACTTGATGCTGATCTCATTCTGAGTCAGTTCTAAGTCATTG	37	12	112534559	R	NAA25	NM_024953	Body
LRCH1	peak61474	chr13:47181770-47182646	2	4	6	0.135664	54912	NM_015116	23143	NM_015116	ENSG00000136141	protein-coding		cg09854136	5.7e-06	0.0011	-0.616	0.128	0.841	0.045	0.77	0.066	-0.071	-0.084		II	GATGGAAGATGGTACTCTCATCATTAGAGCTGATTTGCTTTGGAATTAAAGAGAGACATA[CG]CACTGTGTTTCTGTGGCCCATCATAGTTTCCACTGATGGTGCCATGTGTCATTTGGGGTA	37	13	47182469	F	LRCH1;LRCH1;LRCH1	NM_015116;NM_001164211;NM_001164213	Body;Body;Body
LINC00376	peak63952	chr13:63763968-63765287	2	4	6	0.135664	137599	NR_126409	104355293	NR_126409	ENSG00000227564	ncRNA		cg26046664	0.0018	0.048	-0.315	0.098	0.775	0.041	0.74	0.069	-0.036	-0.046		II	CGACAGGATATTACTGACACAATTTTTGAGGCTGGCTATCCGAAGACTGATGTCTGCTCC[CG]CAGTGGAAAATCACTGCCTCTCTCACGACTGTCTAACATTTATTAATTTACAGACACAGA	37	13	63764943	R	LINC00376	NR_126409	Body
KCTD12	peak66502	chr13:77211371-77212266	2	4	6	0.135664	248721	NM_138444	115207	NM_138444	ENSG00000178695	protein-coding		cg17484152	6.3e-07	0.00023	-0.374	0.07	0.376	0.042	0.324	0.053	-0.052	-0.139		II	ACGTAAGCCCCTAAAGCATTCAAGGGCAGCAAAAACCACTCAGAGGGCACCAACCTATGA[CG]TCTACTTTTTTTTGTCTGTTTGGTGAGGTGGAGAGACTTGTTCAATTTTCTAGCAAGTCA	37	13	77212233	R
PELI2	peak76910	chr14:56739680-56741627	2	4	6	0.135664	155561	NM_021255	57161	NM_021255	ENSG00000139946	protein-coding		cg18947676	0.00094	0.032	-0.241	0.07	0.546	0.049	0.508	0.065	-0.038	-0.069		I	CACTGGCCGAAAGTGGATACATTTCCATGCGCTAGCCTCAGAGGAGAGTGGGAGAGCTAG[CG]TGGATGTCGTCAGGCTTTTTCGCAGGAAGCCAGCTCAGCCAGCAGGGAAAAGGACATTAG	37	14	56740867	F	PELI2	NM_021255	Body
SMOC1	peak78057	chr14:70343375-70343962	2	4	6	0.135664	-2445	NM_001034852	64093	NM_022137	ENSG00000198732	protein-coding		cg01780164	1e-05	0.0016	-0.263	0.056	0.386	0.035	0.349	0.038	-0.037	-0.097		II	CTTGATAGGTGAATGTAGCCAGGTGGTAGAGTCAGGAAAAGCCTGTCACACTGCTGAGCC[CG]ATGGTAACAGTTCCATCCTGTTGAGCCCCTGGAGGGTGAACACTTAGGTGGACACATGGA	37	14	70343734	F				chr14:70345943-70346527	N_Shelf
C14orf132	peak80476	chr14:96572416-96572945	2	4	6	0.135664	67020	NM_001282464	56967	NM_020215		protein-coding		cg03512298	2.5e-05	0.0031	-0.811	0.183	0.48	0.134	0.382	0.102	-0.098	-0.204		II	TGAAAAATATTGACGTAATGCCATTTAGAAGATGGAAAACTCTGCTTTGCAGTGTCTGTG[CG]TCCACAGATAGAAATGCACAGGGAGAAAGTGGGACCCAGGATTACCCTGGGGAGAGGACT	37	14	96572813	F
RAB40C	peak85749	chr16:643223-643975	2	4	6	0.135664	3426	NM_021168	57799	NM_021168	ENSG00000197562	protein-coding		cg07393032	0.00042	0.019	-0.224	0.061	0.314	0.038	0.288	0.038	-0.026	-0.084		II	GTGTTAACCTCCATTGCTTTCTCTCCTTTGTTGGGAGGTGCCCTCTGTGTTTCCAGCTTC[CG]TGTTTCTTCAGGGCTGCCTGCTGGGCAGTGGGTGCCCTTGGCAGGGAGGCCCCTTCTGTG	37	16	643447	R	RAB40C;RAB40C;RAB40C;RAB40C;RAB40C	NM_001172665;NM_001172666;NM_001172664;NM_001172663;NM_021168	Body;Body;Body;Body;Body	chr16:638545-640705	S_Shelf
HAS3	peak88279	chr16:69050789-69051662	2	4	6	0.135664	-88241	NM_001199280	3038	NM_005329	ENSG00000103044	protein-coding		cg07625619	1.1e-05	0.0017	-0.277	0.06	0.588	0.041	0.551	0.051	-0.036	-0.062		II	ATGACACATGGTTTCAACGTTATTTATTGTAAGTTGCTTCAGATCCTGTGTGGAAGTAAA[CG]AAGACTGAATAATAAGTGAACTAATTGAAGGGTAACAGGGAGTAGTGAAAAAAAAATGAA	37	16	69050940	F	TMCO7	NM_024562	Body
ZFHX3	peak88527	chr16:73023453-73024370	2	4	6	0.135664	58362	NM_006885	463	NM_006885	ENSG00000140836	protein-coding		cg17555914	0.0002	0.012	-0.391	0.101	0.641	0.071	0.575	0.072	-0.065	-0.102	Yes	II	TATAAAATACCACAAGGTTTGGGTTTTTTTCCCCCCACCGTTTCTGTTCAAATCAAAAAG[CG]CTAAGTCCTGGCTGATTTCTGACTCAGCCAGTCAAAAGAGGGACACGCCTCCCTAACTGC	37	16	73023997	F	ZFHX3;ZFHX3	NM_001164766;NM_006885	5'UTR;5'UTR
MIR7854	peak89016	chr16:81582632-81583329	7	2	9	0.135664	15474	NR_107008	102465840	NR_107008	ENSG00000277255	ncRNA		cg09248399	0.00085	0.03	0.294	0.085	0.182	0.035	0.221	0.047	0.038	0.209		II	TGGGAAATTCTCCTTGGGCAGATAGCTGCCACTTTTCCTTGCTAGCCCTGGAGTGCTGTA[CG]TGCCCCAGGAAACTGTCCCATGTAGGGGATTTTCATGGCTGGGCTCTGTGTGTGTTGGGG	37	16	81583089	R	CMIP;CMIP	NM_198390;NM_030629	Body;Body
P2RX1	peak89967	chr17:3816955-3817628	2	4	6	0.135664	2668	NM_002558	5023	NM_002558	ENSG00000108405	protein-coding		cg12709970	0.0003	0.016	0.193	0.051	0.041	0.005	0.045	0.007	0.004	0.104		II	CCACAGCCTGAGCAGGAGCTGGAAGCCTGGGCCTGCAGCCCTGGGGGTTGCTGGTGATGA[CG]GACTCTGCCTTCCTTCCACCCTCTGCTGTGTGACGTGGGCAGGCCAGTGCCCTCTCTCTG	37	17	3817392	R	P2RX1	NM_002558	Body
CHRNB1	peak90176	chr17:7348350-7349149	2	4	6	0.135664	344	NM_000747	1140	NM_000747	ENSG00000170175	protein-coding		cg10723711	0.00014	0.0099	-0.249	0.063	0.605	0.046	0.565	0.046	-0.039	-0.065		I	GGGCGGGGCGGGTGGGCTGGCGGCTGTCCTCCAGCAACAGGTGCACATTCCCGGGCTCCT[CG]TCACTTCCCCTGTGCTGGCGGTCCCAGCGGCTCTCTGAGCGAAGTCACTGAGCGAGCCGC	37	17	7348379	F	CHRNB1	NM_000747	TSS200	chr17:7348274-7348830	Island
CHRNB1	peak90176	chr17:7348350-7349149	2	4	6	0.135664	344	NM_000747	1140	NM_000747	ENSG00000170175	protein-coding		cg02694489	0.00079	0.029	-0.153	0.044	0.532	0.033	0.508	0.035	-0.024	-0.044		I	CGGCTGTCCTCCAGCAACAGGTGCACATTCCCGGGCTCCTCGTCACTTCCCCTGTGCTGG[CG]GTCCCAGCGGCTCTCTGAGCGAAGTCACTGAGCGAGCCGCCAGGCTATGACCCCAGGGGC	37	17	7348399	F	CHRNB1	NM_000747	TSS200	chr17:7348274-7348830	Island
CHRNB1	peak90176	chr17:7348350-7349149	2	4	6	0.135664	344	NM_000747	1140	NM_000747	ENSG00000170175	protein-coding		cg27104290	0.00077	0.028	-0.304	0.087	0.066	0.017	0.054	0.012	-0.012	-0.187		II	CCGCGGCTCGGAGGCGGAGGGTCGACTCCGGGAGAAACTTTTCTCTGGCTATGATAGCTC[CG]TGCGGCCAGCGCGGGAGGTGGGAGACCGTGTCAGGGTCAGCGTTGGTCTCATCCTGGCGC	37	17	7348653	R	CHRNB1	NM_000747	Body	chr17:7348274-7348830	Island
LOC101928266	peak90313	chr17:9143049-9144573	2	4	6	0.135664	-61376	NR_110828	101928266	NR_110828	ENSG00000262966	ncRNA		cg06818052	8.3e-05	0.0068	-0.233	0.057	0.38	0.038	0.346	0.035	-0.034	-0.089		II	GCAGGGCACGAGCCGCATCCGCCGCGGTGACCAGAGCCTGTGGATCCGCTCGCGGGACAT[CG]CCTGCAAGTGTCCCAAAATCAAGCCCCTCAAGAAGTACCTGCTGCTGGGCAACGCGGAGG	37	17	9143096	F	NTN1	NM_004822	Body	chr17:9142980-9143839	Island
LOC101928266	peak90313	chr17:9143049-9144573	2	4	6	0.135664	-61376	NR_110828	101928266	NR_110828	ENSG00000262966	ncRNA		cg02346492	6.2e-06	0.0012	-0.486	0.101	0.411	0.064	0.343	0.068	-0.068	-0.166		I	AATCAAGCCCCTCAAGAAGTACCTGCTGCTGGGCAACGCGGAGGACTCTCCGGACCAGAG[CG]GCATCGTGGCCGATAAAAGCAGCCTGGTGATCCAGTGGCGGGACACGTGGGCGCGGCGGC	37	17	9143174	R	NTN1	NM_004822	Body	chr17:9142980-9143839	Island
LOC101928266	peak90313	chr17:9143049-9144573	2	4	6	0.135664	-61376	NR_110828	101928266	NR_110828	ENSG00000262966	ncRNA		cg08547691	2.3e-05	0.0028	-0.428	0.096	0.315	0.057	0.26	0.051	-0.055	-0.175		I	GGCGCGGAGACGTGGACGGGAGGAGAACTGTGAATTCTCAAGCCCGTAGTGTGGGCGGGG[CG]CGGAGCACCCACCAAACCACCACCCGACACGCAGCCGACGGGATCCCCCCCTTTCTCCCC	37	17	9143754	F	NTN1	NM_004822	3'UTR	chr17:9142980-9143839	Island
LOC101928266	peak90313	chr17:9143049-9144573	2	4	6	0.135664	-61376	NR_110828	101928266	NR_110828	ENSG00000262966	ncRNA		cg00864474	0.0017	0.046	-0.22	0.068	0.337	0.044	0.309	0.037	-0.028	-0.084		II	CCCGACACGCAGCCGACGGGATCCCCCCCTTTCTCCCCGGCCCCTTCTAGCAGTTCCCCG[CG]GGCCACCTGGCTGTCACAGCCTGGACTCCTCCATCTGAAGGGGCCTGGCAGCATTTGGGG	37	17	9143838	F	NTN1	NM_004822	3'UTR	chr17:9142980-9143839	Island
DLGAP1-AS4	peak94648	chr18:4068508-4069283	2	4	6	0.135664	106543	NR_102696	101410534	NR_102696	ENSG00000263878	ncRNA		cg02648422	0.00079	0.029	-0.139	0.04	0.319	0.025	0.298	0.022	-0.021	-0.065		II	AAATGTGTAAAAGCCAGGAACTGGGGAGCACCTTAGAAAACATCCAATCCGATGTCCACG[CG]TACAGGTGAGGAAACAGAGACAACAGAAATTAAGTGACTTGCAGGCTTGTTGTCTCTCTG	37	18	4068843	F	DLGAP1;DLGAP1	NM_004746;NM_001242761	5'UTR;5'UTR
CTAGE1	peak95704	chr18:20050462-20052192	2	4	6	0.135664	-53449	NM_172241	64693	NM_022663	ENSG00000212710	protein-coding		cg09275235	0.0014	0.042	-0.251	0.076	0.421	0.055	0.384	0.059	-0.037	-0.088		II	GGGATTTTTCTCTCACTGCCCTCAGGCTGGCCCAGCACAGAGCTCAGCTTCCAGCATCCA[CG]TGCCCTGCTTACTACCCAGAAAGGCTGCAGGGCATCAGCGTGTTGCTACTTCTGAGAGCC	37	18	20051066	F
LAMA3	peak95839	chr18:21452615-21453314	2	4	6	0.135664	-19	NM_001127718	3909	NM_000227	ENSG00000053747	protein-coding		cg23931049	0.0018	0.048	-0.278	0.087	0.806	0.04	0.776	0.05	-0.03	-0.037		I	CCCGAGGGAAAGAGAGGGACTCTGGATTTCCACCCTCCTACCCAGGGCGTGTTCCCTGCC[CG]TGACTCAGCCTGTGATTTAGGGCGTCTGCAGGGTGAGGTGGGTGGAAGGTGATGCCCGCC	37	18	21452730	R	LAMA3;LAMA3;LAMA3;LAMA3	NM_000227;NM_001127718;NM_198129;NM_001127717	TSS1500;TSS1500;Body;Body
SLC14A2	peak99055	chr18:42919594-42920293	2	4	6	0.135664	126997	NM_001242692	8170	NM_007163	ENSG00000132874	protein-coding		cg18998015	0.00098	0.033	-0.376	0.11	0.744	0.06	0.697	0.067	-0.046	-0.062		II	TGCCAGGACAACTGATGTAAACTGGTACTGTCCTAGGAAAACAAGGCATATGGTCAGCTT[CG]CTGTGGTCATGGGATTAAAGCATAAGGAAAACGTGAAGAAGCTGATGAAACTGCATTTGA	37	18	42919891	F	SLC14A2	NM_001242692	5'UTR
ZBTB7C	peak99287	chr18:45662388-45663528	2	4	6	0.135664	722	NM_001039360	201501	NM_001039360	ENSG00000184828	protein-coding		cg02398663	6.2e-07	0.00022	-0.545	0.102	0.172	0.041	0.128	0.03	-0.044	-0.257		II	TCCACGCGGCCGCGCTGCTCGCGGGAGCCTGCCGCAGCCGGCGGGAGGTTGTCATTGATT[CG]TGCTGGGCGAGTTAAGCCATTCCAGGAGTGGTTTTGAGAGAGCACTCCCTCCCCACCCTC	37	18	45663510	F				chr18:45662314-45663520	Island
BOD1L2	peak100573	chr18:54808546-54809857	2	4	6	0.135664	-5091	NM_001257964	284257	NM_001257964	ENSG00000228075	protein-coding		cg12922266	0.0018	0.048	-0.247	0.077	0.5	0.06	0.457	0.061	-0.042	-0.085	Yes	II	TTCAGACTGAGAGCTGCAGATGATGCAATCCTATGTTGACTTGCTCCTGGCCCTGCGGGG[CG]GTTGGGCTCACCTGCCCACAGACAAGGCACGATGACTGATTGCCTTTCGTCAGTAATCGG	37	18	54809059	F
CDH19	peak102226	chr18:64391615-64392991	2	4	6	0.135664	-120928	NM_001271028	28513	NM_021153	ENSG00000071991	protein-coding		cg21039770	0.00011	0.0083	-0.316	0.078	0.495	0.061	0.445	0.048	-0.05	-0.101		II	ATGTTGCCACACCCCAGTCAGAAATGAAGTGGAAATACAAGAAACCATGCCAAAGGTAGG[CG]GCTTTGCAAACAAACCACAAGTACTGACTCCATGAGCAGCTTAGTCCCTAAGCGCAGATA	37	18	64392127	F
ZNF236	peak104090	chr18:74571291-74573440	2	4	6	0.135664	36250	NM_007345	7776	NM_007345	ENSG00000130856	protein-coding		cg06701914	0.00083	0.03	0.297	0.086	0.55	0.059	0.593	0.055	0.043	0.079	Yes	II	CCCGGGTGTGTTGGGTACTGCACAGCGTCTGTATCCTTGCATTTCCTATTTACAATCATT[CG]TACATTGATTTTGGAGTTTTCTCTTCCACGTGGTTCTTCACTTCATCTTTGATCTTTAAC	37	18	74571505	R	ZNF236;ZNF236	NM_001306089;NM_007345	Body;Body
FFAR3	peak106147	chr19:35848591-35849497	2	4	6	0.135664	-444	NM_005304	2865	NM_005304	ENSG00000185897	protein-coding		cg15391601	0.00056	0.023	-0.32	0.09	0.171	0.04	0.141	0.039	-0.03	-0.174		I	AAACATGGAGAATTTAAGTCATTTCCCCCAAATCACAAAGTCAGGAAGAAACAGACCTCA[CG]GAGCTCGCTCTCTGTCATTGCATCACACTTCCTGCCCTTACAAGGCAAATTGGATAAATG	37	19	35849176	F	FFAR3	NM_005304	TSS1500
KLHL29	peak109122	chr2:23771836-23773753	2	4	6	0.135664	164497	NM_052920	114818	NM_025067	ENSG00000119771	protein-coding		cg19093939	0.00099	0.033	0.381	0.112	0.548	0.079	0.602	0.084	0.054	0.098	Yes	II	CAGCAGGCTGCTTGCATGGCGGGCAGAGCTGGGACTGCCATCCTTGGCTGTGCTGCCTTT[CG]CCACCCATCTTAATTAGACACTGTCCTAGCTAAGACGCAGTCTCCTTTCTGATGAATGGG	37	2	23772766	R	KLHL29	NM_052920	5'UTR
LOC100288911	peak109897	chr2:36198140-36199163	2	4	6	0.135664	384061	NR_037631	100288911	NR_037631		ncRNA		cg27529883	0.0019	0.049	-0.315	0.098	0.197	0.042	0.169	0.043	-0.027	-0.14		II	GTCATAGCTGGACACCTGCCAGTCATTGTTTAAGCACTGAATTTCCAAGGCACTTAATGA[CG]TTGTTACAACAGGTGTTTTATTCACAGAGTTAATTATAATAGCAAAAAGAAACCAAAACA	37	2	36199114	R
IL1R1	peak114746	chr2:102720613-102721276	2	4	6	0.135664	34109	NM_001288706	3554	NM_000877	ENSG00000115594	protein-coding		cg18350893	0.00097	0.033	-0.389	0.114	0.159	0.042	0.133	0.036	-0.026	-0.167		II	CGGGAAACTTTAGAGGTTACCGTGCAGTGGCGGGTGTTGGTGTTTCTTAAGGGTCTGGCA[CG]TTTGCTGAGTGATTCTGGCTGTCTGCCTGGCTCTGAGCTTCCTGTTCATAGTTCCCCAGA	37	2	102720955	F	IL1R1	NM_001288706	5'UTR
DARS	peak117598	chr2:136763212-136764108	2	4	6	0.135664	-20406	NM_001293312	1615	NM_001349		protein-coding		cg12313149	0.00022	0.013	-0.272	0.071	0.674	0.047	0.621	0.047	-0.053	-0.079		II	AACAGCCACACAATTACAGTAACAGGTGGTCAGTTTCAAAACAAATTTCAAGGTCTGACT[CG]CCTGGCACCTGCTCTAGAACCACAGACAGCAGTTTGACACTGTCTGGGTCCAAGTTAGGT	37	2	136763629	F
TRAK2	peak127688	chr2:202304780-202305593	2	4	6	0.135664	11132	NM_015049	66008	NM_015049	ENSG00000115993	protein-coding		cg15971559	1.3e-07	7.1e-05	-0.627	0.11	0.222	0.052	0.172	0.053	-0.051	-0.228		II	CTGTGAGGCTATCAACTACTACACTTTACTGTTGCTAGCTTGCCTCTCCCCTTTCTAACT[CG]CTGTTGGCTGAGAAACCAGATAAGCAGGTTATCAGAACACCCATAAGGTGTCTGTTTGAC	37	2	202305048	F	TRAK2	NM_015049	5'UTR
COL4A3	peak130109	chr2:228092728-228093825	2	4	6	0.135664	63996	NM_000091	1285	NM_000091	ENSG00000169031	protein-coding		cg27243623	0.00073	0.027	-0.353	0.101	0.363	0.062	0.319	0.063	-0.044	-0.122		II	CATGGTTGGTTGCTTAAGGCAGACACGGGCAGAGGCGGCCCTGCAGAGGACAGCTCGTGG[CG]TCTGTCTGGCACGGTTTGGCTATACTTGGTCAGCTCTTCTTTTCACACACAAAAACTTTC	37	2	228093069	R	COL4A3;COL4A3;COL4A3;COL4A3	NM_031362;NM_031365;NM_000091;NM_031366	Body;Body;Body;Body
BANF2	peak132358	chr20:17691118-17692565	2	4	6	0.135664	11249	NM_001014977	140836	NM_178477	ENSG00000125888	protein-coding		cg07722360	0.00014	0.0099	-0.348	0.088	0.425	0.061	0.377	0.057	-0.048	-0.113	Yes	II	TCGTCAGTCTGTGGCTTTCATCAGATCCAGAGAGGGTAGAATAACTGGCCGGCCTAACGG[CG]GCTGAGCCAGGAGTGGAATCCCAGCAGGAAGAACTTTGGACCCTTGCAGTTCCCGCAGCA	37	20	17691454	F	BANF2;BANF2;BANF2	NM_001014977;NM_178477;NM_001159495	5'UTR;5'UTR;Body
CST7	peak132834	chr20:24898737-24899761	2	4	6	0.135664	-30617	NM_003650	8530	NM_003650	ENSG00000077984	protein-coding		cg16892443	0.00066	0.026	-0.221	0.063	0.132	0.018	0.118	0.022	-0.014	-0.108		I	TCTCATGCCCCAAATTGCATTTTCCCGGAAAGGGCTCAGGGCGACTGAGGTCCCCACCGC[CG]CTGCGGAGCAGGCTAGGGACTGGGGCAGGTCCCGGCACAGGGGAGGGGGGCGGGGGCGCT	37	20	24898990	R				chr20:24898954-24899181	Island
CST7	peak132834	chr20:24898737-24899761	2	4	6	0.135664	-30617	NM_003650	8530	NM_003650	ENSG00000077984	protein-coding		cg25889634	8.1e-05	0.0067	-0.382	0.093	0.094	0.025	0.073	0.016	-0.02	-0.219		II	CGGGCCGTGCTCATGGCTGGGATCACAGCGCCACCCTGTGGCCGACGCTCTCCTTCGGCT[CG]CAACAGTCTGGAGAAATTGAATTGCATTCTTCATGGAGAAACACAGACCGAAAAAGATCT	37	20	24899180	F				chr20:24898954-24899181	Island
B4GALT5	peak134045	chr20:48317101-48318394	2	4	6	0.135664	12673	NM_004776	9334	NM_004776	ENSG00000158470	protein-coding		cg11243561	8.2e-06	0.0014	-0.42	0.089	0.57	0.067	0.503	0.07	-0.067	-0.118	Yes	II	AAATAAGGGTCACTTGAACACAAGCACTGTGACACCACGATGATGATGTGATAATCCAGA[CG]ACTACTAAATGTGTATACAGCGTGGGTATGCTGGACAAAGGAATGACTCACATCCCAGGC	37	20	48317237	F	B4GALT5	NM_004776	Body
LINC00322	peak138844	chr21:44742955-44743824	2	4	6	0.135664	8529	NR_103713	100126693	NR_103713		ncRNA		cg26652513	9.8e-05	0.0076	-0.298	0.073	0.206	0.037	0.176	0.028	-0.03	-0.144		II	GCCACATGTCGGTCATTCAGGCAGCAGGTCAGCAGTGGAACTGGGTGGCTTCCAGCTGCC[CG]TGGGAGCCGGCCTGAGATGAACCTCCTCCCTCCTTCTGAGAAGTGGCCGGGCACACAGGA	37	21	44743389	R	LINC00322	NR_103713	Body
TST	peak140240	chr22:37427967-37429481	2	4	6	0.135664	-12500	NM_001270483	7263	NM_003312	ENSG00000128311	protein-coding		cg07005131	0.0017	0.047	-0.231	0.072	0.405	0.05	0.373	0.056	-0.032	-0.079	Yes	II	ATGCAGCGATCTGGTCCTGGTGCTGTGGAATCAGCTTTGCACAAGGCCCCAGAAGGTCTG[CG]TTCCAGAGCCTTCCTGTTGGGGCCTCAGTCTTCTCATCTGAAAAATGGGAGCAAACTCAG	37	22	37429269	R
BHLHE40-AS1	peak141892	chr3:5064757-5065571	2	4	6	0.135664	-43518	NR_037903	100507582	NR_037903	ENSG00000235831	ncRNA		cg26284735	0.00031	0.016	-0.499	0.133	0.628	0.096	0.559	0.108	-0.069	-0.11	Yes	I	ATAGACTTCCAGCTGAGCCAGCTGGTGACCTGGCCGCCCCTGAGTGGAGAAAATGGGAGA[CG]TGGGAGTTGGAAGGCACACCACGCAGACGGTCACCTCATGGTGACGTCACCTGCCAAACC	37	3	5065165	F				chr3:5068036-5068434	N_Shelf
EIF1B-AS1	peak145998	chr3:40374906-40375803	2	4	6	0.135664	-24166	NR_033965	440952	NR_033965	ENSG00000280739	ncRNA		cg24008131	0.0019	0.049	-0.277	0.087	0.723	0.048	0.678	0.051	-0.045	-0.062		II	CAGGGGAAGCATAAGAAAACCAAGAACTTCCAACCACTCACATTTATGAAGTGCTAACTC[CG]TGCCAGGCATGATGGGGAAATGAGATGAAATCAGCTTTCTGTAGACATTGTCAGGGCCCT	37	3	40375430	R
CACNA2D2	peak146706	chr3:50556919-50557390	2	4	6	0.135664	-15480	NM_001291101	9254	NM_006030	ENSG00000007402	protein-coding		cg27201997	0.00033	0.017	-0.187	0.05	0.033	0.004	0.03	0.005	-0.003	-0.1		II	ATTAAAAGCCCTGTCCTGAAAGTGCTGCCTCTGCTCACCACTCATCGCCGGAACCAGGCA[CG]CACCCCTGCATGACCACCAGGGGGCAGGAAGGTGCAATCCTACCTTTAGCCAGGAAGCAA	37	3	50557087	F
LRTM1	peak147026	chr3:54987937-54988504	2	4	6	0.135664	12894	NM_001304389	57408	NM_020678	ENSG00000144771	protein-coding		cg22211564	5.9e-05	0.0055	-0.322	0.076	0.844	0.029	0.81	0.028	-0.034	-0.04	Yes	II	GGTCACCTTCGAGTCAGTCGGCAGCTCCCTGGGCCTCACTCTGAAGAGCCTGCGGGAGCA[CG]AACACTTCCCCACTGAGTTGTCTGTCTGTGGCCTCTGGGAGGCTGTCTCCTTTCTGGCAG	37	3	54988324	F	CACNA2D3	NM_018398	Body
FOXP1	peak148306	chr3:70881347-70882248	2	4	6	0.135664	232276	NM_001244813	27086	NM_032682	ENSG00000114861	protein-coding		cg07935632	3.8e-06	0.00082	-0.486	0.099	0.804	0.046	0.742	0.057	-0.062	-0.077		II	CACATGGGGCTGTTTCACTGCTATTTCTGCAGGGCCTTGCACAAGGTCTGTCAGAGTGCA[CG]TCTCAGTAAATATGTGTTGAACTGATGAAAGCTTATTTTAATCAGGCATTATGTAGTAGT	37	3	70881357	R
ROBO1	peak149550	chr3:79216859-79217723	2	4	6	0.135664	-148682	NM_133631	6091	NM_002941	ENSG00000169855	protein-coding		cg04560667	0.00012	0.0088	-0.305	0.076	0.678	0.044	0.633	0.055	-0.045	-0.067		II	ACAGTATTCTTTAGATTTGCTGGCACAACCCTATCGGCCTGTGTGTGATTTGGCTAATTG[CG]TATTCGGAGAAGAGCCAACAGTGACAGTTTACCCAATGAGAGGAAACATTCAGCTTTAGT	37	3	79217336	F	ROBO1	NM_002941	Body
MIR3921	peak152891	chr3:99639311-99640297	2	4	6	0.135664	43438	NR_037486	100500859	NR_037486	ENSG00000264897	ncRNA		cg15518046	0.00027	0.015	-0.297	0.079	0.627	0.051	0.574	0.068	-0.053	-0.085	Yes	II	TGAGCCTTAATTTGAAATCCATTATTACATCCTCTGAGGTCTCATTAACTACCTCAATCA[CG]TAGTTCTTAATTTTTGTTTTATTTCCAGGTAGATACAAACCAACACTTAGAATGTGAGCA	37	3	99639715	R	MIR548G;CMSS1;FILIP1L;FILIP1L	NR_031662;NM_032359;NM_182909;NM_001042459	Body;Body;Body;Body
BOC	peak154852	chr3:112994610-112995523	2	4	6	0.135664	63723	NM_001301861	91653	NM_033254	ENSG00000144857	protein-coding		cg23542880	0.00058	0.024	-0.316	0.089	0.734	0.052	0.693	0.058	-0.042	-0.057	Yes	II	GGGCGAGCAGTTTCTCATTAGCCCTCCACCTGCTGGCCTCTTCATAGGCAGCCAGCAAAG[CG]GGTGAATGAGTTTTTAACAAAAAGCAGCATTGTTCACATGTTGTAGGGCAGGGCTGGTCC	37	3	112994868	F	BOC;BOC	NM_001301861;NM_033254	Body;Body
BOC	peak154852	chr3:112994610-112995523	2	4	6	0.135664	63723	NM_001301861	91653	NM_033254	ENSG00000144857	protein-coding		cg21731382	1.1e-07	6.3e-05	-0.442	0.077	0.458	0.049	0.389	0.06	-0.069	-0.151		II	GCAGAAGAGGCAGATTGGCAAAGGCCATGCCGTGGTGATCCGGAAATGCCAGGCTCAGGC[CG]CATTCACCCCCTCAGTGTGTGTGACAGTGACTAATTACCCTTCTATTTCTTATTTTCATT	37	3	112995144	R	BOC;BOC	NM_001301861;NM_033254	Body;Body
GAP43	peak155082	chr3:115155346-115156131	2	4	6	0.135664	-186412	NM_002045	2596	NM_002045	ENSG00000172020	protein-coding		cg14944696	3.6e-07	0.00015	-0.453	0.083	0.589	0.053	0.514	0.063	-0.075	-0.127	Yes	II	TTTGCATCTCATGGCACTGCCCGCAAGGAAACATTCACCAAGAATGAGGCATTAAACAGC[CG]TGTAGACAGCATGACTCAGCCAGTTGATGTCATCAGCATTTCATTGCCCAATGCTGGCCT	37	3	115155686	R
MIR544B	peak155898	chr3:124499378-124500307	2	4	6	0.135664	48557	NR_036088	100422864	NR_036088	ENSG00000265981	ncRNA		cg23202661	0.00019	0.012	-0.279	0.072	0.46	0.051	0.416	0.057	-0.044	-0.097		II	TGTTCTAGCCAGCTCTGTGTGAGACTCTGGGCCCAGTTTCTGGAACTCTCCATCAACTGT[CG]TAGGCAGAGCAGGAAGCCAAGTCAGCAGCTGTGTGCTTCAGTTCGCTGGTGTCTGTGTGG	37	3	124499829	R	ITGB5	NM_002213	Body
CDV3	peak156526	chr3:133224695-133225773	2	4	6	0.135664	-67200	NM_001134422	55573	NM_017548	ENSG00000091527	protein-coding		cg16775824	2e-12	2.6e-08	-0.868	0.107	0.192	0.047	0.116	0.029	-0.076	-0.397	Yes	II	AAAGATGCTGACACATCATTAGTTATTCTCAAGCAACACTGACGGAGTGACTTCCTTCTA[CG]TCTGGGGACTAGTCTCGATACTGAAAGTAGCACAAAGCCTTCATTCACTAGGACCTTCTG	37	3	133225380	R
RAP2B	peak159029	chr3:153006730-153007633	2	4	6	0.135664	127181	NM_002886	5912	NM_002886		protein-coding		cg19477686	3.7e-05	0.004	-0.414	0.095	0.713	0.052	0.666	0.066	-0.046	-0.065		II	GGAACTAGTTGTGCAAGGCCTTGAATGTAAGGTTAAAAATTATCAAAAATTGTATGTATG[CG]TGTTGCCTTGGATTCAAGGAGTTAGGTGAAAATATTGATTTAATGATAATCACATGAGAC	37	3	153006777	F
SCHIP1	peak160052	chr3:159547343-159547887	2	4	6	0.135664	-10035	NM_001197109	29970	NM_014575	ENSG00000151967	protein-coding		cg21374307	1.7e-08	1.7e-05	-0.611	0.099	0.432	0.065	0.351	0.072	-0.081	-0.188	Yes	II	TAGCTCTGTACTGGCCTTTCTAAAAAATTCATGCCTGTGCATGCCCAAGCAATAAAATTA[CG]CAAGTTGCCCAGAGGCCCAGCTTGGTTCAGTGCCAGGTTAGGATCAGGCACATCTGTTTG	37	3	159547539	R	SCHIP1	NM_014575	Body
TNIK	peak162097	chr3:171024312-171025245	2	4	6	0.135664	153418	NM_001161564	23043	NM_015028	ENSG00000154310	protein-coding		cg08248287	0.00024	0.014	-0.335	0.088	0.841	0.033	0.808	0.043	-0.033	-0.04		II	GGGAGGCTTGTCTACTGTGCATCTTCAGAAAAAAGATTTAGACCGAGAAATTCATGGCCA[CG]GCCAGAGGTTGATAGTAAAAAGGTAGCTAGTCTAAAAACACTCAGCCCTAATACCAAATC	37	3	171024841	F	TNIK;TNIK;TNIK;TNIK;TNIK;TNIK;TNIK;TNIK	NM_001161560;NM_015028;NM_001161563;NM_001161562;NM_001161561;NM_001161566;NM_001161565;NM_001161564	Body;Body;Body;Body;Body;Body;Body;Body
LINC00578	peak162999	chr3:177332632-177333272	2	4	6	0.135664	173243	NR_047568	100505566	NR_047568		ncRNA		cg24128731	3.5e-08	2.8e-05	-0.546	0.091	0.567	0.074	0.484	0.055	-0.084	-0.147		II	TTTGTCCCCCAGTTGACCTCCTTCCAGATATGCTGAGTCCATTTCCCTGAAATGACTGAG[CG]GGGAGAGGTAACTGCAGCTGTGTTTGGATACCTTCTTTCTCTCCCTTGGCTCCAGCCCAG	37	3	177332936	R	LINC00578	NR_047568	Body
EIF4A2	peak163920	chr3:186478097-186478630	2	4	6	0.135664	-22997	NM_001967	1974	NM_001967	ENSG00000156976	protein-coding		cg00482743	0.0008	0.029	-0.249	0.072	0.799	0.031	0.771	0.03	-0.028	-0.035		II	GAGAAGGTCAAAGAGAGAGATTCTGTTTACTGTGACATGGGCTATGGGAGTTATGAGTCA[CG]AACCATGGATGAAAACACATATATTGGCCAGGTGCTGTGGCTCATGACTATAATCCCATA	37	3	186478499	F
TPRG1-AS1	peak164163	chr3:188668569-188669140	2	4	6	0.135664	-3427	NR_046873	100874043	NR_046873	ENSG00000234076	ncRNA		cg11889721	4.9e-09	6.6e-06	-0.789	0.122	0.307	0.076	0.211	0.067	-0.096	-0.314	Yes	II	GGCAATACGCCCAGCCGTGTGAATGGAGCTCTAGCTTCAGCATCAGGAAGCCTGGGTCGA[CG]TCTCCTCCTCTGACTCATTGCTTGCTGAAACATGAATCATATGCCCTTTCTCAGCACTGG	37	3	188668845	R				chr3:188665275-188665552	S_Shelf
MUC20	peak164997	chr3:195447276-195448061	2	4	6	0.135664	-84	NM_152673	200958	NM_020790	ENSG00000176945	protein-coding		cg07188198	5.5e-05	0.0052	-0.316	0.075	0.733	0.041	0.694	0.056	-0.039	-0.054		II	GTGGTGCGCGCCTATAATCCCAGCTACTCCAGAGGCTGAGGCAGGAGAATTGTTGGATCC[CG]GGAGGAAGAGGTTTCATTGAGCTGAGATCTCATTACTGTACACTCCAGCCTGGGTGACAG	37	3	195447551	F	MUC20	NM_152673	TSS1500
HTRA3	peak165781	chr4:8317274-8318060	2	4	6	0.135664	46175	NM_053044	94031	NM_053044	ENSG00000170801	protein-coding		cg07380251	4.9e-05	0.0048	-0.287	0.068	0.06	0.012	0.051	0.007	-0.008	-0.14		II	GTTGGCCACACCTGAGTCACTGGGTGGCAGAGTGTAGGCATGGCAGGTTCCCGCCACACA[CG]TGCAGACAGAATGTGCCCCTGCAGGGCCTCCTCGCCACCTGCAAGGCTGGCTCTGTGCCA	37	4	8317543	F
LCORL	peak166726	chr4:18253446-18254157	7	2	9	0.135664	-230319	NM_153686	254251	NM_153686	ENSG00000178177	protein-coding		cg14460330	0.00078	0.029	0.417	0.12	0.486	0.087	0.551	0.1	0.065	0.135	Yes	II	TTGCTTAGTTTTAACAAACAGGATATTATAGCAACTGGTGATTAATGTGATGGGAAAGAG[CG]AACATGCTACATGAGTCATTACATTAGACTCAACATGTTTAATGGTCTGTTATGCTGAGC	37	4	18253853	F
KCNIP4	peak167352	chr4:21767213-21767898	2	4	6	0.135664	-68238	NM_001035003	80333	NM_025221	ENSG00000185774	protein-coding		cg14011933	0.0001	0.0079	-0.325	0.08	0.178	0.031	0.151	0.032	-0.028	-0.155	Yes	II	TCAAGGAATCCCAGAGCCCAAGAGCAAAGATACTTAGGAAAAGGCATACAGTAAACTAAG[CG]GCCATTAGATTAGAAAGGAGCCATCTGCAATAGCGGCACCATGTGGTAATAATGTGTCAT	37	4	21767566	F	KCNIP4	NM_147182	5'UTR
LOC100996286	peak186943	chr4:152966729-152967655	2	4	6	0.135664	-54713	NR_121628	100996286	NR_121627	ENSG00000245954	ncRNA		cg11239720	0.0012	0.037	-0.319	0.096	0.378	0.07	0.325	0.047	-0.053	-0.141		I	GTGAGGCCCGCCAGGCGCTGGGCCCAGAGGACTCCGCGACGCTAGGAAATGTGTGGCAGC[CG]GGGAGGGGACGCAAGGAGCCCGGGCCAGGAGAGGGAATTCCAACTATGGCGTTTTGGAGA	37	4	152967415	R
GRIA2	peak187782	chr4:158211833-158212505	2	4	6	0.135664	70349	NM_001083620	2891	NM_000826	ENSG00000120251	protein-coding		cg17014374	6e-08	4.2e-05	-0.561	0.095	0.829	0.039	0.776	0.051	-0.054	-0.065		II	ACCAACCTGGGTAGTTCACAATTCAGTATTGATTTTTGCTCCTGCTTTATTTTCACCAGT[CG]CATTTAATTTAGACACCTTAAAATGGACAAATCTGCAATATACTCTGTGATTTATATACA	37	4	158212052	R	GRIA2;GRIA2;GRIA2	NM_001083619;NM_000826;NM_001083620	Body;Body;Body
SH3RF1	peak190040	chr4:170358351-170360717	2	4	6	0.135664	-167285	NM_020870	57630	NM_020870	ENSG00000154447	protein-coding		cg20854277	2.1e-05	0.0027	-0.311	0.07	0.673	0.041	0.636	0.053	-0.037	-0.055		II	GTTCTGTTTGCCCTCCCTTTGAATCCAGGTTGGGCTGTGACTGCTTTGACTAATAGAATA[CG]GCAGAAGTGATACTGTGCTAGTTCTGAGATCAGCTTTTAAGAGTACAAGCTGCTTTCACC	37	4	170358691	F	NEK1;NEK1;NEK1;NEK1;NEK1	NM_012224;NM_001199400;NM_001199398;NM_001199397;NM_001199399	Body;Body;Body;Body;Body
HMGB2	peak190732	chr4:174185407-174186642	2	4	6	0.135664	68895	NM_001130689	3148	NM_002129		protein-coding		cg21739530	0.00024	0.014	-0.354	0.093	0.232	0.045	0.193	0.042	-0.039	-0.166		II	GCCTCTTCCTGCATCCTGGAGGGGGGAGTGGCTTCACAGCCCTTGGGCCACTGCCAGGTG[CG]ACAGCTCTTTTTGGAAAATAATGATAGATGTGGCATCTATTTACTTGGCTACCTAGTATT	37	4	174186068	F	GALNT7	NM_017423	Body
CTNND2	peak194246	chr5:11588536-11589864	2	4	6	0.135664	-171	NM_001288716	1501	NM_001332	ENSG00000169862	protein-coding		cg17137122	0.0016	0.044	-0.276	0.085	0.82	0.034	0.793	0.042	-0.028	-0.034		II	TCCTTTGAGTCTTTTACCTGATTCTTTCTATTTTAGCCACAGCTTCCAAAAACATAAATT[CG]GCAAAGTATTTTAAGCACTTTTTATTGACCTTTGTACCAAATGGATCCCAGGTCCACATT	37	5	11589839	R	CTNND2;CTNND2;CTNND2;CTNND2;CTNND2	NM_001288716;NM_001288715;NR_109988;NM_001332;NM_001288717	TSS1500;TSS1500;Body;Body;5'UTR
LINC01265	peak198723	chr5:38666677-38667693	2	4	6	0.135664	53190	NR_104631	101926904	NR_104631	ENSG00000249911	ncRNA		cg19102773	0.00024	0.014	-0.309	0.081	0.431	0.057	0.379	0.059	-0.052	-0.121	Yes	II	ACAGTGTACCACTATTGACCTTCACTGGGATTTGCTTTCCTGGGATCTGGAGAAGCACAG[CG]TGTTCCTGTGCATGAACATACTGTTATCTTTGGCTTGGTCTGAGGCTGTAGAACAGTCCA	37	5	38667237	F	LIFR-AS1	NR_103554	Body
C6	peak199055	chr5:41213025-41214134	2	4	6	0.135664	115	NM_000065	729	NM_000065	ENSG00000039537	protein-coding		cg16822992	2e-06	0.00052	-0.472	0.093	0.472	0.07	0.407	0.061	-0.065	-0.138		II	ATTAAGATTGAAAATGAAATCATCATATTACTCACCTTTAAGCAGAGTTTGTGGTGTCCT[CG]GACCTAAGCTGCAAATTATTGGGGAAAAAATAGGTATGCAGAATGAAGAGGGTATATATG	37	5	41213503	F	C6;C6;C6	NM_000065;NM_000065;NM_001115131	1stExon;5'UTR;5'UTR
RGS7BP	peak201356	chr5:63890136-63891255	2	4	6	0.135664	19219	NR_073511	401190	NM_001029875	ENSG00000186479	protein-coding		cg27607510	1.3e-08	1.4e-05	-0.326	0.052	0.603	0.036	0.556	0.036	-0.048	-0.079	Yes	II	GTTACCCTGAATAGACTGCCAATCCTCCTCCCGTTAATGTTCTTAGGGGCCACAGAGAGA[CG]AGGTTTTCTAGTTCAGATTCAGAAACAGAGCTTTCTTTGGTATGCCAGAGGAGCATAGTG	37	5	63890756	F	RGS7BP;RGS7BP;RGS7BP;RGS7BP	NR_073511;NM_001271891;NM_001271890;NM_001029875	Body;Body;Body;Body
TGFBI	peak211069	chr5:135355989-135356894	2	4	6	0.135664	-8142	NM_000358	7045	NM_000358	ENSG00000120708	protein-coding		cg06738047	0.00033	0.017	-0.319	0.086	0.735	0.048	0.689	0.059	-0.045	-0.062		II	TTATTTCATTGTATATGTGCCTGGCTCCCCACCAAAGAATGACTCACTTGTGTCTAGAAC[CG]TAATAAGCAGCCGACTGCTGGGCTCCTAACATGAACTCAGTAAATATTGGTAGAATCGAT	37	5	135356442	R
CTB-178M22.2	peak214129	chr5:167447289-167448394	2	4	6	0.135664	211535	NR_109894	101927862	NR_109894	ENSG00000253978	ncRNA		cg14826185	4.3e-05	0.0044	-0.28	0.065	0.329	0.04	0.289	0.04	-0.04	-0.122		II	CCAAACCAAAGTTAGAGCCGTTACAAGACATTTCTTTGAGTGCAGTTTCCTTGGTTCACC[CG]TTCATCTGCTGTGCTGGAAGAAAAAAGTGAAATCAAAAAAGCTCTATTAAATAGATGTGC	37	5	167447887	R	TENM2	NM_001122679	Body
KCNIP1	peak214373	chr5:170041835-170042635	2	4	6	0.135664	111195	NM_001278340	30820	NM_014592	ENSG00000182132	protein-coding		cg00381193	1.4e-05	0.002	-0.28	0.061	0.526	0.043	0.488	0.044	-0.038	-0.073		II	CAGCCTGGGCACGTAGCTACTGTGGTGAATCACCTTTCCTGGCAGAGCACACTCAGGAAC[CG]TCAGCTCCAAAAGCACCAAACAGTTTCATTAAGACCGTGGCTCCTTCGCAGAAGCACACG	37	5	170042332	R	KCNIP1;KCNIP1;KCNIP1;KCNIP1;KCNIP1	NM_001278340;NM_001034837;NM_001278339;NM_014592;NM_001034838	5'UTR;Body;Body;Body;Body
KCNIP1	peak214373	chr5:170041835-170042635	2	4	6	0.135664	111195	NM_001278340	30820	NM_014592	ENSG00000182132	protein-coding		cg11236288	3.6e-08	2.8e-05	-0.424	0.071	0.782	0.033	0.74	0.049	-0.042	-0.054		II	CGTCAGCTCCAAAAGCACCAAACAGTTTCATTAAGACCGTGGCTCCTTCGCAGAAGCACA[CG]GAACGCAGACTGACAAGCCTGTGATAACATTTTAATGGCCTGAGTTCAGTTCCCAATAAA	37	5	170042392	F	KCNIP1;KCNIP1;KCNIP1;KCNIP1;KCNIP1	NM_001278340;NM_001034837;NM_001278339;NM_014592;NM_001034838	5'UTR;Body;Body;Body;Body
RNF216-IT1	peak235766	chr7:5731873-5732852	2	4	6	0.135664	-12271	NR_046834	100874342	NR_046834	ENSG00000237738	ncRNA		cg06193209	0.00034	0.017	-0.265	0.071	0.626	0.043	0.578	0.059	-0.048	-0.077		II	CAACTTTATTTGCTGATTTCACAACCCAAAGCAGACATTTTTAAAAAGCGGTCATAGCAA[CG]CCGGGTGAATCAGAACCCATCCTTGTTAGTCAGACATACTCTGTGGGAAAAGGCAGCAGT	37	7	5732012	F	RNF216;RNF216	NM_207111;NM_207116	Body;Body
AGR2	peak237664	chr7:16844055-16845067	2	4	6	0.135664	177	NM_006408	10551	NM_006408	ENSG00000106541	protein-coding		cg21201572	0.0012	0.038	-0.456	0.137	0.751	0.068	0.694	0.071	-0.057	-0.077		II	TCAGGAGCCTTACCTGGATTTCCTCACCCACCTGCCTTGTGTGAGTCGGCGGCTAGGATG[CG]GTCCAAGCTTCTGAGTGTGCCAGCACAGCTGAGTCTCTATTTATGCACCAGGGCATACCT	37	7	16844606	F	AGR2;AGR2	NM_006408;NM_006408	5'UTR;1stExon
AGR2	peak237664	chr7:16844055-16845067	2	4	6	0.135664	177	NM_006408	10551	NM_006408	ENSG00000106541	protein-coding		cg04508912	0.00079	0.029	-0.372	0.107	0.617	0.069	0.549	0.072	-0.068	-0.11		II	ACCAGGGCATACCTCAATCCCACCCACTAGTGCTGCATTTACTTGTTGCTAACTCAGAAA[CG]AACCTTCCTTTCCCCAAGTGATTATCTTCCCTGGGTTAAAGAGTTCCTTGTTTTTAAAAA	37	7	16844714	R	AGR2;AGR2	NM_006408;NM_006408	1stExon;5'UTR
AGR2	peak237664	chr7:16844055-16845067	2	4	6	0.135664	177	NM_006408	10551	NM_006408	ENSG00000106541	protein-coding		cg24896353	0.00016	0.011	-0.338	0.086	0.511	0.056	0.456	0.058	-0.055	-0.108		II	TTAAAAATAACATTGCAAAAGTATGCTTTTCAGTATGCATGTTTTTAACTATTTGTGAAA[CG]TATTGTTAAGAGGTTTTGAAACGATGGGCAGAGTGCCAAATCCAGGTAGACTTTGAATGA	37	7	16844829	F	AGR2	NM_006408	TSS200
AGR2	peak237664	chr7:16844055-16845067	2	4	6	0.135664	177	NM_006408	10551	NM_006408	ENSG00000106541	protein-coding		cg00045164	4.3e-05	0.0044	-0.427	0.099	0.571	0.066	0.506	0.066	-0.066	-0.115		II	TGGGCAGATTGCCTTTATTTACTTGAAGACACACAAGAGATGATTCACAATTCTGATCCT[CG]CAGTCATATAACCTGCCATACTCCATTATGATAAAAATTATTTTCTACAATACTTCCCTG	37	7	16845033	R	AGR2	NM_006408	TSS1500
CREB5	peak239018	chr7:28338453-28339086	2	4	6	0.135664	-170	NM_182899	9586	NM_004904	ENSG00000146592	protein-coding		cg20997268	0.00026	0.014	-0.234	0.062	0.396	0.042	0.364	0.047	-0.032	-0.08		II	GGAAATACATGTGACAAAGTCACAGTGTGAATGGACAGGTTAGGTCCCCCATCCCATCAT[CG]TCACTGTCTTACCTGACTGCTTACTGCTTATCATCCTGACGGTGCAGGATTCTTCCTTGG	37	7	28338584	R	CREB5	NM_182899	TSS1500
CAV2	peak248418	chr7:116065958-116067155	2	4	6	0.135664	-73098	NM_001206747	858	NM_001233	ENSG00000105971	protein-coding		cg20141227	7.5e-06	0.0013	-0.348	0.073	0.502	0.05	0.449	0.06	-0.053	-0.105		II	GAAATACCTCTTCAGAATTGCTCAGGTCTTCTGAGGATGCATCTGCATATGACACTAGGG[CG]AGGATGTGTGACTCAGAAATTCCACTCACTGGAAGTCAAGGCATATTTTTTTTTTTTTCT	37	7	116066544	F
SND1	peak250552	chr7:127409871-127411484	2	4	6	0.135664	118476	NM_014390	27044	NM_014390	ENSG00000197157	protein-coding		cg25281849	0.00019	0.012	-0.32	0.082	0.577	0.06	0.534	0.064	-0.043	-0.075	Yes	II	TTTTGTAGCCCACTGCTGGAGTGTGCATTGCTTAATCCTCTGTTGCTTTTTAACTCTCAG[CG]TGTAATGAATTAAATAGTTTTTTACCCTTCCTGATAAGGATATTTATGAGTCAGGGTGGC	37	7	127409937	R	SND1	NM_014390	Body
C7orf73	peak251292	chr7:135337547-135338874	2	4	6	0.135664	-9010	NM_001130929	647087	NM_001130929	ENSG00000243317	protein-coding		cg23465732	0.00078	0.029	0.475	0.137	0.576	0.089	0.64	0.1	0.064	0.11	Yes	II	GGGAGAGGCTGACATTCAGCCTGACCTCTGCATTCTGTTACCTGGGGCATGGAGAGAGGG[CG]CCAGGTGCAGCACGCACTCTTCACCGAAGCAAGCAGAGAGGATAAAACCAGTGTTGGATA	37	7	135338306	F
DGKI	peak251523	chr7:137352253-137353462	2	4	6	0.135664	178751	NM_004717	9162	NM_004717	ENSG00000157680	protein-coding		cg06756551	1.8e-06	0.00048	-0.307	0.06	0.527	0.041	0.481	0.047	-0.046	-0.087		II	TCATTGTTTACTCAACACTGTACCTCCAGTTGGTAATGTTTTCACTGACACATACACACC[CG]CCCATTTCATTTTTTAATGAGGACATCATACCCACAGAGATTTGCCAGGAGGCTAGCTGT	37	7	137352607	R	DGKI	NM_004717	Body
DGKI	peak251523	chr7:137352253-137353462	2	4	6	0.135664	178751	NM_004717	9162	NM_004717	ENSG00000157680	protein-coding		cg03921940	4.9e-10	1.3e-06	-0.443	0.064	0.563	0.042	0.494	0.054	-0.07	-0.124	Yes	II	TGTAATATACACATTACCCACACTGTAAACAGAGCTCACTTCTGCCATGCCAAGTAGGTA[CG]ACTTACCCAGCTAAGGGAACTGAGACCCTATGAGACTGTGCAACTTGCCCAAGAAAGACT	37	7	137352728	F	DGKI	NM_004717	Body
DGKI	peak251523	chr7:137352253-137353462	2	4	6	0.135664	178751	NM_004717	9162	NM_004717	ENSG00000157680	protein-coding		cg00419796	0.0002	0.012	-0.295	0.076	0.534	0.054	0.485	0.065	-0.049	-0.092		II	TGCTAGTGGTAACCTGGGGGACCAAGACTGATGAGGATAGATAAGAAATATGATATTTAA[CG]TGATTGCTTCATATGATCTGTTCTCATGAGATCCCTAGGGGAACTGACTAATGACAACCA	37	7	137352922	F	DGKI	NM_004717	Body
DGKI	peak251523	chr7:137352253-137353462	2	4	6	0.135664	178751	NM_004717	9162	NM_004717	ENSG00000157680	protein-coding		cg23989903	4.5e-05	0.0046	-0.341	0.08	0.772	0.041	0.73	0.05	-0.042	-0.055		II	TAATGACAACCACACATGACCCCCTGTGCCAAGATGGCAAAAAGCAGTCTCTGTTCTCCA[CG]AGAATGAAATAAAATGCACTGCAAAAGGCATGGCACTGGCTAAACAGGGCATAAAACCTT	37	7	137353032	F	DGKI	NM_004717	Body
TRPV6	peak252048	chr7:142583094-142584108	2	4	6	0.135664	-111	NM_018646	55503	NM_014274	ENSG00000165125	protein-coding		cg16360432	0.00065	0.026	-0.241	0.068	0.305	0.043	0.276	0.04	-0.029	-0.096		II	GGCTGGCCTGTCTGGAGCTCCTGCTGGGAGTGAGCAGGAGGAGCCAAAGCTGCACGGACA[CG]CCCTCCCTCCTCCCAAATTACCTGAGATTTAAAGACACAGGCCAGCCACAGACCTGCCTA	37	7	142583555	R	TRPV6	NM_018646	TSS200
TRPV6	peak252048	chr7:142583094-142584108	2	4	6	0.135664	-111	NM_018646	55503	NM_014274	ENSG00000165125	protein-coding		cg16752583	0.00014	0.0099	-0.313	0.079	0.545	0.058	0.5	0.058	-0.045	-0.083	Yes	II	GCCCCCAGGCCAGTCACAACCAGGGAGGCCTTCAGAAAGACTGGCGAGGCCTCCCTTGGA[CG]TCAGAACACCCAGTGACCTACCCTGAGAGACTCTAGGCAGTGAGAAAGGAGGGGAGGAGT	37	7	142583731	F	TRPV6	NM_018646	TSS1500
SHH	peak253304	chr7:155653390-155654674	2	4	6	0.135664	-49065	NM_000193	6469	NM_000193		protein-coding		cg17395211	0.00017	0.011	-0.359	0.092	0.169	0.035	0.149	0.042	-0.02	-0.12		II	GAGGTAGAGATGCACACCGAAATGGTGGCATTGCACAGGAGCCAGGCAGCTTTGCAAGGT[CG]TAATGACAGTCGCGCGTGGCTGCTGACAGGAATTACAGTGGAATTCACATTCTGAGTAAT	37	7	155654226	R
PTK2B	peak256346	chr8:27219330-27220060	2	4	6	0.135664	36614	NM_173175	2185	NM_004103	ENSG00000120899	protein-coding		cg12743031	6.6e-05	0.0059	-0.386	0.092	0.689	0.052	0.642	0.074	-0.046	-0.068		II	TCAGCCCTGCCCCGTGTGCCAGACAAGCACACTCTATGTGTTCAAAGGTGATGCACCGAT[CG]TGCCCTGTCTGATGTTTACTAACCAACCTGACTGGGTCTGTGGGTGACAAGGGCAGGCCC	37	8	27219512	R	PTK2B;PTK2B;PTK2B;PTK2B	NM_173175;NM_004103;NM_173174;NM_173176	5'UTR;5'UTR;5'UTR;5'UTR
FGFR1	peak257303	chr8:38307245-38308665	2	4	6	0.135664	17408	NM_001174067	2260	NM_015850	ENSG00000077782	protein-coding		cg11547613	0.00019	0.012	-0.176	0.045	0.567	0.032	0.54	0.034	-0.027	-0.048	Yes	II	CCAAGAACACAGCCTCGGAGTGGCTTTGCTGCGCTTGCCCCAGCTTGGTCAAGAGGGCCA[CG]TGAGCGTCCTCACATTCTCTCACAGGCCGAGGGCTGGGTCCTCCCTGTCCAGCTCTGAAC	37	8	38308427	R	FGFR1;FGFR1;FGFR1;FGFR1;FGFR1;FGFR1;FGFR1	NM_023106;NM_023108;NM_023105;NM_023111;NM_023107;NM_015850;NM_023110	Body;Body;Body;Body;Body;Body;Body
KCNK9	peak271066	chr8:141073917-141075087	2	4	6	0.135664	-359203	NM_001282534	51305	NM_001282534	ENSG00000169427	protein-coding		cg16124670	0.0017	0.046	-0.222	0.069	0.332	0.046	0.301	0.046	-0.031	-0.093	Yes	II	TAAGGGTAAAAAGGAAGCGGAAACAGAAAAGCACAGGAGCGACAAGGAGGCATTTTAAAA[CG]GATGAAATATAAAGGCTCTTAGGAAACCAAAAGCTAGGATGGCAGTCTTTATCTCTACCT	37	8	141074510	F	TRAPPC9;TRAPPC9	NM_001160372;NM_031466	Body;Body
KANK1	peak271552	chr9:738203-739049	2	4	6	0.135664	31820	NM_153186	23189	NM_015158	ENSG00000107104	protein-coding		cg13143440	0.00088	0.031	0.206	0.06	0.856	0.02	0.868	0.024	0.012	0.014		II	GGCCGGTTTGCACTCAGGAGGCAGAGTGCTGCTTACAGGCCCAGGGTCACAGCCTTGGTG[CG]TGTGGACCACTTGATTTGACCTTACTCCATGACTGCTGTCCTTGCAGAAGTGTGTGGTTA	37	9	738894	R	KANK1;KANK1;KANK1;KANK1	NM_001256876;NM_001256877;NM_015158;NM_153186	Body;Body;Body;Body
STARD8	peak283167	chrX:67913047-67914806	2	4	6	0.135664	445	NM_001142504	9754	NM_014725	ENSG00000130052	protein-coding		cg08728127	0.00049	0.022	-0.241	0.067	0.213	0.067	0.186	0.069	-0.027	-0.129		II	GTGCCTGGCCAAGTCACTGCTTGAGCCTCAGTCTTTGGGCTTGCACCTCCTCCCTGGCAG[CG]GTGTGACCGGAGGGAAAGGCAGCGGCGAGGGCCTTGGAGGACCTGCAGGCAGTGCCCCGC	37	X	67913300	R	STARD8;STARD8;STARD8	NM_001142504;NM_014725;NM_001142503	TSS200;5'UTR;Body	chrX:67913299-67914134	Island
STARD8	peak283167	chrX:67913047-67914806	2	4	6	0.135664	445	NM_001142504	9754	NM_014725	ENSG00000130052	protein-coding		cg16700576	0.00035	0.017	-0.239	0.064	0.319	0.159	0.274	0.168	-0.045	-0.14		II	CAAGTCACTGCTTGAGCCTCAGTCTTTGGGCTTGCACCTCCTCCCTGGCAGCGGTGTGAC[CG]GAGGGAAAGGCAGCGGCGAGGGCCTTGGAGGACCTGCAGGCAGTGCCCCGCCCACCCAGA	37	X	67913309	R	STARD8;STARD8;STARD8	NM_001142504;NM_014725;NM_001142503	TSS200;5'UTR;Body	chrX:67913299-67914134	Island
CDR1	peak285417	chrX:139846617-139848472	2	4	6	0.135664	19178	NM_004065	1038	NM_004065		protein-coding		cg05755935	0.0017	0.046	-0.234	0.073	0.677	0.065	0.64	0.074	-0.038	-0.056		II	TTTTCAATTCTTACCCCTAGAGCCATTTAATGCTGATCTTGAATTGTTTGCTGCTATTAC[CG]TTAAGGGAGGCGACAAGGGGGGCAAGTAGCTCCGGAGTAGGGGATGGACTGGTTTTATTT	37	X	139847955	R	LINC00632	NR_104228	Body	chrX:139846646-139846955	S_Shore
GSX1	peak59335	chr13:28413912-28415201	9	4	13	0.142857	47777	NM_145657	219409	NM_145657		protein-coding		cg02208492	7.5e-05	0.0064	0.335	0.081	0.302	0.046	0.354	0.052	0.052	0.172		II	CTGTTCATTATATAATTGCTCACCTTTTCACTTCTCTTCAGCTGAGTCATGAATCTTCTT[CG]TTTCTGTTCCAGTGCTTTAGCTGCAGGGGGCAGTTTCTGGCCTGTGCACTATAGGCCACG	37	13	28414330	R	PDX1-AS1	NR_047484	Body
LOC101927780	peak77341	chr14:62028307-62030116	9	4	13	0.142857	7700	NR_110417	101927780	NR_110416	ENSG00000250548	ncRNA		cg09390594	3.4e-05	0.0037	-0.38	0.087	0.394	0.061	0.336	0.066	-0.058	-0.146	Yes	II	GAGCGGGAATGTTGTAACAGCCCTAGATCACCTTGGAAAAATACTGTTTGCCTGCCAGCC[CG]GAACTGCCATTCCAGGAAGCAGCTGCTGGTGAATCAGCAGCCTCCTCTTTCCTTGTGGCT	37	14	62028791	F
LOC101928509	peak190831	chr4:174851082-174852260	9	4	13	0.142857	289878	NR_125896	101928509	NR_125896	ENSG00000248174	ncRNA		cg03824213	0.00029	0.015	0.375	0.1	0.227	0.052	0.267	0.052	0.04	0.178		II	GTTTAAGCTTATCACACTGAATTGCAGCATTGTAACTGACTATTATGCCAACAAGGCCTT[CG]TTTAATCAGCGCAGTGCCATTTAATCGCAATTAATCACTCAACTAAAATGTCATATTAAG	37	4	174851841	R
GRIK2	peak226579	chr6:102062321-102063396	9	4	13	0.142857	215998	NM_021956	2898	NM_021956	ENSG00000164418	protein-coding		cg24432193	0.00021	0.013	0.372	0.097	0.41	0.066	0.457	0.077	0.047	0.115		II	CACAGATTGTACTCACTTTAAGGTAAGACCTATTTGAAAAGTCTCAGAGGTTAGATGTGA[CG]TTGGTTGGTACATCCATCATGGGTTTATGAGTCATACAGTCCTCAGTAGTAGTTACAATT	37	6	102062733	F	GRIK2;GRIK2;GRIK2	NM_001166247;NM_175768;NM_021956	Body;Body;Body
MIR200B	peak46	chr1:1092832-1093964	6	6	12	0.228571	-9086	NR_029639	406984	NR_029639	ENSG00000207730	ncRNA		cg14288281	1.8e-05	0.0024	-0.301	0.067	0.15	0.027	0.126	0.018	-0.024	-0.16		I	CCCGGTGGCCGAGGAGCCAGGAGCGGCTCCCGGGGCTGTGCGCGGAGAACCCGGAAGAAG[CG]GAGGAGCCCCGGGCGGCGCTGAGCTGTGTCCCTGCCTGAGGGGGGCCCCAGCCCTGAGCC	37	1	1093457	R				chr1:1093211-1093476	Island
CLCN6	peak804	chr1:11863574-11864038	3	0	3	0.228571	-2347	NM_001256959	1185	NM_001286	ENSG00000011021	protein-coding		cg25730859	0.00023	0.013	0.419	0.109	0.028	0.009	0.038	0.016	0.01	0.375		II	GGGGTGAGGGCTTGACTATGCAGCCAGATTTCTCCTGAATTCATGCTACTCCAAAAAGAC[CG]TGTTGTGGGTTAGAACTTGATGCTGGCCATGTTCCAAAAATAGCCAGACCCAAGTTCAGT	37	1	11863974	R	MTHFR	NM_005957	5'UTR	chr1:11865462-11866566	N_Shore
THEMIS2	peak1951	chr1:28184333-28185172	6	6	12	0.228571	-14301	NM_004848	9473	NM_004848	ENSG00000130775	protein-coding		cg06875162	2.8e-05	0.0033	-0.254	0.058	0.4	0.04	0.357	0.039	-0.044	-0.109		II	GCTCAGGGTACACAGACCCAGGTCACAGCCCTGGCAAGCCATGCAGTGGGGATTCTAGCC[CG]GCCCTGAGGTTTTGGAGCAGGGACGGTGCAGGGGAGTCTCCAGCCCAGGCTCCTCCCCTG	37	1	28184973	R
CCDC28B	peak2230	chr1:32665334-32667500	6	6	12	0.228571	430	NM_024296	79140	NM_024296	ENSG00000160050	protein-coding		cg04856896	0.00074	0.028	-0.213	0.061	0.518	0.041	0.478	0.05	-0.04	-0.077	Yes	II	AGCCGCCTGGCCAAACATGAGCCTCTCTCCTGTTGTATCAGATGCTGTTCTGGGGACCTG[CG]CCAGGAGCCTCTGCCAGGGCTTTAAATAGCTGCCCCCATTGATCTGGCTGCAGGCAGCAG	37	1	32665450	R	CCDC28B	NM_024296	TSS1500	chr1:32666231-32666460	N_Shore
HPCA	peak2283	chr1:33358292-33359580	6	6	12	0.228571	6838	NM_002143	3208	NM_002143	ENSG00000121905	protein-coding		cg22354583	0.00078	0.029	0.193	0.055	0.213	0.027	0.236	0.031	0.023	0.106		II	AAGCCTGGCGGTCCCTGCCCGCTGCAGATGCTCATTTGCATTCATTTGCATACTGTTCCC[CG]CCCCTCTGGGCCCAGCTGCCTCTGGCCCTCCAGCCCGCGCCGCGCCCCCTGCCGGCAGCA	37	1	33358590	R	HPCA	NM_002143	Body	chr1:33358469-33359449	Island
TEKT2	peak2429	chr1:36549344-36550878	6	6	12	0.228571	435	NM_014466	27285	NM_014466	ENSG00000092850	protein-coding		cg25060657	0.0012	0.037	0.113	0.034	0.317	0.021	0.329	0.02	0.013	0.04		I	TGCCTAGCAACCGGTGGTGCCAAACACTGGAGCTCAGAGCGGGGGGCGCGGAGAGCGAAG[CG]GGAAAGGAGGTAAGGGAGCTAGGGAAGCGGGGGCGCCCCCTTCCTCCGCGCTGGACCGGG	37	1	36549740	R	TEKT2;TEKT2	NM_014466;NM_014466	1stExon;5'UTR	chr1:36549554-36549965	Island
EDN2	peak2788	chr1:41981585-41982590	6	6	12	0.228571	-31734	NM_001956	1907	NM_001956	ENSG00000127129	protein-coding		cg05388840	0.0015	0.042	-0.363	0.111	0.046	0.015	0.04	0.012	-0.007	-0.146		I	GGGCGGCCCCGCCCCTGCTGGGATCCAGGCCAACGCTCCACAAATGAGAGAGCTTGAGCG[CG]CGGCGGGCGCCGCTGGGAGAGGCCACACGGTGGCGCTAGCGCCCAGCCTGGCCAGCACCA	37	1	41981911	R	HIVEP3;HIVEP3	NM_024503;NM_001127714	Body;Body	chr1:41981788-41982043	Island
TMEM125	peak2887	chr1:43736017-43737101	6	6	12	0.228571	894	NM_144626	128218	NM_144626	ENSG00000179178	protein-coding		cg07354371	0.0016	0.044	-0.283	0.087	0.082	0.022	0.07	0.014	-0.011	-0.136		II	TGTTCATCCTCCTCCCGGCAGGCTCACCTGAGTGCAGGTTAGGCAGGTGAAGTGTCTCCC[CG]GAAACCAAGCTAGAGTGCCCCACCTGCTCGGCCCTGCCTTCTCGGATCGGATCCAGCACA	37	1	43736391	R	TMEM125	NM_144626	5'UTR	chr1:43738484-43738829	N_Shelf
NFIA-AS2	peak3946	chr1:61435671-61436502	3	0	3	0.228571	361	NR_110617	100996570	NR_110617	ENSG00000237928	ncRNA		cg12401086	0.00048	0.021	-0.347	0.096	0.17	0.037	0.141	0.033	-0.029	-0.17		II	GCTTCTCTGCGGGAAGCCCTAAAGAAATGAGTGTCCTGAAGTGTAGAACATTCGCTTTTA[CG]GTAGGTGGTGTTATTGTTACATGTTCATACAGACAGTGCTAATTAACAATCCTAAAGGCC	37	1	61435902	F	NFIA-AS2;NFIA-AS2	NR_110617;NR_110618	Body;Body
UBE2U	peak4205	chr1:64710932-64711684	6	6	12	0.228571	41818	NM_152489	148581	NM_152489	ENSG00000177414	protein-coding		cg12608727	1.4e-05	0.002	-0.325	0.071	0.466	0.05	0.418	0.055	-0.048	-0.104		II	TAAGTTCTCCAGAGAAATAGTAAAAGATATAAAATCAGAAAGCAATGAAAGCTGTTCTTT[CG]AGTGTTCTTGGTTGTGCACATATAAAACTATGTTTGTGCCATACTCTAGCTAATGATTGC	37	1	64711033	F
GADD45A	peak4530	chr1:68214211-68216137	6	6	12	0.228571	64314	NM_001924	1647	NM_001924	ENSG00000116717	protein-coding		cg04849985	0.0001	0.0077	-0.484	0.119	0.621	0.084	0.552	0.094	-0.069	-0.111		II	GTACAGAAGGTACCCACTGCCCAGCCTGCCAACAACCTATCTTCCTTTAAACAACAAAAA[CG]GAGCAGAAAGAGGAAAAAAGCCTGAACCTTTCCTAATAAGGTAATACCACATGCCATTTG	37	1	68215783	F	GNG12	NM_018841	5'UTR
RPE65	peak4606	chr1:68808049-68808952	6	6	12	0.228571	107141	NM_000329	6121	NM_000329	ENSG00000116745	protein-coding		cg14161894	9.1e-08	5.5e-05	-0.4	0.069	0.436	0.053	0.366	0.047	-0.069	-0.159	Yes	II	TCACCTGAAGGTCTCTACTGGAGCATGGTAGATGGGCTGGAGTCAGCTGTCCCCTGGAAT[CG]TAGTTTATTCTCTGGGCTTGAGGCAAATCAAAGAGTCTCCTTGGCACAATAGTGCTGGGG	37	1	68808426	R
GBP5	peak7008	chr1:89727515-89728759	3	0	3	0.228571	10407	NM_052942	115362	NM_052942		protein-coding		cg24400630	9.2e-05	0.0073	0.278	0.068	0.407	0.051	0.442	0.051	0.035	0.086		I	TTGTTCCTGATGGAGTCTCTCCCTCTCCTGCATCATTTGCTCGTTCTGCCTTTGAATCGC[CG]CCAACCTTTGCGCTTCAGCCTTTTCAGCTTCTGCTTTCACTTGTGCCTCTGAGGAGAAAA	37	1	89728035	R	GBP5;GBP5	NM_001134486;NM_052942	Body;Body
LINC01307	peak8294	chr1:101774714-101775580	6	6	12	0.228571	-14246	NR_126402	104355286	NR_126402	ENSG00000231671	ncRNA		cg00448752	0.00098	0.033	-0.173	0.051	0.163	0.02	0.146	0.017	-0.017	-0.105		I	TGACAAGCTCCAACGCGTCAAAGGCGTTAGATCTGAGGGCTGCAGCAGCCTTCGCGGTTC[CG]CATTGAGCTCCTTCCTGCAGCCCTCTGCGGAGGTCACGGCCACGTGTGGGCAGGGAAGGC	37	1	101775370	R
VAV3	peak9004	chr1:108331328-108331935	3	0	3	0.228571	-100506	NM_001079874	10451	NM_006113	ENSG00000134215	protein-coding		cg11648981	0.00033	0.017	-0.303	0.081	0.842	0.03	0.812	0.04	-0.03	-0.036		II	GAAATATTCCCTGCTCTGCCTAAATTTATGCTGGTCTGTTAGAGTGTGTTAAACTTAGTA[CG]CAAATGATAAAGAATTGTTAGTACACAACCGTAAAAGAAACACTTTCATTTTGAAAATGT	37	1	108331378	R	VAV3	NM_006113	Body
KCNA2	peak9274	chr1:111177082-111177990	6	6	12	0.228571	-3440	NM_001204269	3737	NM_004974	ENSG00000177301	protein-coding		cg27114734	1.6e-06	0.00043	-0.478	0.093	0.546	0.06	0.46	0.071	-0.086	-0.158	Yes	II	GTGCCAGGACCTCTGTAATGCACTTGGCAATGAGCTGATGCTCTTTAGTGGTAGTTGTGA[CG]CCTCTCAGAAATCTGACTTTACTAAAGTGGTATTGATGGGCCAAGGGCTTGGGTGCTCCT	37	1	111177264	F
CTTNBP2NL	peak9377	chr1:112912039-112912876	6	6	12	0.228571	-26342	NM_018704	55917	NM_018704	ENSG00000143079	protein-coding		cg02157031	0.0019	0.049	-0.127	0.04	0.037	0.004	0.035	0.004	-0.002	-0.055		II	CCCGAGCTTGACTCTACATACCGCAGGGATTATTCCATCCAAATCAGAGGGTGGCAGCAG[CG]CCGCGTTCCGCTCAAGGCTGCCAGCCTTCTGCGACTCCACAGCCCCACCTGCTGGAGGCT	37	1	112912434	R
S100A6	peak10363	chr1:153505326-153506931	6	6	12	0.228571	2588	NM_014624	6277	NM_014624	ENSG00000197956	protein-coding		cg27052234	5.7e-05	0.0053	-0.202	0.048	0.307	0.03	0.283	0.027	-0.024	-0.078		I	GGAGGGGTTAGGGAGCGCGTACTTTTCCAGAGGGAGCTGAATAGAGCCAAGGCTTGGGCA[CG]GCTGTGCAGAGAGGGAATTCGGCCCCCGGTCTCTTGCAACCAACAGCGCGACTTCTCCCT	37	1	153505950	F				chr1:153508424-153508840	N_Shelf
TMCC2	peak14926	chr1:205253560-205254443	6	6	12	0.228571	28673	NM_001297613	9911	NM_014858	ENSG00000133069	protein-coding		cg02988811	7.1e-07	0.00025	-0.29	0.055	0.482	0.038	0.429	0.041	-0.053	-0.11		II	ACAAGAGTGGAAAACCTGCCCTCACAGGCCCAGCTGGCCAGAGGGCTTGTCTCTTTCAGT[CG]CCCTCCCCCAGAGGGAGCAGGAGCAGACAATGGCCACCATGACTCACCAGTGAGCCATCT	37	1	205253947	R
CDK18	peak14964	chr1:205473333-205474372	6	6	12	0.228571	169	NM_002596	5129	NM_002596	ENSG00000117266	protein-coding		cg18438591	0.0018	0.047	-0.162	0.05	0.492	0.038	0.473	0.04	-0.02	-0.04		II	TGGGAACTTTGTCCGGAAAGGTAAGTGACAAGTCCCACTGGATAGGGTAGAAGGGGAGCC[CG]AGGGCTACTATTGTCAAGAAAATGACCACCAAAATCTGTCCATGCACATTCGTTCCTAGG	37	1	205473341	F	CDK18;CDK18;CDK18	NM_212502;NM_212503;NM_002596	TSS1500;TSS1500;TSS1500	chr1:205473877-205474109	N_Shore
CDK18	peak14964	chr1:205473333-205474372	6	6	12	0.228571	169	NM_002596	5129	NM_002596	ENSG00000117266	protein-coding		cg07713493	2.1e-06	0.00053	-0.327	0.065	0.415	0.046	0.359	0.05	-0.056	-0.134	Yes	II	GGGGAGCCCGAGGGCTACTATTGTCAAGAAAATGACCACCAAAATCTGTCCATGCACATT[CG]TTCCTAGGGCGCCAGGTACAGGGAGGTACCTAGGAGAGGTAGGAGCACCGCTTTTAGAGA	37	1	205473393	R	CDK18;CDK18;CDK18	NM_212502;NM_212503;NM_002596	TSS1500;TSS1500;TSS1500	chr1:205473877-205474109	N_Shore
CDK18	peak14964	chr1:205473333-205474372	6	6	12	0.228571	169	NM_002596	5129	NM_002596	ENSG00000117266	protein-coding		cg26742436	0.00041	0.019	-0.27	0.074	0.613	0.057	0.575	0.056	-0.038	-0.062		II	CCTAGGAGAGGTAGGAGCACCGCTTTTAGAGACAGGCAGGCACTCTCAGTGTACCCCTGG[CG]CCTTGGTGTCCTGGGGTGATCCAGTCCAGAAGGCCTCATCCCCTAGCCAAGGCTCTCAGG	37	1	205473483	R	CDK18;CDK18;CDK18	NM_002596;NM_212503;NM_212502	TSS200;TSS200;TSS200	chr1:205473877-205474109	N_Shore
CDK18	peak14964	chr1:205473333-205474372	6	6	12	0.228571	169	NM_002596	5129	NM_002596	ENSG00000117266	protein-coding		cg07457613	0.00038	0.018	-0.279	0.076	0.042	0.01	0.034	0.005	-0.009	-0.206		II	GGTGATCCAGTCCAGAAGGCCTCATCCCCTAGCCAAGGCTCTCAGGGCCGGTTTTAGAAA[CG]AAACAGGAAGAGGCACTTGGACCCTGGTTCCCAGAGTGGGAGAAAGGGGTGGGCACCCGG	37	1	205473559	R	CDK18;CDK18;CDK18	NM_002596;NM_212503;NM_212502	TSS200;TSS200;TSS200	chr1:205473877-205474109	N_Shore
CTSE	peak15027	chr1:206305702-206306434	3	0	3	0.228571	-11391	NM_001910	1510	NM_001910	ENSG00000196188	protein-coding		cg14130062	0.00039	0.019	-0.246	0.067	0.606	0.044	0.575	0.045	-0.031	-0.052		II	GAAAAGCCAGTGGCTGATGTGGCTTGTAGAGCAATTTTCATGCTGTGCAGGCATGAGCCT[CG]GCAAAACCAGACATTGAAGTTTGCTTTAGATTCCCTAGCATTTTCTGGAAAGCCCTTTCC	37	1	206306307	R
IKBKE	peak15037	chr1:206643184-206644899	6	6	12	0.228571	456	NM_001193322	9641	NM_014002	ENSG00000263528	protein-coding		cg26859016	0.00046	0.021	-0.2	0.055	0.505	0.04	0.473	0.04	-0.031	-0.062		II	GGCTGGGAGGGGCTGCATGCTGTGTGCTCAGGTCACACTGGAAGGCATCAGCTGGGTCCC[CG]CGCTTGCTCTCGGACCTCTGCAGGCCTCCTGGGAAGGTGACTCAGATCCAACTTCTAGGA	37	1	206643375	R	IKBKE	NM_014002	TSS1500
IKBKE	peak15037	chr1:206643184-206644899	6	6	12	0.228571	456	NM_001193322	9641	NM_014002	ENSG00000263528	protein-coding		cg20530056	0.00028	0.015	-0.225	0.06	0.58	0.042	0.543	0.05	-0.037	-0.064		II	CTGGGAGGGGCTGCATGCTGTGTGCTCAGGTCACACTGGAAGGCATCAGCTGGGTCCCCG[CG]CTTGCTCTCGGACCTCTGCAGGCCTCCTGGGAAGGTGACTCAGATCCAACTTCTAGGACT	37	1	206643377	F	IKBKE	NM_014002	TSS1500
IKBKE	peak15037	chr1:206643184-206644899	6	6	12	0.228571	456	NM_001193322	9641	NM_014002	ENSG00000263528	protein-coding		cg18616757	0.00034	0.017	-0.279	0.075	0.249	0.042	0.216	0.04	-0.033	-0.134		II	CTGCATGCTGTGTGCTCAGGTCACACTGGAAGGCATCAGCTGGGTCCCCGCGCTTGCTCT[CG]GACCTCTGCAGGCCTCCTGGGAAGGTGACTCAGATCCAACTTCTAGGACTGGATCGGCAT	37	1	206643387	F	IKBKE;IKBKE;IKBKE	NM_014002;NM_001193322;NM_001193321	TSS200;TSS200;TSS200
RASSF5	peak15052	chr1:206728794-206731191	6	6	12	0.228571	-499	NM_182665	83593	NM_031437	ENSG00000266094	protein-coding		cg06872036	0.00033	0.017	-0.266	0.071	0.908	0.017	0.894	0.018	-0.014	-0.015		II	AGGGAGAGGGTTTCTCATGAAGGTAGCCAGAGCTTAAGATGGAGTTGGCAGCTTGGTGTC[CG]GGGGGCTGAGTCTAGTCCTCCACCCAGCTTATGTTTCCCCAGGACTGGATTGTTTCAGAA	37	1	206729258	F	RASSF5;RASSF5;RASSF5	NM_182663;NM_182665;NM_182664	Body;TSS1500;Body	chr1:206730397-206730908	N_Shore
RASSF5	peak15052	chr1:206728794-206731191	6	6	12	0.228571	-499	NM_182665	83593	NM_031437	ENSG00000266094	protein-coding		cg01860753	0.00082	0.029	0.134	0.039	0.1	0.011	0.105	0.01	0.006	0.058		I	GGAGGCGGGGGAGGTGCGGAGATGGCGCTCTGCACGGCGGCGGAGGGAGGGCGCTGGCGC[CG]GGGACACGAAACCGCAGAGCCCGGACGAGTCAGGGAGTGAGGCGCGAGCCGGGCGCCCGG	37	1	206730586	R	RASSF5;RASSF5;RASSF5;RASSF5	NM_182663;NM_182665;NM_182664;NM_182665	Body;5'UTR;Body;1stExon	chr1:206730397-206730908	Island
HHAT	peak15400	chr1:210465511-210466858	6	6	12	0.228571	-35411	NM_001170564	55733	NM_018194	ENSG00000054392	protein-coding		cg00173141	0.0019	0.049	-0.236	0.074	0.036	0.007	0.03	0.006	-0.006	-0.154		I	CCCGGATCCTCCGAGGCGTCGTCGTCCGAGTTGTTCTGCGGGAGGAACTTCTGCTAAAGC[CG]GTCCTCGAGTCCCCCCCGCCTCAGGAGGGGCAGCGCCCGGATTGTCTTAAGTACAACACT	37	1	210466172	R				chr1:210465709-210466212	Island
HHAT	peak15400	chr1:210465511-210466858	6	6	12	0.228571	-35411	NM_001170564	55733	NM_018194	ENSG00000054392	protein-coding		cg09074223	2.6e-05	0.0032	-0.543	0.123	0.716	0.077	0.637	0.093	-0.079	-0.11	Yes	II	TTTGCCTTTTGCTCAAGGTCACACAGCTCAAGTTCACTGGGCGGCTGGGACTAGAGGGTC[CG]AATATTCTGCAGCTATGATATGAAAAAAATAAGTTTGGCTGGAGGGTGGAGGGCATCCAG	37	1	210466472	R				chr1:210465709-210466212	S_Shore
NENF	peak15599	chr1:212661578-212662516	6	6	12	0.228571	55818	NM_013349	29937	NM_013349	ENSG00000117691	protein-coding		cg06093152	0.00055	0.023	-0.317	0.089	0.407	0.059	0.354	0.067	-0.052	-0.129		II	AAACAAATTAAAGAGCCAAGCATCAGAAATGATGCAAGTTCCGTGTCAGCTCTCAGAGGC[CG]TGAAACACCTGGGCAATCAGCAAGGGTGTGATGTCATCCGGAGAAATGCTTGGCTCACAG	37	1	212662017	R
SDE2	peak16743	chr1:226189664-226190687	6	6	12	0.228571	-3110	NM_152608	163859	NM_152608	ENSG00000143751	protein-coding		cg09888297	6.5e-05	0.0058	-0.29	0.069	0.044	0.008	0.037	0.007	-0.007	-0.152		II	GCGGGGCTGATCAGTGATTATGGAAAAGAGCCAACTGCTGCTACCTTTCCCACCTCATGA[CG]TCAGGGAAGGCACAGGAAGGCACGTGTGTGGTTGTGACAACTAAATGGTGAGTGGGAGGG	37	1	226189878	R				chr1:226186803-226187336	S_Shelf
PSEN2	peak16804	chr1:227008893-227009874	6	6	12	0.228571	-48889	NM_012486	5664	NM_000447	ENSG00000143801	protein-coding		cg09096879	9.3e-05	0.0074	-0.343	0.084	0.788	0.04	0.74	0.052	-0.049	-0.062	Yes	II	GCCCAGGATAAAAATCTCATCTGCAGAGATTTTCACACGATACTTCTGGTTTCCAAAGTG[CG]TATGAACTGTGAAGTGACTCAGAAATACCAACGGCTAATCCTGATAGAGTCCAGAGGGAA	37	1	227009093	R
PSEN2	peak16804	chr1:227008893-227009874	6	6	12	0.228571	-48889	NM_012486	5664	NM_000447	ENSG00000143801	protein-coding		cg14422093	3.6e-05	0.0039	-0.304	0.07	0.571	0.048	0.514	0.058	-0.056	-0.099		II	AGGAAGGCACATCTGTCATCTCCTTGACAGTGTTCCAGGCTGAGCACGAGCTCCTGGAAG[CG]GCTGTGTGTCAAGGCTCTGCTCACATCTGGCTCCTCATCTGTGAGCCTTCTTGGCCCAGA	37	1	227009245	F
LOC101927851	peak17434	chr1:235097713-235100419	6	6	12	0.228571	680	NR_125945	101927851	NR_125945	ENSG00000238005	ncRNA		cg17759224	0.00026	0.014	-0.39	0.103	0.642	0.071	0.58	0.088	-0.062	-0.097	Yes	II	TCAATGACGTGATAGGGCAGATTTATTGGGCTTACAGAAAAAAAGAGAGAGGAGAGAGAG[CG]AGAGAGCGAACAGTAAACTCTGCTGTGCAGTCAACCTGGACCTTGGTTTTAAGTTGCACA	37	1	235098018	F
LOC101927851	peak17434	chr1:235097713-235100419	6	6	12	0.228571	680	NR_125945	101927851	NR_125945	ENSG00000238005	ncRNA		cg01947523	0.0011	0.034	-0.264	0.078	0.806	0.031	0.771	0.05	-0.035	-0.043		II	AAGAATAGATCTTTTTTTTTTTTAACTTGGGGTTTTTGAGGAGGGATTTTAGAGGAGTGG[CG]GGGAAGCTACTCAGTCGAGATAAACTCCTTAAAAGCATGGGCAAAATTCCCTTTTCTGTG	37	1	235098925	F	LOC101927851	NR_125945	Body
LOC101927851	peak17434	chr1:235097713-235100419	6	6	12	0.228571	680	NR_125945	101927851	NR_125945	ENSG00000238005	ncRNA		cg27526774	1.7e-08	1.6e-05	-0.53	0.086	0.147	0.032	0.111	0.022	-0.036	-0.248		II	TGAAAAGGGAAATTTTTAGACTTCTCATCTGTGCTGAAAGCCCCGGGCTGTTTCAGAACC[CG]GTCAGGGTAACCGTCAGGCCTGCGGTCACCGCGCTGCAATCCCAGGAGGCCTTGCGTCAG	37	1	235099089	R
LOC101927851	peak17434	chr1:235097713-235100419	6	6	12	0.228571	680	NR_125945	101927851	NR_125945	ENSG00000238005	ncRNA		cg00311883	6.3e-05	0.0057	-0.312	0.074	0.228	0.035	0.198	0.039	-0.03	-0.131		I	TGCTGAAAGCCCCGGGCTGTTTCAGAACCCGGTCAGGGTAACCGTCAGGCCTGCGGTCAC[CG]CGCTGCAATCCCAGGAGGCCTTGCGTCAGCGGCCATTATATCAATAAGGAAGTACAATCA	37	1	235099120	F
LOC101927851	peak17434	chr1:235097713-235100419	6	6	12	0.228571	680	NR_125945	101927851	NR_125945	ENSG00000238005	ncRNA		cg26956141	9.9e-06	0.0016	-0.347	0.074	0.373	0.045	0.327	0.053	-0.046	-0.124		II	CTGAAAGCCCCGGGCTGTTTCAGAACCCGGTCAGGGTAACCGTCAGGCCTGCGGTCACCG[CG]CTGCAATCCCAGGAGGCCTTGCGTCAGCGGCCATTATATCAATAAGGAAGTACAATCACC	37	1	235099122	F	LOC101927851	NR_125945	Body
LOC101927851	peak17434	chr1:235097713-235100419	6	6	12	0.228571	680	NR_125945	101927851	NR_125945	ENSG00000238005	ncRNA		cg24855514	1.5e-07	8.1e-05	-0.38	0.067	0.266	0.034	0.227	0.04	-0.04	-0.148		II	TTCACAGAATGCACACAGCAATAATGGATCTAGCAGACACTTATCTAATCTCACACTTTC[CG]TCTTTTTGGGTTATAATCAACACTTAGCTCATCAACACACACACACACACACACACGCAC	37	1	235100367	R	LOC101927851	NR_125945	TSS1500
LYST	peak17522	chr1:236046473-236047362	6	6	12	0.228571	90	NR_102436	1130	NM_000081	ENSG00000143669	protein-coding		cg02829654	3.4e-08	2.7e-05	-0.426	0.071	0.45	0.049	0.372	0.05	-0.079	-0.175	Yes	II	TATGAGGACTGCTCTTCTCAAAGCCAAAAGGTCATTGGGATGGCTTCTTAGAAGCCCTTG[CG]TTGCTTTTTCGTTTGGTAACGGGGCTAGGAAATCTCTGTGTCACCAGGAAGGCGAGTGGC	37	1	236046939	R
LYST	peak17522	chr1:236046473-236047362	6	6	12	0.228571	90	NR_102436	1130	NM_000081	ENSG00000143669	protein-coding		cg09626225	8e-07	0.00027	-0.508	0.096	0.204	0.043	0.154	0.039	-0.05	-0.247		II	CTCTTCTCAAAGCCAAAAGGTCATTGGGATGGCTTCTTAGAAGCCCTTGCGTTGCTTTTT[CG]TTTGGTAACGGGGCTAGGAAATCTCTGTGTCACCAGGAAGGCGAGTGGCCCTCTCTCCCT	37	1	236046950	R	LYST;LYST;LYST	NM_001301365;NR_102436;NM_001301365	1stExon;Body;5'UTR
LYST	peak17522	chr1:236046473-236047362	6	6	12	0.228571	90	NR_102436	1130	NM_000081	ENSG00000143669	protein-coding		cg12167564	1.6e-05	0.0022	-0.37	0.081	0.468	0.062	0.404	0.063	-0.064	-0.137	Yes	II	CTCTGTGTCACCAGGAAGGCGAGTGGCCCTCTCTCCCTCTGGCTCTTTGGCAGGTGGCCA[CG]CTTGTATCACATGGGGAATTTGGCAAATCAAGTCCGATTCTTTTGCAGTGTAGCTGCAGC	37	1	236047034	F
GPR137B	peak17536	chr1:236304349-236306941	6	6	12	0.228571	-187	NM_003272	7107	NM_003272	ENSG00000077585	protein-coding		cg08473553	0.0018	0.048	-0.191	0.059	0.066	0.01	0.059	0.01	-0.007	-0.106		I	CTCTCCCAAGACAAGGGTGGCGTGGTGCCCCGGGGCAAAGACTAAGTCGCTGTACAGCCT[CG]AGGAGCGAGCTGCTCAGCAAAAGCAAAAGAGAAGGGCTCTCGGGTGGCGGGGACAGACCC	37	1	236304799	R	GPR137B	NM_003272	TSS1500	chr1:236304758-236305025	Island
NLRP3	peak18243	chr1:247553145-247553987	6	6	12	0.228571	-25892	NM_001127461	114548	NM_004895	ENSG00000162711	protein-coding		cg19312085	6e-08	4.2e-05	-0.392	0.066	0.438	0.048	0.379	0.041	-0.059	-0.136	Yes	II	AAAAGAGTCGAGCTCAGTGTGGTTAGGAAAAACATTGCAACAGCAGTTTCAGGCTACTTC[CG]TTTTCTTTCTTATTTTTATCTTTAGAAGCTCAGTATATTAAAAAAAAAAAAAAAGAAATG	37	1	247553836	R
PITRM1	peak18515	chr10:3239474-3240228	6	6	12	0.228571	-24818	NM_001242307	10531	NM_014889	ENSG00000107959	protein-coding		cg14741888	0.0014	0.04	-0.212	0.064	0.035	0.006	0.029	0.005	-0.005	-0.15	Yes	II	AATGCATTCATTTAAGGGATAGCTGTCTGTTTGTGGATTTCTTAGGGTTGAGTCATTACA[CG]AGGCTTATCAGGGACAGGGATCAGTGCTTCGGTGTCACTGGTGAAAAGAAGCTCATAAAA	37	10	3240019	F
MPP7	peak20846	chr10:28552050-28552993	6	6	12	0.228571	18545	NM_173496	143098	NM_173496	ENSG00000150054	protein-coding		cg05791532	0.00022	0.013	-0.343	0.089	0.562	0.066	0.513	0.069	-0.049	-0.087		II	TTTTAAAGAAAACCCAAATTTCTCTGGTGGTAGTGTATTCAAATTGCTTTCATCTAAATA[CG]CTGAGTGAAAGGGCCACTACCATCTGGTAGCAGCCAATCTTGAATTTAAGAAATGAGGAA	37	10	28552162	F	MPP7	NM_173496	5'UTR
LINC01517	peak20895	chr10:29010825-29011824	6	6	12	0.228571	-21254	NR_120652	101929218	NR_120652		ncRNA		cg00055555	0.00052	0.022	-0.237	0.066	0.129	0.02	0.11	0.019	-0.019	-0.145		II	AGCAGGGAGCAACAGACAAGCCCAAATTGCTGTGTTTAAAGGAGCAGGGCTGTCTGTTTG[CG]TGGGGCTGTCTCCCTGTAATGAGAACCACCGCTGAGAGCTGTTTAGACAAACGGGCTCAG	37	10	29011001	F				chr10:29011053-29011453	N_Shore
ARHGAP12	peak21115	chr10:32151137-32151830	6	6	12	0.228571	46370	NM_001270699	94134	NM_018287	ENSG00000165322	protein-coding		cg10501996	0.00022	0.013	-0.38	0.099	0.405	0.071	0.349	0.05	-0.056	-0.138		II	TCCTCTGCACTGTGGGATGTTTATCAGCTTCCCTGACCTCTAACCACCAGATGACAGTGG[CG]CATGCACACACAGACACACACACACACACACACACACACACACACACACACACACACACG	37	10	32151619	R	ARHGAP12;ARHGAP12;ARHGAP12;ARHGAP12;ARHGAP12;ARHGAP12	NM_001270699;NM_001270698;NM_001270697;NM_001270696;NM_001270695;NM_018287	Body;Body;Body;Body;Body;Body
LINC01553	peak23868	chr10:61802114-61803211	3	0	3	0.228571	-81992	NR_024340	283025	NM_001017982	ENSG00000235931	ncRNA		cg26202427	0.00019	0.012	-0.497	0.128	0.774	0.057	0.712	0.091	-0.061	-0.079		II	AGGCTGGATTAGGACAAGCGAAACAGTTTAAAGCATTTTGTCACTTCATGTCCAAAAATA[CG]TACAATCTTTAGCTTAACCACACAGTTTAGCATCATCAAGCAAGCTAGAGAGCACTGTCA	37	10	61802654	R	ANK3;ANK3	NM_001149;NM_020987	Body;Body
STOX1	peak24902	chr10:70586681-70588307	6	6	12	0.228571	200	NM_001130161	219736	NM_152709	ENSG00000165730	protein-coding		cg26627408	0.0007	0.027	-0.266	0.076	0.087	0.019	0.074	0.014	-0.014	-0.155		II	CCGCTAGGACACTGCAGCTATAGTCCCCAAGGTGTGCCTGGCCGCTGCTAGTACTGGCTC[CG]GGCTGAGTCCGTTCCTCAACTCTTAAAGCCCGTGGAGTGCACAGAAGGAACTTTCTGCTT	37	10	70588267	R	STOX1;STOX1;STOX1;STOX1;STOX1	NM_001130162;NM_001130160;NM_152709;NM_001130161;NM_001130159	5'UTR;Body;Body;Body;Body	chr10:70586917-70588209	S_Shore
DLG5	peak25540	chr10:79601789-79602942	3	0	3	0.228571	83982	NM_004747	9231	NM_004747	ENSG00000151208	protein-coding		cg07871153	0.00013	0.009	0.394	0.098	0.533	0.071	0.59	0.082	0.057	0.107	Yes	I	AAACCTGGCAAGAGAGGTGGCGAGATGTGGGAAGGGCGGGGGCCCTGCCCGGTCAGTGGC[CG]GCTGCGCTGCTGCCTCCCGCCAGCTCTACTGTGCTGGACAGTCAAGCGTGAAGTTTCAAG	37	10	79602008	F	DLG5	NM_004747	Body
ZMIZ1-AS1	peak25629	chr10:80534526-80535534	6	6	12	0.228571	292175	NR_024429	283050	NR_015429	ENSG00000224596	ncRNA		cg18436008	3.3e-07	0.00014	-0.771	0.14	0.299	0.069	0.221	0.077	-0.078	-0.262		II	CTCGGCAAACCAGGTCATGAAGGGGAGAAGCTCATGTCTGTCTTGCAGCCTGATTTCCCA[CG]GAAAGGCCCCATGTTTACAGTTCTGGGGTTTCCCAGCAAAGAGTAACACTCCAGTTGGAA	37	10	80535327	F
GHITM	peak26141	chr10:85631175-85631886	6	6	12	0.228571	-267654	NM_014394	27069	NM_014394	ENSG00000165678	protein-coding		cg07321260	0.00091	0.031	-0.249	0.073	0.135	0.025	0.115	0.021	-0.02	-0.15		II	CACTGCAGCCTCTGTAAACATCCTATGGACAATGTGCCCAAATGTCACAGCTTGCATTGC[CG]CTTTCTGCAGCCACAGGGCGATCCTGAGGTCCTGCAATGTTCGGCTGGCGACGCCTGTAT	37	10	85631358	R
SEMA4G	peak27462	chr10:102728693-102731566	6	6	12	0.228571	-2156	NM_017893	57715	NM_017893	ENSG00000095539	protein-coding		cg05962511	0.0003	0.016	-0.246	0.066	0.358	0.044	0.325	0.042	-0.033	-0.092		II	CGAACTGTGGAACTTGGGGTGGAGTGTGGGGCGTGGACTGGAGACCTTAAACCCGTACTT[CG]CCACTGAAGGGAGGGGTGATATGCTCCGCCCCGCCCACTTAGCCCCGCCCCCTCCCACAG	37	10	102730022	R				chr10:102729299-102729710	S_Shore
KAZALD1	peak27475	chr10:102825879-102827997	6	6	12	0.228571	5939	NM_030929	81621	NM_030929		protein-coding		cg11721913	1.8e-05	0.0024	-0.374	0.083	0.298	0.047	0.248	0.046	-0.049	-0.165	Yes	II	GAGGCGCTGTGTGTAGATGGCGACAGCCTCCTACACGCCAGGGCTCCACCCGGATCCTGG[CG]CCACTGCGGGAGGGCCTGCCCTTGGCTCAGCGTCAGAGTTTGTCCTCTGGGGCCCAACGC	37	10	102825997	F				chr10:102825929-102827693	Island
KAZALD1	peak27475	chr10:102825879-102827997	6	6	12	0.228571	5939	NM_030929	81621	NM_030929		protein-coding		cg17282904	4.5e-05	0.0045	-0.431	0.101	0.154	0.036	0.121	0.029	-0.034	-0.219	Yes	II	GTGTGTAGATGGCGACAGCCTCCTACACGCCAGGGCTCCACCCGGATCCTGGCGCCACTG[CG]GGAGGGCCTGCCCTTGGCTCAGCGTCAGAGTTTGTCCTCTGGGGCCCAACGCAGGGAGCC	37	10	102826005	F				chr10:102825929-102827693	Island
ITPRIP	peak27801	chr10:106097473-106098654	6	6	12	0.228571	187	NM_001272013	85450	NM_033397	ENSG00000148841	protein-coding		cg14550338	0.0018	0.047	-0.293	0.091	0.236	0.049	0.2	0.04	-0.036	-0.154	Yes	II	GAGGAAGCGGCGGGGATTTTATCCGGCCTGAAGCAGCCCCATAACTTCACTACCATGAAC[CG]AGAAAAAAAAACTTCACGCCTATTCCTCCCTTACAGGAAGGGAGGGAAGGGGAAGGGGAA	37	10	106097511	R				chr10:106097595-106098556	N_Shore
ITPRIP	peak27801	chr10:106097473-106098654	6	6	12	0.228571	187	NM_001272013	85450	NM_033397	ENSG00000148841	protein-coding		cg03787876	2.9e-05	0.0034	-0.447	0.102	0.078	0.024	0.057	0.014	-0.021	-0.27	Yes	II	GCTCTGCTCAGATGTGAGAAGTAACGGGTCACCTGGCCACTAGGAACAAAAATGTGGTCC[CG]CTCTGGGCTCCGAGGCTGCGCGCGCCTCGAGGAGGAGCTGCCCGCAGCCCTGGCTGGAGC	37	10	106097683	R				chr10:106097595-106098556	Island
DUSP5	peak28294	chr10:112289540-112290629	6	6	12	0.228571	32460	NM_004419	1847	NM_004419	ENSG00000138166	protein-coding		cg06322432	3.2e-07	0.00014	-0.319	0.058	0.224	0.028	0.19	0.026	-0.034	-0.152		II	GGGATACATGAGCCTAGATAGTGAGCTTTTCTTCTTTCTTCCTCGACGGTTCTATAGTCT[CG]TCCTCTCCCTTACTCCCACCCCCCCAGCCCCGCCCCACCCCCGACCAGCCTCCCTGCCTC	37	10	112289853	R				chr10:112289947-112290305	N_Shore
ADRB1	peak28534	chr10:115802608-115805462	6	6	12	0.228571	229	NM_000684	153	NM_000684	ENSG00000043591	protein-coding		cg04589904	0.00015	0.01	-0.384	0.097	0.094	0.023	0.076	0.022	-0.019	-0.197		II	CTCGAGGTTCAACAGAGGATCCTTGCAAGAACAGCGCCCAGAGAGCATTCTTGACAGATG[CG]CGCTTGGCTCCAGCAACCCGCTCTGCTGGGAAGTTTCTTCTAACCACTAACACCCACCTC	37	10	115802840	R	ADRB1	NM_000684	TSS1500	chr10:115803358-115805468	N_Shore
ADRB1	peak28534	chr10:115802608-115805462	6	6	12	0.228571	229	NM_000684	153	NM_000684	ENSG00000043591	protein-coding		cg24523339	0.0014	0.041	-0.145	0.044	0.032	0.004	0.03	0.004	-0.002	-0.077		I	TTGGCTTGGGGAGTGGGAGCGGGGTGGGGTGGGTGCTGGGTGCCGGAGCTGCGGGCCCGG[CG]CGCTCAGAAACATGCTGAAGTCCCGGCGGCTCTTCCAGCAGCGGCAGCGGCTCCAGCAGC	37	10	115803618	R	ADRB1	NM_000684	TSS200	chr10:115803358-115805468	Island
ADRB1	peak28534	chr10:115802608-115805462	6	6	12	0.228571	229	NM_000684	153	NM_000684	ENSG00000043591	protein-coding		cg13848598	0.00012	0.0087	0.195	0.049	0.327	0.038	0.353	0.035	0.026	0.079		II	CTACAACGACCCCAAGTGCTGCGACTTCGTCACCAACCGGGCCTACGCCATCGCCTCGTC[CG]TAGTCTCCTTCTACGTGCCCCTGTGCATCATGGCCTTCGTGTACCTGCGGGTGTTCCGCG	37	10	115804578	F	ADRB1	NM_000684	1stExon	chr10:115803358-115805468	Island
AFAP1L2	peak28563	chr10:116126892-116127992	3	0	3	0.228571	37095	NM_001001936	84632	NM_032550	ENSG00000169129	protein-coding		cg17439630	8.7e-09	1e-05	-0.571	0.09	0.273	0.05	0.201	0.039	-0.073	-0.266	Yes	II	GCCCACCCCTCCCCTACTTCAACATAGGGCAGTCCAACACTGTACAATACAGGATGTGGT[CG]TGGGCAAGAGCTAAATGTGAAAAGGGTTGTTTGCAGAGCAGCAAGAAACTGACCAATAAT	37	10	116127263	R	AFAP1L2;AFAP1L2;AFAP1L2	NM_001287824;NM_032550;NM_001001936	Body;Body;Body
ABLIM1	peak28616	chr10:116414536-116415134	3	0	3	0.228571	3223	NM_002313	3983	NM_002313	ENSG00000099204	protein-coding		cg18574731	0.00014	0.0095	-0.227	0.057	0.737	0.031	0.709	0.04	-0.028	-0.038	Yes	II	GCCTCCACTAAGATATGGATATCCCAATGATGATTACCTTTCCTGTATCCAGAACTCTCT[CG]GATACTGTTAATTCTCTTGTTCCCAAGTGAGGGAATCTGCTGATAAGTCATTATCCAGCA	37	10	116415068	R	ABLIM1;ABLIM1;ABLIM1	NM_002313;NM_001003407;NM_001003408	Body;Body;Body
INPP5A	peak29573	chr10:134385201-134386237	6	6	12	0.228571	34366	NM_005539	3632	NM_005539	ENSG00000068383	protein-coding		cg23023970	8e-08	5.1e-05	-0.472	0.081	0.423	0.063	0.347	0.048	-0.076	-0.179	Yes	II	CATCCAAGAGCCTGGCCGGAAACCCACAGGGTATTGGCCCAGGTGTGCCGAGAGGCTGGC[CG]GAGGGACCATTGTGATACTCAGAGGAAAACGCCTGTGGCCCATGGGGGGGCCTTCAGAAG	37	10	134385698	R	INPP5A	NM_005539	Body
KNDC1	peak29609	chr10:134972341-134974156	6	6	12	0.228571	-722	NM_152643	85442	NM_152643	ENSG00000171798	protein-coding		cg20926764	2.5e-05	0.0031	0.26	0.059	0.399	0.04	0.439	0.05	0.041	0.102		II	GGTCTGAGCACCAGGGTGCAGCGGGATCAGGCTCCTGGAGCAGAGTCTGCCTGCCACTTC[CG]CCTCCTTCCAAGACAGGGACTGGGGCGCTGCAGGCCCTGTGGGGCCCACAGAGAGAGAGC	37	10	134972570	R	KNDC1	NM_152643	TSS1500	chr10:134971717-134971945	S_Shore
IGF2	peak29840	chr11:2172795-2173804	6	6	12	0.228571	-2467	NM_001007139	3481	NM_000612	ENSG00000167244	protein-coding		cg05075097	0.0019	0.05	-0.183	0.057	0.018	0.003	0.017	0.003	-0.002	-0.098		II	GATGGGCTGAATTTCGTTCTTAACTCGCTTCCCCAGCCCCACCCGGCTCCACCTGTAAAG[CG]GAGATTTCCTAATCTGGCCCGAGCCTGACACCATGTGGCCACTTGTGAGAATTGCATCCA	37	11	2173341	F	INS-IGF2;INS-IGF2	NR_003512;NM_001042376	Body;Body	chr11:2176839-2177043	N_Shelf
LOC102724784	peak30404	chr11:8786681-8787459	6	6	12	0.228571	-3255	NR_120590	102724784	NR_120590		ncRNA		cg05269153	8.3e-08	5.2e-05	-0.491	0.084	0.296	0.051	0.239	0.049	-0.057	-0.193		II	ACATTTGTTGAACACCCCATGAGTTCACAGCTTCAACAACAGACTGCATTACATTCTTTT[CG]ATGATGTCATTTCTTTCTGAGGCTGGGTTTTCAGCAGTTGCTGTGATAAAAAGCAAATAC	37	11	8787026	R	ST5;ST5;ST5	NM_213618;NM_139157;NM_005418	5'UTR;5'UTR;5'UTR
GALNT18	peak30589	chr11:11641690-11644100	6	6	12	0.228571	666	NM_198516	374378	NM_198516	ENSG00000110328	protein-coding		cg16842423	0.00019	0.012	-0.235	0.061	0.122	0.019	0.104	0.015	-0.018	-0.144		I	GGGTTCGCACGGGTCAGCTTCTTTCATCCGCCCGGGGCTTCTCGCATTGGTGCCACCAGT[CG]ACTCCTGGAATCTTTTCTTGGTTGCCAGGACGCTGAGAAGCCAAGGAAGTGCCAGCCCCA	37	11	11643978	F	GALNTL4	NM_198516	TSS1500	chr11:11642121-11643819	S_Shore
ABCC8	peak31111	chr11:17484510-17485668	3	0	3	0.228571	13303	NM_001287174	6833	NM_000352	ENSG00000006071	protein-coding		cg09951246	0.00077	0.028	-0.213	0.061	0.87	0.021	0.851	0.018	-0.019	-0.022		II	TTGACCTCCACGAGGAGCAGCATCCCATAGAGGATCACCAGCAGCCCTGTGAGGCAGAAG[CG]TAGCTGCGAGAAGCCGATGGCGTGGTCCAAGAACTTGACAAACTTGATGGTCTTGGTGAT	37	11	17485061	R	ABCC8;ABCC8	NM_000352;NM_001287174	Body;Body
ABCC8	peak31111	chr11:17484510-17485668	3	0	3	0.228571	13303	NM_001287174	6833	NM_000352	ENSG00000006071	protein-coding		cg17557256	0.0012	0.038	0.212	0.064	0.37	0.045	0.396	0.053	0.026	0.07		II	TGAAGGCCAGGGTCCAATACACCAGCAGGGCTGCCGAGGAGAGATGGAAGATCGCAGAGA[CG]TGTGTGCATCATGTGTGTACACTCACATAATGTGTGCAAGTATGTGGCAGAGAAGGAGAC	37	11	17485182	F	ABCC8;ABCC8	NM_000352;NM_001287174	Body;Body
NAV2	peak31302	chr11:19701285-19702554	6	6	12	0.228571	-32961	NM_145117	89797	NM_145117	ENSG00000166833	protein-coding		cg07377964	0.0011	0.035	-0.362	0.107	0.608	0.073	0.55	0.087	-0.058	-0.095	Yes	II	TTTAGAGCGTTTTCCTGCCTTTTTGGCACCGAATGCAGTGCTGGCTTCTGTCCTGAGCAG[CG]TGATCTGCTGCCCATGAGTCAGGGGCTCGGCCATTCCTAAGTGACTAAGGCTGTCGCCTC	37	11	19701838	F	NAV2	NM_001111018	Body
LOC100126784	peak31307	chr11:19735689-19737426	6	6	12	0.228571	-340	NR_015384	100126784	NR_015384		ncRNA		cg09723979	0.00047	0.021	-0.349	0.096	0.185	0.042	0.151	0.051	-0.034	-0.184		II	CGGCCGAAGCTAAGCCCCTCCTTCCTGGGTGGTAGATCCTGGTGTTGGTAGCCCGAGTGA[CG]GGGCGTGGGGATGGGAGATGGCTTGAAGAGAATTGGTGACTCCTACCTTTCCAGACAGAG	37	11	19736248	R	LOC100126784;NAV2;NAV2;NAV2	NR_015384;NM_182964;NM_001111018;NM_145117	TSS200;Body;Body;Body	chr11:19733936-19735320	S_Shore
LOC100126784	peak31307	chr11:19735689-19737426	6	6	12	0.228571	-340	NR_015384	100126784	NR_015384		ncRNA		cg24565274	2.5e-05	0.0031	-0.46	0.104	0.23	0.05	0.183	0.061	-0.047	-0.204		II	GAAGCTAAGCCCCTCCTTCCTGGGTGGTAGATCCTGGTGTTGGTAGCCCGAGTGACGGGG[CG]TGGGGATGGGAGATGGCTTGAAGAGAATTGGTGACTCCTACCTTTCCAGACAGAGCCTGC	37	11	19736253	R	LOC100126784;NAV2;NAV2;NAV2	NR_015384;NM_182964;NM_001111018;NM_145117	TSS200;Body;Body;Body	chr11:19733936-19735320	S_Shore
LOC100126784	peak31307	chr11:19735689-19737426	6	6	12	0.228571	-340	NR_015384	100126784	NR_015384		ncRNA		cg07189401	8.5e-05	0.0069	-0.343	0.083	0.185	0.035	0.152	0.042	-0.032	-0.175		II	TGAAGAGAATTGGTGACTCCTACCTTTCCAGACAGAGCCTGCATCCAGACAAGCCCTGGC[CG]TGCAATCTCTTTTACAGAAATTAGCAAGGGCCAATCAGGTTCTCTTGGTCCTCCCCGCTC	37	11	19736333	F	LOC100126784;NAV2;NAV2;NAV2	NR_015384;NM_182964;NM_001111018;NM_145117	TSS200;Body;Body;Body	chr11:19733936-19735320	S_Shore
LOC100126784	peak31307	chr11:19735689-19737426	6	6	12	0.228571	-340	NR_015384	100126784	NR_015384		ncRNA		cg23501051	0.00026	0.014	-0.398	0.105	0.75	0.051	0.683	0.078	-0.067	-0.09		II	CCAGTGCTCCGGGGGCCTGCCTCTGTGAGGGTTTTGTGCTCTGCTCTTCTTCTGTTGTTA[CG]TACAGGATTTGTCCAGTGGGCTCTGCCATGGGGGTGAGCACCAGGGTACACTTCTGCATG	37	11	19736912	R	LOC100126784;NAV2;NAV2;NAV2	NR_015384;NM_182964;NM_001111018;NM_145117	TSS1500;Body;Body;Body	chr11:19733936-19735320	S_Shore
LOC100126784	peak31307	chr11:19735689-19737426	6	6	12	0.228571	-340	NR_015384	100126784	NR_015384		ncRNA		cg18052274	2.2e-05	0.0028	-0.357	0.08	0.342	0.049	0.297	0.062	-0.045	-0.132		II	AATGAGAGGGAAAGTCCATGCTGGGATTGTTCATATCCAGGCAGCTGTTCTGCCTTTGCC[CG]TTTGACCCTTCATTTAACAAACATTGTCAGAGGACTGGCAGTGCATAGGCTCTGGAAAGG	37	11	19737158	R	LOC100126784;NAV2;NAV2;NAV2	NR_015384;NM_182964;NM_001111018;NM_145117	TSS1500;Body;Body;Body	chr11:19733936-19735320	S_Shore
LOC100126784	peak31307	chr11:19735689-19737426	6	6	12	0.228571	-340	NR_015384	100126784	NR_015384		ncRNA		cg03611487	6.4e-06	0.0012	-0.392	0.082	0.287	0.047	0.24	0.051	-0.047	-0.163		II	CAAACATTGTCAGAGGACTGGCAGTGCATAGGCTCTGGAAAGGTGATTCATCACCCTGTC[CG]TGAAAAAAAATGTTCTTCAGCTTCTCTCTGAGGGGCTGGAACAGTCCACTTCCCTCAAGA	37	11	19737237	R	LOC100126784;NAV2;NAV2;NAV2	NR_015384;NM_182964;NM_001111018;NM_145117	TSS1500;Body;Body;Body	chr11:19733936-19735320	S_Shore
FJX1	peak33579	chr11:35639302-35641861	6	6	12	0.228571	847	NM_014344	24147	NM_014344	ENSG00000179431	protein-coding		cg02459529	0.0014	0.042	0.187	0.057	0.035	0.005	0.039	0.006	0.003	0.098		I	CCTGTGAATCGCGCCCACCGGAGGGTCTCACAGCGAAATACAAAAGCAGCTGGGAAGCGG[CG]GGGACTCGAGTTCCCAGCGCCGGGCGGAGCGCCGGACAGAGCCCCGCAGCGCCCCGCGGC	37	11	35639998	R	FJX1;FJX1	NM_014344;NM_014344	1stExon;5'UTR	chr11:35639629-35641485	Island
LOC101928812	peak34804	chr11:45353488-45355561	6	6	12	0.228571	-22397	NR_120557	101928812	NR_120557	ENSG00000254427	ncRNA		cg03823387	0.00045	0.02	-0.408	0.112	0.405	0.068	0.34	0.084	-0.065	-0.16		II	GGTTAAATGACAGCATCATCCAGAAGGCACTCAGCTTCAGGAAACAGAAAACACAACTGA[CG]GTGAGTAGATCCAGGGTCGGCAAACGACAACCCACTTGCCAAATCTGTTTTTGTGCCGCC	37	11	45354847	F
PTPRJ	peak35048	chr11:48040416-48041953	6	6	12	0.228571	39075	NM_002843	5795	NM_002843	ENSG00000149177	protein-coding		cg22976120	0.0017	0.046	0.278	0.086	0.551	0.061	0.593	0.071	0.042	0.077	Yes	II	TTTTCCTGCCTGTGGAAGGCCCTCTCTCTGTTTAGGAACGTGGATGTGGCAGGGGCTGGG[CG]GGCACTTGGCCTTTATAACAACAGAAGAGGATTTTCAGTGACGAGGAAGCATCCCGCCCT	37	11	48040772	F	PTPRJ;PTPRJ	NM_002843;NM_001098503	Body;Body
MIR3161	peak35052	chr11:48063588-48064214	3	0	3	0.228571	-54433	NR_036119	100423000	NR_036119	ENSG00000263693	ncRNA		cg14802758	0.0012	0.036	0.305	0.091	0.367	0.057	0.426	0.075	0.059	0.162		II	ATGTTCTGCTCATGAATAGAACACTCTGTGTCCTGAATTGTTGCTCCACTGGGGCCAGCA[CG]TGGTGTATTTTTCTAATGTTTGAACCAATGGGCTTTTTCATTTTGGGGCAATCAAGGTAA	37	11	48063916	R	PTPRJ;PTPRJ	NM_001098503;NM_002843	Body;Body
VPS37C	peak35588	chr11:60917094-60917947	3	0	3	0.228571	11395	NM_017966	55048	NM_017966	ENSG00000167987	protein-coding		cg09524505	7.8e-05	0.0066	-0.29	0.07	0.767	0.036	0.732	0.031	-0.035	-0.046		II	ACTGTGCCAGGCGGCCAGCTAGGTCTAGAACCAGAGGACTCTGAAAGAGCTGATCCTGGA[CG]GAAGCAAAGGATGTGGCTCCAAACAAGCTCCAAACCAATCTAGACAAGAGTCCTCAAACA	37	11	60917098	F	VPS37C	NM_017966	5'UTR
BEST1	peak35693	chr11:61716602-61717602	6	6	12	0.228571	-254	NM_001300787	7439	NM_004183	ENSG00000167995	protein-coding		cg09317928	0.00078	0.029	-0.167	0.048	0.589	0.033	0.559	0.036	-0.031	-0.052		II	TCAGACTCTGGAGAAAGATCCAGAAAACTGCCCGTTTAATAAACATTTGGGCGATTCTTA[CG]GCCTCTAAAGACCAAGAACCACTGCTGCCTAGAGCTCTGCTCTCTTCATTGAACAATACA	37	11	61716830	R	BEST1;BEST1	NM_001139443;NM_004183	TSS1500;TSS1500
BEST1	peak35693	chr11:61716602-61717602	6	6	12	0.228571	-254	NM_001300787	7439	NM_004183	ENSG00000167995	protein-coding		cg06068935	7e-05	0.0061	-0.282	0.068	0.06	0.012	0.052	0.008	-0.008	-0.137		II	GAGTATGGATTGATGTATTAAAATTTATTGAATCACATGCTGAGATTTTCACCAGCTGCC[CG]TGGGGATCTGGGCATTTATTCCCATATTGCACTGGCTGGCTGGAAGCCAGCAGCATAAAC	37	11	61717005	R	BEST1;BEST1	NM_001139443;NM_004183	TSS1500;TSS1500
BEST1	peak35693	chr11:61716602-61717602	6	6	12	0.228571	-254	NM_001300787	7439	NM_004183	ENSG00000167995	protein-coding		cg15110101	0.00012	0.0086	-0.289	0.072	0.358	0.043	0.324	0.052	-0.034	-0.095		II	AAGCAACACCATCCTTTTCAGATAAGGGCACTGAGGCTGAGAGAGGAGCTGAAACCTACC[CG]GGGTCACCACACACAGGTGGCAAGGCTGGGACCAGAAACCAGGACTGTTGACTGCAGCCC	37	11	61717334	F	BEST1;BEST1	NM_004183;NM_001139443	TSS200;TSS200
MIR3654	peak35744	chr11:62323516-62324270	6	6	12	0.228571	3885	NR_037427	100500804	NR_037427		ncRNA		cg14595075	1e-06	0.00032	-0.237	0.045	0.447	0.033	0.407	0.037	-0.04	-0.09		II	GTGGCATGAGACTCCCTAGCACCAAGAGAAAACTGCCCAGCAACCACAGACATCCACAGG[CG]CAGGCTCTGATTGGCTGCCCACAGCAAAAGCAAGGAAAAGGAAGGATCCAGCAAGCCATG	37	11	62323782	F
CAPN1	peak35948	chr11:64948278-64950293	6	6	12	0.228571	-18	NR_040008	823	NM_005186	ENSG00000014216	protein-coding		cg14791734	4.8e-06	0.00095	-0.202	0.042	0.038	0.004	0.034	0.004	-0.005	-0.119		II	ATGCTTGCATCCACAACATGCAAGACTGCAGCAGCTGCTGGGCTGGGGCTGCGAGACCAG[CG]AAAAGCCCTGACTTGGGGGGGTCTCGGGAGTCTCTGCAGTCTCCCCACCCACACCCCCGG	37	11	64948320	R	CAPN1;CAPN1;CAPN1;CAPN1	NM_001198868;NM_001198869;NM_005186;NR_040008	TSS1500;TSS1500;TSS1500;TSS1500	chr11:64948715-64949060	N_Shore
CHKA	peak36223	chr11:67912534-67915012	6	6	12	0.228571	-24915	NM_001277	1119	NM_001277	ENSG00000110721	protein-coding		cg27443491	0.0014	0.041	-0.523	0.158	0.871	0.06	0.834	0.071	-0.038	-0.043		II	AATCTTGGGGTGAGTTTCCCTGAAGACAGCCCCAGGGTGCTGTGGCTGTAGGAGCTGGAC[CG]TCTAGTGCCTTGGTCTGGGGGTGGCTGAAGCTGGAGGAGGGAAAGAGGCCAGTCCTTTGC	37	11	67912720	R
CHKA	peak36223	chr11:67912534-67915012	6	6	12	0.228571	-24915	NM_001277	1119	NM_001277	ENSG00000110721	protein-coding		cg27606671	2.6e-07	0.00012	-0.36	0.065	0.489	0.047	0.438	0.052	-0.051	-0.104	Yes	II	AGAGCTGGTAGGCTGGGGGACACTGGGGACTGCTGTCCCACTTGGAGCCTCGGGCTACTC[CG]CCCAGGAGCAGCGATGTGGAACCTTGTTGGATTTTCATGTTCCCAAACATCCAGGAGACA	37	11	67914463	F
KCNE3	peak36576	chr11:74153553-74154625	6	6	12	0.228571	24511	NM_005472	10008	NM_005472	ENSG00000175538	protein-coding		cg07814661	0.00057	0.023	-0.237	0.066	0.412	0.047	0.371	0.04	-0.042	-0.101		II	TGTTTCTGGACCGTAGCCCTCAGTGGTGCTTAATTCAAAAAGAAACCCCAAGAGAAAACC[CG]ATCCTCTCTGGGAGGGCCCAGCCTAGAGGATAAAGTATCTAAAGGCCTAGGGATTGTACA	37	11	74154543	F
MIR708	peak36946	chr11:78756206-78757320	3	0	3	0.228571	356390	NR_030598	100126333	NR_030598	ENSG00000211997	ncRNA		cg22318139	0.0011	0.036	-0.296	0.088	0.633	0.052	0.586	0.069	-0.047	-0.074		II	GTTGGTGAGAAAGTTGGCAGGAGCTGGTCAGGCAAGAATTGATTTCCTGAGTGTCCACTG[CG]TGCTCCTCTCTGTGGGAGGCACAGGTAGATGCACGGTCACAGCTCCACTGGGCATGTGCA	37	11	78756275	R	ODZ4	NM_001098816	Body
MIR708	peak36946	chr11:78756206-78757320	3	0	3	0.228571	356390	NR_030598	100126333	NR_030598	ENSG00000211997	ncRNA		cg10157938	0.00085	0.03	-0.258	0.075	0.485	0.054	0.444	0.059	-0.041	-0.085	Yes	II	ACACTCCCACTCATATGGTGTCGAGAGCATCTGCACTTTGCACTTGCAGTCACTCTTACA[CG]TGCATTCCCACACAGCCACATCTCCTGCTGTTCTAGGCAAGGCCACAGGTACACACATGG	37	11	78757086	R	TENM4	NM_001098816	Body
CNTN5	peak39545	chr11:99564330-99565517	6	6	12	0.228571	138048	NM_175566	53942	NM_014361	ENSG00000149972	protein-coding		cg17309085	0.00019	0.012	-0.298	0.077	0.492	0.056	0.45	0.059	-0.043	-0.087		II	TGAGAAAGGAAGAAAAGGCAGAGAAAGCTAGAAAAAAAAAACATGAAATATATCACAATA[CG]GCTCTGAAGCCAATACGGCTCATGAAGCCAAAGACTTAGAGTTCGTGCTATACTTCAGGG	37	11	99564894	F	CNTN5;CNTN5;CNTN5;CNTN5	NM_001243271;NM_014361;NM_001243270;NM_175566	Body;Body;Body;Body
CNTN5	peak39545	chr11:99564330-99565517	6	6	12	0.228571	138048	NM_175566	53942	NM_014361	ENSG00000149972	protein-coding		cg03977382	1.2e-05	0.0018	-0.397	0.086	0.511	0.06	0.452	0.065	-0.059	-0.116		II	GCAGAGAAAGCTAGAAAAAAAAAACATGAAATATATCACAATACGGCTCTGAAGCCAATA[CG]GCTCATGAAGCCAAAGACTTAGAGTTCGTGCTATACTTCAGGGCTGTGCAAACTTCAGAC	37	11	99564911	F	CNTN5;CNTN5;CNTN5;CNTN5	NM_001243271;NM_014361;NM_001243270;NM_175566	Body;Body;Body;Body
ARHGAP42	peak39629	chr11:100210494-100212339	6	6	12	0.228571	-346990	NM_152432	143872	NM_152432	ENSG00000165895	protein-coding		cg10748359	1.3e-05	0.0019	-0.513	0.111	0.579	0.081	0.499	0.08	-0.08	-0.138	Yes	II	CCTGGGCTTTTTGTTTGTTTCAGACAAAGGGGAAACATCGTATAACATTTCTCAAAGCCA[CG]TGAGGTGCATAATAAGCAGAGTCAAAGGGGAGTTTTGATTCATAGTCTTGCTTCAGTGCT	37	11	100211450	F	CNTN5;CNTN5	NM_014361;NM_175566	Body;Body
APOA1-AS	peak41503	chr11:116706361-116707311	6	6	12	0.228571	3	NR_126362	104326055	NR_126362	ENSG00000235910	ncRNA		cg13090478	0.00089	0.031	-0.214	0.062	0.376	0.042	0.346	0.05	-0.03	-0.079		I	GTCCTCCAACGTCGATCTTGGCCCTAAGACGTCCAGTCTGGGCACGGAGTTGTTGAGATC[CG]GCAGGAAGTCCCTGCTCCAGGGCCAAAGGCCCCACCCGGGCTCCCCCGGATGTCCCCGCA	37	11	116706372	R				chr11:116706481-116706910	N_Shore
SIK3	peak41523	chr11:116864379-116865196	3	0	3	0.228571	104343	NM_025164	23387	NM_025164	ENSG00000160584	protein-coding		cg03167344	0.00089	0.031	-0.23	0.067	0.879	0.021	0.859	0.019	-0.02	-0.023		II	TAGAGCATAGTGGTTAAGATTCTGGTTCCTGGAGCCACACTGACTGCTCTACTCCTTCCT[CG]TTTTGTGACCCTAAGAAAGGTGCTTGCCCTTGCTGGGTATCAGCATTCTCACTTGTTACG	37	11	116865150	R	SIK3;SIK3;SIK3	NM_001281749;NM_025164;NM_001281748	Body;Body;5'UTR
FXYD2	peak41621	chr11:117693893-117696130	3	0	3	0.228571	447	NM_001680	486	NM_001680	ENSG00000137731	protein-coding		cg14652064	1.8e-07	9e-05	0.38	0.067	0.18	0.029	0.222	0.038	0.042	0.234		II	AAGGGTTGGGATGGGTCAGCAGTCGTGCTGTTCTGCCAGCTGGGGAAGCTACAGCTGGGG[CG]GTGGGAACAGGAAAGTGGAAGTTGCACAATCTCTTCAGTGTACACTGTACTTGGGAGTTT	37	11	117695720	F	FXYD2;FXYD2;FXYD6-FXYD2;FXYD6-FXYD2	NM_021603;NM_001680;NM_001204268;NM_001243598	Body;TSS1500;Body;Body
TMEM45B	peak42460	chr11:129685329-129686439	6	6	12	0.228571	143	NM_138788	120224	NM_138788	ENSG00000151715	protein-coding		cg14924052	0.0019	0.05	-0.228	0.071	0.067	0.014	0.058	0.011	-0.009	-0.13		II	GGAACCAGCCTCTCCTGAAGCACACAGCTTAGGGAGTTCCTGAGGCCAGAGACATCTCCA[CG]GGAAAGTCAAAGGCCTGGAGGAAGTGCGGACCTGACGACAGATGCCCCGCACGCTGGCCG	37	11	129685560	R	TMEM45B	NM_138788	TSS200	chr11:129685737-129686211	N_Shore
NTM-IT	peak42607	chr11:132107647-132108377	3	0	3	0.228571	-46184	NR_046820	100874281	NR_046820		ncRNA		cg15159131	0.00084	0.03	0.39	0.113	0.669	0.07	0.719	0.073	0.05	0.074	Yes	II	CGTCTCTCCGTAGCCAGAGGAAATCTGGGCGCGCAGAGAGATTTGGAGTTTCATCCTCCC[CG]CTCAGCCAGTCCCAGGCCTCGGCTCCGAGGAAATTCGCTGAACCCTTTCAATAGGCTTGA	37	11	132107699	F	NTM;NTM;NTM;NTM	NM_001144059;NM_001048209;NM_001144058;NM_016522	Body;Body;Body;Body
IGSF9B	peak42713	chr11:133836955-133837744	3	0	3	0.228571	-10701	NM_001277285	22997	NM_014987	ENSG00000080854	protein-coding		cg19522930	0.00087	0.031	-0.456	0.132	0.838	0.047	0.789	0.078	-0.049	-0.059		II	TCCGTGTGCACCTGGCTCAGTGTCTGCATGCACATGTGAGCGCTGCACCCTCATGCAGGG[CG]CTACCCGTGTGTCAGTGGATATGGAAGAAGGAGGTGTGAAAAGCTTTGAGGACACAGGTG	37	11	133837711	R
CCND2	peak43168	chr12:4380723-4384869	6	6	12	0.228571	-106	NM_001759	894	NM_001759	ENSG00000118971	protein-coding		cg10689512	0.00094	0.032	-0.259	0.076	0.076	0.017	0.063	0.01	-0.012	-0.165		II	TCAGCGAGCTTTTTTTCTTCCTGAAAGCTAATGGCTTCCACAGCAATTAGACATTTTCCT[CG]CCCGCCCCTTCCCTCCCCTTTCTTTACATATAGGAGATGGGATACTCATTCCCGCTGCTA	37	12	4381019	R				chr12:4378366-4382222	Island
CCND2	peak43168	chr12:4380723-4384869	6	6	12	0.228571	-106	NM_001759	894	NM_001759	ENSG00000118971	protein-coding		cg21057429	0.0006	0.024	-0.23	0.065	0.051	0.01	0.043	0.006	-0.008	-0.15		II	ACAGCTTCGAAGTTATCAGGAACACAGACTTCAGGGACATGACCTTTATCTCTGGGTATG[CG]AGGTTGCTATTTTCTAAAATCACCCCCTCCCTTATTTTTCACTTAAGGGACCTATTTCTA	37	12	4382425	R	CCND2	NM_001759	TSS1500	chr12:4383193-4384405	N_Shore
PLBD1	peak44198	chr12:14771887-14773518	6	6	12	0.228571	-51912	NM_024829	79887	NM_024829		protein-coding		cg00513676	2.3e-05	0.0029	-0.293	0.066	0.464	0.043	0.411	0.055	-0.053	-0.114		II	AGTTGCCCTCTGCTGGAAAACAGCATCTTTGTCCTCTGAGAAAAACAGTCTCCCTTCTTA[CG]GAGGCCAGTGGATTCCATCCTAGAGGCTGTGTTGACCGTATCTCCAAATAGACAATAACG	37	12	14772144	F	GUCY2C;PLBD1-AS1;GUCY2C	NM_004963;NR_120465;NM_004963	ExonBnd;Body;Body
LOC101928471	peak45907	chr12:24379766-24380730	6	6	12	0.228571	4043	NR_120473	101928471	NR_120472	ENSG00000256120	ncRNA		cg00714130	0.0014	0.04	-0.234	0.071	0.545	0.052	0.505	0.044	-0.04	-0.073		II	CAGACGTCAGACAGCAAGCCCAGAAAAACCTGCCAGCACCAAGAGGGTGTCCTCAACAGG[CG]CCTGGGGGACATATTATTCTAACTAAAGAGACCAGAGCTTCCCCAGGAAGGGAAGAGGAG	37	12	24380184	R	LOC101928471;LOC101928471;SOX5;SOX5	NR_120473;NR_120472;NM_152989;NM_001261414	Body;Body;5'UTR;5'UTR
VDR	peak48710	chr12:48276018-48277267	3	0	3	0.228571	22171	NM_001017536	7421	NM_000376	ENSG00000111424	protein-coding		cg10037049	0.00011	0.0083	-0.327	0.081	0.578	0.052	0.533	0.069	-0.045	-0.078		II	GGAAACCTTTTATCTAAGGCGGAGCGCTGACCGCCTCCCCAGTCTCTAAGGAAGTGGGCA[CG]AGAGGCTCTTTCCAGGGACTTTAGTCCCCAGATCAGTGACTGCAAACAGAAGTGGCTTGT	37	12	48276633	F	VDR;VDR	NM_000376;NM_001017535	5'UTR;5'UTR
GALNT6	peak49034	chr12:51784670-51786217	6	6	12	0.228571	-244	NM_007210	11226	NM_007210	ENSG00000139629	protein-coding		cg01777341	0.0011	0.036	-0.327	0.097	0.678	0.064	0.632	0.071	-0.046	-0.068		II	CCTTCCCACCCCCAAAAGCCCCCAGGCTCTGGAGGGAATTCAACCAAGCAGGGCTCAGAC[CG]ACCTCCACCAGCGAGGCTTCTCCTTGCTGTCCCCTTCTGCTCAGGCGCAACGTGGCAGGG	37	12	51784862	R	GALNT6	NM_007210	5'UTR	chr12:51785279-51785821	N_Shore
GALNT6	peak49034	chr12:51784670-51786217	6	6	12	0.228571	-244	NM_007210	11226	NM_007210	ENSG00000139629	protein-coding		cg04182901	0.0013	0.038	-0.234	0.07	0.678	0.048	0.645	0.049	-0.033	-0.048		I	GCAGGGCTCAGACCGACCTCCACCAGCGAGGCTTCTCCTTGCTGTCCCCTTCTGCTCAGG[CG]CAACGTGGCAGGGCAGGAGGAAACCTCTCTGCAAGAGTTGCCGTACCAGAGCACATGGGG	37	12	51784909	F	GALNT6;SLC4A8;SLC4A8	NM_007210;NM_001258401;NM_001267615	5'UTR;TSS200;TSS200	chr12:51785279-51785821	N_Shore
GALNT6	peak49034	chr12:51784670-51786217	6	6	12	0.228571	-244	NM_007210	11226	NM_007210	ENSG00000139629	protein-coding		cg27015734	0.00089	0.031	-0.184	0.053	0.391	0.036	0.364	0.037	-0.026	-0.068	Yes	II	GCTCAGACCGACCTCCACCAGCGAGGCTTCTCCTTGCTGTCCCCTTCTGCTCAGGCGCAA[CG]TGGCAGGGCAGGAGGAAACCTCTCTGCAAGAGTTGCCGTACCAGAGCACATGGGGTGGCC	37	12	51784914	F	GALNT6;SLC4A8;SLC4A8	NM_007210;NM_001258401;NM_001267615	5'UTR;TSS200;TSS200	chr12:51785279-51785821	N_Shore
GALNT6	peak49034	chr12:51784670-51786217	6	6	12	0.228571	-244	NM_007210	11226	NM_007210	ENSG00000139629	protein-coding		cg04005344	0.0002	0.012	-0.32	0.083	0.313	0.05	0.273	0.043	-0.04	-0.127	Yes	II	GGAAACCTCTCTGCAAGAGTTGCCGTACCAGAGCACATGGGGTGGCCCGATCTGGGGAGA[CG]GGGCACAGAAGGAATGCAGGGCATGGGTGGGTGAGGGGAAGAGGGTGTGGAGCCCTGGCT	37	12	51784989	R	GALNT6;SLC4A8;SLC4A8	NM_007210;NM_001258401;NM_001267615	5'UTR;TSS200;TSS200	chr12:51785279-51785821	N_Shore
NR4A1	peak49097	chr12:52430281-52431446	6	6	12	0.228571	-635	NM_001202234	3164	NM_002135	ENSG00000123358	protein-coding		cg17010747	0.00026	0.014	-0.249	0.065	0.476	0.048	0.431	0.049	-0.045	-0.094		II	GTGGAAGCTGGGTGCCCTGCTACCTGGGTTCCTTGCCCTTGGGGTGGCATGAATGCCAAG[CG]ATGCAGGCAGGGCGCCCGCAGACTCAAAGGCCAGGCCCTGTCCTCGCCAGCAGCCGAATC	37	12	52430520	R				chr12:52430519-52431598	Island
NR4A1	peak49097	chr12:52430281-52431446	6	6	12	0.228571	-635	NM_001202234	3164	NM_002135	ENSG00000123358	protein-coding		cg21364562	2.3e-10	7.8e-07	-0.431	0.061	0.039	0.008	0.03	0.003	-0.009	-0.236		I	CCCGGAGAGGCCGGGCAATCTCGGGTCTTCGGTGGATGCCTTTGGGCGGGCTCGGGGCCA[CG]CCGGAGTCCCGCTTGGAAACTGGGGAGTCGGGGGGGGGACTGGATTCCCAGCGGAACCGC	37	12	52431320	R				chr12:52430519-52431598	Island
PHLDA1	peak52089	chr12:76230442-76231005	3	0	3	0.228571	194832	NM_007350	22822	NM_007350	ENSG00000139289	protein-coding		cg15236881	0.0016	0.044	-0.275	0.085	0.961	0.009	0.954	0.011	-0.007	-0.008		II	GGGGGAGCCAAGTCCCTGGTTGGTTTGGTGGGGTCTTGAAATAGATTAGGACATGTGCCC[CG]AGTTATTACAAATATAAATACCAATGATAGCATGCAGGCAGAGGAAACAGAGGTGCCACA	37	12	76230905	F
PHLDA1	peak52106	chr12:76302618-76304273	6	6	12	0.228571	122110	NM_007350	22822	NM_007350	ENSG00000139289	protein-coding		cg17766651	3.5e-05	0.0038	-0.303	0.07	0.615	0.051	0.572	0.052	-0.042	-0.069		II	CTCTTCAACGGGTTCACATTCTCCCACCTGCTCTCAGGAACAGCCATGGGAATACTGGCT[CG]GCAAGGCAACTCAGGAAATCTAACAGCCCTGCTAAGCGAAGAATTTAGTATTTCATCATA	37	12	76303552	F
LINC01619	peak55224	chr12:92167802-92168845	6	6	12	0.228571	367165	NR_046159	256021	NM_001256373	ENSG00000257242	ncRNA		cg26668911	0.00033	0.017	-0.338	0.091	0.17	0.033	0.145	0.033	-0.025	-0.15		II	TCTTTAAATGCATTCTTGATGACTCAAGGTCTCTGTTATCAACAATTTACTGTGCTGTTG[CG]TTTTTGGCTCCTTTTTTGGACTCAGAGTGCCAGCTGCTTGTAATGACCAGGGACAGAAAG	37	12	92168481	R
SRRM4	peak57658	chr12:119419127-119419846	3	0	3	0.228571	187	NM_194286	84530	NM_194286	ENSG00000139767	protein-coding		cg14843800	0.00045	0.02	-0.225	0.062	0.032	0.005	0.027	0.004	-0.005	-0.151		I	GAAGTTCTGGCGAGGAACCTTCAAAGCGGTGGCCACCCCCCGTCCCGAGAGCATCATTGT[CG]CCAGTATCACGGCCCGCAAGCCGCTGCCAAGGTAATGATCTCCTTCTTAGAAGGGGGGAT	37	12	119419786	F	SRRM4	NM_194286	1stExon	chr12:119419105-119419810	Island
SACS	peak58909	chr13:24000949-24002637	6	6	12	0.228571	6074	NM_014363	26278	NM_014363	ENSG00000151835	protein-coding		cg03361776	3.3e-07	0.00014	-0.494	0.09	0.414	0.063	0.347	0.071	-0.066	-0.16	Yes	II	GAGAGAAGGGGGGATAAAGCTGCTTCCCAGAAACTAGGACAGCAACACCTGGCTGGTCCC[CG]AGGACGAGGACGGGACAAGAAAGGCCTCTCCTGCAGGAATGAGGTTAAAATACAATCAGG	37	13	24001967	R	SACS	NM_014363	5'UTR
SACS	peak58909	chr13:24000949-24002637	6	6	12	0.228571	6074	NM_014363	26278	NM_014363	ENSG00000151835	protein-coding		cg20309970	6.7e-07	0.00024	-0.483	0.09	0.436	0.064	0.373	0.066	-0.063	-0.145		II	GTGTTCACAGACACGCCTCTGCAGCTGCACCTGGCAGAACAGCTTGAGTTTCCCTAGAAA[CG]CTCTTTGAGAAAGGAATAGAGGCAGAATTGCCCTTGGTGATCTCCTAAGAAATGGGGTCC	37	13	24002215	F	SACS-AS1;SACS	NR_103450;NM_014363	Body;5'UTR
MTUS2-AS1	peak59476	chr13:30046295-30046916	3	0	3	0.228571	15281	NR_046378	100874107	NR_046378		ncRNA		cg03751299	0.0003	0.016	-0.263	0.07	0.57	0.051	0.525	0.056	-0.045	-0.079	Yes	II	GGGTAGTGTGTCCGGGATCCCAGGCAGCTGTGTTTCATGCAACCCACCCTGACCACCTTG[CG]GATGTTCCTGTGACCTAACGGGTTTGGACAAAGACATTTGCCACCAGGGGGCATTTTTCA	37	13	30046617	F	MTUS2;MTUS2	NM_001033602;NM_015233	Body;Body
LINC00456	peak70012	chr13:97774667-97775480	6	6	12	0.228571	56802	NR_125725	103625683	NR_125725	ENSG00000233124	ncRNA		cg06708741	0.0007	0.027	-0.382	0.109	0.844	0.045	0.804	0.05	-0.039	-0.047	Yes	II	CATTCCTTTTTCTGGATTTCAGTTGAGTATGCGACTTAGACTTATTTTGAAACCAAATCA[CG]GGAACAGAGTCACCTTCATTAGACTCATGATATTTGTGCTCTTGTTGGCTGGTTTAGCAT	37	13	97774754	F
RIPK3	peak72588	chr14:24808463-24809507	6	6	12	0.228571	257	NM_006871	11035	NM_006871	ENSG00000129465	protein-coding		cg27599271	0.0014	0.041	-0.211	0.064	0.64	0.04	0.606	0.051	-0.034	-0.053		II	CACAATCAACCCACTCCTACAGTCAAAGCCTTCCCTTTTCCCACAGGATTTCCTGCTCCA[CG]ACCTGCCAGGCCATGAGTGGAGATGGTGCTTAGGAGGGTTTTATGGTTCTAGGGCTCAGC	37	14	24809442	F	RIPK3	NM_006871	TSS1500	chr14:24808635-24808992	S_Shore
AKAP6	peak73875	chr14:32777041-32777927	6	6	12	0.228571	-20995	NM_004274	9472	NM_004274		protein-coding		cg10194025	0.00031	0.016	-0.309	0.083	0.605	0.056	0.566	0.059	-0.039	-0.065		II	GGAGATCCACAGCTCCTGTGACCCAACCTGTTTCAGCCTGGAAGATAATGGAGGACAGAG[CG]AGCAAGGCATGTGTGTGTTCATTAGTATTCTTTAGAATACAAGTGCTAGAAAAACCCACC	37	14	32777367	F
SAV1	peak76325	chr14:51124530-51125274	3	0	3	0.228571	10169	NM_021818	60485	NM_021818	ENSG00000151748	protein-coding		cg09863266	0.0019	0.049	-0.298	0.093	0.35	0.06	0.303	0.055	-0.047	-0.134		II	TGGTATGCGGCCAAGAACATTAAAGGTCAAATTTTCTAATCTGAAAGTTCTACAGCTAAA[CG]TAGAACTTTCTAGGCTCTAAAACTTTCTGAGATTATACAACTTGTTTTTGTGCTTCTACT	37	14	51125203	R	SAV1	NM_021818	Body
PTGER2	peak76523	chr14:52780399-52781769	6	6	12	0.228571	68	NM_000956	5732	NM_000956	ENSG00000125384	protein-coding		cg26674715	0.001	0.034	-0.272	0.08	0.09	0.02	0.077	0.016	-0.014	-0.151		II	CTCATTTCACGGGATTGGGTTCTCCTAACTTCATTGTTTGGTGAGTTGCTTTGCTTTGCT[CG]TTGCCCCGATCTTCTGTGTATTCTGCGCAGACCCCGCAAGTGCTCCTGCACTCCCTCCCA	37	14	52780607	F	PTGER2	NM_000956	TSS1500	chr14:52780687-52781969	N_Shore
ESR2	peak77573	chr14:64731832-64732986	3	0	3	0.228571	17384	NM_001271877	2100	NM_001437	ENSG00000140009	protein-coding		cg02027685	0.00012	0.0087	0.487	0.121	0.628	0.081	0.691	0.071	0.063	0.101	Yes	II	TTTGACACTGTAACCTAGGCAGCTGCCTCTGAGTGAGCTTAATGAGCAGCTCCACCAAAT[CG]AGTGCTCCATATTAGGCAGTGGTAAATAGCCCCAGCCAAAGATGATGATGATCGTAGTGA	37	14	64731938	F	ESR2;ESR2;ESR2;MIR548AZ;ESR2;ESR2;ESR2;ESR2;ESR2;ESR2	NM_001214902;NM_001271876;NM_001271877;NR_106755;NR_073496;NM_001040275;NM_001291723;NM_001291712;NR_073497;NM_001437	Body;Body;Body;Body;Body;Body;Body;Body;Body;Body
ZFP36L1	peak77921	chr14:69224328-69224743	3	0	3	0.228571	36095	NM_004926	677	NM_004926	ENSG00000185650	protein-coding		cg19138253	7.5e-05	0.0064	0.399	0.096	0.454	0.068	0.507	0.072	0.052	0.115		II	AAGAAAAAAAAAAAAAGGAAGTTCATTTGGCTTCCTGCTCAGTCTAGGACTGGCTAACCA[CG]TCCCGCCTGGGATCAGCATGGTGGCCAGGACTTCATGAGTAATAAATAACACCACCAGGC	37	14	69224668	F
MED6	peak78093	chr14:71066978-71068260	6	6	12	0.228571	-212	NM_001284210	10001	NM_005466	ENSG00000133997	protein-coding		cg07774222	0.0005	0.022	0.176	0.049	0.016	0.002	0.018	0.002	0.002	0.098		II	TTACTGGGAAAAAAATTAGAAGACTTAGAGGACAGAAAGACCGAGTGGAGTCCCGCCCCA[CG]CCCACCACTGATGGAAGAATTCTGCCTTGATCGTCTGTGATCGTCAAGAAAACAAATTCT	37	14	71067759	F	MED6	NM_005466	TSS1500
MIR4710	peak81089	chr14:105143859-105144730	6	6	12	0.228571	-209	NR_039860	100616300	NR_039860	ENSG00000265291	ncRNA		cg24015081	3.2e-09	4.9e-06	-0.565	0.086	0.071	0.018	0.05	0.011	-0.021	-0.3		I	AGGGAGCCCCTGGTGTGGCCTGGTTCTGCTGGGCGGAACACTCAACACTCCCTTCCCTGA[CG]AAGAGGCGAGAGCTGCTTCGGGAAGAACCACCTGCCCTCACCCCACTCGGTCTGGGACAG	37	14	105144033	F				chr14:105144247-105144503	N_Shore
KLF13	peak81667	chr15:31630840-31632251	6	6	12	0.228571	12488	NM_015995	51621	NM_015995	ENSG00000169926	protein-coding		cg13408344	0.0016	0.044	0.233	0.072	0.375	0.046	0.406	0.051	0.031	0.084		II	TGCTGTCTGTAGCTGCTCATCCTGGGAGACACTGTGGGGGAGGCTGTGGCTTCCTTCTTC[CG]CCCTCTGGGGATGCCCTGGCGGCCTGTCCCTTGGGTGTTGGGAGGAGGTGGCTTGGCTGA	37	15	31631240	R	KLF13	NM_015995	Body
MIR8063	peak82022	chr15:37311786-37312704	6	6	12	0.228571	-47143	NR_107030	102466875	NR_107030	ENSG00000277202	ncRNA		cg02433515	0.0012	0.038	-0.184	0.055	0.427	0.036	0.396	0.043	-0.03	-0.071		II	TGGCCCGTAGAGGGTAGGGAGAGCATAGTGTGGGGAGGAAGAGAGCTGCACATGGTGAAA[CG]CAGGGCCCAACAGCAGGCCCTGGTCTTAGGTGCTGCCAGGTTCATTCCAACTGCTCACAG	37	15	37311908	F	MEIS2;MEIS2;MEIS2;MEIS2;MEIS2;MEIS2;MEIS2	NM_172316;NM_170674;NM_170675;NM_172315;NM_002399;NM_170677;NM_170676	Body;Body;Body;Body;Body;Body;Body
SEMA6D	peak82658	chr15:48028361-48029000	3	0	3	0.228571	17995	NM_024966	80031	NM_020858	ENSG00000137872	protein-coding		cg03361973	0.00011	0.008	-0.294	0.073	0.57	0.05	0.535	0.066	-0.035	-0.062		II	AACACAGATTTACTGTTTTGCTACATATCCAGATAGGAATTTACTTAAGGCTTAGTTTGT[CG]CTTATTTGGATCGTGGTGATGTAGGGTGATTACTCTAGCAAAAAGCAAGAAGGCTGGTAC	37	15	48028752	F	SEMA6D;SEMA6D;SEMA6D;SEMA6D;SEMA6D;SEMA6D	NM_153619;NM_153616;NM_024966;NM_153617;NM_020858;NM_153618	5'UTR;5'UTR;5'UTR;5'UTR;5'UTR;5'UTR
LIPC	peak83218	chr15:58723761-58725060	3	0	3	0.228571	236	NM_000236	3990	NM_000236	ENSG00000166035	protein-coding		cg08441822	0.00034	0.017	-0.322	0.087	0.484	0.063	0.439	0.066	-0.045	-0.092		II	ACCACTTTCCTGAGCCAGCATCCCCCTTGCAGCGCTGTCACAGGGAGGCTTAGGCAGCCA[CG]TGGAAGCCACCTACCCCGACCTTTGGCAGAATTTCCAAACACAACACAGTAGCTTTAAGT	37	15	58723879	R	LIPC	NM_000236	TSS1500
LIPC	peak83218	chr15:58723761-58725060	3	0	3	0.228571	236	NM_000236	3990	NM_000236	ENSG00000166035	protein-coding		cg20964263	0.001	0.034	-0.401	0.118	0.571	0.086	0.514	0.084	-0.057	-0.099		II	CATCCCCCTTGCAGCGCTGTCACAGGGAGGCTTAGGCAGCCACGTGGAAGCCACCTACCC[CG]ACCTTTGGCAGAATTTCCAAACACAACACAGTAGCTTTAAGTTGATTAATTTGGAACTCT	37	15	58723897	F	LIPC	NM_000236	TSS1500
LIPC	peak83218	chr15:58723761-58725060	3	0	3	0.228571	236	NM_000236	3990	NM_000236	ENSG00000166035	protein-coding		cg09477541	0.00013	0.0092	-0.295	0.074	0.531	0.051	0.489	0.057	-0.043	-0.081		II	TATCAGGAAGGTAGTAGAGTGGAGCCCAGCTTCCAGGCTAAGCAGTGGACCAATAAATGA[CG]GATCAGTTAATTGAACAATTTGGCCAGACTAGACAGGTGTTTGGGAATTTGTTTTGGTAC	37	15	58724985	F	LIPC	NM_000236	Body
RORA-AS2	peak83369	chr15:61044065-61045566	6	6	12	0.228571	71048	NR_120318	100996876	NR_120318		ncRNA		cg02010763	0.00029	0.016	-0.297	0.079	0.123	0.026	0.107	0.019	-0.017	-0.135		I	CCGAGAACAACAGCGGTAGGAAATCATTGGAGTTCTCAAATTGCTCCCCCCACCCCCACC[CG]CCTCGAGTTTATTTAAGTGACATCAAGGGATTAGAGCGAAGTCGGTCAGTAGAGCACTGC	37	15	61044829	F	RORA	NM_134261	Body
CORO2B	peak83949	chr15:68992667-68993441	3	0	3	0.228571	68727	NM_001190457	10391	NM_006091	ENSG00000103647	protein-coding		cg03714754	0.00016	0.011	-0.26	0.066	0.529	0.051	0.489	0.06	-0.04	-0.075	Yes	II	TATTGTTGAAGGCTATGCTTTTTATAGCTTCTGCCGCAGCTAGGGAGGGCGGCTGGCAGG[CG]GCAGGGAAGGGCGCTATCGGTTTCCAAGCCTCGTGCTCCCAGCCCTTCTCCTGGGGCCAG	37	15	68993073	R	CORO2B;CORO2B;CORO2B	NM_006091;NM_001190457;NM_001190456	Body;Body;Body
PPCDC	peak84319	chr15:75335160-75336553	6	6	12	0.228571	247	NM_001301105	60490	NM_021823	ENSG00000138621	protein-coding		cg18822568	5.2e-06	0.001	0.278	0.058	0.303	0.034	0.34	0.037	0.037	0.123		II	GCTGGGTTCTCCAGGAGCCTGTCTGCAGCCTGTGCCCACGAGGACTTGTTCCTAGAAGTA[CG]TGAAGGGATACTGTCTGCTTTCTCTTCGGGTCATGCATGCACAGAGGACATGCCGCGCCC	37	15	75335262	R	PPCDC;PPCDC;PPCDC;PPCDC;PPCDC;PPCDC;PPCDC	NM_001301105;NM_001301104;NR_125369;NM_021823;NM_001301101;NM_001301102;NM_001301103	TSS1500;TSS1500;Body;Body;Body;Body;Body
SNX33	peak84358	chr15:75939080-75940934	6	6	12	0.228571	-1341	NM_153271	257364	NM_153271		protein-coding		cg14080001	3.3e-05	0.0037	-0.312	0.071	0.058	0.012	0.047	0.009	-0.011	-0.193		II	GAACCGGTTTCTGCTGGGGTTACCTTTGGACGGGGTTCCTGGGATTCAGAGCAGGGTCAG[CG]TCAGGCTCAGAAACTGCTGAGGAATTAGGCAAACAAAAGAGACCACTCAGCGAGTGGCTA	37	15	75940555	F	SNX33	NM_153271	TSS1500	chr15:75939504-75940831	Island
SNX33	peak84358	chr15:75939080-75940934	6	6	12	0.228571	-1341	NM_153271	257364	NM_153271		protein-coding		cg16692836	8.7e-05	0.0071	-0.219	0.053	0.055	0.009	0.048	0.007	-0.007	-0.126		I	GAGGAATTAGGCAAACAAAAGAGACCACTCAGCGAGTGGCTAGAAGTCGCCCGACAGCCT[CG]TCGCGCCCCCTCCTTCCTCCGGGGTTGGGGCTGGCCACTTCTGGGGCGGGGAGAGGGCGC	37	15	75940635	R	SNX33	NM_153271	TSS1500	chr15:75939504-75940831	Island
SNX33	peak84358	chr15:75939080-75940934	6	6	12	0.228571	-1341	NM_153271	257364	NM_153271		protein-coding		cg11888651	4.2e-12	4.6e-08	-0.446	0.056	0.417	0.041	0.35	0.039	-0.068	-0.162	Yes	I	CTGCGCAGCCGGGGTCGAAGAGTTGGCGGCCTGTTGTGTAAGCCTCAGTCCTTGTTTTCC[CG]GCCTGGCTCGTTGTGAAGCCGGACACATCCACCCTTGGACTCGATTCAGGCGGCTGCTGC	37	15	75940778	F	SNX33	NM_153271	TSS1500	chr15:75939504-75940831	Island
TBC1D2B	peak84480	chr15:78369246-78370561	6	6	12	0.228571	90	NM_144572	23102	NM_015079	ENSG00000167202	protein-coding		cg23683012	4.7e-07	0.00018	-0.492	0.091	0.145	0.03	0.109	0.025	-0.036	-0.248		II	AGGTACCAAGGCCATAGGCAAAGTTCTAAAGGAGGCCCCAGGGGTAGAAGCCTACGCTCA[CG]GATGCCTGGGAAGGCTGCACAGGACATCCACGGGATGGTGGGGGTCGGGAGACACCAGAG	37	15	78369302	R	TBC1D2B;TBC1D2B	NM_144572;NM_015079	Body;Body	chr15:78369517-78369906	N_Shore
CRTC3	peak85169	chr15:91093811-91094595	3	0	3	0.228571	21085	NM_022769	64784	NM_022769	ENSG00000140577	protein-coding		cg11771909	0.0015	0.042	0.382	0.116	0.609	0.08	0.659	0.09	0.05	0.083	Yes	II	ACTGAGTCTCCTTAGGTAAATCACAGAATTCTCTGACTCATCTAGAAGTGATGATAATGA[CG]GTTACTTGATAGAGTTGTTCATAAGGATCTAATGAATGCGGAATAAATGCATATCTCTGG	37	15	91094402	F	CRTC3;CRTC3	NM_022769;NM_001042574	Body;Body
LUNAR1	peak85548	chr15:99557802-99559049	6	6	12	0.228571	493	NR_126487	104564224	NR_126487		ncRNA		cg00118584	1.8e-05	0.0024	-0.326	0.072	0.367	0.048	0.323	0.044	-0.044	-0.12		II	CCTGCCCCTTCCCTTCTCCTTGTGGGGACATGTGGCGGGGCCGGGTGTGAGAATGAGACC[CG]TTTCCCGAGGGAAGGAGGGCGCGGTGACCGGCTGTTCCGGCCCCTACACGTCCAGTCCGA	37	15	99559021	R	LUNAR1	NR_126487	Body	chr15:99557978-99559170	Island
WDR24	peak85766	chr16:745394-746172	6	6	12	0.228571	-5359	NM_032259	84219	NM_032259	ENSG00000127580	protein-coding		cg07482202	0.0018	0.048	-0.38	0.118	0.227	0.053	0.186	0.054	-0.041	-0.181		I	GTGGTTGGTGATCTCCCAGCAGGAGAGCAGGCGCAGCGTGTGCGTGCTGTGGCCCTGGCG[CG]CCGTGAAGTAGGCCAGCGCCGTGTCCGTCACGTGGTAGGCCTGCAGGCTCAGCTCCGCCA	37	16	745687	R	FBXL16	NM_153350	Body	chr16:743924-745943	Island
SOCS1	peak86359	chr16:11227133-11227847	6	6	12	0.228571	122549	NM_003745	8651	NM_003745	ENSG00000185338	protein-coding		cg16334882	0.0007	0.027	0.24	0.068	0.024	0.004	0.029	0.006	0.005	0.197		II	GGCAAAAAGAAAATTGATGTTTCATTCATAGACATCAGTTCAGACCTCCCCTGAGAATAA[CG]TCCTAGGTGCTAATGTCATCTCATGGTGGCATTTTCCAGGAACTAATTTTTTAGTCCTCT	37	16	11227516	R	CLEC16A	NM_015226	Body
SOCS1	peak86359	chr16:11227133-11227847	6	6	12	0.228571	122549	NM_003745	8651	NM_003745	ENSG00000185338	protein-coding		cg17927924	2.5e-08	2.2e-05	-0.548	0.09	0.741	0.052	0.663	0.059	-0.078	-0.105		II	CTTTCCCAGCCTTCAGCTCACTGCTTAGAGACTTGGGCCAGCAGGTTAGTGAGGCGGGTC[CG]TGAGTTATGGAAATTTGATTCCTACCCTCAGGCCTTTTATAAAGCAAAATTTATTGAGCT	37	16	11227775	R	CLEC16A	NM_015226	Body
MT3	peak87646	chr16:56623059-56623629	3	0	3	0.228571	77	NM_005954	4504	NM_005954	ENSG00000087250	protein-coding		cg16158681	0.00066	0.026	0.2	0.057	0.106	0.016	0.117	0.015	0.011	0.106		I	CAGGGAAGAGCTGGGAAATACGCAAAGCGCCTTTTTCTCCACTTTCGGAGATGGTACGTG[CG]CGCTTCCACGCAGTGGCGGCTGCTGCGGCGAGCACGTCCCCTGCGGGACCCACGCGGGGA	37	16	56623109	R	MT3	NM_005954	TSS200	chr16:56623068-56623914	Island
LOC100505942	peak88154	chr16:67548347-67548905	3	0	3	0.228571	14022	NR_104656	100505942	NR_104656		ncRNA		cg07622307	0.00028	0.015	-0.256	0.068	0.537	0.05	0.489	0.055	-0.047	-0.088	Yes	II	AAAAAAATTGTTTTTAATTGAAAGACAGTAAATGCACGCCCCCTTGTGGGTGCATGTTTA[CG]CTTGCTCTCCTTTTGGGACTTCCTGGGAACTTCTCACTTGGTCTTCTCAGTTCACGGGGG	37	16	67548470	R
SMPD3	peak88229	chr16:68449957-68450961	6	6	12	0.228571	31950	NM_018667	55512	NM_018667	ENSG00000103056	protein-coding		cg15035774	0.0005	0.022	-0.293	0.081	0.386	0.06	0.345	0.05	-0.041	-0.105		II	CCTGATTGCCAGGGCACTCAGTCACAAAAGCTGTACCCAAGGGCTCTTTGGGGTGGCTGC[CG]TGGTTTCCACTTAGACCCTGTCTTCAGGGCTGGTGCACCCATCCCCTGGGTACTGGGGAC	37	16	68450892	R	SMPD3	NM_018667	5'UTR
SLC38A8	peak89131	chr16:84091432-84092467	3	0	3	0.228571	-16188	NM_001080442	146167	NM_001080442	ENSG00000166558	protein-coding		cg10976554	0.00092	0.032	0.452	0.132	0.699	0.079	0.751	0.087	0.052	0.074	Yes	II	GATTCTACCATTTTCCTGTGTTCTATTAAGCATATTCGAAATGAAGACATACGGTCAGTG[CG]TGGTGTGTTCAGCACTTTCGGTTTATGATGAGGAGTAAAGGCGGAAGGCAGCCTCGCCAC	37	16	84091831	R	MBTPS1	NM_003791	Body
CA5A	peak89447	chr16:87957919-87959477	6	6	12	0.228571	11414	NM_001739	763	NM_001739		protein-coding		cg04352288	0.0015	0.042	0.253	0.077	0.415	0.052	0.452	0.067	0.037	0.089	Yes	I	CGCATGCACAGCGAGAGGGCATGAAGGTGAGCGTGGGGGCAGCGTCCCGCTTGTTGGTCC[CG]CTTGGATAACGCAGAAGCGTGGAAGCAGGTCCGGGCATGCTGGCAGCCATGTGGGAGTTT	37	16	87958407	R	CA5A	NM_001739	Body
ANKFY1	peak89996	chr17:4118754-4119945	3	0	3	0.228571	47792	NM_001257999	51479	NM_016376	ENSG00000185722	protein-coding		cg14750782	5.4e-05	0.0052	0.499	0.118	0.525	0.083	0.598	0.088	0.073	0.14	Yes	II	TTATAGGATTTAGATATTAAAATGCACTCAAACCCACATCAATAACAGACAGGAGTAAGC[CG]TCCACTGATTTCATGTGGGGCACAGTGAGCCCTCCTGGGAAAACACCAGCCCATGACGAA	37	17	4119394	R	ANKFY1;ANKFY1;ANKFY1	NR_047571;NM_001257999;NM_016376	Body;Body;Body
CHD3	peak90214	chr17:7788446-7791541	6	6	12	0.228571	1871	NM_001005271	1107	NM_005852	ENSG00000170004	protein-coding		cg19255828	2.3e-07	0.00011	-0.465	0.083	0.13	0.027	0.098	0.021	-0.032	-0.249		I	GAGGAGGAGGAATGAGGAGTTGTGGGGAGAGGGTGCCTTTGGGGTTGCCTCCGGCAGAGG[CG]CTGAAAAGAGGGAAAGAAAGGCCGTCAGGTCCTGCCAGGGGCTTGGCAGCGCTCACCTAT	37	17	7790048	F	CHD3	NM_001005271	Body	chr17:7788261-7789091	S_Shore
CHD3	peak90214	chr17:7788446-7791541	6	6	12	0.228571	1871	NM_001005271	1107	NM_005852	ENSG00000170004	protein-coding		cg21068610	9.4e-09	1.1e-05	-0.5	0.079	0.246	0.039	0.189	0.045	-0.057	-0.231	Yes	II	GACTTGGAGTCTGGGGTGGGGTGGTGTGGGTCCCGGATCTGGGTACGTTGGGGAGAGAAG[CG]TGAAAGGATCCGAGGTTGAGATGGGTCTTTGTGTCAACCCGGCCTCCCCTTTCCCTCTTG	37	17	7790179	F	CHD3	NM_001005271	Body	chr17:7788261-7789091	S_Shore
MRPS23	peak92621	chr17:55937939-55939801	6	6	12	0.228571	-11437	NM_016070	51649	NM_016070		protein-coding		cg06452419	0.00018	0.011	-0.353	0.09	0.125	0.03	0.101	0.025	-0.024	-0.195		II	TGGGGACAAACCCTGCCCCAGGCCGGGAGGGAGGAGGGAGCAGGAGGGTCCAGCCCACGC[CG]CTGGCCACATCAGAGCACCAAGAGAACACCAACTGTTTATTACAGGAATTCCTATGAAAC	37	17	55938940	F				chr17:55939088-55939591	N_Shore
LINC00673	peak93443	chr17:70536181-70537084	6	6	12	0.228571	52310	NR_036488	100499467	NR_036488		ncRNA		cg23398508	0.00022	0.013	-0.375	0.098	0.688	0.065	0.627	0.075	-0.061	-0.089	Yes	II	CTTCTGGAGCAAAGTTAGAACCGCAGGGAAGCTTGAAAAGAGGAAACAGACCAGCCTGGC[CG]GTGGAGGTTAAATTAAACTACAGTTCTCTAGCAGGCCTCGGGCTTGGTCAGGAGCTATTG	37	17	70536199	F				chr17:70536483-70536687	N_Shore
LOC100130370	peak94133	chr17:79338706-79340237	6	6	12	0.228571	19688	NM_001272086	100130370	NM_001272086		protein-coding		cg26148904	0.0013	0.039	-0.293	0.088	0.186	0.035	0.158	0.032	-0.028	-0.15		II	GCCCCAGGAGGGAACCGGCTCTGGAAGCTGCTCTCACAGCAGGGTCAGCTGGGATGCTGT[CG]GGTTTTAGCAGGACTGGGTCAAAGCTGGCGTCTGGAACTCAGAAGGGAAATCAGACATTG	37	17	79339342	R
ACTG1	peak94156	chr17:79485786-79487119	6	6	12	0.228571	-6561	NM_001199954	71	NM_001614	ENSG00000184009	protein-coding		cg09201238	0.00018	0.011	-0.192	0.049	0.416	0.032	0.392	0.036	-0.024	-0.057		II	GAGGCACCCACAGAGGACCCCAACACGAGGACCCTGGCCCTGGGTGCGGGGCGTTTTTCC[CG]CACTCTGCTCCCCTAGCAGATGGCCCCTGCTAAGCACCAGCTCCCAGAAAAGGAAAGGAA	37	17	79486912	F				chr17:79485599-79486913	Island
ADCYAP1	peak94382	chr18:906332-908375	6	6	12	0.228571	2157	NM_001117	116	NM_001117	ENSG00000141433	protein-coding		cg00067606	0.00034	0.017	0.205	0.055	0.1	0.013	0.111	0.017	0.011	0.108		I	GAGCCGGGACTAGCTCCCGATCCTAGCAGTTGCTCTCGAGATCATCCCGGGAGTTATTGG[CG]AGTTCTGGGCCTCTGGAGGTTTCCCTGTCAGCCTCCCCGGCCGCCGAGGGGGCGCGCGCC	37	18	908130	R	ADCYAP1;ADCYAP1	NM_001099733;NM_001117	Body;Body	chr18:904578-909574	Island
GAREM1	peak97286	chr18:29929557-29930330	6	6	12	0.228571	120503	NM_022751	64762	NM_022751	ENSG00000141441	protein-coding		cg02378181	7.2e-10	1.8e-06	-0.832	0.121	0.075	0.03	0.044	0.011	-0.031	-0.417		II	TCTTGGTAAACTGACATCATCATGACAACTCTGGCAGGGCTCCAAGTGTCTGAAGCAGAA[CG]AAGTCTTGTTTATGAAGTGGGAGAAAGAAACTTGGGCTTTCTGATTTACACCTTGGCAGG	37	18	29929963	F	GAREM;GAREM	NM_001242409;NM_022751	Body;Body
SLC14A2	peak99038	chr18:42792439-42793232	6	6	12	0.228571	-111	NM_001242692	8170	NM_007163	ENSG00000132874	protein-coding		cg26773080	0.0019	0.05	-0.157	0.049	0.581	0.032	0.553	0.039	-0.028	-0.048		II	CCTTCAATGTAGGGTCAAACTTAAAGACGTATAAAACACCCACATACACTCACTTTAGTC[CG]TTGGTACTGTATTAGGACCTGGCCTATACAGAATTGTGAAAACTGATCCGATCCCTCTGT	37	18	42792770	R	SLC14A2	NM_001242692	TSS200
RPL17	peak99421	chr18:47036921-47037433	3	0	3	0.228571	-18242	NM_001199345	6139	NM_000985	ENSG00000265681	protein-coding		cg10806373	0.00017	0.011	-0.233	0.059	0.272	0.03	0.246	0.038	-0.026	-0.096		II	AAGAGAATGAGTACCAGCAGGTGAATGCCGCAGGGGCCATCTTGGAGTCTGTCTGACATA[CG]TCTCTGAGGTGGGCAATTTTTTTTTCTTTTAAGACCCAGGTGCAAGTGATTCTTTTGCCT	37	18	47037355	R
ATP8B1	peak100654	chr18:55468661-55471245	6	6	12	0.228571	374	NM_005603	5205	NM_005603	ENSG00000081923	protein-coding		cg23629871	0.00014	0.0098	-0.366	0.092	0.229	0.043	0.191	0.046	-0.038	-0.166	Yes	II	GCGTCAAAGTTCGCCGCGTGGAGGGTGAAGAAAGAGGCTGCGCCTCAAGACTTCCAGAAA[CG]TATCCTGTGATTGCAGCCAGCAGGCTTTCTGCCGAGTCCAAACGCTATCGAGTTTTTTTG	37	18	55471095	F	ATP8B1	NM_005603	TSS1500	chr18:55469056-55471263	Island
MIR122	peak100743	chr18:56016319-56017437	6	6	12	0.228571	-101428	NR_029667	406906	NR_029667		ncRNA		cg08244422	0.0018	0.048	0.312	0.097	0.937	0.016	0.949	0.013	0.012	0.013	Yes	II	TCTGTCTCGAGAGACAGTCAGCCAGGCTTCCTGTACAAAACAGAGATGGGACCCATCTCA[CG]CTCCAGGCATGGACAGCCTGGTTGCCTTGAAACAAACAGCTCAAGAAGAAAAGCACCCAG	37	18	56016650	F	NEDD4L;NEDD4L;NEDD4L;NEDD4L;NEDD4L;NEDD4L;NEDD4L;NEDD4L;NEDD4L;NEDD4L	NM_001144965;NM_001144964;NM_001144971;NM_001144970;NM_001144966;NM_015277;NM_001243960;NM_001144967;NM_001144968;NM_001144969	Body;Body;Body;Body;Body;Body;Body;Body;Body;Body
MIR122	peak100743	chr18:56016319-56017437	6	6	12	0.228571	-101428	NR_029667	406906	NR_029667		ncRNA		cg12041206	0.00054	0.023	0.483	0.135	0.692	0.077	0.745	0.08	0.053	0.076		II	AAGTTTCTATAAGTCATTTAACCTGCAGATTTTTAAAGTTTTTTTCTCCCTTGTTGGTGA[CG]GCTCAGTAGGAGTTGAGCTATATACTTAAAATTGGATTTTGAATGAAACCTTCACATACA	37	18	56017311	F	NEDD4L;NEDD4L;NEDD4L;NEDD4L;NEDD4L;NEDD4L;NEDD4L;NEDD4L;NEDD4L;NEDD4L	NM_001144965;NM_001144964;NM_001144971;NM_001144970;NM_001144966;NM_015277;NM_001243960;NM_001144967;NM_001144968;NM_001144969	Body;Body;Body;Body;Body;Body;Body;Body;Body;Body
GADD45B	peak104503	chr19:2543298-2544358	6	6	12	0.228571	67705	NM_015675	4616	NM_015675	ENSG00000099860	protein-coding		cg06415064	8.7e-06	0.0015	-0.265	0.056	0.658	0.034	0.614	0.039	-0.045	-0.068		II	CGCCTTCGTACAGTGGCTGGGGCAGCTGGGTTTGCAGAGAGCTGTGTCCCTGGGCACCTG[CG]TCAATGTGCACATCTGCACGCCTGCTGTGGGCACGAGGGCCTCAGCCATGAGCACCCCCG	37	19	2544324	R	GNG7	NM_052847	5'UTR	chr19:2543638-2543878	S_Shore
MIR7850	peak104511	chr19:2610810-2611632	6	6	12	0.228571	-19492	NR_107004	102465838	NR_107004	ENSG00000277904	ncRNA		cg10272968	0.0011	0.034	-0.256	0.076	0.08	0.018	0.068	0.012	-0.013	-0.157		II	CCCGGCACCGGCCTTGGATGGCTTCCCTCTCGCAATCTGCTTTCTGGGAAGTGGGCCCCT[CG]CACCGGGTGCGGCGCCCAGGGTTCCCCGCCACCCCGACCCTTACTAAGCCGCTCAGCCCA	37	19	2611105	R	GNG7	NM_052847	5'UTR	chr19:2610947-2611464	Island
MLLT1	peak104831	chr19:6273599-6274536	6	6	12	0.228571	5891	NM_005934	4298	NM_005934	ENSG00000130382	protein-coding		cg02987482	2.5e-05	0.0031	0.235	0.053	0.036	0.005	0.041	0.007	0.005	0.136		II	AGTTCGGGTGCCCGGCCTGCTGCACCCAGGGGACTGTGGAGCGCTGAGGGGGGCACTCCC[CG]GAAGGGTGGAATAACAGAGTCTCTGCTGTTGTAGTAAAAAAGGAATCACAGATTCAGTAA	37	19	6274208	F	MLLT1	NM_005934	Body	chr19:6271959-6272176	S_Shelf
COMP	peak105664	chr19:18873011-18873955	6	6	12	0.228571	28631	NM_000095	1311	NM_000095	ENSG00000105664	protein-coding		cg01874562	3.5e-05	0.0038	-0.297	0.068	0.589	0.048	0.549	0.051	-0.04	-0.068		II	ACATGGCCCCCTTCCCGCTGGAGGGTCCTTGGCAGGTCCCCAGCGCCCGCCCGGGAGCTG[CG]CACCTCCAGCAGGCACCCAGTCTAAACAAGCACAAGGAAACACACAACATACGTGGAAGC	37	19	18873037	F	CRTC1;CRTC1	NM_015321;NM_001098482	Body;Body	chr19:18873019-18873349	Island
COMP	peak105664	chr19:18873011-18873955	6	6	12	0.228571	28631	NM_000095	1311	NM_000095	ENSG00000105664	protein-coding		cg23973524	0.00043	0.02	-0.293	0.08	0.185	0.034	0.167	0.029	-0.018	-0.099		II	TGCCGCCCAAGCAGCTCGCCTGGCAGGGGCTTTGCTTTCTGGACGCCTTTTAAATCAAGC[CG]AGCTGCCGGCCCCTGGCACACACGAAGGTGGCCCCCTCCCTCCTCGCAAGCCCACCCGCC	37	19	18873222	R	CRTC1;CRTC1	NM_015321;NM_001098482	Body;Body	chr19:18873019-18873349	Island
BCL3	peak106742	chr19:45256335-45256954	6	6	12	0.228571	4667	NM_005178	602	NM_005178	ENSG00000069399	protein-coding		cg19435794	0.0012	0.038	-0.152	0.046	0.039	0.005	0.035	0.004	-0.004	-0.097		II	CTGCCCCCAGTGGTGAGCTGTCCATGCTGTTGAAAAGCAGGGTGCTTGCCAGAGGCCACC[CG]GCCCACCAGTCTCCAGCCCCAGGCCCTCCCCACACCCTCCCTCTCCGACTCTCCCCCAAG	37	19	45256613	R	BCL3	NM_005178	Body	chr19:45257703-45257918	N_Shore
MIR6088	peak106806	chr19:45946243-45948025	6	6	12	0.228571	7222	NR_106736	102464836	NR_106736	ENSG00000275726	ncRNA		cg04728310	1.3e-06	0.00039	-0.373	0.072	0.14	0.026	0.115	0.02	-0.025	-0.181		I	AGGCGCAGCAAAGAGGAGATACAGAGATCAGGGCCCCGGAGCAAGAAATTCGGAGACATG[CG]TGGAGGCCGAAGCAACAGGGAACTGTCGGGGCGCAGAGATATAAGGAAAGACCACGCGAC	37	19	45947905	R				chr19:45947710-45948047	Island
MIR6088	peak106806	chr19:45946243-45948025	6	6	12	0.228571	7222	NR_106736	102464836	NR_106736	ENSG00000275726	ncRNA		cg08865365	0.0014	0.042	-0.251	0.077	0.09	0.019	0.078	0.014	-0.013	-0.139		II	CGCGACAGATCGAACAAGGACGGGGCCCAGAAATAAGCACAGAAATAATGCAGTTACACA[CG]GGCAACACCGAGGCCGGCAGGGACGCCCCTGATGGCAGAATAATCCATCTTTAGTCCTCA	37	19	45948021	R				chr19:45947710-45948047	Island
LINC01250	peak107796	chr2:2850172-2851325	6	6	12	0.228571	279049	NR_110228	101927554	NR_110228	ENSG00000234423	ncRNA		cg08230758	9.3e-05	0.0074	-0.262	0.064	0.512	0.048	0.469	0.05	-0.043	-0.083	Yes	II	CCAATGCAGGCAGAGACCAGCCAGGACTCCAGCTCAGGGACAGTGATGGGCACAGGGTCA[CG]CAGGGCTCTAGGCTTGGCCCAGGTTTTGAGCCAACAACACCAGCTGCCTGGTGGTGGGAA	37	2	2850433	F
KIF3C	peak109293	chr2:26204601-26205972	6	6	12	0.228571	156	NM_002254	3797	NM_002254	ENSG00000084731	protein-coding		cg07751331	3.6e-05	0.0039	-0.232	0.053	0.378	0.038	0.346	0.035	-0.032	-0.085		I	CCTCGGACACCCCCCTGCTCCTGCCTTTCTGCCTGCAAATGGGTGCGCGTCACCCCTCCC[CG]TCAGGGTGTCGCCAGGCCTCCGGGAACCGAACTCCTAAATGTTCCTTGACTCTGTCCTTT	37	2	26205865	F	KIF3C	NM_002254	TSS1500	chr2:26204554-26205649	S_Shore
KIF3C	peak109293	chr2:26204601-26205972	6	6	12	0.228571	156	NM_002254	3797	NM_002254	ENSG00000084731	protein-coding		cg21187770	8.7e-06	0.0014	-0.247	0.052	0.314	0.031	0.284	0.036	-0.03	-0.097		I	CCCCTGCTCCTGCCTTTCTGCCTGCAAATGGGTGCGCGTCACCCCTCCCCGTCAGGGTGT[CG]CCAGGCCTCCGGGAACCGAACTCCTAAATGTTCCTTGACTCTGTCCTTTCCTCCCCCTGT	37	2	26205876	F	KIF3C	NM_002254	TSS1500	chr2:26204554-26205649	S_Shore
LOC388942	peak110335	chr2:42106307-42106905	3	0	3	0.228571	1911	NR_033996	388942	NR_033996	ENSG00000214691	ncRNA		cg21287890	3.8e-05	0.0041	-0.38	0.088	0.654	0.058	0.584	0.063	-0.07	-0.106		II	TGCTCTCTCCCCCTATATGCAGCTGTGCCGGGCAGCTGCACCGGGCAGCTGCCTAGCACA[CG]TCTACCAGTCACCCTGCATGGACTTGAAGGGAGCTGTTACATGACTACCTCTCTTCCCCA	37	2	42106727	F	LOC388942	NR_033996	Body
THADA	peak110530	chr2:43804225-43804689	3	0	3	0.228571	18656	NM_001083953	63892	NM_022065	ENSG00000115970	protein-coding		cg17904704	0.0019	0.049	-0.21	0.066	0.58	0.045	0.552	0.049	-0.028	-0.048		II	CAACAGAGGCTCCTGCAGCTGCTCATAAACCACTCGGGGACACTGGTGCAGTCCACTGAA[CG]AAGCAGCACACTGCTAATCTGGAAAAATATAGCAGAGCTAACACACATAAAGCTTTTAAA	37	2	43804362	F	THADA;THADA;THADA;THADA;THADA;THADA;THADA;THADA;THADA;THADA	NR_073394;NM_022065;NM_001083953;NM_001271644;NM_001271643;NM_001271643;NM_001271644;NR_073394;NM_022065;NM_001083953	ExonBnd;ExonBnd;ExonBnd;ExonBnd;ExonBnd;Body;Body;Body;Body;Body
PRKCE	peak110670	chr2:45918055-45919163	6	6	12	0.228571	39566	NM_005400	5581	NM_005400	ENSG00000171132	protein-coding		cg09454524	0.00041	0.019	-0.324	0.088	0.76	0.044	0.713	0.055	-0.047	-0.062		II	AAGGTTCTAAAAGCTGTAACCAGGCCAGAATGGGGCCTTTGGAAACCAGCGAGCTGTGTC[CG]TCAGTGGGCTGGGCGGTTCTCCATTACAATCTGTGCAAGGAAGAATGAGCCGTTTGCATT	37	2	45918306	R	PRKCE	NM_005400	Body
MIR8080	peak113492	chr2:80299977-80300817	6	6	12	0.228571	-206688	NR_107047	102465877	NR_107047	ENSG00000276917	ncRNA		cg10707120	0.00073	0.027	-0.347	0.099	0.901	0.025	0.879	0.026	-0.022	-0.024		II	CAAGGGCCACTGAGAAACCTGTGATGGTAGGTAACAGAGAAAGACTTCCAAGCAGGAAAA[CG]AGGGGAAAACGAGGGATGTTCCATTTGATATTATTGTTTACATTGTTGCAAGTAGAACAT	37	2	80299980	F	CTNNA2;CTNNA2;CTNNA2;CTNNA2	NM_001282598;NM_001164883;NM_004389;NM_001282597	Body;Body;Body;Body
TMEM131	peak114402	chr2:98485711-98486322	3	0	3	0.228571	126337	NM_015348	23505	NM_015348	ENSG00000075568	protein-coding		cg15177103	0.0018	0.047	-0.265	0.082	0.757	0.042	0.721	0.048	-0.036	-0.048		II	GAGTAACAAGAACAGAGGGAAGCTGTCAGGAAGGACATCAGCAGGCTATTTTAGTCGTTG[CG]TGCTCAAACAGGGCAGGCTGCCTCTAGCTCTGGGCAGTCCACACCACAGGAAGCAAAGGG	37	2	98486046	F	TMEM131	NM_015348	Body
RPL31	peak114626	chr2:101681001-101682002	6	6	12	0.228571	62811	NM_001098577	6160	NM_000993	ENSG00000071082	protein-coding		cg17536737	1.8e-05	0.0025	-0.387	0.086	0.271	0.045	0.235	0.051	-0.036	-0.133		II	CTGGCTCTGCCCATGACATCGTCATGGATGGAAGCTCCCAGTGGCTGAGTCACACTGAAA[CG]CACACACAATATTTATTCTCTTAGGTTTTTCCCAGAGGTGTTTTCAGGAAATAAAACAAG	37	2	101681483	R	TBC1D8	NM_001102426	Body
ACTR3	peak115544	chr2:114633966-114634793	6	6	12	0.228571	-13131	NR_102318	10096	NM_005721	ENSG00000115091	protein-coding		cg15570901	0.0011	0.036	-0.187	0.056	0.432	0.043	0.411	0.036	-0.021	-0.049		II	CACATCAAACAGCTCATCTGGTCCTGTGGATTACATTTCTCAGAAATGCCTCTGAACATT[CG]CCTCCTCTCCACCCCCACTGCCTCTGCTACAGTGCAGGTGCTCGCCATTTCTGATTTGTT	37	2	114634584	R	LOC101060091	NR_110174	Body
ACTR3	peak115544	chr2:114633966-114634793	6	6	12	0.228571	-13131	NR_102318	10096	NM_005721	ENSG00000115091	protein-coding		cg13901510	2.9e-07	0.00013	-0.328	0.059	0.331	0.04	0.287	0.032	-0.044	-0.132		II	CCCCACTGCCTCTGCTACAGTGCAGGTGCTCGCCATTTCTGATTTGTTCTGTCACACACT[CG]TTTATCAGGTCTCTCCATCTCCTGTTTTGACATGCTGTAAAGCAATTTGCCACTGGAAAA	37	2	114634658	R	LOC101060091	NR_110174	Body
ARHGEF4	peak117152	chr2:131593909-131595673	6	6	12	0.228571	-79433	NM_015320	50649	NM_015320	ENSG00000136002	protein-coding		cg08901662	0.00023	0.013	-0.412	0.107	0.081	0.023	0.064	0.019	-0.016	-0.204		I	CCCGACCTCCCCAGGTGAGCCAGCGGGAGGGCGGTTGCGACGCTGGGTGGTGCTGAGCTC[CG]ATGGGCTCCTACTCCGGGAGCAACTGCATGAAAGGAGAGGCGGGGAAGAGCCACCAGCTG	37	2	131595321	R				chr2:131594139-131595302	S_Shore
LOC100130452	peak127009	chr2:197594047-197595201	6	6	12	0.228571	-16888	NR_034036	100130452	NR_034036		ncRNA		cg01731812	0.00061	0.025	-0.303	0.085	0.748	0.043	0.712	0.056	-0.036	-0.048		II	GTAACAAGGAGAAAATAAAGAATCAAAAGACCCAAATTAAGCTCCACTTGTCAGCTAAGG[CG]AATAATGCTCAGAATATAGAAAGGATGAAGGTTGTATGGGAAACCTCTTCTCACTTCCTG	37	2	197594080	F	CCDC150	NM_001080539	Body
LINC00607	peak129219	chr2:216695934-216696570	3	0	3	0.228571	12007	NR_037195	646324	NR_037195	ENSG00000235770	ncRNA		cg06202614	0.0004	0.019	-0.426	0.116	0.131	0.036	0.103	0.033	-0.028	-0.212	Yes	II	AGGCTTCTAGGAAGCAAGCAGCGTGTTCACATGCATTCTGACACAGGCTTCTTATCTCTT[CG]TGGCTGAGTAGCAAACAATTCAAATACTGGCTTCTTTGAGGAACACTTTCAGAGAAACCG	37	2	216696255	R	LINC00607	NR_037195	Body
LOC100996693	peak129579	chr2:220350911-220351672	3	0	3	0.228571	-9785	NM_001286811	100996693	NM_001286811	ENSG00000072195	protein-coding		cg02557933	0.00042	0.02	0.257	0.07	0.417	0.052	0.456	0.059	0.039	0.093		II	AGGACGACAAGCAAAGGCTTCGGGAGGTTGGGTTTTCCAGGCCAGCATGCAGGAAGGGAG[CG]AGTCCATGAAGCCAGGCTGTGTGCAGGATCTTGACGAGCCACCAGTCCTGTTCTTCCCCC	37	2	220351040	F	SPEG	NM_005876	Body	chr2:220348955-220349784	S_Shore
SCG2	peak129814	chr2:224556957-224557482	3	0	3	0.228571	-90003	NM_003469	7857	NM_003469	ENSG00000171951	protein-coding		cg12592222	1.5e-08	1.5e-05	-0.354	0.057	0.249	0.029	0.212	0.029	-0.038	-0.152		II	CTCTTCGCATCCCTCCAAGCCAGTGTTATGCAGCATAATCCAGTCTACACTAGGTGGCAT[CG]CAGCCAACTGGGAAGTTTCTCTCTAGAGAGACGGGAACCGCAGAGGATTCCAGAGACTCT	37	2	224557272	R
SLC19A3	peak130154	chr2:228581991-228583168	6	6	12	0.228571	165	NM_025243	80704	NM_025243	ENSG00000135917	protein-coding		cg03894284	0.0015	0.043	-0.29	0.089	0.645	0.055	0.608	0.069	-0.037	-0.057		II	TGGCCTGAGAGTACTTTTAGAAAACATTATTCCTTTACCTTTTTCAAACTTGAAGCACTC[CG]AAAGTCCCAACCTTTTGCACATTTGCGGCAGCGACATTGATTTGGTAAACAGCTGTCACA	37	2	228582073	R	SLC19A3	NM_025243	5'UTR	chr2:228582485-228582821	N_Shore
SLC19A3	peak130154	chr2:228581991-228583168	6	6	12	0.228571	165	NM_025243	80704	NM_025243	ENSG00000135917	protein-coding		cg13466956	4.2e-05	0.0043	-0.351	0.082	0.315	0.051	0.274	0.047	-0.041	-0.13	Yes	II	TGCCTTTTCAGTTAAAATCTGTGAACGTGGGATGTAACCATAGGAGGTGCTGGCACTTTA[CG]GGAATCATGATTTTATTTAATCTGCGCTTCCAGAAGGCTGCAAATGGGAATTCCAGACAA	37	2	228582401	F	SLC19A3	NM_025243	5'UTR	chr2:228582485-228582821	N_Shore
SLC19A3	peak130154	chr2:228581991-228583168	6	6	12	0.228571	165	NM_025243	80704	NM_025243	ENSG00000135917	protein-coding		cg07417745	0.00077	0.028	-0.3	0.086	0.107	0.023	0.095	0.026	-0.011	-0.106	Yes	II	GCTTCCAGAAGGCTGCAAATGGGAATTCCAGACAAACCCACTTGGGTGAATCCCAGCACG[CG]GGCTGCGGCGTAGGGGGAGAGCTCCTCACGCGGCTCAGAGTGTAGCCCAGGCCCGCAGAG	37	2	228582488	R	SLC19A3	NM_025243	5'UTR	chr2:228582485-228582821	Island
SPATA3-AS1	peak130357	chr2:231851651-231852582	6	6	12	0.228571	8630	NR_033879	348761	NR_033879	ENSG00000238062	ncRNA		cg02569129	0.0009	0.031	-0.21	0.061	0.21	0.027	0.192	0.031	-0.018	-0.088		II	TGAGCCGATGAGGAGATGCCTCCTGTCTACTTGGAGGAAAGGGACCGGGACACACAGAGG[CG]CAGGGGGCTGAACCCTCGGTTCCAGCCCCGATAACTCATCCGGAGTCACGCGGTTCCGGG	37	2	231851862	F				chr2:231851846-231852155	Island
INSM1	peak132563	chr20:20419289-20422264	6	6	12	0.228571	72012	NM_002196	3642	NM_002196	ENSG00000173404	protein-coding		cg18198855	2.4e-05	0.003	0.324	0.073	0.301	0.048	0.341	0.052	0.04	0.133		II	AATGACAGCAGAGGCAGGTCAAGGCAGGACAGCAGCAGAAGCAAGCTCCCTCCCTTCAGT[CG]TCAGTCATCCTCTGCTTCTCTCCCTCAAGACCAGCGGGGGTTGCTGGAGGAGCACTCCCT	37	20	20422180	R	RALGAPA2	NM_020343	Body
RALGAPA2	peak132593	chr20:20675950-20676601	3	0	3	0.228571	16990	NM_020343	57186	NM_020343	ENSG00000188559	protein-coding		cg12461379	1.6e-07	8.2e-05	-0.706	0.124	0.921	0.023	0.879	0.043	-0.043	-0.046		II	CCAAGACCTGGGAGCCTTAGTCCATATGAGTCAACCTTTCCTTGTTGTGCTTAAACCTGA[CG]CTGACTGACTGTCAACTGACAGAACAGAAGCTTCTTCATAGCACACTATAAAAGTGCTAA	37	20	20676173	R	RALGAPA2	NM_020343	Body
SNHG17	peak133395	chr20:37062901-37064436	6	6	12	0.228571	293	NR_015366	388796	NR_015366	ENSG00000196756	ncRNA		cg00615913	0.00027	0.015	0.188	0.05	0.149	0.018	0.164	0.021	0.015	0.102		II	TTTGCCAGACAGTTCTCAGAACTCAGAACTGGCTGAGCTCATTGACTGTCCCCTCTACTG[CG]TCCCACAGAAGGGTCCTTCCCCAAGGTGCGCAGAAGCAGCGGCACTTACCCAGGGGCATT	37	20	37063096	R	LOC388796;SNORA71D;LOC388796	NR_027241;NR_003018;NR_015366	Body;TSS1500;Body	chr20:37063525-37064106	N_Shore
PREX1	peak133975	chr20:47470384-47470984	3	0	3	0.228571	-26264	NM_020820	57580	NM_020820	ENSG00000124126	protein-coding		cg12299078	1e-05	0.0016	-0.202	0.043	0.49	0.032	0.461	0.034	-0.029	-0.059		II	ATATGAACCTGGATGGGTGAGCCAGATGGGGCAATCCACAGCCTTCTCTCCATGGGGTCC[CG]TGCACACCTCTCAGGACGTCACTGCAAGGTGGAAACCCAATCCCTTGACCTTTGCAGTCA	37	20	47470520	R
NKILA	peak134428	chr20:56284623-56286065	6	6	12	0.228571	105	NR_131157	105416157	NR_131157		ncRNA		cg20631654	0.00055	0.023	-0.229	0.064	0.084	0.015	0.073	0.01	-0.011	-0.134		II	GTAGACACGCCCGGAAGCCCTTGTCATGTAAATAGCTGTCGGGGACTGGTGTATTGTCGC[CG]CCCCAGCCGGCGGGACCTGGGGCGAATCCACACCCATTGTCTGCTGCCCAAGGGGCCTCC	37	20	56285704	R	PMEPA1;PMEPA1;PMEPA1;PMEPA1	NM_199170;NM_199169;NM_199171;NM_020182	TSS200;TSS200;5'UTR;TSS1500	chr20:56283891-56285395	S_Shore
ARFRP1	peak134742	chr20:62338257-62339999	6	6	12	0.228571	77	NM_001267548	10139	NM_003224	ENSG00000101246	protein-coding		cg04078896	3.7e-05	0.0039	0.364	0.084	0.095	0.021	0.113	0.026	0.018	0.187		II	AGGCTGGTGGTGACTATCCTGCCGTCTCAGGTGAAATTTGGCTTCCGTCTGGGTAGTGAA[CG]TGCAGCTGACAGCACAAAACCGAAGGGGGCGCCGCCAGGCCGTGGGAAAGGTGCGCGCAA	37	20	62338273	R	ZGPAT;ZGPAT;ZGPAT;ARFRP1;ARFRP1	NM_181485;NM_032527;NM_001083113;NM_003224;NM_001134758	TSS1500;TSS1500;TSS1500;Body;Body	chr20:62338659-62340274	N_Shore
LKAAEAR1	peak134773	chr20:62714823-62716041	3	0	3	0.228571	280	NM_001007125	198437	NM_001007125	ENSG00000171695	protein-coding		cg22476268	0.00084	0.03	-0.209	0.061	0.21	0.026	0.187	0.027	-0.023	-0.111	Yes	II	TTGAGTTCCGCACCCCCAGCCTCTGAGCTTTGCCCAGGCGCTCTCCCTCTCCCAAGCGCA[CG]TCCCCAGCAGCTCTGCCATCGGCTGATCCTGCTCAGTCCTGCAGTCAACTAGGACTTTCT	37	20	62715760	F	OPRL1;C20orf201;OPRL1	NM_000913;NM_001007125;NM_182647	5'UTR;TSS200;5'UTR	chr20:62714763-62715761	Island
LKAAEAR1	peak134773	chr20:62714823-62716041	3	0	3	0.228571	280	NM_001007125	198437	NM_001007125	ENSG00000171695	protein-coding		cg08263991	0.00021	0.012	-0.274	0.071	0.153	0.023	0.131	0.029	-0.022	-0.144		II	TCTGAGCTTTGCCCAGGCGCTCTCCCTCTCCCAAGCGCACGTCCCCAGCAGCTCTGCCAT[CG]GCTGATCCTGCTCAGTCCTGCAGTCAACTAGGACTTTCTGATCAACTCAGTTGTAGGAAA	37	20	62715781	F	OPRL1;C20orf201;OPRL1	NM_000913;NM_001007125;NM_182647	5'UTR;TSS200;5'UTR	chr20:62716288-62716533	N_Shore
MIR548XHG	peak135752	chr21:20144192-20145449	3	0	3	0.228571	-12691	NR_109925	101927797	NR_109925		ncRNA		cg15089363	0.0014	0.041	0.239	0.073	0.45	0.05	0.478	0.056	0.029	0.064		II	GAATTTCAAAAAACTATTAAGGTATTATTTTAAGATGATAAGATCTTTGAAAAAGCAGGT[CG]TAATAAACCCAGAGAAATGTTTGGTGTGTGACAGCCTGTGTCAACATAATTTTGCCCAAG	37	21	20144601	F
KRTAP13-1	peak137744	chr21:31780911-31781698	6	6	12	0.228571	12913	NM_181599	140258	NM_181599	ENSG00000198390	protein-coding		cg00810441	2.3e-06	0.00057	-0.282	0.056	0.541	0.036	0.488	0.045	-0.053	-0.098		II	GCCATCTACTGACTTGCAAGTCAAACCACACAGTCCAGTATAAAACATGCCAACAGAGTG[CG]TAGGGCTATAGAAGCAAAGCCAAAAACCCTACCCAGCATTCTCTGCAGTCGCACCCCCTA	37	21	31781452	R
DOPEY2	peak138244	chr21:37560244-37561347	6	6	12	0.228571	23957	NM_005128	9980	NM_005128	ENSG00000142197	protein-coding		cg22169777	2.5e-06	0.0006	-0.57	0.114	0.154	0.045	0.12	0.037	-0.034	-0.223		II	TGGAATGCCACACCATGAGCACTTGGGAAGTCCTGGCCAAGTGCTGGTCTGTTCCATTTT[CG]TCCTGTCTAAAGGGCACTAACAGTGCCCCCTGGCAGGTGCTTCACTGAGCGTTTGAGCCT	37	21	37560793	R	DOPEY2	NM_005128	Body
DSCAM	peak138604	chr21:42217585-42219330	6	6	12	0.228571	581	NM_001389	1826	NM_001389	ENSG00000171587	protein-coding		cg12135856	0.0016	0.044	-0.207	0.063	0.045	0.008	0.04	0.007	-0.005	-0.109		II	GCGAGTGAAGCCGAGCGCGGAGGCGAGCAGGGACCCCTCCCCTGCCTCTGGCCGCTGGGG[CG]CTCTGCAGTCTTAAAGCAGCAGCAGAGACGTGCAGCCGAACTGAGGCAGGACCGGGGAGA	37	21	42219139	F	DSCAM	NM_001389	TSS200	chr21:42218489-42219222	Island
UBASH3A	peak138752	chr21:43869817-43870532	6	6	12	0.228571	46204	NM_001001895	53347	NM_018961	ENSG00000160185	protein-coding		cg16367481	0.00049	0.021	-0.322	0.089	0.073	0.02	0.058	0.011	-0.014	-0.199		II	TTCCTCTCCCTGGGTGGGTCGCTTTGGTGTTTGTGAGCCAAGTCTGACCCCTGCTGACAC[CG]TCTGGAAGTGGACGTCCTGTCACCAACGCCATCCCAACCCATGCCCCACCCACATTCTCT	37	21	43870237	R
ADRBK2	peak139617	chr22:26023367-26023858	3	0	3	0.228571	62752	NM_005160	157	NM_005160	ENSG00000100077	protein-coding		cg05666446	0.00062	0.025	0.479	0.135	0.565	0.096	0.628	0.099	0.063	0.111	Yes	II	TGTCTATTTCAAAGGCCACTGTCATGTTTAAGAGGAGGATGCTAGAGGCATTTCTGTCAA[CG]CCAGGAATGACAAGGAGCCAGGAACAGACACACAGATCACTCACATGGATCTGACCAAGT	37	22	26023816	F	ADRBK2	NM_005160	Body
TMPRSS6	peak140243	chr22:37505505-37506027	3	0	3	0.228571	-163	NM_001289000	164656	NM_153609	ENSG00000187045	protein-coding		cg17960012	0.00012	0.0089	0.25	0.062	0.451	0.045	0.498	0.053	0.046	0.102	Yes	I	TTAGGGTGGACACTGTCACTAGGTCATTTATAGATCCCGGTCCCCTGTCCTGGAGGCCCC[CG]CTTACCTTTGGGAGCGGCAGATAGGTGCCGGGCCTGCACACAGGCCTCAGGAGCCTCTGT	37	22	37505536	F	TMPRSS6;TMPRSS6	NM_001289001;NM_001289000	TSS200;5'UTR
TMPRSS6	peak140243	chr22:37505505-37506027	3	0	3	0.228571	-163	NM_001289000	164656	NM_153609	ENSG00000187045	protein-coding		cg06965679	1.9e-06	0.00049	0.299	0.059	0.345	0.038	0.389	0.039	0.044	0.129	Yes	II	TAGATCCCGGTCCCCTGTCCTGGAGGCCCCCGCTTACCTTTGGGAGCGGCAGATAGGTGC[CG]GGCCTGCACACAGGCCTCAGGAGCCTCTGTTTGTCCAGGCCAAGGCCTCCCCACCCCCAC	37	22	37505566	F	TMPRSS6;TMPRSS6;TMPRSS6	NM_001289001;NM_001289000;NM_001289000	TSS200;1stExon;5'UTR
SUN2	peak140407	chr22:39127972-39130403	6	6	12	0.228571	22279	NM_001199580	25777	NM_015374	ENSG00000100242	protein-coding		cg12836643	0.0002	0.012	-0.306	0.079	0.217	0.036	0.182	0.04	-0.035	-0.163	Yes	II	TCTTTGCCCCTACAAACAAACAGCAGTACTTGCCAGAACCATTCTTGGGATTCAGGAGCT[CG]GGCGACTGCCTTGGCCTCTGGCCGCACCCAGGAGGGTGGGGTTGGATCTGTGTAGTTGCC	37	22	39129370	R	GTPBP1	NM_004286	3'UTR
SUN2	peak140407	chr22:39127972-39130403	6	6	12	0.228571	22279	NM_001199580	25777	NM_015374	ENSG00000100242	protein-coding		cg18813028	0.00073	0.027	-0.248	0.071	0.261	0.04	0.233	0.036	-0.028	-0.106		II	CAGCCCTGGGCCAGGTGCCACGGTCAGTATGAGAGGCTCCAGGATCAGGCTAGAGAACCA[CG]CGAACCAGGTCTGGGGAGCTATCTGTGGGAAAGGTCAGGGCCTGTTTTTCTCCTAAGCTG	37	22	39130228	R
FAM118A	peak140892	chr22:45713606-45714753	6	6	12	0.228571	8395	NM_017911	55007	NM_017911	ENSG00000100376	protein-coding		cg22950193	0.00062	0.025	0.434	0.122	0.097	0.033	0.122	0.044	0.025	0.259		II	TGGCTCTGGGCCCACACACCGTGGTGACGACATAGTCACTAAGGAAACCGAGAGATGCAG[CG]TCTGAAAGGCCTCCGAAGGGTTTTGTTACTGTTTTCTGGGATCTGATTGGCTTAGACGGT	37	22	45714275	F	FAM118A;FAM118A	NM_001104595;NM_017911	5'UTR;5'UTR
EGOT	peak141856	chr3:4782829-4784214	6	6	12	0.228571	9752	NR_004428	100126791	NR_004428	ENSG00000235947	ncRNA		cg14090520	9.6e-07	0.0003	-0.485	0.092	0.458	0.067	0.375	0.073	-0.083	-0.182	Yes	II	GCAAGTTACGTAAATGGGTGTTGTTTTTGGCAGGGAAGTCAGGAATGAGTCACTTCTGAG[CG]GTGTTTTCTAACCTCAGGTTTTATCCATGTGGGAAAGGAGTGAAGCCAGCAGTGGAGTCA	37	3	4783557	F	ITPR1;ITPR1;ITPR1	NM_001099952;NM_001168272;NM_002222	Body;Body;Body
ZBTB47	peak146156	chr3:42694097-42696795	6	6	12	0.228571	270	NM_145166	92999	NM_145166		protein-coding		cg02316506	3.4e-06	0.00075	-0.378	0.077	0.342	0.048	0.286	0.051	-0.055	-0.162	Yes	II	TTTCTCCTCTGGCACCTAGAACCAAGTCACCCTGAGCCAGCGCCAGAGTTCCTGCCCACT[CG]TGAGTAGGACAACATACCCAGGAGATACTGCTGCAGCTGGACATGGACTTGTATGTAAAC	37	3	42694803	F	ZBTB47	NM_145166	TSS1500	chr3:42695528-42696575	N_Shore
HHATL	peak146160	chr3:42743676-42744655	3	0	3	0.228571	153	NM_020707	57467	NM_020707	ENSG00000010282	protein-coding		cg07653555	0.00036	0.018	0.297	0.08	0.395	0.055	0.438	0.065	0.043	0.108	Yes	II	AGCGGAGCTGAGCAGAGTGGAGCAGAGCCGAGTGCTGCAGAGCTGCTGGCCACAGGGAGC[CG]CAGGGAGGATCCTTGAAGGGGGGCGGGTGCTGGGTGGGGGGAGGGTGTCCAGTAGCATAG	37	3	42744333	R	HHATL;HHATL	NR_027753;NM_020707	TSS1500;TSS200
HHATL	peak146160	chr3:42743676-42744655	3	0	3	0.228571	153	NM_020707	57467	NM_020707	ENSG00000010282	protein-coding		cg15300076	0.0013	0.039	0.275	0.083	0.254	0.046	0.288	0.06	0.034	0.134	Yes	II	AGCCGAGTGCTGCAGAGCTGCTGGCCACAGGGAGCCGCAGGGAGGATCCTTGAAGGGGGG[CG]GGTGCTGGGTGGGGGGAGGGTGTCCAGTAGCATAGGCTCAGACAGGGACACCTGGGCCTC	37	3	42744358	R	HHATL;HHATL	NR_027753;NM_020707	TSS1500;TSS200
TMIE	peak146408	chr3:46742226-46743211	3	0	3	0.228571	-104	NM_147196	259236	NM_147196	ENSG00000181585	protein-coding		cg12404216	3.8e-06	0.00082	-0.197	0.04	0.242	0.022	0.22	0.018	-0.021	-0.088		II	CGCCTTTTTGATCCGGAGCTTGTTTGATCCCTTACTCTTGCCCTGAGAGATCCAGTCTCC[CG]GGCGATGCAGCCCTGCCCCAAGCCCTGCCAGGCTGTGAGAGAGACTCAGCCCCACTCTTA	37	3	46743199	F	TMIE	NM_147196	Body	chr3:46742764-46743086	S_Shore
ITIH3	peak146844	chr3:52832639-52833550	6	6	12	0.228571	4311	NM_002217	3699	NM_002217	ENSG00000162267	protein-coding		cg07464094	0.0011	0.036	-0.206	0.061	0.836	0.024	0.818	0.029	-0.018	-0.022		II	CTGTGCCCAGCCAGGAGCCCTGATCTCCAAGGGGAAAAGCGGTGCTCAGAAAGGCCGGAG[CG]TGGTAAACAGTGCCTTCCAGTGAGTCCTGGGAGCTGCAGAGCACGCCACCGGCGGGCAGG	37	3	52832769	F	ITIH3	NM_002217	Body
SYNPR	peak147580	chr3:63213795-63215085	6	6	12	0.228571	-49474	NM_001130003	132204	NM_144642	ENSG00000163630	protein-coding		cg00396899	0.0013	0.039	0.209	0.063	0.334	0.044	0.362	0.048	0.027	0.082		II	GATTTAATCTATTCAGGCAGCTGGAAGCAGAATGGATTATACAGAAAAAGAAGGGAGGCC[CG]GTAGGAGGCCAACAAAGAAAAATTGCCTTTGATGACTGGGATAGCAGTGTCTGTGGGGTT	37	3	63213796	F
CD200	peak154756	chr3:112109764-112110460	3	0	3	0.228571	58196	NM_005944	4345	NM_005944	ENSG00000091972	protein-coding		cg02919122	0.00058	0.024	-0.322	0.09	0.404	0.06	0.351	0.058	-0.053	-0.131		II	AGAGCCAAAAAATCTTTCTGATGAAAGTAATGCTGAGGTCAAAAATAAAGAATCTGAAAA[CG]TGAGCCAAAACAGATTGAGACTGAGTAGAAGAGAGGGATAACATTGTTCGGGGAACTGCA	37	3	112109797	F
PA2G4P4	peak159649	chr3:156530277-156530997	6	6	12	0.228571	-827	NR_003284	647033	NR_003284		pseudo		cg25738116	0.0011	0.035	-0.31	0.092	0.761	0.052	0.721	0.064	-0.04	-0.052		II	CCTATATCGAATCATCTGATATCAAATCCTACAAATGAGCTCGGCCAAAAGGTTGAGCCA[CG]CTGTCTGACTGTATCATGTTCTCCAGTTGCAATGCAAGACTGAGGCAATCAGTTGTGAGC	37	3	156530658	R	PA2G4P4	NR_003284	TSS1500	chr3:156533839-156535131	N_Shelf
MECOM	peak161912	chr3:169386033-169387480	6	6	12	0.228571	-5194	NM_004991	2122	NM_004991	ENSG00000085276	protein-coding		cg07231955	0.0014	0.041	0.175	0.053	0.087	0.013	0.093	0.012	0.006	0.072		I	GCTGCCGGGGCGGCATGGCACAGCGAGGCGCGCTCGGGACCAGCCGGCTCAGCGAGTACG[CG]CAGCTGGTGTTCGGCGGCCGGGCGATTTCTGCCCAGTTACCTTCTCTACCTCGTAAAACT	37	3	169386507	F				chr3:169386268-169387187	Island
CLDN11	peak161994	chr3:170136068-170137735	6	6	12	0.228571	249	NM_005602	5010	NM_005602		protein-coding		cg12741994	0.0011	0.035	-0.363	0.108	0.135	0.041	0.109	0.025	-0.026	-0.194		II	GCAGTATTCTTATCTGGAATTTGAGATAATAGTGGCAATGTGGCCGGTGGTAACACTGGC[CG]GGTCCCTTTGAGAATGAACAAACCGGAACACCTAATAGGAACTGAGTCCGTGTTAATTAC	37	3	170137321	F	CLDN11	NM_005602	Body	chr3:170136242-170137886	Island
CLDN11	peak161994	chr3:170136068-170137735	6	6	12	0.228571	249	NM_005602	5010	NM_005602		protein-coding		cg07126617	0.0015	0.043	-0.166	0.051	0.279	0.028	0.262	0.029	-0.018	-0.063		II	GAGCAATTCACGTCCAGGGCTCTCTGGGCTGCCTGGTTTGGGAAATGTCACGTTGATTCC[CG]CACGTGCCCAGGGCCATCTCCGCTGCCCCCGCTACCCCCGCCCCTGCTGTGGGCGCGTCA	37	3	170137683	R	CLDN11;CLDN11	NM_001185056;NM_005602	TSS1500;Body	chr3:170136242-170137886	Island
SLC2A2	peak162059	chr3:170745509-170746936	6	6	12	0.228571	-1455	NM_000340	6514	NM_000340	ENSG00000163581	protein-coding		cg14777768	0.00021	0.013	-0.266	0.069	0.288	0.036	0.262	0.043	-0.026	-0.089		II	CCCGGCCTGCCGGCGCGGAGCACGGCGGCAGGAAACCATTCTCTTCTCCCATTGGGAGCG[CG]ACCCGCCATTCACTAGCGGGCCTTCGGGGCACCCTGATCAGTTTCCTCAGGTTCAGCCAA	37	3	170746265	F	SLC2A2	NM_000340	TSS1500	chr3:170746072-170746292	Island
SLC2A2	peak162059	chr3:170745509-170746936	6	6	12	0.228571	-1455	NM_000340	6514	NM_000340	ENSG00000163581	protein-coding		cg25203962	0.00019	0.012	-0.328	0.084	0.119	0.022	0.102	0.026	-0.017	-0.141		II	GGCAGGAAACCATTCTCTTCTCCCATTGGGAGCGCGACCCGCCATTCACTAGCGGGCCTT[CG]GGGCACCCTGATCAGTTTCCTCAGGTTCAGCCAAGGCCTCTGTGGTTCTGCTCTTTCTCA	37	3	170746291	F				chr3:170746072-170746292	Island
ETV5	peak163867	chr3:185911021-185912438	6	6	12	0.228571	-84829	NM_004454	2119	NM_004454	ENSG00000244405	protein-coding		cg17802213	1e-06	0.00032	-0.234	0.045	0.289	0.025	0.26	0.026	-0.029	-0.101		I	TCCTGAATTCACTCCCCCTACCTGAGGCTTTGCTGGAGGCATCTTAACGGCCTCTTGGCC[CG]ACCCAGGCTGGTAAGAGCCTTGGCAAGCGCACGCCTGCGTGCCCATTCTCCAGAGTTCCT	37	3	185911316	F	DGKG;DGKG;DGKG	NM_001346;NM_001080744;NM_001080745	Body;Body;Body	chr3:185911344-185912228	N_Shore
ETV5	peak163867	chr3:185911021-185912438	6	6	12	0.228571	-84829	NM_004454	2119	NM_004454	ENSG00000244405	protein-coding		cg02749735	0.00085	0.03	-0.309	0.09	0.177	0.032	0.155	0.042	-0.022	-0.123		II	CTCTCCTGCGCCGTGACCTCAAAAGGGCGGCGGGCGGGGGCCCCTCCACTCCAGCCCTGT[CG]ATCCTATTTCTGAAGGGCCTTAGGGAAGGAGATTCCACAATTTATTTGATGACCTGTTTC	37	3	185912253	F	DGKG;DGKG;DGKG	NM_001346;NM_001080744;NM_001080745	Body;Body;Body	chr3:185911344-185912228	S_Shore
LINC00887	peak164856	chr3:194014217-194015481	6	6	12	0.228571	15744	NR_024480	100131551	NR_024480	ENSG00000214145	ncRNA		cg10663765	2.1e-07	0.0001	-0.402	0.072	0.214	0.034	0.173	0.029	-0.041	-0.19		I	TCCCTCTAGTGCCAGGTGGGGGACTGGGAAGCCGCCTCTGCCATCTGCCAAGGACCCACG[CG]GCCTGAGTGATTTACCCATTCCCGGCAATGGCGAGATTTCTTTCTAAAAAAAAAAGAAAA	37	3	194014592	F				chr3:194014480-194014983	Island
LINC00887	peak164856	chr3:194014217-194015481	6	6	12	0.228571	15744	NR_024480	100131551	NR_024480	ENSG00000214145	ncRNA		cg08991643	0.00053	0.023	-0.412	0.115	0.136	0.036	0.111	0.037	-0.025	-0.182		II	GGGGACTCAGGCGCCGGGCTTCATTACGGGCTCGTTGGCCACACCAGCGGCCCCGCCTCT[CG]CCACAGCCTCGGCCACAACCAGCCCCAGCCAGTGGCTCAAGGCCGCCGCCGCCGCCAGCT	37	3	194014928	F				chr3:194014480-194014983	Island
STK32B	peak165510	chr4:5052099-5054623	6	6	12	0.228571	117	NM_018401	55351	NM_018401	ENSG00000152953	protein-coding		cg27153759	1.2e-08	1.3e-05	-0.368	0.059	0.454	0.042	0.399	0.042	-0.056	-0.122		II	GAGGTGGCCTGGAAGGGCGGGTTGCACCGTGTGTCTGTGTGTGTGTGCGCGTGCCCACGA[CG]CATTTGGTCTCGTGCAAGGGCCTGTTGGATGCAGCTCTCCTCAATCACCCAGGACAGAGG	37	4	5054079	F	STK32B	NM_018401	Body	chr4:5053230-5054092	Island
STK32B	peak165510	chr4:5052099-5054623	6	6	12	0.228571	117	NM_018401	55351	NM_018401	ENSG00000152953	protein-coding		cg25057682	4.6e-06	0.00093	-0.372	0.076	0.554	0.052	0.5	0.056	-0.053	-0.096		II	TTAACCACTAGTAATCCACGTGAAAAGTGCCTTATAAATGCAAGCAGTACCGAGCTGTGC[CG]TTTTTTATGTTAAGAGCCCTCTGCCTCTCAAAGCTGGTTTCCTACTGTGCTGACTCGCCA	37	4	5054483	R	STK32B;STK32B	NM_001306082;NM_018401	5'UTR;Body	chr4:5053230-5054092	S_Shore
TBC1D14	peak165632	chr4:6857477-6858158	6	6	12	0.228571	-53353	NM_001113361	57533	NM_020773	ENSG00000132405	protein-coding		cg16051718	2.2e-05	0.0028	-0.404	0.09	0.834	0.033	0.794	0.045	-0.04	-0.048		II	TCTATTTTTAGCCCGTCAAGGCCTAGTGAGGGCACTGGCTTAGCAGAACTCTCCATCACG[CG]CATCTGTTTGGGTTATGCCCACCAATAAGGACTTGATTCCAGTTTAAATAGGACTTTGGT	37	4	6857986	R	KIAA0232;KIAA0232	NM_014743;NM_001100590	Body;Body
KCNIP4	peak167180	chr4:20811347-20812053	6	6	12	0.228571	40591	NM_147181	80333	NM_025221	ENSG00000185774	protein-coding		cg06971670	5e-05	0.0049	-0.256	0.06	0.826	0.024	0.799	0.026	-0.026	-0.032		II	TCAGGACTTGAAACAATTTTCCTCATTGCTGTTGTCACTGGAGAACAAAAACTGCAAAAG[CG]AGCCATTGTTCACACTGAAAGTCATTTTGTGGAGAAAATGAGAGGCTTGGACCAGTCTTT	37	4	20811822	F	KCNIP4;KCNIP4;KCNIP4;KCNIP4;KCNIP4;KCNIP4	NM_147181;NM_001035004;NM_147182;NM_025221;NM_147183;NM_001035003	Body;Body;Body;Body;Body;Body
LIMCH1	peak170542	chr4:41506927-41508478	6	6	12	0.228571	-107086	NM_001112719	22998	NM_014988	ENSG00000064042	protein-coding		cg25016677	1.1e-08	1.2e-05	-0.484	0.077	0.337	0.049	0.282	0.05	-0.055	-0.162		II	AAGTCAATTATGAATATGACATAGTCATTGCAACTCTGTGTCACTGTGCACCCAGTGGCT[CG]CTCCCTTGGGCTGCCAGCAAGCCACGGGATGAAGGCATTTGGATTATACTTTCTAGCTTC	37	4	41507364	R	LIMCH1;LIMCH1;LIMCH1;LIMCH1;LIMCH1	NM_001289124;NM_001112718;NM_001112717;NM_014988;NM_001289122	5'UTR;Body;Body;Body;Body
SLC4A4	peak174721	chr4:72095307-72097278	6	6	12	0.228571	43290	NM_001098484	8671	NM_003759	ENSG00000080493	protein-coding		cg15053915	2.8e-05	0.0033	-0.403	0.092	0.145	0.033	0.118	0.024	-0.027	-0.189		II	TTAGCAGCACTGTGACGGGGCAGGCTTGCATTCTGAAACTTGTGTGCTGGCGGCCTGCCA[CG]TGCTGACTGGCTGAGTGGCAGCTGCTTGCGCTGTGCGGACTAGCTGGTGAGCACGTTGGC	37	4	72096943	R	SLC4A4;SLC4A4	NM_001134742;NM_001098484	5'UTR;5'UTR
SLC4A4	peak174721	chr4:72095307-72097278	6	6	12	0.228571	43290	NM_001098484	8671	NM_003759	ENSG00000080493	protein-coding		cg07991704	3.5e-11	2.1e-07	-0.612	0.081	0.276	0.046	0.204	0.042	-0.072	-0.259		II	TTCTGAAACTTGTGTGCTGGCGGCCTGCCACGTGCTGACTGGCTGAGTGGCAGCTGCTTG[CG]CTGTGCGGACTAGCTGGTGAGCACGTTGGCAGTTGGCATGGGCTCTGGGGGTGGGAACTT	37	4	72096973	R	SLC4A4;SLC4A4	NM_001098484;NM_001134742	5'UTR;5'UTR
LINC00575	peak176281	chr4:83539349-83540276	3	0	3	0.228571	2777	NR_024088	439934	NM_001033661	ENSG00000231782	ncRNA		cg18583557	0.00026	0.014	0.351	0.093	0.625	0.062	0.673	0.062	0.048	0.077	Yes	II	CATGTGGAATTTCACTAAATGAATGTCAAGGTGCATCAGTCAGGGGCCTGATGGGAAAGA[CG]GTACCATCGAATTGGGTGATTTGAGTAGAGTTTAATCAAACCATGTGCTAGCTGGATTCT	37	4	83539945	F	LINC00575;LINC00575	NR_024088;NR_024087	Body;Body
FAM13A-AS1	peak176903	chr4:89627208-89628370	6	6	12	0.228571	-3151	NR_002806	285512	NR_002806	ENSG00000248019	ncRNA		cg12954234	2.6e-05	0.0032	-0.264	0.06	0.303	0.033	0.263	0.036	-0.04	-0.132		II	TGACAACTATGAAGGGTTTAGTTTGGCCTGAGGCTTCTCAGCTTGTCCAGTATTTCCCTT[CG]TTCCTCAGTGTCCACATTGAGGCCTATACAGAAAATCATGGGGAGTGATTTCTATTTTTT	37	4	89628141	R	HERC3	NM_014606	3'UTR
FLJ20021	peak178759	chr4:102277067-102278668	6	6	12	0.228571	8934	NR_033874	90024	NR_033874	ENSG00000254531	ncRNA		cg08461576	3.2e-07	0.00014	-0.539	0.098	0.327	0.057	0.257	0.056	-0.07	-0.213	Yes	II	AAATTCAAAGGAAAGTGTACGGTTATTGTTTGAATAAAGGGAAATGCAGGCTGGGGTTAA[CG]TAGCCACTAGCACATGATTCATGTGCAAGGCATGTAAACAGATGAAGCCATTCTGGGTAG	37	4	102277629	F
RNF150	peak185441	chr4:142023209-142024257	6	6	12	0.228571	30883	NM_020724	57484	NM_020724	ENSG00000170153	protein-coding		cg20506240	0.00044	0.02	-0.445	0.122	0.789	0.053	0.735	0.076	-0.054	-0.069		II	AAACCACTCTACAGACAGTCCTGCTTCCCTTGCTCAATCAGGCATCAGCACCATGATTAT[CG]CAACAGATGACCATGGCTCGGAGGCCTGCTGATAATTCACAAGGGCGGGCTTTTAATGTC	37	4	142023809	R	RNF150	NM_020724	Body
TMEM154	peak187026	chr4:153600794-153601509	6	6	12	0.228571	165	NM_152680	201799	NM_152680		protein-coding		cg11392885	1.1e-06	0.00034	-0.438	0.084	0.164	0.033	0.124	0.025	-0.04	-0.247		I	AGGGCTGCGCGGGGAGCCTGCATGTCCGCTCGCCTCGGCAGAGGCGCGCTCAGGATGCTG[CG]CCGGGCTGCAGCCTCTCTGAAACGTGAACATTTCCTGTTTCCTGCTTGTTTGGGTCGGTG	37	4	153601123	F	TMEM154;TMEM154	NM_152680;NM_152680	1stExon;5'UTR
TMEM154	peak187026	chr4:153600794-153601509	6	6	12	0.228571	165	NM_152680	201799	NM_152680		protein-coding		cg04069927	7.6e-05	0.0064	-0.192	0.046	0.64	0.03	0.607	0.029	-0.033	-0.052	Yes	II	AGAGAAGTTGCTGTTGAAGCACTGGTTCTATTATCACGCCTCTCCAGCCCTTTGGAGTCC[CG]GCCTCCAGCTTTTGAAACCGTCCCCGGGGCAACAGAGTCCCTTGCTCAGATGTCGTTCGG	37	4	153601329	F	TMEM154	NM_152680	TSS200
TMEM154	peak187026	chr4:153600794-153601509	6	6	12	0.228571	165	NM_152680	201799	NM_152680		protein-coding		cg19746873	9.6e-05	0.0075	-0.232	0.057	0.529	0.042	0.487	0.037	-0.042	-0.079		I	ACTGGTTCTATTATCACGCCTCTCCAGCCCTTTGGAGTCCCGGCCTCCAGCTTTTGAAAC[CG]TCCCCGGGGCAACAGAGTCCCTTGCTCAGATGTCGTTCGGTATCTGGGACTGGGAGGGGT	37	4	153601349	F	TMEM154	NM_152680	TSS200
TMEM154	peak187026	chr4:153600794-153601509	6	6	12	0.228571	165	NM_152680	201799	NM_152680		protein-coding		cg18284089	1.7e-06	0.00045	-0.311	0.061	0.325	0.038	0.275	0.034	-0.05	-0.153		II	AGTCCCGGCCTCCAGCTTTTGAAACCGTCCCCGGGGCAACAGAGTCCCTTGCTCAGATGT[CG]TTCGGTATCTGGGACTGGGAGGGGTCCTGGACCACACGCATTCTCACTCTGTGATTTTGC	37	4	153601384	R	TMEM154	NM_152680	TSS200
TMEM154	peak187026	chr4:153600794-153601509	6	6	12	0.228571	165	NM_152680	201799	NM_152680		protein-coding		cg25884488	0.00014	0.0097	-0.187	0.047	0.362	0.031	0.336	0.03	-0.026	-0.073		II	CCGGCCTCCAGCTTTTGAAACCGTCCCCGGGGCAACAGAGTCCCTTGCTCAGATGTCGTT[CG]GTATCTGGGACTGGGAGGGGTCCTGGACCACACGCATTCTCACTCTGTGATTTTGCTTAT	37	4	153601388	F	TMEM154	NM_152680	TSS200
GALNT7	peak190691	chr4:173946003-173946851	6	6	12	0.228571	-143477	NM_017423	51809	NM_017423	ENSG00000109586	protein-coding		cg22653279	0.00011	0.0083	-0.351	0.087	0.118	0.027	0.091	0.022	-0.027	-0.229		II	TGCTTGGGTGGATGAAAGTTGTTTTCGGACCTTGCTTCCTGGTTTCAGCAACTCTCATTC[CG]CTTTTAGTTATTTTTAGATGTGGCTCTTTGCCACCACAAAAGGAGAAAAGCATCCTTATT	37	4	173946254	R	GALNTL6	NM_001034845	Body
SPCS3	peak191301	chr4:177298636-177299256	3	0	3	0.228571	57856	NM_021928	60559	NM_021928	ENSG00000129128	protein-coding		cg15940173	0.0012	0.037	-0.231	0.069	0.647	0.048	0.614	0.046	-0.033	-0.051		II	TCAATTCTAATTAATTCCTTGGTTGTAGATTTGTAAAGCCCGTTTAGTTGATTGCACAGA[CG]TGGCCAGAGTCAAGGTACAGGAACCCACAGACTATAGAAATCAACGATAACATGTAGAAA	37	4	177298731	F
IRF2	peak192631	chr4:185360918-185362102	6	6	12	0.228571	34216	NM_002199	3660	NM_002199	ENSG00000168310	protein-coding		cg11784578	4.1e-06	0.00087	-0.368	0.075	0.607	0.052	0.557	0.049	-0.05	-0.083		II	AACAAGAACAGCAGCTCTTCGTCCAGAGATCAAGCCTTAAAAATACATGCAGTGTGTTAA[CG]TTCACCCAGATGTGTACTTTTCTGAGAAAGGTCCCCACAAACTCTCAAAGGGCAGTTCCC	37	4	185361148	R	IRF2	NM_002199	5'UTR
MTNR1A	peak192847	chr4:187490891-187492007	6	6	12	0.228571	-14912	NM_005958	4543	NM_005958	ENSG00000168412	protein-coding		cg08453458	0.00055	0.023	-0.361	0.101	0.078	0.022	0.066	0.014	-0.013	-0.161		II	TGACCCAGGAAGTGCGAGTGTGTGGATTAGGGGGTTTCCCACACAGAGAAGCAACTGAAT[CG]CGATGTGTGTGTCTGCGCTGGGGAAGGAGACTCATTATCTGGAGCTCGGCACATGCAAAT	37	4	187491428	R
LPCAT1	peak193185	chr5:1554977-1556039	6	6	12	0.228571	-31432	NM_024830	79888	NM_024830	ENSG00000153395	protein-coding		cg23939096	0.00086	0.03	-0.321	0.093	0.77	0.052	0.738	0.058	-0.032	-0.041		II	TGCCCAATGTACGGCATTCCTTGTGGTGAACCACAGGGCTGGCCCAGGATTCTTAGATGT[CG]GAGGAGGCGAAGATGCCACGTCCAGCAGAAAGAGCTGCACAGTGGCGGCCGCGCGTCAGA	37	5	1555791	R				chr5:1553035-1553269	S_Shelf
C5orf64	peak200967	chr5:60954304-60955708	6	6	12	0.228571	21398	NR_126523	285668	NM_173667	ENSG00000178722	protein-coding		cg11399975	2.5e-05	0.003	-0.253	0.057	0.566	0.043	0.529	0.05	-0.037	-0.066		II	AGCAGGGAAAGGTATCTGCTGACGGAGGGTCTACTGTCTAAATTTCCTTCTGGCCTGGGC[CG]TCCTGAGTCTTTGGGTGGGGTTGTGGGAAAGGCGCAGTAGCTCCCTGGTCAAACAGGGAG	37	5	60955020	R	C5orf64;C5orf64;C5orf64;C5orf64	NR_126523;NR_126525;NR_126524;NM_173667	Body;Body;Body;Body
LOC101928885	peak201794	chr5:68006592-68007562	3	0	3	0.228571	318677	NR_130778	101928885	NR_130778		ncRNA		cg24820154	0.00064	0.025	0.347	0.098	0.406	0.074	0.46	0.09	0.054	0.132	Yes	II	GGAAGGGTGTCCATGGGGACTGAGGAGCCCCACCCTCCTCCAGGAAAGTGCAGGGGCCCA[CG]CTGTGCCCTGGGGAAGTCCAAGAGGCCCTCATCTCAGGAACTCCCAAGCCCACAGCACTA	37	5	68007240	F
VCAN	peak202924	chr5:82725990-82727026	6	6	12	0.228571	-40985	NM_004385	1462	NM_004385	ENSG00000038427	protein-coding		cg17378344	1.6e-05	0.0023	-0.359	0.079	0.105	0.023	0.088	0.019	-0.017	-0.165		II	ACAAATCCTGGCCTGTCCTGGAGATGAAACGCCACCTAGTGGATACATTCCTAGGCAGTG[CG]TTCCCCACCGGAACAAGAGGGCGCTTTGTTCTCTGTGGCTGATGGCTTCTACTCATTTTC	37	5	82726431	R
WSPAR	peak210880	chr5:133204826-133205921	6	6	12	0.228571	-43994	NR_131252	105664404	NR_131252		ncRNA		cg11022119	0.00096	0.032	-0.331	0.097	0.123	0.029	0.105	0.032	-0.018	-0.148		II	AGCATTCAGCCAGCCCTTACTCTGTATGTGGCAGACCCTGGGGGAACAGACAAGACAAAA[CG]CATCCCTGCTCCGAGATGTTCAATCTGCAAGAGAAATGACCAAGGAGGCAGAGCTAAATG	37	5	133205198	F
TCF7	peak210909	chr5:133406075-133407210	6	6	12	0.228571	-43759	NM_003202	6932	NM_003202	ENSG00000081059	protein-coding		cg04983821	0.00012	0.0086	-0.185	0.046	0.487	0.036	0.452	0.024	-0.034	-0.07		II	GCCTCCAACCCACCCTGTCATTCCCACCTAGAGACCCTCAGCCTCAGGGCTCTCAGCCTC[CG]GCACTTTTGGCTGCGTGTGGTAAATGCAGATGACCAGCTTCACCCAGACCAAAAGTAACA	37	5	133407209	F				chr5:133406807-133407149	S_Shore
PRELID2	peak211890	chr5:145060435-145061715	6	6	12	0.228571	153857	NM_138492	153768	NM_138492	ENSG00000186314	protein-coding		cg03883213	0.00012	0.0086	-0.306	0.076	0.56	0.051	0.509	0.056	-0.051	-0.091		II	GAGTTCTGACAGCCTGTATCCAGCCAGGGCTGGGAAGGCGCTGTGACTTTCACACCCTCA[CG]ACCATGGCAATTTGACAGCAGAGGATAATGAACCCCACAGCTGGGGTTGGGATGCTTCTG	37	5	145060558	F
GPR151	peak211949	chr5:146046994-146047902	6	6	12	0.228571	-151772	NM_194251	134391	NM_194251		protein-coding		cg25818660	0.00039	0.019	-0.264	0.072	0.595	0.05	0.547	0.052	-0.048	-0.081	Yes	II	GCTTTGTTTTTCTGTTTCTCTCTTTGTCTGTCTTGCTTAGGGGCCACCTGGTCTCTTAAA[CG]CCTTCTCTCTGCATGTCTGGCCCTTTCTCCTCTTTTTACCAATGACTTCATCTGTTTACC	37	5	146047318	R	PPP2R2B;PPP2R2B;PPP2R2B;PPP2R2B;PPP2R2B;PPP2R2B;PPP2R2B;PPP2R2B;PPP2R2B;PPP2R2B	NR_073526;NR_073527;NM_001271948;NM_181678;NM_181675;NM_181677;NM_181676;NM_181674;NM_001271900;NM_001271899	Body;Body;Body;Body;Body;Body;Body;Body;Body;Body
RPS14	peak212296	chr5:149815567-149816305	6	6	12	0.228571	13383	NM_005617	6208	NM_005617	ENSG00000164587	protein-coding		cg02936481	0.00054	0.023	-0.204	0.057	0.781	0.028	0.758	0.031	-0.023	-0.03		II	AAATATTTATATGATACCAGGTACGCATTGTCTCAGGTGCTGGGACAGCAGTGACCTGAA[CG]GAAAAGTCCAGTAGTCACCAAGCCCAGTGGTTCTCAAAATGTGGTCTCTGAACCATCAAC	37	5	149816265	F
KCNIP1	peak214352	chr5:169931039-169932611	6	6	12	0.228571	785	NM_001278340	30820	NM_014592	ENSG00000182132	protein-coding		cg22246147	0.00057	0.024	-0.246	0.069	0.123	0.022	0.107	0.016	-0.016	-0.134		I	GCTAGCCCTGAGTCCCTGCATGTGCGGGGCTGAAGAAGGAAGCCAGAAGCCTCCTAGCCT[CG]CCTCCACGCTTGCTGAATACCAAGCTGCAGGCGAGCTGCCGGGCGCTTTTCTCTCCTCCA	37	5	169931425	F	KCNIP1;KCNIP1;KCNIP1;KCNIP1;KCNIP1;KCNIP1;KCNIP1;KCNIP1;KCNIP1	NM_001034837;NM_001278339;NM_014592;NM_001278340;NM_001034837;NM_001278339;NM_014592;NM_001278340;NM_001034838	5'UTR;5'UTR;5'UTR;1stExon;1stExon;1stExon;1stExon;5'UTR;Body	chr5:169931065-169931471	Island
SH3PXD2B	peak214494	chr5:171879632-171882108	6	6	12	0.228571	657	NM_001308175	285590	NM_001017995	ENSG00000174705	protein-coding		cg05168015	1e-05	0.0016	-0.404	0.086	0.619	0.059	0.559	0.063	-0.06	-0.097		II	AGAACCTGCGAGGTGGTCCCAGGGCCTCCTGAATCTGCAGACGTGTCCCCTAGGTTGCTG[CG]GAAGCCACTTTCCACCTGCAGGTCACCGTCAGCCCCAGGCACCCCTGCTGGAGGGAGGGA	37	5	171880461	F	SH3PXD2B	NM_001017995	Body	chr5:171881182-171881547	N_Shore
SH3PXD2B	peak214494	chr5:171879632-171882108	6	6	12	0.228571	657	NM_001308175	285590	NM_001017995	ENSG00000174705	protein-coding		cg05224707	0.00068	0.026	0.156	0.044	0.117	0.013	0.126	0.012	0.009	0.077		I	GCCGCCGCCACCGCCGCCGCCCTTCGCTCGGCGCGCACTCCAGCCGGGCCCAGCCGCCGC[CG]CCCGCCCCCGGCCCGCCCCCCGCACCGCCCCCCGCACCGCCCCCCGCACCGCCCCCCGCG	37	5	171881549	F	SH3PXD2B	NM_001017995	TSS200	chr5:171881182-171881547	S_Shore
TUBB2A	peak215278	chr6:3160245-3160971	6	6	12	0.228571	-2825	NM_001310315	7280	NM_001069	ENSG00000137267	protein-coding		cg20410114	0.0011	0.036	0.25	0.074	0.349	0.049	0.382	0.041	0.033	0.095		II	CTCTGGATCGCTGGCAGTGAATGTTCTGCCCAAGTCGGCCTTCTCCTGCCTGGCAGTTCA[CG]CCCAGCCTACTTCTCTCTGACGCGCTCCTCCCTCGGTGCCGCCCGTGATGTGTGTTAGTA	37	6	3160502	R				chr6:3162832-3163523	N_Shelf
TUBB2A	peak215278	chr6:3160245-3160971	6	6	12	0.228571	-2825	NM_001310315	7280	NM_001069	ENSG00000137267	protein-coding		cg21136544	0.00011	0.0084	0.299	0.074	0.337	0.048	0.378	0.044	0.04	0.12		II	CTGCCTGGCAGTTCACGCCCAGCCTACTTCTCTCTGACGCGCTCCTCCCTCGGTGCCGCC[CG]TGATGTGTGTTAGTATATAATCAGAGAAACTCACACGCGGAGTTTTAAATAATGCCTGCC	37	6	3160547	F				chr6:3162832-3163523	N_Shelf
TUBB2A	peak215278	chr6:3160245-3160971	6	6	12	0.228571	-2825	NM_001310315	7280	NM_001069	ENSG00000137267	protein-coding		cg02303701	0.0011	0.035	0.258	0.076	0.208	0.036	0.233	0.035	0.025	0.122		II	CGCGCTCCTCCCTCGGTGCCGCCCGTGATGTGTGTTAGTATATAATCAGAGAAACTCACA[CG]CGGAGTTTTAAATAATGCCTGCCCTGCCTAAGGTGACTCATCTGAGGCCGTGAGTTCCTG	37	6	3160584	F				chr6:3162832-3163523	N_Shelf
TUBB2A	peak215278	chr6:3160245-3160971	6	6	12	0.228571	-2825	NM_001310315	7280	NM_001069	ENSG00000137267	protein-coding		cg16373294	9.1e-05	0.0072	0.334	0.082	0.207	0.039	0.241	0.034	0.034	0.165		II	GAAACTCACACGCGGAGTTTTAAATAATGCCTGCCCTGCCTAAGGTGACTCATCTGAGGC[CG]TGAGTTCCTGCTCTCCCCTCCCTCGCGGCAAGTGTAGATATCCCCAACCCCACCTCGCTG	37	6	3160634	R				chr6:3162832-3163523	N_Shelf
ADTRP	peak215921	chr6:11779051-11780461	3	0	3	0.228571	-476	NM_032744	84830	NM_032744	ENSG00000111863	protein-coding		cg11210880	0.0011	0.035	0.405	0.12	0.667	0.077	0.714	0.083	0.047	0.071	Yes	II	CTGACTCAGGTTCCACAGAAGGGAACTGAGGAAGAACTAGAAGTGGATGCCTTGTGACAT[CG]CCAGCTTGTTTCCCTGGGCAACTGACTCCGAGGGGTGAGCAAATCCCTCAGAGAAATGCT	37	6	11779911	F	C6orf105;C6orf105	NM_032744;NM_001143948	TSS1500;TSS1500
ADTRP	peak215921	chr6:11779051-11780461	3	0	3	0.228571	-476	NM_032744	84830	NM_032744	ENSG00000111863	protein-coding		cg10787197	0.00091	0.031	0.333	0.097	0.371	0.069	0.423	0.081	0.052	0.139	Yes	II	GAAGAACTAGAAGTGGATGCCTTGTGACATCGCCAGCTTGTTTCCCTGGGCAACTGACTC[CG]AGGGGTGAGCAAATCCCTCAGAGAAATGCTCCTGACACAGTTATGTAAGTCTGTAATTGG	37	6	11779941	F	C6orf105;C6orf105	NM_032744;NM_001143948	TSS1500;TSS1500
LOC101928253	peak215933	chr6:11938439-11939107	3	0	3	0.228571	62704	NR_125853	101928253	NR_125853		ncRNA		cg23127986	0.0003	0.016	-0.32	0.085	0.266	0.046	0.225	0.044	-0.041	-0.155		II	ATCTGAACCTCCCCCACCGCTATAGGGGGAGCAAGCCCAGCAGTCATGGTATCTGAACAA[CG]CAGGCTGTGAACCTTGGCCAAGCCACTTTCCCTCCGGAGCACCTGCTGATCTCTTTTCTT	37	6	11939022	R
KCNK17	peak217523	chr6:39280663-39282664	6	6	12	0.228571	572	NM_031460	89822	NM_031460	ENSG00000124780	protein-coding		cg23833119	0.00014	0.0097	-0.27	0.068	0.477	0.046	0.429	0.055	-0.048	-0.101		II	GACTGGAGACTCTGGACGGATAAGCCACCAGGACTGCAAGACGGGGATTCTGGGCTGGCG[CG]CAGCTGTCTGGACTCTGGGCTCTTGGACGAAGGGGTGGGGAACCAAGCCAGGACCCAGGA	37	6	39280861	R	KCNK17;KCNK17	NM_031460;NM_001135111	Body;Body	chr6:39281135-39282215	N_Shore
KCNK17	peak217523	chr6:39280663-39282664	6	6	12	0.228571	572	NM_031460	89822	NM_031460	ENSG00000124780	protein-coding		cg13855924	7.1e-05	0.0062	-0.449	0.108	0.25	0.049	0.201	0.054	-0.049	-0.196		I	CAGTCCTTGTGTCCGAAGACTCGGAGTAAAGCGGGTTCAGCCAGAGAGCGGCCCTGCGTC[CG]CCCTCCTCTCGAACCCGGGTCTGCGCACGTCGAGCCCCCTCTCTGCGTTGAGGGTGGCCC	37	6	39281183	R	KCNK17;KCNK17	NM_031460;NM_001135111	Body;Body	chr6:39281135-39282215	Island
KCNK17	peak217523	chr6:39280663-39282664	6	6	12	0.228571	572	NM_031460	89822	NM_031460	ENSG00000124780	protein-coding		cg02883595	2.8e-06	0.00065	-0.617	0.124	0.113	0.032	0.078	0.025	-0.034	-0.306		I	CCCAGCTCCCAGTTCGCAAACGTGCGCCCGGGTTCCCCCTCTGGAAGCGGCCAGGTGTGG[CG]TTTAGCTCTTTGCCACGGGTGCGGGTGCGACCAACCCCCAAGCAGGCTCAAACGCGCCCT	37	6	39281421	F	KCNK17;KCNK17	NM_031460;NM_001135111	Body;Body	chr6:39281135-39282215	Island
KCNK17	peak217523	chr6:39280663-39282664	6	6	12	0.228571	572	NM_031460	89822	NM_031460	ENSG00000124780	protein-coding		cg18001180	0.00037	0.018	-0.712	0.193	0.094	0.04	0.059	0.028	-0.035	-0.373		I	GGGTTCCCCCTCTGGAAGCGGCCAGGTGTGGCGTTTAGCTCTTTGCCACGGGTGCGGGTG[CG]ACCAACCCCCAAGCAGGCTCAAACGCGCCCTTTCCCGGGTCAGGCCGGGCGGGGCCGGTT	37	6	39281450	R	KCNK17;KCNK17	NM_031460;NM_001135111	Body;Body	chr6:39281135-39282215	Island
KCNK17	peak217523	chr6:39280663-39282664	6	6	12	0.228571	572	NM_031460	89822	NM_031460	ENSG00000124780	protein-coding		cg10712551	0.00025	0.014	-0.632	0.166	0.101	0.039	0.07	0.032	-0.031	-0.303		II	CTTTCCCGGGTCAGGCCGGGCGGGGCCGGTTACGCGCGCGCCCCCTGCCGTAGTCGTCCT[CG]CCCCCAAATTTGGATGTGTCCCCAGGCATCTGCCTCCTCACCGGGCCAGCATGCCCTCTC	37	6	39281541	F	KCNK17;KCNK17	NM_031460;NM_001135111	Body;Body	chr6:39281135-39282215	Island
KCNK17	peak217523	chr6:39280663-39282664	6	6	12	0.228571	572	NM_031460	89822	NM_031460	ENSG00000124780	protein-coding		cg08315770	9.5e-05	0.0075	-0.533	0.131	0.151	0.04	0.111	0.039	-0.04	-0.265		II	CCGCCGCGCCCAGGCCGACGCCGCTCGCCCCTGACCCGGATCAGCGAGTCCAGCGCCGGG[CG]GTCCAGACACGTGAAGTTCTGCAACAGCTCCCACTTGTCGCGCTGGAAGCTGCGGCTGGA	37	6	39281885	F	KCNK17;KCNK17	NM_001135111;NM_031460	1stExon;1stExon	chr6:39281135-39282215	Island
DLK2	peak217834	chr6:43422023-43423964	6	6	12	0.228571	368	NM_023932	65989	NM_023932	ENSG00000171462	protein-coding		cg18980063	0.0016	0.045	0.166	0.051	0.035	0.004	0.04	0.007	0.005	0.134		II	TTCCAAGAGAGGAGGAAATCTTAGGAGTCTCAATGGGAGCAAACTATTAAGCCAAAGGAG[CG]CAACCCCGTTATTCTCTCATCTCCCATGCCCACTTTCCCGACCAGCGCTCCGCGGCCCAC	37	6	43423532	R	DLK2;DLK2;DLK2;DLK2	NM_206539;NM_001286655;NM_023932;NM_001286656	5'UTR;5'UTR;TSS200;TSS200	chr6:43422368-43423705	Island
ADGRF1	peak218168	chr6:47064827-47065811	6	6	12	0.228571	-55220	NM_153840	266977	NM_025048	ENSG00000153292	protein-coding		cg10477624	0.00076	0.028	-0.298	0.086	0.638	0.058	0.584	0.059	-0.054	-0.084	Yes	II	TCATTAGCACTATGCCTCTAATAGACTTTCTCTGGAAACTAACCCAATATTTCCTGGTTA[CG]TTCAGTATCTGAGTAACATCAGAAAGCTGAGAGAAATCTGGGACCCAGGAGCCAGTCCAG	37	6	47065574	F
FAM83B	peak219232	chr6:54710974-54713389	6	6	12	0.228571	613	NM_001010872	222584	NM_001010872		protein-coding		cg13457971	0.00024	0.014	-0.347	0.091	0.633	0.059	0.589	0.055	-0.044	-0.07		II	CTCTGACCTAGAAGTGGAAATGAGAGCTCAGGCGGCCAGAACACTTAAGAAGAAGGTGTG[CG]GGTGGCAAGCAATTGAGGCTAGAATTTAATGCTCAACAGCTTATGTCCAAATTCCCAGTT	37	6	54712658	F	FAM83B	NM_001010872	5'UTR	chr6:54711153-54712033	S_Shore
PM20D2	peak224315	chr6:89849140-89850758	6	6	12	0.228571	-5820	NM_001010853	135293	NM_001010853	ENSG00000146281	protein-coding		cg19334657	0.00031	0.016	0.338	0.09	0.376	0.063	0.434	0.074	0.058	0.155	Yes	II	AGCAAACGGAGAAGCTGCAAAAGGGCCCCAGCCATAAACAAATTACATTTGTTACACAAA[CG]TGAGCATATGCACATGCAGAGACAGAGAGCTGGGACTACAGGCACATACCACCACACCCA	37	6	89849755	R
POU3F2	peak226088	chr6:99295562-99296587	6	6	12	0.228571	13495	NM_005604	5454	NM_005604	ENSG00000184486	protein-coding		cg10120816	0.0002	0.012	-0.235	0.061	0.252	0.034	0.226	0.027	-0.026	-0.103		II	CGGCTTGGCGGCTCCCCCCGCCACCCCGCCACCTTTCAGGACCCAGGCCAAGCCGCCTCA[CG]AAGACCAGGAAGCGGCCTCTGCCGGGAAGCCACCTGCAGCCTATAGTCCCCTCCCCAAGC	37	6	99296305	F				chr6:99295741-99296454	Island
SESN1	peak227700	chr6:109288007-109288879	6	6	12	0.228571	41748	NM_001199934	27244	NM_014454	ENSG00000080546	protein-coding		cg16102891	0.00026	0.014	-0.304	0.08	0.46	0.053	0.416	0.071	-0.045	-0.097		II	CACTCCAGGAGAAGATATGATTGGCTCAGTGAGTCACTGTCCTATGGCCCAGGGCTTTCC[CG]CATAGGCAGCAGCTACCGGGTGACAGGCTATCTGTGGTTTCCTTTGTTACCCAAGCCTGG	37	6	109288488	R	ARMC2;ARMC2	NM_001286609;NM_032131	Body;Body
SESN1	peak227700	chr6:109288007-109288879	6	6	12	0.228571	41748	NM_001199934	27244	NM_014454	ENSG00000080546	protein-coding		cg04642300	8.9e-05	0.0071	-0.36	0.088	0.639	0.056	0.592	0.079	-0.047	-0.073		II	TTTGTTACCCAAGCCTGGGGCAATCAGCCATAAATAACAAGGATGGTGGGGCTGCGGGGC[CG]GGGCCGTGTGGCATAAAGATGGATCAGAAGGAGGTGTGGGCATGGCTGGCTTCTCAGCAG	37	6	109288592	R	ARMC2	NM_032131	Body
FYN	peak228006	chr6:112125543-112127314	6	6	12	0.228571	-46095	NM_153048	2534	NM_002037	ENSG00000010810	protein-coding		cg01375838	1.5e-05	0.0021	-0.338	0.074	0.889	0.02	0.867	0.023	-0.023	-0.025		II	TTTAACTGGGTGTCCTATATTTTGCTGTTTGCCAAATCTGGCAACTCTACACATGTGAGA[CG]CTGCTGTTGTTGGTCTTAGGTACCAGGCTGCCTCACCAAACCAGTCTTTACGCAGAATAA	37	6	112126677	F	FYN	NM_002037	5'UTR
FAM184A	peak229149	chr6:119469452-119470741	6	6	12	0.228571	261	NM_001288576	79632	NM_024581	ENSG00000111879	protein-coding		cg15831998	0.0011	0.034	-0.22	0.065	0.604	0.048	0.57	0.05	-0.034	-0.057		II	TCTTCTTTTGTTTTGGTCCATCATTATGCTAAATAAACGGAAGCCTTTTCCCTCTTCACA[CG]CAGAGCTGAGCCAATCACAGGCACAAATGAAAATTGCCTATCTCTAGAAACAAATCCCTT	37	6	119470324	R	FAM184A;FAM184A	NM_001100411;NM_001100411	1stExon;5'UTR
NHSL1	peak232407	chr6:138819591-138821641	6	6	12	0.228571	-37	NM_001144060	57224	NM_020464	ENSG00000135540	protein-coding		cg17996092	0.0015	0.043	0.222	0.068	0.519	0.045	0.556	0.046	0.038	0.073		II	GGTATATGGGATTTGAACTGATTTAGGGGGGAAAAAAACCAAACTATTGTTTCCCAACCA[CG]CCCCAGGCTCTGCCTCCGATACCAAAGGAACTTGTACAAGCAGTAAAACTTTAGAATAGA	37	6	138821007	F	NHSL1;NHSL1	NM_001144060;NM_020464	TSS1500;Body
ADAT2	peak232861	chr6:143717742-143719252	6	6	12	0.228571	45317	NM_001286259	134637	NM_182503	ENSG00000189007	protein-coding		cg11426972	9.9e-05	0.0077	-0.273	0.067	0.489	0.05	0.453	0.052	-0.036	-0.073		II	TCTCCTGGATCATGCTCTTTGGTTTCTTTCCTTGTTTGTTTTCTACTTGAGCGGCAGGGA[CG]CAAGAGAAATTGACAGAAGAAAGAAACCGCCTGAGCATCAGACACAGGGGTGATGGGAAA	37	6	143718452	F
ADAT2	peak232861	chr6:143717742-143719252	6	6	12	0.228571	45317	NM_001286259	134637	NM_182503	ENSG00000189007	protein-coding		cg22521707	2.6e-05	0.0032	-0.484	0.109	0.565	0.084	0.484	0.089	-0.08	-0.142	Yes	II	TATTGTGTAATTAAATAACACCCTACACTGAGTCAAGCTGAGTTGTGAAACCTCAAGGTT[CG]GAACATCAGGTAGAGGATGTGGGGAAATGCCTGCCGCCTGAGGTCACTGGGTTCATTTTC	37	6	143718679	R
SUN1	peak235372	chr7:852276-853630	6	6	12	0.228571	-2241	NM_001171946	23353	NM_025154	ENSG00000164828	protein-coding		cg02788637	1.3e-06	0.00037	-0.372	0.072	0.363	0.049	0.305	0.043	-0.058	-0.161	Yes	I	GTTCTGCAGCAGAGATGGTGGCCTTGAAGACAGCGAGCCTGCCTACGGGGTCGCTGCGTC[CG]GTCTCACTCCAGCCAGGCTGCCGGCCTGGCCCCTGCCTCCGTTTCCCTTGCTTTGAAATG	37	7	853229	R				chr7:852960-853230	Island
SUN1	peak235372	chr7:852276-853630	6	6	12	0.228571	-2241	NM_001171946	23353	NM_025154	ENSG00000164828	protein-coding		cg02171859	0.00023	0.013	-0.266	0.07	0.43	0.05	0.382	0.047	-0.047	-0.11		II	GTCCTCTTCTGAAATGAGGACAGTTGGCCAGGCCAAAGAAAACAGACCCAAGCTGTGTTT[CG]GGAGACACAGAAGCCCCCCAGACTCTCCTACCTGCTTGTTCTTGTTCCTCCCTTAACCCA	37	7	853441	R				chr7:855308-856747	N_Shore
GPER1	peak235412	chr7:1126297-1128368	6	6	12	0.228571	-390	NM_001098201	2852	NM_001505	ENSG00000164850	protein-coding		cg03037850	2.4e-05	0.003	-0.342	0.077	0.603	0.055	0.549	0.055	-0.054	-0.09	Yes	II	TAAAAACACTTTTAACAATTTCATGCATAAAACAAACTTTGAACTGCCTGGACTGCAGCC[CG]CCACACGAGGTCAGGTGTGGAATTTTCCACTTGTGTCACGACGCTCCAACAGTGTCGGAC	37	7	1127175	R	GPER1;GPER1;GPER1;C7orf50;C7orf50;C7orf50	NM_001098201;NM_001505;NM_001039966;NM_001134395;NM_032350;NM_001134396	TSS1500;5'UTR;5'UTR;Body;Body;Body	chr7:1126578-1126910	S_Shore
GPER1	peak235412	chr7:1126297-1128368	6	6	12	0.228571	-390	NM_001098201	2852	NM_001505	ENSG00000164850	protein-coding		cg07904865	1.8e-07	9e-05	-0.426	0.075	0.505	0.055	0.444	0.047	-0.061	-0.121		II	GTTAAATTCTTTATGGATCATGCACATGCTACTAAGTTAATTATGAAATTTAGTGTTTAA[CG]CAGGTCAGTTGCAAAAACAAGAATATTGCTTGCTTCAACCCAGGAGGACAGGTTATTGCC	37	7	1127420	F	GPER;C7orf50;C7orf50;C7orf50;GPER;GPER	NM_001039966;NM_001134395;NM_032350;NM_001134396;NM_001505;NM_001098201	5'UTR;Body;Body;Body;5'UTR;TSS1500	chr7:1126578-1126910	S_Shore
GPER1	peak235412	chr7:1126297-1128368	6	6	12	0.228571	-390	NM_001098201	2852	NM_001505	ENSG00000164850	protein-coding		cg07012460	6.2e-05	0.0056	-0.371	0.088	0.273	0.046	0.24	0.055	-0.033	-0.122		II	ACTAGCCTTCTGAGGAGGCCGCCCAGAGCCTGGCCAGAGAGGAGCCAGAGAGGAGCGGGG[CG]GAGGGGGCCTATAAAGCCCTGTGCCAAGGGGCAGACTCACTGGCTCAGAGGGAGGACGCA	37	7	1127709	F	GPER;C7orf50;C7orf50;C7orf50;GPER;GPER	NM_001039966;NM_001134395;NM_032350;NM_001134396;NM_001098201;NM_001505	5'UTR;Body;Body;Body;TSS200;5'UTR	chr7:1126578-1126910	S_Shore
COL28A1	peak235893	chr7:7463792-7464485	6	6	12	0.228571	111321	NM_001037763	340267	NM_001037763	ENSG00000215018	protein-coding		cg01141095	0.00095	0.032	-0.296	0.087	0.222	0.038	0.199	0.051	-0.023	-0.104		II	GAATTGCGGACAGGTCTTGCTTGGCCATTTGACGGCACTGGTTTTGTCATAAGGCAGCAC[CG]TAGGTACCTAAGAAGTGCGTTGACCTGTGATATTTTCAGATACACAGTTTATTGTCAGTG	37	7	7464060	R	COL28A1	NM_001037763	Body
CREB5	peak239067	chr7:28823440-28825198	6	6	12	0.228571	98721	NM_001011666	9586	NM_004904	ENSG00000146592	protein-coding		cg10421188	0.00028	0.015	0.339	0.09	0.498	0.064	0.548	0.073	0.049	0.099	Yes	I	GAGGTGCTTGCGTTATAGGATGTCGCCTTGTGTAATAATATACAAATCATCTGCATGGAA[CG]GCCCAGAACTGGCAAGAGATGTAGGTTGCGTGAATGCAGGGTTCTCGATTTGTTTGATTC	37	7	28824953	F	CREB5;CREB5;CREB5;CREB5	NM_004904;NM_182899;NM_001011666;NM_182898	Body;Body;Body;Body
BMPER	peak239501	chr7:33934651-33935895	6	6	12	0.228571	-9250	NM_133468	168667	NM_133468	ENSG00000164619	protein-coding		cg26947034	0.00013	0.0091	-0.223	0.056	0.55	0.041	0.514	0.039	-0.036	-0.066	Yes	II	GGTTTGGCATACGTTATTGCATTTAGTCCACAAAATAGATATCATCAATATTGTCATCCA[CG]CTACAAGGGAGGTTAAAGAATCCAATACACAATTGTTTAGAGCCTGGGCCACTCCAATTC	37	7	33935438	F
AOAH-IT1	peak239767	chr7:36697837-36699205	6	6	12	0.228571	-58795	NR_046764	100874264	NR_046764	ENSG00000230539	ncRNA		cg17467642	0.00037	0.018	-0.375	0.101	0.767	0.06	0.726	0.061	-0.041	-0.054		II	AACCACTGTGGGAGGTAGTTTATCATAACCCATTTTATGAGTAAGAGCAATAAGGCTCAG[CG]TAGGGTGACCAACTGCCCAGGATTTCCCAAGATGTGGGGCTTTCAGTGCTCATGGCAGGA	37	7	36698354	F	AOAH;AOAH;AOAH	NM_001177506;NM_001177507;NM_001637	Body;Body;Body
VPS41	peak240031	chr7:38903048-38903840	6	6	12	0.228571	45356	NM_080631	27072	NM_014396	ENSG00000006715	protein-coding		cg02161026	0.0013	0.04	-0.261	0.079	0.341	0.053	0.31	0.05	-0.031	-0.092		II	TGCCATGACGATTAGTCATCCAGGGCAGACAGCAAGCCTGGTGAAAACACAATGCTTGGG[CG]CTGGAAGGGAAAGGGGAAACAGGTAATTCTGGGGGGAAATTAGTCTGAATAGTTAAACCA	37	7	38903457	R	VPS41;VPS41	NM_014396;NM_080631	Body;Body
POU6F2	peak240050	chr7:39056055-39058105	6	6	12	0.228571	39471	NM_001166018	11281	NM_007252	ENSG00000106536	protein-coding		cg09418000	0.00047	0.021	-0.287	0.079	0.503	0.058	0.464	0.056	-0.039	-0.078		II	GAGGAGCTGGAGTTGTGTAGGTCAAGACGGCGTTAAGCGTGCTCTCTGCAGATGGAACAG[CG]CATGCATAGTCCCTGCAGCTGAAAGGAATGTGGCACGTCCAGTTTAAGGGACTTGAAGAA	37	7	39056400	F	POU6F2;POU6F2	NM_007252;NM_001166018	Body;Body
INHBA	peak240369	chr7:41750875-41751552	6	6	12	0.228571	-8508	NM_002192	3624	NM_002192		protein-coding		cg26908538	0.00043	0.02	-0.36	0.099	0.169	0.034	0.144	0.041	-0.025	-0.148		II	AAATTTCCATATCCTTCTTCTATGGAAATTTCTGAGAGACCCAGAAAAGAAGCGTAACGA[CG]AGGGAAAGTGATTCCTGCAGACCTGAACATTCCAGACTTACCAGGTGATCCAGCTGTCTG	37	7	41751414	F	INHBA-AS1;INHBA-AS1	NR_027119;NR_027118	Body;Body
CAMK2B	peak240626	chr7:44348902-44349944	6	6	12	0.228571	15807	NM_172079	816	NM_001220	ENSG00000058404	protein-coding		cg03755177	0.00021	0.013	-0.365	0.095	0.089	0.024	0.07	0.013	-0.019	-0.208		I	CAGTGGGACCTGAGTGGATCCAAAAGCCAGAGACACCAGCCCATCGGAAGAAACTGGGGA[CG]AGAGAGATTCCGACGCCAGCACCGTAGGGGCCGCACTCGGCGTCCGTCCGCGCAGCCTTG	37	7	44349389	R	CAMK2B;CAMK2B;CAMK2B;CAMK2B;CAMK2B;CAMK2B;CAMK2B;CAMK2B	NM_172081;NM_172082;NM_172083;NM_172084;NM_172079;NM_001220;NM_172078;NM_172080	Body;Body;Body;Body;Body;Body;Body;Body	chr7:44349111-44349716	Island
CAMK2B	peak240626	chr7:44348902-44349944	6	6	12	0.228571	15807	NM_172079	816	NM_001220	ENSG00000058404	protein-coding		cg02293118	0.00044	0.02	-0.346	0.095	0.203	0.046	0.173	0.033	-0.029	-0.145		I	CGCGGAACCGCACGGTGGCCGAGACCGGGCGGGGGCGGGGGCGCTTTGGGAGTTAGGATA[CG]CTTTGTGCCCGCTTGCTGCTTTTTTCCTGCAAGCTGCGCATCAATTAAAGTACTCGGGTT	37	7	44349704	R	CAMK2B;CAMK2B;CAMK2B;CAMK2B;CAMK2B;CAMK2B;CAMK2B;CAMK2B	NM_172081;NM_172082;NM_172083;NM_172084;NM_172079;NM_001220;NM_172078;NM_172080	Body;Body;Body;Body;Body;Body;Body;Body	chr7:44349111-44349716	Island
CAMK2B	peak240626	chr7:44348902-44349944	6	6	12	0.228571	15807	NM_172079	816	NM_001220	ENSG00000058404	protein-coding		cg18044572	0.00031	0.016	-0.336	0.09	0.324	0.058	0.287	0.05	-0.037	-0.115		I	ACGGTGGCCGAGACCGGGCGGGGGCGGGGGCGCTTTGGGAGTTAGGATACGCTTTGTGCC[CG]CTTGCTGCTTTTTTCCTGCAAGCTGCGCATCAATTAAAGTACTCGGGTTTTTGTTTGGTT	37	7	44349715	R	CAMK2B;CAMK2B;CAMK2B;CAMK2B;CAMK2B;CAMK2B;CAMK2B;CAMK2B	NM_172081;NM_172082;NM_172083;NM_172084;NM_172079;NM_001220;NM_172078;NM_172080	Body;Body;Body;Body;Body;Body;Body;Body	chr7:44349111-44349716	Island
VSTM2A	peak242168	chr7:54609539-54611142	6	6	12	0.228571	323	NM_182546	222008	NM_182546	ENSG00000170419	protein-coding		cg19868631	0.0016	0.045	0.227	0.07	0.037	0.006	0.042	0.01	0.005	0.141		I	CAATGCCCCAACTCCCTCCCGGAACCTTTTGCTCCGAGCCCCCCGCCAGCGCCGCAATCC[CG]TCACTGTATTGTCCTCCTCGGCACCGAGCGATCTGATCCGCCGAGCCAGAAAGACACCCG	37	7	54609776	F	VSTM2A	NM_182546	TSS1500	chr7:54609734-54610140	Island
VSTM2A	peak242168	chr7:54609539-54611142	6	6	12	0.228571	323	NM_182546	222008	NM_182546	ENSG00000170419	protein-coding		cg04024095	0.00038	0.018	0.18	0.049	0.027	0.004	0.03	0.003	0.003	0.11		II	CGGCTCCGTGTTTAGGGAGGGCAGTGATCACGCAAGCCGGAGCGGCGGGCTGACGTTGGA[CG]AGCTGCCAGGTAGCTGAAAGCAGGCAGCCAGGCAGCCGAGACACTTCCCAGCGATTCCAG	37	7	54610139	F	VSTM2A;VSTM2A	NM_182546;NM_182546	5'UTR;1stExon	chr7:54609734-54610140	Island
CLEC2L	peak251682	chr7:139332788-139334311	3	0	3	0.228571	124876	NM_001080511	154790	NM_001080511	ENSG00000236279	protein-coding		cg15238183	0.00078	0.029	0.443	0.128	0.477	0.088	0.547	0.106	0.07	0.147		II	TCAGCTGCCACACAGCTCAGGGTGGTGATGCACACAGCAGGAGTTCAATCAACATTAACC[CG]CTAAATGGAGCTAACCAAATTCCACCCCCAGTCTGAAAGGCTCTGACACAGAACTGTCTA	37	7	139332836	R	HIPK2;HIPK2	NM_001113239;NM_022740	Body;Body
ATP6V0E2-AS1	peak252856	chr7:149580276-149581605	6	6	12	0.228571	-9990	NR_027040	401431	NM_001008745	ENSG00000204934	ncRNA		cg19341901	6e-05	0.0055	-0.244	0.058	0.512	0.036	0.47	0.05	-0.042	-0.082		II	GACAGTACCACAGCCTGGAGGAAACGCCCTTCAGGAATATTTCATAGTGGCAATGAATGA[CG]AGCATTGAGCCATCATGAGGTGCCAGGCACTGCTTCGGAAACCAAAGGACCATGCTGAAG	37	7	149580879	F
GALNTL5	peak253056	chr7:151614647-151615877	6	6	12	0.228571	-38202	NM_145292	168391	NM_145292	ENSG00000106648	protein-coding		cg02626395	2.3e-07	0.00011	-0.467	0.084	0.6	0.055	0.533	0.067	-0.067	-0.111	Yes	II	GCTGCATATTCAAGGGGTAATCCAGATCCACAGCGTCTGTTCACAATGGGCTCTGAGGCT[CG]TTCACTGGTGAAAAAACAAATTGTTGAGGACCTTCTATCTAACAGAGCCCAGGCCCTGGA	37	7	151615549	R
MYOM2	peak253691	chr8:1968647-1969987	6	6	12	0.228571	-23841	NM_003970	9172	NM_003970	ENSG00000036448	protein-coding		cg21707089	0.00084	0.03	-0.188	0.055	0.53	0.037	0.497	0.044	-0.033	-0.063		II	CTCTGTCTAGTTAAATGTCTAATCATTCTCGTGGCACAATGCAAACGCTCCCCCGTTTGT[CG]TTTGGGTTGAACACATCAGATATTTGGATTCTGGGTACGGCTGGATAATATCAAAGCGTT	37	8	1969769	F				chr8:1971909-1972406	N_Shelf
FAM167A	peak254760	chr8:11331436-11332492	6	6	12	0.228571	-7688	NM_053279	83648	NM_053279	ENSG00000154319	protein-coding		cg00832105	4.5e-05	0.0046	-0.352	0.082	0.283	0.049	0.249	0.053	-0.034	-0.121		II	GTGCTGGGATTACAGGCACGAGCCACCGTGCCCGGCCAACACTGTTTTATCACGTCTGCG[CG]CCAACTGCTCTTGGTTTGCGCACCACCTGGAAAGGGGTGTGGCTTTCACTCATTCTGGTA	37	8	11331707	F
FAM167A	peak254760	chr8:11331436-11332492	6	6	12	0.228571	-7688	NM_053279	83648	NM_053279	ENSG00000154319	protein-coding		cg15854644	0.00019	0.012	-0.368	0.095	0.184	0.04	0.158	0.041	-0.026	-0.142		II	TTGTCTTCCCAGAGCATGAGGTAGCCCTGTTTGGAACCTGACACCAGCAAAACAGGACGG[CG]CATGGAACAGACAAACATGCCCCGTGGTTCAGCCACAGTTTTTGGGCACAGACTCCAGAG	37	8	11331898	R
FAM167A	peak254760	chr8:11331436-11332492	6	6	12	0.228571	-7688	NM_053279	83648	NM_053279	ENSG00000154319	protein-coding		cg25426467	1.5e-07	7.9e-05	-0.484	0.085	0.781	0.051	0.729	0.053	-0.052	-0.067		II	CATGGTCTGATCAAAATGTTTCACAATCAGCCCTCCTAGACAAATGGCTCTGTGGGATGA[CG]CCATAGGCTTACGGGGAGGAGACAGGGAGTAGGAAGGAGAAAGGGAGAGGAAAAGGAGGG	37	8	11332270	R
PTK2B	peak256339	chr8:27182726-27184945	6	6	12	0.228571	755	NM_173175	2185	NM_004103	ENSG00000120899	protein-coding		cg11641102	1.3e-05	0.0019	-0.59	0.128	0.25	0.06	0.186	0.061	-0.063	-0.253		II	CGCCTCCTGAGTGCCACTCAAGGGTTAAGTTCAGAGCTGCCTCTGCCTGCTGTCAGGCTG[CG]CGTGGGCACCGCTTTGGGTGGGTGAGCGTGGAGCGGCATATGGGTGATGTTCTGCAAGCC	37	8	27183873	R	PTK2B;PTK2B;PTK2B;PTK2B	NM_173175;NM_004103;NM_173174;NM_173176	5'UTR;5'UTR;5'UTR;5'UTR	chr8:27183090-27183390	S_Shore
ANK1	peak257582	chr8:41649417-41650466	6	6	12	0.228571	5198	NM_020475	286	NM_000037	ENSG00000029534	protein-coding		cg11059357	0.0002	0.012	-0.375	0.097	0.137	0.031	0.113	0.029	-0.024	-0.175		II	TTCCTGAGCCCCCACAGTAAATTCAGGAGATAAATCAGCCTCTGCTCAGAGAGCAGCAGC[CG]AGGGGAGGGTGACAGTCAAGGGTGAGCGGGAGGCAGCAGGGAAAACAATGCCACTTCTCA	37	8	41649676	R	ANK1;ANK1;ANK1;ANK1;ANK1	NM_020476;NM_020475;NM_001142446;NM_020477;NM_000037	Body;Body;Body;Body;Body
RGS20	peak258578	chr8:54789331-54790760	6	6	12	0.228571	-3386	NR_104578	8601	NM_003702	ENSG00000147509	protein-coding		cg03348397	0.00014	0.0099	-0.301	0.076	0.12	0.024	0.1	0.02	-0.02	-0.167		II	CGCACGTTCTCACAAAACCATTTGAAAACATGAGCTGGAGACGCCAAATTCTGGGACCCA[CG]AAAGGCTTTGGAGCTCGCTCGGGCTCCTCGAAGTTGGGCGTGCGTCGCAGAACAGTGCTG	37	8	54789648	R	RGS20	NM_170587	Body	chr8:54789581-54790665	Island
C8orf46	peak260411	chr8:67434001-67435531	6	6	12	0.228571	29275	NM_152765	254778	NM_152765	ENSG00000169085	protein-coding		cg27131563	0.00016	0.01	-0.261	0.066	0.282	0.041	0.249	0.034	-0.032	-0.114		II	CTCCAGGCTGGCCAGGCCCCAGCTACCTGCTCCCCAGTGCTGCAGCCCGAGGTGGCCAGA[CG]CCCCACCTGGTCAGTGCAGTCCAGCGACCTCTGCTCACAAGCAAGAAGTGGAGGATGAGG	37	8	67434522	F
TPD52	peak262665	chr8:80978222-80979964	6	6	12	0.228571	13973	NM_001025252	7163	NM_005079	ENSG00000076554	protein-coding		cg22692608	0.00093	0.032	0.311	0.091	0.416	0.064	0.457	0.059	0.042	0.1		II	CATTTCTGAGAACTGCCAGTTCAGCCACAGCAGCAATGTGGCATCCTGCCCAATGCAAGG[CG]CCAGGGAGCAGACACAGAAGAAAAAGGAAGGAGAATAACCACACTGTGGAACAAGCAGCC	37	8	80978343	F	TPD52;TPD52;TPD52;TPD52;TPD52;TPD52;TPD52;TPD52;TPD52;TPD52;TPD52;TPD52	NR_105033;NM_001025252;NM_001287143;NM_001287142;NM_001287140;NR_105037;NR_105036;NR_105035;NR_105034;NM_005079;NM_001025253;NM_001287144	Body;Body;Body;Body;Body;Body;Body;Body;Body;Body;Body;Body
DCSTAMP	peak265996	chr8:105337781-105338886	6	6	12	0.228571	-13690	NM_030788	81501	NM_030788	ENSG00000164935	protein-coding		cg08955792	0.00018	0.011	-0.39	0.1	0.113	0.028	0.09	0.023	-0.024	-0.208	Yes	II	CAGTGGAAAGAGAAGCTGGCCTACTTTAAAGAGCTTCAGAGAATGAAATTCCCAGCCCTC[CG]CAGACATGGGAAGAGCTGCCACCTTCAGGCCAAGTGTAGATGACAGGCCTCTTCCTAAAA	37	8	105338401	R				chr8:105342213-105342558	N_Shelf
DCSTAMP	peak265996	chr8:105337781-105338886	6	6	12	0.228571	-13690	NM_030788	81501	NM_030788	ENSG00000164935	protein-coding		cg04494906	1.9e-05	0.0026	-0.309	0.069	0.48	0.047	0.434	0.043	-0.046	-0.096		II	CAGCCAGTCTCCACATTTGCCTAACTTGCTTTGTGGCGCACTGCCAGCTGCCTATGTTAG[CG]GCTGCTCCACAGCACAGAACGCAGATTAGAAGTCTGTGGACTCTGCAGGGGTCCAGGCTG	37	8	105338732	F				chr8:105342213-105342558	N_Shelf
ANGPT1	peak266598	chr8:108507395-108508829	6	6	12	0.228571	2171	NM_001146	284	NM_001146	ENSG00000154188	protein-coding		cg09901714	1.2e-05	0.0018	-0.428	0.092	0.265	0.048	0.218	0.048	-0.048	-0.18		II	ATATGCAAATTTAAACTGACAATAGTCAAGCCACATTGCTCTGACTCATACCAATAGGGA[CG]TTTTCAGCATATATTCAGCTTGATTTTTACACTTGAAAGGGTGAATGTAACCAAAGAACA	37	8	108507492	R	ANGPT1;ANGPT1	NM_001146;NM_001199859	Body;Body
ANGPT1	peak266598	chr8:108507395-108508829	6	6	12	0.228571	2171	NM_001146	284	NM_001146	ENSG00000154188	protein-coding		cg10968036	0.00015	0.0099	-0.331	0.083	0.062	0.015	0.05	0.009	-0.012	-0.193		II	ACAGGAACAAAATAGAGCATTTGTCCTTTCCCTATCTTTTATCTTTTTAAAGGGATTGCC[CG]GTTAACAGACTAACTTAAAGAAGCCTGATTGCATACCTATCTACATGTACCAAGTGAATC	37	8	108508355	R	ANGPT1;ANGPT1	NM_001146;NM_001199859	Body;Body
RAD21	peak268436	chr8:117899538-117900363	6	6	12	0.228571	-12846	NM_006265	5885	NM_006265	ENSG00000164754	protein-coding		cg05492412	0.0016	0.044	-0.429	0.132	0.213	0.055	0.169	0.052	-0.043	-0.203		II	TCTTCTGCCCTCTGTTGACAAAGCCTAACATTGCACCCTCTGACAAAAGAGAAACCTTTA[CG]TAGTCCAGCTCCTGTATCACAAAGCAAGACAAAGGTTAATCTGGAACTGGGATGCTATAA	37	8	117899970	F
MAL2	peak268792	chr8:120189016-120190081	6	6	12	0.228571	-31061	NM_052886	114569	NM_052886	ENSG00000147676	protein-coding		cg00677295	0.0015	0.044	-0.37	0.113	0.707	0.071	0.654	0.094	-0.053	-0.075		II	TACCTGTTGTCTTCATTCCCTGCCCCAGCTGATAGTGAATAAGGAAGACAGTTGTTGAAA[CG]GAGAAAGGAAAGTACTATTTATGGAGCACCTGTTACAAGGCATGTTAGGTATTTTCAGAT	37	8	120189360	F
DERL1	peak269385	chr8:124000338-124001574	6	6	12	0.228571	53707	NM_024295	79139	NM_024295	ENSG00000136986	protein-coding		cg01587052	6.9e-05	0.006	-0.398	0.095	0.497	0.069	0.437	0.064	-0.06	-0.121		II	GTGCTGGGATTCAGGCGTGAGCCACCACTCCCAGCCTGTTGTGACCTTCTCAGTACAACA[CG]TCAGGAGGTACCACATGTCAGTTTGTCCTATTATTGATGATGTTGATCTTGGCTGTTTGG	37	8	124000360	F
DERL1	peak269385	chr8:124000338-124001574	6	6	12	0.228571	53707	NM_024295	79139	NM_024295	ENSG00000136986	protein-coding		cg00176231	0.00032	0.016	-0.378	0.101	0.616	0.069	0.553	0.072	-0.063	-0.102		II	ATTCAAGTCCTGCTTGAGTCATAGGCAGCAGTGTTGGACAGCCTCTTGTTTTTCCTTATC[CG]TGTCTTATTCCTGCAGCCAGAATGAAGCTTGTTAGGAGACTGCCTCCCTGCCTGACTGAG	37	8	124001085	R
ACER2	peak273909	chr9:19471308-19472515	6	6	12	0.228571	62987	NM_001010887	340485	NM_001010887		protein-coding		cg16613462	0.0013	0.038	-0.193	0.058	0.274	0.032	0.245	0.032	-0.029	-0.108		II	GGGGGAACGTGGGCGATAGGGTTCTGGGACATTTGCCGTGTGACTGTGACCCGTGTGACC[CG]TTTTGGTCGTCTAAGGGAATAGTTTCTGCCTACATCCTGCTGAAAGAAGTGGCTTTTGGA	37	9	19472216	R
SLC25A51	peak276081	chr9:37976422-37977467	6	6	12	0.228571	-72595	NR_024873	92014	NM_033412	ENSG00000122696	protein-coding		cg10656303	2.4e-05	0.003	-0.384	0.086	0.702	0.051	0.65	0.065	-0.052	-0.074	Yes	II	CGAGAAAGAGAGCTGCTTTCAGGCTGGGCTTTATGATTCAGGCCGGCTCATGTGGACACA[CG]CCACGAAGAAACAGAAGCCAAGGATACTGTGCCTGTGATCATTAGTGTTTACATGAATTA	37	9	37976943	F	SHB	NM_003028	Body
MAMDC2	peak276376	chr9:72658470-72660100	6	6	12	0.228571	788	NM_153267	256691	NM_153267	ENSG00000165072	protein-coding		cg10203887	0.0014	0.042	-0.167	0.051	0.374	0.032	0.345	0.034	-0.029	-0.077		II	TTAGCATTGCTGGACCGTAAACGCTGAAACTCCTTAGATATAAAGCTTATTCCACCCAAC[CG]TTTCCAAATTTTCCTCCAGGCTGTCCTTGGAGAATTCCACCCTCTTTCATTCTGGGGAGA	37	9	72658490	R	MAMDC2;MAMDC2	NM_153267;NR_125850	TSS200;TSS200	chr9:72658836-72659277	N_Shore
ZNF618	peak279578	chr9:116728658-116729425	3	0	3	0.228571	90480	NM_133374	114991	NM_133374	ENSG00000157657	protein-coding		cg19179189	0.0012	0.037	-0.233	0.07	0.464	0.05	0.435	0.048	-0.029	-0.062		II	TTAATCCACTTGGAAGGAATGGCTGTGATGTATTTGTAAGGACAGACCACACCGGCCTGG[CG]TGTATGGAACTCCACCCTGGGAGTTGGTGTTCCCAACACAGTGGACTTTGGCTCTGTCGT	37	9	116728843	F	ZNF618	NM_133374	Body
MIR6855	peak280534	chr9:132646400-132648665	6	6	12	0.228571	15649	NR_106914	102466750	NR_106914	ENSG00000276124	ncRNA		cg13466128	1.7e-05	0.0024	-0.301	0.066	0.185	0.029	0.157	0.028	-0.029	-0.154	Yes	II	ACCCGCGGAAATGGGGGCCCCAAACCAGCAGGCTCTGTTCTAGGCTTCTCAGCGCTGGTG[CG]GCTCTTGGAGAAGGCTCGGCAGGGGCGGGTGGGGCATGGGGGGGTTCACAGGTGGAGACA	37	9	132648438	R				chr9:132648043-132648284	S_Shore
ASS1	peak280555	chr9:133325665-133326315	6	6	12	0.228571	5896	NM_000050	445	NM_000050	ENSG00000130707	protein-coding		cg02045564	0.00043	0.02	-0.328	0.09	0.266	0.049	0.23	0.047	-0.036	-0.136		II	TCTGGGCTCCACTTCCCCAGTAGTGTCTAATAAAGACCCTGGGTGACTCTGACCTTGTGA[CG]TTGGTCAGACTCCAGTGGAAACGTTCCCAGGCAGAACAAACATGCCCTGTACATTTGGGA	37	9	133326263	R	ASS1;ASS1	NM_000050;NM_054012	5'UTR;5'UTR
ABL1	peak280588	chr9:133721706-133722324	3	0	3	0.228571	11373	NM_005157	25	NM_005157	ENSG00000097007	protein-coding		cg13670057	2.5e-05	0.0031	-0.304	0.069	0.577	0.048	0.527	0.061	-0.05	-0.087		II	CACGTCTGACATGCTCCATCCTCCTGTCCCCCCCACACTGAACCGTCTCCAAGAACCTTC[CG]GAGAGCCCACAGTGTGAACAGTAATGAATGCTCCATAGCTGGCCGCCTTGCACTCTAGTG	37	9	133721945	F	ABL1;ABL1	NM_005157;NM_007313	Body;Body
LCN10	peak281028	chr9:139636218-139637534	3	0	3	0.228571	535	NM_001001712	414332	NM_001001712		protein-coding		cg13793070	0.0014	0.041	-0.272	0.082	0.427	0.06	0.385	0.051	-0.043	-0.1		I	CCCTCCTCCCTCAGCCGCCAAGGCCAGTGTTTAAACCTCTCTGGAGCCGCCAGCCTGTGT[CG]GGAGAGGAGGGAGGGGAGGGAGCGGAGGGAGGCAACAGGTGTGGCCTTGGGCTCTGCTAC	37	9	139637421	R	LCN10	NM_001001712	TSS200	chr9:139634062-139634281	S_Shelf
MID1	peak281438	chrX:10587873-10588892	6	6	12	0.228571	291	NM_033289	4281	NM_000381	ENSG00000101871	protein-coding		cg19593957	0.00089	0.031	-0.261	0.076	0.19	0.139	0.154	0.131	-0.036	-0.187		II	GGGTGGCTCAGGTAAAATGTGCTTCTTTGGTTGTCTTAGGAAAATGCAGCCCCGTCTTTC[CG]CCAAACGCATCGACTACGGCCAGGCGCCTGCTAACCCAGCAAGCTCTCCGCAGTAACACG	37	X	10588208	R	MID1;MID1;MID1	NM_001098624;NM_000381;NM_033290	5'UTR;5'UTR;5'UTR	chrX:10588199-10588486	Island
HSD17B10	peak282979	chrX:53467152-53469179	6	6	12	0.228571	-6843	NM_004493	3028	NM_004493	ENSG00000072506	protein-coding		cg15368827	4.5e-10	1.3e-06	-0.582	0.084	0.108	0.062	0.079	0.059	-0.029	-0.266		II	GATTTACCATGTTTGCTATTCACTCATTCATTTTCTTTATTAGAGGGACTGCTGATTAAA[CG]GAAGGACTTACACTAAGACTCCAGTACGAGGCTGTACTATAGACCTGACCGAGTGAGCAT	37	X	53468510	F				chrX:53468578-53469023	N_Shore
HSD17B10	peak282979	chrX:53467152-53469179	6	6	12	0.228571	-6843	NM_004493	3028	NM_004493	ENSG00000072506	protein-coding		cg13041595	6.2e-05	0.0057	-0.33	0.079	0.214	0.14	0.176	0.141	-0.038	-0.18		II	CTCGTCTTCTCACACTCACTCGGTGTGTGACAGCGACAGGTCACAGAGGGCGGTAAAGTG[CG]GCGCCCTTGGGGCGGTTTCGTCTGGCGCGGAGTAGAGGTGGCCGGCAGTTGTGGTTGCTC	37	X	53468978	R				chrX:53468578-53469023	Island
ARHGEF9	peak283086	chrX:63003793-63005836	6	6	12	0.228571	611	NM_001173479	23229	NM_015185	ENSG00000131089	protein-coding		cg06650847	0.0016	0.044	0.338	0.104	0.152	0.13	0.151	0.127	-0.002	-0.01		II	GCAGGGACTCCTAAAATGGCCACAGCAAGCTCACTGGTGTCTCAAGGACGGCGGCTAGGG[CG]GTGGGCAGAGGCCAGGGTGCTCACTGCCTTGTGGCTCGTTGGAGGAACTGGAGGTGGGGC	37	X	63004884	R
ARHGEF9	peak283086	chrX:63003793-63005836	6	6	12	0.228571	611	NM_001173479	23229	NM_015185	ENSG00000131089	protein-coding		cg15035437	0.0012	0.037	0.253	0.075	0.156	0.165	0.142	0.163	-0.014	-0.092		I	CCACTGCATGGTGCTTGCGAAGTCCGGCTTCTCTGAGGCCCCGTAGCTGGCGCGAGTTGT[CG]CGGGCTGACTAGAAGGGCTGGGCTGAAGCAAGCGAGAGCCCCAGCGCCCCCTCCGCCGCC	37	X	63005077	R
ESX1	peak284011	chrX:103595825-103596881	6	6	12	0.228571	-96754	NM_153448	80712	NM_153448	ENSG00000123576	protein-coding		cg17134867	0.00078	0.029	-0.227	0.065	0.604	0.053	0.583	0.06	-0.022	-0.036		II	ACAAGGGAACCTGGGAAAGGCAGCTTGGAGAGGTCAAGTCCTTCCTCCTTCTATACAGAG[CG]GAGCTGAAGAAGGGTGAGAAAGAGTGTGCTGTTTAACCAACAACTATTATTGCTATTATT	37	X	103596120	F
ESX1	peak284011	chrX:103595825-103596881	6	6	12	0.228571	-96754	NM_153448	80712	NM_153448	ENSG00000123576	protein-coding		cg18646416	0.0017	0.046	-0.246	0.076	0.677	0.053	0.639	0.063	-0.037	-0.055		II	TCAGCATGATTCGGATGGCTTATGTCTCTGTGTGATGGCTTTTATATTAAATGGTTTACA[CG]AATGCTGTTGTTTATCTTGGAAACAGGTTGTCACGCATATTAATGAGACCCAGGTGTTAA	37	X	103596623	F
SNORA59A	peak850	chr1:12538150-12538741	1	3	4	0.235165	-28854	NR_003025	677885	NR_003025	ENSG00000239149	snoRNA		cg10622644	0.0014	0.041	-0.336	0.102	0.451	0.073	0.401	0.081	-0.049	-0.11	Yes	II	GGAGATAATATGAGCCTTCGTGATGATCTGAAAGGGGGAGGTTCTGTGTCCCATTGATTG[CG]GTCTGGCCCAATGCCAGGCCCAAGCCTGACCGACAGTTGAACCATATCATTAAGGCGTGT	37	1	12538455	F	VPS13D;VPS13D	NM_015378;NM_018156	Body;Body
SNORA59A	peak850	chr1:12538150-12538741	1	3	4	0.235165	-28854	NR_003025	677885	NR_003025	ENSG00000239149	snoRNA		cg04608253	0.00073	0.027	-0.387	0.111	0.515	0.083	0.454	0.092	-0.061	-0.119	Yes	II	TTGCGGTCTGGCCCAATGCCAGGCCCAAGCCTGACCGACAGTTGAACCATATCATTAAGG[CG]TGTAATACAGCTCGAGTCTTGTACTGCCGCCAATGAGTGCATATCCACAGGGCAAAAGTT	37	1	12538512	F	VPS13D;VPS13D	NM_018156;NM_015378	Body;Body
SNORA59A	peak850	chr1:12538150-12538741	1	3	4	0.235165	-28854	NR_003025	677885	NR_003025	ENSG00000239149	snoRNA		cg13466988	0.00034	0.017	-0.373	0.1	0.495	0.072	0.442	0.088	-0.053	-0.107	Yes	II	CCTGACCGACAGTTGAACCATATCATTAAGGCGTGTAATACAGCTCGAGTCTTGTACTGC[CG]CCAATGAGTGCATATCCACAGGGCAAAAGTTTATAAAGAGTCGAGGCTGTCCTGTTTAAC	37	1	12538541	R	VPS13D;VPS13D	NM_015378;NM_018156	Body;Body
CTH	peak4828	chr1:70970054-70970755	1	3	4	0.235165	93504	NM_001902	1491	NM_001902	ENSG00000116761	protein-coding		cg02925615	5.4e-05	0.0051	-0.313	0.074	0.321	0.04	0.28	0.05	-0.04	-0.126		II	ATTTCAGAGATATCTTAACTTACAGAATGACTTGCTCAAGTCTAAAGTCATGTCAACACC[CG]GAGTGGAACCCATGATATGTGGGCTGTGTGACTCATATCACTAAAAGAGATGGCTTTTGC	37	1	70970229	R
SYT6	peak9486	chr1:114696724-114697723	1	3	4	0.235165	-752	NM_001270805	148281	NM_205848	ENSG00000134207	protein-coding		cg00764109	0.0008	0.029	0.243	0.07	0.252	0.041	0.277	0.046	0.025	0.098		II	CCGGAGCTGGGAAGGAAGCTTTAGCTGCAGCCCCTGGAGGCTGCTGGGTTGGTGTATGCC[CG]AGTGGCTGGCGAGGGAGAAAGGTCTTGCCTCTTAATTAACACGCTTATTGGAAGTGACTC	37	1	114697582	R	SYT6	NM_205848	TSS1500	chr1:114695136-114696672	S_Shore
LINC01132	peak17401	chr1:234890933-234891701	1	3	4	0.235165	31528	NR_038856	100506810	NR_038856	ENSG00000227630	ncRNA		cg07833951	7.5e-06	0.0013	-0.306	0.064	0.542	0.045	0.49	0.053	-0.052	-0.096	Yes	II	GTGTCTGGAGGAGGGCATGGGAAGAGCCCTCCTCACAGAAAGGCTCAGAAGGGACACAAA[CG]CCCCTGCCCTTCCAACAGCTGCTGGCCAGCAAAGTACATCGGCTTTCAGTGATCCTGCAT	37	1	234891473	R
PARD3	peak21372	chr10:35006068-35006925	1	3	4	0.235165	97756	NM_001184791	56288	NM_019619	ENSG00000148498	protein-coding		cg14692213	3.5e-05	0.0039	-0.305	0.07	0.617	0.047	0.567	0.055	-0.05	-0.081		II	ACAACCCATAATACAAAATTAAAAGTACCTAATCTCCTCTACAACATTCTGTATTAAACA[CG]CATTTATAAGCATGTTCCCCTGCAATCGCAGAGTTCAAAGTTCTGTAGACACCATTCACC	37	10	35006399	R	PARD3;PARD3;PARD3;PARD3;PARD3;PARD3;PARD3;PARD3;PARD3;PARD3;PARD3	NM_001184786;NM_001184791;NM_019619;NM_001184789;NM_001184790;NM_001184788;NM_001184787;NM_001184785;NM_001184794;NM_001184793;NM_001184792	Body;Body;Body;Body;Body;Body;Body;Body;Body;Body;Body
MBL2	peak22675	chr10:54784593-54785479	1	3	4	0.235165	-253576	NM_000242	4153	NM_000242	ENSG00000165471	protein-coding		cg19096327	0.00066	0.026	-0.339	0.096	0.43	0.061	0.379	0.068	-0.051	-0.118		II	TGTAATGCCTGAGGTTCTTGCCTAGCCACACCAAAGAATTGGTGTGCTAGCTGACCACGG[CG]AGTGATAGAGACATGGACCGAGAGCGAGAAAAAACTGTAAGCTTTATTAAGCAGAGTGAA	37	10	54784994	F
ANXA11	peak25768	chr10:81951103-81951758	1	3	4	0.235165	12816	NM_001278408	311	NM_001157	ENSG00000122359	protein-coding		cg17828988	2.7e-07	0.00012	-0.613	0.11	0.769	0.057	0.691	0.054	-0.078	-0.101		II	CCAATCAACATGAGTCACCAGGGGACTTGGGCCCTCAGTGGCTTCCGTGTGGCCAGGCTA[CG]CATGCCCAGTCAGCATTTGCCCAGTCGGATTTGCACAGGCAGGGCCATCACACCCCATCA	37	10	81951504	F	ANXA11;ANXA11;ANXA11;ANXA11;ANXA11;ANXA11	NM_001278409;NM_001278408;NM_145869;NM_145868;NM_001157;NM_001278407	5'UTR;5'UTR;5'UTR;5'UTR;5'UTR;5'UTR
PDE6C	peak26981	chr10:95390303-95391337	1	3	4	0.235165	18475	NM_006204	5146	NM_006204	ENSG00000095464	protein-coding		cg06948208	5.9e-06	0.0011	0.393	0.082	0.458	0.057	0.514	0.068	0.056	0.122		II	GTGTAGCCGTGCAATGGCTGCTGGCCTGAAATCCATGGTCACATCTGTGCTGAGGCCACA[CG]CTCCACAGGCCACTCCCAATTGGTAACTAAGTGTGGCAGGGACAGTAAAGCAGGCCTGCT	37	10	95391101	R	PDE6C	NM_006204	Body
SYT8	peak29821	chr11:1855277-1856005	1	3	4	0.235165	101	NM_001290332	90019	NM_138567	ENSG00000149043	protein-coding		cg09575189	0.00029	0.015	-0.265	0.07	0.623	0.053	0.585	0.05	-0.039	-0.062		I	GCGCCCGCCCCACCTTCCTTCCCACCCACATGCCGAAGGGTGGCCAGGCAGGCAGGTGGA[CG]AGTCCAGGCAGCGGCTGAGTCAGTGTGTGTGGAATGTTCTGGCCGCTCCCAGCTGCACCC	37	11	1855561	R	SYT8	NM_138567	TSS200
CPT1A	peak36278	chr11:68608209-68609679	1	3	4	0.235165	455	NM_001876	1374	NM_001876	ENSG00000110090	protein-coding		cg09806934	0.00027	0.015	-0.188	0.05	0.034	0.005	0.031	0.004	-0.004	-0.106		II	CCTACTGGCCCCGGGCGAAGGCATCCTGGAAAGCATCCAGAGCGTCCAGCATCCCTCCCG[CG]GCCACCCGCAGGCTGACCGACCCCTGGGCAGACCCTCAGACTCAATCCAGTCCAGGGCGG	37	11	68608813	F	CPT1A;CPT1A	NM_001876;NM_001031847	5'UTR;5'UTR	chr11:68608155-68609419	Island
ETV6	peak43811	chr12:11857838-11858506	1	3	4	0.235165	55384	NM_001987	2120	NM_001987	ENSG00000139083	protein-coding		cg18576046	0.0012	0.037	-0.55	0.164	0.833	0.075	0.784	0.094	-0.048	-0.058		II	TTTCAGGCATCTGACTCCTTTATTTATATTCTCTGCCCTGGCCTTCAGATGATTTTCGAG[CG]GCTTTCGATTAGATTATCTGCATTGGGATAATGGAGCAATTTTGCAGCAAACTGCTTTGG	37	12	11858374	F	ETV6	NM_001987	Body
MIR3198-2	peak49295	chr12:54613944-54614438	1	3	4	0.235165	11069	NR_039851	100616400	NR_039851	ENSG00000265371	ncRNA		cg05691629	3.8e-05	0.0041	-0.341	0.079	0.178	0.031	0.15	0.034	-0.028	-0.158	Yes	I	CCTTCTGGACTTCCCTCTGAGTATTGAGCCCTAGTCTGAACATGCCTCCCCTGTCTCCAC[CG]TCTTCTCCCAGACAGCTCTTGGTGTGCAAACCACGCCTCCCCCAGTGCTTCCTGTCTTCT	37	12	54614140	F				chr12:54611595-54612038	S_Shelf
CASC18	peak56850	chr12:106134847-106135335	1	3	4	0.235165	34539	NR_110111	101929110	NR_110108	ENSG00000257859	ncRNA		cg09449232	3.7e-11	2.1e-07	-0.42	0.056	0.553	0.038	0.483	0.045	-0.07	-0.127	Yes	II	GAATGCCAGGGTTGCCAGGGTTGACTGAGCTTGCCCAGGTTTTATTCTGATTGTCTCTAG[CG]TGCCTTGGTGACCTAATAGCAATGTGGCATGTCTATAGCTGAGATGATAAGCCACTTTCA	37	12	106135284	F
SH2B3	peak57279	chr12:111872136-111872987	1	3	4	0.235165	-104	NM_001291424	10019	NM_005475	ENSG00000111252	protein-coding		cg12032603	1.2e-05	0.0018	-0.313	0.068	0.478	0.045	0.425	0.061	-0.053	-0.11		II	TGAACACTACACGGCACGGATATTAGCTCTGTCCCATGTTGCAAATATTTCCCTGGTTTC[CG]ATTTGACTTTTCAATTTTGTTCCTGCATTTCTTGACCTATGGGGGTTTGCAAGTTCCAGG	37	12	111872336	R	SH2B3;SH2B3	NM_001291424;NM_005475	TSS1500;Body
DYNLL1	peak57750	chr12:120912103-120912923	1	3	4	0.235165	4853	NM_001037494	8655	NM_003746	ENSG00000088986	protein-coding		cg05658589	5.3e-06	0.001	-0.467	0.097	0.317	0.057	0.255	0.06	-0.062	-0.195	Yes	II	TGAGAAGATGAGGAACTGGTCCCGCCTGGCAGGAGAGCTATGGAATGAGTCACTGGGAAA[CG]TGTTCCTGGTCACAGCACCCTGGGAGCTTTCTCTGTCATTCTCTACCACTGTACTTGTGT	37	12	120912656	R	DYNLL1	NM_001037494	5'UTR
LINC00365	peak59569	chr13:30770079-30770630	1	3	4	0.235165	-87343	NR_046998	100874146	NR_046998		ncRNA		cg23009654	1.1e-06	0.00034	0.416	0.08	0.332	0.052	0.385	0.047	0.053	0.16		II	GGCAGAGAGAGGGCAGATGCCCAGGGCCTGACCCTGAGAACCTGATTGGCCAGGTTCAAA[CG]ATAAAGAGACTCACAATGGCCTGTCAGGAATAGCATGAAGGATGAGCCCCCAGGTGGCCA	37	13	30770288	F
LINC00562	peak61616	chr13:48246127-48247794	1	3	4	0.235165	259796	NR_047492	100861549	NR_047492	ENSG00000260388	ncRNA		cg06758928	0.0013	0.039	-0.286	0.086	0.228	0.041	0.195	0.035	-0.033	-0.145		II	ACTTCAGCTATTACTCAATGACTTGGCATAATTAAACTACATCTGATGTAATAAATTGAA[CG]ACTTGGAGGAGAGATAAAAGACCACATGCAAAGCCATCGTTGCAGTTTAATCCTCACCTT	37	13	48247401	F
DIAPH3-AS1	peak63240	chr13:59983074-59984224	1	3	4	0.235165	-603203	NR_046539	100874195	NR_046539	ENSG00000227528	ncRNA		cg10550033	6.6e-05	0.0059	-0.216	0.052	0.615	0.032	0.583	0.041	-0.033	-0.053		II	AATAATGCTGGCTAAATAAGTACAGTTCATTACCTCCCAACAGTCAAGGAGTTTAAGATC[CG]TCAATTCATCCCACGTGAGGGAGATTATGTGATTTACATGTTAAAGTGCCCCTGTGGTTT	37	13	59983940	R
LINC01075	peak63780	chr13:62894252-62896566	1	3	4	0.235165	108994	NR_125787	103752583	NR_125787		ncRNA		cg01930377	0.00025	0.014	-0.399	0.105	0.245	0.051	0.206	0.051	-0.039	-0.16		II	CATGTCCTAAATGTAACTCAGGAAGTGGCAATATTCTGTATTTATTTTTTCTTTTCCAAA[CG]AAATGAGCTACAAAGCTAGGTGGATGCCAGAGGACATGAGCACAGATAGACAGATTTTCT	37	13	62895294	F
CLYBL-AS1	peak70297	chr13:100464619-100465284	1	3	4	0.235165	-83697	NR_046525	101927465	NR_046525		ncRNA		cg18809890	1e-07	6e-05	-0.338	0.059	0.432	0.041	0.39	0.046	-0.042	-0.096		II	GGGAAAAGGAAAAGCGTAATCACGTGCTGGACCCTGACTGGAGATGGAAGTAACACCAGC[CG]GTTAACTGGGGTGACTCATGTCACCAGTTATGGAACTACTCAGATCCTTGGGTGCTGAGT	37	13	100464994	F	CLYBL;CLYBL;LOC101927437	NR_104592;NM_206808;NR_120421	Body;Body;Body
ITGBL1	peak70469	chr13:102174720-102175360	1	3	4	0.235165	32737	NM_001271756	9358	NM_004791	ENSG00000198542	protein-coding		cg00346024	0.00033	0.017	-0.428	0.115	0.754	0.07	0.698	0.076	-0.056	-0.074		II	TACATCGCTGCAGGCAAAATAATGCCAAATGGACAGACATCTCAAAATGCATTCCTCTCT[CG]TCCAAAGATTTCACCTCAGATCGCTCAGAGATGTTTTTTCTTTTATGCAAGTTAAAAATG	37	13	102175338	R	ITGBL1;ITGBL1;ITGBL1;ITGBL1	NM_001271754;NM_001271755;NM_004791;NM_001271756	5'UTR;Body;Body;Body
GZMH	peak72612	chr14:25074732-25076730	1	3	4	0.235165	3195	NM_001270780	2999	NM_033423	ENSG00000100450	protein-coding		cg27511918	1.5e-05	0.0022	-0.269	0.059	0.476	0.04	0.431	0.044	-0.045	-0.094		II	CCTGGCCTTCTGAGTCCCTGGAGTTATTTCCTTTCCACTGCCCTGCTCCATTCTCTGCTA[CG]TTGTTAGGGGAGTAGGTAGTTGGTTTAGAGACGATAAGAAATTCCTAACGTCCAGAGAGG	37	14	25075369	F
SSTR1	peak74541	chr14:38534299-38535339	1	3	4	0.235165	-142385	NM_001049	6751	NM_001049	ENSG00000139874	protein-coding		cg19971555	0.0017	0.046	-0.258	0.08	0.839	0.032	0.804	0.04	-0.035	-0.041		II	ATTGACTGCAGCAGTATTCAGGTAGGAGATGAACGGGACTTATTTTCCCAGCACCAATCA[CG]AGCCTGATGATCAAAACAGGATGCAGTGAAGAAACCGGTGGAAACCACCACATGGTGACA	37	14	38534437	F
NID2	peak76510	chr14:52547267-52548365	1	3	4	0.235165	-11870	NM_007361	22795	NM_007361	ENSG00000087303	protein-coding		cg26226159	5.1e-05	0.0049	-0.277	0.065	0.751	0.032	0.716	0.042	-0.035	-0.047	Yes	II	AATCTCCACATTTTTGTGTGACAAAACTCTGACTCAGTAAGATTCAGTCACTCGTTCAAG[CG]TCACAGCACCAATAGGAAGAAAACCAGATATCTGGTGTCACAGGCTAGTGGTCAGTGAGC	37	14	52547692	F
CDKN3	peak76690	chr14:54831321-54832125	1	3	4	0.235165	-31950	NM_001130851	1033	NM_005192	ENSG00000100526	protein-coding		cg08000733	0.0017	0.046	-0.28	0.087	0.714	0.049	0.667	0.065	-0.048	-0.067		II	TTCAGAATGTGATTTTCTGATTAAGGCACTAAGCACAAAACTACTTCTGGACTAAGCAGC[CG]CCAGACACTGCAAAATCAATGCAAGTTCCCCCAGGTGTTTGCTGCGGAAGCTGAAAGGGG	37	14	54831673	R
LOC101927780	peak77334	chr14:61998291-61999118	1	3	4	0.235165	38207	NR_110417	101927780	NR_110416	ENSG00000250548	ncRNA		cg04378678	0.00019	0.012	-0.316	0.081	0.4	0.055	0.357	0.063	-0.043	-0.108		II	ACTCACCTAGGTTGGCTGCAGCCAATTTTGATAACATAAACCATGATAACACAGCCTCAT[CG]TGCTGCAGACGGAGGCGTACTTTGCATGATCACTTTCCTACTTCCATGGCCCAGCACCTG	37	14	61998730	R	PRKCH	NM_006255	Body
MIR629	peak84016	chr15:70354694-70355215	1	3	4	0.235165	16852	NR_030714	693214	NR_030714	ENSG00000207965	ncRNA		cg21245875	0.0003	0.016	-0.213	0.057	0.344	0.034	0.316	0.036	-0.028	-0.081		II	GGTGCTCGGCTCGGGAGAACAGCGAGCTCTTTCTTCTCATGCAGTCAGGCTGAAAACCCT[CG]CCGCTACCGGAGAGTCATGTCAGGCATTTAGCGGCATCGATCCAGCCCGCCTCTGGCTGG	37	15	70354825	R	TLE3;TLE3;TLE3	NM_001105192;NM_020908;NM_005078	Body;Body;Body
NRG4	peak84384	chr15:76304302-76304925	1	3	4	0.235165	171	NM_138573	145957	NM_138573		protein-coding		cg22211154	1.6e-06	0.00044	-0.324	0.063	0.188	0.027	0.154	0.027	-0.033	-0.177		I	GACTTGCATTTTATAACATGTCAAAAATCTGATTTATATGGCTGCAGTGTGCAGTGTGGG[CG]AGGTCACGCCAGACCAAGGTGTGCACAGAGGTCAGGCACTGGCCACGGGAGCCACCCCTT	37	15	76304796	F	NRG4	NM_138573	TSS200
NRG4	peak84384	chr15:76304302-76304925	1	3	4	0.235165	171	NM_138573	145957	NM_138573		protein-coding		cg20303305	7.2e-05	0.0062	-0.392	0.094	0.165	0.038	0.133	0.029	-0.032	-0.196		II	TTTTATAACATGTCAAAAATCTGATTTATATGGCTGCAGTGTGCAGTGTGGGCGAGGTCA[CG]CCAGACCAAGGTGTGCACAGAGGTCAGGCACTGGCCACGGGAGCCACCCCTTCAATTTAC	37	15	76304804	F	NRG4	NM_138573	TSS200
NRG4	peak84384	chr15:76304302-76304925	1	3	4	0.235165	171	NM_138573	145957	NM_138573		protein-coding		cg00438616	0.00039	0.018	-0.348	0.094	0.105	0.027	0.089	0.015	-0.017	-0.157		II	TGTGCAGTGTGGGCGAGGTCACGCCAGACCAAGGTGTGCACAGAGGTCAGGCACTGGCCA[CG]GGAGCCACCCCTTCAATTTACGTGTTCAGAGTTGCAAATGGAGCAGAATTTTATTTAGAA	37	15	76304843	F	NRG4	NM_138573	TSS200
LOC388282	peak87775	chr16:57841992-57842553	1	3	4	0.235165	-2276	NM_001278081	388282	NM_001278081		protein-coding		cg18328117	0.00014	0.0098	-0.438	0.111	0.434	0.074	0.367	0.084	-0.067	-0.154	Yes	II	TTGCTCCTAAATTGTTATAGCTCCGGGTTCTAAACCAGCACATGCGTTATTAACATCCTT[CG]CATTTTTCCCCACTTCCTCATTCACTTCTCCCCACCTGCTGCAAATTCTAGGTGGCAGTT	37	16	57842384	R
TANGO6	peak88272	chr16:68936026-68937030	1	3	4	0.235165	59019	NM_024562	79613	NM_024562	ENSG00000103047	protein-coding		cg06590662	0.00045	0.02	0.237	0.065	0.52	0.046	0.554	0.046	0.034	0.065		II	CATCAAAGAGGCCATTAGGTGAGTCCACCCATCCGTTACTGTTCTCTTCAGATTTAGTTC[CG]CCCAAAAGGCCATTCAGTGATTCAACCACTAAGGGGCGCTGATAGAAAAGAAACCAGAAA	37	16	68936450	R	TMCO7	NM_024562	Body
[truncated: 9,169 more rows]
