# Supplementary material for: Genes with epigenetic alterations in human pancreatic islets impact mitochondrial function, insulin secretion, and type 2 diabetes
Source: Nat Commun. 2023 Dec 12;14:8040. doi: 10.1038/s41467-023-43719-9 (PMC10716521; doi:10.1038/s41467-023-43719-9)
Supplement: Supplementary file 4 — Supplementary Data 1-17 [file 41467_2023_43719_MOESM4_ESM.zip › Supplementary Data/Supplementary Data 9.xlsx]

## Sheet: RNA-Seq + Epic T2D
Supplementary Data 9. Sites with differential DNA methylation between human pancreatic islets from T2D cases (n=25) and non-diabetic controls (n=75), located within 10 kb of genes that are also differentially expressed, based on RNA-Seq data for 97 samples from the Islet T2D case-control cohort (q<0.05).
Chromosomal positions are based on hg38.
Differential expression analysis was performed using DESeq2
p-values in the EPIC array analysis are based on a linear regression analysis adjusted for age, BMI, sex, days in culture, and islet purity
Correction for multiple testing was done by FDR analysis to produce q-values
RNA-Seq data																EPIC array data in the Islets T2D case-control cohort
RNA-seq gene region	gene_name	gencode_id	baseMean	log2FoldChange	lfcMLE	lfcSE	stat	p-value	adjusted p-value	Mean controls	s.d. controls	Mean cases	s.d. cases	EPIC_pos_hg38	ILMNID	p-value	q-value	Coefficient	Standard error	Mean controls	s.d. controls	Mean cases	s.d. cases	Diff. of means (cases-controls)	Relative change (Diff. of means/Mean controls)	HbA1c association (FDR<5%)	INFINIUM_DESIGN_TYPE	FORWARD_SEQUENCE	GENOME_BUILD	CHR	MAPINFO	STRAND	UCSC_REFGENE_NAME	UCSC_REFGENE_ACCESSION	UCSC_REFGENE_GROUP	UCSC_CPG_ISLANDS_NAME	RELATION_TO_UCSC_CPG_ISLAND
chr1:28812142-28871267	OPRD1	ENSG00000116329.10	343.679	0.983196	1.31189	0.132094	7.44316	9.83041e-14	1.55124e-09	404.312	258.482	169.056	104.029	chr1:28811279	cg00839032	0.00032	0.016	-0.273	0.073	0.751	0.038	0.714	0.049	-0.036	-0.048	Yes	II	TTAGGTCTTGGAAGGGGTGTGGCAAGGATGACTTAGCCAAGTGCCCCCCTTCTATCTGCT[CG]CACTGCAGCCAGAGTGCTCCTTAAGGTGGTCTTCAAGAGCCTGCCCACCACCTCATCGCC	37	1	29137791	R	OPRD1	NM_000911	TSS1500	chr1:29138501-29139348	N_Shore
chr1:28812142-28871267	OPRD1	ENSG00000116329.10	343.679	0.983196	1.31189	0.132094	7.44316	9.83041e-14	1.55124e-09	404.312	258.482	169.056	104.029	chr1:28853548	cg02101724	6.9e-06	0.0012	0.327	0.069	0.527	0.052	0.569	0.06	0.042	0.081	Yes	II	CTTAACCAAATCCACGCTTCAACAAGTACTATCTAAAATGGATGAATCAAGAAATAGCCA[CG]TAAGCATATTCTTTAGAATTGTGGAGATAATCACTATAAGAATAGCTAAAAACATTCAAA	37	1	29180060	R	OPRD1	NM_000911	Body
chr1:28812142-28871267	OPRD1	ENSG00000116329.10	343.679	0.983196	1.31189	0.132094	7.44316	9.83041e-14	1.55124e-09	404.312	258.482	169.056	104.029	chr1:28813010	cg09970593	0.0011	0.034	0.27	0.08	0.382	0.052	0.417	0.065	0.035	0.092	Yes	II	AACTGTATGTTTGGACGTCGGAAACATGCCCATGGGGTGGGCAGAGCTGCTCTGAGGTGC[CG]CGGGCCTTTGGGGAGACCGGTGTGAGGGCACCGTGCAGGCAGGGCGGACAGGAGGGTGCT	37	1	29139522	R	OPRD1	NM_000911	Body	chr1:29138501-29139348	S_Shore
chr1:28812142-28871267	OPRD1	ENSG00000116329.10	343.679	0.983196	1.31189	0.132094	7.44316	9.83041e-14	1.55124e-09	404.312	258.482	169.056	104.029	chr1:28830743	cg12117418	8.3e-11	3.8e-07	0.529	0.072	0.542	0.051	0.623	0.051	0.081	0.15	Yes	II	AGCAGGGTTGCCACAAACCTTCAATTTGTAAAAAACACAATATCTACAAAGTGCTTTAAA[CG]AGGCATACCTGTATATGGAGAGGTCAAAGAAGAGGAGACAAATGAGCAGAGGACTGTTGC	37	1	29157255	F	OPRD1	NM_000911	Body
chr1:28812142-28871267	OPRD1	ENSG00000116329.10	343.679	0.983196	1.31189	0.132094	7.44316	9.83041e-14	1.55124e-09	404.312	258.482	169.056	104.029	chr1:28840027	cg00889308	5.2e-05	0.005	0.386	0.091	0.896	0.025	0.919	0.023	0.023	0.025	No	II	GTTGCTCATTACTGAGGATCAGGGCACCCTGGCACCTGCACTCAGGGTTCCTCCAGTAAG[CG]CTGTGTCTCCTCTGAGCCTGGCCCTGTGCTGGGTGCTAGGTCCTGGGAGACAGCATGAAG	37	1	29166539	R	OPRD1	NM_000911	Body
chr1:28812142-28871267	OPRD1	ENSG00000116329.10	343.679	0.983196	1.31189	0.132094	7.44316	9.83041e-14	1.55124e-09	404.312	258.482	169.056	104.029	chr1:28856023	cg11877273	9.5e-05	0.0075	0.525	0.129	0.842	0.049	0.875	0.047	0.034	0.04	No	II	TTCAACCAAAAATACCAGTCACTTCATGCAGGAACAGCCTTAGCTGATGCGAGTTTATTC[CG]TCATTCAAAAACACTGAGTGCCTCGTCCTAGGTGTCCAGGGCTGGGCATGGGATCAGAGC	37	1	29182535	R	OPRD1	NM_000911	Body
chr1:28812142-28871267	OPRD1	ENSG00000116329.10	343.679	0.983196	1.31189	0.132094	7.44316	9.83041e-14	1.55124e-09	404.312	258.482	169.056	104.029	chr1:28860944	cg18511391	1.8e-06	0.00048	0.435	0.085	0.376	0.057	0.445	0.067	0.07	0.186	No	II	GTGAGCCATTGGCCTTGACTCACAGCAGAGCCCCATTCCTCACTGTCAGCCTTCAGCTTA[CG]GGCCATTAACTGCATCCCTCCTGGGGCTGGACCAGATGGGCCTCCTCACTCCACAATCCC	37	1	29187456	F	OPRD1	NM_000911	Body	chr1:29189307-29189952	N_Shore
chr1:28812142-28871267	OPRD1	ENSG00000116329.10	343.679	0.983196	1.31189	0.132094	7.44316	9.83041e-14	1.55124e-09	404.312	258.482	169.056	104.029	chr1:28811565	cg19869139	1e-07	5.9e-05	-0.45	0.078	0.936	0.014	0.917	0.017	-0.019	-0.02	No	II	TTGTAGACCCTGCCACTTTCTCAATTCGTACCTATATCTTAATGTCATTTTAGGGTTGCT[CG]CTCTCTCTCCTGCACTGGGCTGTAAGCCCCAGGAAGCAGAGGCTGCATCTGGTTTTGTGT	37	1	29138077	R	OPRD1	NM_000911	TSS1500	chr1:29138501-29139348	N_Shore
chr1:28812142-28871267	OPRD1	ENSG00000116329.10	343.679	0.983196	1.31189	0.132094	7.44316	9.83041e-14	1.55124e-09	404.312	258.482	169.056	104.029	chr1:28857173	cg25621338	4.1e-08	3.1e-05	0.535	0.089	0.811	0.04	0.859	0.03	0.048	0.059	No	II	AATCAAGTCACTCTGGTCTAGCCCCCAGCTCCATTCTTCACCTGTGAAGAAAAAGAACAG[CG]ATTGTGTCCAGAGTGCTCTCCATGCATCAGGCTTGGAGCTAAGTGCTGTGTTAGCTTATT	37	1	29183685	F	OPRD1	NM_000911	Body
chr3:142815922-142889203	PCOLCE2	ENSG00000163710.7	10.1345	-1.13505	-1.82828	0.154395	-7.35163	1.95801e-13	1.55124e-09	6.5269	5.67958	20.5245	16.2221	chr3:142886969	cg19377661	3.8e-08	3e-05	-0.472	0.079	0.775	0.038	0.715	0.048	-0.06	-0.078	No	II	CTGACTGAAAGAAGCTCTCAGTGAACCAACGTATTCAATTACTAAACAACTTCCCAACAA[CG]AAAAAGTGAAGAAGGTAACAGTCAATGCTATGCTGACTGGAAAGATGACTCACTCTAGTT	37	3	142605811	F	PCOLCE2	NM_013363	Body	chr3:142607195-142608229	N_Shore
chr3:142815922-142889203	PCOLCE2	ENSG00000163710.7	10.1345	-1.13505	-1.82828	0.154395	-7.35163	1.95801e-13	1.55124e-09	6.5269	5.67958	20.5245	16.2221	chr3:142863603	cg23748990	1.3e-07	6.9e-05	-0.473	0.083	0.781	0.039	0.717	0.068	-0.064	-0.082	No	II	GCCACAGACGACTGTCTTACTCTAGCCAGATGGCTCACAAATGTGTAGCCTCAAATAGCG[CG]TAAGAGAGGAAGAGGGTGTGGGAAGGGCTCAGAGGTGCCAGAAGCAACAACCCGAGGGCA	37	3	142582445	R	PCOLCE2	NM_013363	Body
chr10:123706207-123940267	CPXM2	ENSG00000121898.12	63.8879	-0.930962	-1.35329	0.146852	-6.33946	2.30574e-10	1.21782e-06	49.9507	40.1801	104.027	113.651	chr10:123913784	cg07075337	0.00023	0.013	0.288	0.075	0.14	0.024	0.16	0.026	0.021	0.148	No	II	AGAGAAGAGGAAGTGGTGAACAAAAGCTTCTGTTTCCATGGTGACCAGCAGCTCCAGGTC[CG]CAGAGATAAAGCTCTGAAAGAAAGATGGTGTGGACTGGCTGTTTAACCGGATCTGTGGCA	37	10	125673300	R
chr4:46248427-46475230	GABRA2	ENSG00000151834.15	24.9931	0.991988	2.02373	0.157631	6.29309	3.11212e-10	1.23279e-06	31.5028	30.819	6.24517	7.265	chr4:46476970	cg03602862	0.00066	0.026	-0.372	0.105	0.92	0.022	0.901	0.025	-0.018	-0.02	No	II	CTAAGGTAACGAGATTCCTGTTGAAGGGAGGACAGAATGGGGGGATTCTCGCTAAACAAA[CG]TTAACAGGATTCTTGCTAAAATTGGATTCAGCAAGGGCTAACACAGTCAAGAAGAGTGCT	37	4	46478987	F
chr4:46248427-46475230	GABRA2	ENSG00000151834.15	24.9931	0.991988	2.02373	0.157631	6.29309	3.11212e-10	1.23279e-06	31.5028	30.819	6.24517	7.265	chr4:46425986	cg23894325	3.4e-05	0.0037	0.345	0.079	0.529	0.055	0.58	0.051	0.051	0.096	No	II	TTTTATCATTTCCTGTCATTAGGCAATTCTCCTGAGTTGGGCAAGTATCTGAAGCAGGCA[CG]CTTGCTGATAGCTGGTCACTGGCCAGCAGTCCTCTGGCCCCTATTAAAATCAGAACTGGG	37	4	46428003	R
chr9:93951622-93955372	BARX1	ENSG00000131668.13	13.7174	-0.96654	-1.95928	0.157904	-6.12106	9.29548e-10	2.45478e-06	7.39973	5.78805	31.9121	43.9631	chr9:93946006	cg00196372	8.7e-05	0.007	0.194	0.047	0.02	0.003	0.022	0.002	0.003	0.13	No	II	CCTCGCTAATGCGTTTCGCATGGCGCGTCAGTCAAACGCCCTTCTAATGTCCTTAAAGCA[CG]CAGAAAATTGCATCCTTATGAAAAAGGAGAAAAAAAGCAAATTGCCTGGTGGAAGCGGAG	37	9	96708288	F				chr9:96708116-96708487	Island
chr14:67619798-67651720	ARG2	ENSG00000081181.7	989.3	0.638471	0.753046	0.107207	5.95549	2.593e-09	5.86945e-06	1111.95	405.653	636.084	255.306	chr14:67642104	cg21512051	7.5e-05	0.0064	0.371	0.089	0.491	0.063	0.544	0.065	0.054	0.109	Yes	II	ACAATCATTTGACATTTTAAATTTTACTGTGACAAAATGATTATGATGTGTACTTTGTCA[CG]TATTATCATTGTGGCCCAGGCTAGTTAAGAGTTGGAGATAGCACAGAAAATTCATCTTGT	37	14	68108821	F	ARG2	NM_001172	Body
chr14:67619798-67651720	ARG2	ENSG00000081181.7	989.3	0.638471	0.753046	0.107207	5.95549	2.593e-09	5.86945e-06	1111.95	405.653	636.084	255.306	chr14:67620622	cg07922154	0.0017	0.046	0.217	0.067	0.184	0.03	0.201	0.024	0.017	0.094	No	II	CGCGGGAGGTGGGGAGGAGCTGTTTTGTTCTCTTCAATGAAGGAAACCTGCAGTCGGGAG[CG]CTCAGTCATCTCGAAGCCCAGAAGCCCAGTCTCTGGCCCGAGCCAGCCCCACACACGCCT	37	14	68087339	F	ARG2	NM_001172	Body	chr14:68086277-68086957	S_Shore
chr7:1688119-1747954	ELFN1	ENSG00000225968.7	17.0844	-0.876658	-1.28159	0.149604	-5.85985	4.63284e-09	9.17592e-06	11.8258	8.11108	32.2293	19.2966	chr7:1716781	cg03744629	5.7e-05	0.0054	-0.311	0.074	0.875	0.023	0.849	0.027	-0.026	-0.03	No	II	CGCACTCCCCCAGCCTCACCCGGGAAACTGTGATTCCAGCAGCTAAAGTGGGTCAGAGAG[CG]TGCAGGGGAACTGGAGGGCCTGGGGAGGAGGCCAGCACCAAGGCCTGGCTTGACGGCAGC	37	7	1756417	R	ELFN1	NM_001128636	5'UTR	chr7:1753446-1753706	S_Shelf
chr7:1688119-1747954	ELFN1	ENSG00000225968.7	17.0844	-0.876658	-1.28159	0.149604	-5.85985	4.63284e-09	9.17592e-06	11.8258	8.11108	32.2293	19.2966	chr7:1733533	cg06228763	0.00099	0.033	-0.187	0.055	0.777	0.027	0.755	0.026	-0.022	-0.029	No	II	TCAGCATCCCTGGGGTTATGATAGAACTTTCTAGTAACAGACAGGAGATAGCACCCCTTC[CG]ACTGTGGAAACATCCTGGTCACTGAGCAAACCGGGCTGGGCCACTCCCTGCCTGGGGCGG	37	7	1773169	F	ELFN1	NM_001128636	5'UTR
chr7:1688119-1747954	ELFN1	ENSG00000225968.7	17.0844	-0.876658	-1.28159	0.149604	-5.85985	4.63284e-09	9.17592e-06	11.8258	8.11108	32.2293	19.2966	chr7:1725677	cg09160231	4.6e-10	1.3e-06	-0.327	0.047	0.303	0.028	0.262	0.029	-0.04	-0.133	No	I	GGAATGTCCTCTGGCTGCCCCAGCTGTCGGACGCCCGCCTGCTGTGAGGCAGTAATTAGA[CG]CTCCTGTGTGTAACACATGTGTGCACGTCTGTGTGTGCACGTCGGGAAAGGGTGGGGCGG	37	7	1765313	R	ELFN1	NM_001128636	5'UTR
chr7:1688119-1747954	ELFN1	ENSG00000225968.7	17.0844	-0.876658	-1.28159	0.149604	-5.85985	4.63284e-09	9.17592e-06	11.8258	8.11108	32.2293	19.2966	chr7:1720881	cg23749162	0.00047	0.021	-0.351	0.097	0.831	0.034	0.79	0.06	-0.041	-0.049	No	II	CGTCTGAAGTAACGATTACTAAATAGTGAGCATTAACTCAAACTCAGACCTTGCATGCTC[CG]CTGGTACAGAGGCAGCCCCACACCCATCCTGCCTGGGCCCAGGTCCCAGCTGTGTCCCTT	37	7	1760517	R	ELFN1	NM_001128636	5'UTR
chr7:1688119-1747954	ELFN1	ENSG00000225968.7	17.0844	-0.876658	-1.28159	0.149604	-5.85985	4.63284e-09	9.17592e-06	11.8258	8.11108	32.2293	19.2966	chr7:1742941	cg27165456	0.00015	0.01	-0.324	0.082	0.293	0.046	0.252	0.042	-0.041	-0.14	No	II	CGCTTCAGTGCAGACTAGTTGCAAACGTCAATATCAGTGAAATACACCCAGCTGGCTGCC[CG]CCAGGCCACGGCTCGGTGACAGAGGCCGACTGTAAATCCACATATTAACAAGCAAACACA	37	7	1782577	R	ELFN1	NM_001128636	5'UTR	chr7:1784027-1786934	N_Shore
chr7:1688119-1747954	ELFN1	ENSG00000225968.7	17.0844	-0.876658	-1.28159	0.149604	-5.85985	4.63284e-09	9.17592e-06	11.8258	8.11108	32.2293	19.2966	chr7:1713816	cg27643890	6.6e-05	0.0059	-0.224	0.053	0.352	0.033	0.326	0.038	-0.026	-0.075	No	II	GGGGCGATGTCCTTGCCAGCAGAGGTGCTGCTCAAGTGCAGGGCTGGCATCCCAGCGACT[CG]CCCAAGGCCACCTCGCCAATCCCCGCACCCTGCGTGCCACTCCCCCAGCACTGCCGCACG	37	7	1753452	R	ELFN1	NM_001128636	5'UTR	chr7:1753446-1753706	Island
chr11:11963106-12009769	DKK3	ENSG00000050165.17	857.325	-0.773046	-1.00393	0.132593	-5.83022	5.53558e-09	9.74569e-06	783.641	598.332	1069.53	703.228	chr11:11992446	cg00486381	9.5e-07	0.0003	-0.414	0.079	0.77	0.042	0.723	0.049	-0.046	-0.06	Yes	II	GTTAACCACCCCCTCTGAAGTGCTGCTTCTATCAGCAGTCATCTAAACCTTGTCTGTATT[CG]CAGGGGTGGAGGCAGTAGCCTGCATGTCCCCACCACCCACCCTCTGTGACTCAGCCCATC	37	11	12013993	R	DKK3;DKK3;DKK3	NM_001018057;NM_013253;NM_015881	Body;Body;Body
chr11:11963106-12009769	DKK3	ENSG00000050165.17	857.325	-0.773046	-1.00393	0.132593	-5.83022	5.53558e-09	9.74569e-06	783.641	598.332	1069.53	703.228	chr11:11980339	cg16578485	0.0018	0.048	-0.289	0.09	0.949	0.012	0.94	0.014	-0.009	-0.009	Yes	II	GGTCAGAATTTAGTTAGCAAGATTGCTGAGCAGGTCCGGTCTCTGAATCTGCAGGGCTTA[CG]GGTTCTGGACTCTCACAGACTGACCAAGGTCATGAGTTCCTGTAAGACTGTCACCCTGAG	37	11	12001886	F	DKK3;DKK3;DKK3	NM_001018057;NM_013253;NM_015881	Body;Body;Body
chr11:11963106-12009769	DKK3	ENSG00000050165.17	857.325	-0.773046	-1.00393	0.132593	-5.83022	5.53558e-09	9.74569e-06	783.641	598.332	1069.53	703.228	chr11:11980075	cg10986946	0.00011	0.0081	-0.189	0.047	0.422	0.03	0.398	0.035	-0.024	-0.058	No	II	CCGGGGAGAGGGAGGCCTGGAGCTCTGTGGCAGCTCTCTGCTCTGACTACACCAGGCACC[CG]GGAACCCATGACTTCCCTTCAACAATCTCAAGCTCCCTCGGCTCTAATTCTCACTCACCC	37	11	12001622	R	DKK3;DKK3;DKK3	NM_001018057;NM_015881;NM_013253	Body;Body;Body
chr11:11963106-12009769	DKK3	ENSG00000050165.17	857.325	-0.773046	-1.00393	0.132593	-5.83022	5.53558e-09	9.74569e-06	783.641	598.332	1069.53	703.228	chr11:11972561	cg12355710	9.3e-07	0.0003	-0.655	0.125	0.904	0.03	0.857	0.052	-0.047	-0.052	No	II	TGTACAAAGGCCAGGCTCTCCATCCAGTAAAGCTGTTTGTATTGAGTCTCTCCTGAAGAC[CG]CTAGCAGTAGGGGCTGGCCTCACCTTTCCCAGTGTTTGTTAGACCTGAGGAAGAGGTCAG	37	11	11994108	R	DKK3;DKK3;DKK3	NM_001018057;NM_013253;NM_015881	Body;Body;Body
chr11:11963106-12009769	DKK3	ENSG00000050165.17	857.325	-0.773046	-1.00393	0.132593	-5.83022	5.53558e-09	9.74569e-06	783.641	598.332	1069.53	703.228	chr11:11968472	cg20345286	0.0012	0.037	-0.201	0.06	0.852	0.022	0.836	0.02	-0.016	-0.018	No	II	ATGGCTGGCAGGTGTACTGGAAGCTGGCAAACTGGCAGTACATGCTGGGCCCACAGTCCT[CG]TCGATGATGCACTCCTGGGGAAGGGCACAGGGAGCAGATGTGTCAATGGAGAGCAGAGCA	37	11	11990019	R	DKK3;DKK3;DKK3;DKK3;DKK3;DKK3	NM_013253;NM_001018057;NM_015881;NM_001018057;NM_013253;NM_015881	ExonBnd;ExonBnd;ExonBnd;Body;Body;Body
chr11:11963106-12009769	DKK3	ENSG00000050165.17	857.325	-0.773046	-1.00393	0.132593	-5.83022	5.53558e-09	9.74569e-06	783.641	598.332	1069.53	703.228	chr11:12009767	cg21620540	0.00029	0.015	-0.217	0.057	0.518	0.04	0.481	0.04	-0.037	-0.071	No	II	TCAAGCCATCACCGCTGGCCTTAGTCTGCCGTGATTGACACCGTGCTCCAGCCAGGATAA[CG]CACTTGCAGCTCCTGGAATGGGAGAACGTCATGAGAAAGTCAGCAAGCTCCTCAAGGGTG	37	11	12031314	F	DKK3;DKK3;DKK3	NM_001018057;NM_015881;NM_013253	TSS1500;TSS1500;TSS1500	chr11:12029737-12030841	S_Shore
chr11:11963106-12009769	DKK3	ENSG00000050165.17	857.325	-0.773046	-1.00393	0.132593	-5.83022	5.53558e-09	9.74569e-06	783.641	598.332	1069.53	703.228	chr11:12004887	cg23991457	9.4e-05	0.0074	-0.35	0.086	0.379	0.054	0.326	0.055	-0.052	-0.138	No	II	AGCCAGTTTGTTTTGCCAGAGTTCTGAAGGGAATGGGTAGCTAGAAGCAGGAAGAGCAAA[CG]TTGATATCATGTGTTTGAAGAGCTTGCCAACAAAGGGGAGAAGAAATGGGGCTGAGATAG	37	11	12026434	F	DKK3;DKK3;DKK3	NM_001018057;NM_013253;NM_015881	Body;Body;Body	chr11:12029737-12030841	N_Shelf
chr9:137138390-137168762	GRIN1	ENSG00000176884.14	7.39665	-0.803507	-1.11411	0.149492	-5.37491	7.66191e-08	0.000110366	5.45497	3.89927	12.9887	9.56883	chr9:137136858	cg14384224	0.00012	0.0086	-0.31	0.077	0.769	0.039	0.737	0.041	-0.032	-0.041	No	II	GAGTGGGCAAGGGGATCTCCACAGAGGGAGACTGTCCCACAGTGGCCCGGGGTAGAACAG[CG]CTTCCCTCCCCACCCAGCGCCTGACTGCTGGCCCCGGGCCCATCCCAGGGCAGTGCCCCA	37	9	140031310	R				chr9:140033235-140034176	N_Shore
chr2:121216587-121285207	TFCP2L1	ENSG00000115112.7	449.756	0.529975	0.609244	0.0993072	5.33672	9.46419e-08	0.000124967	492.696	170.438	326.089	95.2757	chr2:121261110	cg00940894	0.00061	0.025	0.424	0.119	0.479	0.086	0.547	0.1	0.067	0.141	Yes	II	CACGGCTGACCTTGTCTCTTGCACATGTGCAATACTAGGCAAGTGTCTGTTGACACAGAG[CG]CTCACACAGAAGAAGATGGTATGCTTCAGGGAAAAGGCTTTGCCAGCAACACACCCTAAT	37	2	122018686	F	TFCP2L1	NM_014553	Body
chr2:121216587-121285207	TFCP2L1	ENSG00000115112.7	449.756	0.529975	0.609244	0.0993072	5.33672	9.46419e-08	0.000124967	492.696	170.438	326.089	95.2757	chr2:121261886	cg10950284	0.0017	0.046	0.344	0.106	0.533	0.074	0.582	0.087	0.048	0.091	Yes	II	GAGAAACCTGGCAGACACTACCCTAACTAAATCAGCAAGGTGAACAGCACCAGCAAAAGA[CG]TATCAGCACCATGATCCCCAATGCACTGCTGGGGATACGATGTCACTTCAGTAGTAGTCT	37	2	122019462	R	TFCP2L1	NM_014553	Body
chr2:121216587-121285207	TFCP2L1	ENSG00000115112.7	449.756	0.529975	0.609244	0.0993072	5.33672	9.46419e-08	0.000124967	492.696	170.438	326.089	95.2757	chr2:121284074	cg01212071	0.00035	0.017	0.301	0.081	0.328	0.05	0.362	0.058	0.034	0.104	No	II	GGAAAAGGGGATGTCTTCAGGGAGGACAAATACCTACCAGCAGCCAGGAATTACAAATAA[CG]TTTTAAGATCTAAGTGGGAACTTCTTGGGGCCAAAACTAGCACTTAAAGGTAGCTCTAGT	37	2	122041650	F	TFCP2L1	NM_014553	Body	chr2:122042066-122043093	N_Shore
chr1:220528183-220664461	MARK1	ENSG00000116141.15	723.575	0.536848	0.611924	0.102026	5.26187	1.42595e-07	0.000173802	775.826	316.216	573.093	204.7	chr1:220544358	cg17488628	0.00047	0.021	-0.215	0.059	0.732	0.03	0.698	0.038	-0.034	-0.046	No	II	AACAGTGGTGGGAGATGGGGCCTAATAAGAGATGATTGGGTCATAAGGTCAGAGCCCTCA[CG]AATGGCTTAATGTTTTCTCAGTAGCAGGTTAGTTATCTCGATAGTGGGTTGTTATAAAGC	37	1	220717700	F	MARK1	NM_018650	Body
chr3:196596-409417	CHL1	ENSG00000134121.9	286.858	0.760064	1.18378	0.146715	5.18053	2.21255e-07	0.0002252	339.696	217.483	134.685	92.3779	chr3:308919	cg10208485	0.0013	0.04	-0.284	0.086	0.365	0.053	0.325	0.055	-0.04	-0.11	No	II	ACTGCTGTTTGCGGCATTCATTTTCCTTTCATTATATTTTTTTCTGAATTTGTTCTGGAT[CG]TTTTTTGTTTAAAATCTCTTCCTCCTCAGGAGTCCGCTGGGCCCCCTTCTTGTGGCCCGG	37	3	350602	R	CHL1	NM_006614	5'UTR	chr3:350660-350893	N_Shore
chr3:196596-409417	CHL1	ENSG00000134121.9	286.858	0.760064	1.18378	0.146715	5.18053	2.21255e-07	0.0002252	339.696	217.483	134.685	92.3779	chr3:264803	cg19171494	0.00096	0.032	-0.332	0.097	0.644	0.069	0.612	0.065	-0.032	-0.05	No	II	GGAGAAATGTGTCATTCTGGACAACAAAGACCTTCTGTCTCTTTCGCAATGGACTGTTTG[CG]TAAAATACCAGCGTACTTAGTGAATTAGACATCTACAACACTGTGTAAACATTCCTTTCC	37	3	306486	R	CHL1;CHL1	NM_006614;NM_001253387	5'UTR;5'UTR
chr5:126360132-126496494	GRAMD2B	ENSG00000155324.9	610.33	0.371491	0.394735	0.0719375	5.16409	2.41616e-07	0.0002252	655.872	134.648	479.169	100.415	chr5:126374191	cg26684801	0.0014	0.041	0.406	0.123	0.345	0.082	0.416	0.099	0.071	0.205	Yes	II	TGAACATGATTAACTTTTTTTGCCAATGTCATTCTGTGTTCCAAAGTTCTGTGTCATTTG[CG]CTACCACCAGCAGTTATTCTGCTGTCTCAGCAACACTGGAATTGTCTGATTTTTTTACCT	37	5	125709883	F	GRAMD3	NM_001146319	Body
chr5:126360132-126496494	GRAMD2B	ENSG00000155324.9	610.33	0.371491	0.394735	0.0719375	5.16409	2.41616e-07	0.0002252	655.872	134.648	479.169	100.415	chr5:126465224	cg01977473	4.1e-05	0.0043	0.302	0.07	0.497	0.048	0.546	0.054	0.049	0.098	No	II	CAGCACAGACCTGGGAGCCAGCAAGTCCACACAGTCTGGCATTTACAAGTGAAACAGGTG[CG]ACCTGCAGCTACTGCCGTTGGGACACCAGGCAAGGGGTTAGAATGGAGATTGGGAAAGGG	37	5	125800916	R	GRAMD3;GRAMD3;GRAMD3;GRAMD3;GRAMD3	NM_001146321;NM_001146320;NM_001146322;NM_001146319;NM_023927	Body;5'UTR;5'UTR;Body;Body
chr5:126360132-126496494	GRAMD2B	ENSG00000155324.9	610.33	0.371491	0.394735	0.0719375	5.16409	2.41616e-07	0.0002252	655.872	134.648	479.169	100.415	chr5:126464674	cg04077850	0.00081	0.029	0.193	0.056	0.415	0.038	0.448	0.036	0.033	0.08	No	II	CAGACCTAGTTTTTCCAACGCCTATTGATCATGACTGTAAGTCAACACTATCCTAGACCC[CG]TGGTTAAGACAAAGATGAGTAAGATTCCCACTCTGCCCTGGAGCTCTCACACTGAAGAGT	37	5	125800366	R	GRAMD3;GRAMD3;GRAMD3;GRAMD3;GRAMD3	NM_001146321;NM_001146320;NM_001146322;NM_001146319;NM_023927	Body;5'UTR;TSS1500;Body;Body
chr5:126360132-126496494	GRAMD2B	ENSG00000155324.9	610.33	0.371491	0.394735	0.0719375	5.16409	2.41616e-07	0.0002252	655.872	134.648	479.169	100.415	chr5:126465105	cg09168797	0.0004	0.019	0.328	0.089	0.333	0.057	0.383	0.07	0.05	0.15	No	II	TCACACCTGCAGGAGGCCACACGTGAGCGTGTGTACATGTGCGTGTGTGCTTGTGCAGGG[CG]CTCCCAGCCTCCAGGTGATCTGCTGCCCCAGCACAGCCCATGCAGAGCAGAGCTGGGCAG	37	5	125800797	F	GRAMD3;GRAMD3;GRAMD3;GRAMD3;GRAMD3;GRAMD3	NM_001146321;NM_001146320;NM_001146322;NM_001146322;NM_001146319;NM_023927	Body;5'UTR;1stExon;5'UTR;Body;Body
chr10:93566665-93604480	FFAR4	ENSG00000186188.10	203.009	0.652799	0.880955	0.128437	5.08266	3.72191e-07	0.000310387	230	126.191	125.278	82.0464	chr10:93600453	cg13228314	0.0011	0.036	0.272	0.081	0.583	0.053	0.62	0.065	0.037	0.063	Yes	II	TTCCTTTCTGGAGAAAGGAGGCTACGCCCCAGTACTTCATCTTGAACTTGGCAGGGTCCT[CG]GTGTCTGTGAAGGTGCCCACCATGTCTGCGCACACGTCCCAGTTACTGCAAAAGCCAAGG	37	10	95360210	F	RBP4	NM_006744	Body	chr10:95360389-95361387	N_Shore
chr10:93566665-93604480	FFAR4	ENSG00000186188.10	203.009	0.652799	0.880955	0.128437	5.08266	3.72191e-07	0.000310387	230	126.191	125.278	82.0464	chr10:93556688	cg05372402	0.0019	0.049	-0.177	0.055	0.677	0.035	0.647	0.033	-0.031	-0.045	No	II	TTCCTGCAAGTGTTCAATTGTGAGGCTTGCTCTTCCCCTTCAGCTGCACCCCACAGGCAG[CG]CCAGAGTGCTGAAGCATGCAGCCCCAAGCAAGGGCCAATGGGTGAGCAGGAGTGGCAGAG	37	10	95316445	F
chr10:93566665-93604480	FFAR4	ENSG00000186188.10	203.009	0.652799	0.880955	0.128437	5.08266	3.72191e-07	0.000310387	230	126.191	125.278	82.0464	chr10:93569546	cg13633964	0.0014	0.041	0.227	0.069	0.385	0.044	0.417	0.054	0.032	0.083	No	II	TGTGGTTAGAGCCCTCTGTGGTGCTTCCAGAGTGGCCACAGTTGTGCTGTAAGGTGCTTC[CG]TGGAGGTCTGTGTTGTGATGGCTGGGCACACAGACCTCCTTTGTTTTAATGTTGAAACAC	37	10	95329303	R	GPR120	NM_181745	Body	chr10:95326229-95327108	S_Shelf
chr10:93566665-93604480	FFAR4	ENSG00000186188.10	203.009	0.652799	0.880955	0.128437	5.08266	3.72191e-07	0.000310387	230	126.191	125.278	82.0464	chr10:93591846	cg20602843	0.00013	0.0094	0.208	0.052	0.647	0.031	0.67	0.041	0.023	0.035	No	II	CCCCACCCATCCGTCTGCAGCACAGACATAAACACAAATGAAAACTAAAATCACAGGACA[CG]GGTGACTATAGTTTAATGAATCAGAGTCTGGAATCTTAAGCCCCAGAAACTTTCAGGAAA	37	10	95351603	F	RBP4	NM_006744	3'UTR
chr17:9021542-9244000	NTN1	ENSG00000065320.8	350.523	0.560038	0.670219	0.111604	5.01807	5.21923e-07	0.000413493	383.526	164.385	255.476	106.501	chr17:9217882	cg04514415	3e-05	0.0034	-0.392	0.089	0.362	0.057	0.303	0.057	-0.059	-0.164	Yes	II	AAGAATTTCCAGCTGACAGAAAGGAAAGACACCAAAAAAAAAAAAAAAAAAAAAAGCAAA[CG]CAACTCCAAATGCTCAGAGGGTGATGTCATTTTCTGTAAGGGCAAGCAGCCTGAGGTTCT	37	17	9121199	F	NTN1	NM_004822	Body
chr17:9021542-9244000	NTN1	ENSG00000065320.8	350.523	0.560038	0.670219	0.111604	5.01807	5.21923e-07	0.000413493	383.526	164.385	255.476	106.501	chr17:9228624	cg24723756	4.9e-05	0.0048	-0.417	0.098	0.579	0.074	0.507	0.075	-0.072	-0.125	Yes	II	AGAGCTCACATTCTGAAAGGTGAGATCATCTCACTTCTGCCAGTTCTTGGAAAAGTTATT[CG]TTCCCAGAAATGTTTATTAGTCACCCTTTTGTTGAAAGACATTTTGGCACCACCAGATGG	37	17	9131941	R	NTN1	NM_004822	Body
chr17:9021542-9244000	NTN1	ENSG00000065320.8	350.523	0.560038	0.670219	0.111604	5.01807	5.21923e-07	0.000413493	383.526	164.385	255.476	106.501	chr17:9179187	cg25479666	0.00083	0.03	0.319	0.092	0.576	0.065	0.623	0.073	0.047	0.082	Yes	II	TCCTTTACCTCTCCCGTCTTTGTTTGCACATTTAATCAGGGCTTTAAGCTAAATGATCAC[CG]TGACCCTCTCTAGTGCTACAGTTTATGGGTTTTGTGATTCAGAAGGCTGCCTGGCTGCAA	37	17	9082504	R	LOC101928266;NTN1	NR_110828;NM_004822	TSS200;Body
chr17:9021542-9244000	NTN1	ENSG00000065320.8	350.523	0.560038	0.670219	0.111604	5.01807	5.21923e-07	0.000413493	383.526	164.385	255.476	106.501	chr17:9240521	cg00864474	0.0017	0.046	-0.22	0.068	0.337	0.044	0.309	0.037	-0.028	-0.084	No	II	CCCGACACGCAGCCGACGGGATCCCCCCCTTTCTCCCCGGCCCCTTCTAGCAGTTCCCCG[CG]GGCCACCTGGCTGTCACAGCCTGGACTCCTCCATCTGAAGGGGCCTGGCAGCATTTGGGG	37	17	9143838	F	NTN1	NM_004822	3'UTR	chr17:9142980-9143839	Island
chr17:9021542-9244000	NTN1	ENSG00000065320.8	350.523	0.560038	0.670219	0.111604	5.01807	5.21923e-07	0.000413493	383.526	164.385	255.476	106.501	chr17:9239857	cg02346492	6.2e-06	0.0012	-0.486	0.101	0.411	0.064	0.343	0.068	-0.068	-0.166	No	I	AATCAAGCCCCTCAAGAAGTACCTGCTGCTGGGCAACGCGGAGGACTCTCCGGACCAGAG[CG]GCATCGTGGCCGATAAAAGCAGCCTGGTGATCCAGTGGCGGGACACGTGGGCGCGGCGGC	37	17	9143174	R	NTN1	NM_004822	Body	chr17:9142980-9143839	Island
chr17:9021542-9244000	NTN1	ENSG00000065320.8	350.523	0.560038	0.670219	0.111604	5.01807	5.21923e-07	0.000413493	383.526	164.385	255.476	106.501	chr17:9023578	cg05976500	0.00038	0.018	0.22	0.06	0.313	0.038	0.338	0.042	0.025	0.078	No	II	CGGGACCCGGGAGGGCTCAGAGCAGGTCCACTCGCTCGCGTGGCGCTCGTGGTGGACGCC[CG]AATTTGCGCCCAGTGCTCTCTGCGAAGCCAAGAAGCAGCAGGAGAAATGTTCCCGGGAGG	37	17	8926895	F	NTN1	NM_004822	Body	chr17:8924167-8926920	Island
chr17:9021542-9244000	NTN1	ENSG00000065320.8	350.523	0.560038	0.670219	0.111604	5.01807	5.21923e-07	0.000413493	383.526	164.385	255.476	106.501	chr17:9073203	cg06222983	0.0015	0.042	0.278	0.085	0.537	0.059	0.581	0.066	0.044	0.081	No	II	GCAAGGCCCAAGCAGCCATGCACAGGGGCCGCATTTGCAAACAGTGGCTGGGAGGAGTCG[CG]TATCCCACCTGGGCCCCAGACACCTGTCTCCTGAGCGCCGAGACTTGGGGGTGGAAGGTG	37	17	8976520	F	NTN1	NM_004822	Body
chr17:9021542-9244000	NTN1	ENSG00000065320.8	350.523	0.560038	0.670219	0.111604	5.01807	5.21923e-07	0.000413493	383.526	164.385	255.476	106.501	chr17:9239779	cg06818052	8.3e-05	0.0068	-0.233	0.057	0.38	0.038	0.346	0.035	-0.034	-0.089	No	II	GCAGGGCACGAGCCGCATCCGCCGCGGTGACCAGAGCCTGTGGATCCGCTCGCGGGACAT[CG]CCTGCAAGTGTCCCAAAATCAAGCCCCTCAAGAAGTACCTGCTGCTGGGCAACGCGGAGG	37	17	9143096	F	NTN1	NM_004822	Body	chr17:9142980-9143839	Island
chr17:9021542-9244000	NTN1	ENSG00000065320.8	350.523	0.560038	0.670219	0.111604	5.01807	5.21923e-07	0.000413493	383.526	164.385	255.476	106.501	chr17:9207052	cg07114544	0.00076	0.028	-0.347	0.1	0.643	0.065	0.597	0.05	-0.046	-0.071	No	II	ACTTCCACCTTTGGAGTATGGGAGTGCCGGAATTGCTCGGCTGAGGGTCACTTTGTCTGC[CG]CACAGTGGTGGCAGCTGCGCCCGTTTTTATTGAACTTGCTCAACAAATATTTATTGAGGG	37	17	9110369	F	NTN1	NM_004822	Body
chr17:9021542-9244000	NTN1	ENSG00000065320.8	350.523	0.560038	0.670219	0.111604	5.01807	5.21923e-07	0.000413493	383.526	164.385	255.476	106.501	chr17:9240437	cg08547691	2.3e-05	0.0028	-0.428	0.096	0.315	0.057	0.26	0.051	-0.055	-0.175	No	I	GGCGCGGAGACGTGGACGGGAGGAGAACTGTGAATTCTCAAGCCCGTAGTGTGGGCGGGG[CG]CGGAGCACCCACCAAACCACCACCCGACACGCAGCCGACGGGATCCCCCCCTTTCTCCCC	37	17	9143754	F	NTN1	NM_004822	3'UTR	chr17:9142980-9143839	Island
chr17:9021542-9244000	NTN1	ENSG00000065320.8	350.523	0.560038	0.670219	0.111604	5.01807	5.21923e-07	0.000413493	383.526	164.385	255.476	106.501	chr17:9083447	cg13520090	0.0019	0.049	0.283	0.088	0.641	0.055	0.684	0.053	0.043	0.066	No	II	CACCCAGCTGATTGTCTGTGGTTTTGTAATCCAGTCAGGATGATTCCATGCTCCTTGCCA[CG]TGATTGATCAATACACAGCATTTTCCTGGCTACAGGAATTGGTTCAGGAATGGTCATGTG	37	17	8986764	R	NTN1	NM_004822	Body
chr17:9021542-9244000	NTN1	ENSG00000065320.8	350.523	0.560038	0.670219	0.111604	5.01807	5.21923e-07	0.000413493	383.526	164.385	255.476	106.501	chr17:9228955	cg16087709	0.0013	0.04	-0.1	0.03	0.52	0.021	0.502	0.019	-0.017	-0.034	No	II	ATTGTGTTCGTGACTGTGTGTGACTGCGTGTGTGACTGGGTGTGTGGCTGTGTGACTCTG[CG]TGTGTGATTGTGTTTACGACTGAGACTGTGTGTGACTGATTCTGTGACTGTAAGTGTGAC	37	17	9132272	F	NTN1	NM_004822	Body
chr17:9021542-9244000	NTN1	ENSG00000065320.8	350.523	0.560038	0.670219	0.111604	5.01807	5.21923e-07	0.000413493	383.526	164.385	255.476	106.501	chr17:9023438	cg19711783	0.0018	0.048	0.367	0.114	0.167	0.047	0.201	0.06	0.034	0.206	No	I	CAACGAGTGCGTGGGTGAGTGGGGTGCGGCGGCGGAGCCGGCGGCGGGTGGGGCCGCGGG[CG]GGAGCTGCTGGGCCTCGCAGCGGCGAGTTCATAGGAGCGCGGGTCGAGGGAACGGCGGGA	37	17	8926755	R	NTN1	NM_004822	Body	chr17:8924167-8926920	Island
chr17:74609887-74623738	CD300E	ENSG00000186407.6	9.05057	-0.771193	-1.00322	0.154302	-4.99795	5.79424e-07	0.00043719	6.22263	6.56767	17.195	18.6845	chr17:74632466	cg22280958	0.00075	0.028	-0.307	0.088	0.628	0.057	0.584	0.06	-0.045	-0.071	No	II	CAGCATTCTTTTCCGGGTGAATCTGCCTTCACTGTTGCTTTGTGTAGGGCACCACAGGTG[CG]GTGGGTTGAGTTAATGTGCCCAAGCAAAGTCCTGTCTCATATCATTTCTCTGTTTAGTCC	37	17	72628605	F
chr18:50795120-50825402	MRO	ENSG00000134042.12	27.4815	0.664697	0.923253	0.138372	4.8037	1.55763e-06	0.00109169	31.452	20.7074	16.0463	8.21153	chr18:50797374	cg05872758	8.5e-06	0.0014	0.41	0.087	0.233	0.048	0.279	0.052	0.045	0.195	No	II	TTATGTGGCAGCTGGCTTCCCCCACAATTCAAACGAGGAAACTGCCAGGGTTTCTATGCC[CG]GCACAGTGCCATTTATCACAATCTCCTGATTAAAGCAAGTCACAAAGGCAGCCCAGATTC	37	18	48323744	R	MRO;MRO;MRO;MRO	NM_001127175;NM_031939;NM_001127174;NM_001127176	3'UTR;3'UTR;3'UTR;3'UTR
chr3:42692663-42702827	HHATL	ENSG00000010282.14	65.8584	0.723967	1.24233	0.150818	4.80025	1.58466e-06	0.00109169	76.1998	47.0501	36.0752	22.9587	chr3:42702841	cg07653555	0.00036	0.018	0.297	0.08	0.395	0.055	0.438	0.065	0.043	0.108	Yes	II	AGCGGAGCTGAGCAGAGTGGAGCAGAGCCGAGTGCTGCAGAGCTGCTGGCCACAGGGAGC[CG]CAGGGAGGATCCTTGAAGGGGGGCGGGTGCTGGGTGGGGGGAGGGTGTCCAGTAGCATAG	37	3	42744333	R	HHATL;HHATL	NR_027753;NM_020707	TSS1500;TSS200
chr3:42692663-42702827	HHATL	ENSG00000010282.14	65.8584	0.723967	1.24233	0.150818	4.80025	1.58466e-06	0.00109169	76.1998	47.0501	36.0752	22.9587	chr3:42702866	cg15300076	0.0013	0.039	0.275	0.083	0.254	0.046	0.288	0.06	0.034	0.134	Yes	II	AGCCGAGTGCTGCAGAGCTGCTGGCCACAGGGAGCCGCAGGGAGGATCCTTGAAGGGGGG[CG]GGTGCTGGGTGGGGGGAGGGTGTCCAGTAGCATAGGCTCAGACAGGGACACCTGGGCCTC	37	3	42744358	R	HHATL;HHATL	NR_027753;NM_020707	TSS1500;TSS200
chr3:42692663-42702827	HHATL	ENSG00000010282.14	65.8584	0.723967	1.24233	0.150818	4.80025	1.58466e-06	0.00109169	76.1998	47.0501	36.0752	22.9587	chr3:42697182	cg00527744	0.00072	0.027	-0.167	0.048	0.595	0.033	0.57	0.03	-0.024	-0.041	No	II	CCAGGTTTGAATAGGCTAGGCCAGCTGGGGGCAGGGCACTGTCACTGCCTGGGGTCCAAT[CG]CCTGGGGCCTGCCCCCATGAAGACCCTGTCCCACCACTTCCTTGGGGAGACACCAGGCTC	37	3	42738674	R	HHATL;HHATL	NR_027753;NM_020707	Body;Body
chr3:42692663-42702827	HHATL	ENSG00000010282.14	65.8584	0.723967	1.24233	0.150818	4.80025	1.58466e-06	0.00109169	76.1998	47.0501	36.0752	22.9587	chr3:42684151	cg13010797	6.6e-05	0.0059	-0.422	0.101	0.168	0.038	0.132	0.039	-0.036	-0.213	No	II	CCTAGCCCAGCCTGCTGTCATCTCTCCTATACCCACCCCCTCCCCCACTCCCCCGCCTGA[CG]TTATAAACAAGTGACTCAGAGGAATGATGGGGGTGTGTCTCATAATAGTTCATTCCAATG	37	3	42725643	F	KBTBD5	NM_152393	TSS1500	chr3:42727084-42727916	N_Shore
chr3:42692663-42702827	HHATL	ENSG00000010282.14	65.8584	0.723967	1.24233	0.150818	4.80025	1.58466e-06	0.00109169	76.1998	47.0501	36.0752	22.9587	chr3:42701711	cg24576945	2e-05	0.0026	0.225	0.05	0.471	0.036	0.503	0.034	0.031	0.066	No	I	GCTGAGTCTCACCACTCCCTCCAGCGGGGGCCTAGCTTGTCCCCTGGAGAACTGCTGGGC[CG]TACTACGGCTCAGCTAGCACCTTTACCCTTCCTATCCCGCTTCAGCCTGGCTCAGGGGCT	37	3	42743203	R	HHATL;HHATL	NM_020707;NR_027753	5'UTR;TSS200
chr3:42692663-42702827	HHATL	ENSG00000010282.14	65.8584	0.723967	1.24233	0.150818	4.80025	1.58466e-06	0.00109169	76.1998	47.0501	36.0752	22.9587	chr3:42701501	cg24938727	0.0012	0.038	0.224	0.067	0.359	0.045	0.388	0.042	0.028	0.079	No	II	CCAGCCTGTCACATCCCAGTCCCTGCCTGTGTCCGTGACCACACTGCCCCACTCTCTCAG[CG]CTCTGTGTATTCAGGCCCTGGGCACCAGCTGGAGGCTGTGCTATTTGAGGAGGTGCCCAG	37	3	42742993	F	HHATL;HHATL	NR_027753;NM_020707	Body;5'UTR
chr5:157460019-157474717	NIPAL4	ENSG00000172548.14	28.1473	-0.752647	-1.29872	0.157886	-4.76704	1.86956e-06	0.0012343	16.6451	17.5326	61.2736	53.667	chr5:157456545	cg02627405	0.00012	0.0085	-0.269	0.067	0.907	0.017	0.895	0.013	-0.012	-0.013	No	II	GCTACCTGCCTGACAGGGCCATTGTGGCTAGAGGAGAAAAGGGCTTTGTCAGGAAGCAGC[CG]AGAAGACTGCAGTTCAATGGGGCCCTTTATGTCTACACTGGCAAGATGCTCTGATGCCAG	37	5	156883553	F				chr5:156886969-156887440	N_Shelf
chr12:94567124-94650562	TMCC3	ENSG00000057704.12	899.05	0.427093	0.477553	0.0908661	4.70025	2.59845e-06	0.0016469	967.263	390.736	702.596	225.288	chr12:94602139	cg09162806	4.8e-05	0.0048	0.435	0.102	0.473	0.071	0.533	0.092	0.06	0.128	Yes	II	AAGCCACTTGTCCCTGTGTTTGTTAATCATACTTAAGGAAGGCTCTAACATTCTGAAGAA[CG]TTCTGTGGTTACTTCCTGGCCTATAAAGGATTTAATGTTCCATTGCTGAGTCTACTAATC	37	12	94995915	F	TMCC3	NM_020698	Body
chr12:94567124-94650562	TMCC3	ENSG00000057704.12	899.05	0.427093	0.477553	0.0908661	4.70025	2.59845e-06	0.0016469	967.263	390.736	702.596	225.288	chr12:94616272	cg00873953	0.0016	0.045	-0.193	0.059	0.22	0.029	0.202	0.026	-0.018	-0.081	No	II	ATCCACATTCTATATCTTTGCAGGGAGGTCGACTAGAAGGGCGCCTGCTATCAATCACCC[CG]ACTCTGGGATTGCAAGAGGACATTCAGTCTGGTACTCTCTCTTTACCAATAAGGAAATGG	37	12	95010048	R	TMCC3	NM_020698	Body
chr12:94567124-94650562	TMCC3	ENSG00000057704.12	899.05	0.427093	0.477553	0.0908661	4.70025	2.59845e-06	0.0016469	967.263	390.736	702.596	225.288	chr12:94616337	cg02313013	0.00024	0.014	-0.303	0.079	0.18	0.03	0.158	0.033	-0.022	-0.124	No	II	CTGGGATTGCAAGAGGACATTCAGTCTGGTACTCTCTCTTTACCAATAAGGAAATGGGCT[CG]GCTCAACAAACCTTGTTAGGCAGAGCAAATGCCAGCAGTGGACTGGGCACAGTAAACACC	37	12	95010113	F	TMCC3	NM_020698	Body
chr12:94567124-94650562	TMCC3	ENSG00000057704.12	899.05	0.427093	0.477553	0.0908661	4.70025	2.59845e-06	0.0016469	967.263	390.736	702.596	225.288	chr12:94648789	cg12134308	7.5e-06	0.0013	0.443	0.093	0.28	0.059	0.338	0.071	0.058	0.206	No	II	TGTAAAGTTGCATGAGTTTTGCCAAACCACTTAAATGAGTTGACAATGAGCCATCCATCC[CG]CTAAGATTACTAATCTTGTTTACACAAAGAAGATCACAGTTGTGACAAGAAAAAACAAGC	37	12	95042565	R	TMCC3	NM_020698	Body	chr12:95043551-95044312	N_Shore
chr1:119619422-119647773	ZNF697	ENSG00000143067.4	721.227	0.394671	0.441064	0.0848545	4.65115	3.30081e-06	0.00195508	763.32	248.179	600	168.299	chr1:119646599	cg27182150	0.0016	0.044	0.318	0.098	0.743	0.055	0.776	0.046	0.033	0.044	Yes	II	CCTCGAAAGCCATTTATATCAGGCTCAGGGCTCTCTCCATGTCCTACAGCATCATTCTTT[CG]ACCATGAGCCTTGCATACTCCTGCCTGGCCATATAAGTGGCATTCTTAAAGGTTCATTTG	37	1	120189222	R	ZNF697	NM_001080470	5'UTR	chr1:120190377-120191251	N_Shore
chr1:119619422-119647773	ZNF697	ENSG00000143067.4	721.227	0.394671	0.441064	0.0848545	4.65115	3.30081e-06	0.00195508	763.32	248.179	600	168.299	chr1:119632818	cg15166348	0.00068	0.026	0.155	0.044	0.596	0.032	0.613	0.026	0.017	0.028	No	II	TGCCCTCAAAGTTAGACTATCTGCCCTCAGCTGAGAAGTCACAAAAGCTACAGGTTTTCC[CG]TTGGCATTTACTATCCATATTTTACATTTAACTGATTAGAATCTTCCGCGACATAAATCA	37	1	120175441	R	ZNF697	NM_001080470	5'UTR
chr13:75284665-75482114	TBC1D4	ENSG00000136111.12	1398.76	0.415165	0.458299	0.0892972	4.64925	3.33147e-06	0.00195508	1498.23	512.541	1112.3	285.256	chr13:75347709	cg05549863	0.0005	0.022	0.269	0.075	0.708	0.038	0.745	0.045	0.037	0.052	Yes	II	AATCTTTGCCCTTTTGGGATGGCTAATTGATCCAACACTATCTCCTGAGTGACTGGCACC[CG]TTGACACACAGATTTACATGCTTCCTTTATCACACAGCTAAGAATGTTCCATTTTTTTAA	37	13	75921845	R	TBC1D4;TBC1D4;TBC1D4	NM_014832;NM_001286658;NM_001286659	Body;Body;Body
chr13:75284665-75482114	TBC1D4	ENSG00000136111.12	1398.76	0.415165	0.458299	0.0892972	4.64925	3.33147e-06	0.00195508	1498.23	512.541	1112.3	285.256	chr13:75303968	cg25547220	9.5e-05	0.0075	0.588	0.144	0.655	0.089	0.728	0.088	0.073	0.111	Yes	II	TTCATCTTTCATGAATGAGCTTGAGTGTCACCTTTTCTTTTGAAGCTCTCCCTAACATCT[CG]AGATGTAATCAGTCCCTTTTCACACACCATTTGACTCATACTGTAACATTACCATATTAG	37	13	75878104	R	TBC1D4;TBC1D4;TBC1D4	NM_014832;NM_001286658;NM_001286659	Body;Body;Body
chr13:75284665-75482114	TBC1D4	ENSG00000136111.12	1398.76	0.415165	0.458299	0.0892972	4.64925	3.33147e-06	0.00195508	1498.23	512.541	1112.3	285.256	chr13:75303902	cg25939954	2.6e-06	0.00061	0.59	0.118	0.706	0.066	0.768	0.073	0.063	0.089	Yes	II	TCTTGCACCTCCTGTTGCCTTTATGGAATTCCAAGCTCCCTCGCTTGACTTCCCATTGTA[CG]TCTATTCATCTTTCATGAATGAGCTTGAGTGTCACCTTTTCTTTTGAAGCTCTCCCTAAC	37	13	75878038	R	TBC1D4;TBC1D4;TBC1D4	NM_014832;NM_001286658;NM_001286659	Body;Body;Body
chr13:75284665-75482114	TBC1D4	ENSG00000136111.12	1398.76	0.415165	0.458299	0.0892972	4.64925	3.33147e-06	0.00195508	1498.23	512.541	1112.3	285.256	chr13:75359383	cg02301706	0.0003	0.016	-0.308	0.082	0.961	0.009	0.954	0.011	-0.007	-0.007	No	II	AAAGTTTAGTATTTACATTAAAATAAGCTGAAACCCTCGTTCTCCTTTTACTACCTACTA[CG]GTATAAAGAGCAAGCATGACTCAGTTATACCCACAAGTCCCACAGGCCAACATTCCAAGG	37	13	75933519	R	TBC1D4;TBC1D4;TBC1D4	NM_014832;NM_001286658;NM_001286659	Body;Body;Body
chr13:75284665-75482114	TBC1D4	ENSG00000136111.12	1398.76	0.415165	0.458299	0.0892972	4.64925	3.33147e-06	0.00195508	1498.23	512.541	1112.3	285.256	chr13:75331677	cg02813563	0.00012	0.0085	0.503	0.125	0.825	0.048	0.864	0.045	0.039	0.047	No	II	TTTTCTGTTTTACTACATTGTGATTTGCTAATTCATGTGTCAGGCCCTTTCCCTTGGACT[CG]CTTTTTAGTGGTTAATGAGCTGAGTTTCTTTGCATTTAAAAAATGGATCCTATTTCATAA	37	13	75905813	R	TBC1D4	NM_014832	Body
chr13:75284665-75482114	TBC1D4	ENSG00000136111.12	1398.76	0.415165	0.458299	0.0892972	4.64925	3.33147e-06	0.00195508	1498.23	512.541	1112.3	285.256	chr13:75416686	cg11737070	0.00011	0.0084	0.312	0.077	0.294	0.047	0.326	0.052	0.032	0.11	No	II	GAAACCTATTTGATCAGGCTACATCTTATGCCAGCCCTGGATTAAATCTGAGACAGTCAC[CG]TGGTTAGGTGCCAGGTTGTGGATAATAAAAAGTCCCTAAAATAGTCTTCATTCGGTAAAT	37	13	75990822	R	TBC1D4;TBC1D4;TBC1D4	NM_014832;NM_001286658;NM_001286659	Body;Body;Body
chr13:75284665-75482114	TBC1D4	ENSG00000136111.12	1398.76	0.415165	0.458299	0.0892972	4.64925	3.33147e-06	0.00195508	1498.23	512.541	1112.3	285.256	chr13:75402973	cg12665260	0.0019	0.049	0.302	0.095	0.194	0.042	0.23	0.051	0.036	0.183	No	II	AACATCTTCCATCCCCTGTCAAAATCAGAGGAAGCTGTGAAGCCTGCCAGCCATCAGGCC[CG]GGTTAATGAGTTCCACAGTCCAGTTTCACAGTATCTCTGGCATTTGCAGTCATGGGGAAA	37	13	75977109	F	TBC1D4;TBC1D4;TBC1D4	NM_014832;NM_001286658;NM_001286659	Body;Body;Body
chr20:11890723-11926609	BTBD3	ENSG00000132640.14	2715.62	0.405609	0.446213	0.0876865	4.62567	3.73383e-06	0.00211295	2930.92	1072.52	2095.55	453.271	chr20:11912635	cg03643760	0.00035	0.017	-0.405	0.109	0.331	0.065	0.274	0.058	-0.057	-0.172	No	II	CAAGGATGAGGAGCTAGATTAATCTTTGAGATTTTGTGTTTTAGATGATTGCATCACAAA[CG]TTTCCTGCTTTGGGCACAATTGCTGCTAATGGTGAGAACTTACCTTTGTAGACTGTTTTT	37	20	11893283	F	BTBD3;BTBD3;BTBD3	NM_001282552;NM_181443;NM_001282550	5'UTR;Body;5'UTR
chr20:11890723-11926609	BTBD3	ENSG00000132640.14	2715.62	0.405609	0.446213	0.0876865	4.62567	3.73383e-06	0.00211295	2930.92	1072.52	2095.55	453.271	chr20:11916805	cg17202331	0.00066	0.026	0.446	0.127	0.634	0.084	0.691	0.08	0.057	0.09	No	II	TCATGAAGGGTGCATTTGCCTGAGGGGTAGCAAATGGCTGCTGTGCTTTGAACAAATGAG[CG]TGATCCAAATAGATAGGGGTGAGATTAAATATTTTAATTAGTCCCTCTTTACAATAAATA	37	20	11897453	F	BTBD3;BTBD3	NM_181443;NM_014962	5'UTR;TSS1500
chr15:73319859-73369264	HCN4	ENSG00000138622.3	189.021	0.543316	0.671393	0.119816	4.53459	5.77151e-06	0.00315343	210.147	88.3389	128.176	57.0468	chr15:73369311	cg10576051	0.0017	0.047	-0.322	0.1	0.233	0.049	0.2	0.038	-0.034	-0.144	No	I	CCCTGGCATTTTTGCCCCTCAGCTGGGTCTCCGACTTTCCTCTTGGGAGGCGACCGGGTT[CG]TCTGGATGCAGAGTCCCGGCCTTCCCGCAACCCTCCTGGAGAGGGGGCTTCCGGAAATGC	37	15	73661652	F	HCN4	NM_005477	TSS200	chr15:73659860-73662015	Island
chr15:73319859-73369264	HCN4	ENSG00000138622.3	189.021	0.543316	0.671393	0.119816	4.53459	5.77151e-06	0.00315343	210.147	88.3389	128.176	57.0468	chr15:73369430	cg17615063	0.0003	0.016	-0.209	0.056	0.038	0.006	0.035	0.006	-0.004	-0.095	No	I	TGCGCCGCGTCGGGGAGGCTCCCACGGTTTTCCTGTGACATGGGCAGGGTGCGAACCCCG[CG]CCAGTCTTTCCCCTGCAAAGCCTCGCAGCAGCCAGGCAAGGAGGGCGTGGGGAAACAGGG	37	15	73661771	R	HCN4	NM_005477	TSS200	chr15:73659860-73662015	Island
chr6:122471917-122726373	PKIB	ENSG00000135549.14	654.017	0.488336	0.581756	0.10938	4.46458	8.02265e-06	0.0042373	702.728	288.449	513.731	264.306	chr6:122712677	cg06892164	1.4e-05	0.0021	-0.348	0.076	0.931	0.012	0.911	0.024	-0.021	-0.022	Yes	II	TCTTTGTTATTTTGTGTTTTTTCAGAAAGTCTGACTCATACCTCCAGGGAACTAATTTAG[CG]GGCAAGAAGTTTATTTGAAGTCTTAGGTATAAAATGAGCAATGGTTTCACTGTGGAAGAT	37	6	123033822	F	PKIB;PKIB;PKIB;PKIB;PKIB;PKIB	NM_001270395;NM_001270394;NM_181794;NM_001270393;NM_181795;NM_032471	Body;Body;5'UTR;5'UTR;5'UTR;5'UTR
chr6:122471917-122726373	PKIB	ENSG00000135549.14	654.017	0.488336	0.581756	0.10938	4.46458	8.02265e-06	0.0042373	702.728	288.449	513.731	264.306	chr6:122717639	cg01507087	0.00021	0.013	0.5	0.13	0.509	0.095	0.577	0.095	0.068	0.134	No	II	TGGCTCACACTGAGGGCTTCCTGCTCTATTCAGCAAATGTGCAAATGGATGCTGCAGGAC[CG]TAACAGTAGACATTGATGAAGGTTGTGATCAATGATTAGACTCTCAAGCCTGTTGTGTTT	37	6	123038784	R	PKIB;PKIB;PKIB;PKIB;PKIB;PKIB	NM_001270395;NM_001270394;NM_181794;NM_001270393;NM_181795;NM_032471	Body;Body;5'UTR;5'UTR;5'UTR;5'UTR
chr6:122471917-122726373	PKIB	ENSG00000135549.14	654.017	0.488336	0.581756	0.10938	4.46458	8.02265e-06	0.0042373	702.728	288.449	513.731	264.306	chr6:122736283	cg08061218	0.0009	0.031	0.316	0.092	0.803	0.042	0.839	0.029	0.036	0.045	No	II	CTTAAATAAGCCCATCTCTATAAAGCTGTCCCTCCTCTATTTATTGGGCTGAATTCTCAG[CG]TGTGCGTGCAGGCAGGCATGCATATGTGTGTGTGTGTGTCTGTGTACACATGCGCATACA	37	6	123057428	R
chr6:122471917-122726373	PKIB	ENSG00000135549.14	654.017	0.488336	0.581756	0.10938	4.46458	8.02265e-06	0.0042373	702.728	288.449	513.731	264.306	chr6:122717553	cg15830972	0.00015	0.01	0.456	0.116	0.283	0.076	0.336	0.092	0.053	0.189	No	II	CAGAAAAGCAGAACAAAAGGCAAGGGATTACTGCACCCTTAAGCATCCAAGTGGCTCATT[CG]GCTCAGGGGTTATTTTTAGCAATCTGGCTCACACTGAGGGCTTCCTGCTCTATTCAGCAA	37	6	123038698	F	PKIB;PKIB;PKIB;PKIB;PKIB;PKIB	NM_001270395;NM_001270394;NM_181794;NM_001270393;NM_181795;NM_032471	Body;Body;5'UTR;5'UTR;5'UTR;5'UTR
chr2:223975112-224039319	SERPINE2	ENSG00000135919.12	1626.33	-0.441417	-0.492052	0.0999304	-4.41724	9.99698e-06	0.00500814	1462.41	414.469	2098.43	927.229	chr2:224039909	cg00514407	1.6e-05	0.0022	-0.241	0.053	0.38	0.035	0.342	0.03	-0.038	-0.1	No	II	AGACGAGGGGAACCAGAAAACTGGATTCCCGGCTATGGTGATAGCATGAGGTACCCGCAG[CG]TCCTGGGAACCCAGCCCTTCTCAGCCGGTAACCACTGCTGCTGGGACCCGGTGCGCGATA	37	2	224904626	R	SERPINE2;SERPINE2;SERPINE2	NM_001136528;NM_006216;NM_001136530	TSS1500;TSS1500;TSS1500	chr2:224903221-224904735	Island
chr2:223975112-224039319	SERPINE2	ENSG00000135919.12	1626.33	-0.441417	-0.492052	0.0999304	-4.41724	9.99698e-06	0.00500814	1462.41	414.469	2098.43	927.229	chr2:224040120	cg08529333	0.00014	0.0096	-0.217	0.055	0.534	0.037	0.497	0.045	-0.036	-0.068	No	II	CCTCTAGTTAGGTTTCTGGGGACCCAAGGACCCAACTTTAATGACAGTAATTTATGTAGC[CG]TTAGTGTAGAATCGTCGCTAGCAGGCAGACGGCCCCAACAGCGAGGAAGAAATGTAAATC	37	2	224904837	R	SERPINE2;SERPINE2;SERPINE2	NM_001136528;NM_006216;NM_001136530	TSS1500;TSS1500;TSS1500	chr2:224903221-224904735	S_Shore
chr2:223975112-224039319	SERPINE2	ENSG00000135919.12	1626.33	-0.441417	-0.492052	0.0999304	-4.41724	9.99698e-06	0.00500814	1462.41	414.469	2098.43	927.229	chr2:224039964	cg08913719	0.00085	0.03	-0.141	0.041	0.252	0.023	0.234	0.021	-0.017	-0.068	No	II	CGCAGCGTCCTGGGAACCCAGCCCTTCTCAGCCGGTAACCACTGCTGCTGGGACCCGGTG[CG]CGATAGACAGGCACATACCCCAGGGGCCTGCAACAAATGACCGTCCCGCTCCGGGCTCTG	37	2	224904681	F	SERPINE2;SERPINE2;SERPINE2	NM_001136528;NM_006216;NM_001136530	TSS1500;TSS1500;TSS1500	chr2:224903221-224904735	Island
chr2:223975112-224039319	SERPINE2	ENSG00000135919.12	1626.33	-0.441417	-0.492052	0.0999304	-4.41724	9.99698e-06	0.00500814	1462.41	414.469	2098.43	927.229	chr2:224033757	cg12480674	2.9e-05	0.0034	-0.4	0.091	0.887	0.028	0.862	0.026	-0.025	-0.028	No	II	TCACCATCACCAAAGTTAATAGAAATAAACCAAAATGCATTCTCCTACCCTGTAAAACCA[CG]AAATGCAGAGTGCAGCCCAGCCAACAGACCTCAAGGAGGGCAGAACCATGCCAAAGGGAG	37	2	224898474	F	SERPINE2;SERPINE2;SERPINE2	NM_001136530;NM_001136528;NM_006216	Body;5'UTR;5'UTR
chr2:223975112-224039319	SERPINE2	ENSG00000135919.12	1626.33	-0.441417	-0.492052	0.0999304	-4.41724	9.99698e-06	0.00500814	1462.41	414.469	2098.43	927.229	chr2:224027864	cg13349716	0.00069	0.027	-0.274	0.078	0.918	0.017	0.903	0.023	-0.015	-0.016	No	II	CTGTGCCCCTCTAAGCACCTCTTACAGAGTAAGTGCTCAAAAACTAGCTCTTCAGCTGCA[CG]TCACCCAAATACAACAGGCTGCCACCTTCAACTTCCTTCTTGTCCTGTGTGGGGTGTATA	37	2	224892581	R	SERPINE2;SERPINE2;SERPINE2;SERPINE2	NR_073116;NM_001136530;NM_001136528;NM_006216	Body;Body;5'UTR;5'UTR
chr2:223975112-224039319	SERPINE2	ENSG00000135919.12	1626.33	-0.441417	-0.492052	0.0999304	-4.41724	9.99698e-06	0.00500814	1462.41	414.469	2098.43	927.229	chr2:224009834	cg16744238	0.00041	0.019	-0.32	0.087	0.493	0.06	0.438	0.072	-0.055	-0.112	No	II	AAATCGTGCTGTCCAGCATTCAGACCAAACATTTCTCATCAGTACTTTGCCAACACTCAA[CG]GTGTTTGGCAAGAGGCATTCTAGAAACTCTTCAGGAGGTGAGCCATGGAGATTAAGGCTG	37	2	224874551	F	SERPINE2;SERPINE2;SERPINE2;SERPINE2	NR_073116;NM_001136530;NM_001136528;NM_006216	Body;Body;5'UTR;5'UTR
chr2:223975112-224039319	SERPINE2	ENSG00000135919.12	1626.33	-0.441417	-0.492052	0.0999304	-4.41724	9.99698e-06	0.00500814	1462.41	414.469	2098.43	927.229	chr2:224039966	cg19715111	0.00012	0.0087	-0.177	0.044	0.239	0.023	0.219	0.02	-0.02	-0.085	No	II	CAGCGTCCTGGGAACCCAGCCCTTCTCAGCCGGTAACCACTGCTGCTGGGACCCGGTGCG[CG]ATAGACAGGCACATACCCCAGGGGCCTGCAACAAATGACCGTCCCGCTCCGGGCTCTGTT	37	2	224904683	F	SERPINE2;SERPINE2;SERPINE2	NM_001136528;NM_006216;NM_001136530	TSS1500;TSS1500;TSS1500	chr2:224903221-224904735	Island
chr2:223975112-224039319	SERPINE2	ENSG00000135919.12	1626.33	-0.441417	-0.492052	0.0999304	-4.41724	9.99698e-06	0.00500814	1462.41	414.469	2098.43	927.229	chr2:224009194	cg23055236	0.00031	0.016	-0.366	0.098	0.417	0.067	0.369	0.065	-0.048	-0.114	No	II	ACAACCGACACACAGCACGGCAAGGTGAGTCCCCGGATTTATCTCAGCCTCTCCCCTCCC[CG]CCCCTCAGTGAAAGCTGACACCTTCTCAGGCACTGGGAAAGTCTCGCCATCCTTCTAGTC	37	2	224873911	F	SERPINE2;SERPINE2;SERPINE2;SERPINE2	NM_006216;NM_001136530;NM_001136529;NM_001136528	5'UTR;Body;5'UTR;5'UTR
chr11:76782251-76798154	TSKU	ENSG00000182704.7	315.632	-0.54152	-0.674307	0.122662	-4.41472	1.01143e-05	0.00500814	278.541	95.5108	422.454	306.733	chr11:76786221	cg02903472	0.00015	0.01	-0.368	0.093	0.937	0.015	0.921	0.018	-0.016	-0.017	Yes	II	GGGAGCTTTCTGTCCATGACATTTCATTCATCTGATTTATCACCTTCATGTGGCCAGGCT[CG]TGCAGGCAAGGAGGTAGACACAGATTCGTAGATGGCCACAGAAGTGGGCCAGTACCTTGT	37	11	76497265	R	TSKU;TSKU	NM_001258210;NM_015516	5'UTR;5'UTR	chr11:76494416-76495672	S_Shore
chr11:76782251-76798154	TSKU	ENSG00000182704.7	315.632	-0.54152	-0.674307	0.122662	-4.41472	1.01143e-05	0.00500814	278.541	95.5108	422.454	306.733	chr11:76793497	cg04610274	6.5e-06	0.0012	0.403	0.084	0.561	0.061	0.613	0.068	0.052	0.093	No	II	TCGTATTTTGAGCTGCTGGTTACATAAGTGGGAGCTCATATGAGGCCATTTGGCATTTCA[CG]GACCCCTTGTATAATCACCTCTGGGAATCAAAGGGTAATCTCAGGGCCTTTGTGCTGTTT	37	11	76504541	F	TSKU	NM_015516	5'UTR
chr5:177402140-177409576	F12	ENSG00000131187.9	33.0042	-0.664891	-0.938749	0.151205	-4.39727	1.09619e-05	0.00526336	26.3104	17.8694	52.2825	32.3574	chr5:177396423	cg04486885	0.00081	0.029	-0.323	0.093	0.485	0.066	0.441	0.062	-0.045	-0.092	No	II	CAAGTGGAAGCAACTGCAGTGGGAGCAAACCCCCATGGAGGTCGTCTCTCCCAGTGCCCC[CG]CGGAGATCCGCTCTCCCAGTGCCCCCGCGGAGGTCCGCTCTCCCAGTGCCCCCGCGGAGG	37	5	176823424	R	SLC34A1	NM_003052	Body	chr5:176823423-176823670	Island
chr5:177402140-177409576	F12	ENSG00000131187.9	33.0042	-0.664891	-0.938749	0.151205	-4.39727	1.09619e-05	0.00526336	26.3104	17.8694	52.2825	32.3574	chr5:177405158	cg05455433	0.00084	0.03	-0.169	0.049	0.708	0.028	0.685	0.027	-0.022	-0.031	No	II	TGGCATCTGGCCACAGCTGCTTGCTCAGTTCTATACCATATCTCATTCTTGTGGAAAAAC[CG]GAGAAGCTGAGGCTCAAAGCACTTCTCTGGGGACAAAGAGGGATAGTGGTCTCAGGAGAG	37	5	176832159	R	F12	NM_000505	Body	chr5:176830275-176831639	S_Shore
chr9:136975092-136981742	PTGDS	ENSG00000107317.12	167.73	-0.692684	-0.983466	0.157774	-4.39037	1.13159e-05	0.00527353	110.983	115.561	331.16	323.104	chr9:136977325	cg02646429	0.00023	0.013	-0.297	0.077	0.861	0.026	0.83	0.031	-0.031	-0.035	No	II	CAAGGTCCCTGCCAGCTCTGTCTCTGGGACCAGTGGGCAGGGGCCTCTGCCTCACCCCCA[CG]CTGCCTCAGCTGGGGCAGCAGGCCCAGGCCTCTTGCATAAGCGCCCTGTGGGGGACGAGG	37	9	139871777	F	PTGDS	NM_000954	TSS200	chr9:139872237-139873143	N_Shore
chr3:46515423-46580099	LRRC2	ENSG00000163827.12	27.3051	0.512994	0.61125	0.117314	4.37282	1.22654e-05	0.00555271	29.9281	13.7264	19.7511	8.12502	chr3:46581157	cg08962305	0.0016	0.044	0.286	0.088	0.55	0.061	0.596	0.071	0.046	0.084	Yes	II	GTTTGCTTTAATGACCAAGCATCCCTACCTTCCAGATGGCCTTGTGATGGATGAGCACCT[CG]TGGCTTCCAGGACTCCAGAACTACCACCGTCTGCACGTACTACCACTTTTATGCTAGTTG	37	3	46622647	R	LRRC2;TDGF1	NM_024750;NM_003212	TSS1500;Body	chr3:46618307-46618669	S_Shelf
chr3:46515423-46580099	LRRC2	ENSG00000163827.12	27.3051	0.512994	0.61125	0.117314	4.37282	1.22654e-05	0.00555271	29.9281	13.7264	19.7511	8.12502	chr3:46566689	cg11365440	9.5e-06	0.0015	-0.312	0.067	0.297	0.04	0.26	0.036	-0.037	-0.124	No	II	AGGGAATGTAAAAGTGTTTTCGATGTTGGAAGCAGCAGACATCGAAGGTCTCAATTTCAC[CG]TTACATTTTATCTTTTTAATATCCTAAAATGTATGTGAGTTTAGGTTCTCTTTAGATACT	37	3	46608179	R	LRRC2;LRRC2	NM_024750;NM_024512	5'UTR;TSS200	chr3:46607346-46607806	S_Shore
chr3:46515423-46580099	LRRC2	ENSG00000163827.12	27.3051	0.512994	0.61125	0.117314	4.37282	1.22654e-05	0.00555271	29.9281	13.7264	19.7511	8.12502	chr3:46566603	cg11650891	0.00022	0.013	-0.245	0.064	0.038	0.007	0.032	0.005	-0.006	-0.151	No	II	GTGGAATGGAAGGGAGCTGGTTCCGAGTGCTCAGCACGCTAAGCTGGGAACCCAGCCAGA[CG]CAGGCTTTGAAAGCCATATGACCAAGGGAATGTAAAAGTGTTTTCGATGTTGGAAGCAGC	37	3	46608093	F	LRRC2	NM_024512	TSS200	chr3:46607346-46607806	S_Shore
chr3:46515423-46580099	LRRC2	ENSG00000163827.12	27.3051	0.512994	0.61125	0.117314	4.37282	1.22654e-05	0.00555271	29.9281	13.7264	19.7511	8.12502	chr3:46566649	cg13719901	2.8e-05	0.0033	-0.372	0.084	0.103	0.023	0.083	0.016	-0.021	-0.2	No	II	GGAACCCAGCCAGACGCAGGCTTTGAAAGCCATATGACCAAGGGAATGTAAAAGTGTTTT[CG]ATGTTGGAAGCAGCAGACATCGAAGGTCTCAATTTCACCGTTACATTTTATCTTTTTAAT	37	3	46608139	F	LRRC2;LRRC2	NM_024750;NM_024512	5'UTR;TSS200	chr3:46607346-46607806	S_Shore
chr3:46515423-46580099	LRRC2	ENSG00000163827.12	27.3051	0.512994	0.61125	0.117314	4.37282	1.22654e-05	0.00555271	29.9281	13.7264	19.7511	8.12502	chr3:46577178	cg20941258	0.0012	0.038	-0.457	0.137	0.787	0.056	0.747	0.081	-0.04	-0.051	No	II	GCCCCTCCCCTCTCCCGGGCACCTGGCGCCGGCTCCCGCGTCCTTTCAGGAATTCACGTC[CG]CCTGGAATTTGCACTTCAAGTCTGGAGCCCCCAAGGAACCCCTCCTGACCCTGAACTTCT	37	3	46618668	F	LRRC2;TDGF1	NM_024750;NM_003212	5'UTR;TSS1500	chr3:46618307-46618669	Island
chr8:24950955-24957110	NEFL	ENSG00000277586.2	23.9998	-0.686022	-1.16786	0.157524	-4.35504	1.33044e-05	0.00585579	17.5366	14.1549	42.6138	54.0856	chr8:24941958	cg24434380	0.00022	0.013	-0.327	0.085	0.096	0.023	0.078	0.012	-0.018	-0.186	Yes	II	TGGCGGGGGAGGAGGGGGTCCAAAACTGCATTTCCAACCAGCGGCGAAGGATGCAAAGGC[CG]CTTGTCCACACTCCACCCAGGAATCCGTAGGAGGCCCCGCCCCGCCTCCCGGTGGCCTGG	37	8	24799471	R				chr8:24799703-24800147	N_Shore
chr8:24950955-24957110	NEFL	ENSG00000277586.2	23.9998	-0.686022	-1.16786	0.157524	-4.35504	1.33044e-05	0.00585579	17.5366	14.1549	42.6138	54.0856	chr8:24957288	cg24425081	0.00058	0.024	-0.236	0.066	0.047	0.008	0.04	0.006	-0.007	-0.146	No	II	GGAATGTGCGCGCGAGTGCGCGCGCGCGCGCGCACACACACACACACACACACACACACT[CG]TGAAACTGCGGCACTACTGCAGGTATTGGTTTAGCATTTTTAAACCTTTACAGCAGTTAA	37	8	24814802	F	NEFL	NM_006158	TSS1500	chr8:24812946-24814299	S_Shore
chr10:20779973-21174187	NEBL	ENSG00000078114.18	2096.58	0.438487	0.507556	0.101548	4.31802	1.57434e-05	0.006742	2275.98	817.897	1579.92	415.842	chr10:21070178	cg13371840	2.6e-06	0.00061	-0.31	0.062	0.422	0.044	0.378	0.043	-0.045	-0.106	Yes	II	CGGGAGGCAAAATAGCATTACTTGAGTTGGAATTTGGCCAGGACACTGGGGCTAAATACC[CG]GACTGTTATGGAAAGTGCTCTAGGATTGTTAATGCCCTTGAGTCGTCAGGACCTCAGTTT	37	10	21359107	F	NEBL;NEBL	NM_213569;NM_001173484	Body;Body
chr10:20779973-21174187	NEBL	ENSG00000078114.18	2096.58	0.438487	0.507556	0.101548	4.31802	1.57434e-05	0.006742	2275.98	817.897	1579.92	415.842	chr10:21070062	cg08762432	0.00041	0.019	-0.23	0.063	0.404	0.04	0.374	0.046	-0.03	-0.074	No	II	TAGAAATGAAGCATCTGATTTGCAGCACACGGTGTCACCTCCACACAAAGCCTCACACTT[CG]GGACAGGAAGGAAAGAATAATACTGTATCCACTAGTAGCTGCAGGGGGACTTTTCGGGAG	37	10	21358991	F	NEBL	NM_213569	Body
chr19:44777869-44800634	CBLC	ENSG00000142273.10	111.329	-0.52542	-0.676126	0.12189	-4.3106	1.62815e-05	0.00678895	96.954	43.6473	152.729	61.6765	chr19:44777883	cg01057656	7.7e-05	0.0065	-0.274	0.066	0.058	0.01	0.051	0.009	-0.008	-0.13	No	I	ACCTGCAGGCCCCTCCCCGGTTCTCTAGGACCCGCCCTCTCCTTTCACTCTGGGCGAGGC[CG]CCCCTATCCCAGCCGCACCGGTCCTTCCCGGCACACGCGAGGCTCCCATGGCTCTGGCGG	37	19	45281140	F	CBLC;CBLC;CBLC;CBLC	NM_001130852;NM_012116;NM_001130852;NM_012116	5'UTR;1stExon;1stExon;5'UTR	chr19:45281133-45281355	Island
chr19:44777869-44800634	CBLC	ENSG00000142273.10	111.329	-0.52542	-0.676126	0.12189	-4.3106	1.62815e-05	0.00678895	96.954	43.6473	152.729	61.6765	chr19:44798330	cg08750473	3.6e-06	0.00079	-0.61	0.124	0.817	0.052	0.749	0.071	-0.067	-0.082	No	II	GGTCTCTAACTCCTGGGCTCAAGTCTCCCAAAGTGCTGGGATTGCTGGCATTAGCCACTT[CG]TCTAGCCTCCCCATGAGTTTTGATGAAGCCAGCAAGCTCAGTCATCTCTAACCTGAGTCA	37	19	45301587	F	CBLC;CBLC	NM_012116;NM_001130852	Body;Body
chr6:89364636-89412270	RRAGD	ENSG00000025039.14	2993	0.415393	0.471038	0.0967394	4.29394	1.75528e-05	0.00713139	3205.87	1061.81	2379.94	733.609	chr6:89359776	cg12451071	0.0011	0.035	0.232	0.069	0.17	0.028	0.192	0.034	0.022	0.129	Yes	II	CTTAGGCAATAATGAAAGCAGAAGGCAAACAAAAGCAGCTTGTAGGAATGGAATTCTCCA[CG]TGGTGATGAGGGTTAGCATGGGACTGAGGTTTAAATTGCTCTATCATAGTTGGCCTTTCA	37	6	90069495	F
chr6:89364636-89412270	RRAGD	ENSG00000025039.14	2993	0.415393	0.471038	0.0967394	4.29394	1.75528e-05	0.00713139	3205.87	1061.81	2379.94	733.609	chr6:89372026	cg00916772	1.5e-05	0.0021	0.387	0.085	0.799	0.042	0.831	0.039	0.032	0.04	No	II	TGAACAGAAGTCAAACCACCTGTTGTCCCCTCCTTTACATGGGAAGAACAAAAGATCACA[CG]GTTACCTAAGACCTTCTAGAGGTGTGGAGCAAAGTGGAGACCTCCACCCTCAGTATAGGC	37	6	90081745	F	RRAGD	NM_021244	Body
chr15:38488103-38565575	RASGRP1	ENSG00000172575.11	302.18	0.478625	0.57448	0.111639	4.28727	1.80884e-05	0.00716527	336.563	136.391	203.155	92.5517	chr15:38514743	cg17863072	5.7e-06	0.0011	0.43	0.089	0.379	0.063	0.44	0.066	0.061	0.162	Yes	II	GATGTTTTCACTTGCAAATAGAACACTGTTCAACCCCTGGGGACACTGGCTGGGATTCCT[CG]TTCTGCACTGATTTTTCACTTCTGCCTCCACTGATGTGAGCATTGGCATCAAGCAGACAT	37	15	38806944	R	RASGRP1;RASGRP1;RASGRP1	NM_005739;NM_001128602;NM_001306086	Body;Body;Body
chr15:38488103-38565575	RASGRP1	ENSG00000172575.11	302.18	0.478625	0.57448	0.111639	4.28727	1.80884e-05	0.00716527	336.563	136.391	203.155	92.5517	chr15:38489796	cg26726490	0.0011	0.036	0.354	0.105	0.778	0.048	0.812	0.059	0.033	0.043	No	II	TTTTAAGCCATCAATTCCTAATTCTATCCACTGTAGAATATATAAGGACAAACATGTTTG[CG]TTATGTTTATTTTAATTAGACAGTAATATGAGATGGTAATAGCTATGTTTCCAGGTACCT	37	15	38781997	F	RASGRP1;RASGRP1	NM_001128602;NM_005739	3'UTR;3'UTR
chr3:119597842-119629811	PLA1A	ENSG00000144837.8	63.2863	0.558122	0.676021	0.130635	4.27239	1.93393e-05	0.00747393	71.9525	34.1372	38.3278	19.9393	chr3:119597826	cg06073417	0.00031	0.016	0.251	0.067	0.049	0.008	0.058	0.013	0.009	0.194	No	II	AAAGAAGAATTTATTTTTCCTTTTCAGGTCATGAGGCTAGTTAATGATTAGTGAAATCCA[CG]TGGGTGTTTTCTGAGAGGCTGGGTTATATGATCTCTTTGGCTTTAGGGAATTACTCCATA	37	3	119316673	F	PLA1A	NM_015900	TSS200
chr1:203475828-203491352	PRELP	ENSG00000188783.5	119.242	-0.65147	-0.944881	0.153967	-4.23122	2.3243e-05	0.0086655	81.4719	67.5315	228.02	232.724	chr1:203475408	cg05955301	4.9e-05	0.0048	-0.323	0.076	0.469	0.052	0.42	0.059	-0.049	-0.104	Yes	II	CCAAACCCCTCACTGGTTTAGGAATTTAACACTACCGAGCAACGGCCCCAGAAGGCAAGG[CG]ATTGTTAGGAGGAATTAAACAGGCTAGTGCTGGACCCAGCCATCCAGTCCTGGCTTACAC	37	1	203444536	F	PRELP;PRELP	NM_201348;NM_002725	TSS1500;TSS1500
chr1:203475828-203491352	PRELP	ENSG00000188783.5	119.242	-0.65147	-0.944881	0.153967	-4.23122	2.3243e-05	0.0086655	81.4719	67.5315	228.02	232.724	chr1:203475550	cg16281776	6.1e-07	0.00022	-0.432	0.081	0.109	0.025	0.085	0.014	-0.024	-0.216	Yes	II	TTTCACTCTGTTAATTTGGCTTGTTTTCCAAACATGGGTCAAACAACCCCTCTCCAGAAG[CG]GCAGCAGCAGAAGGAAATGTTATTAAAAATGAGTCTGTTAGTGGGAATGGTGTGTGGATG	37	1	203444678	F	PRELP;PRELP	NM_002725;NM_201348	TSS1500;TSS1500
chr1:203475828-203491352	PRELP	ENSG00000188783.5	119.242	-0.65147	-0.944881	0.153967	-4.23122	2.3243e-05	0.0086655	81.4719	67.5315	228.02	232.724	chr1:203487748	cg11201040	0.00059	0.024	-0.189	0.053	0.067	0.009	0.06	0.009	-0.007	-0.106	No	I	TGCGGCCCCCTTGCCCAACCTCGGGTTTAGGGAGGAGGGTTCACAGTGTTTTTGTGGGGG[CG]GGGGAAGGAAGAGGCAGCCCCGCCCCCGCCATCTGTTCTCCATCAGTGTGCGCGGCCCAG	37	1	203456876	F	PRELP;PRELP	NM_002725;NM_201348	3'UTR;3'UTR	chr1:203456784-203457059	Island
chr1:203475828-203491352	PRELP	ENSG00000188783.5	119.242	-0.65147	-0.944881	0.153967	-4.23122	2.3243e-05	0.0086655	81.4719	67.5315	228.02	232.724	chr1:203475390	cg22704788	8.5e-05	0.0069	-0.319	0.078	0.312	0.045	0.271	0.047	-0.041	-0.131	No	II	CTGCTCAGAGGAAGCATCCCAAACCCCTCACTGGTTTAGGAATTTAACACTACCGAGCAA[CG]GCCCCAGAAGGCAAGGCGATTGTTAGGAGGAATTAAACAGGCTAGTGCTGGACCCAGCCA	37	1	203444518	F	PRELP;PRELP	NM_201348;NM_002725	TSS1500;TSS1500
chr1:203475828-203491352	PRELP	ENSG00000188783.5	119.242	-0.65147	-0.944881	0.153967	-4.23122	2.3243e-05	0.0086655	81.4719	67.5315	228.02	232.724	chr1:203487563	cg26841068	0.00022	0.013	-0.168	0.044	0.506	0.032	0.479	0.03	-0.027	-0.052	No	II	GCCAGCAGGACACAGGGATGCGCAGGGCGCCCCCTTCTGTTCCAGGGTGAACATAGCACA[CG]CCCTCCTGGCTGGGCCTCAGGAGGAACAGCCAAGGAGAAGAATGGCCCAAGGAACTAGGA	37	1	203456691	F	PRELP;PRELP	NM_002725;NM_201348	3'UTR;3'UTR	chr1:203456784-203457059	N_Shore
chr3:170996348-171026750	SLC2A2	ENSG00000163581.13	193.863	0.639845	1.03471	0.151437	4.22517	2.38758e-05	0.0086655	237.148	210.282	69.204	51.23	chr3:171024305	cg07649206	0.0013	0.039	0.366	0.11	0.639	0.069	0.688	0.074	0.049	0.077	Yes	II	CTTTATCATCTCATTCATTTCTTTTGTCAAACAGCCATGTGTCAACTTTTCATACTTTAC[CG]ATACTCTTTGCAATACCACAAAGTACATGAAATTATTCCTATTTTAGAGGTGAGGAAGCC	37	3	170742094	R	SLC2A2	NM_000340	Body	chr3:170746072-170746292	N_Shelf
chr3:170996348-171026750	SLC2A2	ENSG00000163581.13	193.863	0.639845	1.03471	0.151437	4.22517	2.38758e-05	0.0086655	237.148	210.282	69.204	51.23	chr3:171026751	cg07062764	0.0011	0.035	0.311	0.092	0.483	0.063	0.526	0.07	0.043	0.088	No	II	TCAATTCCAGGTCTTGTGTGAGTGTGGCACATGCACCTGACTAGCTCCTGCCTGTTTATT[CG]CAGCTCTGCCTAGGCCTAGTTATGCATTGCAGGAGGAGGAGCAAGGAGAGGGAGGAGTTG	37	3	170744540	R	SLC2A2;SLC2A2	NM_000340;NM_000340	5'UTR;1stExon	chr3:170746072-170746292	N_Shore
chr3:170996348-171026750	SLC2A2	ENSG00000163581.13	193.863	0.639845	1.03471	0.151437	4.22517	2.38758e-05	0.0086655	237.148	210.282	69.204	51.23	chr3:171027082	cg09710316	0.00048	0.021	0.262	0.072	0.391	0.048	0.426	0.056	0.035	0.089	No	II	GAGCTGGTGAAAAGAGAAATCTTTGGAGTCTTTTGTAGAAGATGAGATATGCTGAGCTGC[CG]TGCTGTGCTGTGGAGCATGGGAGGCACACTGCACTCTGCTCCACAGATAATTAGTGCTGT	37	3	170744871	F	SLC2A2	NM_000340	TSS200	chr3:170746072-170746292	N_Shore
chr3:170996348-171026750	SLC2A2	ENSG00000163581.13	193.863	0.639845	1.03471	0.151437	4.22517	2.38758e-05	0.0086655	237.148	210.282	69.204	51.23	chr3:171028476	cg14777768	0.00021	0.013	-0.266	0.069	0.288	0.036	0.262	0.043	-0.026	-0.089	No	II	CCCGGCCTGCCGGCGCGGAGCACGGCGGCAGGAAACCATTCTCTTCTCCCATTGGGAGCG[CG]ACCCGCCATTCACTAGCGGGCCTTCGGGGCACCCTGATCAGTTTCCTCAGGTTCAGCCAA	37	3	170746265	F	SLC2A2	NM_000340	TSS1500	chr3:170746072-170746292	Island
chr3:170996348-171026750	SLC2A2	ENSG00000163581.13	193.863	0.639845	1.03471	0.151437	4.22517	2.38758e-05	0.0086655	237.148	210.282	69.204	51.23	chr3:171026852	cg17142134	0.00073	0.027	0.288	0.083	0.418	0.056	0.458	0.059	0.04	0.096	No	II	AGCAAGGAGAGGGAGGAGTTGGGCTACCCAGACCTGAGAGTCCAAGTCTAATCTTCTCAG[CG]GCAGCTGAATATTGATGGGAATCTAATCAATAAGTGCTTTGCCTCAGCAACCTGTGGCTT	37	3	170744641	F	SLC2A2;SLC2A2	NM_000340;NM_000340	5'UTR;1stExon	chr3:170746072-170746292	N_Shore
chr3:170996348-171026750	SLC2A2	ENSG00000163581.13	193.863	0.639845	1.03471	0.151437	4.22517	2.38758e-05	0.0086655	237.148	210.282	69.204	51.23	chr3:171028502	cg25203962	0.00019	0.012	-0.328	0.084	0.119	0.022	0.102	0.026	-0.017	-0.141	No	II	GGCAGGAAACCATTCTCTTCTCCCATTGGGAGCGCGACCCGCCATTCACTAGCGGGCCTT[CG]GGGCACCCTGATCAGTTTCCTCAGGTTCAGCCAAGGCCTCTGTGGTTCTGCTCTTTCTCA	37	3	170746291	F				chr3:170746072-170746292	Island
chrX:111293779-111412429	DCX	ENSG00000077279.18	95.3771	0.521229	0.652118	0.123818	4.20964	2.55777e-05	0.0090062	106.262	42.8896	64.0284	27.3037	chrX:111411208	cg13936874	0.0011	0.035	0.343	0.102	0.418	0.085	0.478	0.084	0.059	0.142	No	II	TGGGGGGAAAAAGGATTAGAAAAATAAGTTATTTAACAAGTTACTAGCTCTGTCTTCCCC[CG]GTTCCATTTGTTCACAAAATCCTTTTTTTTCCCCCCCAGGTGCTCCACCCCCTCCCCACT	37	X	110654436	R	DCX;DCX;DCX;DCX	NM_178153;NM_178152;NM_178151;NM_000555	5'UTR;5'UTR;5'UTR;TSS200
chr10:3066333-3137712	PFKP	ENSG00000067057.16	2149.49	-0.500588	-0.601033	0.119234	-4.19837	2.68842e-05	0.00921062	1899.23	529.058	2870.22	3162.41	chr10:3066459	cg06188744	2.8e-07	0.00012	-0.462	0.083	0.245	0.042	0.193	0.04	-0.052	-0.211	Yes	II	GGGCAACCGCACAGTGCATTGGATGTGAGTATTTCAGTACGTGGAGCTGGCCAGTGGAGC[CG]GCCGAGGTCAGGCAGAGCGTACAGCAGCGCGCGTGTCCGTGGGGAGGGAGGGTCCTCCCG	37	10	3108651	R	PFKP	NM_002627	TSS1500	chr10:3108650-3111419	Island
chr10:3066333-3137712	PFKP	ENSG00000067057.16	2149.49	-0.500588	-0.601033	0.119234	-4.19837	2.68842e-05	0.00921062	1899.23	529.058	2870.22	3162.41	chr10:3066478	cg13168774	3.2e-07	0.00014	-0.318	0.058	0.389	0.039	0.342	0.038	-0.047	-0.121	Yes	II	TGGATGTGAGTATTTCAGTACGTGGAGCTGGCCAGTGGAGCCGGCCGAGGTCAGGCAGAG[CG]TACAGCAGCGCGCGTGTCCGTGGGGAGGGAGGGTCCTCCCGCCTCCCCGCCTCCCCGCCA	37	10	3108670	R	PFKP	NM_002627	TSS1500	chr10:3108650-3111419	Island
chr10:3066333-3137712	PFKP	ENSG00000067057.16	2149.49	-0.500588	-0.601033	0.119234	-4.19837	2.68842e-05	0.00921062	1899.23	529.058	2870.22	3162.41	chr10:3112943	cg14443637	0.00044	0.02	-0.162	0.045	0.88	0.014	0.87	0.014	-0.01	-0.012	No	I	TATGAAGTGTAGAAGCGTGCCCTTTTCTCTTAGTCCATTTCCACCAGACACGGACAGCAC[CG]CGGGTCGCGGCTAAGGGCTCTGCCATGCACATGGAACCCTGGGGCCTCCTCCTTCTGCCC	37	10	3155135	R	PFKP	NM_002627	Body
chr10:3066333-3137712	PFKP	ENSG00000067057.16	2149.49	-0.500588	-0.601033	0.119234	-4.19837	2.68842e-05	0.00921062	1899.23	529.058	2870.22	3162.41	chr10:3066315	cg22819422	0.0011	0.034	-0.214	0.063	0.177	0.027	0.156	0.026	-0.021	-0.117	No	II	GTGAGCCGTCGAGTGGGGCCGTTTGGGAGCCCTTCTTCGTGGGTGAGCACTGAAGGAACC[CG]GGTCCCATAAGCCCGTGCTTCTATGGGGGCTGCCCCCTCTCCCATCGCAGGGTAACTGGC	37	10	3108507	R	PFKP	NM_002627	TSS1500	chr10:3108650-3111419	N_Shore
chr10:3066333-3137712	PFKP	ENSG00000067057.16	2149.49	-0.500588	-0.601033	0.119234	-4.19837	2.68842e-05	0.00921062	1899.23	529.058	2870.22	3162.41	chr10:3128108	cg24984350	0.00066	0.026	-0.74	0.21	0.879	0.055	0.818	0.082	-0.061	-0.069	No	II	AGTCCCATGGAGGCCCATTAGGGAATCCTGCAGGATCAGCCGTTGACCAGGACGGACGGA[CG]GCTGGCTGGGGAATACCATGCTTATGTCATTCAGAGACAAGCATTTCTTGAGCGCCTGCT	37	10	3170300	F	PFKP;PFKP	NM_002627;NM_001242339	Body;Body
chr2:218382029-218396894	SLC11A1	ENSG00000018280.16	29.6114	-0.621871	-0.817296	0.148427	-4.18976	2.79254e-05	0.0092183	23.3797	12.2046	47.5588	49.3108	chr2:218384011	cg03967504	1.1e-07	6.3e-05	-0.306	0.053	0.563	0.037	0.513	0.042	-0.05	-0.089	No	II	GTGAGGTCTCTGAGGACCTGACAAGTCAGGGCTTGAGGGGCAGGCAGTTCAGGTGCAAGC[CG]GCTGCTGAGCTTAACAGATCCAGAAAAAGATCCTCTGTGACTCATCAGAGCATGCTGCTT	37	2	219248734	F	SLC11A1	NM_000578	Body	chr2:219252421-219252631	N_Shelf
chr20:49503874-49568146	PTGIS	ENSG00000124212.5	21.9346	-0.659143	-1.13767	0.15775	-4.17839	2.93574e-05	0.00949323	14.9348	16.6028	42.0942	102.105	chr20:49575958	cg16230229	3.1e-08	2.5e-05	-0.557	0.092	0.715	0.051	0.63	0.057	-0.084	-0.118	No	II	AGGGACTCCAGCAAGCTTCTCATCCTTTGGTTTTCCCAGGACGGGGGACAGGTGGCCTCA[CG]GCTCCCAACCAGCTGCCTTGGCACTTTGTAGTGGAAAAAATGATGAAGTCAGACCTCAGT	37	20	48192495	F
chr7:22725884-22732002	IL6	ENSG00000136244.11	539.325	-0.657282	-1.09589	0.157809	-4.16505	3.11286e-05	0.00983267	357.725	923.932	1062.34	1984.22	chr7:22718327	cg02391394	6.7e-05	0.006	-0.253	0.06	0.739	0.032	0.704	0.039	-0.035	-0.047	Yes	II	CTAATGCAACATCGTAGAAATATGTAACAGAACTGTAATGGAGATGAATCACAAGAAGGA[CG]CAGCACAAGATGCTATGCCAAGAATAATATTAGGAGAAGTGACGTTCTGTCATTCTGTTA	37	7	22757946	F
chrX:154778684-154821007	MPP1	ENSG00000130830.14	604.529	0.276654	0.293044	0.0664831	4.16127	3.16482e-05	0.00983267	646.462	164.241	483.761	110.765	chrX:154804354	cg02604836	1e-05	0.0016	0.353	0.076	0.394	0.055	0.44	0.058	0.046	0.116	No	II	TAATTTAGCAAACATTTCTGAGGACCCACTTATTGGGCACTTAAAGAAGTGAGTATGACA[CG]GCCCTGCCCTAGAAGACCTTGCAGTCTAGGAAGGAGGTTCATGCTGTGACTTCTGAGCTT	37	X	154032629	F	MPP1;MPP1;MPP1;MPP1	NM_001166462;NM_002436;NM_001166461;NM_001166460	5'UTR;Body;Body;Body	chrX:154033366-154033935	N_Shore
chrX:154778684-154821007	MPP1	ENSG00000130830.14	604.529	0.276654	0.293044	0.0664831	4.16127	3.16482e-05	0.00983267	646.462	164.241	483.761	110.765	chrX:154806124	cg03728333	5.7e-06	0.0011	-0.304	0.063	0.427	0.066	0.394	0.058	-0.033	-0.077	No	II	GAAAGCAAAGGCAGCAAACATTCCTTAGTAACCCTAGAGGAGGATTCCTTAGCATCCTAA[CG]CATTGGAGACATTCAAACACCAGTCACAGCGATGGAAGGCTTTCTGAACAAAACAAACAT	37	X	154034399	F	MPP1;MPP1;MPP1;MPP1	NM_002436;NM_001166462;NM_001166461;NM_001166460	TSS1500;TSS1500;TSS1500;TSS1500	chrX:154033366-154033935	S_Shore
chrX:154778684-154821007	MPP1	ENSG00000130830.14	604.529	0.276654	0.293044	0.0664831	4.16127	3.16482e-05	0.00983267	646.462	164.241	483.761	110.765	chrX:154801949	cg05423956	8.2e-05	0.0068	0.341	0.083	0.786	0.056	0.804	0.05	0.018	0.023	No	II	ATAATTTGAAAATTACACTTTACTTTCTAGTATCAGTTCTGTGAAAAGAAAAGCCTTGAA[CG]GAACCATTTCCTTTGCAAAGGAAACAGCAAGATCCAAGTCTGCAGCGAAAGTTCTTTCTC	37	X	154030224	F	MPP1;MPP1;MPP1;MPP1	NM_001166462;NM_002436;NM_001166461;NM_001166460	5'UTR;Body;Body;Body	chrX:154033366-154033935	N_Shelf
chrX:154778684-154821007	MPP1	ENSG00000130830.14	604.529	0.276654	0.293044	0.0664831	4.16127	3.16482e-05	0.00983267	646.462	164.241	483.761	110.765	chrX:154802344	cg05587202	0.00025	0.014	0.352	0.092	0.468	0.078	0.509	0.069	0.041	0.088	No	II	CCTTCCTTATTTGCCTCTTAGTTCCAGCAGCAGACCTGGAGTAGGCAACAAACAACACTG[CG]TCACACTCAGTGACCACCAGCGGGGAGTAATGCTGCATGTGATGGCCTAAGAACCAAGAA	37	X	154030619	R	MPP1;MPP1;MPP1;MPP1	NM_001166462;NM_002436;NM_001166461;NM_001166460	5'UTR;Body;Body;Body	chrX:154033366-154033935	N_Shelf
chr10:117277274-117375467	PDZD8	ENSG00000165650.11	4842.69	0.355782	0.389323	0.0860338	4.13537	3.54383e-05	0.0107984	5114.6	2208.86	4059.6	1483.72	chr10:117312505	cg07904634	0.0012	0.037	0.409	0.122	0.764	0.066	0.807	0.05	0.042	0.055	No	II	TCCCAGGACATTCACTAAACTGCAACAAGCCAGAAACTCTACTAGGTGCAGGATACATAG[CG]TAAAAAAAATACAGCATGTTTGTGTCTCTGTGAAGTCTACCAGCAAGTGTCTAGCATGCT	37	10	119072016	R	PDZD8	NM_173791	Body
chr10:117277274-117375467	PDZD8	ENSG00000165650.11	4842.69	0.355782	0.389323	0.0860338	4.13537	3.54383e-05	0.0107984	5114.6	2208.86	4059.6	1483.72	chr10:117363263	cg15410088	0.00063	0.025	0.322	0.091	0.552	0.057	0.603	0.073	0.05	0.091	No	II	AAGGTAGTAAGACCGTATAGTCAGCAACCACATCCTTAGTAATAAGTGTTAGTATAATCC[CG]TATGTATGAAAGACTATTGTGTAAAAAGGACAAAAAATTAGCATACAACACAAACACCAG	37	10	119122774	R	PDZD8	NM_173791	Body
chr10:117277274-117375467	PDZD8	ENSG00000165650.11	4842.69	0.355782	0.389323	0.0860338	4.13537	3.54383e-05	0.0107984	5114.6	2208.86	4059.6	1483.72	chr10:117319481	cg16553580	0.00017	0.011	0.288	0.073	0.526	0.052	0.568	0.058	0.042	0.079	No	II	ACACACACACACACTCTTCATCTACTAATGTGACCTCAGGCAAATTATTTAACTTCTCTA[CG]CTAAGCCCAACTCCTCCTCTAGAAACTCTGGGCAAAAATAGTACTTACCTCTGAGAACTG	37	10	119078992	R	PDZD8	NM_173791	Body
chr17:79022814-79049788	C1QTNF1	ENSG00000173918.14	129.151	-0.59027	-0.80759	0.144225	-4.09271	4.26357e-05	0.0121934	99.9004	78.1629	213.392	135.862	chr17:79020071	cg02795014	4.7e-05	0.0047	-0.246	0.058	0.426	0.044	0.388	0.042	-0.038	-0.09	Yes	I	GTGTCCTTGCAGCTGCCAGTCCTGATCTCCACCTGTCCCAAGCTGCTCAGAACGTGGCAG[CG]CCATCCAGGAGCCACGAGCATGGGCCAGTGGCCAGGGAGGCTGGATCTGTCTGCCAAGTT	37	17	77016153	F				chr17:77020023-77020868	N_Shelf
chr17:79022814-79049788	C1QTNF1	ENSG00000173918.14	129.151	-0.59027	-0.80759	0.144225	-4.09271	4.26357e-05	0.0121934	99.9004	78.1629	213.392	135.862	chr17:79027025	cg04019619	0.00077	0.028	-0.299	0.086	0.569	0.061	0.517	0.076	-0.053	-0.092	Yes	II	CTGGCATTGAACTTTGCTCATCAAAACAAAGATGAAAAGAATTTCATAGATACAGTTGTG[CG]CAGGGACTGGAGCTTCCCATTTGTGTCTTGTCCTCAGGGGTCCCTGTTCCTGGGCGGGGG	37	17	77023107	F	C1QTNF1-AS1;C1QTNF1-AS1;C1QTNF1;C1QTNF1;C1QTNF1;C1QTNF1	NR_040018;NR_040019;NM_153372;NM_030968;NM_198594;NR_049769	Body;Body;5'UTR;5'UTR;5'UTR;Body	chr17:77020023-77020868	S_Shelf
chr17:79022814-79049788	C1QTNF1	ENSG00000173918.14	129.151	-0.59027	-0.80759	0.144225	-4.09271	4.26357e-05	0.0121934	99.9004	78.1629	213.392	135.862	chr17:79034110	cg18198065	0.00056	0.023	-0.247	0.069	0.625	0.047	0.587	0.048	-0.038	-0.061	Yes	II	GCTTCCTCAGGAGCTGCCTGGAAAATGCTGGGGCTTGTCCAGGCCCCAGACAACCAAATA[CG]TTTGTGCTGCTTGTAAAGGGCTGGGTGCGACGGGGCACCAGGCCATAGAATTCCCAGGTT	37	17	77030192	R	C1QTNF1;C1QTNF1;C1QTNF1;C1QTNF1;C1QTNF1	NM_198593;NM_153372;NM_030968;NM_198594;NR_049769	TSS200;5'UTR;5'UTR;5'UTR;Body
chr17:79022814-79049788	C1QTNF1	ENSG00000173918.14	129.151	-0.59027	-0.80759	0.144225	-4.09271	4.26357e-05	0.0121934	99.9004	78.1629	213.392	135.862	chr17:79027184	cg05021636	0.0011	0.036	-0.238	0.071	0.416	0.045	0.375	0.056	-0.041	-0.1	No	II	GTGGGGGTGACGGACACCAGGAAGGGCAGGAAGAAGTAGCAGGTTACACCATCCCCTGGA[CG]ATCCCACCTCTGCCTGACAATCAGTAGCCTCTAGAGATGTTCAAGTGGGGGCACTCCCTC	37	17	77023266	F	C1QTNF1;C1QTNF1	NM_198594;NM_030968	5'UTR;5'UTR	chr17:77020023-77020868	S_Shelf
chr17:79022814-79049788	C1QTNF1	ENSG00000173918.14	129.151	-0.59027	-0.80759	0.144225	-4.09271	4.26357e-05	0.0121934	99.9004	78.1629	213.392	135.862	chr17:79023367	cg22447781	8.9e-06	0.0015	-0.37	0.079	0.935	0.014	0.917	0.015	-0.018	-0.019	No	II	CTCTGGCCAAATCCTTCCCCTGCTAGTGATATGGTAAGTTTCCAGAGCAAGCTGGGCTGA[CG]CAGAGTCTAGGGATGGAGACTGGGTCCCAACCAGGGCCGGCTCTGGAGCAGCCTGGATCA	37	17	77019449	R	C1QTNF1;C1QTNF1;C1QTNF1-AS1;C1QTNF1-AS1;C1QTNF1	NM_198594;NM_030968;NR_040018;NR_040019;NM_153372	TSS1500;TSS1500;Body;Body;5'UTR	chr17:77020023-77020868	N_Shore
chr10:132783179-132786052	NKX6-2	ENSG00000148826.8	11.8434	-0.630581	-1.39305	0.154155	-4.09057	4.30323e-05	0.0121934	6.49504	12.4253	27.2468	42.9175	chr10:132788971	cg05324789	0.00032	0.016	-0.236	0.063	0.419	0.045	0.384	0.034	-0.035	-0.083	Yes	II	GGGGGCTGAGGGGCGACGGGGGAACTCCACAGAGGGAAGGAGCCTGCGTTCGCCTTCGGC[CG]CCCAGGCCATAGAGTTCACAAACTCTGATTTATCACTGAGGTGACTTGTCCCGCGCAGCC	37	10	134602475	F				chr10:134597357-134602649	Island
chr10:132783179-132786052	NKX6-2	ENSG00000148826.8	11.8434	-0.630581	-1.39305	0.154155	-4.09057	4.30323e-05	0.0121934	6.49504	12.4253	27.2468	42.9175	chr10:132781544	cg03875091	0.0012	0.037	-0.276	0.082	0.924	0.01	0.905	0.046	-0.019	-0.02	No	I	GGATAAGACGCTGGACCTGCCAGGTGCGGCAGAGCCGAGGACGGGAGAGCCTTCCTTCCC[CG]CTTCATTTGGGGCCTATTTAGCCATTCTTTTACATCAGTTTTTCCATTAATTTTTTTACC	37	10	134595048	R	INPP5A	NM_005539	Body	chr10:134595293-134595694	N_Shore
chr10:132783179-132786052	NKX6-2	ENSG00000148826.8	11.8434	-0.630581	-1.39305	0.154155	-4.09057	4.30323e-05	0.0121934	6.49504	12.4253	27.2468	42.9175	chr10:132794375	cg04510209	0.00074	0.028	-0.161	0.046	0.697	0.027	0.676	0.027	-0.021	-0.03	No	II	GGCACTGGGTGCCCAGTGGCCTCGGCAGCCGTGTCTGCGTGACAGAAGCCGAGCGTGGGA[CG]GCTCCAGCTCAGGACTGTCTGAGCCCCACCCTGCGAGGGTGCTCTGAGCTCTCAGGGCGT	37	10	134607879	F				chr10:134607423-134607880	Island
chr10:132783179-132786052	NKX6-2	ENSG00000148826.8	11.8434	-0.630581	-1.39305	0.154155	-4.09057	4.30323e-05	0.0121934	6.49504	12.4253	27.2468	42.9175	chr10:132783854	cg12880300	0.0019	0.049	-0.254	0.079	0.929	0.014	0.918	0.018	-0.011	-0.012	No	II	TTGCTTCTGCCCTTCGAGTTGCTTCCTTGTAAAGAAGGCTGCTAAGAGCCTAAAACAAAA[CG]CGCCGAGTTTAAGCCCTTTCTATTTCCCTTTAACGCTTCCGCAAATGCCAAGAGAAATCG	37	10	134597358	R				chr10:134597357-134602649	Island
chr10:132783179-132786052	NKX6-2	ENSG00000148826.8	11.8434	-0.630581	-1.39305	0.154155	-4.09057	4.30323e-05	0.0121934	6.49504	12.4253	27.2468	42.9175	chr10:132789026	cg24693061	0.00088	0.031	-0.279	0.081	0.257	0.043	0.223	0.036	-0.034	-0.132	No	II	TCGGCCGCCCAGGCCATAGAGTTCACAAACTCTGATTTATCACTGAGGTGACTTGTCCCG[CG]CAGCCCTAGGCGAGTTGCCAAGCTGCCCGCCCTGACCGCGCCCCCAGGCCGGGGGTCTCC	37	10	134602530	R				chr10:134597357-134602649	Island
chr20:38127387-38166578	TGM2	ENSG00000198959.11	4291.82	-0.554803	-0.675945	0.136052	-4.07786	4.54513e-05	0.0124168	3538.12	1742.04	6462.49	6558.84	chr20:38165342	cg24014487	0.0013	0.04	-0.188	0.057	0.032	0.005	0.029	0.004	-0.003	-0.089	No	I	GAGCGGCGCTAACTTATAGCCCGCTTTGGGGCGGGCCGGGGGCGGGGCCCCGCGGGAAGG[CG]GCGACCTGGGAGGCCACCCATTGCCCAGTCCCGGGCCCACGCCGCCAGCGCTGGGGCTCA	37	20	36793744	F	TGM2;TGM2	NM_004613;NM_198951	TSS200;TSS200	chr20:36793549-36793867	Island
chr8:144409742-144416895	SLC39A4	ENSG00000147804.9	90.8748	-0.580078	-0.817144	0.142948	-4.05797	4.95002e-05	0.0132938	79.2913	51.1894	124.235	53.5914	chr8:144417037	cg12503742	0.00023	0.013	0.177	0.046	0.351	0.03	0.372	0.035	0.022	0.062	No	II	GGGTTAACCATTCCAGTGGCAGATCCTCCCCAACAGCCTGGAGCCACTGCCTGTGGGGGT[CG]AGGGCTGGGCCCCTTCCCCTGGACAGGCAGCCTCGGTGGTCTTTTTTTTTTCGAGTTGGA	37	8	145642421	R	SLC39A4;SLC39A4	NM_130849;NM_017767	TSS200;TSS1500	chr8:145641915-145642118	S_Shore
chr1:9035107-9088478	SLC2A5	ENSG00000142583.17	9.35992	-0.633445	-1.03842	0.156719	-4.04191	5.30186e-05	0.0140013	7.20325	6.84583	15.5711	30.269	chr1:9037363	cg07247610	4.6e-05	0.0046	-0.209	0.049	0.494	0.036	0.461	0.051	-0.033	-0.066	No	II	TTACCAGGAGCCACACGAAGGCTGAACCAGCAAAGTGGAGGACCAGCTGTTTAATTGACT[CG]GGTCTGGTGACAGGCCAACATGGAGAGAGACAGCCCAGCTTCAAGAACAGCAAGGCAGCC	37	1	9097422	F	SLC2A5;SLC2A5	NM_003039;NR_024180	3'UTR;Body	chr1:9099280-9100513	N_Shore
chr3:70954693-71583989	FOXP1	ENSG00000114861.18	1686.71	0.346095	0.375167	0.0860595	4.02158	5.78092e-05	0.014774	1789.59	1015.05	1390.42	594.016	chr3:71246184	cg00045025	2.7e-08	2.3e-05	-0.471	0.077	0.307	0.047	0.246	0.038	-0.061	-0.198	Yes	II	GAGCCAGCTCTGGCCCCGACGCTGAGAAGGCTTCCATATCTTTATTCCCTAGGTGAGAGC[CG]TGGCTGCTCTTGAAAGCAGTTTCCCCATGAGATCAGCCAAAATGAGGGTGCTTCGGTAGC	37	3	71295335	F	FOXP1;FOXP1;FOXP1;FOXP1;FOXP1;FOXP1;FOXP1	NM_001244814;NM_001244812;NM_001244816;NM_001244808;NM_032682;NM_001244810;NM_001012505	TSS1500;5'UTR;5'UTR;5'UTR;5'UTR;5'UTR;5'UTR
chr3:70954693-71583989	FOXP1	ENSG00000114861.18	1686.71	0.346095	0.375167	0.0860595	4.02158	5.78092e-05	0.014774	1789.59	1015.05	1390.42	594.016	chr3:71246239	cg05441296	0.00023	0.013	-0.281	0.073	0.237	0.038	0.204	0.029	-0.033	-0.139	Yes	II	AGAGCCGTGGCTGCTCTTGAAAGCAGTTTCCCCATGAGATCAGCCAAAATGAGGGTGCTT[CG]GTAGCGGCCAGCCCTCGGTGTGCAAGGACGGGAGGACAGGGACAGTGATGCTGCCTGCGA	37	3	71295390	R	FOXP1;FOXP1;FOXP1;FOXP1;FOXP1;FOXP1;FOXP1	NM_001244814;NM_001244812;NM_001244816;NM_001244808;NM_032682;NM_001244810;NM_001012505	TSS1500;5'UTR;5'UTR;5'UTR;5'UTR;5'UTR;5'UTR
chr3:70954693-71583989	FOXP1	ENSG00000114861.18	1686.71	0.346095	0.375167	0.0860595	4.02158	5.78092e-05	0.014774	1789.59	1015.05	1390.42	594.016	chr3:71067175	cg06175008	0.0016	0.045	-0.45	0.139	0.773	0.079	0.723	0.098	-0.05	-0.064	Yes	II	GACAAAAGAGAGAGGGAAATGGCTTGGCATACTAACTTAGAAGCCACCTGGAGCCCATCT[CG]CCCTGTCTCCAGACAGACAGATGATATGGTGACTCAGAGACTACTTCTGGGCAAGGAAAT	37	3	71116326	R	FOXP1	NM_032682	Body	chr3:71114334-71114821	S_Shore
chr3:70954693-71583989	FOXP1	ENSG00000114861.18	1686.71	0.346095	0.375167	0.0860595	4.02158	5.78092e-05	0.014774	1789.59	1015.05	1390.42	594.016	chr3:71246533	cg06391412	8.7e-05	0.0071	-0.429	0.105	0.451	0.074	0.386	0.079	-0.065	-0.145	Yes	II	CCCTAGCCTGGAACCTCTGGGCTGCCCTCTAAACTGCCTTGGTTCTTATCAGATCCATAT[CG]TACAGAAACCTAAAACCCCTGCAACTCATGTTTTATTAAAACATGTTTAGCATTCTTTTT	37	3	71295684	R	FOXP1;FOXP1	NM_032682;NM_001012505	5'UTR;5'UTR
chr3:70954693-71583989	FOXP1	ENSG00000114861.18	1686.71	0.346095	0.375167	0.0860595	4.02158	5.78092e-05	0.014774	1789.59	1015.05	1390.42	594.016	chr3:71053767	cg09001896	0.00015	0.01	0.449	0.114	0.375	0.08	0.448	0.092	0.073	0.194	Yes	II	GGAGGATCTGCTGCATTTGCTGGGGAGTGATAACTTGAGGTGTCATCATAGCCACTGACA[CG]GGAACCTAGAATGTTAATGAAGGATAAATAGGAAGCCAGGAAATCAGAAGCACGCAGCCT	37	3	71102918	F	FOXP1;FOXP1;FOXP1;FOXP1;FOXP1;FOXP1;FOXP1;FOXP1;FOXP1;FOXP1;FOXP1;FOXP1;FOXP1;FOXP1;FOXP1	NM_032682;NM_001244816;NM_001244815;NM_001244814;NM_001244813;NM_001244810;NM_001244808;NM_001244813;NM_001244815;NM_032682;NM_001244816;NM_001244814;NM_001244812;NM_001244810;NM_001244808	ExonBnd;ExonBnd;ExonBnd;ExonBnd;ExonBnd;ExonBnd;ExonBnd;5'UTR;Body;Body;Body;Body;Body;Body;Body
chr3:70954693-71583989	FOXP1	ENSG00000114861.18	1686.71	0.346095	0.375167	0.0860595	4.02158	5.78092e-05	0.014774	1789.59	1015.05	1390.42	594.016	chr3:71047704	cg14167312	9.3e-06	0.0015	0.495	0.106	0.473	0.078	0.548	0.077	0.076	0.16	Yes	II	CTTTCACAGAAACAGCCACTAGATTTTAATTACACACATTCATAATTTAGCAAACAACAT[CG]TACTCGACTGTGAGTTTAACATGAACGACAGTCTAAGCTTCAGATGCCTTAACATGGCTT	37	3	71096855	R	FOXP1;FOXP1;FOXP1;FOXP1;FOXP1;FOXP1;FOXP1;FOXP1	NM_001244813;NM_001244815;NM_032682;NM_001244816;NM_001244814;NM_001244812;NM_001244810;NM_001244808	Body;Body;Body;Body;Body;Body;Body;Body
chr3:70954693-71583989	FOXP1	ENSG00000114861.18	1686.71	0.346095	0.375167	0.0860595	4.02158	5.78092e-05	0.014774	1789.59	1015.05	1390.42	594.016	chr3:70982952	cg17933531	0.00045	0.02	-0.375	0.103	0.726	0.056	0.671	0.064	-0.056	-0.077	Yes	II	GAACAAAAGACAAACCTGAAACCCAAACACCAAGGGACACAACTGCGTAGTAGGGACTTT[CG]GGCTCACAGAACTTGTTTTTCTGCTCTTGTTTTACTGGCCTGAGCCAGCTCAAGTCCTGC	37	3	71032103	R	FOXP1;FOXP1;FOXP1;FOXP1;FOXP1;FOXP1;FOXP1;FOXP1	NM_001244813;NM_001244815;NM_032682;NM_001244816;NM_001244814;NM_001244812;NM_001244810;NM_001244808	Body;Body;Body;Body;Body;Body;Body;Body
chr3:70954693-71583989	FOXP1	ENSG00000114861.18	1686.71	0.346095	0.375167	0.0860595	4.02158	5.78092e-05	0.014774	1789.59	1015.05	1390.42	594.016	chr3:71054703	cg22844870	0.00071	0.027	0.473	0.135	0.733	0.066	0.782	0.074	0.049	0.066	Yes	II	AAATAATCACTGCACTTGTGTTTAATTTGCAGACTACATGAGACCCATTTTGTCAGTCCC[CG]TAATGCAAGAAGACTATTTCATGAAAAATCACCCCCCGCCCCAAATAAAAAGATAAGGAA	37	3	71103854	R	FOXP1;FOXP1;FOXP1;FOXP1;FOXP1;FOXP1;FOXP1;FOXP1	NM_001244813;NM_001244815;NM_032682;NM_001244816;NM_001244814;NM_001244812;NM_001244810;NM_001244808	5'UTR;Body;Body;Body;Body;Body;Body;Body
chr3:70954693-71583989	FOXP1	ENSG00000114861.18	1686.71	0.346095	0.375167	0.0860595	4.02158	5.78092e-05	0.014774	1789.59	1015.05	1390.42	594.016	chr3:71544450	cg00898584	0.0017	0.047	-0.292	0.091	0.942	0.015	0.933	0.013	-0.009	-0.01	No	II	AAGGAAAATTTGGAACAAAAAAAAGGAAAAAGCAGGAAAGACTAGACAGACTCTGCTGAT[CG]TGGAAGTACTACAAGTGAACAAAGTTTGATCAAATTCAAAGAAAAAAGGAAGATGAGAAC	37	3	71593601	F	FOXP1;FOXP1;FOXP1;FOXP1;FOXP1	NM_001244816;NM_001244808;NM_032682;NM_001244810;NM_001012505	TSS1500;5'UTR;5'UTR;5'UTR;5'UTR
chr3:70954693-71583989	FOXP1	ENSG00000114861.18	1686.71	0.346095	0.375167	0.0860595	4.02158	5.78092e-05	0.014774	1789.59	1015.05	1390.42	594.016	chr3:71191171	cg02463555	2.4e-05	0.003	-0.368	0.083	0.625	0.052	0.571	0.059	-0.054	-0.086	No	II	TATAGGTTTACATTATATAAACATTCCAATTCTGCCTGCTCAGCACTAGTTGTTGATAAA[CG]CAAGCCATTGCAAAACAGCAAAGTAGGTTCCTTGCCTTCAGAGAGCAGATAGGACCTGCC	37	3	71240322	R	FOXP1;FOXP1;FOXP1;FOXP1;FOXP1;FOXP1	NM_032682;NM_001244816;NM_001244814;NM_001244812;NM_001244810;NM_001244808	Body;Body;Body;Body;Body;Body
chr3:70954693-71583989	FOXP1	ENSG00000114861.18	1686.71	0.346095	0.375167	0.0860595	4.02158	5.78092e-05	0.014774	1789.59	1015.05	1390.42	594.016	chr3:71107968	cg03648666	0.00022	0.013	-0.271	0.071	0.685	0.041	0.643	0.054	-0.043	-0.063	No	II	TCCTCCACTTAAAGCAAGAATCCACATGATCACCCTGAGCTTCCAAGTGGACTAAAGGGC[CG]GCCTTCTAAGTGGGTTTCACTTTCCCTGCAGTGAAATGGCCTTCTGAGTAAGGGGCTCAC	37	3	71157119	R	FOXP1;FOXP1;FOXP1;FOXP1;FOXP1;FOXP1;FOXP1	NM_001244815;NM_032682;NM_001244816;NM_001244814;NM_001244812;NM_001244810;NM_001244808	Body;Body;Body;Body;Body;Body;Body
chr3:70954693-71583989	FOXP1	ENSG00000114861.18	1686.71	0.346095	0.375167	0.0860595	4.02158	5.78092e-05	0.014774	1789.59	1015.05	1390.42	594.016	chr3:71246298	cg04743738	1.6e-05	0.0023	-0.235	0.052	0.688	0.033	0.658	0.03	-0.031	-0.045	No	II	TCGGTAGCGGCCAGCCCTCGGTGTGCAAGGACGGGAGGACAGGGACAGTGATGCTGCCTG[CG]AGAACCCGAGAAACCTTCTGTGTACCAGGCATCGAGGCAAAACATGTGCCATGAGCAAAA	37	3	71295449	F	FOXP1;FOXP1;FOXP1;FOXP1;FOXP1;FOXP1;FOXP1	NM_001244814;NM_001244812;NM_001244816;NM_001244808;NM_032682;NM_001244810;NM_001012505	TSS1500;5'UTR;5'UTR;5'UTR;5'UTR;5'UTR;5'UTR
chr3:70954693-71583989	FOXP1	ENSG00000114861.18	1686.71	0.346095	0.375167	0.0860595	4.02158	5.78092e-05	0.014774	1789.59	1015.05	1390.42	594.016	chr3:71252635	cg05098381	4.4e-05	0.0045	-0.373	0.087	0.795	0.041	0.765	0.053	-0.03	-0.038	No	II	ATGCCTCAGGCCCCCTGAGTGCCAACTTCATGCAAGGCTTTTACTGAAGTGGTTTACTTA[CG]TCACCCAGTCTTCTGACACCCTTACTTGACAGGTACTATGATTTTCCCAGTGTTTGAGAT	37	3	71301786	R	FOXP1;FOXP1	NM_032682;NM_001012505	5'UTR;5'UTR
chr3:70954693-71583989	FOXP1	ENSG00000114861.18	1686.71	0.346095	0.375167	0.0860595	4.02158	5.78092e-05	0.014774	1789.59	1015.05	1390.42	594.016	chr3:71131667	cg06092290	4.9e-05	0.0048	-0.366	0.086	0.389	0.062	0.339	0.048	-0.049	-0.127	No	II	CTTCATAGAAGGAAATTTTTTACTGGAATTCATCTTCTTTTGATCTCACATTCAAAGCAA[CG]GCAGCTTGATAGACATTCAAGTCTGAAAGCAAATCCAGACGCTGAAGATAAACCGCCAGA	37	3	71180818	F	FOXP1;FOXP1;FOXP1;FOXP1;FOXP1;FOXP1;FOXP1	NM_001244815;NM_032682;NM_001244816;NM_001244814;NM_001244812;NM_001244810;NM_001244808	TSS1500;Body;Body;Body;Body;Body;Body
chr3:70954693-71583989	FOXP1	ENSG00000114861.18	1686.71	0.346095	0.375167	0.0860595	4.02158	5.78092e-05	0.014774	1789.59	1015.05	1390.42	594.016	chr3:71536916	cg06612872	0.0017	0.046	-0.241	0.074	0.936	0.012	0.928	0.015	-0.008	-0.009	No	II	CCCTCTATATAGTGTCCCATTTTCCCCAGTGGCAACACATGTGCAGAATAGCAGCGATGA[CG]GCCACGCAGAGATGTAGAAGTGACTTAACACCCCTGCTGACTCTGCCTCCTGCCCACCTG	37	3	71586067	F	FOXP1;FOXP1;FOXP1;FOXP1;FOXP1	NM_001244816;NM_001244808;NM_032682;NM_001244810;NM_001012505	5'UTR;5'UTR;5'UTR;5'UTR;5'UTR
chr3:70954693-71583989	FOXP1	ENSG00000114861.18	1686.71	0.346095	0.375167	0.0860595	4.02158	5.78092e-05	0.014774	1789.59	1015.05	1390.42	594.016	chr3:71244616	cg07278181	0.00016	0.01	-0.299	0.076	0.616	0.05	0.58	0.056	-0.036	-0.058	No	II	AAGAATTGGAAGAAACAGCAGGAAAAGGCTTCTAATGAAACTGTTGTGGCTGCCACAGAT[CG]GGGGTGTTTTCAGCAGTGTTTACACCACACCAGTGAGTACACACCTCTGCTACATCTCAT	37	3	71293767	F	FOXP1;FOXP1	NM_032682;NM_001012505	5'UTR;5'UTR
chr3:70954693-71583989	FOXP1	ENSG00000114861.18	1686.71	0.346095	0.375167	0.0860595	4.02158	5.78092e-05	0.014774	1789.59	1015.05	1390.42	594.016	chr3:71131264	cg13057559	2e-05	0.0026	-0.331	0.074	0.36	0.046	0.324	0.049	-0.036	-0.1	No	II	CAACCAAACTACCTGTTTATCTCCAGATGCCTAGCTTGCCTAATGGAACACTCCTTAACC[CG]CCCCAAAATGATTGTCACAGTCCTGTCTTCCGTCACCGGAGTAATTCAGCAAATACTGTG	37	3	71180415	R	FOXP1;FOXP1;FOXP1;FOXP1;FOXP1;FOXP1;FOXP1	NM_001244815;NM_032682;NM_001244816;NM_001244814;NM_001244812;NM_001244810;NM_001244808	TSS1500;Body;Body;Body;Body;Body;Body
chr3:70954693-71583989	FOXP1	ENSG00000114861.18	1686.71	0.346095	0.375167	0.0860595	4.02158	5.78092e-05	0.014774	1789.59	1015.05	1390.42	594.016	chr3:71202450	cg14564722	6e-05	0.0055	-0.411	0.098	0.206	0.045	0.168	0.039	-0.038	-0.184	No	II	GGAGTGTCAATGTCTAAGAACATTTCTAACAGTGTCTGGGCCAGCAATATTTCTATCAAA[CG]TTCCAAGTCATTTAATAAGCCTTTATATCTGTATCACACTTCACAAATTGCAAAAGCCCT	37	3	71251601	R	FOXP1;FOXP1	NM_032682;NM_001012505	5'UTR;5'UTR
chr3:70954693-71583989	FOXP1	ENSG00000114861.18	1686.71	0.346095	0.375167	0.0860595	4.02158	5.78092e-05	0.014774	1789.59	1015.05	1390.42	594.016	chr3:70983065	cg19628600	9.5e-05	0.0074	-0.382	0.093	0.449	0.064	0.386	0.063	-0.064	-0.142	No	II	AAGTCCTGCTTTAACTGCATGGCAGTGTCATTTCTGGGCATGAATCACTGAGTTCAGAGA[CG]GCCTTTCTGAGGCTGGAGGGACGTTACCAGGCCGTGCGGAGGGCAGGACAATGGGTGGCA	37	3	71032216	R	FOXP1	NM_032682	Body
chr3:70954693-71583989	FOXP1	ENSG00000114861.18	1686.71	0.346095	0.375167	0.0860595	4.02158	5.78092e-05	0.014774	1789.59	1015.05	1390.42	594.016	chr3:71131136	cg19758372	1.4e-09	2.8e-06	-0.425	0.063	0.39	0.047	0.331	0.039	-0.058	-0.15	No	II	TTCAGATTTTGCAGACTTTAGAGGATTTTGTCACATGTATTTTTAAAGAACACATCGTCC[CG]TATTCCAGGGATATGCCCTGGATCTGGCTTTGACTGGCTGTCCTTTACATTTTCTTTCTC	37	3	71180287	F	FOXP1;FOXP1;FOXP1;FOXP1;FOXP1;FOXP1;FOXP1	NM_001244815;NM_032682;NM_001244816;NM_001244814;NM_001244812;NM_001244810;NM_001244808	TSS200;Body;Body;Body;Body;Body;Body
chr3:70954693-71583989	FOXP1	ENSG00000114861.18	1686.71	0.346095	0.375167	0.0860595	4.02158	5.78092e-05	0.014774	1789.59	1015.05	1390.42	594.016	chr3:71130920	cg21836903	0.0012	0.036	-0.329	0.098	0.113	0.029	0.092	0.017	-0.022	-0.192	No	II	TAATGCCACACATATCTAAACCGCTCCAGGTCTGCAAGCAGCGACACAGCACACGCAGTG[CG]CCCTGGCTAGACCAAGCCCTAGCCAAACACAGCTCATTCACGCAGACAAATACACACCAA	37	3	71180071	F	FOXP1	NM_032682	Body
chr3:70954693-71583989	FOXP1	ENSG00000114861.18	1686.71	0.346095	0.375167	0.0860595	4.02158	5.78092e-05	0.014774	1789.59	1015.05	1390.42	594.016	chr3:71131131	cg21993077	4.7e-10	1.3e-06	-0.438	0.063	0.392	0.045	0.327	0.037	-0.065	-0.166	No	II	GAAAATTCAGATTTTGCAGACTTTAGAGGATTTTGTCACATGTATTTTTAAAGAACACAT[CG]TCCCGTATTCCAGGGATATGCCCTGGATCTGGCTTTGACTGGCTGTCCTTTACATTTTCT	37	3	71180282	F	FOXP1;FOXP1;FOXP1;FOXP1;FOXP1;FOXP1;FOXP1	NM_001244815;NM_032682;NM_001244816;NM_001244814;NM_001244812;NM_001244810;NM_001244808	TSS200;Body;Body;Body;Body;Body;Body
chr3:70954693-71583989	FOXP1	ENSG00000114861.18	1686.71	0.346095	0.375167	0.0860595	4.02158	5.78092e-05	0.014774	1789.59	1015.05	1390.42	594.016	chr3:71130901	cg22076311	8.4e-05	0.0069	-0.402	0.098	0.113	0.025	0.089	0.023	-0.024	-0.216	No	II	AGCACTTAAAGAAATCTATTAATGCCACACATATCTAAACCGCTCCAGGTCTGCAAGCAG[CG]ACACAGCACACGCAGTGCGCCCTGGCTAGACCAAGCCCTAGCCAAACACAGCTCATTCAC	37	3	71180052	F	FOXP1	NM_032682	Body
chr3:70954693-71583989	FOXP1	ENSG00000114861.18	1686.71	0.346095	0.375167	0.0860595	4.02158	5.78092e-05	0.014774	1789.59	1015.05	1390.42	594.016	chr3:71130881	cg23067085	0.00068	0.026	-0.299	0.085	0.048	0.012	0.041	0.009	-0.007	-0.139	No	II	TAATTTTCAAAGTTGCATTTAGCACTTAAAGAAATCTATTAATGCCACACATATCTAAAC[CG]CTCCAGGTCTGCAAGCAGCGACACAGCACACGCAGTGCGCCCTGGCTAGACCAAGCCCTA	37	3	71180032	R	FOXP1	NM_032682	Body
chr3:70954693-71583989	FOXP1	ENSG00000114861.18	1686.71	0.346095	0.375167	0.0860595	4.02158	5.78092e-05	0.014774	1789.59	1015.05	1390.42	594.016	chr3:71246306	cg23252178	2.2e-08	2e-05	-0.371	0.061	0.535	0.044	0.479	0.039	-0.055	-0.103	No	II	GGCCAGCCCTCGGTGTGCAAGGACGGGAGGACAGGGACAGTGATGCTGCCTGCGAGAACC[CG]AGAAACCTTCTGTGTACCAGGCATCGAGGCAAAACATGTGCCATGAGCAAAAGGGCACAG	37	3	71295457	F	FOXP1;FOXP1;FOXP1;FOXP1;FOXP1;FOXP1;FOXP1	NM_001244814;NM_001244812;NM_001244816;NM_001244808;NM_032682;NM_001244810;NM_001012505	TSS1500;5'UTR;5'UTR;5'UTR;5'UTR;5'UTR;5'UTR
chr3:70954693-71583989	FOXP1	ENSG00000114861.18	1686.71	0.346095	0.375167	0.0860595	4.02158	5.78092e-05	0.014774	1789.59	1015.05	1390.42	594.016	chr3:71563935	cg23889520	2.5e-07	0.00011	-0.421	0.076	0.465	0.05	0.402	0.056	-0.063	-0.136	No	II	GGAGCTGGGCAAGCTGGTGCCAAACTGCCGTATGACTTCATCTCTGAAATCTGAATGGCA[CG]TGTGAATACCCACAGTATGCCAGATTATCAGTAAGGTGATAATGCTTGTATATTATACCT	37	3	71613086	R	FOXP1;FOXP1;FOXP1;FOXP1	NM_001244808;NM_032682;NM_001244810;NM_001012505	5'UTR;5'UTR;5'UTR;5'UTR
chr3:70954693-71583989	FOXP1	ENSG00000114861.18	1686.71	0.346095	0.375167	0.0860595	4.02158	5.78092e-05	0.014774	1789.59	1015.05	1390.42	594.016	chr3:71245086	cg24971189	5.3e-06	0.001	-0.386	0.08	0.485	0.058	0.433	0.051	-0.052	-0.107	No	II	CAGCCTGGGGAAGCGATGGCATAAAAACAGGTTTGCATATACAGAGCTCAGTGGCAGAAG[CG]AGAGTTCCGTAGGATTTATTTGACACTTATTTTCCGGGAAGCCTTTTGTGGAGTTGTACC	37	3	71294237	F	FOXP1;FOXP1;FOXP1;FOXP1;FOXP1;FOXP1;FOXP1;FOXP1	NM_001244814;NM_001244814;NM_001244812;NM_001244816;NM_001244808;NM_032682;NM_001244810;NM_001012505	1stExon;5'UTR;5'UTR;5'UTR;5'UTR;5'UTR;5'UTR;5'UTR
chr3:70954693-71583989	FOXP1	ENSG00000114861.18	1686.71	0.346095	0.375167	0.0860595	4.02158	5.78092e-05	0.014774	1789.59	1015.05	1390.42	594.016	chr3:71054462	cg25135002	0.00052	0.022	0.395	0.11	0.424	0.079	0.491	0.082	0.066	0.156	No	II	ACAGCTACAGTGATGAACTTGATAGCATTTCATATTTGCAACTGTTAACACGTTTCTGCA[CG]GGCATCTTTGCAAGGAACCTGCACACTGTATCTGAAAGGATGATGTCTTGTTCAGATAAA	37	3	71103613	F	FOXP1;FOXP1;FOXP1;FOXP1;FOXP1;FOXP1;FOXP1;FOXP1	NM_001244813;NM_001244815;NM_032682;NM_001244816;NM_001244814;NM_001244812;NM_001244810;NM_001244808	5'UTR;Body;Body;Body;Body;Body;Body;Body
chr3:70954693-71583989	FOXP1	ENSG00000114861.18	1686.71	0.346095	0.375167	0.0860595	4.02158	5.78092e-05	0.014774	1789.59	1015.05	1390.42	594.016	chr3:71380385	cg25376334	0.0014	0.041	-0.424	0.129	0.976	0.008	0.969	0.01	-0.007	-0.007	No	II	CACACTGGCCAAGAATTCCTAGTCTGGCAACTGGGAAGGCAGTAGATCCAAAACAACCAA[CG]TTGTGTAAGTCAGGTAAAACAACAGCAAAGGCCAAGAGGCTCAGCATGAGCCTAGGCCAA	37	3	71429536	F	FOXP1;FOXP1;FOXP1;FOXP1;FOXP1	NM_001244816;NM_001244808;NM_032682;NM_001244810;NM_001012505	5'UTR;5'UTR;5'UTR;5'UTR;5'UTR
chr3:70954693-71583989	FOXP1	ENSG00000114861.18	1686.71	0.346095	0.375167	0.0860595	4.02158	5.78092e-05	0.014774	1789.59	1015.05	1390.42	594.016	chr3:71131708	cg27419618	0.0016	0.045	-0.285	0.088	0.58	0.072	0.545	0.055	-0.035	-0.06	No	II	GATCTCACATTCAAAGCAACGGCAGCTTGATAGACATTCAAGTCTGAAAGCAAATCCAGA[CG]CTGAAGATAAACCGCCAGAAAATGACAGGCAGAAGCATCTAAAGCTTATAAAAATGAAGA	37	3	71180859	R	FOXP1;FOXP1;FOXP1;FOXP1;FOXP1;FOXP1;FOXP1	NM_001244815;NM_032682;NM_001244816;NM_001244814;NM_001244812;NM_001244810;NM_001244808	TSS1500;Body;Body;Body;Body;Body;Body
chr17:39667981-39670475	PNMT	ENSG00000141744.3	11.3775	0.630848	1.63749	0.157658	4.00136	6.29784e-05	0.0157383	13.1428	20.7003	6.29362	6.76857	chr17:39672043	cg19758448	0.00011	0.0082	-0.233	0.058	0.432	0.042	0.397	0.04	-0.035	-0.081	No	II	CCCTGCACACACACACTTTGAAGCCACACCTCTTCCCCGACAACACCCGTCTCCACACTG[CG]CACCTAGGCCTGAGCTCACACACACCCAGGCCCATGCTCACGGCCCTGTCACCTATGCAC	37	17	37828296	F	PGAP3	NM_033419	3'UTR	chr17:37823693-37824989	S_Shelf
chr15:91099950-91301309	SV2B	ENSG00000185518.11	138.924	-0.551897	-0.750447	0.13801	-3.99895	6.36243e-05	0.0157383	121.299	66.4528	189.682	99.2843	chr15:91197139	cg05960970	0.00033	0.017	-0.505	0.136	0.831	0.059	0.777	0.086	-0.054	-0.065	Yes	II	TTGATGTCAGAAAGACCTGTCTGCCCTGTTTCAGATGTGAGGCTGGCCTTATCAAATTAC[CG]TACTTCTCAGAGAATCAATACCCATTAACAAAAAGAAATGCTGTGATCATTGTTTTGTTT	37	15	91740369	R	SV2B;SV2B	NM_001167580;NM_014848	5'UTR;5'UTR
chr15:91099950-91301309	SV2B	ENSG00000185518.11	138.924	-0.551897	-0.750447	0.13801	-3.99895	6.36243e-05	0.0157383	121.299	66.4528	189.682	99.2843	chr15:91113199	cg08254954	9.7e-06	0.0016	-0.42	0.09	0.589	0.065	0.519	0.072	-0.07	-0.119	Yes	II	TAATCATGTTAAGTATGCAGTTTAGAAGCCTTTGGCAAAGACCAGCTGGCTTCATTTCCT[CG]TCCTCCTGGGCACATAGACTACATCTCCAGGCTTCCTTTGCAAGTGGGCGTGGCCACGTA	37	15	91656429	R	SV2B;SV2B	NM_001167580;NM_014848	5'UTR;5'UTR
chr15:91099950-91301309	SV2B	ENSG00000185518.11	138.924	-0.551897	-0.750447	0.13801	-3.99895	6.36243e-05	0.0157383	121.299	66.4528	189.682	99.2843	chr15:91264400	cg18761976	1.4e-09	2.7e-06	-0.527	0.078	0.773	0.039	0.697	0.057	-0.076	-0.099	Yes	II	AGTGATTCATCAGTCAGGTAGCTCACACTGGAAGTGGGTCAGGGCTTTCCCTAAGGAGCA[CG]AGGGAGAGGCTTTTATAGGTCGAACATGGAAGCAGAGCAGAGAAAGCATTTGCTGGGTTA	37	15	91807630	R	SV2B;SV2B	NM_001167580;NM_014848	Body;Body
chr15:91099950-91301309	SV2B	ENSG00000185518.11	138.924	-0.551897	-0.750447	0.13801	-3.99895	6.36243e-05	0.0157383	121.299	66.4528	189.682	99.2843	chr15:91103033	cg27121538	3e-07	0.00013	-0.486	0.088	0.558	0.06	0.479	0.075	-0.079	-0.142	Yes	II	AAGCTGCTGTTGAGTCAGACACCCGGGACAGCAGTAGGACCTGAGGTCATAGGGGCAACA[CG]GCAGGTATTTGAGATATTGCCTCTTAGGATTCCTATTTGTCACTATGATGTATGTGCTGA	37	15	91646263	R	SV2B;SV2B	NM_001167580;NM_014848	5'UTR;5'UTR	chr15:91642908-91643702	S_Shelf
chr15:91099950-91301309	SV2B	ENSG00000185518.11	138.924	-0.551897	-0.750447	0.13801	-3.99895	6.36243e-05	0.0157383	121.299	66.4528	189.682	99.2843	chr15:91225043	cg03940484	0.00055	0.023	-0.268	0.075	0.145	0.024	0.127	0.026	-0.018	-0.123	No	II	AAAAAAAGAAGCAACACTCATGTCAAGGCTTAAATAGTATTTACCCGTGCAGACCAGGCA[CG]ATTCTAAGTACTTTATGCACAACCTTATGAATTAAGTACTATTGTTATCCCATTTTATAC	37	15	91768273	R	SV2B;SV2B	NM_001167580;NM_014848	5'UTR;5'UTR
chr15:91099950-91301309	SV2B	ENSG00000185518.11	138.924	-0.551897	-0.750447	0.13801	-3.99895	6.36243e-05	0.0157383	121.299	66.4528	189.682	99.2843	chr15:91187377	cg11639719	0.00021	0.013	-0.351	0.091	0.457	0.066	0.407	0.063	-0.051	-0.111	No	II	TTAAATGTTTCTCAGTAAGAGATGAATTTCAGAGTCTCACATTTAATCGATAATTTTTTA[CG]TGGCAGCAGAACAAGAGAACATTCCAACCAGCTTGCTTACCAGCATGTGAAAGTAGCAGG	37	15	91730607	F	SV2B;SV2B	NM_001167580;NM_014848	5'UTR;5'UTR
chr15:91099950-91301309	SV2B	ENSG00000185518.11	138.924	-0.551897	-0.750447	0.13801	-3.99895	6.36243e-05	0.0157383	121.299	66.4528	189.682	99.2843	chr15:91101705	cg20234282	6.4e-05	0.0057	-0.27	0.064	0.646	0.041	0.6	0.053	-0.045	-0.07	No	II	ATGGATTAGGCATGGCGTGGATTTCAGCAGGGACTGGGTCGCTCTCTTGGTTCTTCGGTC[CG]GGAGTGACCCACATGACTCTCCCACACCATTGCCATCACTGCCACTGGGTGGGCAGAGCT	37	15	91644935	R	SV2B;SV2B	NM_001167580;NM_014848	5'UTR;5'UTR	chr15:91642908-91643702	S_Shore
chr15:91099950-91301309	SV2B	ENSG00000185518.11	138.924	-0.551897	-0.750447	0.13801	-3.99895	6.36243e-05	0.0157383	121.299	66.4528	189.682	99.2843	chr15:91101684	cg22694935	0.00079	0.029	-0.394	0.114	0.861	0.04	0.832	0.044	-0.029	-0.034	No	II	TAGTATAAAAATGAAGCCCTCATGGATTAGGCATGGCGTGGATTTCAGCAGGGACTGGGT[CG]CTCTCTTGGTTCTTCGGTCCGGGAGTGACCCACATGACTCTCCCACACCATTGCCATCAC	37	15	91644914	R	SV2B;SV2B	NM_001167580;NM_014848	5'UTR;5'UTR	chr15:91642908-91643702	S_Shore
chr15:91099950-91301309	SV2B	ENSG00000185518.11	138.924	-0.551897	-0.750447	0.13801	-3.99895	6.36243e-05	0.0157383	121.299	66.4528	189.682	99.2843	chr15:91114374	cg27056762	2.1e-05	0.0027	-0.269	0.06	0.336	0.035	0.298	0.035	-0.038	-0.113	No	II	TAATCTATGAGTTCACCACAAGGGTGAGAGAACAAGAGTTTACACAAGAAGATGGGGAAA[CG]TCCTATCTCTAATGTGTGTGCTTGGGATTGCTCTATATTTGGATGATAACTCTCTCATCT	37	15	91657604	F	SV2B;SV2B	NM_001167580;NM_014848	5'UTR;5'UTR
chr20:58995185-59007247	CTSZ	ENSG00000101160.13	2746.05	-0.382871	-0.426139	0.095826	-3.99548	6.45624e-05	0.0157383	2600.16	1027.23	3166.24	864.522	chr20:59015906	cg13692503	0.00011	0.008	-0.44	0.109	0.798	0.044	0.753	0.072	-0.045	-0.057	No	II	TTCCCCTCCCTAAGCAAACTAAGATGGCCAAGAGGAATGTGCTGCAGTGCGGAGGGTGGG[CG]GAGGACCCCAGCAGCCTGGATCCTGCTCACATGGCAAACAGTGAACCCAGGCAGACCAGA	37	20	57590961	F
chr17:69414698-69543331	MAP2K6	ENSG00000108984.13	68.8483	0.4415	0.512265	0.110931	3.97996	6.89259e-05	0.016333	75.6531	26.9219	49.2505	20.0419	chr17:69546647	cg05508455	0.00064	0.025	-0.309	0.088	0.925	0.014	0.91	0.028	-0.015	-0.017	No	II	ATACCTAGTTCCTAATTTCCTACCCAAATGCTGTTTTGGCTGTGTTACTCCCTCTGCCCT[CG]AAGCTAAGATTTATATATTTACAAAATTTATTGGAGCTGGTAGTCAGATCTAGTAAAATG	37	17	67542788	R
chr17:69414698-69543331	MAP2K6	ENSG00000108984.13	68.8483	0.4415	0.512265	0.110931	3.97996	6.89259e-05	0.016333	75.6531	26.9219	49.2505	20.0419	chr17:69434314	cg07116950	0.00046	0.021	-0.22	0.061	0.594	0.042	0.564	0.043	-0.03	-0.05	No	II	GCATTTCTCCAACTTGCACTTGCCTCTGTTCAACAGGGCATGCCTTGAGGTCTGATTATA[CG]GTTTTCATTCATACGACATGTCTCCCCCTCTGCTTTTTGTAACTTAACATTCCTGCCTGC	37	17	67430455	R	MAP2K6	NM_002758	Body
chr17:69414698-69543331	MAP2K6	ENSG00000108984.13	68.8483	0.4415	0.512265	0.110931	3.97996	6.89259e-05	0.016333	75.6531	26.9219	49.2505	20.0419	chr17:69526968	cg07671291	3.1e-07	0.00014	0.296	0.054	0.734	0.029	0.771	0.026	0.037	0.051	No	II	TCATAAATGAATAATTATAGTATAATGTGGCAAGTCCAGTGATAGAGATAGGGGCATAGG[CG]ATTTAAGGAACTCAGAGGGAAGACCTCAGGATAGGCTTTTCTGGAGGAGATAAATCTGGA	37	17	67523109	F	MAP2K6	NM_002758	Body
chr17:69414698-69543331	MAP2K6	ENSG00000108984.13	68.8483	0.4415	0.512265	0.110931	3.97996	6.89259e-05	0.016333	75.6531	26.9219	49.2505	20.0419	chr17:69501738	cg12323063	4.1e-07	0.00016	-0.478	0.088	0.123	0.027	0.098	0.023	-0.026	-0.208	No	II	AATCAGGCCGACGAGGCTTACCCTTTGCAGACTGTGCCAATAAGCAGTCGAGGCTTGTTG[CG]ATCTGCAGAAATCTACAGAATTCTCTGTTTCCGAGAAGGCTTGTTGCTAGCATATGACAT	37	17	67497879	F	MAP2K6	NM_002758	Body
chr15:90160604-90229679	SEMA4B	ENSG00000185033.14	1384.88	-0.443256	-0.509971	0.111731	-3.96716	7.2733e-05	0.0169479	1229.25	437.318	1833.1	947.497	chr15:90215069	cg07864884	0.00071	0.027	0.387	0.11	0.56	0.079	0.618	0.088	0.058	0.104	Yes	II	GTTGCACTTTTTGCTTCCTCAGCTTCGTGAGACTGTTTGTGTGGTCATAACCCACTGGTC[CG]CTACAACGTGCCTGAGGGTGGTCAGGGTGCTGCTCTTTGCTTGTTTTTGTGTTCTCATCA	37	15	90758301	R	SEMA4B;SEMA4B	NM_020210;NM_198925	Body;Body
chr15:90160604-90229679	SEMA4B	ENSG00000185033.14	1384.88	-0.443256	-0.509971	0.111731	-3.96716	7.2733e-05	0.0169479	1229.25	437.318	1833.1	947.497	chr15:90225795	cg12724335	9.3e-06	0.0015	0.421	0.09	0.471	0.067	0.527	0.078	0.056	0.12	Yes	II	TGGGGACTGCCTCCTCGCCCGGGACCCCTACTGTGCTTGGAGCGGCTCCAGCTGCAAGCA[CG]TCAGCCTCTACCAGCCTCAGCTGGCCACCAGGTGAGCACTCCCAAAGGCCCCTTCCCATC	37	15	90769027	F	SEMA4B;SEMA4B	NM_020210;NM_198925	Body;Body
chr15:90160604-90229679	SEMA4B	ENSG00000185033.14	1384.88	-0.443256	-0.509971	0.111731	-3.96716	7.2733e-05	0.0169479	1229.25	437.318	1833.1	947.497	chr15:90160887	cg15268101	0.00051	0.022	-0.338	0.094	0.501	0.071	0.446	0.067	-0.055	-0.109	Yes	II	AGGCTTTGCTTACATCCAGTTATTCAATCCGCACTGCAGTCTTCTGGGGTCAGAATCAGA[CG]ACAGGTCCTGTGAAGTTTACATATCTTGCCCAAGGTCACAGAGGCAAACAAGGTTGGGAT	37	15	90704119	F
chr15:90160604-90229679	SEMA4B	ENSG00000185033.14	1384.88	-0.443256	-0.509971	0.111731	-3.96716	7.2733e-05	0.0169479	1229.25	437.318	1833.1	947.497	chr15:90187341	cg04624362	0.00095	0.032	0.303	0.089	0.205	0.044	0.236	0.054	0.032	0.155	No	II	GGTGCTGTTTCCTTTGAAAGGGATAACAGAAAAGTGGGGGAAAAGATCCAGGAAGGAAAA[CG]TGAATGAATCCTTTGGAAATGATTTGAGACAGCTAGAGCAGAAGACATTTGCTGGGTACC	37	15	90730573	F	SEMA4B	NM_020210	5'UTR	chr15:90727879-90728570	S_Shelf
chr15:90160604-90229679	SEMA4B	ENSG00000185033.14	1384.88	-0.443256	-0.509971	0.111731	-3.96716	7.2733e-05	0.0169479	1229.25	437.318	1833.1	947.497	chr15:90158428	cg23860519	0.00091	0.031	-0.266	0.077	0.044	0.01	0.037	0.008	-0.007	-0.155	No	II	CTGGAGAGCATGGGCGGGGCAGCCACAGTACAGATGGGGCCACACAAAGCTTGTGGGAGC[CG]CTCTGACTGGCCAGCTGCTCCCAGCCCTGCCAGCGCTGGGATTGTGTGGTGTGATCAAGG	37	15	90701660	R
chr8:109573978-109691791	SYBU	ENSG00000147642.16	688.698	0.303928	0.326044	0.0767809	3.95838	7.54601e-05	0.0171579	728.988	164.467	572.663	141.49	chr8:109593345	cg00991639	0.00074	0.028	-0.326	0.093	0.512	0.069	0.463	0.072	-0.05	-0.097	Yes	II	AACAATGAGTGAGCAGAAATGAAGACAGACAGGCCAGCAAAAGGAAGAGGAAGAAATTCA[CG]GGCAAAGTGCACTCTGAGAGAAGAATTTAATCTACAGAATGATCTGTACCCCCACGGCTC	37	8	110605574	F	SYBU;SYBU;SYBU;SYBU;SYBU;SYBU;SYBU;SYBU;SYBU;SYBU;SYBU;SYBU;SYBU;SYBU;SYBU	NM_001099749;NM_001099755;NM_001099746;NM_001099756;NM_001099753;NM_001099754;NM_017786;NM_001099743;NM_001099752;NM_001099751;NM_001099750;NM_001099748;NM_001099747;NM_001099745;NM_001099744	Body;Body;Body;Body;Body;Body;Body;Body;Body;Body;Body;Body;Body;Body;Body
chr8:109573978-109691791	SYBU	ENSG00000147642.16	688.698	0.303928	0.326044	0.0767809	3.95838	7.54601e-05	0.0171579	728.988	164.467	572.663	141.49	chr8:109690522	cg08590987	3.7e-06	0.0008	0.416	0.085	0.53	0.062	0.585	0.071	0.054	0.103	Yes	II	CCAGATGTTATAGCTGCCCTTTGCTTCTGCTGCACAGGCTCTGGGGTCAGGGCCAGAGGA[CG]CAAGAGGAACCTAGCAGTGGAGTCTCCTGTTTTCCTTGATAGCACTACCTGCTGGACACT	37	8	110702751	R	GOLSYN;GOLSYN	NM_001099743;NM_001099744	5'UTR;5'UTR	chr8:110703409-110703897	N_Shore
chr8:109573978-109691791	SYBU	ENSG00000147642.16	688.698	0.303928	0.326044	0.0767809	3.95838	7.54601e-05	0.0171579	728.988	164.467	572.663	141.49	chr8:109692864	cg00935894	0.00068	0.026	-0.284	0.081	0.89	0.023	0.862	0.028	-0.028	-0.031	No	II	CAACCTACTTACATTCATGTGTGAGGAAACTTGGCAGCGCAAGTTTATGCAATGGAAACC[CG]ACAATCTCATATTCCTACTTAACTTGGCACATGTTAAATGCATTAAGCGTTTCATTTTTA	37	8	110705093	R	GOLSYN;GOLSYN	NM_001099744;NM_001099743	TSS1500;TSS1500	chr8:110703409-110703897	S_Shore
chr8:109573978-109691791	SYBU	ENSG00000147642.16	688.698	0.303928	0.326044	0.0767809	3.95838	7.54601e-05	0.0171579	728.988	164.467	572.663	141.49	chr8:109692571	cg07703654	0.00036	0.018	-0.217	0.059	0.738	0.032	0.71	0.036	-0.027	-0.037	No	II	GGTAGCCCCATAAAGAACGCCTAGCTTTCCTAAGGCTCTTCATGATGAATCCAGTTACAT[CG]TCCTATCATAGCTAAGGGTGAAAGAGTCACTACCACAGTTTGGCTAAAGACTCTTCTAGG	37	8	110704800	R	GOLSYN;GOLSYN	NM_001099744;NM_001099743	TSS1500;TSS1500	chr8:110703409-110703897	S_Shore
chr8:109573978-109691791	SYBU	ENSG00000147642.16	688.698	0.303928	0.326044	0.0767809	3.95838	7.54601e-05	0.0171579	728.988	164.467	572.663	141.49	chr8:109652746	cg09831796	7.5e-08	4.8e-05	-0.582	0.1	0.299	0.057	0.232	0.049	-0.067	-0.223	No	II	AGGGTTAATAATGCCTTTATTCTAACTCTCAGGGCAATTTCAGAAAACTTTCAAAATATA[CG]GCTATACGAAACTGGATGTCAATAAATGGAACATTATTTGGTGGTTGTGAAATAATGAGC	37	8	110664975	F	SYBU;SYBU;SYBU;SYBU	NM_001099746;NM_001099745;NM_001099743;NM_001099744	5'UTR;5'UTR;5'UTR;5'UTR
chr8:109573978-109691791	SYBU	ENSG00000147642.16	688.698	0.303928	0.326044	0.0767809	3.95838	7.54601e-05	0.0171579	728.988	164.467	572.663	141.49	chr8:109647070	cg09858677	2.1e-05	0.0027	0.41	0.091	0.456	0.064	0.516	0.074	0.06	0.132	No	II	GATCAGTGTCTCCATTTTTCCACAAGCCTTTATGAAAAGCTAAATCAAGTCATGCTTCTC[CG]TGAAAACTCATTAATGATTTCCTGATTGTCCTCCAGGTAATACTGAAACTCCTTAATGTG	37	8	110659299	R	SYBU;SYBU;SYBU;SYBU;SYBU;SYBU;SYBU;SYBU;SYBU;SYBU;SYBU	NM_001099752;NM_001099751;NM_001099749;NM_001099746;NM_017786;NM_001099750;NM_001099748;NM_001099747;NM_001099745;NM_001099743;NM_001099744	TSS1500;TSS1500;5'UTR;5'UTR;5'UTR;5'UTR;5'UTR;5'UTR;5'UTR;5'UTR;5'UTR	chr8:110656795-110657291	S_Shelf
chr8:109573978-109691791	SYBU	ENSG00000147642.16	688.698	0.303928	0.326044	0.0767809	3.95838	7.54601e-05	0.0171579	728.988	164.467	572.663	141.49	chr8:109608861	cg10061727	0.0015	0.042	-0.222	0.068	0.789	0.033	0.765	0.025	-0.023	-0.029	No	II	ATACTGTATGCCAGGCAAATATTGTCACTACAAACACAGCTCACTGTCAAATGCCAACAC[CG]ATTTTTGCTAAGATAGAGGATGTGCATGTTTACCCCTCAGTGTTGTGTAGTATTTAGGTA	37	8	110621090	F	SYBU;SYBU;SYBU;SYBU;SYBU;SYBU;SYBU;SYBU;SYBU;SYBU;SYBU;SYBU;SYBU;SYBU;SYBU	NM_001099749;NM_001099755;NM_001099746;NM_001099756;NM_001099753;NM_001099754;NM_017786;NM_001099743;NM_001099752;NM_001099751;NM_001099750;NM_001099748;NM_001099747;NM_001099745;NM_001099744	Body;Body;Body;Body;Body;Body;Body;Body;Body;Body;Body;Body;Body;Body;Body
chr8:109573978-109691791	SYBU	ENSG00000147642.16	688.698	0.303928	0.326044	0.0767809	3.95838	7.54601e-05	0.0171579	728.988	164.467	572.663	141.49	chr8:109652754	cg11860649	3.1e-10	9.5e-07	-0.714	0.101	0.31	0.059	0.225	0.052	-0.085	-0.275	No	II	TAATGCCTTTATTCTAACTCTCAGGGCAATTTCAGAAAACTTTCAAAATATACGGCTATA[CG]AAACTGGATGTCAATAAATGGAACATTATTTGGTGGTTGTGAAATAATGAGCAGGTGCTT	37	8	110664983	F	SYBU;SYBU;SYBU;SYBU	NM_001099746;NM_001099745;NM_001099743;NM_001099744	5'UTR;5'UTR;5'UTR;5'UTR
chr8:109573978-109691791	SYBU	ENSG00000147642.16	688.698	0.303928	0.326044	0.0767809	3.95838	7.54601e-05	0.0171579	728.988	164.467	572.663	141.49	chr8:109692528	cg13456086	0.00016	0.011	-0.247	0.063	0.777	0.029	0.745	0.038	-0.033	-0.042	No	II	TGCAAAGGGGCTTTCTCCCTCAGAATTGCCAGAGTCCCAGCCAGGTAGCCCCATAAAGAA[CG]CCTAGCTTTCCTAAGGCTCTTCATGATGAATCCAGTTACATCGTCCTATCATAGCTAAGG	37	8	110704757	R	GOLSYN;GOLSYN	NM_001099744;NM_001099743	TSS1500;TSS1500	chr8:110703409-110703897	S_Shore
chr8:109573978-109691791	SYBU	ENSG00000147642.16	688.698	0.303928	0.326044	0.0767809	3.95838	7.54601e-05	0.0171579	728.988	164.467	572.663	141.49	chr8:109649513	cg15864418	0.0002	0.012	-0.23	0.059	0.871	0.018	0.855	0.02	-0.016	-0.018	No	II	GCAGGCCATGCTTGAACATTCACTGGGCTCAGAATGTGTCAATTATCTCTGCCCGACAAA[CG]AGTGTTCAGTCAGAGTATTCTCTCAGTGAATAACAGAAATTAAGGGCAAGTCCAGGGGAA	37	8	110661742	F	SYBU;SYBU;SYBU;SYBU;SYBU;SYBU;SYBU;SYBU;SYBU	NM_017786;NM_001099750;NM_001099749;NM_001099748;NM_001099747;NM_001099746;NM_001099745;NM_001099743;NM_001099744	TSS1500;TSS1500;TSS1500;TSS1500;TSS1500;5'UTR;5'UTR;5'UTR;5'UTR
chr8:109573978-109691791	SYBU	ENSG00000147642.16	688.698	0.303928	0.326044	0.0767809	3.95838	7.54601e-05	0.0171579	728.988	164.467	572.663	141.49	chr8:109645625	cg19571412	0.0015	0.042	-0.233	0.071	0.083	0.015	0.074	0.015	-0.009	-0.109	No	II	GCACTCCAATCGGTCCCTTCAGCCTGAGTGCCTTTATGCCTAAAGTTTTTGTTGTTGTTT[CG]TTTTTTGTTTTTTTTTTTTTCCGTTGCTGTTGAAACGGCATCTCGTTCTGTGGCCCAGGC	37	8	110657854	R	GOLSYN;GOLSYN;GOLSYN;GOLSYN;GOLSYN;GOLSYN;GOLSYN;GOLSYN;GOLSYN;GOLSYN;GOLSYN;GOLSYN;GOLSYN;GOLSYN	NM_001099743;NM_001099749;NM_001099748;NM_001099751;NM_001099745;NM_017786;NM_001099752;NM_001099753;NM_001099754;NM_001099755;NM_001099744;NM_001099746;NM_001099750;NM_001099747	5'UTR;5'UTR;5'UTR;TSS200;5'UTR;5'UTR;TSS200;TSS1500;TSS1500;TSS1500;5'UTR;5'UTR;5'UTR;5'UTR	chr8:110656795-110657291	S_Shore
chr8:109573978-109691791	SYBU	ENSG00000147642.16	688.698	0.303928	0.326044	0.0767809	3.95838	7.54601e-05	0.0171579	728.988	164.467	572.663	141.49	chr8:109643661	cg20876538	1.5e-05	0.0021	-0.298	0.065	0.556	0.051	0.502	0.043	-0.055	-0.098	No	II	ATCCATAAGAAGAGATTTTTCTTTCTCCTTAAAAACGCAGCATGAAGTACCCTGCCATTT[CG]TGGTTTTAAAAATGCGTAACAGTAATATTTTCACAATGTTTTCCAACTTATAAAGTGCTT	37	8	110655890	R	SYBU;SYBU;SYBU;SYBU;SYBU;SYBU;SYBU;SYBU;SYBU;SYBU;SYBU;SYBU;SYBU;SYBU;SYBU	NM_001099756;NM_001099755;NM_001099749;NM_001099746;NM_001099753;NM_001099754;NM_017786;NM_001099743;NM_001099752;NM_001099751;NM_001099750;NM_001099748;NM_001099747;NM_001099745;NM_001099744	TSS1500;5'UTR;5'UTR;5'UTR;Body;Body;Body;Body;Body;Body;Body;Body;Body;Body;Body	chr8:110656795-110657291	N_Shore
chr12:102395867-102480645	IGF1	ENSG00000017427.15	12.6648	-0.615117	-1.38895	0.155438	-3.9573	7.58001e-05	0.0171579	8.23473	15.9178	25.4235	29.0975	chr12:102480788	cg06652329	0.00044	0.02	-0.267	0.073	0.163	0.026	0.141	0.026	-0.022	-0.133	No	II	TAAAACTAGAGCACAGAAGCATTTTTTTCCCTTAAAAGAATGTGTGTTAGTGACAGGGTT[CG]CAGACATTAAAATACTTATGCTGCCATAGAAAATAAGGATCTGTTTTCTGATTAACTTTC	37	12	102874566	F	IGF1;IGF1;IGF1	NM_001111285;NM_001111283;NM_000618	TSS200;TSS200;TSS200
chr2:227002711-227164113	COL4A4	ENSG00000081052.11	63.6115	-0.524071	-0.709078	0.132612	-3.95191	7.75284e-05	0.0173019	57.8976	35.2611	80.0674	46.5017	chr2:226995390	cg11524513	0.00017	0.011	0.265	0.068	0.87	0.02	0.89	0.021	0.019	0.022	No	II	AGATGACACCCAAGCTATCACTTTGTTCCCTTGGAATCCTAGGGTACACATGCCTTGTCA[CG]TCAGAATGATTGATTTTTCCTTTGGCTTTCTCACTACAGGAAATACCAGAAATAGCCCAC	37	2	227860106	R	RHBDD1;RHBDD1	NM_001167608;NM_032276	Body;Body
chr2:170813213-170861151	GAD1	ENSG00000128683.13	98.9959	-0.555803	-0.794865	0.141052	-3.94041	8.13433e-05	0.0179012	83.5726	54.4011	143.415	70.9377	chr2:170836271	cg09619064	2e-05	0.0026	-0.353	0.078	0.325	0.045	0.277	0.056	-0.048	-0.149	No	II	TATTGCGTTGACTCCTTCCTGACAGCTGAGCCAAGCCTGCTGATGTGGAGTTGAGTTTTC[CG]TTGAATGCTAAGTTGGCAAAAACTTGGCAACAATCCTGAATTTGCTGAGAGCAAAGCCTG	37	2	171692781	R	GAD1;GAD1	NM_013445;NM_000817	Body;Body
chr2:100820152-100996829	NPAS2	ENSG00000170485.16	803.071	-0.334181	-0.35655	0.0850371	-3.92983	8.50077e-05	0.0184513	725.394	196.226	1026.78	383.396	chr2:100878418	cg25671883	9.1e-07	0.00029	-0.367	0.07	0.172	0.027	0.14	0.024	-0.031	-0.183	Yes	II	CGGAATGTCCTTCTTTGGAAGCAGCTGAGGACCTGGAAAACCAGCAGTTCCTCTTTCCAG[CG]TTGGACAAGGACATGAGAAAGACCCACAGCAACAAGCTGGAGAATAGCTCCCTCTGTGAC	37	2	101494880	F	NPAS2	NM_002518	5'UTR
chr2:100820152-100996829	NPAS2	ENSG00000170485.16	803.071	-0.334181	-0.35655	0.0850371	-3.92983	8.50077e-05	0.0184513	725.394	196.226	1026.78	383.396	chr2:100903332	cg09272225	7.1e-08	4.7e-05	-0.39	0.067	0.647	0.042	0.586	0.044	-0.061	-0.095	No	II	AACTTTGAACAGATTCCATCTGGAAAACATTAAGCACAGGCCTGTTTGCAGATGTGTTAA[CG]CTGACTCAATTGTAATACAGGCTTTAACTTCTAAGCAGCATTTCTTGCTAGTCCATTGTG	37	2	101519794	R	NPAS2	NM_002518	5'UTR
chr2:100820152-100996829	NPAS2	ENSG00000170485.16	803.071	-0.334181	-0.35655	0.0850371	-3.92983	8.50077e-05	0.0184513	725.394	196.226	1026.78	383.396	chr2:100982797	cg15140246	9e-05	0.0072	0.19	0.046	0.627	0.03	0.65	0.036	0.024	0.038	No	II	GCTCCCAGCCCAGGCTGCCATCAGGAGGAGATGGAAGCAGCTCTGTTGTTTCTCATCCAA[CG]CAGGCATCCAGGGAGATGTGGGAAATGATGATATCCATATCACAGCCTACTGGAGACTGC	37	2	101599259	F	NPAS2	NM_002518	Body
chr2:100820152-100996829	NPAS2	ENSG00000170485.16	803.071	-0.334181	-0.35655	0.0850371	-3.92983	8.50077e-05	0.0184513	725.394	196.226	1026.78	383.396	chr2:100820953	cg17440907	1.4e-05	0.0021	-0.346	0.075	0.07	0.015	0.056	0.009	-0.014	-0.199	No	I	GGGTCGGAATTGGTTCCGGGCCGGATTGGGTGCGGAATCGGTGCCCCCAACCCCCGTGTG[CG]CAGACAGCGTGCAGCCTGGCTCCTCACGTCGCTGCCGCCCCCCCACCCCAACTCCGGAGC	37	2	101437415	F	NPAS2	NM_002518	5'UTR	chr2:101434979-101437453	Island
chr2:100820152-100996829	NPAS2	ENSG00000170485.16	803.071	-0.334181	-0.35655	0.0850371	-3.92983	8.50077e-05	0.0184513	725.394	196.226	1026.78	383.396	chr2:100821343	cg18428265	5e-05	0.0049	-0.511	0.12	0.708	0.074	0.634	0.093	-0.075	-0.105	No	II	TACGCACGCACTTCCACAAAGTCTAAACACTCCCGAGCTTGTGTCCGGGAGGCTTTAGTA[CG]GAAAGTTAGAAGCCCTGGAGTTCAACAGGTGTTCAGGAGGGTCCCGGAGAGGAGTTTCGT	37	2	101437805	R	NPAS2	NM_002518	5'UTR	chr2:101434979-101437453	S_Shore
chr2:100820152-100996829	NPAS2	ENSG00000170485.16	803.071	-0.334181	-0.35655	0.0850371	-3.92983	8.50077e-05	0.0184513	725.394	196.226	1026.78	383.396	chr2:100921769	cg20013586	0.0011	0.036	-0.337	0.1	0.751	0.053	0.72	0.062	-0.031	-0.042	No	II	GCCGCAGTAAGGTAACATTTCAACGGCTAAACATTTCAATGCACTGTATGTCAGTGCAGC[CG]TGTCTTATCAGGTTAAACATACGCTTAGCAGATGACCCAGCAATTCCATGCCTCTGTATT	37	2	101538231	R	NPAS2	NM_002518	Body
chr12:6988259-7071032	C1S	ENSG00000182326.14	1349.66	-0.493646	-0.608095	0.125924	-3.92019	8.84776e-05	0.0189098	1178.78	668.216	1841.8	1349.54	chr12:7060708	cg13120986	0.00046	0.021	-0.342	0.094	0.223	0.048	0.184	0.037	-0.039	-0.174	Yes	II	CCTAAGTCATGGTCTCCCAGCCCCCTCTGTTTAGATCAGGGAATTTCAGACATGCACACT[CG]GGTAGGGAATCTTATGAACAGAACCAGGACAGGGAGGCTGGCCGGAGGTTCCTGCAGAGG	37	12	7168012	R	C1S;C1S;C1S;C1S	NM_001734;NM_201442;NM_201442;NM_001734	1stExon;1stExon;5'UTR;5'UTR
chr12:6988259-7071032	C1S	ENSG00000182326.14	1349.66	-0.493646	-0.608095	0.125924	-3.92019	8.84776e-05	0.0189098	1178.78	668.216	1841.8	1349.54	chr12:7019040	cg00294658	0.0015	0.042	0.149	0.045	0.023	0.003	0.025	0.003	0.002	0.084	No	II	AACGGCGCCTCCCGGCCCGTTCTTAAATTCTTAGGTTGTTAGACTCGTCGCCTTCACTCC[CG]GAGGTTCAGCGGAAAGCCCAGTGCCCCAGGAACAGACATTGTCTGCTCCTTTTATTTCAT	37	12	7126344	F	LPCAT3	NM_005768	TSS1500	chr12:7125534-7126356	Island
chr12:6988259-7071032	C1S	ENSG00000182326.14	1349.66	-0.493646	-0.608095	0.125924	-3.92019	8.84776e-05	0.0189098	1178.78	668.216	1841.8	1349.54	chr12:6978947	cg02826740	0.00015	0.01	0.234	0.059	0.332	0.036	0.37	0.045	0.038	0.114	No	II	GCCTTTCCCTTGGAGAGCCTCAAGGGCAGCACTGTATTTAACTTCTCTACTGTTTGCCTT[CG]TTGGCAAAGTGTTTGGAATGAGCATTTGGAATGTTAAGTACAGAGGGGCCCATATTGGAT	37	12	7088109	R	LPCAT3	NM_005768	Body
chr12:6988259-7071032	C1S	ENSG00000182326.14	1349.66	-0.493646	-0.608095	0.125924	-3.92019	8.84776e-05	0.0189098	1178.78	668.216	1841.8	1349.54	chr12:7047335	cg02882962	0.00067	0.026	0.19	0.054	0.797	0.025	0.814	0.024	0.017	0.021	No	II	GAGCCTGCCTGACTAGTCCAGGGACTCAGCACCTGCTACTAGGTACATCTGCAACATGGG[CG]TTCAGGAGTGGAAGTGGAGGCTCAGAGGCCACTGAAGATTTTGAGAATACTCGTCAGCTA	37	12	7154639	R
chr12:6988259-7071032	C1S	ENSG00000182326.14	1349.66	-0.493646	-0.608095	0.125924	-3.92019	8.84776e-05	0.0189098	1178.78	668.216	1841.8	1349.54	chr12:7019650	cg14366810	1.2e-05	0.0019	-0.176	0.038	0.42	0.027	0.392	0.024	-0.027	-0.065	No	II	TTCTTGTAAAATTACAGCTTATACTTCTGTAGCACTTGCACTTTATAAAGCACTTTCATC[CG]TATTATTTCACTTGCTTTGGCTGCGCAATAGAATATTTATTATGATGATGTCCTCTTACA	37	12	7126954	R	LPCAT3	NM_005768	TSS1500	chr12:7125534-7126356	S_Shore
chr12:6988259-7071032	C1S	ENSG00000182326.14	1349.66	-0.493646	-0.608095	0.125924	-3.92019	8.84776e-05	0.0189098	1178.78	668.216	1841.8	1349.54	chr12:6979278	cg17164331	0.00084	0.03	0.121	0.035	0.659	0.02	0.676	0.029	0.017	0.026	No	II	AGGAGCGGCTCCTAGAGAAGGCAACGGGTGCTAAATGTGCACCTGGCACAGCCCTGTGCC[CG]CGAAGGTTGTTCAGTGCTGGCTGATGAACATGTCCCAGCACGGCTGGCATTGACAACTCA	37	12	7088440	R	LPCAT3	NM_005768	Body
chr18:22798261-23026488	RBBP8	ENSG00000101773.18	1091.27	0.307572	0.334847	0.07861	3.91263	9.12968e-05	0.0189098	1134.03	277.428	968.141	275.071	chr18:22971078	cg24040188	0.0013	0.039	-0.35	0.106	0.949	0.014	0.935	0.019	-0.014	-0.015	No	II	GCATTCATCCTCAAGCTTACTGTCTCACAGTCAAAAGATGGCAGGTACTTTTTCAGGCCT[CG]TAACTGCATTCATACAAGAAGGAAGAAGCAGCAGCAAAAGGCTGAAATGAGCATGCCAGG	37	18	20551041	R	RBBP8;RBBP8;RBBP8	NM_203291;NM_002894;NM_203292	Body;Body;Body
chr11:2268495-2270952	ASCL2	ENSG00000183734.4	29.3647	0.56842	0.85535	0.145419	3.90884	9.2742e-05	0.0189098	33.2944	27.2016	18.0474	10.2931	chr11:2267887	cg25080747	0.00028	0.015	0.301	0.08	0.629	0.054	0.668	0.054	0.04	0.063	Yes	II	CAAAGCCTCCTAGGCCCTGAGTCAAAGGTATAGCCGTGTAATATCCCAGTGCCAGCTCTC[CG]GCTGCGGGGAGCCTGGCGCAAAGCTTCCAAGCCTTCCTTGTTCCTTTCAAGAGCCGCTCT	37	11	2289117	R				chr11:2290104-2292932	N_Shore
chr11:2268495-2270952	ASCL2	ENSG00000183734.4	29.3647	0.56842	0.85535	0.145419	3.90884	9.2742e-05	0.0189098	33.2944	27.2016	18.0474	10.2931	chr11:2277238	cg04571951	0.00015	0.01	-0.328	0.083	0.937	0.013	0.92	0.019	-0.017	-0.018	No	II	GGGGCTGAGAGGGAGATTCTGTGGCTGCACTCCAAGGACTGGCCAGTTCCAGGCAGGAGG[CG]GCACTCCCAGCTGGCTGGAAAAGAAGAGGCTGCTTCTCTGTCAAGCTCATGTCATTCCCC	37	11	2298468	F
chr11:2268495-2270952	ASCL2	ENSG00000183734.4	29.3647	0.56842	0.85535	0.145419	3.90884	9.2742e-05	0.0189098	33.2944	27.2016	18.0474	10.2931	chr11:2267861	cg17622276	5e-05	0.0049	0.284	0.067	0.376	0.045	0.418	0.056	0.042	0.111	No	II	AGGCAGCTTTCGGTACAGTGAGACATCAAAGCCTCCTAGGCCCTGAGTCAAAGGTATAGC[CG]TGTAATATCCCAGTGCCAGCTCTCCGGCTGCGGGGAGCCTGGCGCAAAGCTTCCAAGCCT	37	11	2289091	R				chr11:2290104-2292932	N_Shore
chr6:149218641-149411613	TAB2	ENSG00000055208.18	2671.18	0.263185	0.283046	0.0675726	3.89484	9.82626e-05	0.0189687	2742.29	720.587	2466.37	602.73	chr6:149368432	cg20223648	0.0013	0.04	0.343	0.104	0.948	0.013	0.956	0.014	0.009	0.009	No	II	AAAGCCTGAGTGGGGTAGGTTAAAAGAGATTAGAAGGGAGGGAGAAAGTGAAGACACTTA[CG]TATAAACAACCCTTTCCAGGAGTTTTAGCCCAAAATTGGGGGAAGAGGGAGAAATGAGCT	37	6	149689568	F	TAB2;TAB2;TAB2	NM_001292035;NM_001292034;NM_015093	Body;5'UTR;5'UTR
chr12:69643360-69699476	BEST3	ENSG00000127325.18	70.9013	0.561641	0.797374	0.144279	3.89275	9.91161e-05	0.0189687	81.5681	50.0994	40.1809	23.3672	chr12:69699228	cg17277939	6.2e-06	0.0012	0.597	0.125	0.524	0.087	0.618	0.102	0.094	0.178	Yes	II	CAGAATTAAAATGCATAGGTTTACTCTGGGCACTAACCTATTTATTTGGTTTGTAGTCTC[CG]ACAGGAAAGAGAATCTTCAAATTTCGGGCTCCCCCGAAGAGGTGCCTTCAGGTCGGTGCT	37	12	70093008	F	BEST3;BEST3	NM_032735;NM_032735	1stExon;5'UTR
chr12:69643360-69699476	BEST3	ENSG00000127325.18	70.9013	0.561641	0.797374	0.144279	3.89275	9.91161e-05	0.0189687	81.5681	50.0994	40.1809	23.3672	chr12:69699570	cg07618900	7e-05	0.0061	0.47	0.113	0.296	0.073	0.361	0.091	0.064	0.216	No	II	CCTGCCACCCCAAGTACCCCTTTGAATGAGAAGTTGGCAGTGACATGAAGGATGTTGGGC[CG]TTTGTCTGTTAGATTCATTTGACTCCACCCTGGGATCAAGGAAGAAAGGTTGATTTGGCC	37	12	70093350	F	BEST3	NM_032735	TSS200
chr12:69643360-69699476	BEST3	ENSG00000127325.18	70.9013	0.561641	0.797374	0.144279	3.89275	9.91161e-05	0.0189687	81.5681	50.0994	40.1809	23.3672	chr12:69699293	cg09844653	1.8e-05	0.0024	0.48	0.106	0.529	0.074	0.606	0.087	0.076	0.144	No	I	GGAAAGAGAATCTTCAAATTTCGGGCTCCCCCGAAGAGGTGCCTTCAGGTCGGTGCTGCA[CG]CCCGGTGTCACCCTTCGCTCGTGCACAGTCAGATTTTCTTTCTGTTCTCTGGCCACTGAG	37	12	70093073	R	BEST3;BEST3;BEST3;BEST3;BEST3;BEST3;BEST3;BEST3;BEST3;BEST3	NM_001282614;NM_032735;NM_001282616;NM_001282615;NM_001282614;NM_001282613;NM_032735;NM_001282616;NM_001282615;NM_001282613	5'UTR;5'UTR;1stExon;1stExon;1stExon;1stExon;1stExon;5'UTR;5'UTR;5'UTR
chr12:69643360-69699476	BEST3	ENSG00000127325.18	70.9013	0.561641	0.797374	0.144279	3.89275	9.91161e-05	0.0189687	81.5681	50.0994	40.1809	23.3672	chr12:69699060	cg23591609	3.1e-05	0.0036	0.432	0.099	0.517	0.066	0.587	0.075	0.071	0.137	No	II	AAAATTGGGAGAGGAGCATAATAAATTAAACCCATTTCATAATTTGTTCTCATGGACTCC[CG]GTAGTTTTAAATAACAGTCCTTAATTAACTTTCCTTTCTTTCATTTAGTAGTTCACTCTT	37	12	70092840	R	BEST3	NM_032735	5'UTR
chr12:69643360-69699476	BEST3	ENSG00000127325.18	70.9013	0.561641	0.797374	0.144279	3.89275	9.91161e-05	0.0189687	81.5681	50.0994	40.1809	23.3672	chr12:69639977	cg24755176	0.0013	0.038	-0.244	0.073	0.837	0.029	0.81	0.028	-0.027	-0.032	No	II	TCAGACCCCATATTAATAGCTTTATCTTCACAATTTCATTTAATTTTTCAAACAACCTGA[CG]AGGAAGGTTCTGGCATTAACACAATTTTGTAGTTGATGAAATTGAGGTTAAGGGATGTTC	37	12	70033757	F
chr2:208359714-208854503	PTH2R	ENSG00000144407.9	32.5902	0.61091	1.20753	0.157049	3.88993	0.000100272	0.0189687	38.7313	33.7699	14.9041	11.5544	chr2:208566582	cg01949324	0.00015	0.01	-0.264	0.067	0.824	0.027	0.797	0.029	-0.027	-0.033	No	II	AATTGGGAAGGAAGAAACTTCTTAAAGGTTTGAGATAGTAAGTTTGAAATGCCGATTAGA[CG]TCTAAGTGGACATTTGATGGAGACAGATGATTACCTAAGTTTGAAGGTCAGGAGGGAGAT	37	2	209431307	F
chrX:86148458-86832604	DACH2	ENSG00000126733.20	144.56	0.443456	0.557307	0.114004	3.88983	0.000100316	0.0189687	159.288	65.7584	102.143	37.8035	chrX:86171595	cg14806292	0.0011	0.036	-0.311	0.093	0.181	0.074	0.158	0.058	-0.024	-0.131	No	II	TTGGGGATTCCCCTCTTACTAGGGCTGGTTTAAATGCGCCCTCTATGGGCAGCTGTAAGA[CG]AGTTTGGTCTGGGATTTGTCTGCTCTAACATGACAGCACTGAGTTCAGTGCCTCACAATT	37	X	85426599	F	DACH2;DACH2	NM_001139514;NM_053281	Body;Body
chr1:27612064-27635277	FGR	ENSG00000000938.12	6.08344	-0.614287	-1.1536	0.157949	-3.88915	0.000100595	0.0189687	4.76957	4.98367	9.86741	10.702	chr1:27621620	cg01938839	0.00027	0.015	-0.272	0.072	0.175	0.03	0.152	0.027	-0.023	-0.131	Yes	II	CTTCAGCTTGGATTGAGTCAACAGGGGCCACGTAGTTGCTGGGAATGCAGCCAGTTTTTC[CG]GAGCTGAGAGACCGAGCCTCCCACCAGTCACCTTCACTGTAGGCACAGAACAGGGCATGG	37	1	27948131	F	FGR;FGR;FGR	NM_001042747;NM_005248;NM_001042729	Body;Body;Body
chr1:27612064-27635277	FGR	ENSG00000000938.12	6.08344	-0.614287	-1.1536	0.157949	-3.88915	0.000100595	0.0189687	4.76957	4.98367	9.86741	10.702	chr1:27614108	cg03018771	0.00073	0.027	-0.192	0.055	0.448	0.039	0.417	0.04	-0.031	-0.069	No	II	GTTAATACCTGGCTGGGATTCATACTCAGGCATTCTGGCTACAGAATTCCCACTGTTACA[CG]CCATTGTCTTTCATTCAAGAATTATAGCTGTGCCTGTCACATAGCAGGTGCCTGGTAAAC	37	1	27940619	R	FGR;FGR;FGR	NM_001042729;NM_001042747;NM_005248	Body;Body;Body	chr1:27941865-27942324	N_Shore
chr1:27612064-27635277	FGR	ENSG00000000938.12	6.08344	-0.614287	-1.1536	0.157949	-3.88915	0.000100595	0.0189687	4.76957	4.98367	9.86741	10.702	chr1:27643614	cg21198842	0.001	0.034	-0.2	0.059	0.698	0.036	0.67	0.037	-0.027	-0.039	No	II	GACCGACTGAGAAAACAGGAATGAAGGAAGGACAAAACTTTGCCTAGTGGAGAGGGATGA[CG]TCTCAGAGGATTCTGAAGGACAAACAGGTTGCCCACAGGTGAAATCTCTGATTCAGCCTC	37	1	27970125	F
chr11:2883213-2885881	CDKN1C	ENSG00000129757.12	809.244	-0.579094	-0.956172	0.149113	-3.88359	0.000102924	0.0189687	712.993	463.402	1086.45	862.308	chr11:2892104	cg12240761	1.7e-05	0.0023	-0.432	0.095	0.102	0.027	0.078	0.017	-0.024	-0.232	No	II	GCAGGCTTGCCCTGGCGGCCTCCCAGGTTAACACACTCCCAGGTGGCTGCACCCCACAGG[CG]AGGGCTGCTCAGAGTAGATGCTCAACCAAGAGGTTGCCCGTGCCCCCTTCCCCAGCCGCA	37	11	2913334	F	SLC22A18AS	NM_007105	Body
chr11:2883213-2885881	CDKN1C	ENSG00000129757.12	809.244	-0.579094	-0.956172	0.149113	-3.88359	0.000102924	0.0189687	712.993	463.402	1086.45	862.308	chr11:2880613	cg12598865	0.0019	0.049	-0.134	0.042	0.568	0.029	0.549	0.033	-0.018	-0.032	No	II	CGCTCCTCCTTCCTCACCCAGCAGCTGAGATGCTTCTACTACTCCCTGCTTCAGTCCCTC[CG]GGGCTCCCCACTGCTGGCTGACAAAATCCAATCTTTGGCACCAGTCCATCAGGCCCGGGG	37	11	2901843	F				chr11:2905023-2907024	N_Shelf
chr10:93591687-93601744	RBP4	ENSG00000138207.13	3946.33	0.479727	0.657667	0.12354	3.88318	0.000103098	0.0189687	4169.41	2207.44	3303.87	1846.13	chr10:93600453	cg13228314	0.0011	0.036	0.272	0.081	0.583	0.053	0.62	0.065	0.037	0.063	Yes	II	TTCCTTTCTGGAGAAAGGAGGCTACGCCCCAGTACTTCATCTTGAACTTGGCAGGGTCCT[CG]GTGTCTGTGAAGGTGCCCACCATGTCTGCGCACACGTCCCAGTTACTGCAAAAGCCAAGG	37	10	95360210	F	RBP4	NM_006744	Body	chr10:95360389-95361387	N_Shore
chr10:93591687-93601744	RBP4	ENSG00000138207.13	3946.33	0.479727	0.657667	0.12354	3.88318	0.000103098	0.0189687	4169.41	2207.44	3303.87	1846.13	chr10:93591846	cg20602843	0.00013	0.0094	0.208	0.052	0.647	0.031	0.67	0.041	0.023	0.035	No	II	CCCCACCCATCCGTCTGCAGCACAGACATAAACACAAATGAAAACTAAAATCACAGGACA[CG]GGTGACTATAGTTTAATGAATCAGAGTCTGGAATCTTAAGCCCCAGAAACTTTCAGGAAA	37	10	95351603	F	RBP4	NM_006744	3'UTR
chr11:47239302-47248906	ACP2	ENSG00000134575.9	675.851	-0.298161	-0.323662	0.0769808	-3.87319	0.000107422	0.0193421	641.319	158.918	775.304	184.819	chr11:47256545	cg14059471	0.0011	0.035	0.347	0.103	0.967	0.009	0.973	0.008	0.006	0.006	No	II	CCAGAGTCTGAACGCTAAATCAACATGCTGAGTTGAAATTGACTACAGCAGTTGTGATGG[CG]TGTGCCTGTAATCCTAGCACTTTGGAAGGCTGAGGTGGGAGGATGGCTTGAGCCCAGGAG	37	11	47278096	R	NR1H3;NR1H3;NR1H3;NR1H3;NR1H3	NM_001130102;NM_001130101;NM_005693;NM_001251935;NM_001251934	5'UTR;TSS1500;TSS1500;Body;Body
chr17:1761959-1777574	SERPINF1	ENSG00000132386.10	416.312	-0.568677	-0.78751	0.147368	-3.8589	0.000113898	0.0201484	320.754	221.447	691.517	490.074	chr17:1777694	cg01571946	0.00015	0.01	0.224	0.057	0.826	0.024	0.844	0.027	0.018	0.022	No	II	GAGGAATTTGGTGGTCCTCTACTTCTAGCCTGGTTTTATCTAAACACTGCAGGAAGTCAC[CG]TTCATAAGAACTCTTAGTTACCTGTGTTGGATAAGGCACGGACAGCTTCTCTGCTCTGGG	37	17	1680988	R
chr17:1761959-1777574	SERPINF1	ENSG00000132386.10	416.312	-0.568677	-0.78751	0.147368	-3.8589	0.000113898	0.0201484	320.754	221.447	691.517	490.074	chr17:1784054	cg19540824	8e-05	0.0067	0.305	0.074	0.401	0.052	0.445	0.059	0.045	0.111	No	II	CCTGGAATTAAAATAAATGACACTCAACTTCTGGAACTGCACACAGCTCACGGATGTCAG[CG]ATGACCCGTTAGTTGGCAGGGGTACTTCAACTTAGCAATCAGATGCAGAAGAAAACAACA	37	17	1687348	F	SMYD4	NM_052928	Body
chr10:89414586-89421001	IFIT5	ENSG00000152778.8	862.333	0.245396	0.260612	0.0636368	3.8562	0.000115164	0.0201484	892.435	236.241	775.639	199.251	chr10:89414342	cg24049838	0.0008	0.029	0.202	0.058	0.026	0.004	0.029	0.004	0.003	0.127	No	II	CACCTTGGGAGGCAGAGGCGGGCGCATCCCTTGAGATCACGACTGGGTGACACAGTGAGA[CG]CTATCTCAAACAAACAAACAAACAAACAAACAGTTACACGGGCAGCATGCGAACTCAGCG	37	10	91174099	R	IFIT5	NM_012420	TSS1500	chr10:91174405-91175166	N_Shore
chr18:23134564-23260467	CABLES1	ENSG00000134508.12	483.952	0.483185	0.651333	0.125339	3.85503	0.000115715	0.0201484	504.174	314.455	425.713	251.08	chr18:23180310	cg20355381	4.4e-07	0.00017	-0.335	0.062	0.666	0.036	0.61	0.047	-0.056	-0.084	Yes	II	TCTGATTGGACTTCTGCTGGAGGAGCATCTGGAATCTTGGCATTGAAGTTTGCCAACTCA[CG]AACAATGTTATCATCACTTATCTGATGAATGTGAGGAGCAGGCTGATGGTGCTGTGGCAG	37	18	20760274	F	CABLES1;CABLES1;CABLES1;CABLES1	NM_001256438;NR_023359;NM_001100619;NM_138375	5'UTR;Body;Body;Body
chr18:23134564-23260467	CABLES1	ENSG00000134508.12	483.952	0.483185	0.651333	0.125339	3.85503	0.000115715	0.0201484	504.174	314.455	425.713	251.08	chr18:23203715	cg27541178	0.00026	0.014	0.373	0.098	0.34	0.068	0.386	0.075	0.046	0.136	Yes	II	GTCGGCCTAATTTAGTTTGAAAAACGACTTGGAGGAAGTGGCATGTTTCAAAAAATAAAA[CG]GCTCGTTACCAGCCCCGGACTGGCCTTTTTGAAAGAAGAAAAATGTCATTGCTTTTTCTC	37	18	20783679	F	CABLES1;CABLES1;CABLES1;CABLES1	NR_023359;NM_001100619;NM_138375;NM_001256438	Body;Body;Body;Body
chr18:23134564-23260467	CABLES1	ENSG00000134508.12	483.952	0.483185	0.651333	0.125339	3.85503	0.000115715	0.0201484	504.174	314.455	425.713	251.08	chr18:23263908	cg02927921	0.00042	0.019	-0.309	0.084	0.964	0.009	0.959	0.009	-0.005	-0.005	No	II	AGAAAGACTTTGATTCACTGCCACTTGCAGAGCACAGGCCCTAGTCAGATGTGTCAGGTG[CG]CTGAAAGGCACCTCCATAGTCCTTAACTGCTGCTGTAGACCAAAGGGTTCAGCAGAGCAG	37	18	20843872	R
chr18:23134564-23260467	CABLES1	ENSG00000134508.12	483.952	0.483185	0.651333	0.125339	3.85503	0.000115715	0.0201484	504.174	314.455	425.713	251.08	chr18:23136512	cg04261087	0.00085	0.03	0.329	0.095	0.134	0.032	0.161	0.036	0.027	0.198	No	II	CGGGAGTGGGAGCGGCAGTCGGGGACGCCTCAACTCGTTCACTCAGGGAATCCTGCCCAT[CG]CCTTCTCCAGGCCGACTTCGCAGAACTACTGCTCCCTGGAGCAGCCAGGCCAGGGCGGCA	37	18	20716476	F	CABLES1;CABLES1;CABLES1	NM_001100619;NM_001256438;NR_023359	1stExon;5'UTR;Body	chr18:20714968-20717071	Island
chr18:23134564-23260467	CABLES1	ENSG00000134508.12	483.952	0.483185	0.651333	0.125339	3.85503	0.000115715	0.0201484	504.174	314.455	425.713	251.08	chr18:23140051	cg20042522	0.0018	0.048	-0.279	0.087	0.96	0.01	0.954	0.013	-0.005	-0.006	No	II	ACCATCTCTATTCTGTTGGGGTGTCCAGGGAACCCAGGATGGTGGGCCTGGGTTCCTCCC[CG]CCTCACAGACGGGACTCCAGCACTGGGAAGCCAACAGGCTGGGTTTGCTGTCAGGTGCAG	37	18	20720015	R	CABLES1;CABLES1;CABLES1	NM_001256438;NR_023359;NM_001100619	5'UTR;Body;Body	chr18:20714968-20717071	S_Shelf
chr18:23134564-23260467	CABLES1	ENSG00000134508.12	483.952	0.483185	0.651333	0.125339	3.85503	0.000115715	0.0201484	504.174	314.455	425.713	251.08	chr18:23130922	cg24407078	0.0016	0.045	-0.2	0.061	0.735	0.037	0.708	0.032	-0.027	-0.037	No	II	AAAGTTTCAGAATGGGCACTTGAAAGGGGCAATATAAAAGGGAAGGGGGAGAAGGGGGAA[CG]TGGCTGACCAAGTAGAATCACGTTTCAAGTTCTAGTCCTCCAGGCCTGCTATGCATGAGG	37	18	20710886	F
chr1:21822245-21937297	HSPG2	ENSG00000142798.17	2979.64	-0.508323	-0.64818	0.132506	-3.83622	0.000124944	0.0215188	2592.53	1238.35	4094.5	2393.27	chr1:21939860	cg00653809	2.3e-09	3.9e-06	-0.555	0.084	0.342	0.054	0.262	0.048	-0.08	-0.234	Yes	II	GGCCAGCCCTAGTGGCAGGATTTTTCCAAGGCCTTGCCTGTCCATGGATTTGTCAGCATC[CG]TGACAAATCGCATTTCATGAGCTGCCTCAGTGTCTGTTCCCTACCTCGGGCCCTTTAAGT	37	1	22266353	R
chr8:17246571-17302427	VPS37A	ENSG00000155975.9	1532.56	0.215286	0.225307	0.0562666	3.82617	0.000130153	0.0221417	1579.86	294.66	1396.36	189.105	chr8:17254231	cg06512205	0.00072	0.027	0.286	0.082	0.324	0.052	0.361	0.049	0.037	0.115	No	II	TTGTTTGTGAATACTTACTGTTTGCCATAGTCTGCTTCTGGTGATGAAGAATAAGAATGA[CG]AGTCCTTAGGTAGGGCAAGTTGATAGTTATCTTCTGGAAAAGGAGGCTTCCTGGGGAGTC	37	8	17111740	F	VPS37A;VPS37A	NM_001145152;NM_152415	Body;Body
chr8:17246571-17302427	VPS37A	ENSG00000155975.9	1532.56	0.215286	0.225307	0.0562666	3.82617	0.000130153	0.0221417	1579.86	294.66	1396.36	189.105	chr8:17284950	cg23130450	4.5e-05	0.0045	0.367	0.086	0.454	0.065	0.507	0.069	0.053	0.117	No	II	CATTGCTCTAAGATGTCCTTTTGATGTGACTTGAGATATAAATGAGAGTGAGGGCCTGTA[CG]TGTGGCTATTTCCTGTCTGGTATGTCAGAGGAACAGTCCTGGTCAGAAGGGGGCTCTTCT	37	8	17142459	F	VPS37A;VPS37A	NM_001145152;NM_152415	Body;Body
chr15:64151715-64157481	SNX22	ENSG00000157734.13	41.6422	-0.504563	-0.65731	0.13195	-3.8239	0.000131355	0.0221417	36.3201	21.0714	56.9698	51.3832	chr15:64151451	cg00364357	0.00063	0.025	-0.288	0.081	0.088	0.02	0.075	0.014	-0.012	-0.142	No	II	GCGCTGAGGCCCGGGCCCCGCCTCCGTCCGCGCCTGGAGCCACAGGCCGTCCTTGGTAGG[CG]CTTAACTCAGGTTGGGTGACATTTTCGCTCGCCAGTTCCTGGCATCAGTGAGTGCTCCGT	37	15	64443650	F	SNX22	NM_024798	TSS1500	chr15:64443587-64444821	Island
chr15:64151715-64157481	SNX22	ENSG00000157734.13	41.6422	-0.504563	-0.65731	0.13195	-3.8239	0.000131355	0.0221417	36.3201	21.0714	56.9698	51.3832	chr15:64143500	cg13710520	2.9e-05	0.0034	0.268	0.061	0.837	0.025	0.859	0.022	0.022	0.026	No	II	CAGGTGTCAAATAGATAACTGTTGAATGATTGTTCCCCAGTTGCAGGCTCTGCCACCTGG[CG]TTCATACTGTCTGTGAAAGGACCCAGCTCACCTTTCCCTCTTTATCTCCCAGTCCTTCCC	37	15	64435699	R	SNX1;SNX1;SNX1	NM_003099;NM_148955;NM_001242933	3'UTR;3'UTR;3'UTR
chr15:64151715-64157481	SNX22	ENSG00000157734.13	41.6422	-0.504563	-0.65731	0.13195	-3.8239	0.000131355	0.0221417	36.3201	21.0714	56.9698	51.3832	chr15:64150362	cg14004161	5.9e-05	0.0055	-0.236	0.056	0.864	0.018	0.841	0.024	-0.023	-0.026	No	I	TGCTTCCTCCTGCCCACCCCAAGACCTCCCACTACGTATGAGCTTTGGAAGGCAGGGCCT[CG]CCTCTCTGCATGTCACGGGGCCTTTGTGGGGGAAGTCAGTGGAGTAGAGGACCTGCCATG	37	15	64442561	R	SNX22	NM_024798	TSS1500	chr15:64443587-64444821	N_Shore
chr8:141391993-141432454	PTP4A3	ENSG00000184489.11	1211.63	-0.495063	-0.648688	0.129867	-3.81209	0.000137798	0.0222703	1023.16	630.43	1754.4	718.92	chr8:141393989	cg07587138	0.0016	0.044	-0.265	0.081	0.866	0.027	0.841	0.032	-0.024	-0.028	Yes	II	CCAAATCCTGAATTGGCATTGGCCAATTTCTGTGGTGTAACTACTCCCAAGCTACACAGA[CG]TGACTTTACTGGCTGAGGACTTGGGCAGAGGTGCACACAGTCAGACTGAGAGGGGGGCAT	37	8	142404089	R				chr8:142401533-142402494	S_Shore
chr8:141391993-141432454	PTP4A3	ENSG00000184489.11	1211.63	-0.495063	-0.648688	0.129867	-3.81209	0.000137798	0.0222703	1023.16	630.43	1754.4	718.92	chr8:141420636	cg20617650	4.5e-05	0.0045	-0.293	0.068	0.495	0.047	0.449	0.049	-0.045	-0.092	Yes	II	ACTCCTGGCCACCTGTGCTGTCACCACCTTGGCATGTGTGCCTGATGGCTGGCCCATTGG[CG]TGTTCTGTCCCCGCCTCCCTGAGCTCCTGGAGGGGCAGAGCTGGCCTGTTTATCCCCGAG	37	8	142430736	R	PTP4A3;PTP4A3	NM_032611;NM_007079	TSS1500;TSS1500	chr8:142427854-142428351	S_Shelf
chr8:141391993-141432454	PTP4A3	ENSG00000184489.11	1211.63	-0.495063	-0.648688	0.129867	-3.81209	0.000137798	0.0222703	1023.16	630.43	1754.4	718.92	chr8:141392700	cg11649105	0.00034	0.017	-0.423	0.114	0.097	0.029	0.076	0.022	-0.02	-0.211	No	II	CCAAGCACACCCCGGTAGAATCAGGTCAGCAGCCTTGATCCACGTGCCTCAGGGATTAAA[CG]GGTGACTCCTGACACGCCCCTGGGCAGCTGGTGGCCCAGGGGTGGGGTGGTGGCATGCTT	37	8	142402800	R				chr8:142401533-142402494	S_Shore
chr8:141391993-141432454	PTP4A3	ENSG00000184489.11	1211.63	-0.495063	-0.648688	0.129867	-3.81209	0.000137798	0.0222703	1023.16	630.43	1754.4	718.92	chr8:141439513	cg11765109	0.0012	0.038	-0.226	0.068	0.161	0.023	0.145	0.025	-0.016	-0.099	No	II	CAGAGTCAGCCAGGCAGGAAGTTTGCTGCTGCTGCCAGCTGGTGCCCCTAGGGCTGACCA[CG]TGCCAGGGACCGGTCTCTGCATGGCACTCATGACCTGCCTACCACAGGAGGCAGGCATTA	37	8	142449613	F	MROH5;MROH5;MROH5	NR_102364;NR_102363;NM_207414	Body;Body;Body	chr8:142452245-142452510	N_Shelf
chr8:141391993-141432454	PTP4A3	ENSG00000184489.11	1211.63	-0.495063	-0.648688	0.129867	-3.81209	0.000137798	0.0222703	1023.16	630.43	1754.4	718.92	chr8:141392716	cg16477213	0.00046	0.021	-0.287	0.079	0.318	0.047	0.28	0.044	-0.038	-0.12	No	II	AGAATCAGGTCAGCAGCCTTGATCCACGTGCCTCAGGGATTAAACGGGTGACTCCTGACA[CG]CCCCTGGGCAGCTGGTGGCCCAGGGGTGGGGTGGTGGCATGCTTAGCTCCAAGTGGGCAG	37	8	142402816	R				chr8:142401533-142402494	S_Shore
chr10:59788763-59906656	CCDC6	ENSG00000108091.10	2434.15	0.221453	0.229821	0.0581276	3.80977	0.000139097	0.0222703	2546.38	527.419	2110.92	422.646	chr10:59792868	cg05187826	0.001	0.033	-0.251	0.074	0.915	0.017	0.905	0.018	-0.01	-0.011	No	II	TCAGTGCAAATAAGTCATATCCAAATATGCCAGAGAAGGAAGCCTTTGGCGTTGAGTAGA[CG]GCTCCATTGGATGAGTCCCAACTTGAAATTCAGACTAAGCTCATGCATTAAGGCTGGGAG	37	10	61552626	F	CCDC6	NM_005436	3'UTR
chr11:67364168-67374177	CLCF1	ENSG00000175505.10	134.42	-0.501946	-0.621304	0.131755	-3.80968	0.000139145	0.0222703	111.774	52.3838	199.642	124.903	chr11:67374321	cg16788099	0.00018	0.011	-0.308	0.079	0.556	0.058	0.506	0.067	-0.05	-0.089	No	I	TAGAGCTAAGCGAGGCGCTGGGGCTGGGGCAGGTGACTAACCAGCTCACAATGCCCCCTG[CG]GGGGAGGAAGAGGGCACTGCAGGCCCACTGCCCGGCCCAGAGGCGAGAAGAGGCCACTTG	37	11	67141792	R	LOC100130987;CLCF1;CLCF1	NR_024469;NM_013246;NM_001166212	Body;TSS1500;TSS200	chr11:67139887-67141146	S_Shore
chr14:104937244-104978357	AHNAK2	ENSG00000185567.6	176.737	-0.506532	-0.710741	0.133652	-3.78995	0.00015068	0.0235831	157.53	81.3855	232.053	89.9213	chr14:104988156	cg18687055	0.0015	0.043	-0.244	0.075	0.699	0.038	0.662	0.069	-0.036	-0.052	No	II	GTAGATAAATGCAGAAAACTGCCCCCAGCTGAGCTGGGGCCCGTTGGAATACATGAGACT[CG]CACACGTACACCCTCACACAGCGCTTAGTGCCCCAATGTAGCACACCTGTCAACACCTGG	37	14	105454493	R	C14orf79	NM_174891	Body	chr14:105451903-105452561	S_Shore
chr2:42442017-42494097	KCNG3	ENSG00000171126.7	239.246	0.4927	0.664205	0.130232	3.78326	0.00015479	0.0235831	260.819	168.617	177.116	86.0648	chr2:42492793	cg06638795	0.00054	0.023	0.228	0.064	0.475	0.048	0.513	0.048	0.038	0.079	No	I	TGGCTCGGTCGCCCGGAGGCGGACAGGACGGAGACGGGACGTATGGACGGGACGGACAGA[CG]CGACAGGACGGACGGGACGGGTAGAGAAGCAGTGCGTCCTACCCGGAGGGCTCCCTCCCA	37	2	42719933	R	KCNG3;KCNG3	NM_133329;NM_172344	Body;Body	chr2:42719784-42722166	Island
chr2:42442017-42494097	KCNG3	ENSG00000171126.7	239.246	0.4927	0.664205	0.130232	3.78326	0.00015479	0.0235831	260.819	168.617	177.116	86.0648	chr2:42459435	cg12906501	1.8e-05	0.0024	-0.455	0.101	0.804	0.046	0.754	0.059	-0.049	-0.061	No	II	CCCAGAGTCCTTTCTCACCCTCCCTGCCTGGCAAGTCAACTAATGTGCACAAAGGAGGCA[CG]AAATGTGCATGGCTTCAGTCTGAGTCTGTTGAGACAGGTCACTTGTAGCCAGGATGATGC	37	2	42686575	F	KCNG3;KCNG3	NM_133329;NM_172344	Body;Body
chr2:42442017-42494097	KCNG3	ENSG00000171126.7	239.246	0.4927	0.664205	0.130232	3.78326	0.00015479	0.0235831	260.819	168.617	177.116	86.0648	chr2:42443797	cg25455659	0.00013	0.009	0.318	0.079	0.482	0.058	0.52	0.05	0.038	0.08	No	II	ATTCTTCCTTTGCAGTCTCAATTCTATTTACTCCATAACAAGTAAACTGTTTTATCCCTT[CG]GCTGGGAAGGATAATTTTTACCCTACCAAGATGATGACAATGCCACTGCAGTGCTCACCC	37	2	42670937	R	KCNG3;KCNG3	NM_133329;NM_172344	3'UTR;3'UTR
chr2:42442017-42494097	KCNG3	ENSG00000171126.7	239.246	0.4927	0.664205	0.130232	3.78326	0.00015479	0.0235831	260.819	168.617	177.116	86.0648	chr2:42489198	cg26278888	0.0019	0.049	-0.296	0.092	0.97	0.007	0.965	0.009	-0.005	-0.005	No	II	ACCTTGTGATCTGCCCACCTCGGCCTCCCAAAGTGCTGGGATTACAGGCGTGAGCCACCA[CG]CCTGGCCTGTGAGACCCCATGTCTACAAAAAATGTTCTTAATTCACTGGGCGTGGTAGCT	37	2	42716338	F	KCNG3;KCNG3	NM_133329;NM_172344	Body;Body	chr2:42719784-42722166	N_Shelf
chr2:42442017-42494097	KCNG3	ENSG00000171126.7	239.246	0.4927	0.664205	0.130232	3.78326	0.00015479	0.0235831	260.819	168.617	177.116	86.0648	chr2:42464660	cg27137368	0.00053	0.023	-0.307	0.085	0.604	0.06	0.566	0.077	-0.038	-0.063	No	II	TCTCCGCCTTGTACCATCTGCTCCAACTAATGGAAAGTAACACAGTCCCCAGTCTTCTCA[CG]CCTCTTGCCTTTGCACATCTACCCTCCCTTCTTGGCCAGCATCAACCAGGCCTTCAAGTC	37	2	42691800	R	KCNG3;KCNG3	NM_133329;NM_172344	Body;Body
chr2:42442017-42494097	KCNG3	ENSG00000171126.7	239.246	0.4927	0.664205	0.130232	3.78326	0.00015479	0.0235831	260.819	168.617	177.116	86.0648	chr2:42493186	cg27553955	0.00046	0.02	0.303	0.083	0.15	0.031	0.18	0.041	0.03	0.198	No	II	AGGTGTAGGTGTCGGACATGCGGTCGTCGAGGCGGCGCTGGCAGCAGTACTCGAGGTGCG[CG]CCCTCCAGGCCCCAGTAGATCATCTCGTTGTAGAAGGAGAGCTCGCACATCCGCGGCGCG	37	2	42720326	F	KCNG3;KCNG3	NM_172344;NM_133329	1stExon;1stExon	chr2:42719784-42722166	Island
chr5:151822513-151924842	GLRA1	ENSG00000145888.10	141.806	0.569134	0.908768	0.151038	3.76815	0.000164461	0.024818	168.366	127.346	65.3116	48.5235	chr5:151917997	cg02889884	1.3e-07	6.9e-05	0.313	0.055	0.405	0.035	0.453	0.042	0.048	0.119	Yes	II	TGGCTGGGATTAATGATTGTCGGCAGCTCCCTGTTAAGATGGTAAACTAATTTAGAGCAA[CG]GACACTGAAAAACAGCCCAATTCAAAGGCAGAGAGTGGTAATCTAATTGCATTGAATTAG	37	5	151297558	F	GLRA1;GLRA1;GLRA1	NM_001292000;NM_001146040;NM_000171	5'UTR;Body;Body
chr7:2631951-2664802	TTYH3	ENSG00000136295.14	556.87	-0.438683	-0.521376	0.117153	-3.74452	0.000180738	0.0265166	495.63	234.886	733.241	369.823	chr7:2660186	cg06795858	0.00034	0.017	0.272	0.073	0.861	0.028	0.882	0.019	0.021	0.024	No	II	GGCACTGAGCTGGGGCTCCATCTGTCCGGCTCCTGTTGGCAGGGCCAGCTCTGAGTGCCA[CG]GCTCAGCCAGAGACTTCTAATGCCGGCTCTGGGCCCGCCAGCCTCACAGTGGGGTTGGCA	37	7	2699820	F	TTYH3	NM_025250	Body	chr7:2701330-2701744	N_Shore
chr7:2631951-2664802	TTYH3	ENSG00000136295.14	556.87	-0.438683	-0.521376	0.117153	-3.74452	0.000180738	0.0265166	495.63	234.886	733.241	369.823	chr7:2641802	cg17550566	0.00031	0.016	-0.255	0.068	0.59	0.048	0.546	0.051	-0.044	-0.074	No	II	GACCGTCTGCTGGGAATCTGGCTTCGGGAAGTGGGTGCAGAGGCCAGGCTGGCCACGGCA[CG]CTCCCCGCAGACAGCTGGGCTCAGGCCTGGCGCGTTGGGTGCCGGGGCTCTGACGTGGGA	37	7	2681436	R	TTYH3	NM_025250	Body
chr1:205504595-205532793	CDK18	ENSG00000117266.15	189.912	-0.513874	-0.710613	0.137364	-3.74097	0.000183313	0.0266476	166.059	97.1459	258.606	412.905	chr1:205504265	cg07713493	2.1e-06	0.00053	-0.327	0.065	0.415	0.046	0.359	0.05	-0.056	-0.134	Yes	II	GGGGAGCCCGAGGGCTACTATTGTCAAGAAAATGACCACCAAAATCTGTCCATGCACATT[CG]TTCCTAGGGCGCCAGGTACAGGGAGGTACCTAGGAGAGGTAGGAGCACCGCTTTTAGAGA	37	1	205473393	R	CDK18;CDK18;CDK18	NM_212502;NM_212503;NM_002596	TSS1500;TSS1500;TSS1500	chr1:205473877-205474109	N_Shore
chr1:205504595-205532793	CDK18	ENSG00000117266.15	189.912	-0.513874	-0.710613	0.137364	-3.74097	0.000183313	0.0266476	166.059	97.1459	258.606	412.905	chr1:205495695	cg07368518	0.0016	0.044	0.206	0.063	0.308	0.038	0.337	0.041	0.029	0.093	No	II	CGGCACCCTGGCTAATGAGATAGTGTGGAGCCAGCTGACAGAGGCAGGCTGTGTAATTTA[CG]AGTGCCTAATTGCTGTGGAGGCTATTGCTTTTAATGTGATCCAGAGCAAAGGCCTTCTTT	37	1	205464823	F
chr1:205504595-205532793	CDK18	ENSG00000117266.15	189.912	-0.513874	-0.710613	0.137364	-3.74097	0.000183313	0.0266476	166.059	97.1459	258.606	412.905	chr1:205504431	cg07457613	0.00038	0.018	-0.279	0.076	0.042	0.01	0.034	0.005	-0.009	-0.206	No	II	GGTGATCCAGTCCAGAAGGCCTCATCCCCTAGCCAAGGCTCTCAGGGCCGGTTTTAGAAA[CG]AAACAGGAAGAGGCACTTGGACCCTGGTTCCCAGAGTGGGAGAAAGGGGTGGGCACCCGG	37	1	205473559	R	CDK18;CDK18;CDK18	NM_002596;NM_212503;NM_212502	TSS200;TSS200;TSS200	chr1:205473877-205474109	N_Shore
chr1:205504595-205532793	CDK18	ENSG00000117266.15	189.912	-0.513874	-0.710613	0.137364	-3.74097	0.000183313	0.0266476	166.059	97.1459	258.606	412.905	chr1:205528890	cg08249619	0.0015	0.042	0.182	0.056	0.44	0.043	0.466	0.045	0.026	0.06	No	I	GGGGCTGGGCAGTTCTAGGAGCCTCCACTGCCCTGGGCCACCCCTCCGCCGCCAGAGCCA[CG]ATCCCTGCAGCCGCCTGTGGCAGGTCGTCATTGGTGCCCTGGTGGAGCAGCCCTAGGAAG	37	1	205498018	F	CDK18;CDK18;CDK18	NM_002596;NM_212502;NM_212503	Body;Body;Body	chr1:205498003-205498590	Island
chr1:205504595-205532793	CDK18	ENSG00000117266.15	189.912	-0.513874	-0.710613	0.137364	-3.74097	0.000183313	0.0266476	166.059	97.1459	258.606	412.905	chr1:205504213	cg18438591	0.0018	0.047	-0.162	0.05	0.492	0.038	0.473	0.04	-0.02	-0.04	No	II	TGGGAACTTTGTCCGGAAAGGTAAGTGACAAGTCCCACTGGATAGGGTAGAAGGGGAGCC[CG]AGGGCTACTATTGTCAAGAAAATGACCACCAAAATCTGTCCATGCACATTCGTTCCTAGG	37	1	205473341	F	CDK18;CDK18;CDK18	NM_212502;NM_212503;NM_002596	TSS1500;TSS1500;TSS1500	chr1:205473877-205474109	N_Shore
chr1:205504595-205532793	CDK18	ENSG00000117266.15	189.912	-0.513874	-0.710613	0.137364	-3.74097	0.000183313	0.0266476	166.059	97.1459	258.606	412.905	chr1:205536163	cg26135783	0.0011	0.036	-0.162	0.048	0.789	0.023	0.774	0.018	-0.016	-0.02	No	II	CCCCAGCTCAGATTGATTCAGATGACCCTAACATGTATCCAGGGTTGAGAACCGCTCACT[CG]TGCGGGGTCTTGCGGGCTGTGGTACGGGTTCTGGATTTTATTCTGAGATGGGAAGCCACT	37	1	205505291	R
chr1:205504595-205532793	CDK18	ENSG00000117266.15	189.912	-0.513874	-0.710613	0.137364	-3.74097	0.000183313	0.0266476	166.059	97.1459	258.606	412.905	chr1:205504355	cg26742436	0.00041	0.019	-0.27	0.074	0.613	0.057	0.575	0.056	-0.038	-0.062	No	II	CCTAGGAGAGGTAGGAGCACCGCTTTTAGAGACAGGCAGGCACTCTCAGTGTACCCCTGG[CG]CCTTGGTGTCCTGGGGTGATCCAGTCCAGAAGGCCTCATCCCCTAGCCAAGGCTCTCAGG	37	1	205473483	R	CDK18;CDK18;CDK18	NM_002596;NM_212503;NM_212502	TSS200;TSS200;TSS200	chr1:205473877-205474109	N_Shore
chr3:68731766-68953297	FAM19A4	ENSG00000163377.15	21.7211	0.564063	0.956904	0.151308	3.7279	0.000193082	0.0278126	24.8446	14.5501	12.7253	9.24062	chr3:68936033	cg27165761	0.00016	0.011	-0.303	0.077	0.558	0.055	0.514	0.059	-0.044	-0.079	Yes	II	ACTTTCCTCATTTGTATAACATCCAGAACACTACTGGCATGTCCTGGTGCTTAATCAATA[CG]TGCTGATGACTGACTATGCCTGAAAGGAACGTTCTGACTCTCCTGGGCCTGTTTAAAAAA	37	3	68985184	R				chr3:68980783-68982035	S_Shelf
chrX:23334016-23404372	PTCHD1	ENSG00000165186.11	24.9417	-0.587873	-1.08669	0.157917	-3.72267	0.000197125	0.028125	18.7294	23.5231	42.8332	45.5671	chrX:23404020	cg00389253	0.0012	0.037	-0.259	0.077	0.773	0.109	0.763	0.101	-0.009	-0.012	No	II	CACCTACACAGAAACAAAATCAGCAGGGAAAACCATCCCACTGATGATTGGCAATTCCAC[CG]TTCCTCTCCATCTGACCAGCTTTCACCAGAGGGCGATCTTTCATGCTTGCACATCGAGTT	37	X	23422137	R
chr12:49866896-49904217	FAIM2	ENSG00000135472.8	40.873	-0.544534	-0.74075	0.146447	-3.71829	0.000200576	0.028125	34.0865	17.8145	60.4181	47.7748	chr12:49882729	cg22522920	0.00026	0.014	-0.278	0.073	0.747	0.038	0.711	0.056	-0.037	-0.049	Yes	II	GGCAGTGCTGAATTCAACCACATAGCCTGTGCGTCCTCTGCCTTGCTCTGATTGTACCTC[CG]TGGGCCTGGCCCTGCCCCCTGCCACACCTCTTGGGGATCTGTTCATGCCACAAACATCTC	37	12	50276512	R	FAIM2	NM_012306	Body
chr12:49866896-49904217	FAIM2	ENSG00000135472.8	40.873	-0.544534	-0.74075	0.146447	-3.71829	0.000200576	0.028125	34.0865	17.8145	60.4181	47.7748	chr12:49869203	cg04920032	7.9e-08	5e-05	-0.643	0.11	0.13	0.037	0.092	0.022	-0.039	-0.298	No	II	CCCCAGTGTGGCCTCCTGGTTCCCTCCCCACAGGCGCCCCTCTGGGGGTTGGAGGGCTGA[CG]CACACCCTGCCTGAGATCCCAGCCGCCTGGAAGCTGATAAGGAGCCCTGGCCTCATTACA	37	12	50262986	F	FAIM2	NM_012306	3'UTR
chr12:49866896-49904217	FAIM2	ENSG00000135472.8	40.873	-0.544534	-0.74075	0.146447	-3.71829	0.000200576	0.028125	34.0865	17.8145	60.4181	47.7748	chr12:49883201	cg07795005	0.0011	0.036	-0.13	0.039	0.471	0.024	0.449	0.034	-0.022	-0.047	No	II	TGGGGAGGTCAGAGAGCTTGCAGGCTGTGGGAAGCGATTGCGGGATGCTCAACGGAGGAA[CG]AGGGGACCTAACAACTCCAGCTGCTGTGCTGTGCATAGATGCAGGGCACAGGGGCAGCCT	37	12	50276984	F	FAIM2	NM_012306	Body
chr12:49866896-49904217	FAIM2	ENSG00000135472.8	40.873	-0.544534	-0.74075	0.146447	-3.71829	0.000200576	0.028125	34.0865	17.8145	60.4181	47.7748	chr12:49873654	cg14442530	3e-09	4.7e-06	-0.483	0.074	0.572	0.046	0.499	0.066	-0.073	-0.128	No	II	CTTAACTTGGAAGGCTTGGATCTGTCCAGCTCTGGGGGTGGCCCTTCTGAGAAGCACCCA[CG]CAGGAGACCCCCTAGAGCAGCCAGCTGGCTTTTCTCTTGGAGAGAAGAGGAATGAAATGA	37	12	50267437	R	FAIM2	NM_012306	Body
chr12:49866896-49904217	FAIM2	ENSG00000135472.8	40.873	-0.544534	-0.74075	0.146447	-3.71829	0.000200576	0.028125	34.0865	17.8145	60.4181	47.7748	chr12:49904375	cg21955005	2.7e-06	0.00064	-0.271	0.054	0.735	0.03	0.696	0.042	-0.039	-0.053	No	II	CCACCTCCCCTCTCATCATCTATTTCATCATCCCTGGTAGAGGGGAAGGTCTGGAAGTCT[CG]CCTGTGCTGCCCGCTTCTAACAGGGCCCCTGGGCCCTGCGCTCCTGTGGGCCTGGGGCAA	37	12	50298158	F	FAIM2	NM_012306	TSS1500	chr12:50297580-50297988	S_Shore
chr12:49866896-49904217	FAIM2	ENSG00000135472.8	40.873	-0.544534	-0.74075	0.146447	-3.71829	0.000200576	0.028125	34.0865	17.8145	60.4181	47.7748	chr12:49872992	cg23665994	1.9e-05	0.0025	-0.218	0.048	0.388	0.028	0.354	0.046	-0.034	-0.088	No	II	ATTAATGTGGTTTCATTGTTATTATCTGCAGAAGGAGAGGTGCCCTCTTGAGGACATGCA[CG]TGCTACTGATGAGACTCAGGTGTCTCTTGCATCTCATCAGGGAGGCAGCACTGTTCCTTG	37	12	50266775	F	FAIM2	NM_012306	Body
chr1:5991466-6101193	KCNAB2	ENSG00000069424.14	153.228	-0.399671	-0.449541	0.107622	-3.71367	0.000204273	0.0282118	135.591	54.1587	204.023	89.5864	chr1:6028347	cg03726628	4.7e-05	0.0047	-0.335	0.078	0.945	0.011	0.932	0.013	-0.013	-0.014	No	II	TACCTCTTCCTGTCTCCGCTGGAAGCACAGTCACTGCCATGGCTCCTCTAGGCTCTGGCA[CG]CAGAACAAGCAGACCATGGTTTTGTGTTATACAGTAGTCACGGCAGATACTTCGGGGGCT	37	1	6088407	F	KCNAB2;KCNAB2;KCNAB2	NM_001199861;NM_003636;NM_172130	5'UTR;5'UTR;5'UTR	chr1:6086244-6086494	S_Shore
chr1:5991466-6101193	KCNAB2	ENSG00000069424.14	153.228	-0.399671	-0.449541	0.107622	-3.71367	0.000204273	0.0282118	135.591	54.1587	204.023	89.5864	chr1:6034449	cg08451900	4.6e-05	0.0046	-0.401	0.094	0.053	0.015	0.041	0.008	-0.012	-0.225	No	II	GAGGCTGTGTTGATGGCCTGCAGTTCCTTGTAATGTGGTCATCAAACGGTGTACAGTTCC[CG]TCTGTGGCTGCAGGCTGGAGAGCTGACTGCTGGCACAGATACAGCCTGACCTCGGGTCAA	37	1	6094509	R	KCNAB2;KCNAB2;KCNAB2;KCNAB2;KCNAB2	NM_001199861;NM_003636;NM_172130;NM_001199860;NM_001199860	5'UTR;5'UTR;5'UTR;1stExon;5'UTR
chr1:5991466-6101193	KCNAB2	ENSG00000069424.14	153.228	-0.399671	-0.449541	0.107622	-3.71367	0.000204273	0.0282118	135.591	54.1587	204.023	89.5864	chr1:5987845	cg10100287	0.0011	0.034	-0.183	0.054	0.752	0.029	0.727	0.036	-0.025	-0.033	No	II	TTTTCACTAAGAAGAATGACTGAGAGACAAACATGGGTACTTGGCAGACATCTTCTCAAA[CG]TGAACAAAGTTAGCATGTCACTTCCGGGAAAACAACTGCAACAAAAATGGAGTTTCCAAG	37	1	6047905	R	NPHP4	NM_015102	5'UTR	chr1:6051595-6052955	N_Shelf
chr1:5991466-6101193	KCNAB2	ENSG00000069424.14	153.228	-0.399671	-0.449541	0.107622	-3.71367	0.000204273	0.0282118	135.591	54.1587	204.023	89.5864	chr1:6037643	cg11185792	1.6e-05	0.0022	-0.232	0.051	0.601	0.031	0.559	0.044	-0.042	-0.07	No	II	TCCATGCAAGAAGAAATGCACTGTCCTCCGATCGAAAGCACAGCATCTTTAGGAGTTTAA[CG]ACAGTTTTTTAACGACTTTAGTGAGATGATTTGATTTCCTGCCTCTGAGTCATCTAAGAG	37	1	6097703	R	KCNAB2;KCNAB2	NM_003636;NM_172130	5'UTR;5'UTR
chr7:44962662-44979098	MYO1G	ENSG00000136286.14	9.37505	-0.573983	-0.718669	0.154584	-3.71308	0.000204756	0.0282118	7.14374	5.96256	15.8012	17.5274	chr7:44986021	cg00953154	9.4e-05	0.0074	0.258	0.063	0.231	0.034	0.257	0.034	0.026	0.11	No	II	AGAGAAAACGCAGGCCTAGTTCCAGGAAGGCAGAGTTGGGGTCTCTGCAACGTGATTTAC[CG]GGGCATCTTGCAAAGGAGTTGCTGTGACAGTAAGCTCTTCCACTTTGAGACCGTCACCTC	37	7	45025620	F	SNORA9;C7orf40	NR_002952;NR_003697	TSS1500;Body	chr7:45025958-45026626	N_Shore
chr2:10056780-10080944	CYS1	ENSG00000205795.4	159.667	0.455417	0.547975	0.12277	3.70953	0.000207648	0.0283107	173.396	98.9592	120.125	47.3433	chr2:10075557	cg08536263	0.00051	0.022	-0.224	0.062	0.604	0.044	0.571	0.04	-0.033	-0.055	Yes	II	CCGTCTTCAGGACAGTGACTTTGTTTTGCTGCAAGTCCATTAAGTTACCCATCACCTTGA[CG]TCCTTCTGTGGAGGTGCTGTCCCGCCAGGCACTCACTGTGACTGCTCTCTTTACACCGTG	37	2	10215684	R	CYS1	NM_001037160	Body
chr2:10056780-10080944	CYS1	ENSG00000205795.4	159.667	0.455417	0.547975	0.12277	3.70953	0.000207648	0.0283107	173.396	98.9592	120.125	47.3433	chr2:10084105	cg13414654	0.00089	0.031	0.334	0.097	0.199	0.045	0.233	0.052	0.035	0.174	No	II	AAGCCATGTTTCTATTTTTAATGCTTAATCGGTAACTTGAGAGAGCCACAGTGCTATTAA[CG]AATGCTGATATGTTTGGACAGCAGCAGCCCACATAATTGCTATTGTCTTTTACCAAAGTG	37	2	10224232	F				chr2:10219802-10221016	S_Shelf
chr2:10056780-10080944	CYS1	ENSG00000205795.4	159.667	0.455417	0.547975	0.12277	3.70953	0.000207648	0.0283107	173.396	98.9592	120.125	47.3433	chr2:10080689	cg23153655	0.00015	0.01	0.341	0.086	0.179	0.035	0.212	0.042	0.033	0.182	No	II	GCTGAACCCTGCGGGGGGCCCGGCTGAGTTTGTTCATTTATGGAAACGCTCCCCAGACGA[CG]CTCGCCGGGCCCGTGGGAGGCCGCGGGAGCTTGGGGGGACTTCCCAAAGCCTGAGCCCCC	37	2	10220816	R	CYS1	NM_001037160	TSS1500	chr2:10219802-10221016	Island
chr1:16014028-16019594	HSPB7	ENSG00000173641.17	12.158	-0.567408	-0.996912	0.153187	-3.70401	0.000212218	0.0283107	10.6087	9.54182	16.6199	17.5814	chr1:16009826	cg04241342	1.6e-05	0.0022	-0.336	0.074	0.779	0.035	0.744	0.04	-0.035	-0.044	No	II	GGTTCAATAAGTGAGTGAAGAATGATCCAGCCTGGCACCCGGCAGCATGTGGGGAGTGTC[CG]GAGACTGAATGGGTGGTAGGGCCCTCGCTGAGATGGAGCACACAGGCGGAGTAGCCAGTG	37	1	16336321	R
chr1:16014028-16019594	HSPB7	ENSG00000173641.17	12.158	-0.567408	-0.996912	0.153187	-3.70401	0.000212218	0.0283107	10.6087	9.54182	16.6199	17.5814	chr1:16013352	cg09819513	0.00046	0.021	-0.485	0.134	0.198	0.057	0.152	0.046	-0.046	-0.231	No	II	GCCTGACCCCGGGTGGGGGGCGTGGGAGGGGGAGCCAGGCTGGCTCCTCCCCCAACCTCG[CG]CCAATGAGTGTCGGGGCTGCAAATAGCCCAGTGGAATCAGTGAGTCATGGAGGCTGGAAA	37	1	16339847	F
chr18:12446512-12658134	SPIRE1	ENSG00000134278.15	2092.87	0.338771	0.380414	0.0914629	3.70392	0.000212295	0.0283107	2188.67	761.423	1816.97	616.385	chr18:12607272	cg12798375	6.4e-07	0.00023	-0.36	0.067	0.382	0.046	0.327	0.031	-0.055	-0.143	No	II	AAATAGCAGTTCGTTTTTTTAGAAAGACCTGTAACTGCTAAATTTCCCTTGTATCTTACA[CG]TTTTTCTTTTGAGTGGCCTTCAACAGACATTTTCCATCTCAATTCCAGTTTGATTCTCTC	37	18	12607271	R	SPIRE1;SPIRE1;SPIRE1	NM_001128627;NM_001128626;NM_020148	Body;Body;Body
chr22:30522799-30546682	SEC14L6	ENSG00000214491.8	134.506	-0.444454	-0.552703	0.120106	-3.70051	0.000215163	0.0283107	129.825	82.7337	147.985	61.4633	chr22:30542086	cg13731133	0.0015	0.043	-0.227	0.07	0.182	0.032	0.16	0.024	-0.023	-0.125	No	I	GCACCGAAGGGCAGGACGCGAAAGGGCAGGCCGGTGGGCGGGGACGCCCGGCTCAGACCC[CG]TCCCCAGCCTGGACCTGGGCCCCACCCTGCCCACACCGCGACCCTCCCCATCCGTCTCGC	37	22	30938073	F				chr22:30938016-30938645	Island
chr1:115976498-116070054	SLC22A15	ENSG00000163393.12	344.122	0.330299	0.370242	0.0893305	3.69749	0.000217742	0.0283107	362.99	98.6088	289.781	81.3688	chr1:115978918	cg22353097	0.00026	0.015	0.475	0.125	0.517	0.088	0.597	0.097	0.081	0.156	Yes	II	TTTTACACAGTTGCCTTAAATGAAAGGGGGTTTTTCTGCTTTTAAAATCAAAGGAGTTTT[CG]TACCATTGCCCAAGGAAGGGGCAGACCAACAACACAGCAACAAGGCCAGAGAGAGGGAGC	37	1	116521539	F	SLC22A15	NM_018420	Body	chr1:116518757-116519537	S_Shelf
chr3:111998664-112013887	TAGLN3	ENSG00000144834.13	316.371	0.445668	0.556637	0.120547	3.69705	0.00021812	0.0283107	347.177	164.199	227.65	86.7673	chr3:111997520	cg19824689	6e-05	0.0055	0.445	0.106	0.619	0.071	0.683	0.068	0.064	0.103	Yes	II	TCCTGAATCTCCTAGTTTTCTGTTTTCAGAGGACTGTCTGCCAGGCCTTCAACGACTGAC[CG]CTAAGTCTTTTTCAGGCAAACCACCCACATATCTCCTAAGTAATTAAATTTTCATTAGTC	37	3	111716367	R	TAGLN3;TAGLN3	NM_013259;NM_001008272	TSS1500;TSS1500
chr3:111998664-112013887	TAGLN3	ENSG00000144834.13	316.371	0.445668	0.556637	0.120547	3.69705	0.00021812	0.0283107	347.177	164.199	227.65	86.7673	chr3:111997593	cg15691411	6.4e-05	0.0058	0.489	0.117	0.373	0.079	0.448	0.084	0.076	0.203	No	II	TCAGGCAAACCACCCACATATCTCCTAAGTAATTAAATTTTCATTAGTCCAGGCATCAGC[CG]GTAGGAGATTTTTCTCAATACATGTATTATTTGAGGAGTCATTTCCTGCATAGCTTCTAA	37	3	111716440	R	TAGLN3;TAGLN3	NM_013259;NM_001008272	TSS1500;TSS1500
chr19:45379634-45406349	PPP1R13L	ENSG00000104881.15	243.283	-0.538173	-0.773988	0.145697	-3.69379	0.000220938	0.0283107	202.39	120.202	361.056	348.425	chr19:45404226	cg18766873	0.00028	0.015	-0.195	0.052	0.482	0.041	0.449	0.041	-0.032	-0.067	Yes	II	CCTTCCTCTCCGTGTAATGGTTAAATGCCCGGCTATGCAAACCTCCCAGAATCCAATAGC[CG]CTTTCCGGAATTCTGCCCTGGGTTCTAGAACTACCTCTGCAAACCCAGCTGTTTCCCACC	37	19	45907484	R	PPP1R13L;PPP1R13L	NM_006663;NM_001142502	5'UTR;5'UTR	chr19:45909062-45910124	N_Shore
chr19:45379634-45406349	PPP1R13L	ENSG00000104881.15	243.283	-0.538173	-0.773988	0.145697	-3.69379	0.000220938	0.0283107	202.39	120.202	361.056	348.425	chr19:45385525	cg00445518	0.00021	0.013	0.298	0.077	0.374	0.057	0.415	0.071	0.041	0.109	No	II	CCCCCATACCCTTCTCTCCCTAGTAGGGGGTAGTTGCTCCCCTCCCCGCTCCTGCGCACC[CG]CCAGGTACCCAGGCGCCAGCAGCCCTGCCTCGCACCTGCCAGGTAGGTGGCGCAGTCAGC	37	19	45888783	F	PPP1R13L;PPP1R13L	NM_001142502;NM_006663	Body;Body	chr19:45888768-45889465	Island
chr19:45379634-45406349	PPP1R13L	ENSG00000104881.15	243.283	-0.538173	-0.773988	0.145697	-3.69379	0.000220938	0.0283107	202.39	120.202	361.056	348.425	chr19:45385906	cg07517893	7.1e-05	0.0062	0.641	0.154	0.137	0.062	0.189	0.082	0.052	0.38	No	I	TGACATTGGCACCCGCGGTGATGAGGAAATCCACGATAGAGTAGTTGGCGCCGCAGATGG[CG]TTGTGCAAGGCAGTGATGCCCTCCTCGTTGGGCTGGCTCGGGTCGTTCATCTGAGTGCAC	37	19	45889164	R	PPP1R13L;PPP1R13L	NM_001142502;NM_006663	Body;Body	chr19:45888768-45889465	Island
chr19:18782773-18791314	COMP	ENSG00000105664.10	89.8901	-0.571089	-0.908617	0.15468	-3.69207	0.000222432	0.0283107	71.2514	62.4982	143.569	86.7013	chr19:18789963	cg12020549	4.2e-05	0.0044	-0.274	0.064	0.027	0.005	0.023	0.005	-0.003	-0.123	No	I	GGGAGTCGTCAGGGCGGTGGAGTGTCGGGGCTAGCGCACCTCGTTGACGTCGGTGCAGTG[CG]AGCCGTTGCCCGTGAAGCCCGCGGGGCAGGGGCCGCAGCGCGCGCCGCTCTCCGTCTGGA	37	19	18900772	R	COMP	NM_000095	Body	chr19:18899037-18902284	Island
chr19:18782773-18791314	COMP	ENSG00000105664.10	89.8901	-0.571089	-0.908617	0.15468	-3.69207	0.000222432	0.0283107	71.2514	62.4982	143.569	86.7013	chr19:18788674	cg26669806	0.00054	0.023	0.291	0.081	0.067	0.015	0.079	0.018	0.013	0.19	No	I	CGCTCTAGGACGCAGTCTGCATGCTCGTGGCACTCGCTGGGCGAGCCGTCGGGGCAGAAG[CG]CTGTGCGCGCCGCTGGCAGCCGGACGCCTGGTCGCCCACGAAGCCGGGCTGGCACGGGCC	37	19	18899483	R	COMP	NM_000095	Body	chr19:18899037-18902284	Island
chr16:84009667-84042636	SLC38A8	ENSG00000166558.10	27.7413	-0.571943	-0.862445	0.155034	-3.68915	0.000225002	0.0283107	19.5231	23.5882	51.4099	47.7792	chr16:84013936	cg07912338	6.8e-05	0.006	-0.333	0.08	0.322	0.05	0.277	0.047	-0.045	-0.139	Yes	II	TGGTCACAGCATCAGAATTTAATCTAACAGCCCAGACCAGGGAGTGTGAGGGAGGAGCCA[CG]TGGCCACAGCCTCACCTCTGAGAAGCTCCACCCAGAGCCTGAGTGAGGAGCCGTGTGGCC	37	16	84047541	F	SLC38A8	NM_001080442	Body
chr16:84009667-84042636	SLC38A8	ENSG00000166558.10	27.7413	-0.571943	-0.862445	0.155034	-3.68915	0.000225002	0.0283107	19.5231	23.5882	51.4099	47.7792	chr16:84043336	cg00172803	1.4e-05	0.002	-0.267	0.058	0.648	0.039	0.613	0.036	-0.034	-0.053	No	I	GGGGACAGAATATCGGAGACGGCCCCATTCCGGAAAATGCTGGCACATGCAGCTCAGATC[CG]GAATTTGACTGTTTATTCCTGGAACCCAGGCTCCCTCTCACCCGCATTCTCGAACTCCAG	37	16	84076941	R	SLC38A8	NM_001080442	TSS1500
chr16:84009667-84042636	SLC38A8	ENSG00000166558.10	27.7413	-0.571943	-0.862445	0.155034	-3.68915	0.000225002	0.0283107	19.5231	23.5882	51.4099	47.7792	chr16:84043229	cg02671204	0.00022	0.013	-0.374	0.097	0.754	0.05	0.715	0.055	-0.039	-0.052	No	II	CACCTGAGACGGGGCTTGTTGAACGCTTGGGGGAGGCGGCGGCTGCTGGTCCCTAGGCCA[CG]CTTGAGTGATGACACATCTCTCCAAACTGATACGGGGTCAGCTAAGGGGACAGAATATCG	37	16	84076834	F	SLC38A8	NM_001080442	TSS1500
chr16:84009667-84042636	SLC38A8	ENSG00000166558.10	27.7413	-0.571943	-0.862445	0.155034	-3.68915	0.000225002	0.0283107	19.5231	23.5882	51.4099	47.7792	chr16:84025533	cg08854094	2.7e-05	0.0032	-0.159	0.036	0.874	0.011	0.864	0.013	-0.009	-0.011	No	I	GGGCTTTTCGGTTTGTCTACTCAGCGTCTCTCAACCACACGACAACAACGACCAAGTCTG[CG]TTGCTCAGGGCTCTGAGCTTGGGCCAGGATCGGAGCCTGCACCGAGCTGAATAAACACTA	37	16	84059138	F	SLC38A8	NM_001080442	Body
chr16:84009667-84042636	SLC38A8	ENSG00000166558.10	27.7413	-0.571943	-0.862445	0.155034	-3.68915	0.000225002	0.0283107	19.5231	23.5882	51.4099	47.7792	chr16:84040997	cg17647350	0.00089	0.031	-0.195	0.057	0.593	0.037	0.566	0.043	-0.027	-0.046	No	II	TCATGGGTTACACCCGACACTAGTTTCCAAACAGACCCGAAGAGCCTCAGGGCACACAAA[CG]GTTGGAACTCAGCCATTATCCACCAGCTGCCGTAAGACGTGTGAGAAAAAGCCGGCCAAA	37	16	84074602	F	SLC38A8	NM_001080442	Body
chr22:48489460-48850912	FAM19A5	ENSG00000219438.8	38.4507	-0.532685	-0.745582	0.144398	-3.68901	0.000225128	0.0283107	31.1409	21.949	59.5028	64.4531	chr22:48690742	cg00405932	0.0014	0.04	-0.208	0.063	0.647	0.043	0.611	0.034	-0.037	-0.056	No	II	AGCATCTTGGACTGATGTAATCAGAGCTCTTGGGGACAGGCCTGTGTCCCTCAAGCTGGA[CG]TGACCTGAGGCACACGGAAAGTACAGCCCCAATGAGTGGCCTTGGCCTCTGCCCAGGAGG	37	22	49086554	R	FAM19A5;FAM19A5	NM_001082967;NM_015381	Body;Body	chr22:49088758-49088962	N_Shelf
chr22:48489460-48850912	FAM19A5	ENSG00000219438.8	38.4507	-0.532685	-0.745582	0.144398	-3.68901	0.000225128	0.0283107	31.1409	21.949	59.5028	64.4531	chr22:48490972	cg00444884	0.00097	0.033	-0.214	0.063	0.073	0.013	0.064	0.01	-0.01	-0.132	No	II	AGACCCGGGCAGCCGCGGGATCGGCCTCCGGAGTCCTGGGACAGCCCAGCTCGCCAGGAT[CG]CAAGGGAAACCCGGGGACCAGAGCAGGAATTTTCCTACTTGCTTCAGCGCGGTTATGCAT	37	22	48886784	F	FAM19A5	NM_001082967	Body	chr22:48884884-48887043	Island
chr22:48489460-48850912	FAM19A5	ENSG00000219438.8	38.4507	-0.532685	-0.745582	0.144398	-3.68901	0.000225128	0.0283107	31.1409	21.949	59.5028	64.4531	chr22:48827769	cg01438367	0.00098	0.033	-0.294	0.086	0.692	0.061	0.658	0.061	-0.035	-0.05	No	II	TTTTGGTGGTTGGAAGAACATTGACTGTTGTTTTTCGGAGTCTGAGTGAATTATTTACTG[CG]GAGTGAAAAACTGCCCTCTGAGTGCCTCTAAGAACACGAAGGAATTAGAAGGGTAGATTT	37	22	49223581	F
chr22:48489460-48850912	FAM19A5	ENSG00000219438.8	38.4507	-0.532685	-0.745582	0.144398	-3.68901	0.000225128	0.0283107	31.1409	21.949	59.5028	64.4531	chr22:48691971	cg01730859	0.00064	0.025	-0.158	0.045	0.645	0.03	0.623	0.03	-0.023	-0.035	No	II	TCCTGAGACAGCCCCCCTTGGATGGACTGAGCTGACACTAGGTGCCCTGGAGGGCTGAGT[CG]TCCTCCAAAGGGGCCTGTGCCACCAGCTCCTAGGGCAGGAACACTGGGTGCCTCCTTCCT	37	22	49087783	R	FAM19A5;FAM19A5	NM_015381;NM_001082967	Body;Body	chr22:49088758-49088962	N_Shore
chr22:48489460-48850912	FAM19A5	ENSG00000219438.8	38.4507	-0.532685	-0.745582	0.144398	-3.68901	0.000225128	0.0283107	31.1409	21.949	59.5028	64.4531	chr22:48504237	cg02272491	0.00018	0.011	-0.244	0.062	0.616	0.042	0.574	0.037	-0.042	-0.068	No	II	CTCGGCTGGCAGAGTGGGCCAGGCCACCTTATCTTGTGGCTCAGAGATAACCCAGGGTGG[CG]TCCTGGGGGTTTGTTCTCCCAGCACTTTATCTTAGGTGCATGTGTTTCCATGAGATTGGG	37	22	48900049	R	FAM19A5	NM_001082967	Body	chr22:48896375-48896591	S_Shelf
chr22:48489460-48850912	FAM19A5	ENSG00000219438.8	38.4507	-0.532685	-0.745582	0.144398	-3.68901	0.000225128	0.0283107	31.1409	21.949	59.5028	64.4531	chr22:48519361	cg02307074	0.0013	0.038	-0.297	0.089	0.955	0.011	0.947	0.013	-0.008	-0.008	No	II	CCCTTTGAGGACCTTTCACTTTTAATAACTCTGGAGCCTAATGCCCTAATCTGTTTATCG[CG]CAATCGCGTAGTCGCAGGGGCCACGCTTCTCAGACTCAGAATCGGAGCGTCCATGAAACA	37	22	48915173	R	FAM19A5	NM_001082967	Body
chr22:48489460-48850912	FAM19A5	ENSG00000219438.8	38.4507	-0.532685	-0.745582	0.144398	-3.68901	0.000225128	0.0283107	31.1409	21.949	59.5028	64.4531	chr22:48635853	cg03126986	4.7e-05	0.0046	-0.195	0.046	0.519	0.034	0.489	0.025	-0.029	-0.057	No	II	GAACCACAGACGCTCTGGCTTGGGTCCTGGGGGCTGAGCAGCCCCAGTCATTGTTGTAAT[CG]CAGCCATTGTTGCTTTTTTATTTGTAGTGTCATCTTCTCCACCTGCTTCTGTCGGATTTC	37	22	49031665	R	FAM19A5;FAM19A5	NM_001082967;NM_015381	Body;Body
chr22:48489460-48850912	FAM19A5	ENSG00000219438.8	38.4507	-0.532685	-0.745582	0.144398	-3.68901	0.000225128	0.0283107	31.1409	21.949	59.5028	64.4531	chr22:48567433	cg05492453	0.00038	0.018	-0.235	0.064	0.272	0.037	0.243	0.031	-0.029	-0.107	No	II	TTAGGAAATGCTTTAAAAGGACAATCCCCACTTTGAGTGAATGGGATCTATTAAGCCCAG[CG]AAAGTGTGAGTTAATGTGTGCAGAGAAAAGATAAGAATTTCAAAAAGGAGAGCAGGGTGA	37	22	48963245	F	FAM19A5	NM_001082967	Body
chr22:48489460-48850912	FAM19A5	ENSG00000219438.8	38.4507	-0.532685	-0.745582	0.144398	-3.68901	0.000225128	0.0283107	31.1409	21.949	59.5028	64.4531	chr22:48796888	cg05684192	0.00015	0.01	-0.224	0.057	0.578	0.038	0.544	0.044	-0.035	-0.06	No	II	CGGCCTCAGAATCACCTGGGCTCTTACAAATAAATACAAACACCTGGTCTGCATTCCAGG[CG]CAGGGGATCAGGGCCTTGGAGTTGGAGCAGGGACGGGAGTGGACTGAGCGTCTATGGGAT	37	22	49192700	R
chr22:48489460-48850912	FAM19A5	ENSG00000219438.8	38.4507	-0.532685	-0.745582	0.144398	-3.68901	0.000225128	0.0283107	31.1409	21.949	59.5028	64.4531	chr22:48824322	cg06985248	0.0018	0.047	-0.26	0.081	0.739	0.043	0.701	0.055	-0.037	-0.051	No	II	GCTGAGCCACCCAGGTCTCGAGACAGAAGCATCTGCATCAGGTGTGTGAGCTCCAAGGCC[CG]TGTGTTTCAAGTTATTTCACTTAACGTCCAAATCACTGTTTGCCCCCGGTGATCTCTGCC	37	22	49220134	R
chr22:48489460-48850912	FAM19A5	ENSG00000219438.8	38.4507	-0.532685	-0.745582	0.144398	-3.68901	0.000225128	0.0283107	31.1409	21.949	59.5028	64.4531	chr22:48548120	cg07709384	0.00097	0.033	-0.158	0.046	0.774	0.024	0.755	0.025	-0.019	-0.024	No	II	GGGACCTCCCCCGAGTGAACATGGCAGCTGGTGCTGCAGGTGCACAGGCCCAGCTTCAGG[CG]CAGGAGGCCCGGGGGTGCCTGATGGGGATCTGGCCCCGTGGGGCTTTGTCCAGTTTCTCT	37	22	48943932	R	LOC284933;FAM19A5	NR_038917;NM_001082967	TSS1500;Body
chr22:48489460-48850912	FAM19A5	ENSG00000219438.8	38.4507	-0.532685	-0.745582	0.144398	-3.68901	0.000225128	0.0283107	31.1409	21.949	59.5028	64.4531	chr22:48546860	cg08559913	0.00097	0.033	-0.262	0.077	0.914	0.017	0.898	0.019	-0.016	-0.018	No	II	AAGTCACCGGCTCTGGTCACTTCCAGGAGGCTCCACCCTCTCGTGCGGGGAGGACGATTG[CG]GATGGCCACAAGCTGTTACTACCGACTGTCTTGACTCCGTTCAGCAAGGATTGAAAATAG	37	22	48942672	F	LOC284933;FAM19A5	NR_038917;NM_001082967	Body;Body
chr22:48489460-48850912	FAM19A5	ENSG00000219438.8	38.4507	-0.532685	-0.745582	0.144398	-3.68901	0.000225128	0.0283107	31.1409	21.949	59.5028	64.4531	chr22:48504512	cg09025621	0.00059	0.024	-0.349	0.098	0.882	0.03	0.855	0.033	-0.027	-0.03	No	II	CCATCATTTGAAGGAGTCCAATGACATTCTTTTCCTCCTGGGCAGTTGGGCTGGTGAGGC[CG]TGAGTCCGGGCACCTTGCTGGGGGACGTTTCCCACATGCTGTCAGACTGGCTCAGCTTTA	37	22	48900324	R	FAM19A5	NM_001082967	Body	chr22:48896375-48896591	S_Shelf
chr22:48489460-48850912	FAM19A5	ENSG00000219438.8	38.4507	-0.532685	-0.745582	0.144398	-3.68901	0.000225128	0.0283107	31.1409	21.949	59.5028	64.4531	chr22:48636202	cg10027732	0.00033	0.017	-0.238	0.064	0.38	0.042	0.344	0.044	-0.037	-0.096	No	II	GACACAGGGAGGTGTTGCCGTCAGCTGGCCAGGTCGCTTCAGTTGATGTTTTCCTGAGAT[CG]TTGACTTTGCTAGCAACACCAACATTATATTTCACAACTATGTGAGTGAGGGCAGCCTGG	37	22	49032014	R	FAM19A5;FAM19A5	NM_001082967;NM_015381	Body;Body
chr22:48489460-48850912	FAM19A5	ENSG00000219438.8	38.4507	-0.532685	-0.745582	0.144398	-3.68901	0.000225128	0.0283107	31.1409	21.949	59.5028	64.4531	chr22:48646788	cg11403706	3.1e-05	0.0035	-0.348	0.079	0.926	0.016	0.91	0.02	-0.016	-0.017	No	I	CGGCCCGCCTGTGTGGACGGTAAGCACCCGTGGCCCCAGGACCCCTCCGGGTGCTGAGCG[CG]GCGTCACCAAAGGTGCCTCTTCCCTGACGCGGCCCCTTACCTGAAGGTCCCCCTAGGCCT	37	22	49042600	F	FAM19A5;FAM19A5	NM_015381;NM_001082967	Body;Body	chr22:49042371-49042632	Island
chr22:48489460-48850912	FAM19A5	ENSG00000219438.8	38.4507	-0.532685	-0.745582	0.144398	-3.68901	0.000225128	0.0283107	31.1409	21.949	59.5028	64.4531	chr22:48547670	cg11832805	0.00064	0.025	-0.182	0.052	0.703	0.03	0.677	0.032	-0.026	-0.037	No	II	CCTTATGTACCGGCCCTTGGTTCTCCACTTTAGGGACATTATCTGATTTCATGGCAACCT[CG]TAAGCCAGTGACTCAGAGTGGGGTCCCAGTGGCATTGGCACAGCCTTGGGAGCGTGTTAG	37	22	48943482	R	LOC284933;FAM19A5	NR_038917;NM_001082967	TSS1500;Body
chr22:48489460-48850912	FAM19A5	ENSG00000219438.8	38.4507	-0.532685	-0.745582	0.144398	-3.68901	0.000225128	0.0283107	31.1409	21.949	59.5028	64.4531	chr22:48700873	cg13192640	0.00027	0.015	-0.182	0.048	0.562	0.031	0.533	0.041	-0.029	-0.052	No	II	TAGCAAACAAGTTCAGATGTCTGATCCTGTATGGCAAACAAGTTCAAATGTCCGATCCCA[CG]TAACAGACACACCCTGCTGGATTTTGACGGTACAGCTCCTCCCATGCCATCTGCCCAGCC	37	22	49096685	R	FAM19A5;FAM19A5	NM_001082967;NM_015381	Body;Body
chr22:48489460-48850912	FAM19A5	ENSG00000219438.8	38.4507	-0.532685	-0.745582	0.144398	-3.68901	0.000225128	0.0283107	31.1409	21.949	59.5028	64.4531	chr22:48537180	cg17208796	0.00021	0.013	-0.281	0.073	0.238	0.039	0.21	0.035	-0.028	-0.118	No	II	TTGAGCCAGATGGCTTGGTGCTGGCAGAGGCCCCGATGGAACGGATTGTTCTGTGGCTCT[CG]TTCCTCTGCCTTTGAGACACCCGGGGTGGGGGCAGGGTGGGGCAGGGGAGGCCGGTGCTG	37	22	48932992	R	FAM19A5	NM_001082967	Body
chr22:48489460-48850912	FAM19A5	ENSG00000219438.8	38.4507	-0.532685	-0.745582	0.144398	-3.68901	0.000225128	0.0283107	31.1409	21.949	59.5028	64.4531	chr22:48504812	cg23400715	0.00019	0.012	-0.212	0.054	0.461	0.036	0.426	0.039	-0.035	-0.075	No	I	AGCAAGTGGCTTTTCCTAGTGTCCTGGGATGGCTCGCCGAATCCCAGAGACCCCTGCAGG[CG]ATTGTGTTAGGATCCTTGCCAGCAGCAGCTGCCAGGGCAGGGTGGGGCAGAGGGGCTGCA	37	22	48900624	R	FAM19A5	NM_001082967	Body
chr22:48489460-48850912	FAM19A5	ENSG00000219438.8	38.4507	-0.532685	-0.745582	0.144398	-3.68901	0.000225128	0.0283107	31.1409	21.949	59.5028	64.4531	chr22:48643189	cg23902471	0.00059	0.024	-0.187	0.053	0.676	0.036	0.648	0.024	-0.028	-0.041	No	II	CGACAGCCCAGAAAGACTGAGAGGCACTGCAACCCGGCTGCCATGTGGATCTCAGATGCA[CG]GCCTCCAGCGCCATGGGATAAGAACGTGTACCGTTCAGGCTGCCCGGTGCGTGGCTCGCT	37	22	49039001	R	FAM19A5;FAM19A5	NM_015381;NM_001082967	Body;Body	chr22:49042371-49042632	N_Shelf
chr22:48489460-48850912	FAM19A5	ENSG00000219438.8	38.4507	-0.532685	-0.745582	0.144398	-3.68901	0.000225128	0.0283107	31.1409	21.949	59.5028	64.4531	chr22:48548507	cg25638829	0.00078	0.029	-0.15	0.043	0.722	0.024	0.702	0.026	-0.021	-0.029	No	II	CCAGAAACTCGGGCCTCACAGTGCTGTTCGGGACCCTGGGTCAGCAGTGGTGGCTTTGAC[CG]TGGGTCTGTGGGTCAGCTACAGTGGGGTCAGACTGGACCCCAGGCTCCAGGCTCTGGGGC	37	22	48944319	R	LOC284933;FAM19A5	NR_038917;NM_001082967	TSS1500;Body
chr22:48489460-48850912	FAM19A5	ENSG00000219438.8	38.4507	-0.532685	-0.745582	0.144398	-3.68901	0.000225128	0.0283107	31.1409	21.949	59.5028	64.4531	chr22:48516397	cg27516790	0.00085	0.03	-0.292	0.085	0.808	0.036	0.776	0.065	-0.032	-0.04	No	II	CCCTTTGTGCCATTTAATTCCTGCGATTCCCATTCCCCTGTCACCGAGACCTCGGGGCCG[CG]TGGTTTTGGTGTAATTTAAGTGAGTGGAATATTCAGTGCAGACATCATCACCATCGTCTG	37	22	48912209	F	FAM19A5	NM_001082967	Body
chr22:48489460-48850912	FAM19A5	ENSG00000219438.8	38.4507	-0.532685	-0.745582	0.144398	-3.68901	0.000225128	0.0283107	31.1409	21.949	59.5028	64.4531	chr22:48595137	cg27648141	0.0019	0.049	-0.204	0.064	0.826	0.025	0.806	0.03	-0.02	-0.024	No	II	GTGGTGGTGAGCCTGAATTTGGCTTTGGAATTAGGCCCCTGAGTGTGGCCCTGCTGTGCT[CG]TACCCCTGAGTTTGCAGCCTGCATGCCCCAATTGGGGCCCGCCAGTGGCAAAGCAGTTCC	37	22	48990949	R	FAM19A5;FAM19A5	NM_001082967;NM_015381	Body;Body
chr22:48489460-48850912	FAM19A5	ENSG00000219438.8	38.4507	-0.532685	-0.745582	0.144398	-3.68901	0.000225128	0.0283107	31.1409	21.949	59.5028	64.4531	chr22:48490963	cg27652464	0.001	0.034	-0.175	0.052	0.083	0.011	0.072	0.009	-0.01	-0.124	No	I	GGCCCAGGGAGACCCGGGCAGCCGCGGGATCGGCCTCCGGAGTCCTGGGACAGCCCAGCT[CG]CCAGGATCGCAAGGGAAACCCGGGGACCAGAGCAGGAATTTTCCTACTTGCTTCAGCGCG	37	22	48886775	F	FAM19A5	NM_001082967	Body	chr22:48884884-48887043	Island
chrX:15627318-15665031	TMEM27	ENSG00000147003.5	180.113	0.430912	0.517727	0.117081	3.68045	0.000232819	0.028867	199.669	84.8329	123.789	50.9352	chrX:15670686	cg19090877	0.00041	0.019	0.335	0.091	0.292	0.063	0.34	0.085	0.048	0.164	No	II	CTATTTTAACTCAGTGGTTTTCAATTGGGGGTGATTTTGTGCTCCAGAGACACTTGGCAA[CG]TCTGGTGACATTTTTAGTCATCATGAATGGCAGATGAGAGGATTCTACTGGCATCTAGTG	37	X	15688809	F
chr5:133196455-133612564	FSTL4	ENSG00000053108.16	366.589	-0.468549	-0.606129	0.127485	-3.67534	0.000237534	0.0291202	331.012	143.227	469.053	255.07	chr5:133609750	cg15602329	2.2e-07	0.0001	-0.313	0.056	0.785	0.027	0.745	0.028	-0.04	-0.051	Yes	II	AATTAGATGGCTACATTATTCTATGTGCCATGTATAAATCTCTATTCCTATTTACTCTGA[CG]TTTAACACAGACACACATGTGACTTCCAATAACCTTTATCCTTACAACCTTCAGCTCATA	37	5	132945441	R	FSTL4	NM_015082	5'UTR	chr5:132946744-132948467	N_Shore
chr5:133196455-133612564	FSTL4	ENSG00000053108.16	366.589	-0.468549	-0.606129	0.127485	-3.67534	0.000237534	0.0291202	331.012	143.227	469.053	255.07	chr5:133225973	cg15804210	0.00041	0.019	-0.396	0.108	0.647	0.074	0.582	0.087	-0.066	-0.101	Yes	II	AACCCAAGTAGGTGACTGGAGTTCTGTGTTTAACCAAATTATAATAATCCTGTCCAGCAA[CG]CAAGCTCTAAAAGAAAGGGCTATAAAATAGATTGCAGATAATAAACATGTCAGACTTTGT	37	5	132561665	R	FSTL4	NM_015082	Body
chr5:133196455-133612564	FSTL4	ENSG00000053108.16	366.589	-0.468549	-0.606129	0.127485	-3.67534	0.000237534	0.0291202	331.012	143.227	469.053	255.07	chr5:133423789	cg27513482	5.1e-05	0.0049	-0.179	0.042	0.58	0.03	0.547	0.031	-0.033	-0.056	Yes	II	ACAGCTCATTTTCTTCCCCTCTGAGAATGAGTACAGACAAATGACTCATGACTGAGGCCA[CG]GGACTGCTCTCTGCACAGAGCAGGAAGAAGACATACATAACTGAGTATAACTTTGTCACA	37	5	132759481	F	FSTL4	NM_015082	Body
chr5:133196455-133612564	FSTL4	ENSG00000053108.16	366.589	-0.468549	-0.606129	0.127485	-3.67534	0.000237534	0.0291202	331.012	143.227	469.053	255.07	chr5:133609601	cg01664151	0.0012	0.038	-0.278	0.083	0.772	0.041	0.732	0.046	-0.04	-0.052	No	II	CTAAGACAGTCCCTAAAACACCAACCCAGGGAAATTAGGCATGGAGATATAGCAAGCTAA[CG]TTGCAGCAAGCCCTAATGAAGTTAAATTGCATTTCCTATTAATTATCTACTCTATATCAT	37	5	132945292	R	FSTL4	NM_015082	5'UTR	chr5:132946744-132948467	N_Shore
chr5:133196455-133612564	FSTL4	ENSG00000053108.16	366.589	-0.468549	-0.606129	0.127485	-3.67534	0.000237534	0.0291202	331.012	143.227	469.053	255.07	chr5:133525631	cg02378360	0.00078	0.029	-0.313	0.09	0.881	0.026	0.854	0.038	-0.027	-0.031	No	II	TGATCATCAGAAACCGTCCTGGCCTTGGCAATGATGCCGGCCTCACTAAACAAGCTATAT[CG]CAGCAGTGTAATTGCCAGTTAAAGAGCACTTCGTCCTAATTAACCTCTTCAGGGAATGAG	37	5	132861322	R	FSTL4	NM_015082	Body
chr5:133196455-133612564	FSTL4	ENSG00000053108.16	366.589	-0.468549	-0.606129	0.127485	-3.67534	0.000237534	0.0291202	331.012	143.227	469.053	255.07	chr5:133428165	cg04062119	0.00012	0.0088	-0.219	0.055	0.634	0.035	0.597	0.045	-0.037	-0.058	No	II	AATGAATTTCAAGTGGATTTAAATTTATCCCTGTAATAATATCATTGCCATACACTTACA[CG]ATGAAAAACTGTGTGTGTATAAAAGGGATTGCAGCCAATGTGTGGAACTGGCAGGACTCT	37	5	132763857	F	MIR1289-2;FSTL4	NR_031621;NM_015082	TSS1500;Body
chr5:133196455-133612564	FSTL4	ENSG00000053108.16	366.589	-0.468549	-0.606129	0.127485	-3.67534	0.000237534	0.0291202	331.012	143.227	469.053	255.07	chr5:133240728	cg06773592	5.6e-05	0.0053	-0.284	0.067	0.69	0.041	0.648	0.038	-0.042	-0.061	No	II	CGCATGACTCATCTCTTCGCGCATGACTCATCTCTTTGTGCATGACTGTATTATTCTCAG[CG]TGTCATGTGGTTCCTGTGCATAACTGAGCTCAATGAATATTTGCTGATTTCAGGGAGTGT	37	5	132576420	F	FSTL4	NM_015082	Body
chr5:133196455-133612564	FSTL4	ENSG00000053108.16	366.589	-0.468549	-0.606129	0.127485	-3.67534	0.000237534	0.0291202	331.012	143.227	469.053	255.07	chr5:133610124	cg07368396	9.8e-05	0.0076	-0.472	0.116	0.812	0.053	0.755	0.065	-0.056	-0.069	No	II	GAATATAGTGTTAAGTCAAACAAAAGATCATAACGTGAAGGTCACATTTAAAAAGTCCTA[CG]GCCCTTAGTAAAAGGAAAAAAAGTCCTCAGTGACTGACTGGTCATGGTGGAAAAATCCAA	37	5	132945815	F	FSTL4	NM_015082	5'UTR	chr5:132946744-132948467	N_Shore
chr5:133196455-133612564	FSTL4	ENSG00000053108.16	366.589	-0.468549	-0.606129	0.127485	-3.67534	0.000237534	0.0291202	331.012	143.227	469.053	255.07	chr5:133428275	cg10205925	1.3e-07	7.1e-05	-0.393	0.069	0.86	0.021	0.822	0.036	-0.038	-0.045	No	II	TGGCAGGACTCTTGATCTATTTTACCTGGGTATGCCAGACAGATGATGTAATCTGTCATA[CG]CATCATGGCAGAAGTAGGGCCTGCTGCACCATCTGGGCTGTGATCTCTGACTCTCTGGCT	37	5	132763967	F	MIR1289-2;FSTL4	NR_031621;NM_015082	TSS1500;Body
chr5:133196455-133612564	FSTL4	ENSG00000053108.16	366.589	-0.468549	-0.606129	0.127485	-3.67534	0.000237534	0.0291202	331.012	143.227	469.053	255.07	chr5:133298733	cg10734415	7.5e-05	0.0064	-0.277	0.067	0.956	0.008	0.95	0.008	-0.007	-0.007	No	II	GAGAGCAGGAAACTCAGCCATGGTGCTGATTCATGTGGCACCTGCGGGGGTGTCTCAGTT[CG]CTCTGGAAGCTTACTGCCCTCTGCAGAGAACTGAGGGACAGCCACTTGCCAGGCCATTCT	37	5	132634425	R	FSTL4	NM_015082	Body
chr5:133196455-133612564	FSTL4	ENSG00000053108.16	366.589	-0.468549	-0.606129	0.127485	-3.67534	0.000237534	0.0291202	331.012	143.227	469.053	255.07	chr5:133256463	cg22631655	0.00011	0.0083	-0.212	0.053	0.391	0.035	0.367	0.043	-0.024	-0.062	No	II	GAGGAGCCAAGGGGGAGTGCGCATGCCCAGTGTCTCCTGAACAAACAGGGCAACATCTCC[CG]GACCTTGTGACTTTGGCTGGTGTTTACAGAGTGAAGCTGCTTTGGCGTATCCTGGTGAGC	37	5	132592155	F	FSTL4	NM_015082	Body
chr5:133196455-133612564	FSTL4	ENSG00000053108.16	366.589	-0.468549	-0.606129	0.127485	-3.67534	0.000237534	0.0291202	331.012	143.227	469.053	255.07	chr5:133610578	cg23328852	2.5e-06	0.0006	-0.293	0.058	0.46	0.041	0.409	0.034	-0.051	-0.11	No	II	GTGCCTCCTTCTCACAACGCTAAGATGGGAAGCAGACACGTGCCCTGTAGGGCATCTGCT[CG]TATGTCCGGCTTGAGCTCCTGCCTGAGAGTTGCTGTGGCTCTGGAGTCTCAGAAGCTGCA	37	5	132946269	R	FSTL4	NM_015082	5'UTR	chr5:132946744-132948467	N_Shore
chr5:133196455-133612564	FSTL4	ENSG00000053108.16	366.589	-0.468549	-0.606129	0.127485	-3.67534	0.000237534	0.0291202	331.012	143.227	469.053	255.07	chr5:133245618	cg26717066	9.1e-05	0.0073	-0.416	0.102	0.825	0.04	0.78	0.059	-0.045	-0.055	No	II	GGCTCCTTTCTCTTGCCCCCAGAACAGTTGTTAGTGGTTACTTCGCCTCCCTGGAGGCTG[CG]GACAGTGTCTTTGTTCTCTACTCTGGTACGGAGCTTGTGACTCTCAGGCACTTAGCAAGT	37	5	132581310	F	FSTL4	NM_015082	Body
chr11:9573681-9593457	WEE1	ENSG00000166483.10	478.642	0.35818	0.41838	0.0977613	3.66382	0.00024848	0.0300547	496.471	185.434	427.292	148.291	chr11:9577983	cg02411312	0.00039	0.019	-0.203	0.055	0.667	0.036	0.641	0.031	-0.027	-0.04	No	II	CTCTCCTTTTCTATTAAAAACCTTTACCAAAGTCTTGGTCAGAATTCTGGTTCTTATGGA[CG]TCTGTCATTATTATATACCAAATCTTTTATGGATTATTTCTCAACACTTTTGTAGTTTAT	37	11	9599530	R	WEE1;WEE1	NM_003390;NM_001143976	Body;Body	chr11:9594346-9596536	S_Shelf
chr11:9573681-9593457	WEE1	ENSG00000166483.10	478.642	0.35818	0.41838	0.0977613	3.66382	0.00024848	0.0300547	496.471	185.434	427.292	148.291	chr11:9576030	cg06136199	0.0006	0.024	-0.336	0.095	0.618	0.065	0.567	0.059	-0.051	-0.083	No	II	CAGGAAAAAGGGAATTTGATGTGCGACAGACTCCTCAAGTGAATATTAATCCTTTTACTC[CG]GATTCTTTGTTGCTTCATTCCTCAGGACAGTGTCGTCGTAGAAAGAGAACGTATTGGAAT	37	11	9597577	R	WEE1;WEE1	NM_001143976;NM_003390	Body;Body	chr11:9594346-9596536	S_Shore
chr21:14485228-14583402	SAMSN1	ENSG00000155307.17	30.9441	-0.524958	-0.632848	0.143644	-3.65458	0.000257607	0.0309226	26.3571	21.7035	44.1547	31.8464	chr21:14493063	cg18053568	0.00076	0.028	0.258	0.074	0.472	0.051	0.507	0.056	0.035	0.074	No	II	TGTTAGGCCAACTGCTGGACTGCTGCTTGGCATAAATACAAATCTCCCCTGCTGACAGCT[CG]TGTTCCAGGCTCCTGGCTGCGGCCCGCCATTTGCCCTGCATCGACTTGGGCAGGCAGGCA	37	21	15865384	R	SAMSN1;SAMSN1;SAMSN1	NM_001286523;NM_022136;NM_001256370	Body;Body;Body
chr4:24789912-24800842	SOD3	ENSG00000109610.5	345.089	-0.492985	-0.641199	0.135038	-3.65071	0.000261517	0.0311559	293.496	202.526	493.676	308.773	chr4:24801663	cg07150165	0.00068	0.026	-0.421	0.12	0.791	0.062	0.74	0.075	-0.051	-0.065	Yes	II	ACTTTTCCACCCTGGTTACTGGGAGGCAGCTTCCATTTCTCCCAGACTAGCTAGGCAGTG[CG]TCCAACTGAACCGCAGCCAGAAACCTGTCTCCAGGGGTTATTTTTACCTCTAACTAGGAC	37	4	24803285	R				chr4:24801109-24801902	S_Shore
chr4:24789912-24800842	SOD3	ENSG00000109610.5	345.089	-0.492985	-0.641199	0.135038	-3.65071	0.000261517	0.0311559	293.496	202.526	493.676	308.773	chr4:24795067	cg08180187	4.6e-06	0.00093	-0.376	0.077	0.509	0.06	0.446	0.058	-0.062	-0.123	Yes	II	CACACCCCCATTTTACAGATGATGAAAAGGAGGTGCAGGGAGTGGTGCAGCTGCTTCAGG[CG]TACACAGATAGGAAGTGACAAGGCTGGGACTCTGCAGCCTGAGTGTGTCATCACGACCCA	37	4	24796689	F	SOD3	NM_003102	TSS1500
chr4:24789912-24800842	SOD3	ENSG00000109610.5	345.089	-0.492985	-0.641199	0.135038	-3.65071	0.000261517	0.0311559	293.496	202.526	493.676	308.773	chr4:24795131	cg23639734	3.5e-06	0.00076	-0.493	0.1	0.632	0.069	0.558	0.077	-0.073	-0.116	Yes	II	CACAGATAGGAAGTGACAAGGCTGGGACTCTGCAGCCTGAGTGTGTCATCACGACCCACC[CG]CTGCTCTGCTCTCATAGGTATGACAGCACAGCTCTGGAGCAAATGCCACGCACATTTGCA	37	4	24796753	R	SOD3	NM_003102	TSS1500
chr4:24789912-24800842	SOD3	ENSG00000109610.5	345.089	-0.492985	-0.641199	0.135038	-3.65071	0.000261517	0.0311559	293.496	202.526	493.676	308.773	chr4:24795518	cg16216407	0.0018	0.048	-0.243	0.076	0.514	0.056	0.468	0.062	-0.046	-0.09	No	II	AACCCGGGGAGGTCTGGCCTGCTTTTCCTCCCTGAACTGGCCCAATGACTGGCTCCCTCA[CG]CTGACCACTCCTCTGGGCTGGCCTCCTGCACTCGCGCTAACAGCCCAGGCTCCAGGGACA	37	4	24797140	F	SOD3;SOD3	NM_003102;NM_003102	5'UTR;1stExon	chr4:24801109-24801902	N_Shelf
chr19:5911707-5915877	CAPS	ENSG00000105519.15	193.761	-0.49657	-0.670373	0.13616	-3.64697	0.000265353	0.0311622	169.832	111.526	262.676	141.482	chr19:5915026	cg13545089	0.00015	0.01	-0.448	0.113	0.787	0.055	0.74	0.066	-0.047	-0.059	No	I	TGTCATCGCAGCTGCATTTGCCAAGCTGGACCGCAGTGGGGACGGCGTCGTGACGGTGGA[CG]ACCTCCGCGGGGTGTACAGTGGCCGTGCCCACCCCAAGGTGCGCAGTGGGGAGTGGACCG	37	19	5915037	R	CAPS;CAPS	NM_080590;NM_004058	Body;Body	chr19:5915007-5915301	Island
chr19:5911707-5915877	CAPS	ENSG00000105519.15	193.761	-0.49657	-0.670373	0.13616	-3.64697	0.000265353	0.0311622	169.832	111.526	262.676	141.482	chr19:5913979	cg13573245	2.1e-07	0.0001	-0.503	0.09	0.752	0.051	0.689	0.05	-0.064	-0.084	No	II	AGAAGCCCCTGTGAAGCCAGAGAGGGAAAGGGACCTGTCCAGGGTCACACAGGAATCATG[CG]TCAAGCCTCCCCAGCCACGGACTTGTCTCCATCCAGGGCATTTCAGCCCCTGCAGGGCAG	37	19	5913990	F	CAPS;CAPS	NM_080590;NM_004058	TSS1500;TSS1500	chr19:5915007-5915301	N_Shore
chr19:5911707-5915877	CAPS	ENSG00000105519.15	193.761	-0.49657	-0.670373	0.13616	-3.64697	0.000265353	0.0311622	169.832	111.526	262.676	141.482	chr19:5914658	cg16992787	0.00052	0.022	-0.31	0.086	0.687	0.053	0.647	0.061	-0.041	-0.059	No	II	CCCTGGACGCTGATGAGTTCCGGCAGGGTCTGGCCAAACTCGGGCTGGTGCTGGACCAGG[CG]GAGGCAGAGGGTGTGTGCAGGAAGTGGGACCGCAATGGCAGCGGGACGCTGGATCTGGAG	37	19	5914669	R	CAPS;CAPS	NM_080590;NM_004058	Body;Body	chr19:5915007-5915301	N_Shore
chr19:5911707-5915877	CAPS	ENSG00000105519.15	193.761	-0.49657	-0.670373	0.13616	-3.64697	0.000265353	0.0311622	169.832	111.526	262.676	141.482	chr19:5913843	cg17800124	0.00077	0.028	-0.28	0.081	0.796	0.036	0.769	0.044	-0.028	-0.035	No	II	CTGGGCTCAAGTGATCCTCCCACCTAGACCTCCCAAAGTGCTGGGATTTCAGGCATGAGC[CG]CAGTGGCCGGTCAGAACCTGGGGCCCTTTTGAACTTTGATTCCTCAGCAATTTTGTCAGC	37	19	5913854	F	CAPS;CAPS	NM_080590;NM_004058	TSS1500;TSS1500	chr19:5915007-5915301	N_Shore
chr3:115623324-115721490	GAP43	ENSG00000172020.12	89.3327	-0.482258	-0.606073	0.13228	-3.64575	0.000266618	0.0311622	78.1058	38.2715	121.666	88.8248	chr3:115693416	cg03395990	0.0017	0.047	-0.202	0.063	0.356	0.042	0.318	0.036	-0.038	-0.107	No	II	TTTGAGAGCTGGGCCCTGGTTTCAACACACAGGGCTAGTCATCTTGGGTGGTGGCTTGGC[CG]TCTTGCTAGAGAACAATACATATTAAGAGCCACGGGGAGACTCTGGGACCATTTAAAAAA	37	3	115412263	R	GAP43;GAP43	NM_001130064;NM_002045	Body;Body
chr3:115623324-115721490	GAP43	ENSG00000172020.12	89.3327	-0.482258	-0.606073	0.13228	-3.64575	0.000266618	0.0311622	78.1058	38.2715	121.666	88.8248	chr3:115621944	cg05773207	0.00099	0.033	-0.237	0.07	0.818	0.027	0.793	0.035	-0.025	-0.031	No	II	CTCCTGAGGAATAATTAAGGCTAATTTTAAATATCACCTCCTGGGTATCATCATCACCAT[CG]TTCCCAGGTACCTGTCTGAGATAGTCCATTTTGAAATAGATATACCTTAAATTATGTTAA	37	3	115340791	R	GAP43;GAP43	NM_002045;NM_001130064	TSS1500;TSS1500
chr3:115623324-115721490	GAP43	ENSG00000172020.12	89.3327	-0.482258	-0.606073	0.13228	-3.64575	0.000266618	0.0311622	78.1058	38.2715	121.666	88.8248	chr3:115667235	cg10960118	9.6e-05	0.0075	-0.38	0.093	0.922	0.019	0.907	0.018	-0.015	-0.017	No	II	AGCTTAGAAGATTGTAAAAAAACAGATAAAGTTCTGTTCTCAGATTGTTTATAGCCCAAG[CG]AAGTTCAGTTAGTAATAAAATAAAAACATACAGCAGATGATCATAAGAACTAAGAGGGGA	37	3	115386082	F	GAP43;GAP43	NM_002045;NM_001130064	Body;Body
chr3:115623324-115721490	GAP43	ENSG00000172020.12	89.3327	-0.482258	-0.606073	0.13228	-3.64575	0.000266618	0.0311622	78.1058	38.2715	121.666	88.8248	chr3:115624682	cg11153239	4.6e-07	0.00018	-0.512	0.094	0.216	0.046	0.166	0.039	-0.05	-0.232	No	II	GAATCAGAGCCCCTCCTTCCCTCCCCCACTGCCCAGGTTTTACAGCCATTTCCAATTGCT[CG]CTTATTTCTTGAAAGACATTTTAGAAACTTGATTGGGGTGAGAGTGGGAAGGAATGACGA	37	3	115343529	F	GAP43;GAP43	NM_002045;NM_001130064	Body;5'UTR
chr2:216632828-216664436	IGFBP2	ENSG00000115457.9	729.74	-0.497122	-0.691723	0.136387	-3.64492	0.00026747	0.0311622	649.252	396.751	961.546	548.574	chr2:216650702	cg06836725	0.00098	0.033	0.194	0.057	0.744	0.03	0.767	0.028	0.023	0.031	No	II	CTGTGGTAGCTGCAGGTGGAGGGAGATGATTCTCAGAAGAGAAAGGCCAGTTCTTGCAGT[CG]TGTGATCTTATAACCTAGGGGACTTGTGGATCTGAAACATCTGAGAAGGCTGTTTGCAGT	37	2	217515425	F	IGFBP2	NM_000597	Body
chr7:150791285-150801360	TMEM176B	ENSG00000106565.17	2181.94	-0.400804	-0.473729	0.110063	-3.64157	0.00027098	0.0313407	2059.02	851.097	2535.94	729.713	chr7:150787909	cg04318607	2.6e-09	4.3e-06	-0.733	0.111	0.181	0.05	0.12	0.029	-0.061	-0.337	Yes	II	CAGACAGTTTTGGCTGATATCCAAAGCAGAAAGCAGAAGCTGCTCTTTCTGGCTTGTTAA[CG]TCTGAGCTCCCGGAAGAGATTATACCAGAAAAGCCTAGGAGATTTACTGGAAATTATACT	37	7	150484997	F
chr7:150791285-150801360	TMEM176B	ENSG00000106565.17	2181.94	-0.400804	-0.473729	0.110063	-3.64157	0.00027098	0.0313407	2059.02	851.097	2535.94	729.713	chr7:150801992	cg00005423	0.00017	0.011	-0.313	0.08	0.903	0.017	0.879	0.028	-0.024	-0.027	No	II	GAGTCCCAATCAGTGGAGCCCTGAGTCCATCCTTTCCTCTGGGCCAAACTCAGGATGGGC[CG]GCTCTCCTCTCCTTCCTTTCCCTTCTCTTTTCTCCTCCTCCTGCCTCTTCTTCTTTCTCC	37	7	150499080	R	TMEM176B;TMEM176B;TMEM176B;TMEM176A;TMEM176B	NM_001101314;NM_001101312;NM_001101311;NM_018487;NM_014020	TSS1500;TSS1500;TSS1500;Body;TSS1500	chr7:150496809-150498206	S_Shore
chr7:150791285-150801360	TMEM176B	ENSG00000106565.17	2181.94	-0.400804	-0.473729	0.110063	-3.64157	0.00027098	0.0313407	2059.02	851.097	2535.94	729.713	chr7:150801582	cg01106366	0.00017	0.011	-0.193	0.049	0.378	0.032	0.35	0.032	-0.028	-0.073	No	II	TCCCTTCCTCATAGACTGTGTCCCTGACAATGGGAACAGCCGACAGTGATGAGATGGCCC[CG]GAGGCCCCACAGCACACCCACATCGATGTGCACATCCACCAGGAGTCTGCCCTGGCCAAG	37	7	150498670	R	TMEM176B;TMEM176B;TMEM176B;TMEM176A;TMEM176B	NM_001101314;NM_001101312;NM_001101311;NM_018487;NM_014020	TSS1500;TSS1500;TSS1500;Body;TSS1500	chr7:150496809-150498206	S_Shore
chr7:150791285-150801360	TMEM176B	ENSG00000106565.17	2181.94	-0.400804	-0.473729	0.110063	-3.64157	0.00027098	0.0313407	2059.02	851.097	2535.94	729.713	chr7:150801405	cg03964111	2e-06	0.00052	-0.449	0.089	0.647	0.057	0.581	0.054	-0.065	-0.101	No	II	TTCCAGCATGGTCAGCACCCCCTCTGCTACACACATTCCCCTCGTGAGGGGCCAGGGGTG[CG]GCCCTGTGACCAGGACAGCCATTCATTGGGTGACTTTGAGCCACCACTGGCCCCTGACCT	37	7	150498493	F	TMEM176B;TMEM176B;TMEM176B;TMEM176B;TMEM176A	NM_014020;NM_001101314;NM_001101311;NM_001101312;NM_018487	TSS200;TSS1500;TSS1500;TSS1500;5'UTR	chr7:150496809-150498206	S_Shore
chr7:150791285-150801360	TMEM176B	ENSG00000106565.17	2181.94	-0.400804	-0.473729	0.110063	-3.64157	0.00027098	0.0313407	2059.02	851.097	2535.94	729.713	chr7:150784369	cg05429873	0.0017	0.045	-0.325	0.1	0.487	0.074	0.445	0.07	-0.042	-0.086	No	II	ACCCGGGGAAGTTACAGTTTCCTGTTCATTGTACACCACCTATATGCTGGCATGAGGACT[CG]CTGAGTGCAGCTGAGAATCCTCTGCATGTGATGACGATGACGCACCCTCTCCACGGCCCC	37	7	150481457	R
chr7:150791285-150801360	TMEM176B	ENSG00000106565.17	2181.94	-0.400804	-0.473729	0.110063	-3.64157	0.00027098	0.0313407	2059.02	851.097	2535.94	729.713	chr7:150801506	cg05726600	1.4e-06	0.0004	-0.356	0.069	0.485	0.049	0.434	0.044	-0.051	-0.106	No	I	GCCACCACTGGCCCCTGACCTCCCCAACTCCAATGAAATCTGCGAAAATCTTCTGACAGC[CG]TTCCTCTCTGGTGCTCCCTTCCTCATAGACTGTGTCCCTGACAATGGGAACAGCCGACAG	37	7	150498594	R	TMEM176B;TMEM176B;TMEM176B;TMEM176B;TMEM176A	NM_014020;NM_001101314;NM_001101311;NM_001101312;NM_018487	TSS200;TSS1500;TSS1500;TSS1500;5'UTR	chr7:150496809-150498206	S_Shore
chr7:150791285-150801360	TMEM176B	ENSG00000106565.17	2181.94	-0.400804	-0.473729	0.110063	-3.64157	0.00027098	0.0313407	2059.02	851.097	2535.94	729.713	chr7:150788550	cg07698196	3.2e-06	0.00072	-0.412	0.083	0.551	0.056	0.486	0.063	-0.065	-0.118	No	II	CAAAGTCCAAGATTTGGCACCAGCGGAGTTCCTCTGAGGCTCTCCTTGGCTAGTAGATGC[CG]TCTTCTCCCTGTGTCCTCAGGTGGCCTTCCCTCTGGGCCTGTCGGCATTCTGATTGCCTC	37	7	150485638	R	LOC100128542	NM_001162367	Body
chr7:150791285-150801360	TMEM176B	ENSG00000106565.17	2181.94	-0.400804	-0.473729	0.110063	-3.64157	0.00027098	0.0313407	2059.02	851.097	2535.94	729.713	chr7:150801117	cg08359956	1.6e-05	0.0022	-0.284	0.062	0.218	0.033	0.189	0.028	-0.029	-0.133	No	II	AGTCGGTGGAGCGGGAGGTCGGCGGTGGCGGGGATGGGGGTATCCGGAGCGCAGCCGGGG[CG]CAGCTGCTGGCACAGGAGCTCCACAGGCAGCCAAGGACTCGGTCCTGTCCCAGAGCCTGC	37	7	150498205	F	TMEM176B;TMEM176B;TMEM176B;TMEM176B;TMEM176B;TMEM176A	NM_014020;NM_014020;NM_001101314;NM_001101311;NM_001101312;NM_018487	1stExon;5'UTR;TSS1500;TSS1500;TSS1500;5'UTR	chr7:150496809-150498206	Island
chr7:150791285-150801360	TMEM176B	ENSG00000106565.17	2181.94	-0.400804	-0.473729	0.110063	-3.64157	0.00027098	0.0313407	2059.02	851.097	2535.94	729.713	chr7:150803297	cg10321493	0.0018	0.048	-0.281	0.087	0.938	0.015	0.927	0.012	-0.011	-0.012	No	II	AGGCTCCACCCTCTCAGCAATTATCTTACCATGGATAATAAAGCTTAGCATGAAACCTCC[CG]CCCAAGCTGTGTGCTGGGGAAGGGCCTGCATGGAGGCTCTCTCGTGGGAGAGGAGTTGCA	37	7	150500385	R	TMEM176A	NM_018487	Body	chr7:150496809-150498206	S_Shelf
chr7:150791285-150801360	TMEM176B	ENSG00000106565.17	2181.94	-0.400804	-0.473729	0.110063	-3.64157	0.00027098	0.0313407	2059.02	851.097	2535.94	729.713	chr7:150801755	cg10409299	3.4e-05	0.0037	-0.372	0.085	0.838	0.032	0.803	0.038	-0.034	-0.041	No	II	GGCAGCAGCCGGCTGCTGGTGGCCTCGTGGGTGAGTGTGACGGCCTGCCTCGTCGGGCGG[CG]GGAGGAACTCCCCACCTCCAGCCGCAGCAGCACTCTCTGCCAGCCTCCCTCTGAACAGGA	37	7	150498843	F	TMEM176B;TMEM176B;TMEM176B;TMEM176B;TMEM176A	NM_014020;NM_001101314;NM_001101311;NM_001101312;NM_018487	TSS1500;TSS1500;TSS1500;TSS1500;Body	chr7:150496809-150498206	S_Shore
chr3:39808914-40260321	MYRIP	ENSG00000170011.13	73.7917	0.416264	0.483084	0.114632	3.63131	0.000281984	0.031836	80.0511	31.284	55.7646	26.3836	chr3:40238502	cg07537738	0.0012	0.038	0.184	0.055	0.753	0.031	0.774	0.031	0.021	0.028	No	II	CTGCACTCCTCCGCTGTTCTCCATTGTGCTGGGGAACCTAGGGACTGTCAGAAATAGAAA[CG]GTGACACTATTCTCGCCTTCTGAACATTGGTTACCACAGGGCAGGACTCGGGGGGAGAAA	37	3	40279993	F	MYRIP;MYRIP;MYRIP;MYRIP;MYRIP;MYRIP;EIF1B-AS1	NR_104316;NM_001284424;NM_015460;NM_001284423;NM_001284425;NM_001284426;NR_033965	Body;Body;Body;Body;Body;Body;Body
chr3:39808914-40260321	MYRIP	ENSG00000170011.13	73.7917	0.416264	0.483084	0.114632	3.63131	0.000281984	0.031836	80.0511	31.284	55.7646	26.3836	chr3:39808789	cg07669891	0.0011	0.036	-0.252	0.075	0.062	0.013	0.053	0.01	-0.009	-0.148	No	II	TGAGGCAGTGGGTCTCAGGAAGATCCCTGGCTTAATGGATGCAAACGCACAATGAAGTCC[CG]GCCTGGAGTGGAACCTTTCAACTCCCAGTCATTCTTCCAGGACCGGGAACTCCTGGCACG	37	3	39850280	R	MYRIP	NM_015460	TSS1500	chr3:39851025-39851820	N_Shore
chr3:39808914-40260321	MYRIP	ENSG00000170011.13	73.7917	0.416264	0.483084	0.114632	3.63131	0.000281984	0.031836	80.0511	31.284	55.7646	26.3836	chr3:40104690	cg08697401	2.2e-05	0.0028	0.351	0.078	0.417	0.052	0.47	0.061	0.052	0.125	No	II	CATCATCAGACCCATTCTGAGTCATGTAACACAGTTTTCCTGGCACAGCAGGTGCACTTC[CG]TCTGAGTTATTTTTAATCTAAACATACATAATTCTGTCACTGAGATTTTTAATCCAAGAC	37	3	40146181	R	MYRIP;MYRIP;MYRIP;MYRIP;MYRIP;MYRIP	NM_001284426;NR_104316;NM_001284424;NM_015460;NM_001284423;NM_001284425	5'UTR;Body;Body;Body;Body;Body
chr3:39808914-40260321	MYRIP	ENSG00000170011.13	73.7917	0.416264	0.483084	0.114632	3.63131	0.000281984	0.031836	80.0511	31.284	55.7646	26.3836	chr3:40087050	cg15708313	2.2e-06	0.00055	-0.403	0.08	0.588	0.053	0.534	0.063	-0.054	-0.092	No	II	TTGGGGAATTCATAATATGCCAGAAGGCATTATCAGTTAGCTCCTCTCATGCCACTGCTA[CG]TGGGCGAACATATTACCACAGCAACTGTTGCTGGACATGAACAAAGATATGATTGTACCC	37	3	40128541	F	MYRIP;MYRIP;MYRIP;MYRIP;MYRIP	NR_104316;NM_001284424;NM_015460;NM_001284423;NM_001284425	Body;Body;Body;Body;Body
chr16:69335276-69351730	AC026464.1	ENSG00000259900.5	6.20494	0.57071	1.07891	0.157204	3.63037	0.000283016	0.031836	7.13451	5.45349	3.52779	2.44235	chr16:69346301	cg02084848	2.5e-06	0.00059	0.361	0.072	0.563	0.051	0.611	0.056	0.048	0.085	Yes	II	CAGGTATACACAGATGAAAACATGCTAACACAAAAACTTGCATGCAAATGTCCATAGCCA[CG]TTATGATAGCCAAGAGGTGGAAAAACCTAAATATCCATCATGTCCATTAACTGATGAATG	37	16	69380204	R	TMED6	NM_144676	Body
chr16:69335276-69351730	AC026464.1	ENSG00000259900.5	6.20494	0.57071	1.07891	0.157204	3.63037	0.000283016	0.031836	7.13451	5.45349	3.52779	2.44235	chr16:69357790	cg19960793	0.00092	0.031	0.415	0.121	0.548	0.083	0.613	0.09	0.065	0.119	Yes	II	ACACCAGTCACTTCAGCCTATGAGAACCTGTACAATGCAAGTGCTTTACAAACAGGCATC[CG]TAAATGCTGGCTAGTGATGCGTTTCAAGCTCTTCAGTAAAATCAACATCGTTTTCTTTTT	37	16	69391693	R	TERF2	NM_005652	Body
chr16:69335276-69351730	AC026464.1	ENSG00000259900.5	6.20494	0.57071	1.07891	0.157204	3.63037	0.000283016	0.031836	7.13451	5.45349	3.52779	2.44235	chr16:69329111	cg12221326	7.7e-05	0.0065	0.196	0.047	0.252	0.027	0.275	0.024	0.022	0.088	No	II	TTGTGAACGTCCTGCTGTCCATTTTGTCAATAAACAGGCAGCCCTGCAGGTGGTCCATCT[CG]TGCTGGATGATGCGGGCTGCCCACCCGCTCGCCTGCCACACCACCTGTTCTCCATTGGGG	37	16	69363014	R	COG8;PDF	NM_032382;NM_022341	3'UTR;Body	chr16:69363597-69364835	N_Shore
chr16:69335276-69351730	AC026464.1	ENSG00000259900.5	6.20494	0.57071	1.07891	0.157204	3.63037	0.000283016	0.031836	7.13451	5.45349	3.52779	2.44235	chr16:69339312	cg12322617	0.0012	0.037	0.171	0.051	0.022	0.003	0.025	0.004	0.003	0.13	No	I	GGATGCGCTCGGTGCACTCGGCGCCGCGGATGAAGGTCTTGTAGTTAGCGAAGGCCAAGT[CG]CGCGTCTGCTGCAGCAGCTGCGCCCGCTCCTCCGCCAGGCGCTCGGGCTCGCGCCGCAGC	37	16	69373215	R	COG8;NIP7;NIP7	NM_032382;NM_016101;NM_001199434	1stExon;TSS200;TSS200	chr16:69373061-69373882	Island
chr15:90229975-90234047	CIB1	ENSG00000185043.10	1480.94	-0.379827	-0.432777	0.104632	-3.63011	0.0002833	0.031836	1356.41	378.491	1839.58	1464.45	chr15:90225795	cg12724335	9.3e-06	0.0015	0.421	0.09	0.471	0.067	0.527	0.078	0.056	0.12	Yes	II	TGGGGACTGCCTCCTCGCCCGGGACCCCTACTGTGCTTGGAGCGGCTCCAGCTGCAAGCA[CG]TCAGCCTCTACCAGCCTCAGCTGGCCACCAGGTGAGCACTCCCAAAGGCCCCTTCCCATC	37	15	90769027	F	SEMA4B;SEMA4B	NM_020210;NM_198925	Body;Body
chr10:71747559-71773498	VSIR	ENSG00000107738.19	149.201	-0.549051	-0.878925	0.151586	-3.62204	0.000292291	0.0326151	128.446	92.2818	208.974	157.259	chr10:71757640	cg03107409	0.00058	0.024	-0.173	0.048	0.824	0.021	0.803	0.021	-0.021	-0.025	No	II	TCCAGAGCCAGGCTTATCCTGGGAAGGTGATCAGGCGCTGGCAGAGGTAGCTGCCGACAC[CG]CACTAAGGAGTGTGCCAGGCCCTGACACAGCAGGGTGGGATGGGAGGGGCCTGGCCTGCT	37	10	73517397	R	C10orf54;CDH23	NM_022153;NM_022124	Body;Body
chr5:150601080-150659220	SYNPO	ENSG00000171992.12	3034.69	-0.385722	-0.418101	0.106806	-3.61142	0.000304524	0.0335082	2708.88	1119.85	3973.03	3334.18	chr5:150645034	cg02770938	0.00021	0.013	-0.346	0.09	0.815	0.04	0.773	0.049	-0.042	-0.051	Yes	II	GGAGGGAAGAAGGAGGTTGGGGCCAGAAAACCTGTGGCTGCCCCAGTGGAGCTGCTGTGA[CG]CTGCTGGTCACAGCTTCTTTGCTCTGTGTGGGCCTCCCTGCGGGTCCCATGTGGGGTCAC	37	5	150024596	R	SYNPO;SYNPO;SYNPO;SYNPO	NM_001109974;NM_007286;NM_001166209;NM_001166208	5'UTR;5'UTR;Body;Body
chr5:150601080-150659220	SYNPO	ENSG00000171992.12	3034.69	-0.385722	-0.418101	0.106806	-3.61142	0.000304524	0.0335082	2708.88	1119.85	3973.03	3334.18	chr5:150615540	cg04934500	5.7e-13	1.1e-08	-0.868	0.104	0.334	0.058	0.227	0.064	-0.107	-0.321	Yes	II	ATGACGGAGGTGGGTATCCAAGTGCTTAGAATCAGGGGATCCTGCAATGCCACAGTTGGA[CG]GATCCTCCAGCATCATCTGGCTCAGTCTCACCATGGTGTCCTCCGGGAATCTGACTACAG	37	5	149995102	F	SYNPO	NM_001166208	5'UTR
chr5:150601080-150659220	SYNPO	ENSG00000171992.12	3034.69	-0.385722	-0.418101	0.106806	-3.61142	0.000304524	0.0335082	2708.88	1119.85	3973.03	3334.18	chr5:150640726	cg05876069	1.8e-05	0.0024	-0.349	0.077	0.504	0.056	0.449	0.056	-0.054	-0.108	Yes	II	GAGCTGGGCTGAGTCATCTGTGGAGGAGAAAAGTCACATCCAGCTCCTTCATGTTGCTGC[CG]ATGTGGGATTTTCCTGGCTTCGTCAGCCAAGCAATTGGCTGCCTTTGCCGGAGGCTTTGA	37	5	150020288	F	SYNPO;SYNPO;SYNPO;SYNPO;SYNPO;SYNPO	NM_007286;NM_007286;NM_001109974;NM_001166208;NM_001109974;NM_001166209	1stExon;5'UTR;5'UTR;Body;1stExon;Body
chr5:150601080-150659220	SYNPO	ENSG00000171992.12	3034.69	-0.385722	-0.418101	0.106806	-3.61142	0.000304524	0.0335082	2708.88	1119.85	3973.03	3334.18	chr5:150639352	cg06654628	2.5e-05	0.003	-0.409	0.092	0.388	0.062	0.33	0.057	-0.059	-0.151	Yes	II	ACCAGAAGTTTGGCCAGGCCCAGCCTCCTTCCCCTGGGTTTCTGAGTTTTCTCAACCTGC[CG]TTTCCTCTGAGCTCTGTTCCTGCTCTGGGGCCTCTGGGCCAGGTTGAACAGGGGAGGAGC	37	5	150018914	F	SYNPO;SYNPO;SYNPO;SYNPO	NM_001109974;NM_001166208;NM_001166209;NM_007286	TSS1500;Body;Body;TSS1500
chr5:150601080-150659220	SYNPO	ENSG00000171992.12	3034.69	-0.385722	-0.418101	0.106806	-3.61142	0.000304524	0.0335082	2708.88	1119.85	3973.03	3334.18	chr5:150626987	cg07714393	9.3e-15	6.9e-10	-0.909	0.099	0.349	0.057	0.23	0.055	-0.119	-0.341	Yes	II	CTTCTCTCCACCCCTAGTCACAGCCCATTTCCAGGGCTGACATGTGTCTTCCTGAGCCCA[CG]TCACAGCTCTGGGAGGTGGGCAGGGCAGGAGTCAGCACACTCCTTCCACCTGCCAGGGCT	37	5	150006549	F	SYNPO;SYNPO	NM_001166209;NM_001166208	Body;Body	chr5:150004670-150004984	S_Shore
chr5:150601080-150659220	SYNPO	ENSG00000171992.12	3034.69	-0.385722	-0.418101	0.106806	-3.61142	0.000304524	0.0335082	2708.88	1119.85	3973.03	3334.18	chr5:150639934	cg13590277	0.00013	0.0091	-0.451	0.113	0.504	0.082	0.431	0.09	-0.073	-0.145	Yes	II	AATAGGGCCCAGACCCTCATTGCTACAAAGCAAAACACTGGGAGGGGGCAGCATGGCCCA[CG]TGACTGGCCCTGCACTGGGCATTAGGCCAACCTGGGCTTGAATTTCAGCTCTTCCTCTGG	37	5	150019496	F	SYNPO;SYNPO;SYNPO;SYNPO	NM_001109974;NM_001166208;NM_001166209;NM_007286	TSS1500;Body;Body;TSS1500
chr5:150601080-150659220	SYNPO	ENSG00000171992.12	3034.69	-0.385722	-0.418101	0.106806	-3.61142	0.000304524	0.0335082	2708.88	1119.85	3973.03	3334.18	chr5:150617591	cg15167202	0.00068	0.026	-0.337	0.096	0.668	0.068	0.62	0.079	-0.047	-0.071	Yes	II	GGTGATCCACCCGCCTCGGCCTGCCAAAGTGCTAGGATTACAGGCATGAGCCACCACCCC[CG]GACTGCACAGTGTTTCTTGTTGCACAATCTCCTCCAAGGGCTCCTATCCCCAGTTTGCAT	37	5	149997153	F	SYNPO;SYNPO	NM_001166208;NM_001166209	5'UTR;TSS200
chr5:150601080-150659220	SYNPO	ENSG00000171992.12	3034.69	-0.385722	-0.418101	0.106806	-3.61142	0.000304524	0.0335082	2708.88	1119.85	3973.03	3334.18	chr5:150640650	cg15697257	2.4e-05	0.003	-0.352	0.079	0.275	0.04	0.234	0.045	-0.041	-0.15	Yes	II	GGTAGATTGGCGGGGGAGAGACTGGGGGTGGAGAGGCCATTTAAAAGGCTGTTGCAAAAT[CG]GTTTTCCTGATAAAGAGCTGGGCTGAGTCATCTGTGGAGGAGAAAAGTCACATCCAGCTC	37	5	150020212	F	SYNPO;SYNPO;SYNPO;SYNPO;SYNPO;SYNPO	NM_007286;NM_007286;NM_001109974;NM_001166208;NM_001109974;NM_001166209	1stExon;5'UTR;5'UTR;Body;1stExon;Body
chr5:150601080-150659220	SYNPO	ENSG00000171992.12	3034.69	-0.385722	-0.418101	0.106806	-3.61142	0.000304524	0.0335082	2708.88	1119.85	3973.03	3334.18	chr5:150616256	cg23751749	3.9e-07	0.00016	-0.64	0.117	0.336	0.068	0.255	0.073	-0.08	-0.24	Yes	II	CAAGACCTTGACCCAGCCTGCTGCAGTGGGAGGTGCCTGACCCCTGCTTGGGGGCGGAGG[CG]TGACCACAGCAGCTGAGGTCAGTCCAGGTCCTCAGGTCACTCATGTCCACAGACTCTCAC	37	5	149995818	F	SYNPO;SYNPO	NM_001166209;NM_001166208	TSS1500;5'UTR
chr5:150601080-150659220	SYNPO	ENSG00000171992.12	3034.69	-0.385722	-0.418101	0.106806	-3.61142	0.000304524	0.0335082	2708.88	1119.85	3973.03	3334.18	chr5:150615484	cg23969269	6.9e-12	6.9e-08	-0.872	0.111	0.384	0.069	0.268	0.065	-0.116	-0.303	Yes	II	CCCCCTCCCCACGCCCACTCCTTCTGCCTCCGGCCATCTGGCTCTACGGTGGGGGGATGA[CG]GAGGTGGGTATCCAAGTGCTTAGAATCAGGGGATCCTGCAATGCCACAGTTGGACGGATC	37	5	149995046	F	SYNPO	NM_001166208	5'UTR
chr5:150601080-150659220	SYNPO	ENSG00000171992.12	3034.69	-0.385722	-0.418101	0.106806	-3.61142	0.000304524	0.0335082	2708.88	1119.85	3973.03	3334.18	chr5:150616141	cg25934997	2.7e-15	5.6e-10	-0.981	0.104	0.099	0.028	0.055	0.014	-0.044	-0.446	Yes	II	TCCGGATGGTTGTTTGCCTTTCCCCTGGTTGGCTCTGATTTTCCCTGGGGCTTGGTAATG[CG]CTTATCTCTCTGCCTGCCTGCCAGACTCTCCTGGCACAGTCCCAGCCAGAAACCAAGACC	37	5	149995703	R	SYNPO	NM_001166208	5'UTR
chr5:150601080-150659220	SYNPO	ENSG00000171992.12	3034.69	-0.385722	-0.418101	0.106806	-3.61142	0.000304524	0.0335082	2708.88	1119.85	3973.03	3334.18	chr5:150637642	cg26584034	0.0014	0.04	-0.351	0.106	0.611	0.078	0.562	0.092	-0.049	-0.08	Yes	II	GGGGAACCCGCAGGGGTTGGGGGCAGGTTTGTCTGTCCCAGAGCCCCAGGCTGGTGATGA[CG]CCTCCTGGGGATAAACCTCATCTCTCTGTTGTTTACCCCATGTGCGGTGACTTTGTCATT	37	5	150017204	R	SYNPO;SYNPO	NM_001166208;NM_001166209	Body;Body
chr5:150601080-150659220	SYNPO	ENSG00000171992.12	3034.69	-0.385722	-0.418101	0.106806	-3.61142	0.000304524	0.0335082	2708.88	1119.85	3973.03	3334.18	chr5:150600276	cg00227093	1.8e-07	9e-05	-0.505	0.09	0.239	0.042	0.185	0.039	-0.054	-0.225	No	II	TTGGGATCTGCCGGCCTGAAGGGGATTTCCTGGGGCCAGCCCCATTCCCAGCCCTGCTGA[CG]TCACCCCTGGATGGGTGCCCAGAGTTGGAGGGGATGCCCAGAGCAGCACTCCAGTGGGAA	37	5	149979838	R	SYNPO	NM_001166208	TSS1500
chr5:150601080-150659220	SYNPO	ENSG00000171992.12	3034.69	-0.385722	-0.418101	0.106806	-3.61142	0.000304524	0.0335082	2708.88	1119.85	3973.03	3334.18	chr5:150625211	cg01590948	0.0013	0.04	-0.229	0.069	0.187	0.028	0.167	0.031	-0.02	-0.106	No	I	CCGGGAAGCTACCCTCCTGGGCTGCGTGGGGGCTCCAGCCCTTGCGCCCCTCCCCGCAAG[CG]GATCAGGGCGAGGCAGCCCCAGGCTTACAGGTGGGCAACAGCCCAGAGTCTGTCTCCCCA	37	5	150004773	F	SYNPO;SYNPO	NM_001166208;NM_001166209	Body;Body	chr5:150004670-150004984	Island
chr5:150601080-150659220	SYNPO	ENSG00000171992.12	3034.69	-0.385722	-0.418101	0.106806	-3.61142	0.000304524	0.0335082	2708.88	1119.85	3973.03	3334.18	chr5:150616489	cg01970941	3.9e-11	2.2e-07	-0.376	0.05	0.281	0.026	0.238	0.032	-0.044	-0.155	No	II	GCAAGATCCCTTGATTCTAGGGTTTCCTCCCAAGTGTAATTGGCCATCTGCTCTGTCTTA[CG]CACTACCTGCCCATCCTGGGCATCTCACCCATCTCCACCCTTTGCCTCCACAAATGATTT	37	5	149996051	R	SYNPO;SYNPO	NM_001166209;NM_001166208	TSS1500;5'UTR
chr5:150601080-150659220	SYNPO	ENSG00000171992.12	3034.69	-0.385722	-0.418101	0.106806	-3.61142	0.000304524	0.0335082	2708.88	1119.85	3973.03	3334.18	chr5:150627999	cg04604050	4.8e-05	0.0047	-0.419	0.098	0.688	0.059	0.627	0.068	-0.061	-0.089	No	II	CCTGAGATCTGGTCAGAGGGGCGGCTGGGCCTGCCTGCAAAGTGGCTCTGCTAAGTTAGT[CG]TGTGTGTGTGTGTGTGTTTCTGTGTGTGTGTGTTTCTGTGTGTGTGTGTGTGTGTGTGTG	37	5	150007561	R	SYNPO;SYNPO	NM_001166208;NM_001166209	Body;Body	chr5:150004670-150004984	S_Shelf
chr5:150601080-150659220	SYNPO	ENSG00000171992.12	3034.69	-0.385722	-0.418101	0.106806	-3.61142	0.000304524	0.0335082	2708.88	1119.85	3973.03	3334.18	chr5:150622669	cg06732545	0.0018	0.048	-0.174	0.054	0.563	0.037	0.537	0.052	-0.026	-0.046	No	II	TTGTCAGATGAGTCCTGCCACTGGACATGTCTGTTTTGTTCAGGCAGAGGGACCTGTGTG[CG]TGTTAACAGCTGACAGTGGTCACTGGGCCCAGAACAAGGCTCCTGCTCCTCAGGCTGTGA	37	5	150002231	F	SYNPO;SYNPO	NM_001166208;NM_001166209	Body;Body	chr5:150004670-150004984	N_Shelf
chr5:150601080-150659220	SYNPO	ENSG00000171992.12	3034.69	-0.385722	-0.418101	0.106806	-3.61142	0.000304524	0.0335082	2708.88	1119.85	3973.03	3334.18	chr5:150625356	cg12921411	1.6e-05	0.0022	-0.456	0.1	0.139	0.033	0.108	0.028	-0.031	-0.221	No	II	CCGACTTGACCCAGGATAACCCAGGCGGGTTGGGCTCTGCCCAGAATTGACCAACATGGG[CG]CCGTGGGGGCAGCGGGAACGGCCAGTGCTGGGCCTCCTCACTCCTCCCTGCGGGCGGGGC	37	5	150004918	R	SYNPO;SYNPO	NM_001166208;NM_001166209	Body;Body	chr5:150004670-150004984	Island
chr5:150601080-150659220	SYNPO	ENSG00000171992.12	3034.69	-0.385722	-0.418101	0.106806	-3.61142	0.000304524	0.0335082	2708.88	1119.85	3973.03	3334.18	chr5:150617739	cg13353516	2.2e-06	0.00055	-0.309	0.061	0.505	0.044	0.462	0.042	-0.043	-0.085	No	II	CTGTGGTGTAGGTACCTTTGCTGGGATATGAGTGAATTCTTTCTAGGTGGTGTCTAGATA[CG]TGTTGTTAAATAACTAGATATTTATTTAATGTGCATTGGGGGAAAAGGACTGAGCACAAT	37	5	149997301	F	SYNPO;SYNPO	NM_001166209;NM_001166208	5'UTR;5'UTR
chr5:150601080-150659220	SYNPO	ENSG00000171992.12	3034.69	-0.385722	-0.418101	0.106806	-3.61142	0.000304524	0.0335082	2708.88	1119.85	3973.03	3334.18	chr5:150625221	cg13897374	8.8e-06	0.0015	-0.431	0.092	0.133	0.029	0.105	0.024	-0.028	-0.209	No	II	ACCCTCCTGGGCTGCGTGGGGGCTCCAGCCCTTGCGCCCCTCCCCGCAAGCGGATCAGGG[CG]AGGCAGCCCCAGGCTTACAGGTGGGCAACAGCCCAGAGTCTGTCTCCCCAAGCCCGTTCT	37	5	150004783	F	SYNPO;SYNPO	NM_001166208;NM_001166209	Body;Body	chr5:150004670-150004984	Island
chr5:150601080-150659220	SYNPO	ENSG00000171992.12	3034.69	-0.385722	-0.418101	0.106806	-3.61142	0.000304524	0.0335082	2708.88	1119.85	3973.03	3334.18	chr5:150660718	cg14600885	7e-05	0.0061	-0.224	0.054	0.318	0.033	0.284	0.031	-0.034	-0.108	No	II	GCTGAGCTGGTAACTCCCTCCCCTGGGCTCTCCCAGAGCCTTCCCCAAAGCTTGTTTACC[CG]TCTGAATCTGACCTGGCTGAGCTCCTTGAAGACAGAGCCCTGCCTTATTTATTTTCAGTC	37	5	150040280	F	MYOZ3;MYOZ3	NM_001122853;NM_133371	TSS200;TSS200	chr5:150035968-150036629	S_Shelf
chr5:150601080-150659220	SYNPO	ENSG00000171992.12	3034.69	-0.385722	-0.418101	0.106806	-3.61142	0.000304524	0.0335082	2708.88	1119.85	3973.03	3334.18	chr5:150626391	cg15599668	1.1e-12	1.7e-08	-0.74	0.09	0.508	0.063	0.391	0.069	-0.117	-0.23	No	II	TCCTTAGGAGATCTTGGTCTGGTTCCTCCCCTTCTCTGGTCCTCAGTTTTTCCATCAGTA[CG]AAGGGGATGGCCTAGGATCACTCTAGCTTGATATTCAAACTTCCCCCAGGAATGTTGTTT	37	5	150005953	F	SYNPO;SYNPO	NM_001166208;NM_001166209	Body;Body	chr5:150004670-150004984	S_Shore
chr5:150601080-150659220	SYNPO	ENSG00000171992.12	3034.69	-0.385722	-0.418101	0.106806	-3.61142	0.000304524	0.0335082	2708.88	1119.85	3973.03	3334.18	chr5:150630567	cg15618414	0.00066	0.026	-0.263	0.075	0.631	0.054	0.59	0.052	-0.041	-0.065	No	II	AGGGCACATGGAGTTGGGGGATGGGGAGAGTACTGATTAAAAAATAGACTGTCACGCGCA[CG]GAGAACAAGCATGCCACCACCCAACCTGAGCCAGTTGGCTCCCCCATGCCTGGCTGCCAG	37	5	150010129	F	SYNPO;SYNPO	NM_001166209;NM_001166208	Body;Body
chr5:150601080-150659220	SYNPO	ENSG00000171992.12	3034.69	-0.385722	-0.418101	0.106806	-3.61142	0.000304524	0.0335082	2708.88	1119.85	3973.03	3334.18	chr5:150658636	cg18446916	0.00029	0.015	-0.129	0.034	0.689	0.021	0.671	0.025	-0.017	-0.025	No	II	AGAGGTTCAGAATATTAGCTTCAGGATCAGCTGGGGGTATGGAATTGGCTGAGGATCAAA[CG]TATGTAGGTGAAAGGATACCAGGATGTTGCTAAAGGTGAGGGACAGTTTGGGTTTGGGAC	37	5	150038198	F	SYNPO	NM_007286	3'UTR	chr5:150035968-150036629	S_Shore
chr5:150601080-150659220	SYNPO	ENSG00000171992.12	3034.69	-0.385722	-0.418101	0.106806	-3.61142	0.000304524	0.0335082	2708.88	1119.85	3973.03	3334.18	chr5:150639269	cg25162888	6.6e-05	0.0059	-0.393	0.094	0.51	0.067	0.449	0.075	-0.061	-0.12	No	II	TGACTGTGGAGCCCTCATCTTAGCTTCCCCTTACCCATCCATCTCTGCCCTCCCTGATCC[CG]ACCCACTGCCAGCAGAGAGAAACCAGAAGTTTGGCCAGGCCCAGCCTCCTTCCCCTGGGT	37	5	150018831	F	SYNPO;SYNPO;SYNPO;SYNPO	NM_001109974;NM_007286;NM_001166209;NM_001166208	TSS1500;TSS1500;Body;Body
chr15:88803443-88875354	ACAN	ENSG00000157766.15	44.2048	-0.560106	-0.952926	0.155207	-3.60877	0.000307655	0.0335163	27.7357	47.3074	91.6358	117.793	chr15:88802222	cg26410149	0.0016	0.044	-0.219	0.067	0.756	0.036	0.722	0.034	-0.033	-0.044	No	II	GGCCAGTCCCGCCCCCAGGCAGAGATGGCCAGTAAAATAACCACATAATTCCAGTGGAGT[CG]CCCTGGGGAAACCGAGGCACTTCAGTTCCTTTTCATCAAGGAACTGATTAAAGTGTGGTC	37	15	89345453	R	ACAN;ACAN	NM_013227;NM_001135	TSS1500;TSS1500	chr15:89346043-89347203	N_Shore
chr1:109213918-109238169	SARS	ENSG00000031698.12	4427.42	0.206846	0.21496	0.057387	3.6044	0.000312871	0.0337241	4586.02	892.765	3970.67	616.478	chr1:109240881	cg16562342	0.00037	0.018	-0.291	0.079	0.453	0.055	0.412	0.046	-0.04	-0.089	No	II	GATGGGCGCCAGACAAATGTACTGCGTGTCGGAGCCTGTGCCGGGATGAGGGGCCTGCCC[CG]CTCTCCCAGTTACCTCCCAACATGGGGTTCCCCAGCAGCTCTTCCCAGGTACAAAAGGGG	37	1	109783503	R
chr1:109213918-109238169	SARS	ENSG00000031698.12	4427.42	0.206846	0.21496	0.057387	3.6044	0.000312871	0.0337241	4586.02	892.765	3970.67	616.478	chr1:109213041	cg24682068	0.00027	0.015	-0.359	0.095	0.975	0.007	0.971	0.006	-0.004	-0.004	No	II	TATAAATAAATAATATGATAGTTAGCTATGTCACACCCTCATCTCAGGAGTCCATGACGG[CG]GTATAAGATCAAGAAGGTCTTAGCACATCTAGCTTCGAGAAGGCATTGGAAGTGAGGCTT	37	1	109755663	F	SARS;SARS	NM_006513;NR_034072	TSS1500;TSS1500	chr1:109756442-109757098	N_Shore
chr17:32142454-32253374	RHOT1	ENSG00000126858.16	952.889	0.199071	0.206283	0.055467	3.58901	0.000331939	0.0352992	989.36	153.095	847.852	116.871	chr17:32206104	cg10339923	5e-08	3.6e-05	-0.526	0.089	0.486	0.06	0.403	0.065	-0.083	-0.171	Yes	II	ATTTTGATTTGATAACTTCTTAGATGTGTACCATGGGCAGCTGACTTAATCTTTCTAGCC[CG]TCTCCTTATCTGCAGAATGTAAACAATGCATGTAGAGGGCCTGCCCCCACACATTAGTCA	37	17	30533123	R	RHOT1;RHOT1;RHOT1;RHOT1;RHOT1;RHOT1;RHOT1;RHOT1	NR_110083;NM_001288754;NM_001033568;NM_018307;NM_001033566;NM_001288755;NM_001288758;NM_001033567	Body;Body;Body;Body;Body;Body;Body;Body
chr17:32142454-32253374	RHOT1	ENSG00000126858.16	952.889	0.199071	0.206283	0.055467	3.58901	0.000331939	0.0352992	989.36	153.095	847.852	116.871	chr17:32241577	cg18522038	1.8e-05	0.0024	0.194	0.043	0.633	0.029	0.654	0.029	0.022	0.034	No	II	GATTTAAGGGGTGCTTACAATAAGGGGATACCCAATCTGCCTATCCTGACACATTCAACA[CG]AGTTCTTAAATTCTCAGCTAATGGGTTGGATTCCCATTCATTTTATAGGCAGGATGGCTC	37	17	30568596	R
chr14:20684587-20700576	AL163636.2	ENSG00000259171.1	79.9459	-0.509857	-0.767202	0.142221	-3.58497	0.000337117	0.0355195	73.8751	51.1835	97.4296	66.5563	chr14:20684576	cg04783966	0.00012	0.0089	-0.405	0.101	0.111	0.027	0.087	0.022	-0.024	-0.219	Yes	I	GGTCCCAACTACGCAGAGGCTGGCACGCCGACCCTCCACACCTCACCACGCCCCCATCTC[CG]TCCGTGTACACACACTCACACAAGGACGCCAACCCCACCTAGATGCAAAGCAGGATTCAA	37	14	21152735	F	RNASE4;ANG;ANG;RNASE4	NM_002937;NM_001145;NM_001145;NM_002937	1stExon;5'UTR;1stExon;5'UTR	chr14:21152483-21152740	Island
chr14:20684587-20700576	AL163636.2	ENSG00000259171.1	79.9459	-0.509857	-0.767202	0.142221	-3.58497	0.000337117	0.0355195	73.8751	51.1835	97.4296	66.5563	chr14:20684209	cg17840923	0.0013	0.039	-0.288	0.087	0.049	0.011	0.042	0.012	-0.007	-0.148	Yes	II	TGAAACACAAACTGTCTCGCGATGGGCTGTCCTGCCAAAGAAAGCAGCAGCGAATAAGTA[CG]TGGCAGATGGTGCTGTCGACCAGTGTCAAGACCAAGTTTCATGGGTTCCTGGACGCTCAG	37	14	21152368	R	RNASE4;RNASE4;RNASE4;ANG;ANG	NM_001282193;NM_001282192;NM_002937;NM_001145;NM_001145	TSS200;TSS200;TSS200;1stExon;5'UTR	chr14:21150918-21151224	S_Shore
chr14:20684587-20700576	AL163636.2	ENSG00000259171.1	79.9459	-0.509857	-0.767202	0.142221	-3.58497	0.000337117	0.0355195	73.8751	51.1835	97.4296	66.5563	chr14:20683969	cg06108335	0.00013	0.0094	-0.355	0.089	0.127	0.028	0.106	0.029	-0.021	-0.164	No	II	CTAAGGGAAATGTCACAACAGAGGAAAAGAAACAAAACAAAAAACCTTCAGAACAGCAGG[CG]GAAAAGAGAAATTCAGAGTGATAGGAAGCACCACTCAGCTACAGTGGCTCGTTGGTCTAG	37	14	21152128	F	ANG;RNASE4;RNASE4;RNASE4	NM_001145;NM_001282193;NM_001282192;NM_002937	TSS1500;TSS1500;TSS1500;TSS1500	chr14:21150918-21151224	S_Shore
chr14:20684587-20700576	AL163636.2	ENSG00000259171.1	79.9459	-0.509857	-0.767202	0.142221	-3.58497	0.000337117	0.0355195	73.8751	51.1835	97.4296	66.5563	chr14:20684580	cg09562503	4.3e-05	0.0044	-0.486	0.113	0.115	0.032	0.088	0.024	-0.028	-0.241	No	II	CCAACTACGCAGAGGCTGGCACGCCGACCCTCCACACCTCACCACGCCCCCATCTCCGTC[CG]TGTACACACACTCACACAAGGACGCCAACCCCACCTAGATGCAAAGCAGGATTCAAAAGA	37	14	21152739	F	RNASE4;ANG;ANG;RNASE4	NM_002937;NM_001145;NM_001145;NM_002937	1stExon;5'UTR;1stExon;5'UTR	chr14:21152483-21152740	Island
chr14:20684587-20700576	AL163636.2	ENSG00000259171.1	79.9459	-0.509857	-0.767202	0.142221	-3.58497	0.000337117	0.0355195	73.8751	51.1835	97.4296	66.5563	chr14:20684199	cg10850001	2.8e-05	0.0033	-0.51	0.116	0.076	0.025	0.057	0.022	-0.02	-0.257	No	II	CCGTTAAATTTGAAACACAAACTGTCTCGCGATGGGCTGTCCTGCCAAAGAAAGCAGCAG[CG]AATAAGTACGTGGCAGATGGTGCTGTCGACCAGTGTCAAGACCAAGTTTCATGGGTTCCT	37	14	21152358	F	RNASE4;ANG;ANG	NM_002937;NM_001145;NM_001145	TSS200;5'UTR;1stExon	chr14:21152483-21152740	N_Shore
chr14:20684587-20700576	AL163636.2	ENSG00000259171.1	79.9459	-0.509857	-0.767202	0.142221	-3.58497	0.000337117	0.0355195	73.8751	51.1835	97.4296	66.5563	chr14:20684604	cg11839334	0.0015	0.042	-0.428	0.13	0.071	0.024	0.055	0.019	-0.016	-0.224	No	II	CGACCCTCCACACCTCACCACGCCCCCATCTCCGTCCGTGTACACACACTCACACAAGGA[CG]CCAACCCCACCTAGATGCAAAGCAGGATTCAAAAGAACATCTTTGCGTTTTCTACCGGCT	37	14	21152763	F	RNASE4;ANG;ANG;RNASE4	NM_002937;NM_001145;NM_001145;NM_002937	1stExon;5'UTR;1stExon;5'UTR	chr14:21150918-21151224	S_Shore
chr14:20684587-20700576	AL163636.2	ENSG00000259171.1	79.9459	-0.509857	-0.767202	0.142221	-3.58497	0.000337117	0.0355195	73.8751	51.1835	97.4296	66.5563	chr14:20684738	cg16579844	0.00057	0.024	-0.363	0.102	0.133	0.031	0.108	0.029	-0.025	-0.187	No	I	ACTAGGGAGGAAGAAGCGGGTGAGAAACAAAACTTCTTTCCATTGTCCTGCCCGTTTCTG[CG]GACTTGTTCTGAGGCCGAGGTAGGTTCACACTCCTGCTCCTCCTCCTCCTCTCTGGTAGC	37	14	21152897	R	RNASE4;ANG;ANG;RNASE4	NM_002937;NM_001145;NM_001145;NM_002937	1stExon;5'UTR;1stExon;5'UTR	chr14:21150918-21151224	S_Shore
chr14:20684587-20700576	AL163636.2	ENSG00000259171.1	79.9459	-0.509857	-0.767202	0.142221	-3.58497	0.000337117	0.0355195	73.8751	51.1835	97.4296	66.5563	chr14:20684651	cg19211827	0.0015	0.043	-0.328	0.1	0.086	0.023	0.07	0.021	-0.016	-0.181	No	II	ACTCACACAAGGACGCCAACCCCACCTAGATGCAAAGCAGGATTCAAAAGAACATCTTTG[CG]TTTTCTACCGGCTCCCCATCATCGTACTAGGGAGGAAGAAGCGGGTGAGAAACAAAACTT	37	14	21152810	R	RNASE4;ANG;ANG;RNASE4	NM_002937;NM_001145;NM_001145;NM_002937	1stExon;5'UTR;1stExon;5'UTR	chr14:21150918-21151224	S_Shore
chr14:20684587-20700576	AL163636.2	ENSG00000259171.1	79.9459	-0.509857	-0.767202	0.142221	-3.58497	0.000337117	0.0355195	73.8751	51.1835	97.4296	66.5563	chr14:20684293	cg22723026	0.00085	0.03	-0.244	0.071	0.04	0.008	0.035	0.007	-0.005	-0.13	No	II	GTGTCAAGACCAAGTTTCATGGGTTCCTGGACGCTCAGCCAGGGGTAGTCTCTGAAGGGC[CG]CCTGGCAATTGGGAGCAGAAGCCAGTTTCCCGCCATCTGCTCTCCGTGGAGGCAGTGCTC	37	14	21152452	R	RNASE4;ANG;ANG;RNASE4	NM_002937;NM_001145;NM_001145;NM_002937	1stExon;5'UTR;1stExon;5'UTR	chr14:21152483-21152740	N_Shore
chr10:35008551-35090642	CUL2	ENSG00000108094.14	971.288	0.168703	0.17463	0.0470723	3.58391	0.000338495	0.0355195	993.607	143.512	907.009	133.255	chr10:35079968	cg24439831	9.4e-06	0.0015	-0.366	0.078	0.887	0.023	0.859	0.024	-0.028	-0.032	No	II	TAAGTGACTAATGGCAGGAGGCATCCACAGCGTAGAGATGCTGGACAAAGGGATGATTCA[CG]TCTGAGCAGGACAGTGCAAGATTTCATCACACTACTGAGGACAGTACAGAATTTAATTAT	37	10	35368896	F	MIR3611;CUL2;CUL2	NR_037405;NM_003591;NM_001198777	TSS1500;5'UTR;5'UTR
chr1:185045364-185102608	RNF2	ENSG00000121481.10	653.618	0.29442	0.325656	0.0822849	3.57806	0.000346155	0.0360843	685.749	200.166	561.081	107.794	chr1:185045049	cg11320084	0.00037	0.018	-0.255	0.069	0.079	0.015	0.068	0.014	-0.011	-0.14	No	II	GCAATTACACTTGCAGTTTTATCCTGCAAGGATGAAAAGTGTATGTTTGTTGTACGAGAG[CG]GAAGGGTGCCGAAGTTCATGTGAAGTTCTGCAAACCAAAGCCTGATGAGGATTTCCGCCG	37	1	185014181	F	RNF2	NM_007212	TSS1500	chr1:185014369-185015220	N_Shore
chr1:185045364-185102608	RNF2	ENSG00000121481.10	653.618	0.29442	0.325656	0.0822849	3.57806	0.000346155	0.0360843	685.749	200.166	561.081	107.794	chr1:185044526	cg16597665	0.0012	0.037	-0.251	0.075	0.825	0.03	0.805	0.04	-0.021	-0.025	No	II	TCAGAGCGTTAAAGAACTGGAAAGGACCTAGGATTCAATACAATTCTCTCATCTCGCAGA[CG]AAGAAAATGAAGTGCAGAGGAGCTACGCAATCTACGTAAGTCACATAGACACACATTGGA	37	1	185013658	F	RNF2	NM_007212	TSS1500	chr1:185014369-185015220	N_Shore
chr1:185045364-185102608	RNF2	ENSG00000121481.10	653.618	0.29442	0.325656	0.0822849	3.57806	0.000346155	0.0360843	685.749	200.166	561.081	107.794	chr1:185101421	cg24509898	0.00028	0.015	0.371	0.098	0.393	0.064	0.448	0.075	0.055	0.141	No	II	AAGGTTAATAGAGCTTGAGCCCTGCTTTAATATGTAGTGAAAGATAATTCTGTAGAAAAA[CG]TCAGCCAGTAGGGTAAAGTCATTCTACTGTTCTTAATTTTTATATTGAGGAACAATATTG	37	1	185070553	F	RNF2	NM_007212	3'UTR
chr12:54575387-54588659	PPP1R1A	ENSG00000135447.16	4012.45	0.442087	0.545945	0.124473	3.55166	0.000382814	0.0383471	4480.44	2025.57	2664.65	1122.13	chr12:54587063	cg03347450	6.8e-05	0.006	0.429	0.103	0.513	0.074	0.58	0.079	0.067	0.13	Yes	II	TGATGGCTCTCCATCCTCCTCATCCTCTACAGATTTGTGAGGCTTCACCAAGAGCCTTCC[CG]TAGTCACACCTTAGAGCTCTGAGGTGGTGGCTCACCCCAGGCCAGAGAGAGGACGGAGAC	37	12	54980847	F	PPP1R1A	NM_006741	Body	chr12:54981933-54982591	N_Shore
chr12:54575387-54588659	PPP1R1A	ENSG00000135447.16	4012.45	0.442087	0.545945	0.124473	3.55166	0.000382814	0.0383471	4480.44	2025.57	2664.65	1122.13	chr12:54584958	cg13128117	1.3e-05	0.0019	0.319	0.069	0.598	0.05	0.645	0.043	0.047	0.078	Yes	II	CCCAGCTCTCCATCTAAGCATATCTGCTCTAATGCATTGATCTCTGGCTTGCTGTCCTTC[CG]TCCATCCTGGATCAATGGTCAGAAATAACTTAAGAGGGCACAGGGCTTTCTCTCAGTGTT	37	12	54978742	R	PPP1R1A	NM_006741	Body	chr12:54981933-54982591	N_Shelf
chr12:54575387-54588659	PPP1R1A	ENSG00000135447.16	4012.45	0.442087	0.545945	0.124473	3.55166	0.000382814	0.0383471	4480.44	2025.57	2664.65	1122.13	chr12:54576038	cg00592571	0.00073	0.028	0.236	0.067	0.611	0.043	0.644	0.05	0.033	0.054	No	II	CTCCTCCACTGCAGGGTTCATCGACTTCATTGTGGAGCCCACATTCTCTGTGCTGACTGA[CG]TGGCAGAGAAGAGTGTTCAGCCCCTGGCGGATGAGGACTCCAAGTCTAAAAACCAGCCCA	37	12	54969822	R	PDE1B;PDE1B;PDE1B;PDE1B	NM_000924;NM_001165975;NM_001288769;NM_001288768	Body;Body;Body;Body
chr12:54575387-54588659	PPP1R1A	ENSG00000135447.16	4012.45	0.442087	0.545945	0.124473	3.55166	0.000382814	0.0383471	4480.44	2025.57	2664.65	1122.13	chr12:54580332	cg16303061	0.00097	0.033	0.316	0.093	0.933	0.015	0.942	0.016	0.009	0.01	No	II	ATTTATCACTTTTTAAAAACAAGAGATTTTCCCCAAAAGTGAAGGAATAAGAAACAAATC[CG]GTGTCCATGCATTCCCAAACTGCAGTCTTGATCCCAAGATACCTCCTCCTCTCTCAGACC	37	12	54974116	F	PPP1R1A	NM_006741	3'UTR
chr5:176810477-176880895	UNC5A	ENSG00000113763.10	63.2925	0.536563	0.978304	0.151111	3.55078	0.000384093	0.0383471	69.1387	67.7069	46.4555	34.9058	chr5:176832413	cg21258496	5.7e-10	1.5e-06	0.395	0.057	0.294	0.037	0.359	0.034	0.066	0.224	Yes	II	GTTGTGAAATGCTTAGGACAATGGCAGGAGCAAAGTCCACGCCTGATCCAAGCTAGCTCT[CG]TAGTAATTCTTTTTGCTTCTATTGCTGTTCACCCTGGAGCAAGTCACTTATCTGCTTGAA	37	5	176259414	R	UNC5A	NM_133369	Body
chr5:176810477-176880895	UNC5A	ENSG00000113763.10	63.2925	0.536563	0.978304	0.151111	3.55078	0.000384093	0.0383471	69.1387	67.7069	46.4555	34.9058	chr5:176869726	cg16413715	0.0005	0.022	-0.173	0.048	0.741	0.027	0.724	0.023	-0.017	-0.024	No	II	TGGGCGCGGCTGGCAGAAACGGAGCCGGAGCTGCACCAACCCGGCGCCTCTCAACGGGGG[CG]CTTTCTGTGAGGGGCAGAATGTCCAGAAAACAGCCTGCGCCACCCTGTGCCCAGGTACCA	37	5	176296727	F	UNC5A	NM_133369	Body	chr5:176296541-176296933	Island
chr5:176810477-176880895	UNC5A	ENSG00000113763.10	63.2925	0.536563	0.978304	0.151111	3.55078	0.000384093	0.0383471	69.1387	67.7069	46.4555	34.9058	chr5:176845092	cg18585314	0.00013	0.0094	0.236	0.059	0.472	0.043	0.506	0.041	0.035	0.073	No	II	GGCTGCACCGCCATCTACTCACGCAACCAGGCAGGAAATGACAGAGGCATCTTCTGCTCC[CG]CCCTGCCTCCCTCCCCGCCAGGAGAGTCACCCTCCATGCCCTGCCCCGGGGATGTTTTTC	37	5	176272093	R	UNC5A	NM_133369	Body
chr5:176810477-176880895	UNC5A	ENSG00000113763.10	63.2925	0.536563	0.978304	0.151111	3.55078	0.000384093	0.0383471	69.1387	67.7069	46.4555	34.9058	chr5:176809402	cg22127962	0.00025	0.014	-0.298	0.078	0.263	0.045	0.224	0.037	-0.04	-0.151	No	I	TAGGAGAGCTCATATCTCTTTGTGGAAGCAAGACCATCCCTTACATCGCCTAGCCTGCAG[CG]CCAATTTATATTATCGACCGGCCCCGTAGGCGTTTGAGTTTGCGACCCTGCCCTCACCCT	37	5	176236403	F	UNC5A	NM_133369	TSS1500	chr5:176236761-176238081	N_Shore
chr5:176810477-176880895	UNC5A	ENSG00000113763.10	63.2925	0.536563	0.978304	0.151111	3.55078	0.000384093	0.0383471	69.1387	67.7069	46.4555	34.9058	chr5:176803185	cg25243752	0.00039	0.018	0.232	0.063	0.362	0.04	0.393	0.041	0.03	0.084	No	II	TGAGCGATCAGAACACAGGGGGCCAATTGATGCGGTGTGGGCAGAGCTCCAGCATGAGGC[CG]CAGGGGAGATGGGAGCCTGGAAGAGGGAGGGAGGGGCTGTGTGGTGGCCATGGAGCAGGG	37	5	176230186	R
chr10:124942123-124988189	ZRANB1	ENSG00000019995.6	1440.47	0.255986	0.273046	0.0721028	3.55029	0.000384802	0.0383471	1496.93	575.928	1277.87	366.816	chr10:124935082	cg06432487	0.00051	0.022	0.459	0.127	0.624	0.082	0.684	0.088	0.059	0.095	Yes	II	TTTAACAAATAATTTAGTGATTGTTGTATTTTGCCTAAGAGTTCTTTTTATTTCAAATGC[CG]AAGTTGCAGAGGCAAAAGTGTTTAATAATTTCGTGGATTCAATTACATGTTACAAATTTT	37	10	126623651	F
chr10:124942123-124988189	ZRANB1	ENSG00000019995.6	1440.47	0.255986	0.273046	0.0721028	3.55029	0.000384802	0.0383471	1496.93	575.928	1277.87	366.816	chr10:124981291	cg08448413	0.0019	0.05	-0.247	0.078	0.792	0.035	0.766	0.034	-0.026	-0.033	No	II	ATCAGAGAAATTATTTATGGAAAGAAATCTCAGGGAGATGATCTTGATACTATGAACACA[CG]GAATATTTCCCACCTGTTGTTTATACAAGTGATCAAGTAGGTGGTGTACTATACATTGAT	37	10	126669860	F	ZRANB1	NM_017580	Body
chrX:15688830-15788409	CA5B	ENSG00000169239.12	291.412	0.265561	0.279443	0.0750021	3.54072	0.000399042	0.0390058	310.376	82.9662	236.797	60.9207	chrX:15751017	cg02503034	0.0012	0.038	0.311	0.093	0.584	0.129	0.614	0.113	0.031	0.052	No	II	AGCACCCTCATGAAGCTATAACAACCAAAACTGTCTGCAGACATTGCCAAACATGCTCTG[CG]TGACTGCCCTAGAGAGGGCAGTTGAGAGAATGGGAAAGGATAATGTGTGTATTTGTGAAC	37	X	15769140	R	CA5B	NM_007220	Body
chr11:67006778-67050863	SYT12	ENSG00000173227.13	41.4684	-0.558629	-1.07372	0.157809	-3.53991	0.000400257	0.0390058	30.407	30.1294	73.3251	173.53	chr11:67054194	cg01717649	9.8e-06	0.0016	-0.234	0.05	0.619	0.034	0.584	0.037	-0.035	-0.056	No	II	GCGGAGGCTGGAGAGTGGTTGCCTGTCCACAGACTCCCCATTCATGTCACATGTGGTATT[CG]TCATCCATGCAAGTATTTGTTCCTTTATTCATTTCTTCAGTTTGTTTATTCTTCTAAGCC	37	11	66821665	R				chr11:66824118-66824621	N_Shelf
chr11:67006778-67050863	SYT12	ENSG00000173227.13	41.4684	-0.558629	-1.07372	0.157809	-3.53991	0.000400257	0.0390058	30.407	30.1294	73.3251	173.53	chr11:67028138	cg09259466	0.00027	0.015	-0.435	0.115	0.875	0.036	0.847	0.043	-0.028	-0.032	No	II	TGGGTTGAACAGTTTATTAGCTGTGTGGCCTGGGGCAAATTACGCCCTGGGACTCTCACC[CG]CAAACCAGAGATAATAATAGTACCTACCTCATGGGGCTGTTAGGCAAATTAAATGAGGTC	37	11	66795609	R	SYT12;SYT12	NM_001177880;NM_177963	5'UTR;5'UTR
chr11:67006778-67050863	SYT12	ENSG00000173227.13	41.4684	-0.558629	-1.07372	0.157809	-3.53991	0.000400257	0.0390058	30.407	30.1294	73.3251	173.53	chr11:67027927	cg11099651	0.0017	0.046	-0.243	0.075	0.524	0.05	0.494	0.069	-0.03	-0.057	No	II	TTCCCGGCAAGGCAGAAGCAGGCTGGGAGGTGCGTGTGTGTACATTAGCATGTGTTTCAG[CG]TATCCAGACCAGCTTCCGCCAGGAGCTAGGACCACCTTGGGCAGGTACATGGTGACCCAT	37	11	66795398	F	SYT12;SYT12	NM_001177880;NM_177963	5'UTR;5'UTR	chr11:66790543-66791440	S_Shelf
chr11:67006778-67050863	SYT12	ENSG00000173227.13	41.4684	-0.558629	-1.07372	0.157809	-3.53991	0.000400257	0.0390058	30.407	30.1294	73.3251	173.53	chr11:67056145	cg12243133	0.00089	0.031	-0.216	0.063	0.521	0.046	0.486	0.052	-0.035	-0.068	No	I	CTGAAAGGTTTCCTGACTCCCTCAACGTGGGCGAGGAGCTCTTTTCCCCTACTCCCGTCC[CG]CTGCCTGTCCCTACTCCCGTTGTAGTTCTGATCACACTGATGTCCTGCGTGTCTACCATT	37	11	66823616	F	RHOD	NM_014578	TSS1500	chr11:66824118-66824621	N_Shore
chr11:67006778-67050863	SYT12	ENSG00000173227.13	41.4684	-0.558629	-1.07372	0.157809	-3.53991	0.000400257	0.0390058	30.407	30.1294	73.3251	173.53	chr11:67056116	cg14283328	5.2e-05	0.005	-0.241	0.057	0.497	0.042	0.458	0.042	-0.039	-0.078	No	II	TGACTGTGTTTCACTTTTTCCTCAAGACTCTGAAAGGTTTCCTGACTCCCTCAACGTGGG[CG]AGGAGCTCTTTTCCCCTACTCCCGTCCCGCTGCCTGTCCCTACTCCCGTTGTAGTTCTGA	37	11	66823587	R	RHOD	NM_014578	TSS1500	chr11:66824118-66824621	N_Shore
chr5:173314713-173329503	STC2	ENSG00000113739.10	387.352	-0.505464	-0.686579	0.142947	-3.53602	0.000406202	0.0390058	315.374	238.428	594.649	693.872	chr5:173327462	cg02138264	6.2e-05	0.0056	-0.217	0.052	0.039	0.006	0.035	0.005	-0.004	-0.108	No	II	CACGGTTCGGGTCGTGTCACCATTTCTTGGCTTGCTGACCTGGCCAGGAGCTGGGGATGG[CG]GCAGCACCGCGGAGGTACGCTTTGCGCTGCCCTCACGCTCCCTTCCGAAAGCAGTGCCCC	37	5	172754465	R	STC2	NM_003714	Body	chr5:172754056-172757098	Island
chr5:173314713-173329503	STC2	ENSG00000113739.10	387.352	-0.505464	-0.686579	0.142947	-3.53602	0.000406202	0.0390058	315.374	238.428	594.649	693.872	chr5:173326921	cg05074947	0.0018	0.048	-0.22	0.069	0.434	0.049	0.402	0.044	-0.031	-0.072	No	II	AAGTCTCTGATTTAAATCAACCACAAAATTACATCAGAAAAGTATATTTTGGAAGAAGGG[CG]GGGTCGGAGCAGATAACCCGCATCAGATTAAATCTAGCCAGAGAATGAGGGGCGTGTATT	37	5	172753924	F	STC2	NM_003714	Body	chr5:172754056-172757098	N_Shore
chr5:173314713-173329503	STC2	ENSG00000113739.10	387.352	-0.505464	-0.686579	0.142947	-3.53602	0.000406202	0.0390058	315.374	238.428	594.649	693.872	chr5:173332096	cg12439977	0.00022	0.013	-0.329	0.086	0.149	0.029	0.121	0.034	-0.028	-0.186	No	II	GGTGCTGAGTCAGTGATGTGCAAGTTGACACGTGCTGCCTGGTCCAGGCTTTCTGAGTTC[CG]GAACCTGAGTGGAGAACATGGCTTACACGTGGGGAGCTCCACCCACTGCACGCCCCGCCC	37	5	172759099	R				chr5:172754056-172757098	S_Shelf
chr5:173314713-173329503	STC2	ENSG00000113739.10	387.352	-0.505464	-0.686579	0.142947	-3.53602	0.000406202	0.0390058	315.374	238.428	594.649	693.872	chr5:173326731	cg14930636	0.00068	0.026	-0.233	0.066	0.367	0.043	0.334	0.037	-0.033	-0.091	No	II	GTTGCAGGCTCCTTTTAATTAGGGATCCGGGTGAGGTATCACCCAATCCCCTAGAATTCC[CG]CAGCCCGGGAGGAAGCTTGCAGCCCTTCACCGAATGTGGCCCCCAGTCCTCTCTCGGAAG	37	5	172753734	R	STC2	NM_003714	Body	chr5:172754056-172757098	N_Shore
chr5:173314713-173329503	STC2	ENSG00000113739.10	387.352	-0.505464	-0.686579	0.142947	-3.53602	0.000406202	0.0390058	315.374	238.428	594.649	693.872	chr5:173326643	cg25592413	4.5e-05	0.0046	-0.356	0.083	0.354	0.055	0.305	0.049	-0.049	-0.139	No	II	AAATACCAGCTAGGGAAGCTGCGGTTGGCGAGCAGGCTTAGGAGTGGAGTCAGCTGGGGG[CG]AGCCTTCAGAAACGCCACTATCAGAGGTTGCAGGCTCCTTTTAATTAGGGATCCGGGTGA	37	5	172753646	F	STC2	NM_003714	Body	chr5:172754056-172757098	N_Shore
chr1:3489920-3611495	MEGF6	ENSG00000162591.15	36.9564	-0.549555	-1.02092	0.155513	-3.53383	0.000409586	0.0390058	30.6989	29.929	54.9777	45.7254	chr1:3550655	cg02959364	0.00024	0.014	-0.163	0.043	0.403	0.027	0.375	0.028	-0.028	-0.069	No	II	CTCCAGCAGTTTTGATACAGAAAGAAGCGGTCGTGCCCAGGCCTCCGGGGTGCTCCGTGC[CG]GATCTGGCCCCATGCCAGGGGCCTAACTCAGCAGCAGTGACTGCAATGTCACAAGTGCCC	37	1	3467219	F	MEGF6	NM_001409	Body
chr10:70478821-70568449	PALD1	ENSG00000107719.8	67.9154	-0.444175	-0.551994	0.125707	-3.53341	0.000410237	0.0390058	61.348	33.9387	86.8294	59.4356	chr10:70559822	cg04106121	0.00095	0.032	-0.287	0.084	0.908	0.021	0.891	0.02	-0.017	-0.019	No	II	TGCTCAGGAGGTTCACTGGGACATGCTTTGTGGGTTTGGGCTGCCTGACCCTTATCCATG[CG]GAGCACTTGAGCTGCTGGCATGTCCAGTCTGCAATCCTCAGAGTCTGTCTAGGATCTGGA	37	10	72319578	F	PALD1	NM_014431	Body
chr10:70478821-70568449	PALD1	ENSG00000107719.8	67.9154	-0.444175	-0.551994	0.125707	-3.53341	0.000410237	0.0390058	61.348	33.9387	86.8294	59.4356	chr10:70509288	cg23832814	0.00082	0.03	-0.248	0.072	0.684	0.043	0.648	0.051	-0.036	-0.053	No	II	TGGGGTGGCTTCAGTGGAGGAATGAGGGAGTGGCAGGTGAAGTGCAGGAAGAGCCAGCTG[CG]GAAACGGAGGCTGGGCTCTGTCTTGTACTGTAGAGAACTCTCTGGCCTGTTTTTTCACCT	37	10	72269044	F	KIAA1274	NM_014431	5'UTR
chr9:128411751-128437351	CERCAM	ENSG00000167123.18	470.347	-0.385508	-0.461055	0.109217	-3.52975	0.000415956	0.0392311	451.083	215.359	525.83	173.75	chr9:128419109	cg02748477	2.7e-05	0.0032	-0.264	0.06	0.031	0.006	0.026	0.004	-0.004	-0.141	No	II	TTTGCTTTAGAAAGGGAATCCCTCTTCTGGGGCTGGGAGTGGCTTCCCGCAGGGGACTAC[CG]TGCAAGGGAGAAGAAATCTGGCATCTCTCCAGAATGCTTCTCATTGCAGGGCCGCTGGCC	37	9	131181388	R	CERCAM;CERCAM;MIR1268A	NM_001286760;NM_016174;NR_031672	TSS200;TSS1500;Body	chr9:131182468-131183335	N_Shore
chr20:47656348-47786616	SULF2	ENSG00000196562.14	982.839	-0.419332	-0.498317	0.119106	-3.52067	0.000430458	0.0398865	903.219	351.309	1212.14	541.87	chr20:47762965	cg17466278	9.4e-05	0.0074	-0.395	0.097	0.427	0.069	0.362	0.075	-0.065	-0.152	Yes	II	TTCATCAGATCAAGTCATCAGTGGGTCGATTTCTGATGAATTCCCCTGGCTCAGACTTCT[CG]TGGCCTCATGCCAGTTTCTCTCCGGATGCTGAAGAAATCAATTAAAGATGACACAAGGGA	37	20	46391709	R	SULF2;SULF2;SULF2	NM_018837;NM_001161841;NM_198596	5'UTR;5'UTR;5'UTR
chr20:47656348-47786616	SULF2	ENSG00000196562.14	982.839	-0.419332	-0.498317	0.119106	-3.52067	0.000430458	0.0398865	903.219	351.309	1212.14	541.87	chr20:47714023	cg00106800	5.2e-05	0.005	-0.376	0.089	0.785	0.042	0.737	0.047	-0.048	-0.061	No	II	ATGCCGCACAGTGAAGTCGGCTGAGCATGACACACATCTATCAGCAGAGATGGGCTGGAG[CG]CGGAGCCGAGCCAATGACAATAAACAGTGTTTGCCAAAGCAATTCAGAGAGGTCGGCGAA	37	20	46342767	F	SULF2;SULF2;SULF2	NM_018837;NM_001161841;NM_198596	Body;Body;Body
chr20:47656348-47786616	SULF2	ENSG00000196562.14	982.839	-0.419332	-0.498317	0.119106	-3.52067	0.000430458	0.0398865	903.219	351.309	1212.14	541.87	chr20:47714025	cg02606438	0.00015	0.0099	-0.411	0.104	0.834	0.04	0.789	0.047	-0.045	-0.054	No	II	GCCGCACAGTGAAGTCGGCTGAGCATGACACACATCTATCAGCAGAGATGGGCTGGAGCG[CG]GAGCCGAGCCAATGACAATAAACAGTGTTTGCCAAAGCAATTCAGAGAGGTCGGCGAAAG	37	20	46342769	F	SULF2;SULF2;SULF2	NM_018837;NM_001161841;NM_198596	Body;Body;Body
chr20:47656348-47786616	SULF2	ENSG00000196562.14	982.839	-0.419332	-0.498317	0.119106	-3.52067	0.000430458	0.0398865	903.219	351.309	1212.14	541.87	chr20:47742164	cg05112834	0.0003	0.016	-0.248	0.066	0.271	0.035	0.248	0.041	-0.023	-0.084	No	II	AGTGCTATGTGCTAAGCCTCCCCTTGGGGACAGTAACCTGCTTTATTAAAACTGCCATAG[CG]ACGAGGCTGTGTAAACCTACCTCTGTAACACAAAAACATATGATCTCATCCCCTTGCCCA	37	20	46370908	R	SULF2;SULF2;SULF2	NM_018837;NM_001161841;NM_198596	Body;Body;Body
chr20:47656348-47786616	SULF2	ENSG00000196562.14	982.839	-0.419332	-0.498317	0.119106	-3.52067	0.000430458	0.0398865	903.219	351.309	1212.14	541.87	chr20:47790835	cg05867926	0.00012	0.0085	-0.305	0.076	0.699	0.042	0.658	0.057	-0.041	-0.059	No	II	GGACATTGCTGGCTGTCATGTGGATTAAGTGAGATTGATAAAGGTAAAACGCACACACAA[CG]CCTGGCTGGAAGGTACACAATGAGTGTTCACTAAATCAGAATTGGAAACATGCTGTCTTG	37	20	46419579	F
chr20:47656348-47786616	SULF2	ENSG00000196562.14	982.839	-0.419332	-0.498317	0.119106	-3.52067	0.000430458	0.0398865	903.219	351.309	1212.14	541.87	chr20:47725598	cg14286048	0.0014	0.041	-0.197	0.06	0.069	0.012	0.06	0.008	-0.009	-0.126	No	II	AACCCCTAGGGGGCGGTGTGCTCCCTTGAGAACCACCAGCTTAGAAAGAAGTTTGCAAGC[CG]GTGGCCTGCAGACCAATCCATCCCTCAGGTGTGTTTGCTGTGGGCCTGCCCGGTGTTTTC	37	20	46354342	F	SULF2;SULF2;SULF2	NM_198596;NM_001161841;NM_018837	Body;Body;Body
chr20:47656348-47786616	SULF2	ENSG00000196562.14	982.839	-0.419332	-0.498317	0.119106	-3.52067	0.000430458	0.0398865	903.219	351.309	1212.14	541.87	chr20:47747660	cg15073110	0.0011	0.035	-0.241	0.071	0.878	0.022	0.864	0.024	-0.013	-0.015	No	II	GATATTTATTCAATGGGGCAGGGCTTCCAGGGTGTTTTCCCCACTTTTCAGAAGGGGCTA[CG]CAGAGCTGCTGCCCAGCCACAGGCCTGGTGGGTGATGTTTGCAAAGCAACCTAATGTCCC	37	20	46376404	F	SULF2;SULF2;SULF2	NM_018837;NM_001161841;NM_198596	Body;Body;Body
chr20:47656348-47786616	SULF2	ENSG00000196562.14	982.839	-0.419332	-0.498317	0.119106	-3.52067	0.000430458	0.0398865	903.219	351.309	1212.14	541.87	chr20:47787115	cg21500064	4.1e-05	0.0043	-0.371	0.086	0.787	0.044	0.742	0.054	-0.045	-0.057	No	II	TCTCTGATATGATCCTCCATGGTAGAGTTGTCAGACTTAACAAATAAATATAGACATCCA[CG]GGGAGGAAGTTAGTACTAAAAAATCATTCATTTTTAAATCTGAAATTCAAATCGGATCTC	37	20	46415859	R	SULF2;SULF2;SULF2	NM_018837;NM_001161841;NM_198596	TSS1500;TSS1500;TSS1500	chr20:46413742-46415507	S_Shore
chr20:47656348-47786616	SULF2	ENSG00000196562.14	982.839	-0.419332	-0.498317	0.119106	-3.52067	0.000430458	0.0398865	903.219	351.309	1212.14	541.87	chr20:47742038	cg27084310	0.00019	0.012	-0.268	0.069	0.636	0.041	0.598	0.054	-0.038	-0.059	No	II	AGCGAGCTGTGAGGTGCTCTTGGCCAGCACTCACCCTTCCCAAATCAGCTGGCGGAGGAG[CG]CTGTGTCAATCCACGAGTAAAGGACAACAGTGCCCCGGAATGACAGCAGCATCTGTGCAT	37	20	46370782	F	SULF2;SULF2;SULF2	NM_018837;NM_001161841;NM_198596	Body;Body;Body
chr2:234493041-234497053	ARL4C	ENSG00000188042.7	1069.98	-0.359366	-0.403101	0.10261	-3.50226	0.000461332	0.0424414	955.281	314.998	1400.32	536.497	chr2:234494497	cg05204104	1.1e-06	0.00033	-0.609	0.117	0.548	0.084	0.45	0.074	-0.098	-0.179	No	II	ACTTTCTTTTATCTCAAGCACTCATTGTTGTTTGCATTTGCCCAAAGTGCTGGCTGGCTC[CG]AAGGCCAGTTCCCACAAGAATGAATTCGGAAAGACTTCATCCTTGTGTTTTTCCTTCTCT	37	2	235403141	R	ARL4C;ARL4C	NM_005737;NM_005737	3'UTR;1stExon	chr2:235404502-235406541	N_Shore
chr2:234493041-234497053	ARL4C	ENSG00000188042.7	1069.98	-0.359366	-0.403101	0.10261	-3.50226	0.000461332	0.0424414	955.281	314.998	1400.32	536.497	chr2:234494574	cg15016771	3e-05	0.0035	-0.534	0.122	0.638	0.085	0.555	0.088	-0.083	-0.13	No	II	AAGAATGAATTCGGAAAGACTTCATCCTTGTGTTTTTCCTTCTCTTTTAATTCCATGCAA[CG]AGGTCAGCTTTTGCAACAAGGTGGGGTTTTATTTTTTTGGTGCATGACATCAAATACTCT	37	2	235403218	R	ARL4C;ARL4C	NM_005737;NM_005737	3'UTR;1stExon	chr2:235404502-235406541	N_Shore
chr2:234493041-234497053	ARL4C	ENSG00000188042.7	1069.98	-0.359366	-0.403101	0.10261	-3.50226	0.000461332	0.0424414	955.281	314.998	1400.32	536.497	chr2:234493306	cg24441922	0.00039	0.019	-0.342	0.093	0.835	0.039	0.798	0.045	-0.036	-0.043	No	II	GAAAACATTTCCAAAGCTCACGGAGGGAGGCCAACTTCCCCTATGGGAAACCCATTCACT[CG]CCAAAGGGCAGAAGGCATCATAAATCACCCATTGATACATTGGTGGGGGGCTCCCTGTCC	37	2	235401950	F	ARL4C;ARL4C	NM_005737;NM_005737	3'UTR;1stExon	chr2:235404502-235406541	N_Shelf
chr19:44747705-44760044	BCL3	ENSG00000069399.14	494.283	-0.409177	-0.501711	0.11694	-3.49903	0.000466946	0.0424414	437.198	223.365	658.687	266.409	chr19:44742189	cg26476925	1.5e-06	0.00041	-0.438	0.085	0.39	0.057	0.329	0.061	-0.061	-0.156	Yes	II	ATGCTCCAGGAAGCTGGCCCGCATTCACCCGTGGGGGTGGGGCAGAGCAGCCTCAGGGAG[CG]GAGCCGTGTGGACTTCCAGCCCAGGGCCCAGACTGGAGGCAGCCTGACCTTGGGCATGTC	37	19	45245446	F
chr19:44747705-44760044	BCL3	ENSG00000069399.14	494.283	-0.409177	-0.501711	0.11694	-3.49903	0.000466946	0.0424414	437.198	223.365	658.687	266.409	chr19:44754447	cg02398998	9.5e-06	0.0015	-0.604	0.129	0.169	0.053	0.116	0.03	-0.053	-0.312	No	II	CTTCCCCCGCCCCATTCGAGGATGGAAGTTGGGGTGCCAGGGGTGGCCAGGGTAGATCCC[CG]GCGGGACAGGCTTCCCTCCCCCGGGAGCAGGAAGCAGAGCCCCGCCCAGCAGACCTGTTA	37	19	45257704	R	BCL3	NM_005178	Body	chr19:45257703-45257918	Island
chr19:44747705-44760044	BCL3	ENSG00000069399.14	494.283	-0.409177	-0.501711	0.11694	-3.49903	0.000466946	0.0424414	437.198	223.365	658.687	266.409	chr19:44755008	cg09383132	0.00033	0.017	-0.399	0.107	0.703	0.063	0.639	0.086	-0.064	-0.091	No	II	TCAGAACCACCTGGGAGGCTAGTTTAAACTGGATTCTAGAGACACATTCCACAAGAGAAA[CG]GGTGCTGGTGAGAAAGGAATTACTTAGTAAACTTTAAATAAAGATCCTGCCACCCACTGT	37	19	45258265	F	BCL3	NM_005178	Body	chr19:45257703-45257918	S_Shore
chr19:44747705-44760044	BCL3	ENSG00000069399.14	494.283	-0.409177	-0.501711	0.11694	-3.49903	0.000466946	0.0424414	437.198	223.365	658.687	266.409	chr19:44754048	cg11597497	1.9e-07	9.3e-05	-0.562	0.1	0.536	0.069	0.437	0.08	-0.098	-0.183	No	II	TTCAAAACTTAAGAATTTCACGACAGCGGCAGCAGGACGTTGGGCTGGTGAAACTGGTCA[CG]CCAAGGGGCCTGAAAGTCTGTGTTCCCAAAGGGCCAGGGTTTGAGGCGCTGTATTTCTGG	37	19	45257305	R	BCL3	NM_005178	Body	chr19:45257703-45257918	N_Shore
chr19:44747705-44760044	BCL3	ENSG00000069399.14	494.283	-0.409177	-0.501711	0.11694	-3.49903	0.000466946	0.0424414	437.198	223.365	658.687	266.409	chr19:44740623	cg12478911	2.4e-05	0.0029	-0.403	0.091	0.319	0.055	0.269	0.048	-0.05	-0.157	No	II	AACTGCCAATGTCAGAGGCTGTCTGCTCTCTCTGCATGCCTGGCAGCAAGATCAAAAGTC[CG]TTTTTTTTGTTTGTTTTGTTTTGTTTTTTTAAATTTCTGAGACAGGGTCTCACTCTGTTA	37	19	45243880	R
chr19:44747705-44760044	BCL3	ENSG00000069399.14	494.283	-0.409177	-0.501711	0.11694	-3.49903	0.000466946	0.0424414	437.198	223.365	658.687	266.409	chr19:44753356	cg19435794	0.0012	0.038	-0.152	0.046	0.039	0.005	0.035	0.004	-0.004	-0.097	No	II	CTGCCCCCAGTGGTGAGCTGTCCATGCTGTTGAAAAGCAGGGTGCTTGCCAGAGGCCACC[CG]GCCCACCAGTCTCCAGCCCCAGGCCCTCCCCACACCCTCCCTCTCCGACTCTCCCCCAAG	37	19	45256613	R	BCL3	NM_005178	Body	chr19:45257703-45257918	N_Shore
chr19:44747705-44760044	BCL3	ENSG00000069399.14	494.283	-0.409177	-0.501711	0.11694	-3.49903	0.000466946	0.0424414	437.198	223.365	658.687	266.409	chr19:44756278	cg21606696	3.2e-06	0.00071	-0.376	0.076	0.818	0.032	0.771	0.033	-0.046	-0.057	No	II	TCCCCCACCCCCAGGCCTCTCCATATTGCTGTGGTGCAGGGTAACCTGCCAGCTGTGCAC[CG]GCTGGTCAACCTCTTCCAGCAGGGGGGCCGGGAGCTCGACATCTACAACAACCTACGGCA	37	19	45259535	R	BCL3	NM_005178	Body	chr19:45260352-45261809	N_Shore
chr17:65010715-65056839	GNA13	ENSG00000120063.9	2916.87	0.269612	0.29776	0.0771093	3.49649	0.000471419	0.0424414	3022.97	1041.93	2611.3	718.265	chr17:65006075	cg05519651	7.4e-05	0.0064	0.373	0.09	0.907	0.019	0.924	0.021	0.017	0.019	No	II	CCTTCAGTTCATCTTATGTTCTGTCTCCCCTTCAGCAGTTGGCAGGGGCAGAAAATCAAG[CG]TGTCTAAAGCGGCAGTCTAGGTCATTACGGAAGAATCATCGACTTTAAAAAAGACATGAT	37	17	63002193	F
chr9:19507452-19786928	SLC24A2	ENSG00000155886.11	63.7356	-0.551523	-0.988361	0.157736	-3.49649	0.000471422	0.0424414	47.5981	45.1009	110.212	105.991	chr9:19642508	cg23418714	2.4e-07	0.00011	-0.4	0.072	0.819	0.027	0.776	0.045	-0.043	-0.052	No	II	CACAGGGCTGACACCAGCTGGCAGTGTACAAAAATCACAGGGTCAATTTTCCAAGCTAAG[CG]TATACTGTACACTCCTCTGAGAACCAAGTTCACTAATGCAGAGGCCACTTAAAGAGTAGT	37	9	19642506	R	SLC24A2;SLC24A2	NM_020344;NM_001193288	Body;Body
chr1:108970214-109042113	WDR47	ENSG00000085433.15	596.792	0.242694	0.258458	0.0695293	3.49053	0.000482067	0.0431545	624.285	144.298	517.611	95.2667	chr1:109040323	cg03677021	0.0015	0.043	0.281	0.086	0.862	0.031	0.878	0.029	0.015	0.018	No	II	ACATCTTTTCATAACTAAAGCGTTTCTGAAACTGCAGCATACATTAAGCATTTCATATGC[CG]CCCATTAAATAACTAATATATTCTATTTCACAAACAGGAAAAGAGGTTGAACACCATTAT	37	1	109582945	R	WDR47;WDR47;WDR47	NM_001142551;NM_014969;NM_001142550	5'UTR;5'UTR;5'UTR	chr1:109583855-109585032	N_Shore
chr1:108970214-109042113	WDR47	ENSG00000085433.15	596.792	0.242694	0.258458	0.0695293	3.49053	0.000482067	0.0431545	624.285	144.298	517.611	95.2667	chr1:108963064	cg13178487	0.0018	0.048	-0.184	0.057	0.043	0.007	0.04	0.007	-0.003	-0.079	No	II	ATTTATTCAAATTATGCTTAAAGTTTTCAGAGATAACCAAAGCCAACAGAATTCAACGTG[CG]CTCAGGTCTCGCTTTGCCCTCGCTGTGCCTTCTCCGTAGGCCGCTCTCTGGGCCAAGCAC	37	1	109505686	R	CLCC1;CLCC1	NM_001048210;NM_015127	5'UTR;5'UTR	chr1:109505681-109506214	Island
chr16:71281389-71289715	CMTR2	ENSG00000180917.17	1016.76	0.224529	0.236585	0.0644502	3.48376	0.000494423	0.0437862	1068.63	233.316	867.379	179.817	chr16:71282870	cg09011746	0.0011	0.036	0.328	0.098	0.706	0.06	0.74	0.052	0.034	0.049	No	II	TATTTCCTGGAAGTTAAAAATTATTACATCATTGCTAAATGAAGCTTTTCACAATACAGG[CG]TGTATTAGATACAACAAATAATTTTTCATTGTTCTAAACATGATCTTTGGTTTAAAGCTG	37	16	71316773	R	FTSJD1;FTSJD1	NM_018348;NM_001099642	3'UTR;3'UTR
chr2:164653624-164843679	COBLL1	ENSG00000082438.15	1199.01	0.277942	0.294303	0.0799072	3.47831	0.000504586	0.0439129	1264.62	328.568	1010.07	284.981	chr2:164837235	cg08267591	0.0013	0.038	-0.286	0.086	0.458	0.06	0.414	0.056	-0.044	-0.095	No	II	AGAATCAAAATATTAAGATCCCTCAGAGCAAGGTCAATTAAGCTTTTGACATTTAAATTT[CG]AAGGATTTTTTTTTTTAAAGCATATCTGGGCAAGTAAAGAACATAAGCACTAGTTCCAAA	37	2	165693745	R	COBLL1	NM_014900	Body	chr2:165697470-165698893	N_Shelf
chr2:164653624-164843679	COBLL1	ENSG00000082438.15	1199.01	0.277942	0.294303	0.0799072	3.47831	0.000504586	0.0439129	1264.62	328.568	1010.07	284.981	chr2:164689266	cg20186791	0.00063	0.025	0.348	0.098	0.47	0.065	0.523	0.069	0.054	0.114	No	II	CAATCAACTAGATAATTGTTCTATTGTGAACCAACCATTATAATGAAGGTTAATTGCCTG[CG]TATGAACCAGAGCCATAAGACAAGTGGGTACCTGGAGTTAAATTGAACATTTGGGTGCCA	37	2	165545776	F	SNORA70F;COBLL1;COBLL1;COBLL1;COBLL1	NR_033309;NM_014900;NM_001278461;NM_001278458;NM_001278460	TSS1500;Body;Body;Body;Body
chr2:164653624-164843679	COBLL1	ENSG00000082438.15	1199.01	0.277942	0.294303	0.0799072	3.47831	0.000504586	0.0439129	1264.62	328.568	1010.07	284.981	chr2:164772083	cg21460070	7e-06	0.0013	0.535	0.112	0.539	0.084	0.614	0.06	0.076	0.14	No	II	AAGAGGTACCTTCTCCTCTTCCTTATTAATGACATCATTAAGTTTGCTTATTTATAGTCT[CG]ATCATCTAACCTCATGCCCTACATGAATAAGGGGATTTGTTTAGTTGTTAATCCTCACAG	37	2	165628593	R	COBLL1;COBLL1;COBLL1;COBLL1	NM_014900;NM_001278461;NM_001278458;NM_001278460	Body;Body;Body;Body
chr9:124942608-125143506	SCAI	ENSG00000173611.17	297.297	0.307182	0.326098	0.0883484	3.47694	0.000507167	0.0439129	322.349	123.261	225.146	66.8476	chr9:124981564	cg05916357	6.7e-06	0.0012	0.483	0.101	0.942	0.016	0.956	0.014	0.014	0.015	No	II	AACGTTGGCTATTTAATAAAGAAGCTCTTCATCATAGGTTCAGTGCTTTAGTTAAGAACA[CG]TGATGAGTGTTATTAGATTTTACTAAATGACTGTTACGAAAGCATGTGATTGTCTTATTT	37	9	127743843	F	SCAI;SCAI	NM_173690;NM_001144877	Body;Body
chr9:124942608-125143506	SCAI	ENSG00000173611.17	297.297	0.307182	0.326098	0.0883484	3.47694	0.000507167	0.0439129	322.349	123.261	225.146	66.8476	chr9:124950437	cg20552264	0.0005	0.022	0.215	0.06	0.831	0.022	0.847	0.024	0.016	0.019	No	II	GGAAAGCCAGGACTAGAACTTAGGTCTCCTAGTTCTCAGACCAGTGTTCTTTATGCTTAA[CG]GGGGAGGATAAAGCTCAGAACAGTAAATACTATTTTAAACATTAGAGGACAGGAAACTCT	37	9	127712716	F	SCAI;SCAI	NM_173690;NM_001144877	3'UTR;3'UTR
chr1:204403387-204411791	PPP1R15B	ENSG00000158615.8	2317.72	0.206863	0.216945	0.0596055	3.47053	0.000519429	0.0446715	2373.49	882.931	2157.11	538.88	chr1:204417477	cg16220260	3.8e-05	0.004	-0.438	0.101	0.427	0.065	0.364	0.077	-0.063	-0.147	No	II	GGTAAAGGGTATATGGCTCTTGATTTTTTCGGAGTCACCACCAGCTCCAAAATCTGATAT[CG]CAGTATCTCCCACTCTGGCTGCCGCCTCCTACCAATCCACACTGCCCTGATAACCCTATT	37	1	204386605	R
chr1:204403387-204411791	PPP1R15B	ENSG00000158615.8	2317.72	0.206863	0.216945	0.0596055	3.47053	0.000519429	0.0446715	2373.49	882.931	2157.11	538.88	chr1:204404035	cg19692604	0.00024	0.014	0.22	0.058	0.826	0.025	0.844	0.022	0.018	0.022	No	II	ATTATTTTCAAATACACAGAGGTGCTAGGTTTAAGAAACAGGAAACACAACGTTAAGTCT[CG]GAAATAAAATGTTTCAGCCTGGTTTTAAAAGAATGCCTGTATGTTGTCAAAAGGCTTTTT	37	1	204373163	F	PPP1R15B	NM_032833	3'UTR
chr1:204403387-204411791	PPP1R15B	ENSG00000158615.8	2317.72	0.206863	0.216945	0.0596055	3.47053	0.000519429	0.0446715	2373.49	882.931	2157.11	538.88	chr1:204411386	cg21908248	0.0017	0.046	-0.21	0.065	0.084	0.013	0.074	0.012	-0.01	-0.121	No	I	GATCGCCGAGGGAAAAAGGGTGGCCAGAACCGGAAGCCCGCCCGAGGGCCAAGCCGTTTC[CG]CGATCCGCCTGTCCCCGGCTCCATCTCCTTTTTCTTGACAGTCTCTCAGGTAGGGCCGCG	37	1	204380514	R	PPP1R15B	NM_032833	1stExon	chr1:204380313-204381159	Island
chr6:138088505-138107511	PERP	ENSG00000112378.11	5370.72	0.254079	0.273128	0.0733121	3.46571	0.000528831	0.0450502	5612.82	1384.2	4673.47	1229.19	chr6:138115756	cg17356008	0.0015	0.043	0.164	0.05	0.038	0.005	0.043	0.006	0.005	0.119	No	II	CTGGAAGCATGTGGACTAATCACACTGTTCCGAGTCATCTCTTTTATGTCCCTATTGGGC[CG]TGAGCTCCTTGAGGAAAGGGACCTGATTTTATTCGTCTTTATGCCCCCAGCACCTGTCAT	37	6	138436893	R
chr3:72371825-72446621	RYBP	ENSG00000163602.10	2216.74	0.258933	0.283551	0.0747456	3.46419	0.000531827	0.0450631	2272.24	610.126	2056.88	571.62	chr3:72386446	cg03173942	0.0017	0.047	0.279	0.087	0.745	0.041	0.776	0.054	0.031	0.041	No	II	TCAAGTCATCCCCTTTCTCCCTGATCTTTCCTTCTGTCATCTTCACAGGTAATAGGGAAA[CG]GAGTAGTATAAAGGAAGAGTATAGACTTTGGAGTTAAGACAGCCTTTGGACTTTATCCAC	37	3	72435597	F	RYBP	NM_012234	Body
chr16:1078781-1080142	SSTR5	ENSG00000162009.8	34.4062	-0.473133	-0.605209	0.136668	-3.46191	0.000536361	0.0452055	29.4353	20.3548	48.7225	20.2048	chr16:1088344	cg05716270	6.8e-10	1.7e-06	-0.502	0.073	0.563	0.054	0.49	0.055	-0.073	-0.13	Yes	I	AAGCTGCCTCCCCAGCCCGATGCTTGCCTGGAATGTCACAGGGATGTCCCCGCGGGAAGC[CG]CGTTCCCCAGTCCCTTCCTGTGCGGTTGACTCATGATTAAAGCCAGCACGGGCCGACCAC	37	16	1138344	R	C1QTNF8	NM_207419	3'UTR	chr16:1139732-1139937	N_Shore
chr16:1078781-1080142	SSTR5	ENSG00000162009.8	34.4062	-0.473133	-0.605209	0.136668	-3.46191	0.000536361	0.0452055	29.4353	20.3548	48.7225	20.2048	chr16:1083247	cg05433490	5.6e-05	0.0053	-0.332	0.079	0.546	0.057	0.489	0.061	-0.057	-0.105	No	I	TATTGGCTCTGGGCTCCAGCGACTCCAGTGACCTTGCTCAGGAAACAGGCCCGGGCAGGA[CG]AGGAGGGCGGGAGGGATCTGTTTGCCTGGCAGAGTGGGTGTGGGGAAGACGGGGCCAAGG	37	16	1133247	R				chr16:1128223-1130394	S_Shelf
chr16:1078781-1080142	SSTR5	ENSG00000162009.8	34.4062	-0.473133	-0.605209	0.136668	-3.46191	0.000536361	0.0452055	29.4353	20.3548	48.7225	20.2048	chr16:1088697	cg07360304	2e-05	0.0026	-0.4	0.089	0.213	0.044	0.178	0.038	-0.035	-0.163	No	II	TGGAAGGTTGGCGGGATGCAGGTCCTGCTGTCTGAGGCTCTCACAGGCATCTCCCCACCC[CG]GTTCTCTGAGAACCAGGGTCGCCACTGGCATTCATTAGACACCCCCGCCAGCTTCCAAGA	37	16	1138697	F	C1QTNF8	NM_207419	3'UTR	chr16:1139732-1139937	N_Shore
chr16:1078781-1080142	SSTR5	ENSG00000162009.8	34.4062	-0.473133	-0.605209	0.136668	-3.46191	0.000536361	0.0452055	29.4353	20.3548	48.7225	20.2048	chr16:1074966	cg07678518	0.00035	0.017	-0.177	0.048	0.738	0.026	0.713	0.024	-0.025	-0.034	No	I	CTCAGAGAAGCCCGTGACTTACCCCAGACCACGCAGCCCGTGTGGGGAGTGGTCAGGGGC[CG]GGGTCTCTCCCAGTGCCATGTCAGGCTGAGCAGATCCCTTCGTGGCCGAGGGCTCGGGAT	37	16	1124966	F	LOC146336	NR_027242	Body	chr16:1122629-1123009	S_Shore
chr16:1078781-1080142	SSTR5	ENSG00000162009.8	34.4062	-0.473133	-0.605209	0.136668	-3.46191	0.000536361	0.0452055	29.4353	20.3548	48.7225	20.2048	chr16:1088489	cg09695996	9e-11	4e-07	-0.761	0.104	0.312	0.062	0.223	0.054	-0.089	-0.284	No	II	TGGGGTGGCTCCCCCTTGTCTCCTAAGTGGCCAGGGCAGCACGAGGCTGTCGCTGCTTTT[CG]TGTCTCTGGCCTCTACCAAGCATCCCTCTTTCCGCTCCCACCTGGCACTGGCAGCGTCCC	37	16	1138489	R	C1QTNF8	NM_207419	3'UTR	chr16:1139732-1139937	N_Shore
chr16:1078781-1080142	SSTR5	ENSG00000162009.8	34.4062	-0.473133	-0.605209	0.136668	-3.46191	0.000536361	0.0452055	29.4353	20.3548	48.7225	20.2048	chr16:1089166	cg10224476	9.7e-05	0.0076	-0.292	0.072	0.774	0.036	0.738	0.039	-0.036	-0.047	No	II	GGGAAAGGAACGGTTGTCTGGGATTCTGGGGTGCTTCCCCAGCACAGAACAGGCAGCCTG[CG]AGAGGAGATGTCCTCCCTGGCCCTGGGGTGGTCCGGACCCCTGGCTCCCATCTCCCATCC	37	16	1139166	R	C1QTNF8	NM_207419	3'UTR	chr16:1139732-1139937	N_Shore
chr16:1078781-1080142	SSTR5	ENSG00000162009.8	34.4062	-0.473133	-0.605209	0.136668	-3.46191	0.000536361	0.0452055	29.4353	20.3548	48.7225	20.2048	chr16:1083172	cg10259231	0.00014	0.0096	-0.237	0.06	0.66	0.039	0.62	0.043	-0.04	-0.061	No	II	TGGGGGTGGGGGGTGCGGCGCGGAGCAAACATCCTGGGCGGGGTGGCTTCCCGGCCCGCG[CG]CATCACTGGGTTTTATTGGCTCTGGGCTCCAGCGACTCCAGTGACCTTGCTCAGGAAACA	37	16	1133172	F				chr16:1128223-1130394	S_Shelf
chr7:1082208-1093815	GPER1	ENSG00000164850.14	34.7298	-0.499289	-0.710648	0.144425	-3.45709	0.00054605	0.0453375	30.2437	18.2419	47.6496	31.4182	chr7:1087539	cg03037850	2.4e-05	0.003	-0.342	0.077	0.603	0.055	0.549	0.055	-0.054	-0.09	Yes	II	TAAAAACACTTTTAACAATTTCATGCATAAAACAAACTTTGAACTGCCTGGACTGCAGCC[CG]CCACACGAGGTCAGGTGTGGAATTTTCCACTTGTGTCACGACGCTCCAACAGTGTCGGAC	37	7	1127175	R	GPER1;GPER1;GPER1;C7orf50;C7orf50;C7orf50	NM_001098201;NM_001505;NM_001039966;NM_001134395;NM_032350;NM_001134396	TSS1500;5'UTR;5'UTR;Body;Body;Body	chr7:1126578-1126910	S_Shore
chr7:1082208-1093815	GPER1	ENSG00000164850.14	34.7298	-0.499289	-0.710648	0.144425	-3.45709	0.00054605	0.0453375	30.2437	18.2419	47.6496	31.4182	chr7:1085544	cg00684423	0.0011	0.035	0.405	0.12	0.968	0.009	0.974	0.009	0.006	0.006	No	II	GGACAGCCCTGCCTCACAGGCTCTGAAGGAGGGTGACCTAAGATCAAGCACGCAGAGCAC[CG]CACAGCGCCCAGCATGCATGTGTACAATGTCACATTCTACACTGAAGGAGGCTGAGACAG	37	7	1125180	F	GPER;C7orf50;C7orf50;GPER;C7orf50	NM_001039966;NM_001134395;NM_032350;NM_001505;NM_001134396	TSS1500;Body;Body;TSS1500;Body	chr7:1126578-1126910	N_Shore
chr7:1082208-1093815	GPER1	ENSG00000164850.14	34.7298	-0.499289	-0.710648	0.144425	-3.45709	0.00054605	0.0453375	30.2437	18.2419	47.6496	31.4182	chr7:1088073	cg07012460	6.2e-05	0.0056	-0.371	0.088	0.273	0.046	0.24	0.055	-0.033	-0.122	No	II	ACTAGCCTTCTGAGGAGGCCGCCCAGAGCCTGGCCAGAGAGGAGCCAGAGAGGAGCGGGG[CG]GAGGGGGCCTATAAAGCCCTGTGCCAAGGGGCAGACTCACTGGCTCAGAGGGAGGACGCA	37	7	1127709	F	GPER;C7orf50;C7orf50;C7orf50;GPER;GPER	NM_001039966;NM_001134395;NM_032350;NM_001134396;NM_001098201;NM_001505	5'UTR;Body;Body;Body;TSS200;5'UTR	chr7:1126578-1126910	S_Shore
chr7:1082208-1093815	GPER1	ENSG00000164850.14	34.7298	-0.499289	-0.710648	0.144425	-3.45709	0.00054605	0.0453375	30.2437	18.2419	47.6496	31.4182	chr7:1087784	cg07904865	1.8e-07	9e-05	-0.426	0.075	0.505	0.055	0.444	0.047	-0.061	-0.121	No	II	GTTAAATTCTTTATGGATCATGCACATGCTACTAAGTTAATTATGAAATTTAGTGTTTAA[CG]CAGGTCAGTTGCAAAAACAAGAATATTGCTTGCTTCAACCCAGGAGGACAGGTTATTGCC	37	7	1127420	F	GPER;C7orf50;C7orf50;C7orf50;GPER;GPER	NM_001039966;NM_001134395;NM_032350;NM_001134396;NM_001505;NM_001098201	5'UTR;Body;Body;Body;5'UTR;TSS1500	chr7:1126578-1126910	S_Shore
chr22:30488913-30505711	SEC14L4	ENSG00000133488.14	7.3965	-0.518762	-0.792563	0.150067	-3.45686	0.00054651	0.0453375	6.60357	5.4632	9.68013	8.57428	chr22:30489025	cg23383138	0.00043	0.02	-0.257	0.07	0.56	0.047	0.524	0.051	-0.036	-0.064	No	II	TTAGGAGTTTAATCTAGATGGTTTGCTGTTTCTAGCAGCAGAGCACCTGTTCAGACTCTA[CG]TATATGCACCCATGAATGGTGCAGCTGCCAAGAGAACCAAAGCTAAATGTTGGCAGGATC	37	22	30885012	R	SEC14L4;SEC14L4	NM_001161368;NM_174977	3'UTR;3'UTR
chr11:119166568-119184016	NLRX1	ENSG00000160703.15	190.856	-0.251067	-0.273174	0.0727936	-3.44903	0.000562608	0.0464298	183.35	45.4786	212.474	29.6194	chr11:119185506	cg21184439	0.00097	0.033	-0.329	0.097	0.614	0.067	0.57	0.081	-0.044	-0.071	Yes	II	CTGTGATGAACCTTGTCCCTACCCCGGGCACTGGGTTGCTGATCCAGCTATGGAGAAAGC[CG]CAGGTAGGAGGCCAGGAGAAATCCTCTGCAGGGGACTTTGGGACAGGCAGGGGGCCGACT	37	11	119056215	R	PDZD3;PDZD3;PDZD3	NM_001168468;NM_024791;NR_033122	1stExon;1stExon;Body
chr11:119166568-119184016	NLRX1	ENSG00000160703.15	190.856	-0.251067	-0.273174	0.0727936	-3.44903	0.000562608	0.0464298	183.35	45.4786	212.474	29.6194	chr11:119166576	cg15552491	1.1e-10	4.5e-07	-0.531	0.073	0.569	0.054	0.495	0.057	-0.073	-0.129	No	II	TACTTCTGTCTGCAAGAGGCCAGTCAAAGTATATGTTATTAATAAAACCTACATGGTTGT[CG]TACCCATGGGGAAGGTGACAGGGGAGGAAAACAGATTGCTCTGAGCTGTGTCCAGGAACT	37	11	119037285	R				chr11:119039429-119039944	N_Shelf
chr4:87975650-87983426	SPP1	ENSG00000118785.13	20915.4	-0.538852	-1.17123	0.156622	-3.44046	0.000580736	0.0471885	21462	27232.5	19341.2	13199.7	chr4:87974804	cg04128619	1.6e-05	0.0022	-0.336	0.074	0.628	0.048	0.581	0.046	-0.047	-0.075	No	II	TTAAAGATCTTACGTCTACTCTCATTTTAATAACCTGTTCTTTTAAAGGACATTACAATT[CG]TGACTGCCTGCCCCTCTTAAAAATTTCATAATAGTTAACACACATATAGTCCTTAAGATA	37	4	88895956	R	SPP1;SPP1;SPP1;SPP1;SPP1	NM_000582;NM_001040060;NM_001040058;NM_001251830;NM_001251829	TSS1500;TSS1500;TSS1500;TSS1500;TSS1500
chr4:87975650-87983426	SPP1	ENSG00000118785.13	20915.4	-0.538852	-1.17123	0.156622	-3.44046	0.000580736	0.0471885	21462	27232.5	19341.2	13199.7	chr4:87975757	cg15460348	5.5e-05	0.0052	-0.431	0.102	0.705	0.059	0.64	0.074	-0.065	-0.092	No	II	AGGGCTTGGTTGTCAGCAGCAGCAGGAGGAGGCAGAGCACAGCATCGTCGGGACCAGACT[CG]TCTCAGGCCAGTTGCAGCCTTCTCAGCCAAACGCCGACCAAGGTACAGCTTCAGTTTGCT	37	4	88896909	F	SPP1;SPP1;SPP1;SPP1;SPP1;SPP1	NM_001040058;NM_000582;NM_001040058;NM_000582;NM_001040060;NM_001040060	1stExon;5'UTR;5'UTR;1stExon;5'UTR;1stExon
chr20:44745780-44752313	KCNK15	ENSG00000124249.6	22.8969	-0.490134	-0.691026	0.142848	-3.43117	0.000600985	0.0483381	19.4448	15.7208	32.839	13.2564	chr20:44738972	cg08960385	0.00033	0.017	-0.296	0.079	0.162	0.028	0.137	0.032	-0.026	-0.157	Yes	II	GCAGGGCTTTGGGTTCTCTGCATCTAGACAGACAGGGATGGAGAAGCTCACCTACTTCCT[CG]AGGCCCTGCCTGGAAGTGACACTCACCACTCCTGCTCACATTCCATTGGTGGAGACTAGT	37	20	43367613	F
chr20:44745780-44752313	KCNK15	ENSG00000124249.6	22.8969	-0.490134	-0.691026	0.142848	-3.43117	0.000600985	0.0483381	19.4448	15.7208	32.839	13.2564	chr20:44745717	cg04675475	0.00029	0.016	-0.33	0.088	0.085	0.022	0.068	0.016	-0.017	-0.198	No	II	CCGGGGTTTGGGCCTTTGCTTCAGATCTCACTATTCACAGACACATGAACCCCGGGCAGG[CG]AGTGGGAGGCGGACAGGGGAGCGGTTCTTCCGGCCCCCACCCGTGGCGATCCCAGCCTCC	37	20	43374358	R	KCNK15	NM_022358	TSS200	chr20:43374349-43374890	Island
chr20:44745780-44752313	KCNK15	ENSG00000124249.6	22.8969	-0.490134	-0.691026	0.142848	-3.43117	0.000600985	0.0483381	19.4448	15.7208	32.839	13.2564	chr20:44747067	cg13433363	0.00087	0.031	-0.194	0.056	0.042	0.007	0.038	0.006	-0.004	-0.1	No	II	GGCTCTGCAGGGCTCCAGGCTTGGTGCCAGCCACTCCCCAGGCTCCAGCTGTGAACGTCC[CG]GCACCCCCCCTGGGGCTTGGATCACCAGTCCGAAAGCCAGTGCCTTGGAGAAAGTTTCCC	37	20	43375708	F	KCNK15	NM_022358	Body	chr20:43374349-43374890	S_Shore
chr17:33013087-34174964	ASIC2	ENSG00000108684.14	15.6365	-0.522701	-0.80431	0.152472	-3.42817	0.000607666	0.048415	13.2414	9.36217	22.5345	19.3146	chr17:34182565	cg01977055	0.00097	0.033	-0.255	0.075	0.438	0.054	0.397	0.051	-0.042	-0.096	Yes	II	CAGTAAATACACAGATGGATAAGACTCAAAAGAACCTACAAATCCTGTACAATGAAATCA[CG]TGGCAAGAATGTGGTTATTCTGAGAAACAGAATAAAGCAGCATTTTGCTGTGCCTTTTCA	37	17	32509584	F	LOC101927239	NR_110748	Body
chr17:33013087-34174964	ASIC2	ENSG00000108684.14	15.6365	-0.522701	-0.80431	0.152472	-3.42817	0.000607666	0.048415	13.2414	9.36217	22.5345	19.3146	chr17:34178455	cg13284646	0.00087	0.031	-0.234	0.068	0.691	0.046	0.663	0.049	-0.029	-0.042	Yes	II	AGAAGGTTCATTTGCATACATCTTCATTTATTGTCCTTCCAAAGCCTTTGATACCGAGCA[CG]CTAAGATGGGTATCCTCATTTTACAAAGATCAAGGCAGAGAGAAGAGAAGGGACTCGCCT	37	17	32505474	R
chr17:33013087-34174964	ASIC2	ENSG00000108684.14	15.6365	-0.522701	-0.80431	0.152472	-3.42817	0.000607666	0.048415	13.2414	9.36217	22.5345	19.3146	chr17:34159602	cg17199113	0.00036	0.017	-0.313	0.084	0.56	0.061	0.511	0.067	-0.049	-0.088	Yes	II	CTCTTTGACTGCTTACCTCTACCCTTCGCCATTTGTTTGTTTTGAGGATTACAAACATAA[CG]TGATGCTCTGTGACCTTGGGGGAAGTGACTAAACTTCTCTGAACTTCAGTTTCCCCACCT	37	17	32486621	F				chr17:32484007-32484280	S_Shelf
chr17:33013087-34174964	ASIC2	ENSG00000108684.14	15.6365	-0.522701	-0.80431	0.152472	-3.42817	0.000607666	0.048415	13.2414	9.36217	22.5345	19.3146	chr17:33520541	cg26314351	0.00058	0.024	-0.236	0.066	0.471	0.046	0.43	0.05	-0.041	-0.086	Yes	II	GAGCTGGAAGGATAGTTTGGTGAATGGCCACCTGGGATTAATCACCCAGTCCAGTACAGT[CG]TATTAATTTGGTGCCCAGCAATGTTCAGCACACAAGGAGCCTCAGGAGGGACAGTTTGGA	37	17	31847560	R	ASIC2	NM_001094	Body
chr17:33013087-34174964	ASIC2	ENSG00000108684.14	15.6365	-0.522701	-0.80431	0.152472	-3.42817	0.000607666	0.048415	13.2414	9.36217	22.5345	19.3146	chr17:34156621	cg02254574	3.2e-06	0.00072	-0.574	0.116	0.129	0.038	0.092	0.027	-0.037	-0.285	No	II	TTCAGGTTGATCGAATTTCAGAGAAGAGCTCCCAGTCCTCGGGCTCTGCTTAAACCTTGA[CG]TTCAGGGGAGAGAACGCAAGGCAAGCATCGCGCCAGATGCTGTGAGTTTATCCTGAGAGC	37	17	32483640	R	ACCN1;ACCN1	NM_001094;NM_001094	1stExon;5'UTR	chr17:32484007-32484280	N_Shore
chr17:33013087-34174964	ASIC2	ENSG00000108684.14	15.6365	-0.522701	-0.80431	0.152472	-3.42817	0.000607666	0.048415	13.2414	9.36217	22.5345	19.3146	chr17:34156989	cg02423064	9e-05	0.0072	-0.348	0.085	0.081	0.021	0.066	0.011	-0.016	-0.195	No	II	CTCGGAGCCTGTTAACCAGCGCATAATGCCCCATGTTAACCATCCTGGGGGATGTCAGGG[CG]GCCACGCTGATGCACTGCGGTCGGGCGCAGCGGCACAGCCTTCAGAGCCGCCGCCGCTCG	37	17	32484008	R	ACCN1	NM_001094	TSS200	chr17:32484007-32484280	Island
chr17:33013087-34174964	ASIC2	ENSG00000108684.14	15.6365	-0.522701	-0.80431	0.152472	-3.42817	0.000607666	0.048415	13.2414	9.36217	22.5345	19.3146	chr17:33969134	cg04576818	0.0017	0.047	-0.275	0.085	0.22	0.039	0.192	0.039	-0.029	-0.13	No	II	GGAGTGGGGTTCAGACGTCTGTATTTGCATAAGACTCTCCAGGTAATTACAAGCATGGCC[CG]TTGAGAAACAACCAGTAGTAAGATTAGGCATAAGATGCATTTGACTTTATATTCTAGTTT	37	17	32296153	R	ASIC2	NM_001094	Body
chr17:33013087-34174964	ASIC2	ENSG00000108684.14	15.6365	-0.522701	-0.80431	0.152472	-3.42817	0.000607666	0.048415	13.2414	9.36217	22.5345	19.3146	chr17:34156893	cg07142461	0.0016	0.045	-0.155	0.048	0.042	0.006	0.038	0.004	-0.005	-0.108	No	II	CAATGGAAATAAAGTCCTCCCCCCTACACACGCCACTAGAGACAAGATTAAAAGCGAGAG[CG]AGAGAGAAAATGCTTAAAACAAGTCGCTGAGCAGCTCGGAGCCTGTTAACCAGCGCATAA	37	17	32483912	F	ACCN1	NM_001094	TSS200	chr17:32484007-32484280	N_Shore
chr17:33013087-34174964	ASIC2	ENSG00000108684.14	15.6365	-0.522701	-0.80431	0.152472	-3.42817	0.000607666	0.048415	13.2414	9.36217	22.5345	19.3146	chr17:34156863	cg09152943	2.5e-06	0.0006	-0.315	0.063	0.032	0.005	0.026	0.005	-0.006	-0.181	No	II	AGAGATGTGGGTGGGAAGGGAGAGCTTAGCCAATGGAAATAAAGTCCTCCCCCCTACACA[CG]CCACTAGAGACAAGATTAAAAGCGAGAGCGAGAGAGAAAATGCTTAAAACAAGTCGCTGA	37	17	32483882	F	ACCN1	NM_001094	TSS200	chr17:32484007-32484280	N_Shore
chr17:33013087-34174964	ASIC2	ENSG00000108684.14	15.6365	-0.522701	-0.80431	0.152472	-3.42817	0.000607666	0.048415	13.2414	9.36217	22.5345	19.3146	chr17:34156692	cg11101926	0.00011	0.0084	-0.366	0.091	0.071	0.018	0.056	0.013	-0.015	-0.207	No	II	GAGAACGCAAGGCAAGCATCGCGCCAGATGCTGTGAGTTTATCCTGAGAGCCCAGCCGCA[CG]CTGACAGGGGTGAGTGTTTATATAAAACCCATTCAAACTCTAGCTCTTGATTTTTTCCAG	37	17	32483711	F	ACCN1;ACCN1	NM_001094;NM_001094	1stExon;5'UTR	chr17:32484007-32484280	N_Shore
chr17:33013087-34174964	ASIC2	ENSG00000108684.14	15.6365	-0.522701	-0.80431	0.152472	-3.42817	0.000607666	0.048415	13.2414	9.36217	22.5345	19.3146	chr17:34182130	cg13215772	0.00025	0.014	-0.232	0.061	0.842	0.025	0.819	0.024	-0.023	-0.027	No	II	CATGCATTGAGCTCTCAGATGCATCATCCCTGTGAACACACAATCTTTTTATTTAATTCT[CG]CAACAACTCCATTTTGTAGTCAAGTACACTGGTGTTCAGACAAACTTAAATAACACTTTC	37	17	32509149	R	LOC101927239	NR_110748	Body
chr17:33013087-34174964	ASIC2	ENSG00000108684.14	15.6365	-0.522701	-0.80431	0.152472	-3.42817	0.000607666	0.048415	13.2414	9.36217	22.5345	19.3146	chr17:34146821	cg13963233	0.00037	0.018	-0.237	0.064	0.264	0.036	0.237	0.031	-0.028	-0.105	No	II	TGCAGTAAAGAGGATCTGGGCTGACCAACAGTGTCTTCCACAGATACACTTGCTAATTCA[CG]CATGGAAGACCCAGAGTGTATCACTCCCCTCAACTGCTGGACTACTGTGCTGCAAACTTT	37	17	32473840	R	ASIC2	NM_001094	Body
chr17:33013087-34174964	ASIC2	ENSG00000108684.14	15.6365	-0.522701	-0.80431	0.152472	-3.42817	0.000607666	0.048415	13.2414	9.36217	22.5345	19.3146	chr17:33378006	cg20560754	0.00064	0.025	-0.229	0.065	0.773	0.033	0.748	0.033	-0.025	-0.032	No	II	TGAGCAATACCAGTTCAGCAGCCAAATGGGTTGCCCTGAATAACAGGTCCCTTCTCACCA[CG]ACTGCTCAGCAGATACCCCCTGGTAGGCACAAGGTGGCACTGGATAGCACTCTCTGCTCT	37	17	31705024	F	ASIC2	NM_001094	Body
chr17:33013087-34174964	ASIC2	ENSG00000108684.14	15.6365	-0.522701	-0.80431	0.152472	-3.42817	0.000607666	0.048415	13.2414	9.36217	22.5345	19.3146	chr17:34157016	cg24613080	0.00087	0.03	-0.26	0.075	0.078	0.016	0.068	0.012	-0.01	-0.131	No	I	GCCCCATGTTAACCATCCTGGGGGATGTCAGGGCGGCCACGCTGATGCACTGCGGTCGGG[CG]CAGCGGCACAGCCTTCAGAGCCGCCGCCGCTCGGTTCCTTTTCCCATGATGTTTTGGACT	37	17	32484035	R	ACCN1	NM_001094	TSS1500	chr17:32484007-32484280	Island
chr17:33013087-34174964	ASIC2	ENSG00000108684.14	15.6365	-0.522701	-0.80431	0.152472	-3.42817	0.000607666	0.048415	13.2414	9.36217	22.5345	19.3146	chr17:34156995	cg25033990	0.0013	0.039	-0.229	0.069	0.06	0.012	0.052	0.008	-0.008	-0.133	No	II	GCCTGTTAACCAGCGCATAATGCCCCATGTTAACCATCCTGGGGGATGTCAGGGCGGCCA[CG]CTGATGCACTGCGGTCGGGCGCAGCGGCACAGCCTTCAGAGCCGCCGCCGCTCGGTTCCT	37	17	32484014	R	ACCN1	NM_001094	TSS200	chr17:32484007-32484280	Island
chr13:52842889-52848641	PCDH8	ENSG00000136099.13	22.3392	0.529777	0.872813	0.154544	3.428	0.000608052	0.048415	25.6174	35.7887	12.8979	8.53168	chr13:52852691	cg03357620	2e-06	0.00052	-0.399	0.079	0.365	0.052	0.316	0.048	-0.049	-0.134	No	II	TCATTTTGTGTGTTCTGTGTGTCACTCTGGGAGACCTGCTTTACCTGATAAGAAGCAGAA[CG]CAGCTGTTGACTGCAGGATCTGGAATCATCCTGCTTGGGTTCAAATCTGATCATTACACT	37	13	53426826	F				chr13:53424941-53425995	S_Shore
chr13:52842889-52848641	PCDH8	ENSG00000136099.13	22.3392	0.529777	0.872813	0.154544	3.428	0.000608052	0.048415	25.6174	35.7887	12.8979	8.53168	chr13:52849805	cg06114087	4.1e-05	0.0043	-0.456	0.106	0.137	0.038	0.105	0.03	-0.032	-0.232	No	II	TTCTAATAGGGCCACTCTGGGAAGCAACACTCGTCCGGTTCCAGAAGAACAAAATCACAG[CG]TGACGTTGAAACCTGGCAGGAACGTGGGGGGAACTTAACCATCTGCTTAGGAAAGTGTGG	37	13	53423940	F	PCDH8;PCDH8	NM_032949;NM_002590	TSS1500;TSS1500	chr13:53424941-53425995	N_Shore
chr13:52842889-52848641	PCDH8	ENSG00000136099.13	22.3392	0.529777	0.872813	0.154544	3.428	0.000608052	0.048415	25.6174	35.7887	12.8979	8.53168	chr13:52849897	cg10323552	0.0019	0.049	-0.221	0.069	0.156	0.027	0.137	0.024	-0.018	-0.118	No	I	GAACTTAACCATCTGCTTAGGAAAGTGTGGAGCTTCGGCACTGCCAAAATCTGGGCTGGG[CG]GATCCTGGGGCTGGCCGGGCGCTGCGCTGCCCCACAGATAGCCCCCTCCCATCCCTGACG	37	13	53424032	R	PCDH8;PCDH8	NM_032949;NM_002590	TSS1500;TSS1500	chr13:53424941-53425995	N_Shore
chr13:52842889-52848641	PCDH8	ENSG00000136099.13	22.3392	0.529777	0.872813	0.154544	3.428	0.000608052	0.048415	25.6174	35.7887	12.8979	8.53168	chr13:52849992	cg10484958	0.00047	0.021	-0.307	0.085	0.174	0.036	0.144	0.031	-0.031	-0.176	No	II	ACAGATAGCCCCCTCCCATCCCTGACGGCCAGGGAGATGGAGCTCGGATCTGCAACAAGA[CG]GATTCTTAATGATTCTTACTGAAGGGCTTTATTGAGCAGGCTATGCAAATACACACGAAG	37	13	53424127	F	PCDH8;PCDH8	NM_032949;NM_002590	TSS1500;TSS1500	chr13:53424941-53425995	N_Shore
chr13:52842889-52848641	PCDH8	ENSG00000136099.13	22.3392	0.529777	0.872813	0.154544	3.428	0.000608052	0.048415	25.6174	35.7887	12.8979	8.53168	chr13:52849914	cg12568898	0.0006	0.024	-0.292	0.082	0.093	0.025	0.076	0.016	-0.017	-0.186	No	II	TAGGAAAGTGTGGAGCTTCGGCACTGCCAAAATCTGGGCTGGGCGGATCCTGGGGCTGGC[CG]GGCGCTGCGCTGCCCCACAGATAGCCCCCTCCCATCCCTGACGGCCAGGGAGATGGAGCT	37	13	53424049	R	PCDH8;PCDH8	NM_032949;NM_002590	TSS1500;TSS1500	chr13:53424941-53425995	N_Shore
chr6:127440343-127459391	KIAA0408	ENSG00000189367.14	577.305	0.406932	0.522561	0.119064	3.41777	0.000631356	0.0494878	602.718	274.367	504.114	256.882	chr6:127459207	cg11613741	0.00012	0.0086	-0.256	0.064	0.616	0.049	0.573	0.045	-0.043	-0.069	No	II	CTTGTAAACTTGCCGGAAAGAAACATACCTTTCACACTGGGGAGAAATCCTATGGATGCT[CG]ACCACTGGTCAATTAGCAGTGGAAGAAAGTGGATGGCTAGCTGTCTTAAAGAGAAAAGTC	37	6	127780352	F	KIAA0408;C6orf174;KIAA0408	NM_014702;NM_001012279;NM_014702	5'UTR;3'UTR;1stExon
chr13:25372071-26025851	ATP8A2	ENSG00000132932.16	90.859	-0.509049	-0.758896	0.148945	-3.4177	0.000631519	0.0494878	78.6212	63.5022	126.104	79.26	chr13:25419417	cg00465739	7.7e-08	4.9e-05	-0.399	0.068	0.626	0.042	0.568	0.052	-0.058	-0.093	Yes	II	GGCTCATGGCTGAGGCCCCCATCTGTTAAAAAAGGCAGGTTAATAAGAGAAAAGCATACA[CG]TTTCATGTAAGTTTTCTGTGACCTGGGAACTTTCAGGAGTGAAGACCCAAAGAAACAAGG	37	13	25993555	F	ATP8A2	NM_016529	Body
chr13:25372071-26025851	ATP8A2	ENSG00000132932.16	90.859	-0.509049	-0.758896	0.148945	-3.4177	0.000631519	0.0494878	78.6212	63.5022	126.104	79.26	chr13:25754015	cg03558225	2.4e-06	0.00058	-0.355	0.071	0.372	0.047	0.323	0.042	-0.049	-0.131	No	II	TTTCAAAGAAATTGCACCCCTTGCACTTAGCATGGTGTCTGTGTGACTTAGTCAATGAGC[CG]TTAGGCACTGCAGATACCGTTTGTTCAGTCAAGATGGATAGCCCTGCCTTATCACTGCGT	37	13	26328153	R	ATP8A2	NM_016529	Body
chr13:25372071-26025851	ATP8A2	ENSG00000132932.16	90.859	-0.509049	-0.758896	0.148945	-3.4177	0.000631519	0.0494878	78.6212	63.5022	126.104	79.26	chr13:25754262	cg04069454	0.00082	0.029	-0.292	0.084	0.44	0.058	0.399	0.055	-0.042	-0.095	No	II	TAATGACCTGAGCTTCATTACATGCTGATAAAGAATCCTAAAATGTACATAGAAAACTGA[CG]AAGAAGAACTGGCCCTGGCCCTGAACAGAACAGGCATGCCACTATGCCGGCTGCCCAGAC	37	13	26328400	F	ATP8A2	NM_016529	Body
chr7:37905932-38025695	SFRP4	ENSG00000106483.11	153.333	-0.53912	-0.743134	0.157793	-3.41663	0.000634018	0.0494878	101.026	126.807	303.977	412.27	chr7:37944258	cg03464475	0.00063	0.025	-1.191	0.337	0.526	0.202	0.363	0.204	-0.163	-0.309	No	II	GTTGGAATCCCAGTTTGCTAGTGCTTCTCTCTGCTTCATTCTTTAATCCTATTCCATTTG[CG]TTTTGGAAAATAGCCTCCCTCAGCTTCGAAATTTACATGTGGTATGTCCAGCCACATAAG	37	7	37983860	R	EPDR1;EPDR1;EPDR1	NM_001242946;NM_017549;NM_001242948	Body;Body;Body
chr7:37905932-38025695	SFRP4	ENSG00000106483.11	153.333	-0.53912	-0.743134	0.157793	-3.41663	0.000634018	0.0494878	101.026	126.807	303.977	412.27	chr7:37917338	cg04651042	2.5e-06	0.0006	-0.537	0.107	0.192	0.047	0.142	0.038	-0.05	-0.263	No	II	GTTGGGACAATGTCCTGCAAGGCAGGCGAGAGTGCAGTGAATGTCAGAACAGGAGGGTCA[CG]TTGTATAAATCACTCCCACTCCGCCCTTAGTTGTGTGGAGTGTGGTTTGTTGTTGTTGTT	37	7	37956940	F	SFRP4	NM_003014	TSS1500	chr7:37955622-37956555	S_Shore
chr7:37905932-38025695	SFRP4	ENSG00000106483.11	153.333	-0.53912	-0.743134	0.157793	-3.41663	0.000634018	0.0494878	101.026	126.807	303.977	412.27	chr7:37917419	cg05682561	0.0013	0.04	-0.302	0.091	0.057	0.014	0.049	0.011	-0.008	-0.14	No	II	TCCGCCCTTAGTTGTGTGGAGTGTGGTTTGTTGTTGTTGTTGCTAGTAGACAGTTTGGGC[CG]AAATTTTTCCAGTATAACACTTGGTTTGTTTCTGCTCCAGGAAGTTAACAGAACTGGGGG	37	7	37957021	F	SFRP4	NM_003014	TSS1500	chr7:37955622-37956555	S_Shore
chr7:37905932-38025695	SFRP4	ENSG00000106483.11	153.333	-0.53912	-0.743134	0.157793	-3.41663	0.000634018	0.0494878	101.026	126.807	303.977	412.27	chr7:37917361	cg06161814	0.0018	0.049	-0.282	0.088	0.179	0.035	0.153	0.036	-0.026	-0.147	No	II	AGGCGAGAGTGCAGTGAATGTCAGAACAGGAGGGTCACGTTGTATAAATCACTCCCACTC[CG]CCCTTAGTTGTGTGGAGTGTGGTTTGTTGTTGTTGTTGCTAGTAGACAGTTTGGGCCGAA	37	7	37956963	F	SFRP4	NM_003014	TSS1500	chr7:37955622-37956555	S_Shore
chr7:37905932-38025695	SFRP4	ENSG00000106483.11	153.333	-0.53912	-0.743134	0.157793	-3.41663	0.000634018	0.0494878	101.026	126.807	303.977	412.27	chr7:37917304	cg09594069	4.9e-05	0.0048	-0.323	0.076	0.291	0.044	0.246	0.043	-0.044	-0.153	No	II	TCTCCGGTAGGGGGCATGAGGAGCGCTGAGGACAGTTGGGACAATGTCCTGCAAGGCAGG[CG]AGAGTGCAGTGAATGTCAGAACAGGAGGGTCACGTTGTATAAATCACTCCCACTCCGCCC	37	7	37956906	F	SFRP4	NM_003014	TSS1500	chr7:37955622-37956555	S_Shore
chr7:37905932-38025695	SFRP4	ENSG00000106483.11	153.333	-0.53912	-0.743134	0.157793	-3.41663	0.000634018	0.0494878	101.026	126.807	303.977	412.27	chr7:37944286	cg16873396	0.00039	0.018	-1.127	0.306	0.554	0.186	0.39	0.2	-0.164	-0.296	No	II	CTCTGCTTCATTCTTTAATCCTATTCCATTTGCGTTTTGGAAAATAGCCTCCCTCAGCTT[CG]AAATTTACATGTGGTATGTCCAGCCACATAAGAGGCTGACTATTAGACCTCGGTTGCCAT	37	7	37983888	F	EPDR1;EPDR1;EPDR1	NM_001242946;NM_017549;NM_001242948	Body;Body;Body
chr7:37905932-38025695	SFRP4	ENSG00000106483.11	153.333	-0.53912	-0.743134	0.157793	-3.41663	0.000634018	0.0494878	101.026	126.807	303.977	412.27	chr7:37912937	cg20191905	0.00052	0.022	-0.374	0.104	0.93	0.02	0.913	0.021	-0.018	-0.019	No	II	CACTGTCTCTGACCAAGTTTTAAATGCTGGTTTCTGTGGTCTCTTGCTATTACTGCCTCC[CG]TAGAGTTGTAATCAGCCTAATATGGCTCTGTCTTGGATTCCATTTCAGGAAGCCAGTTTA	37	7	37952539	R	SFRP4	NM_003014	Body	chr7:37955622-37956555	N_Shelf
