# Supplementary material for: Genes with epigenetic alterations in human pancreatic islets impact mitochondrial function, insulin secretion, and type 2 diabetes
Source: Nat Commun. 2023 Dec 12;14:8040. doi: 10.1038/s41467-023-43719-9 (PMC10716521; doi:10.1038/s41467-023-43719-9)
Supplement: Supplementary file 6 — Source Data [file 41467_2023_43719_MOESM6_ESM.zip]

Archive with 13 entries (13 files):
- Source Data files/Source Data Fig 1.xlsx
- Source Data files/Source Data Fig 2.xlsx
- Source Data files/Source Data Fig 3.xlsx
- Source Data files/Source Data Fig 4.xlsx
- Source Data files/Source Data Fig 5.xlsx
- Source Data files/Source Data Fig 6.xlsx
- Source Data files/Source Data Fig S1.xlsx
- Source Data files/Source Data Fig S2.xlsx
- Source Data files/Source Data Fig S3.xlsx
- Source Data files/Source Data Fig S4.xlsx
- Source Data files/Source Data Fig S5.xlsx
- Source Data files/Source Data Fig S6.xlsx
- Source Data files/Source Data Fig S7.xlsx
