# Supplementary material for: Genes with epigenetic alterations in human pancreatic islets impact mitochondrial function, insulin secretion, and type 2 diabetes
Source: Nat Commun. 2023 Dec 12;14:8040. doi: 10.1038/s41467-023-43719-9 (PMC10716521; doi:10.1038/s41467-023-43719-9)
Supplement: Supplementary file 6 — Source Data [file 41467_2023_43719_MOESM6_ESM.zip › Source Data files/Source Data Fig 1.xlsx]

## Sheet: Fig 1b
Source Data Fig 1. EPIC DNA methylation values (%) for cg15132295 (DNAH17)
	Controls	T2D cases
	77.18	30.06
	33.98	3.85
	86.61	38.02
	34.82	76.39
	85.52	3.65
	82.92	34.12
	78.06	3.45
	43.32	82.36
	88.67	36.55
	32.48	2.57
	34.35	30.71
	33.1	38
	82.07	2.57
	78.2	82.36
	84.67	40.76
	34.73	88.96
	50.74	30.5
	44.29	78.4
	44.54	28.06
	85.81	30.43
	28.73	75.62
	80.64	78.77
	78.4	41.1
	74.73	40.01
	76.47	40.21
	26.82
	83.05
	81.44
	77.53
	82.9
	60.51
	44.17
	83.25
	42.96
	92.36
	34.9
	41.92
	54.7
	10.15
	54.53
	85.41
	36.62
	87.53
	84.33
	83.31
	82.68
	84.39
	81.74
	83.34
	83.07
	41.94
	81.32
	84.23
	81.35
	47.17
	34.68
	35.64
	34.93
	81.19
	84.88
	43.41
	84.88
	73.35
	4.58
	43.28
	44.47
	82.04
	79.28
	79
	32.23
	26.72
	84.72
	78.83
	29.32
	83.5

## Sheet: Fig 1c
Source Data Fig 1. EPIC DNA methylation values (%) for cg09972436 (LCE3C)
	Controls	T2D cases
	24.12	80.73
	82.89	78.38
	33.28	81.63
	37.62	37.69
	75.91	33.7
	79.18	76.39
	33.1	72.26
	77.3	80.26
	67.17	34.24
	63.35	71.5
	72.05	80.14
	16.4	85.72
	77.17	76.15
	29.43	79.45
	30.21	80.03
	76.74	84.53
	40.94	36.56
	32.21	77.79
	76.98	81.33
	39.57	73.24
	76.4	80.92
	68.83	86.54
	76.38	75.34
	22.19	78.49
	75.13	85.24
	74.42
	63.92
	27.03
	27.52
	72.6
	78.18
	70.1
	69.47
	77.92
	79.4
	36.21
	26.32
	32.78
	34.77
	37.72
	77.22
	39.55
	67.92
	80.94
	74.02
	31.71
	78.58
	29.13
	23.3
	76.39
	75.71
	35.65
	34.78
	71.21
	30.03
	30.97
	79.87
	26.99
	81.86
	36.08
	46.21
	30.42
	81.01
	31.71
	81.35
	28.47
	35.88
	30.79
	32.39
	67.19
	34.01
	72.76
	32.31
	44.64
	37.38

## Sheet: Fig 1d
Source Data Fig 1. EPIC DNA methylation values (%) for cg11287055 (DSCR3)
	Controls	T2D cases
	3.01	21.96
	11.51	36.86
	31.51	14.66
	5.1	17.02
	3.82	15.58
	10.62	14.61
	16.73	33.7
	10.3	36
	11.98	37.08
	13.71	9.46
	24.28	9.31
	26.09	24.8
	22.35	6.63
	3.23	32.08
	2.73	40.58
	5.67	5
	18.15	36.17
	3.14	11.55
	14.28	25.81
	21.51	27.42
	29.18	35.42
	6.36	21.28
	18.84	37.65
	3.44	24.63
	14.25	4.63
	34.71
	12.32
	16.02
	4.22
	1.98
	17.39
	29.2
	4.26
	3.44
	3.83
	4.41
	17.5
	7.89
	4.99
	7.08
	19.56
	27.81
	4.47
	20.28
	22.91
	5.24
	22.61
	24.15
	8.49
	6.36
	4.68
	9.99
	13.32
	6.93
	30.21
	5.09
	17.4
	5.77
	11.25
	16.58
	3.17
	13.46
	15.35
	23.44
	8.62
	31.56
	3.94
	8.71
	6.32
	6.92
	23.41
	11.91
	18.89
	3.75
	4.72
