# Supplementary material for: Genes with epigenetic alterations in human pancreatic islets impact mitochondrial function, insulin secretion, and type 2 diabetes
Source: Nat Commun. 2023 Dec 12;14:8040. doi: 10.1038/s41467-023-43719-9 (PMC10716521; doi:10.1038/s41467-023-43719-9)
Supplement: Supplementary file 6 — Source Data [file 41467_2023_43719_MOESM6_ESM.zip › Source Data files/Source Data Fig 2.xlsx]

## Sheet: Fig. 2a
Source Data Fig 2. EPIC DNA methylation values (%) and Pyrosequencing replication values for cg24425727 (CDKN1A)
	EPIC cg24425727		Pyrosequencing cg24425727
	Controls	T2D cases	Controls	T2D cases
	46.3	52.83	62.19
	58.43	54.55	64.78	61.82
	60.63	30.3	77.97
	66.61	53.83	74.34	58.2
	62.07	41.56	68.1	43.74
	63.17	39.64	75.91
	65.17	55.63	65.88	61.18
	52.39	40.07	62.33	51.12
	69.28	49.05	61.07
	58.05	61.25	66.12	60.27
	64.73	56.07	71.52	62.5
	64.95	56.43	62.28	49.35
	66.85	44.63	57.26
	59.36	55.17		70.13
	61.93	60.81	61.85	55.74
	58.03	50.34	72.08	40.77
	63.37	37.49	60.72	43.29
	58.27	42.92	73.05	52.14
	65.03	45.23	70.15	65.83
	66.64	57.01	70.97	41.5
	61.65	32.86	48.55
	55.01	47.09	64.39	72.86
	65.95	55.84	56.85	55.99
	52.95	54.31
	60.64	50.94	69.1
	70.15		65.85
	63.18		72.2
	60.47
	65.87		71.3
	63.02		65.96
	58.63		62.99
	41.52		65.64
	55.74		59.21
	58.38		60.64
	60.35		62.13
	59.79		57.53
	51.1		72.08
	68.42		71.81
	55.6		67.84
	69.15		61.73
	63.23		63.61
	58.6		51.21
	58.57
	51		71.82
	61.65		59.8
	53.67
	57.7		79.72
	58.5		56.14
	55.71		72.36
	71.16		67.91
	61.74		60.97
	61.31
	60.44		78.91
	45.6		77.18
	58.6		67.84
	54.35		61.39
	67.46		70.86
	63.14		53.25
	49.88		73.51
	60.07
	72.51
	53.68
	59.76
	65.44
	64.35
	59.75
	61.05
	69.3
	68.56
	57.95
	52.28
	61.98
	52.75
	64.67
	51.57

## Sheet: Fig. 2b
Source Data Fig 2. EPIC DNA methylation values (%) and Pyrosequencing replication values for cg26767974 (HDAC4)
	EPIC cg26767974		Pyrosequencing cg26767974
	Controls	T2D cases	Controls	T2D cases
	22.6	18.89	33.48	31.81
	36.41	27.27	42.16	31.32
	39.69	18.46	38.19
	48.39	27.81	35.46	36.95
	41.63	28.34	42.04	33.45
	39	25.79	35.26	24.6
	43.55	22.44	38.25	35.05
	30.43	29.25	47.03	31.89
	35	24.5	41.23	30.52
	33.38	32.45	32.05	31.57
	34.46	28.75	40.18	32.36
	42.81	28.1	37.82	22.73
	33.81	23.43	32	27.53
	39.09	23.29	32.59	25.59
	43.5	19.66	36.94	31.86
	42.87	26.8	36.14	30.9
	37.43	24.82	32.59	26.72
	32.48	23.46	44.42	29.12
	33.02	24.1	43.72	38
	43.87	38.31	34.41	24.12
	38.19	20.02	35.24	29.52
	31.36	22.49	26.21	30.21
	44.38	25.13	33.92	29.57
	29.01	21.88	38.21	32.35
	32.98	31.44	48
	32.06		43.46
	28.73		35.19
	40.88		38.5
	46.31		36.72
	26.77		41.84
	29.79		32.55
	33.74		25.93
	24.16		30.07
	28.8		33.73
	37.09		36.87
	45.8		32.78
	43.55		40.03
	33.84		38.82
	46.52		37.99
	31.33		40.66
	39.98		25.67
	36.66		35.64
	34.94		33.56
	29.05		40.24
	23.17		33.14
	25.69		36.76
	28.54		34.48
	42.08		37.05
	32.12		45.08
	35.99		35
	35.81		39.35
	34.14		35.65
	37.1		45.93
	28.01		37.83
	34.97		37.32
	29.76		32.44
	43.47		45.47
	36.3		38.1
	30.51		37.33
	30.78
	33.87
	40.86
	34.96
	44.16
	32.96
	36.77
	34.03
	45.36
	36.45
	31.02
	33.47
	44.77
	34.34
	35.85
	36.07

## Sheet: Fig. 2c
Source Data Fig 2. EPIC DNA methylation values (%) and Pyrosequencing replication values for cg02988288 (TXNIP)
	EPIC cg02988288		Pyrosequencing cg02988288
	Controls	T2D cases	Controls	T2D cases
	21.26	7.11	18.25	14.34
	17.42	9.86	36.71	16.65
	40.43	9.1	32.3	12.59
	33.84	25.38	20.14	25.52
	37.97	9.97	30.26	14.98
	25.65	11.79	36.46	12.96
	34.23	13.3	27.25	15.86
	18.88	15.53	25.37	18.56
	36.69	12.25	30.97	14.36
	24.45	29.24	26.45	21.43
	20.33	20.47	32.04	22.93
	33.75	20.61	27.47	12.04
	37.66	11.38	26.17	15.52
	29.81	16.44	22.66	13.91
	31.52	14.56	22.07	16.58
	37.18	20.57	27.69	11.03
	34.41	7.75	26.58	13.7
	31.85	10.18	21.44	18.04
	22.61	18.04	29.63	22.76
	41.55	19.67	35.49	11.15
	28.4	4.86	19.33	12.96
	23.16	7.79	26.51	13.47
	34.27	16.72	24.23	10.81
	26.63	10.25	35.08	11.05
	23.45	7.46	30.76
	27.29		23.47
	25.97		18.5
	21.23		25.73
	31.04		33.37
	36.52		26.46
	23.73		26.5
	15.57		13.93
	23.66		21.66
	27.04		25.26
	39.52		28.13
	32.58		28.3
	28.79		28.92
	33.86		19.88
	27		28.78
	17.74		29.43
	32.26		19.39
	33.65		17.93
	21.51		19.03
	26.71		27.71
	15.6		23.91
	23.55		14.95
	25.89		36.04
	29.03		25.95
	30.28		35.4
	43.19		30.95
	22.93		45.59
	25.85		27.58
	39.73		34.85
	19.47		39.96
	19.16		29.97
	18.8		23.92
	32.34		28.48
	16.23		18.79
	26.15		25.91
	13.94
	39.68
	30.58
	19.06
	37.79
	33.58
	46.45
	28.56
	37.76
	40.7
	29.33
	21.37
	28.03
	23.27
	32.71
	26.33

## Sheet: Fig. 2d-f
Source Data Fig 2. EPIC DNA methylation values (%) and Pyrosequencing replication values for cg10339923 (RHOT1)
					Pyrosequencing 159 bp		Pyrosequencing 162 bp
	EPIC cg10339923		Pyrosequencing cg10339923		downstream of cg10339923		downstream of cg10339923
	Controls	T2D cases	Controls	T2D cases	Controls	T2D cases	Controls	T2D cases
	37.57	39.38	35.88	30.42	43.44	48.88	53.66	57.06
	40.43	32.44	31.47	33.99	44.75	44.36	57.31	57.11
	57.07	34.41	47.69	26	38.81	34.31	55.06	49.73
	52.73	41.82	28	39.11	42.07	41.69	56.9	52.51
	55.96	35.84	31.21	29.14	45.37	42.01	52.58	57.25
	48.62	38.85	29.57	31.93	45.67	39.44	57.06	52.77
	52.6	42.43	31.97	33.85	47.83	46.65	59.8	52.9
	45.27	39.51	38.76	30.1	52.11	46.82	62.68	54.76
	49.08	38.42	50.24	31.14	43.34	51.45	52.13	60.18
	44.57	57.62	37.22	39.69	47.71	43.2	57.57	58.47
	43.74	41.24	45.78	34.5	48.56	44.14	58.06	50.81
	51.2	38.82	39.95	30.36	46.85	41.71	62.29	56.47
	47.6	45.23	51.21	32.43	43.2	39.93	54.6	51.2
	49.72	40.83	43.94	26.9	44.55	46.38	56.03	59.15
	52.64	43.69	27.19	36.48	41.17	38.94	54.69	53.11
	54.75	34.15	33.46	49.38	46.94	45.81	62.66	59.88
	49.89	34.07	25.72	25.15	36.99	41.5	48.74	52.73
	51.39	34.65	35.98	36.3	47.16	43.15	59.48	58.99
	50.7	39.75	32.29	38.85	54.08	43.3	63.17	58.59
	51.26	49.55	41.88	38.65	46.2	38.24	57.2	50.2
	43.39	25	40.33	37.98	44.16	41.16	53.29	59.62
	51.13	40.62	33.87	25.92	30.16		41.81
	51.64	48.81	32.05	26.77	28.18		51.5
	39.54	47.43	31.66	35.61	53.48		61.44
	48.06	42.04	34.3		55.04		65.07
	54.45		36.2		45.39		52.92
	54.37		42.01		46.84		57.87
	37.71		38.04		45.84		59.73
	59.75		35.46		45.78		58.67
	50.24		44.81		54.01		58.56
	44.33		34.54		51.83		64.88
	39.87		43.78		53.77		61.66
	55.25		41.12		44.73		56.49
	43.05		46.08		46.22		63.58
	42.23		39.61		43.29		54.28
	50.44		45.88		44.09		61.66
	51.31		47.14		46.79		62.09
	56.51		40.94		50.02		59.28
	53.38		33.48		30.82		51.62
	49.98		48.84		49.32		59.52
	54.14		34.22		48.31		59.24
	51.12		36.45		43.3		57.78
	51.33		25.92		48.55		59.12
	48.7		39.83		45.21		55.82
	37.27		39.09		46.35		55.35
	49.75		38.74		43.87		54.52
	37.02		41.09		52.02		61.79
	46.31		36.88		47.04		60.5
	43.07		41.19		49.1		62.02
	53.91		48.17		49.34		54.97
	51.53		48.42		39.66		53.68
	47.19		42.72		48.93		59.14
	44.94		41.52
	45.83		40.13
	50.45		46.38
	46.07		32.09
	61.54		40.42
	42.74		43.72
	40.51
	40.63
	50.26
	43.19
	49.52
	56.97
	38.48
	43.67
	57.62
	55.1
	53.97
	47.72
	41.46
	59.07
	38.46
	56.13
	43.03
