# Supplementary material for: Genes with epigenetic alterations in human pancreatic islets impact mitochondrial function, insulin secretion, and type 2 diabetes
Source: Nat Commun. 2023 Dec 12;14:8040. doi: 10.1038/s41467-023-43719-9 (PMC10716521; doi:10.1038/s41467-023-43719-9)
Supplement: Supplementary file 6 — Source Data [file 41467_2023_43719_MOESM6_ESM.zip › Source Data files/Source Data Fig 3.xlsx]

## Sheet: Fig. 3a
Source Data Fig 3. EPIC DNA methylation and RNA-Seq from human pancreatic islets.
	FOXP1	Controls			T2D cases					FOXP1 RNA-Seq
		Mean	SD	N	Mean	SD	N			Mean	SD	N
	cg17933531	72.6	5.6	75	67.1	6.4	25		Controls	1789.59	1015.05	72
	cg19628600	44.9	6.4	75	38.6	6.3	25		T2D cases	1390.42	594.02	25
	cg14167312	47.3	7.8	75	54.8	7.7	25
	cg09001896	37.5	8	75	44.8	9.2	25
	cg25135002	42.4	7.9	75	49.1	8.2	25
	cg22844870	73.3	6.6	75	78.2	7.4	25
	cg06175008	77.3	7.9	75	72.3	9.8	25
	cg03648666	68.5	4.1	75	64.3	5.4	25
	cg23067085	4.8	1.2	75	4.1	0.9	25
	cg22076311	11.3	2.5	75	8.9	2.3	25
	cg21836903	11.3	2.9	75	9.2	1.7	25
	cg21993077	39.2	4.5	75	32.7	3.7	25
	cg19758372	39	4.7	75	33.1	3.9	25
	cg13057559	36	4.6	75	32.4	4.9	25
	cg06092290	38.9	6.2	75	33.9	4.8	25
	cg27419618	58	7.2	75	54.5	5.5	25
	cg02463555	62.5	5.2	75	57.1	5.9	25
	cg14564722	20.6	4.5	75	16.8	3.9	25
	cg07278181	61.6	5	75	58	5.6	25
	cg24971189	48.5	5.8	75	43.3	5.1	25
	cg00045025	30.7	4.7	75	24.6	3.8	25
	cg05441296	23.7	3.8	75	20.4	2.9	25
	cg04743738	68.8	3.3	75	65.8	3	25
	cg23252178	53.5	4.4	75	47.9	3.9	25
	cg06391412	45.1	7.4	75	38.6	7.9	25
	cg05098381	79.5	4.1	75	76.5	5.3	25
	cg25376334	97.6	0.8	75	96.9	1	25
	cg06612872	93.6	1.2	75	92.8	1.5	25
	cg00898584	94.2	1.5	75	93.3	1.3	25
	cg23889520	46.5	5	75	40.2	5.6	25

## Sheet: Fig. 3b
Source Data Fig 3. EPIC DNA methylation and RNA-Seq from human pancreatic islets.
	TBC1D4	Controls			T2D cases					TBC1D4 RNA-Seq
		Mean	SD	N	Mean	SD	N			Mean	SD	N
	cg25939954	70.6	6.6	75	76.8	7.3	25		Controls	1498.23	512.54	72
	cg25547220	65.5	8.9	75	72.8	8.8	25		T2D cases	1112.3	285.26	25
	cg02813563	82.5	4.8	75	86.4	4.5	25
	cg05549863	70.8	3.8	75	74.5	4.5	25
	cg02301706	96.1	0.9	75	95.4	1.1	25
	cg12665260	19.4	4.2	75	23	5.1	25
	cg11737070	29.4	4.7	75	32.6	5.2	25

## Sheet: Fig. 3c
Source Data Fig 3. EPIC DNA methylation and RNA-Seq from human pancreatic islets.
	RHOT1	Controls			T2D cases					RHOT1 RNA-Seq
		Mean	SD	N	Mean	SD	N			Mean	SD	N
	cg10339923	48.6	6	75	40.3	6.5	25		Controls	989.36	153.1	72
									T2D cases	847.85	116.87	25

## Sheet: Fig. 3d
Source Data Fig 3. EPIC DNA methylation and RNA-Seq from human pancreatic islets.
	CABLES1	Controls			T2D cases					CABLES1 RNA-Seq
		Mean	SD	N	Mean	SD	N			Mean	SD	N
	cg24407078	73.5	3.66	75	70.79	3.22	25		Controls	504.174	314.455	72
	cg04261087	13.43	3.17	75	16.09	3.63	25		T2D cases	425.713	251.08	25
	cg20042522	95.95	0.97	75	95.42	1.33	25
	cg20355381	66.58	3.64	75	60.96	4.68	25
	cg27541178	33.97	6.77	75	38.6	7.45	25
