# Supplementary material for: Genes with epigenetic alterations in human pancreatic islets impact mitochondrial function, insulin secretion, and type 2 diabetes
Source: Nat Commun. 2023 Dec 12;14:8040. doi: 10.1038/s41467-023-43719-9 (PMC10716521; doi:10.1038/s41467-023-43719-9)
Supplement: Supplementary file 6 — Source Data [file 41467_2023_43719_MOESM6_ESM.zip › Source Data files/Source Data Fig 4.xlsx]

## Sheet: Fig. 4e
Source Data Fig 4. mRNA expression levels (qPCR) in human islets after silencing of FOXP1, TBC1D4, RHOT1 or CABLES1 using siRNA
siNC = non-target control
	siNC	siFOXP1		siNC	siTBC1D4		siNC	siRHOT1		siNC	siCABLES1
	0.97611	0.685786		1.37946	0.682645		0.922523	0.542779		0.90969	0.518359
	0.905898	0.73508		1.06132	0.509382		0.821561	0.544172		1.04707	0.536917
	1.22216	0.805464		1.01084	0.638441		1.02762	0.638357		1.22955	0.716197
	1.03153	1.07137		0.809934	0.478636		1.03114	0.630049		0.661338	0.33827
	0.864298	0.551849		0.738444	0.321487		1.19716	0.541598		1.15235	0.415878

## Sheet: Fig. 4f
Source Data Fig 4. Insulin secretion in human islets after silencing of FOXP1, TBC1D4, RHOT1 or CABLES1 using siRNA
siNC = non-target control
		Basal secretion (2.8 mM)					Glucose-stimulated insulin secretion (16.7 mM)
	siNC	2.0607	2.10165	1.49421	3.42629	1.79137	2.60205	2.656	3.66176	5.47531	2.84182
	siFOXP1	1.57787	0.600696	0.854657	3.31343	1.88204	1.77081	1.62756	2.23123	5.0679	2.34583
	siTBC1D4	1.29765	0.670292	0.552744	2.23455	1.80083	1.7054	2.09433	2.41907	4.99716	1.12085
	siRHOT1	1.41958	0.473964	0.793368	2.28021	1.42953	2.53325	1.66423	1.62057	4.40207	1.88661
	siCABLES1	1.56086	1.64715	1.54599	3.24743	1.7737	2.3611	2.15137	2.70948	4.25684	1.63749

## Sheet: Fig. 4g
Source Data Fig 4. mRNA expression levels (global array) in human islets after silencing of FOXP1, TBC1D4, RHOT1 or CABLES1 using siRNA
siNC = non-target control
		RHOT1 expression							SEPT1 expression
	siNC	3125.78	3666.02	3213.66	3468.27	4182.07		siNC	24.2515	32.8996	26.7228	30.91	28.443
	siFOXP1	2646.74	3019.3	2817.11	2936.74	2503.97		siFOXP1	39.6707	34.2968	39.1245	44.9422	40.2244
	siTBC1D4	2574.36	2256.7	3104.19	2210.26	3040.3		siTBC1D4	45.5696	38.5859	35.261	32.4467	53.0765
	siRHOT1	1038.3	1618.01	1398.83	1710.26	1144.1		siRHOT1	37.2715	40.2244	30.91	37.014	43.4113
	siCABLES1	2936.74	2665.15	2469.49	2740.08	2503.97		siCABLES1	45.5696	52.7098	60.1295	41.9326	38.8542
		SOCS1 expression							UGT2B11 expression
	siNC	38.8542	31.125	25.9921	36.2523	28.443		siNC	37.5307	32.8996	33.1285	34.5353	37.7918
	siFOXP1	19.8353	25.9921	21.8566	25.2813	19.5622		siFOXP1	44.9422	47.1766	41.6429	50.9143	40.2244
	siTBC1D4	21.259	20.5348	24.761	23.4254	22.4711		siTBC1D4	41.3553	64.8934	49.8665	44.3235	64.8934
	siRHOT1	19.0273	20.2521	23.4254	20.393	16.2233		siRHOT1	55.7152	58.892	52.3457	47.1766	45.8866
	siCABLES1	23.9176	24.2515	24.9333	18.6357	22.3159		siCABLES1	53.0765	52.3457	56.1028	39.6707	43.4113
		HAUS2 expression							VW2CL expression
	siNC	333.144	380.038	401.707	326.288	388.023		siNC	89.8845	72.5046	65.3448	77.1717	91.7731
	siFOXP1	474.413	380.038	481.036	508.463	491.143		siFOXP1	105.42	107.635	128.89	95.6703	97.0059
	siTBC1D4	407.315	467.882	560.278	396.177	430.539		siTBC1D4	128.89	128.89	141.044	148.056	120.259
	siRHOT1	415.873	477.713	407.315	515.561	471.136		siRHOT1	108.383	106.891	143.013	120.259	121.095
	siCABLES1	522.758	544.957	576.03	481.036	625.992		siCABLES1	92.4115	130.69	130.69	142.025	107.635
		FANCC expression
	siNC	250.732	294.067	292.036	304.437	280.139
	siFOXP1	404.501	388.023	388.023	410.148	410.148
	siTBC1D4	398.932	304.437	410.148	374.806	377.413
	siRHOT1	308.687	369.646	415.873	367.092	430.539
	siCABLES1	396.177	367.092	451.944	369.646	315.173

## Sheet: Fig. 4h
Source Data Fig 4. mRNA expression levels (global array) in human islets after silencing of RHOT1 using siRNA
siNC = non-target control
		siNC					siRHOT1
	PINK1	340.144	203.657	247.28	274.374	199.466	352.139	290.018	308.687	340.144	442.643
	FIS1	427.565	362.039	321.795	484.382	364.557	471.136	526.394	709.176	474.413	675.588
	OPA1	4299.64	4124.49	5634.22	4640.29	4482.23	3492.39	4269.94	3640.7	4011.71	3281.18
	TFEB	18.3792	19.0273	16.1113	18.2522	17.6305	23.5883	27.0958	24.4201	18.6357	23.1029
