# Supplementary material for: Genes with epigenetic alterations in human pancreatic islets impact mitochondrial function, insulin secretion, and type 2 diabetes
Source: Nat Commun. 2023 Dec 12;14:8040. doi: 10.1038/s41467-023-43719-9 (PMC10716521; doi:10.1038/s41467-023-43719-9)
Supplement: Supplementary file 6 — Source Data [file 41467_2023_43719_MOESM6_ESM.zip › Source Data files/Source Data Fig 5.xlsx]

## Sheet: Fig. 5a
Source Data Fig 5. Rhot1 gene expression (qPCR) in INS1 832/13 β-cells after silencing using siRNA
		Rhot1 expression
	siNC	1.04323	1.0588	0.755997	1.25588	1.16172	0.762796	0.961578
	siRhot1	0.065353	0.147885	0.091298	0.116071	0.109626	0.283776	0.244054

## Sheet: Fig. 5b
Source Data Fig 5. Insulin secretion in INS1 832/13 β-cells after silencing using siRNA
		2.8 mM glucose (basal secretion)						16.7 mM glucose (GSIS)
	siNC	7.5781	38.2443	32.9388	32.129	13.1832	13.0166	61.7449	549.437	263.404	402.931	160.77	208.421
	siRhot1	12.772	40.5983	44.1025	35.7553	11.3229	13.9732	60.2217	280.189	166.136	316.12	118.453	153.965

## Sheet: Fig. 5c
Source Data Fig 5. Rhot1 protein levels in INS1 832/13 β-cells after silencing using siRNA
	siNC	siRhot1
	1.27948	0.57694
	0.823785	0.119581
	1.16041	0.302854
	0.736319	0.085578

## Sheet: Fig. 5d
Source Data Fig 5. K+-stimulated insulin secretion in INS1 832/13 β-cells after silencing using siRNA
		siNC				siRhot1
	2.8mM+K+	149.327	175.487	254.49	224.588	145.937	177.331	298.993	231.988
	16.7mM+K+	207.067	238.445	343.287	310.682	233.849	267.628	384.914	392.343

## Sheet: Fig. 5e
Source Data Fig 5. MitoTracker staining in INS1 832/13 β-cells after silencing using siRNA
	Mito spot number			Mito spot area
	siNC	siRhot1		siNC	siRhot1
	0.599385	0.357994		1.78945	0.584072
	1.33981	0.216637		2.24809	0.4806
	0.284863	0.11398		0.518976	0.272484
	0.0947314	0.317773		0.246302	0.515726
	3.22857	0.162482		7.30901	0.24838
	1.56165	1,724989*		2.81121	3,123025*
	0.054134	0.0214567		0.108355	0.0353405
	0.279144	0.0198968		0.404901	0.043373
	0.0370189	0.23659		0.0598979	0.360407
	0.88524	1.16054		1.44991	2.03941
	3.9906	1.0597		9.1263	1.74328
	2.04761	1.20167		3.81203	2.03976
	0.895591	0.338563		2.83319	1.41371
	2.84574	1.05196		6.06245	2.0282
	2.21482	0.305754		4.08971	0.67469
	0.148649	0.0777246		0.388996	0.166714
	0.882445	1.06962		1.4148	1.81087
	0.100244	0.353654		0.3117	0.539032
	2.13995	0.436335		3.93674	0.654151
	0.30315	1.07831		0.521435	1.80089
	0.209077	0.11804		0.369932	0.414254
	3.79528	0.249673		8.36336	0.814379
	2.14291	0.341847		4.14888	0.811395
	3.00782	4,440594*		6.33414	11,643818*
	0.0917136	0.0448071		0.288817	0.0816024
	0.207584	0.0676773		0.66838	0.202491
	0.0747664	0.18738		0.35514	0.59847

## Sheet: Fig. 5f
Source Data Fig 5. Measurements of ATP production in INS1 832/13 β-cells after silencing using siRNA
	Time [s]	siNC		siRhot1				% increase in ATP at 16.7 mM glucose
	0	0.992218	0.002941	0.999072	0.002478			siNC	siRhot1
	3.942	0.995589	0.003086	0.996469	0.002086			2.99074	-9.80675
	7.884	1.00018	0.002496	0.999725	0.002546			0.725476	-9.14144
	11.82	1.00031	0.002524	0.99818	0.002514			9.60531	-12.1866
	15.762	0.995711	0.00268	0.996892	0.002124			32.7614	-9.40291
	19.704	1.0009	0.002858	1.00273	0.002041			118.108	0.124848
	23.646	0.999628	0.002699	0.997861	0.002378			26.1437	27.6392
	27.582	1.00165	0.002594	0.997665	0.002225			65.1217	-3.78665
	31.524	1.00549	0.002645	0.999647	0.002047			77.4862	18.2758
	35.466	0.998377	0.002811	0.997692	0.002323			24.9557	25.2235
	39.408	1.00383	0.002801	1.00406	0.00248			15.5702	-8.06081
	43.35	1.00076	0.002597	1.00245	0.001924			64.0066	-9.66305
	47.286	0.999537	0.002994	1.00527	0.002471			24.169	0.034469
	51.228	1.00437	0.00271	0.999688	0.002449			7.43079	-0.68307
	55.17	1.00145	0.00309	1.00261	0.002415			13.5181	-0.76739
	59.112	0.998894	0.003255	1.00541	0.00246			11.7749	28.1628
	63.054	0.99806	0.00254	1.00179	0.00271			10.3404	-5.1581
	66.99	0.99941	0.003086	1.00469	0.002558			8.75913	13.5089
	70.932	0.999196	0.002796	1.00507	0.002249			-0.3792	8.67913
	74.874	1.00755	0.00318	0.996217	0.006155			14.2861	10.0884
	78.816	1.00355	0.003506	0.991768	0.004559			5.49417	3.53765
	82.752	1.01596	0.008055	0.997778	0.002521			-3.25998	5.84652
	86.694	1.01043	0.003961	0.996868	0.002874			-2.15739	8.96644
	90.636	1.04079	0.026417	1.0057	0.005801			0.491458	4.34775
	94.578	1.01328	0.003762	1.0029	0.003042			13.7469	-0.27979
	98.52	1.01341	0.00372	0.973158	0.010221			8.57804	4.29169
	102.456	1.01369	0.003603	0.99204	0.006666			16.7362	-3.49492
	106.398	1.01135	0.00414	0.910002	0.023736			-3.19777	3.76794
	110.34	1.01654	0.004399	1.00067	0.00235			0.397458	1.6047
	114.282	1.02313	0.003907	1.00406	0.002925			13.2484	6.56809
	118.218	1.02882	0.005967	1.00369	0.002577			17.1598	3.44341
	122.16	1.02337	0.004609	0.99489	0.004649			7.89328	-0.81777
	126.102	1.03846	0.005299	1.0051	0.003612			11.1649	-2.8303
	130.044	1.04681	0.005821	1.00743	0.003416			6.08829	-0.96063
	133.986	1.04992	0.006885	1.0125	0.004316			4.30412	5.42374
	137.922	1.05831	0.008528	1.01709	0.004121			-1.47411	-1.44875
	141.864	1.06003	0.008345	1.01229	0.003743			-10.3478	-4.89149
	145.806	1.0713	0.011007	1.01815	0.004624			9.41562	-4.58604
	149.748	1.07781	0.013597	1.02734	0.005087			-5.91556	0.205827
	153.69	1.10624	0.019392	1.03617	0.006052			-7.6477	5.81066
	157.626	1.10861	0.019691	1.03462	0.006392			-8.88962	-0.52738
	161.568	1.11683	0.022183	1.04222	0.007782			9.09107	12.1101
	165.51	1.12357	0.022908	1.04314	0.007863			1.28751	-5.98807
	169.452	1.12662	0.024621	1.044	0.008696			15.4565	0.720532
	173.388	1.13119	0.0248	1.04811	0.00861			6.57599	0.875991
	177.33	1.13392	0.026928	1.05079	0.009293			-0.51403	-0.23146
	181.272	1.13506	0.027238	1.05225	0.010132			3.38639	0.204936
	185.214	1.13688	0.027695	1.05318	0.010254			1.18888	-2.20691
	189.156	1.13658	0.028148	1.04835	0.010454			1.68454	2.64603
	193.092	1.13439	0.026943	1.05156	0.01065			1.0607	1.04406
	197.034	1.13499	0.0274	1.04643	0.0104			3.24832	13.9105
	200.976	1.12952	0.026693	1.05195	0.011099			2.62138	-0.43336
	204.918	1.13819	0.027065	1.04978	0.011154			4.43532	-4.48132
	208.854	1.13118	0.027094	1.04609	0.010652			12.8909	-5.41484
	212.796	1.13678	0.027765	1.04505	0.012178			5.66754	1.97849
	216.738	1.14528	0.02843	1.04532	0.011615			4.88467	2.94207
	220.68	1.13447	0.027303	1.04629	0.01211			6.4811	10.6387
	224.622	1.13361	0.027843	1.04901	0.011964			3.26611	-4.78463
	228.558	1.13023	0.027176	1.05492	0.012329			4.20997	-12.3193
	232.5	1.13586	0.027438	1.04647	0.011482			-1.39067	-0.82408
	236.442	1.12942	0.026945	1.04631	0.011086			12.8647	-4.0087
	240.384	1.13594	0.028388	1.04485	0.011465			2.53323	15.5799
	244.326	1.12864	0.028508	1.04331	0.011282			9.37505	13.8854
	248.262	1.13298	0.029415	1.0436	0.012017			6.77884	5.19669
	252.204	1.1333	0.027108	1.04475	0.011274			5.9908	4.59593
	256.146	1.1214	0.026299	1.04759	0.011636			10.7369	3.30747
	260.088	1.12539	0.027233	1.04306	0.011368			3.86068	4.34013
	264.024	1.13122	0.026998	1.0425	0.011306			-6.92914	7.39997
	267.966	1.12776	0.028635	1.04371	0.01107			11.6555	7.1901
	271.908	1.13403	0.028877	1.04208	0.011567			7.24329	3.73616
	275.85	1.12681	0.030885	1.03869	0.011708			2.56298	7.79281
	279.792	1.12876	0.029224	1.03612	0.010945			3.55085	5.5681
	283.728	1.12635	0.029758	1.03599	0.011087			13.0533	-4.48132
	287.67	1.12804	0.029701	1.03648	0.011624				-5.41484
	291.612	1.12493	0.029677	1.02943	0.011162				1.97849
	295.554	1.12213	0.030352	1.03224	0.010595				2.94207
	299.496	1.12983	0.030581	1.02984	0.010959				10.6387
	303.432	1.12079	0.030497	1.02775	0.011027				-4.78463
	307.374	1.12003	0.030533	1.02357	0.010613				-12.3193
	311.316	1.12122	0.030432	1.02373	0.011618				-0.82408
	315.258	1.11476	0.030674	1.02601	0.011475				-4.0087
	319.194	1.12257	0.029752	1.02467	0.011516				5.77287
	323.136	1.11843	0.029799	1.02162	0.010729				-4.45264
	327.078	1.1201	0.03029	1.02715	0.01097				6.47689
	331.02	1.12837	0.030305	1.02242	0.011276				11.1442
	334.962	1.11689	0.029936	1.01793	0.011329				9.01645
	338.898	1.1154	0.030942	1.01381	0.011046				11.4812
	342.84	1.11686	0.030776	1.01655	0.011225				14.9778
	346.782	1.11909	0.030692	1.01363	0.010711				3.87298
	350.724	1.12064	0.031613	1.01829	0.011287				3.47521
	354.66	1.10991	0.031323	1.01434	0.011671				3.81948
	358.602	1.10649	0.031998	1.01769	0.011235
	362.544	1.1137	0.0328	1.01557	0.011477
	366.486	1.1129	0.031172	1.01631	0.011713
	370.428	1.1039	0.031804	1.01272	0.011909
	374.364	1.1144	0.031212	1.01234	0.011414
	378.306	1.11334	0.030372	1.01347	0.011448
	382.248	1.1108	0.031839	1.01827	0.011771
	386.19	1.1132	0.032406	1.01169	0.011693
	390.132	1.11121	0.032451	1.01043	0.011767
	394.068	1.10628	0.033513	1.00914	0.011279
	398.01	1.1119	0.033483	1.00774	0.011355
	401.952	1.10844	0.033386	1.00738	0.011244
	405.894	1.10959	0.032938	1.00265	0.010555
	409.83	1.10449	0.034519	1.00183	0.011478
	413.772	1.10057	0.032051	0.975639	0.012284
	417.714	1.10748	0.03278	0.997168	0.01109
	421.656	1.10213	0.034499	1.01564	0.013225
	425.598	1.10381	0.033805	1.00373	0.011059
	429.534	1.10323	0.032332	0.994419	0.010686
	433.476	1.09428	0.032215	0.996141	0.010412
	437.418	1.1025	0.035001	0.995843	0.011047
	441.36	1.09386	0.035061	0.991498	0.010702
	445.296	1.11694	0.047022	0.987685	0.011416
	449.238	1.10842	0.042686	0.978501	0.011905
	453.18	1.11196	0.042444	0.987892	0.011154
	457.122	1.10997	0.041293	0.991842	0.010931
	461.064	1.11215	0.043183	0.969784	0.012942
	465	1.11301	0.042697	0.989234	0.011811
	468.942	1.11177	0.043992	0.985777	0.010666
	472.884	1.12124	0.05055	0.986645	0.011192
	476.826	1.11113	0.04442	0.98866	0.011009
	480.768	1.11116	0.043984	0.964566	0.015246
	484.704	1.10937	0.044077	0.955534	0.011691
	488.646	1.10902	0.047092	0.968377	0.012812
	492.588	1.11031	0.046326	0.984878	0.011563
	496.53	1.11325	0.047811	0.977541	0.011957
	500.466	1.10286	0.048232	0.974124	0.011456
	504.408	1.09763	0.048016	0.979877	0.01042
	508.35	1.11331	0.049753	0.983232	0.011175
	512.292	1.10216	0.049873	0.98819	0.011864
	516.234	1.09612	0.049422	0.982075	0.011584
	520.17	1.09221	0.048742	0.982859	0.012
	524.112	1.08542	0.049891	0.977736	0.012232
	528.054	1.08303	0.049473	0.977698	0.011829
	531.996	1.07154	0.047104	0.971704	0.012529
	535.932	1.04882	0.046912	0.969252	0.012323
	539.874	1.04342	0.044609	0.963242	0.011603
	543.816	1.02596	0.043266	0.955939	0.012245
	547.758	1.00987	0.041483	0.949817	0.011976
	551.7	0.995827	0.040686	0.946753	0.012442
	555.636	0.983994	0.039954	0.941707	0.01241
	559.578	0.972886	0.039855	0.939917	0.012942
	563.52	0.971122	0.039425	0.936843	0.012785
	567.462	0.968867	0.039749	0.922949	0.01257
	571.404	0.957497	0.040217	0.921635	0.012678
	575.34	0.949958	0.037398	0.921409	0.013429
	579.282	0.951211	0.040232	0.913218	0.013326
	583.224	0.941533	0.039074	0.906782	0.013491
	587.166	0.94242	0.038871	0.907169	0.013521
	591.102	0.93326	0.038449	0.903635	0.013894
	595.044	0.936813	0.039629	0.899307	0.013463
	598.986	0.926892	0.038143	0.890567	0.013632
	602.928	0.923525	0.039556	0.889004	0.013675
	606.87	0.918725	0.03837	0.889538	0.013723
	610.806	0.924011	0.041287	0.885322	0.013999
	614.748	0.91945	0.039066	0.883115	0.01395
	618.69	0.912094	0.039591	0.877894	0.013849
	622.632	0.913378	0.039275	0.872874	0.013641
	626.568	0.91564	0.04031	0.868327	0.01416
	630.51	0.903307	0.039868	0.870222	0.014022
	634.452	0.908332	0.040588	0.866678	0.014363
	638.394	0.903435	0.039069	0.856799	0.013941
	642.336	0.897148	0.040358	0.854435	0.014215
	646.272	0.896328	0.039662	0.857059	0.014414
	650.214	0.892979	0.03917	0.848834	0.014219
	654.156	0.911284	0.041909	0.849769	0.01477
	658.098	0.897677	0.040142	0.844484	0.014414
	662.04	0.905217	0.039141	0.841525	0.014474
	665.976	0.895447	0.039636	0.839392	0.014508
	669.918	0.902168	0.040113	0.83409	0.014477
	673.86	0.893602	0.039703	0.83558	0.014622
	677.802	0.883761	0.039309	0.833127	0.014951
	681.738	0.883941	0.041926	0.833958	0.01483
	685.68	0.879228	0.041955	0.828681	0.015158
	689.622	0.880003	0.04107	0.829314	0.01512
	693.564	0.880766	0.042227	0.821295	0.014808
	697.506	0.875505	0.040699	0.822777	0.014779
	701.442	0.871183	0.041124	0.82243	0.015425
	705.384	0.873921	0.040349	0.823261	0.015116
	709.326	0.861935	0.038766	0.815175	0.014702
	713.268	0.859594	0.03908	0.812777	0.014967
	717.204	0.85938	0.040083	0.808007	0.015379
	721.146	0.858867	0.040343	0.810385	0.015802
	725.088	0.862451	0.041761	0.805149	0.015016
	729.03	0.854171	0.039236	0.810734	0.0158
	732.972	0.856891	0.040722	0.804251	0.015026
		Values in bold were used to produce the figure

## Sheet: Fig. 5g
Source Data Fig 5. Measurements of mitochondrial Ca2+ in INS1 832/13 β-cells after silencing using siRNA
	Time [s]	siNC		siRHOT1			% increase at 16.7 mM glucose			% increase at K+
	0	1.00138	0.002536	0.986764	0.002538		siNC	siRhot1		siNC	siRhot1
	3.942	1.00031	0.002673	0.993463	0.002586		39.8175	-42.7748		51.1883	-54.8817
	7.884	1.00019	0.002483	0.999252	0.00216		5.37289	-12.2136		-4.63886	-28.1081
	11.82	1.00216	0.002936	0.994142	0.002369		-7.24342	89.914		-12.7663	31.5485
	15.762	0.998553	0.002443	0.993331	0.002088		5.08069	-41.7148		6.66467	-48.1556
	19.704	0.999706	0.00257	0.997623	0.002421		18.2218	36.6972		11.9286	13.7739
	23.646	0.998524	0.002426	1.00374	0.002607		25.2819	117.719		22.4832	69.1766
	27.582	1.0014	0.002642	1.00383	0.002302		70.6163	-0.87916		60.0456	-21.2004
	31.524	0.995224	0.002658	0.998208	0.002353		119.82	27.4355		153.012	22.7998
	35.466	0.998885	0.002738	1.00109	0.00259		52.1292	62.3074		81.944	104.944
	39.408	0.999208	0.002506	1.00374	0.004773		51.8006	-7.80247		54.2244	18.9122
	43.35	0.997954	0.002533	1.00981	0.004099		107.285	-17.4626		121.416	-22.2784
	47.286	1.00042	0.002015	1.00466	0.003674		88.929	-17.4492		136.801	-19.3268
	51.228	1.00032	0.002266	1.00455	0.00356		64.6475	-15.7705		77.9625	-22.69
	55.17	1.00577	0.002708	1.0058	0.00406		52.3422	-6.25685		65.6962	-9.9667
	59.112	0.9988	0.00293	1.01103	0.003219		33.9791	-3.6651		33.6609	-9.05799
	63.054	0.996126	0.003587	1.0096	0.003405		12.225	-8.46864		12.9206	-10.7788
	66.99	0.999359	0.002531	1.01457	0.003697		72.8867	-2.3024		77.101	-9.36615
	70.932	0.997274	0.0029	1.0138	0.003725		42.2496	-1.79971		51.6764	-6.87709
	74.874	0.998444	0.002519	1.01672	0.003702		91.2329	8.90586		105.689	-3.51077
	78.816	0.994346	0.002547	1.01787	0.004849		48.723	14.0057		51.1213	13.3478
	82.752	0.996712	0.002965	1.01653	0.0104		7.33498	11.1743		-0.83262	21.5543
	86.694	0.994124	0.003146	1.01279	0.010449		48.7084	-4.63489		68.6817	-6.2345
	90.636	1.00164	0.002778	1.01346	0.005105		42.2438	11.6687		55.3216	16.5324
	94.578	1.00162	0.003029	1.02258	0.005709		17.5076	11.5563		22.3784	17.0999
	98.52	1.00442	0.003128	1.02083	0.017583		3.72331	-0.91641		2.06318	21.1837
	102.456	1.00553	0.003833	1.0188	0.012412		51.0146	0.852263		56.708	43.5607
	106.398	1.00332	0.004331	1.01803	0.013562		40.8923	-0.62262		48.8664	17.4011
	110.34	0.999899	0.003466	1.02287	0.015812		37.7365	13.7965		45.6386	21.1929
	114.282	0.998312	0.003379	1.01534	0.010146		38.8599	-4.09206		63.9084	-9.35416
	118.218	1.00551	0.003267	1.02408	0.008527		41.2211	7.15407		59.9707	44.1694
	122.16	1.00732	0.003227	1.02401	0.008018		19.8897	0.581848		17.1048	25.0819
	126.102	1.00531	0.002904	1.02331	0.008401		27.6971	-1.43528		32.896	22.0077
	130.044	1.00503	0.003175	1.02718	0.008626		4.61251	2.66169		3.1347	48.8167
	133.986	1.00455	0.003473	1.03225	0.008372		36.1902	1.3909		41.0231	2.21084
	137.922	0.999926	0.003006	1.02371	0.008683		36.3288	-1.32291		40.0438	28.4222
	141.864	0.99576	0.004212	1.02896	0.008517		51.447	4.27998		45.4107	25.9506
	145.806	0.991654	0.004858	1.03	0.008572		9.51115	1.14163		3.1801	18.625
	149.748	1.04447	0.018661	1.03211	0.009385		22.6235	0.92098		32.4368	18.9139
	153.69	1.12307	0.046854	1.03166	0.009553		-9.47163	1.3715		16.9264	15.9752
	157.626	1.07511	0.014709	1.03836	0.010222		-0.2841	2.51605		12.7208	23.1763
	161.568	1.07522	0.015407	1.0343	0.010042		-1.12377	2.8642		11.2432	18.5794
	165.51	1.08105	0.014663	1.03391	0.010902		1.68634	1.52706		30.8394	14.2104
	169.452	1.07168	0.01441	1.03414	0.011009		6.65683	7.00912		10.4846	10.6013
	173.388	1.07851	0.014511	1.03432	0.011364		11.211	16.0554		27.1059	22.5706
	177.33	1.08542	0.016422	1.0319	0.011704		6.75014	10.1936		18.1309	12.2806
	181.272	1.08799	0.016252	1.03608	0.011073		6.94882	7.0987		10.854	15.1465
	185.214	1.08533	0.015396	1.03831	0.012142		11.596	12.9177		23.2121	28.0975
	189.156	1.09145	0.015843	1.05409	0.01216		10.0935	20.302		38.1525	53.8539
	193.092	1.10974	0.017543	1.04953	0.012398		-2.3853	0.620747		10.045	3.20927
	197.034	1.11478	0.018914	1.04265	0.012385		-0.40417	14.2453		29.8339	27.6025
	200.976	1.125	0.020905	1.04256	0.012678		-0.55553	8.44686		8.1036	8.84552
	204.918	1.12958	0.02086	1.04102	0.012376		9.71694	14.212		7.5814	22.0646
	208.854	1.13304	0.02115	1.03908	0.012547		2.49132	5.82024		3.64439	49.0964
	212.796	1.13929	0.023014	1.04092	0.013164		7.02317	9.28605		6.85968	33.5442
	216.738	1.15189	0.024052	1.03807	0.012728		0.88693	10.7344		0.759481	17.8192
	220.68	1.16246	0.024748	1.04307	0.012963		7.16165	2.19654		12.2576	14.3201
	224.622	1.16496	0.025002	1.04673	0.013341		7.15199	12.066		6.89928	28.014
	228.558	1.16064	0.025805	1.04282	0.013393		2.93135	1.5891		0.895172	11.505
	232.5	1.16085	0.026329	1.03957	0.012522		5.34104	2.80085		2.70026	16.3914
	236.442	1.17276	0.026982	1.05007	0.01288		4.02705	4.07711		0.888866	11.0203
	240.384	1.16998	0.026837	1.04303	0.013046		2.69265	9.37277		1.14045	14.3813
	244.326	1.17658	0.027448	1.04979	0.01322		1.98799	3.40369		3.89986	10.6654
	248.262	1.17815	0.027744	1.04222	0.013191		3.32564	12.612		3.70199	20.6957
	252.204	1.17982	0.02793	1.05137	0.013749		0.882724	7.93799		4.25064	14.5687
	256.146	1.18347	0.027443	1.05272	0.013447		2.73135	1.60545		1.24181	1,408679*
	260.088	1.18355	0.027658	1.05026	0.014396		-0.17324	-0.34924		2.18191	0,647087*
	264.024	1.18217	0.028577	1.05191	0.014283		3.28655	-0.31813		3.98917	-0,47627*
	267.966	1.18145	0.028372	1.0553	0.014249		-0.57747	-0.56098		8.57964	0,580801*
	271.908	1.18446	0.028657	1.05753	0.014611		-2.73158	-2.07091		4.5726	-2,17454*
	275.85	1.1897	0.028389	1.05333	0.014635		-0.41494	-0.74963		7.66837	-0,90555*
	279.792	1.18788	0.028376	1.04991	0.015136		1.94896	0.358976		1.55222	0,364502*
	283.728	1.18315	0.027166	1.05153	0.014511		0.714695	-0.25609		1.70166	-0,27477*
	287.67	1.18026	0.028099	1.05519	0.01493		1.10743	0.674563		0.318564	2,377655*
	291.612	1.17937	0.027901	1.05242	0.015516		1.2322	-1.38879		1.2383	-2,17766*
	295.554	1.17978	0.027307	1.05861	0.015523		7.08692	0.73139		14.6445	1,197427*
	299.496	1.1834	0.027651	1.05348	0.015935		-2.08173	-1.29348		-5.40629	2.21665
	303.432	1.18672	0.027078	1.05247	0.016002		-3.37257	-0.99966		-7.80668	0.09711
	307.374	1.17711	0.026806	1.05164	0.016065		1.04706	5.58281		1.57118	6.12508
	311.316	1.18306	0.026429	1.05168	0.015518		1.68231	4.70022		4.15633	12.2288
	315.258	1.1802	0.027351	1.05682	0.016433		7.01769	0.549063		10.2207	0.220832
	319.194	1.17933	0.026217	1.05424	0.015715		2.20607	0.227538		3.6601	0.650281
	323.136	1.17561	0.02616	1.06111	0.01661		1.54546	-0.38782		2.97357	1.09295
	327.078	1.17337	0.025725	1.05833	0.01685		-0.25483	0.421284		-1.02156	1.23908
	331.02	1.17722	0.026494	1.05991	0.016457		1.55581	1.30863		1.98432	1.01478
	334.962	1.17786	0.025538	1.05869	0.016388		0.047735	7.68217		4.24657	9.21716
	338.898	1.17627	0.025839	1.05644	0.017448		1.88163	1.40779		4.92396	2.62798
	342.84	1.17219	0.024339	1.05217	0.016572		-0.16063	-0.30211		-0.44155	-0.84161
	346.782	1.17395	0.025215	1.05358	0.017518		1.70596	1.6032		0.953044	2.25746
	350.724	1.17546	0.024624	1.05323	0.017061		3.11942	-0.8709		8.33637	5.34355
	354.66	1.17178	0.024799	1.05792	0.017373		1.11645	1.70453		3.32197	8.06698
	358.602	1.17278	0.025262	1.05537	0.017799		0.691865	0.619984		0.175916	1.8383
	362.544	1.16443	0.025102	1.05199	0.017968		-2.07256			-2.34577
	366.486	1.17501	0.024117	1.05595	0.017845		0.095002			1.82113
	370.428	1.16887	0.024841	1.05811	0.017524		6.20691			24.7545
	374.364	1.16392	0.024137	1.0579	0.022704		7.95796			24.6166
	378.306	1.16712	0.024074	1.05266	0.021333		9.24131			20.1827
	382.248	1.16389	0.023533	1.06058	0.019409		5.17943			12.0365
	386.19	1.1624	0.023295	1.05765	0.018337		2.36794			5.26353
	390.132	1.16175	0.022708	1.05799	0.018328		7.12659			20.5009
	394.068	1.1666	0.02309	1.05431	0.018977		1.41135			6.06144
	398.01	1.15754	0.024334	1.05737	0.01878		2.92687			8.87923
	401.952	1.16552	0.023416	1.04845	0.018893		4.68253			7.24742
	405.894	1.15606	0.02305	1.04184	0.019059		3.56707			5.72761
	409.83	1.15996	0.022798	1.04613	0.019481		2.89121			4.94172
	413.772	1.1569	0.022783	1.04107	0.019556		4.29903			7.30542
	417.714	1.14595	0.021869	1.05132	0.020076		3.02658			9.46236
	421.656	1.15046	0.022025	1.04494	0.019924		2.14376			4.95214
	425.598	1.15321	0.022845	1.04197	0.020627		1.79455			4.65028
	429.534	1.15109	0.021718	1.04783	0.020078		5.04287			10.6197
	433.476	1.14672	0.021855	1.0407	0.020694		0.0758			5.53563
	437.418	1.14799	0.021975	1.04884	0.020668
	441.36	1.14432	0.02212	1.05098	0.020384
	445.296	1.14527	0.021209	1.04851	0.020878
	449.238	1.14168	0.021079	1.04759	0.020601
	453.18	1.14175	0.021062	1.05802	0.020643
	457.122	1.14085	0.020381	1.0838	0.020972
	461.064	1.13427	0.020656	1.08318	0.021214
	465	1.13538	0.02075	1.08846	0.022998
	468.942	1.14551	0.020194	1.09799	0.023427
	472.884	1.14491	0.019689	1.0996	0.024177
	476.826	1.14589	0.020483	1.10039	0.022986
	480.768	1.15912	0.020915	1.09572	0.022063
	484.704	1.15528	0.021384	1.09231	0.02192
	488.646	1.14978	0.020337	1.10036	0.021814
	492.588	1.15352	0.021471	1.09133	0.022278
	496.53	1.15058	0.019593	1.09004	0.023082
	500.466	1.1424	0.020032	1.10045	0.023061
	504.408	1.16746	0.023586	1.09846	0.029197
	508.35	1.17197	0.025272	1.10467	0.02593
	512.292	1.17613	0.025832	1.104	0.025005
	516.234	1.17869	0.025532	1.11496	0.027834
	520.17	1.1778	0.025958	1.10865	0.026378
	524.112	1.18046	0.025782	1.11393	0.025842
	528.054	1.18071	0.027189	1.10866	0.025323
	531.996	1.18837	0.02777	1.10929	0.026252
	535.932	1.19515	0.028649	1.11203	0.027048
	539.874	1.19555	0.029917	1.11601	0.02728
	543.816	1.19531	0.028932	1.1198	0.026934
	547.758	1.20568	0.030691	1.11807	0.026636
	551.7	1.20921	0.030724	1.12001	0.027253
	555.636	1.21454	0.032648	1.12108	0.025817
	559.578	1.21519	0.032875	1.11509	0.025018
	563.52	1.22406	0.034415	1.11417	0.025037
	567.462	1.23014	0.033386	1.1193	0.023557
	571.404	1.2343	0.035268	1.11423	0.022396
	575.34	1.2347	0.034698	1.1178	0.022398
	579.282	1.23355	0.034643	1.12171	0.021621
	583.224	1.24348	0.035518	1.11261	0.021072
	587.166	1.24393	0.035486	1.11857	0.021974
	591.102	1.25068	0.036091	1.11882	0.021198
	595.044	1.24923	0.036053	1.11555	0.021673
	598.986	1.26572	0.035507	1.11906	0.020039
	602.928	1.27814	0.035593	1.12611	0.019327
	606.87	1.27231	0.03543	1.12041	0.018597
	610.806	1.27926	0.035635	1.11992	0.016707
	614.748	1.27581	0.036217	1.12172	0.01635
	618.69	1.27795	0.035459	1.12065	0.015368
	622.632	1.27892	0.035583	1.1402	0.013918
	626.568	1.27763	0.035817	1.1412	0.013018
	630.51	1.2854	0.036196	1.14185	0.012737
	634.452	1.28385	0.036342	1.15374	0.012474
	638.394	1.28401	0.036631	1.14951	0.011951
	642.336	1.28936	0.036127	1.15122	0.011014
	646.272	1.28611	0.036722	1.15236	0.011575
	650.214	1.2832	0.036845	1.15728	0.011407
	654.156	1.29377	0.037122	1.15277	0.011308
	658.098	1.29103	0.036554	1.16022	0.010501
	662.04	1.29005	0.037225	1.16219	0.01075
	665.976	1.29989	0.038245	1.15646	0.010933
	669.918	1.2927	0.037538	1.15664	0.011262
	673.86	1.28998	0.036905	1.15741	0.010886
	677.802	1.29239	0.037103	1.1672	0.012185
	681.738	1.29534	0.037738	1.16168	0.011
	685.68	1.29021	0.037723	1.16649	0.011944
	689.622	1.29469	0.03819	1.16956	0.011963
	693.564	1.29154	0.037823	1.16703	0.011857
	697.506	1.29449	0.037826	1.17053	0.012057
	701.442	1.28931	0.036647	1.16606	0.012352
	705.384	1.29281	0.037243	1.16973	0.011649
	709.326	1.28954	0.037635	1.16481	0.012167
	713.268	1.29506	0.037804	1.16193	0.012269
	717.204	1.29561	0.037162	1.16928	0.011925
	721.146	1.29844	0.036932	1.16657	0.012795
	725.088	1.29786	0.036809	1.17142	0.012184
	729.03	1.29828	0.036915	1.1747	0.013325
	732.972	1.29683	0.036952	1.17093	0.012889
	736.908	1.29988	0.03767	1.1737	0.01302
	740.85	1.29194	0.037163	1.16984	0.014071
	744.792	1.30092	0.037183	1.16758	0.013567
	748.734	1.29734	0.037278	1.16364	0.014273
	752.676	1.29817	0.037285	1.1695	0.014508
	756.612	1.30637	0.037192	1.17303	0.014495
	760.554	1.29752	0.037488	1.17561	0.014846
	764.496	1.29797	0.037296	1.17172	0.014491
	768.438	1.30089	0.036618	1.1659	0.014657
	772.374	1.29975	0.037403	1.17642	0.014811
	776.316	1.29918	0.03695	1.1725	0.014776
		Values in bold were used to produce the figure

## Sheet: Fig. 5h
Source Data Fig 5. Oxygen consupmption rate in INS1 832/13 β-cells after silencing using siRNA
	Time (minutes)	siNC						siRhot1									siNC						siRhot1
	1.38009	15634.3	10191.7	18349.2	15080.3	15837	17766.7	11466.2	4980.31	8697.39	6117.49	14981.6	14288			Basal mitochondrial respiration	10574.6	7924.4	12039.7	7119.29	1161.84	10930.5	8509.23	3111.43	6620.21	1693.52	1517.35	10955.9
	7.4125	15254.7	9967.13	17939.2	14890	15425	17245.5	11611.9	4898.79	8846.56	6457.49	15014.2	14187.3			Glucose respiration	18179.9	13848.5	18975.5	15920.2	6276.76	17260	13182.8	5529.53	10766.5	1898.44	8333.46	18899
	13.4452	15554	10216.3	17808.3	15312.5	15413.6	17443.5	12002.2	4949.14	9227.79	6814.3	15260.5	14465.1			ATP-Production coupled respiration	8665.95	6660.97	9226.63	7896.46	3548.04	8305.77	6536.36	2571.28	5861.45	-289.636	3291.02	8867.59
	19.5872	21193.8	14476.4	23624	20821.6	19710.8	22700.4	14934.9	6387.73	12004	8061.36	20117.8	19144.4			Proton leak	9513.94	7187.58	9748.9	8023.74	2728.72	8954.26	6646.49	2958.25	4905.02	2188.08	5042.44	10031.5
	25.6207	22324.5	15321.3	24568.4	22377.3	20567.7	23433.5	15904.1	6920.95	12687	9083.15	20856.9	20498.9			Maximal mitochondrial respiration	34644	25456.9	38492.4	32769.1	16412.8	34693.7	26421.9	13048.6	25812.2	1217.01	25196.8	38118.4
	31.6492	22689.1	15681.9	24929.5	22917.7	20931.3	23689	16276.8	7112.41	12962.4	9079.56	21186.3	21096.8			Non mitochondrial respiration	4979.35	2291.94	5768.51	8193.21	13681	5203.42	3492.93	1837.71	2607.58	5120.78	13743.1	4780.86
	37.6792	22859	15860.4	25013.8	23337.1	20894.4	23749.6	16457	7189.55	13152.8	8561.81	21605.2	21503.8			Spare respiratory capacity	24069.4	17532.5	26452.7	25649.8	15251	23763.2	17912.7	9937.19	19191.9	-476.51	23679.5	27162.5
	43.7096	23022	15994.9	24783	23689.8	20911.7	23895.8	16551.2	7306.02	13245.7	7760.92	21936.2	21898.9
	49.7412	23159.2	16140.5	24744	24113.4	20879.5	24001.2	16675.8	7367.24	13374	7019.22	22076.6	22171.5
	55.8739	14493.3	9479.52	15517.4	16217	16898.2	15329.1	10139.4	4795.96	7512.59	7308.85	18785.6	14013.9
	61.8977	14310.4	9589.05	15391.1	16414.9	16796.8	14842.7	10093.4	4828.63	7509.48	7449.23	18495.3	12703.3
	68.0286	39623.4	27748.8	44260.9	40962.3	31818.9	42599.2	29914.9	14886.3	28419.7	6337.78	38939.9	41167.8
	74.0424	31673.8	22076	35742.3	34371.4	27291.4	37305.4	27549.8	13108.1	24075.1	5504.18	34251.6	35710.1
	80.1624	4710.24	2027.25	5747.64	7567.1	14213.1	5524.54	3063.31	1520.97	2206.79	5135.81	13577.8	4003.9
	86.1893	5104.22	2339.93	5724.69	8244.23	14400.5	5720.79	3677.19	1914.1	2733.33	5098.85	13852	4870.57
	92.2185	5123.61	2508.65	5833.22	8768.31	14361.5	5704.44	3738.28	2078.06	2882.61	5127.68	13799.7	5027.92

## Sheet: Fig. 5i
Source Data Fig 5. Measurements of cytosolic Ca2+ in INS1 832/13 β-cells after silencing using siRNA
	Time	siNC	siRhot1		AUC
	0	0.960613	0.960426		siNC	siRhot1
	1.57	0.988761	0.980888		93.58	26.39
	3.14	0.895899	1.0141		61.94	28.16
	4.71	1.02219	0.921721		44.97	0
	6.28	1.07655	0.962736		34.9	7.402
	7.85	1.10152	1.04384		22.19	7.049
	9.42	1.08397	0.958671		134.3	55.99
	10.99	0.983064	1.00398		8.238	0
	12.56	1.01414	1.0649		110.2	0
	14.13	0.976488	1.00056		40.74	8.482
	15.7	0.977954	1.03982		123.1	21.7
	17.27	1.0131	1.05396		295.2	2.265
	18.84	0.943482	1.03835		46.75	2.189
	20.41	1.00589	0.958995		5.999	0.2261
	21.98	0.956383	0.997053		47.58	1.859
	23.55	1.01054	0.883339		24.75	79.47
	25.12	0.930162	1.00574		200.4	43.05
	26.69	0.951105	0.993312		49.52	16
	28.26	0.978624	0.959549		7.49	17.56
	29.83	0.972886	0.999686		4.9	11.44
	31.4	1.08058	0.987539		52.92	38.76
	32.97	0.995965	0.97225		71.3	45.68
	34.54	1.05222	1.01932		40.91	44.73
	36.11	0.943063	1.07991		25.01	101.3
	37.68	0.981137	1.01788		28.75	78.95
	39.25	1.0368	0.936732		4.38	33.2
	40.82	0.940969	1.01008		36.51	33.86
	42.39	1.03743	1.02449		44.6
	43.96	0.893973	0.928926		18.88
	45.53	1.00166	1.02481		151.5
	47.1	1.02834	1.11312		18.63
	48.67	0.986206	1.00315		33.34
	50.24	1.03785	0.921167		49.15
	51.81	0.940299	1.01008		17.56
	53.38	1.01754	0.998208		85.44
	54.95	0.972676	1.00601		85.32
	56.52	1.0789	1.08684		79.7
	58.09	1.08481	0.921721		32.79
	59.66	0.966352	0.935577		8.879
	61.23	1.05729	0.954053		15.95
	62.8	1.0131	1.07359		17.28
	64.37	0.992782	1.08915		35.45
	65.94	1.02114	0.958671		139.5
	67.51	1.01184	1.03229		1.088
	69.08	0.875585	1.00744		194.8
	70.65	1.00824	1.00112
	72.22	0.965263	1.00744
	73.79	1.01435	0.942506
	75.36	0.976488	0.892577
	76.93	1.10235	1.01211
	78.5	0.966142	0.924908
	80.07	1.07149	1.02537
	81.64	0.996174	1.05363
	83.21	0.975231	0.965599
	84.78	0.977116	0.951743
	86.35	0.981347	0.964445
	87.92	0.851877	0.939919
	89.49	0.967818	1.0274
	91.06	0.954707	0.970218
	92.63	0.980928	1.06144
	94.2	0.991525	0.976869
	95.77	0.934393	1.01872
	97.34	1.00422	0.951743
	98.91	0.993619	1.04098
	100.48	1.00824	1.05451
	102.05	0.988761	0.945415
	103.62	0.991525	0.979733
	105.19	0.947503	1.00315
	106.76	1.01393	0.941351
	108.33	0.921492	1.02943
	109.9	0.999358	0.973959
	111.47	0.947922	0.995344
	113.04	0.972467	1.0141
	114.61	0.970582	1.00112
	116.18	0.947922	1.06897
	117.75	0.936068	0.867451
	119.32	0.975022	0.975992
	120.89	0.974603	1.00458
	122.46	0.981556	0.947448
	124.03	0.856317	0.989294
	125.6	0.965723	0.991603
	127.17	1.09938	1.00431
	128.74	0.97565	0.959826
	130.31	1.00166	0.704085
	131.88	0.95387	0.731474
	133.45	0.982184	1.00689
	135.02	0.969954	0.998531
	136.59	0.94855	1.00546
	138.16	0.982184	1.02998
	139.73	0.911146	0.962135
	141.3	0.992363	1.11054
	142.87	0.939461	1.06984
	144.44	0.955545	1.05511
	146.01	1.01628	0.99188
	147.58	0.981347	1.08569
	149.15	0.839186	0.977747
	150.72	0.895899	0.975437
	152.29	0.934393	0.922599
	153.86	0.951524	0.946847
	155.43	0.827583	0.995899
	157	0.93988	0.960704
	158.57	0.890622	0.937333
	160.14	0.945199	0.905278
	161.71	0.973305	0.934423
	163.28	0.976488	1.06869
	164.85	0.950477	1.03285
	166.42	0.869469	1.09492
	167.99	0.94055	1.01327
	169.56	0.905407	1.04901
	171.13	0.961032	1.07502
	172.7	0.892297	1.04961
	174.27	0.923628	1.01756
	175.84	0.809991	0.944261
	177.41	0.998059	0.949157
	178.98	0.933555	1.03576
	180.55	1.0226	1.02306
	182.12	0.958309	0.956362
	183.69	0.937785	0.959272
	185.26	0.957891	0.972528
	186.83	0.852757	0.941351
	188.4	0.893763	0.93761
	189.97	0.927188	1.00717
	191.54	0.876632	0.97456
	193.11	0.930581	0.986661
	194.68	0.877051	0.989571
	196.25	0.984949	1.09839
	197.82	0.879815	1.09409
	199.39	0.908172	0.956639
	200.96	0.965514	1.09756
	202.53	0.889742	0.995621
	204.1	0.920026	0.986661
	205.67	0.93523	0.936732
	207.24	0.870098	1.02883
	208.81	0.921701	0.912484
	210.38	0.936948	0.961858
	211.95	1.0061	0.971096
	213.52	1.06705	1.05336
	215.09	0.954288	0.936455
	216.66	0.929534	0.913361
	218.23	0.892925	0.962412
	219.8	0.947293	0.981488
	221.37	0.907334	0.97456
	222.94	0.991316	1.04472
	224.51	0.882161	0.977146
	226.08	0.861846	1.01294
	227.65	0.908381	1.08079
	229.22	0.808106	1.05396
	230.79	0.869679	1.04472
	232.36	0.976488	0.936732
	233.93	0.838767	0.970218
	235.5	0.840694	1.02828
	237.07	0.852547	1.01063
	238.64	0.812756	0.951466
	240.21	0.906036	0.941351
	241.78	0.906915	0.920012
	243.35	0.875375	0.954376
	244.92	0.860548	0.993635
	246.49	0.94055	1.01151
	248.06	1.06533	0.926617
	249.63	0.845971	0.974283
	251.2	0.869679	1.05336
	252.77	0.880025	0.933868
	254.34	0.940089	0.980333
	255.91	0.907125	1.11977
	257.48	0.871982	0.928095
	259.05	0.90436	1.00084
	260.62	0.948341	0.944538
	262.19	0.911146	0.990726
	263.76	1.00652	0.910174
	265.33	0.842369	0.8923
	266.9	0.872192	0.921167
	268.47	1.0131	0.929527
	270.04	1.27455	0.954653
	271.61	1.0131	0.920012
	273.18	1.05033	0.930127
	274.75	0.9581	0.844357
	276.32	0.937785	0.945415
	277.89	0.925722	0.912807
	279.46	0.920026	0.911929
	281.03	0.913659	0.931559
	282.6	0.938204	0.912206
	284.17	0.964844	1.02592
	285.74	1.10554	0.967355
	287.31	1.0025	0.965599
	288.88	1.04124	0.882184
	290.45	1.03701	0.964445
	292.02	0.985158	0.998208
	293.59	1.01138	0.860245
	295.16	1.04313	1.0219
	296.73	1.02323	1.01266
	298.3	0.955964	0.952621
	299.87	1.02474	0.960981
	301.44	0.943901	0.960426
	303.01	0.994457	0.919412
	304.58	1.08376	0.987261
	306.15	0.972258	0.969341
	307.72	1.00187	0.879598
	309.29	0.928068	1.04412
	310.86	2.69616	0.929804
	312.43	2.8565	0.908465
	314	2.20769	0.94366
	315.57	2.19985	0.907865
	317.14	2.26884	0.925786
	318.71	1.88508	0.960981
	320.28	1.98238	1.06056
	321.85	2.18951	0.978901
	323.42	1.98577	1.03169
	324.99	1.67841	0.894886
	326.56	1.65152	0.893454
	328.13	1.58978	0.964445
	329.7	1.64813	1.03664
	331.27	1.80047	0.940797
	332.84	2.28597	0.976592
	334.41	2.29824	0.971096
	335.98	2.25527	0.928372
	337.55	1.98196	0.888512
	339.12	1.99256	0.971373
	340.69	1.93563	0.891422
	342.26	2.18251	0.912807
	343.83	1.61873	1.02883
	345.4	1.36448	0.940473
	346.97	1.42115	0.969341
	348.54	1.29147	0.952898
	350.11	1.15735	0.957794
	351.68	1.14127	0.981488
	353.25	1.25658	0.85013
	354.82	1.90879	0.988693
	356.39	2.23009	0.88708
	357.96	1.81802	0.887358
	359.53	1.65429	0.922599
	361.1	1.71268	0.890544
	362.67	2.14632	0.944815
	364.24	2.42348	0.953775
	365.81	2.42939	0.940473
	367.38	2.45691	0.983797
	368.95	2.56497	1.03548
	370.52	2.39638	0.989294
	372.09	2.37757	1.03576
	373.66	2.31642	1.04098
	375.23	2.30607	0.903523
	376.8	2.14569	1.01641
	378.37	2.06699	0.922599
	379.94	2.22335	0.971096
	381.51	2.15968	0.900937
	383.08	1.90983	0.985229
	384.65	2.18548	0.948879
	386.22	2.09132	0.921444
	387.79	1.88273	0.994467
	389.36	1.6875	0.977146
	390.93	1.8633	0.880753
	392.5	1.95934	1.44452
	394.07	1.66719	1.58022
	395.64	1.62275	1.41334
	397.21	1.23057	1.11285
	398.78	1.22927	1.0274
	400.35	1.25088	0.949434
	401.92	1.16879	1.00199
	403.49	1.16074	0.981488
	405.06	1.18805	0.965599
	406.63	1.15463	0.972528
	408.2	1.12627	1.05913
	409.77	1.11802	0.946847
	411.34	1.04631	0.987862
	412.91	1.08966	0.995899
	414.48	1.11634	0.998208
	416.05	1.18634	0.997053
	417.62	1.15166	1.05049
	419.19	1.10742	1.11917
	420.76	1.05796	0.995067
	422.33	1.11484	1.04703
	423.9	1.21511	0.937333
	425.47	1.11991	1.46992
	427.04	1.09092	1.50978
	428.61	0.992782	1.39745
	430.18	0.984949	1.07673
	431.75	1.07467	1.11945
	433.32	1.03383	0.927772
	434.89	1.02918	1.06749
	436.46	1.04694	0.983797
	438.03	1.08225	0.981765
	439.6	1.11655	0.939642
	441.17	1.05306	0.964168
	442.74	1.00907	0.967077
	444.31	1.09431	0.965322
	445.88	1.01984	1.0086
	447.45	1.04271	1.08601
	449.02	1.04841	0.967077
	450.59	1.24598	1.07645
	452.16	1.74526	0.971973
	453.73	2.06913	0.883062
	455.3	1.76767	0.933268
	456.87	2.14297	0.909343
	458.44	2.09685	0.922876
	460.01	2.37565	0.933868
	461.58	2.26419	1.07211
	463.15	2.11164	1.02421
	464.72	2.21657	1.45778
	466.29	2.26121	1.43066
	467.86	2.32321	1.24734
	469.43	2.06594	1.03405
	471	2.04776	1.01008
	472.57	1.99951	1.03169
	474.14	1.90179	0.905833
	475.71	1.82627	0.99188
	477.28	1.93287	0.910174
	478.85	1.72725	0.912807
	480.42	1.80235	0.939919
	481.99	1.53709	0.950866
	483.56	1.48126	0.921998
	485.13	1.34839	0.905278
	486.7	1.37717	0.973682
	488.27	1.35388	0.960981
	489.84	1.40486	0.915671
	491.41	1.20368	0.885926
	492.98	1.14784	0.964445
	494.55	1.27413	0.866296
	496.12	1.17725	0.964445
	497.69	1.11697	1.2921
	499.26	1.22081	1.31085
	500.83	1.19522	1.00458
	502.4	1.27564	0.948879
	503.97	1.13155	0.951743
	505.54	1.20284	0.95493
	507.11	1.15672	0.912807
	508.68	1.1233	0.991603
	510.25	1.23203	1.01899
	511.82	1.02281	1.06809
	513.39	1.19459	1.02652
	514.96	1.07274	0.960426
	516.53	1.00103	0.949711
	518.1	0.948341	0.929804
	519.67	1.18738	0.932437
	521.24	1.07676	0.897796
	522.81	1.15103	1.01553
	524.38	1.18211	0.865141
	525.95	0.979252	0.877289
	527.52	1.03592	0.934146
	529.09	1.07337	0.925786
	530.66	1.08648	0.891976
	532.23	1.1011	0.879321
	533.8	0.991734	0.973405
	535.37	1.07044	0.884217
	536.94	1.05729	0.952344
	538.51	1.02642	0.940797
	540.08	0.999986	0.989017
	541.65	1.06621	1.00398
	543.22	1.1011	0.868051
	544.79	1.02009	0.934146
	546.36	1.0575	1.00805
	547.93	1.07446	0.993312
	549.5	0.982184	0.917703
	551.07	1.06893	0.932991
	552.64	1.02093	0.955531
	554.21	0.915586	0.860846
	555.78	1.02788	0.870915
	557.35	0.979671	0.84408
	558.92	0.99341	0.852717
	560.49	1.03848	0.962736
	562.06	1.13641	0.825004
	563.63	0.992572	0.88708
	565.2	1.05666	0.933268
	566.77	1.09854	0.928649
	568.34	1.08925	0.868882
	569.91	1.09431	0.958995
	571.48	1.04078	0.94366
	573.05	1.08355	0.96329
	574.62	0.994248	1.25746
	576.19	1.05159	1.34032
	577.76	1.01226	1.44161
	579.33	1.08334	1.00777
	580.9	0.933136	1.05654
	582.47	1.05498	0.988693
	584.04	0.933974	0.899505
	585.61	0.914916	1.0092
	587.18	1.02407	0.993912
	588.75	0.999358	0.9347
	590.32	1.00484	0.98061
	591.89	1.10235	0.914516
	593.46	1.00103	0.97456
	595.03	1.00782	0.913361
