# Supplementary material for: Genes with epigenetic alterations in human pancreatic islets impact mitochondrial function, insulin secretion, and type 2 diabetes
Source: Nat Commun. 2023 Dec 12;14:8040. doi: 10.1038/s41467-023-43719-9 (PMC10716521; doi:10.1038/s41467-023-43719-9)
Supplement: Supplementary file 6 — Source Data [file 41467_2023_43719_MOESM6_ESM.zip › Source Data files/Source Data Fig 6.xlsx]

## Sheet: Fig. 6b
Source Data Fig 6. Metabolomic changes in INS1 832/13 β-cells after silencing using siRNA
	L-Proline
	siNC 2.8mM	siNC 16.7mM	siRhot1 2.8mM	siRhot1 16.7mM
	220738	284928	145161	128823
	174902	314538	135890	147437
	182064	246609	141906	141842
	264923	400035	170572	162790
	233142	300698	156991	136499
	242327	370393	157975	141924
	252274	279076	177127	156454

## Sheet: Fig. 6c
Source Data Fig 6. Metabolomic changes in INS1 832/13 β-cells after silencing using siRNA
	Glycine
	siNC 2.8mM	siRhot1 2.8mM	siNC 16.7mM	siRhot1 16.7mM
	2.25167e+08	1.69752e+08	2.33364e+08	1.41035e+08
	2.8554e+08	1.99332e+08	2.7184e+08	1.78502e+08
	2.27408e+08	1.87819e+08	2.49644e+08	1.80286e+08
	3.42253e+08	2.20149e+08	2.55293e+08	1.15355e+08
	3.25065e+08	1.95952e+08	2.75988e+08	2.19789e+08
	1.98868e+08	1.94185e+08	2.21715e+08	1.37943e+08
	280224384	2.13499e+08	3.33918e+08	2.07081e+08

## Sheet: Fig. 6d
Source Data Fig 6. Metabolomic changes in INS1 832/13 β-cells after silencing using siRNA
	Gamma-aminobutyric acid
	siNC 2.8mM	siNC 16.7mM	siRhot1 2.8mM	siRhot1 16.7mM
	62304.7	62614.7	34184.2	30755.2
	69096.1	71232	50056.1	48650.9
	63638.4	63396.8	38903.4	38727.3
	104133	106869	68769.1	77804
	86344.4	62834.6	66126.8	40554.3
	64100.1	92451.8	37416.6	58466
	64747.2	68299.8	49957.9	53674

## Sheet: Fig. 6e
Source Data Fig 6. Metabolomic changes in INS1 832/13 β-cells after silencing using siRNA
	Myo-inositol
	siNC 2.8mM	siNC 16.7mM	siRhot1 2.8mM	siRhot1 16.7mM
	1.46218e+07	1.54458e+07	8.90787e+06	7.64135e+06
	1.87479e+07	2.05436e+07	1.19589e+07	1.02641e+07
	1.26287e+07	1.53895e+07	8.59242e+06	8.87452e+06
	2.03647e+07	2.44379e+07	1.08598e+07	1.11288e+07
	1.74396e+07	1.57396e+07	1.01229e+07	1.04041e+07
	1.2128e+07	1.90408e+07	1.03968e+07	9.12213e+06
	1.73244e+07	2.03512e+07	1.19406e+07	1.13252e+07

## Sheet: Fig. 6f
Source Data Fig 6. Metabolomic changes in INS1 832/13 β-cells after silencing using siRNA
	L-Carnitine					Deoxycarnitine
	siNC 2.8mM	siNC 16.7mM	siRhot1 2.8mM	siRhot1 16.7mM		siNC 2.8mM	siNC 16.7mM	siRhot1 2.8mM	siRhot1 16.7mM
	144110	138653	235149	243275		63988.6	65744.9	111514	121080
	102457	116351	207513	219663		46768.3	52304.8	108124	112808
	175818	174911	327390	295452		73858.8	76341.7	146570	144748
	96940.5	107229	221034	232124		56626.4	64418.3	124612	130749
	102910	148970	223274	250911		45847.3	67203.7	114533	144247
	146723	108775	276521	243945		67645.9	53543.5	141084	125069
	170331	170708	315166	310452		82096.8	81961.9	153928	163364

## Sheet: Fig. 6g
Source Data Fig 6. RHOT1 protein levels in a rodent model of T2D
	Wistar	Young GK	Adult GK
	1.49715	0.363387	0.117378
	1.05433	0.591817	0.10393
	0.755885	0.736612	0.0096033
	0.989907	0.554005	0.110135
	0.702729

## Sheet: Fig. 6h
Source Data Fig 6. Blood glucose levels in the rodent model of T2D
	Time (min)	Wistar						Young GK						Adult GK
	0	6.7	7.5	6.2	6.8	5.7	6.1	12.4	9.1	11.3	12.7	8.9	12.5	17.6	10.1	15.6	12.4	17	12.2
	5	14.9	25.1	15.5	15.1	6.5	15.1	17.4	20.8	24.9	22.7	26.8	13	24.7	20.6	26.9	32.4	18.6	10.1
	10	18.7	27.4	15	19.6	6.5	15.1	23.5	27.9	30	26.3	30.5	19.8	29.6	27.4	33.3	33.3	28.5	13.5
	15	13.8	27.3	13.5	18	10.3	16.7	29.7	30	27.2	31.5	32.6	20.3	33	28.4	33.3	33.3	28.8	13.7
	30	11	16.5	8.1	10.6	5.7	10.8	25.9	30	26.6	26.5	33.3	24	27.1	28.7	33.3	33.3	25.4	16.3
	60	7.4	7.8	7.3	7.1	6	5.3	21.4	24.4	25.1	18.4	21.8	24.5	25.8	19.3	31.1	33.3	25.3	14.2
	120	6.8	6.7	7.7	6.2	5.7	7.2	13.4	13.3	19.5	11.8	11.1	16.4	21.9	13.9	26.7	28	18.1	11.6

## Sheet: Fig. 6i
Source Data Fig 6. Body weight (g) in the rodent model of T2D
	Wistar	Young GK	Adult GK
	452	255	304
	442	240	297
	490	236	319
	457	249	295
	411	250	322
	439	228	304

## Sheet: Fig. 6j
Source Data Fig 6. Insulin secretion levels in a RHOT1-deficient rodent model of T2D
		Wistar (12 weeks old)						Young GK (8 weeks old)						Adult GK (12 weeks old)
	2.8mM	2.11669	2.723	1.03687	1.46412	2.23158	1.67289	0.607188	0.66775	0.096369	0.286861	0.885306	0.031425	0.313188	0.463333	0.325458	0.387708	0.391	0.302222
	16.7mM	4.51194	4.22073	3.374	2.81681	3.00827	3.18142	0.874833	0.685028	0.328194	0.357375	1.30598	0.728122	0.878375	0.511056	0.561167	0.796125	0.580396	0.68525

## Sheet: Fig. 6k
Source Data Fig 6. Insulin content in a RHOT1-deficient rodent model of T2D
		Wistar						Young GK						Adult GK
	2.8mM	54.6517	80.8467	100.322	75.975	56.9444	72.7933	33.2667	30.7844	22.2867	34.4133	61.9517	43.9933	25.5133	11.6233	16.815	24.8767	18.6178	26.7333
	16.7mM	58.8367	69.9	80.41	79.8867	76.7983	79.515	35.8	45.5833	35.0133	31.8433	57.1067	31.2267	26.72	17.2089	15.53	27.9183	30.0667	27.5467

[truncated: 2 more sheets: Fig. 6l, Fig. 6m-q]
