# Supplementary material for: Genes with epigenetic alterations in human pancreatic islets impact mitochondrial function, insulin secretion, and type 2 diabetes
Source: Nat Commun. 2023 Dec 12;14:8040. doi: 10.1038/s41467-023-43719-9 (PMC10716521; doi:10.1038/s41467-023-43719-9)
Supplement: Supplementary file 6 — Source Data [file 41467_2023_43719_MOESM6_ESM.zip › Source Data files/Source Data Fig S1.xlsx]

## Sheet: Fig S1
Source Data Fig S1. EPIC DNA methylation values (%) for sites also found associated with T2D in previous islet methylome studies.
			Controls			T2D cases
			Mean	SD	N	Mean	SD	N
	CACNA1C	cg13373757	48.9	3.51	75	45.52	3.8	25
	CDKN1A	cg03714916	34.27	4.72	75	26.75	4.91	25
		cg05460965	64.83	4.54	75	56.94	5.26	25
		cg15474579	52.33	5.97	75	43.41	6.55	25
		cg21091547	87.26	3.42	75	82.4	5.76	25
		cg24425727	60.22	6.17	75	49.03	8.49	25
	GLP1R	cg06629734	41.33	5.06	75	46.5	5.29	25
		cg19772011	45.56	4.11	75	42.54	4.58	25
	HDAC4	cg05870586	63.68	5.62	75	56.91	6.49	25
		cg14823429	77.88	5.98	75	73.34	7.1	25
		cg22077197	62.19	7.29	75	52.23	7.49	25
		cg26767974	35.77	6.01	75	25.48	4.58	25
	HDAC7	cg04381888	40.71	5.41	75	35.59	5.94	25
		cg10583414	52.47	3.46	75	48.98	3.74	25
	IL6R	cg04715245	29.2	3.69	75	22.96	2.87	25
		cg08413590	42.2	3.14	75	37.16	2.44	25
	KCNQ1	cg04902871	58.75	4.47	75	55.74	4.07	25
		cg01693193	81.09	5.05	75	77.81	4.78	25
	PDE7B	cg03984009	61.26	5.08	75	54.66	5.64	25
		cg27306443	20.11	4.72	75	14.72	3.66	25
		cg23090824	42.04	7.39	75	32.58	6.06	25
		cg24283684	23.82	4.74	75	19.41	4.23	25
	THADA	cg01649611	80.15	4.58	75	75.41	5.41	25
		cg14044785	78.28	3.92	75	74.06	5.56	25
		cg19465455	89.91	3.22	75	84.76	4.22	25
	DNMT3A	cg05544807	34.45	2.21	75	36.09	1.87	25
		cg20948740	8.9	2.45	75	6.79	1.34	25
	PDX1	cg00184376	27.75	4.03	75	30.96	4.33	25
		cg01622304	32.08	4.64	75	35.19	4.97	25
		cg01771019	21.72	3.71	75	24	3.92	25
		cg03860037	32.58	4.54	75	36.62	4.63	25
		cg18064631	43.55	4.34	75	46.78	4.07	25
		cg21900495	33.18	6	75	37.37	6.41	25
		cg24601716	23.86	3.16	75	25.73	2.88	25
		cg25299895	31.39	6.02	75	35.39	5.47	25
		cg26299169	44.3	4.71	75	47.62	4.96	25
	TCF7L2	cg08532763	74.97	5.38	75	71.39	6.55	25
		cg23810098	61.26	7.6	75	53.14	11.38	25
	WFS1	cg01683717	52.34	6.5	75	46.37	7.32	25
		cg08703151	75.74	4.37	75	70.02	5.41	25
