# Supplementary material for: Genes with epigenetic alterations in human pancreatic islets impact mitochondrial function, insulin secretion, and type 2 diabetes
Source: Nat Commun. 2023 Dec 12;14:8040. doi: 10.1038/s41467-023-43719-9 (PMC10716521; doi:10.1038/s41467-023-43719-9)
Supplement: Supplementary file 6 — Source Data [file 41467_2023_43719_MOESM6_ESM.zip › Source Data files/Source Data Fig S2.xlsx]

## Sheet: Fig S2
Source Data Fig S2. EPIC DNA methylation values (%)
			Controls			T2D cases
			Mean	SD	N	Mean	SD	N
	SLC7A2	cg01053241	75.6	5.4	75	71.4	5.6	25
	WFS1	cg08703151	75.7	4.4	75	70	5.4	25
		cg01683717	52.3	6.5	75	46.4	7.3	25
	PDE7B	cg20351187	80.5	4.2	75	76.2	5.3	25
		cg03984009	61.3	5.1	75	54.7	5.6	25
		cg04152196	18.3	4.2	75	14	3	25
		cg08109136	7.1	2.6	75	4.5	1.1	25
		cg08378567	15.7	4.5	75	10.5	2.8	25
		cg27306443	20.1	4.7	75	14.7	3.7	25
		cg24283684	23.8	4.7	75	19.4	4.2	25
		cg23090824	42	7.4	75	32.6	6.1	25
