# Supplementary material for: Genes with epigenetic alterations in human pancreatic islets impact mitochondrial function, insulin secretion, and type 2 diabetes
Source: Nat Commun. 2023 Dec 12;14:8040. doi: 10.1038/s41467-023-43719-9 (PMC10716521; doi:10.1038/s41467-023-43719-9)
Supplement: Supplementary file 6 — Source Data [file 41467_2023_43719_MOESM6_ESM.zip › Source Data files/Source Data Fig S3.xlsx]

## Sheet: Fig S3a-e
Source Data Fig S3. EPIC DNA methylation values (%) and RNA-Seq
			Controls			T2D cases
			Mean	SD	N	Mean	SD	N
	CDKN1C	cg12598865	56.8	2.9	75	54.9	3.3	25
		cg12240761	10.2	2.7	75	7.8	1.7	25
		RNA-Seq	712.99	463.4	72	1086.45	862.31	25
	GAD1	cg09619064	32.5	4.5	75	27.7	5.6	25
		RNA-Seq	83.57	54.4	72	143.42	70.94	25
	GLRA1	cg02889884	40.5	3.5	75	45.3	4.2	25
		RNA-Seq	168.37	127.35	72	65.31	48.52	25
	IL6	cg02391394	73.9	3.2	75	70.4	3.9	25
		RNA-Seq	357.72	923.93	72	1062.34	1984.22	25
	RBP4	cg13228314	58.3	5.3	75	62	6.5	25
		cg20602843	64.7	3.1	75	67	4.1	25
		RNA-Seq	4169.41	2207.44	72	3303.87	1846.13	25

## Sheet: Fig S3f,h
Source Data Fig S3. EPIC DNA methylation values (%) and RNA-Seq
			Controls			T2D cases
			Mean	SD	N	Mean	SD	N
	SLC2A2	cg07062764	48.3	6.3	75	52.6	7	25
		cg17142134	41.8	5.6	75	45.8	5.9	25
		cg09710316	39.1	4.8	75	42.6	5.6	25
		RNA-Seq	237.15	210.28	72	69.2	51.23	25
	BEST3	cg23591609	51.7	6.6	75	58.7	7.5	25
		cg17277939	52.4	8.7	75	61.8	10.2	25
		cg09844653	52.9	7.4	75	60.6	8.7	25
		cg07618900	29.6	7.3	75	36.1	9.1	25
		RNA-Seq	81.57	50.1	72	40.18	23.37	25
