# Supplementary material for: Genes with epigenetic alterations in human pancreatic islets impact mitochondrial function, insulin secretion, and type 2 diabetes
Source: Nat Commun. 2023 Dec 12;14:8040. doi: 10.1038/s41467-023-43719-9 (PMC10716521; doi:10.1038/s41467-023-43719-9)
Supplement: Supplementary file 6 — Source Data [file 41467_2023_43719_MOESM6_ESM.zip › Source Data files/Source Data Fig S4.xlsx]

## Sheet: Fig S4a-f
Source Data Fig S4. Methylation risk scores based on the combined effect of differentially methylated sites in islets from T2D donors.
	BEST3			CABLES1			FAIM2			FOXP1			SLC2A2			TBC1D4
	Controls	T2D cases		Controls	T2D cases		Controls	T2D cases		Controls	T2D cases		Controls	T2D cases		Controls	T2D cases
	91.1445	105.463		-70.1044	-69.1678		-95.5081	-78.9225		-305.124	-310.489		45.1257	66.6044		145.158	149.785
	78.0011	95.8579		-70.3144	-67.2		-94.076	-77.0521		-319.524	-321.337		56.2521	56.3918		134.674	141.835
	61.2665	116.076		-81.0416	-62.3538		-94.1523	-92.2235		-446.498	-261.77		45.618	51.5802		111.341	161.01
	70.7281	71.2457		-81.7204	-74.4813		-100.748	-79.4822		-430.676	-337.468		41.6929	52.5367		108.052	133.807
	70.7761	90.4202		-81.0798	-64.1354		-97.3475	-82.5903		-398.142	-307.836		45.9232	58.7205		122.055	152.567
	63.58	92.0443		-75.1424	-70.7428		-86.7887	-80.3576		-387.167	-299.23		43.2971	55.6062		117.186	141.925
	69.9362	85.4411		-74.8568	-72.9738		-94.4017	-82.6838		-402.508	-346.967		48.0493	48.0893		130.13	128.537
	80.0375	104.865		-75.7628	-66.7406		-91.4351	-88.2068		-361.412	-335.484		43.5081	57.1466		121.563	146.568
	83.0465	97.6444		-74.3538	-73.5527		-97.9666	-87.9403		-376.287	-313.502		40.6505	45.5732		121.081	143.961
	74.3544	59.9886		-77.6373	-77.4969		-90.5944	-83.1375		-375.117	-398.141		53.7519	43.6436		132.517	117.414
	62.8555	92.2606		-78.6126	-71.9437		-93.0447	-85.2843		-376.197	-333.372		53.1869	59.7529		118.501	141.684
	71.5643	80.4136		-75.4277	-71.8055		-89.0181	-82.0352		-382.598	-307.275		41.7724	64.2443		130.325	137.879
	65.8831	80.6508		-79.1315	-73.8425		-90.3165	-71.2515		-392.024	-334.44		52.4076	61.9663		123.421	131.175
	63.1648	57.6169		-80.1169	-75.0158		-99.0987	-86.5863		-388.547	-350.604		40.7397	41.9351		112.202	124.581
	68.921	90.4517		-78.203	-77.5685		-92.7811	-84.4716		-395.301	-337.975		42.802	55.1588		120.48	128.867
	62.25	108.881		-78.8499	-67.2519		-84.5097	-90.298		-411.771	-339.627		43.1591	58.3831		122.164	153.863
	77.1556	108.419		-78.395	-71.5217		-90.9538	-80.1378		-398.267	-285.703		50.8382	52.8644		120.361	150.192
	66.9934	88.6503		-79.9483	-71.2139		-93.0506	-82.0485		-389.575	-294.952		43.9432	67.7713		120.753	148.217
	67.6602	77.7223		-74.5014	-72.9711		-94.8966	-87.0665		-377.377	-339.958		44.3815	59.6574		128.081	140.823
	84.4895	63.7481		-77.7366	-76.5768		-92.3357	-83.026		-407.158	-400.792		58.0915	46.3852		128.284	118.082
	76.3252	98.0252		-74.0501	-64.4151		-94.6668	-72.5333		-368.905	-261.922		54.3264	61.7118		131.48	149.302
	77.1149	110.135		-77.581	-67.5065		-89.7597	-82.1137		-390.213	-317.206		54.6339	57.1914		124.961	142.281
	51.5213	80.8746		-78.2344	-71.1044		-93.9212	-79.5059		-443.728	-308.494		39.2803	60.5339		107.152	144.707
	91.1723	97.0338		-72.8747	-71.4623		-90.84	-88.5171		-340.455	-350.015		56.9455	59.688		146.929	147.045
	77.4082	61.0375		-75.2458	-77.0177		-83.3954	-66.7684		-358.78	-363		44.0451	45.825		122.609	107.981
	68.1007			-80.5195			-89.0926			-401.813			53.5942			117.744
	62.6762			-74.7733			-92.3312			-348.954			50.8009			126.51
	63.3705			-75.6885			-87.68			-352.262			45.0197			117.097
	44.513			-84.0585			-86.5976			-455.789			39.6582			97.3017
	87.7973			-78.1394			-87.9125			-365.438			65.6434			132.313
	87.9675			-73.8743			-82.6568			-338.434			58.0264			133.789
	100.551			-71.649			-91.0192			-325.683			45.1684			139.458
	81.9382			-70.1146			-87.7255			-310.826			52.9363			144.043
	97.1771			-72.5696			-89.0035			-332.753			66.1056			152.002
	77.3176			-72.6086			-91.4108			-396.067			49.9784			126.205
	54.2542			-81.9805			-93.5118			-416.224			37.385			104.62
	52.9828			-79.0719			-93.3531			-393.173			43.5409			121.179
	61.8675			-80.3888			-96.7963			-421.364			41.9693			115.883
	66.0365			-77.9728			-89.0658			-432.766			41.2939			104.391
	48.2271			-81.5629			-86.6924			-371.767			49.3503			114.625
	71.3547			-78.7836			-98.9879			-406.571			53.2908			121.687
	82.2003			-75.3495			-91.4759			-375.978			51.589			133.843
	74.3891			-82.8654			-89.7468			-409.501			47.8304			123.669
	72.2009			-75.482			-85.0503			-335.58			47.0331			127.132
	88.7759			-70.8026			-90.3311			-319.763			57.8901			144.113
	77.9322			-71.2182			-90.3876			-347.653			46.044			136.582
	74.4441			-78.7689			-85.9787			-330.964			46.549			135.847
	76.5007			-76.041			-91.0192			-381.039			62.5117			141.305
	96.5474			-71.5501			-88.1356			-305.885			51.9003			146.06
	62.8554			-81.7694			-95.1147			-426.539			49.0495			121.267
	44.5391			-81.4583			-99.8143			-390.059			49.6294			116.328
	82.8468			-73.1569			-88.3721			-351.732			46.6713			131.357
	68.6179			-76.4018			-87.6983			-366.537			45.7438			134.688
	108.585			-63.3653			-88.5409			-302.504			52.1295			158.766
	71.0589			-73.1689			-91.0482			-376.059			46.9203			129.798
	82.2797			-70.5031			-86.6957			-331.312			58.0821			147.538
	58.87			-80.0917			-98.3165			-429.095			43.7858			111.856
	100.925			-71.757			-85.5634			-326.254			56.9419			135.671
	76.9399			-75.5356			-86.2522			-356.931			54.0361			126.958
	95.5138			-71.446			-92.1282			-351.251			59.6854			147.052
	59.3398			-80.52			-87.3927			-404.563			56.3616			125.835
	45.2583			-78.4142			-87.2389			-373.5			45.8664			111.186
	61.2994			-77.9608			-90.6477			-392.472			44.338			112.104
	55.2923			-78.6058			-95.088			-424.706			45.6451			111.849
	70.1086			-77.1233			-89.976			-374.086			44.0972			122.279
	59.5578			-81.2128			-94.9771			-429.205			42.5791			109.306
	74.2732			-76.6233			-97.1794			-382.682			54.8514			133.768
	66.5993			-78.4534			-101.134			-409.477			41.4606			107.967
	54.7201			-81.0191			-85.3664			-414.352			47.5169			117.777
	81.9885			-77.8833			-92.3061			-369.058			60.9177			133.167
	88.7245			-69.5368			-90.2849			-319.765			51.8079			138.222
	50.8555			-82.811			-93.5766			-440.608			35.4778			104.105
	82.1257			-75.3059			-88.7134			-365.222			54.3258			134.898
	76.0207			-73.4739			-93.3273			-377.019			50.2109			132.409
	91.8485			-75.2179			-89.4628			-359.373			57.4234			144.953

## Sheet: Fig S4g
Source Data Fig S4. Methylation risk scores based on the combined effect of differentially methylated sites in islets from T2D donors.
	MRS	OR	LI	UI	beta	sem	p-value
	ASIC2	1.233565758	1.125840831	1.392403287	0.209908966	0.053233958	8.04e-05
	BCL3	1.126524047	1.06807896	1.206621913	0.119136827	0.030655062	0.000101756
	BEST3	1.094301402	1.048865779	1.151455312	0.09011617	0.0234871	0.000124629
	C1S	2.174554293	1.552028453	3.449552212	0.776823721	0.199437553	9.82e-05
	CABLES1	1.747370571	1.385609858	2.384904907	0.558112127	0.136594513	4.39e-05
	CDK18	1.547461259	1.275724449	1.983621816	0.436615691	0.111188246	8.61e-05
	DKK3	1.754643059	1.379484974	2.539929685	0.562265451	0.152188436	0.00022029
	ELFN1	2.259074577	1.626807364	3.622023859	0.81495525	0.200073944	4.64e-05
	FAIM2	1.98822235	1.50346781	3.018514495	0.687240948	0.173074817	7.16e-05
	FAM19A5	1.186080372	1.101825159	1.307629988	0.170654066	0.043034486	7.32e-05
	FOXP1	1.070442841	1.041377141	1.112878433	0.068072433	0.016584317	4.05e-05
	FSTL4	1.380509171	1.214872154	1.673247335	0.322452396	0.078798466	4.27e-05
	HHATL	1.250216887	1.120436642	1.426582321	0.223317046	0.060900995	0.000245522
	KCNG3	2.660244652	1.766722749	5.239528825	0.978418093	0.266288669	0.000238525
	NPAS2	1.502923227	1.277901299	1.880228108	0.40741203	0.096619525	2.48e-05
	NTN1	1.099453886	1.054323595	1.160715506	0.094813589	0.024139421	8.57e-05
	OPRD1	1.169998618	1.095828771	1.28102304	0.157002568	0.038974709	5.62e-05
	SERPINE2	1.354606499	1.194428465	1.593612836	0.303511005	0.072402361	2.77e-05
	SFRP4	1.025639672	1.01216845	1.04206125	0.025316488	0.007320926	0.000544001
	SLC2A2	1.195239577	1.096723906	1.326622493	0.178346648	0.047883064	0.000195603
	SSTR5	1.274248629	1.154894711	1.464209851	0.242356694	0.05928039	4.35e-05
	SULF2	1.348684214	1.195003286	1.585514737	0.299129461	0.07097834	2.5e-05
	SV2B	1.145226671	1.079529037	1.236454758	0.135602584	0.034239644	7.48e-05
	SYBU	1.17504912	1.101613515	1.285528589	0.161309951	0.038567611	2.88e-05
	SYNPO	1.051238848	1.030636548	1.080612345	0.049969324	0.011873726	2.57e-05
	TBC1D4	1.115974764	1.060977954	1.188559875	0.109728251	0.028532266	0.000120179
	TMEM176B	1.14482244	1.081788542	1.234146955	0.135249551	0.033002071	4.16e-05
