# Supplementary material for: Genes with epigenetic alterations in human pancreatic islets impact mitochondrial function, insulin secretion, and type 2 diabetes
Source: Nat Commun. 2023 Dec 12;14:8040. doi: 10.1038/s41467-023-43719-9 (PMC10716521; doi:10.1038/s41467-023-43719-9)
Supplement: Supplementary file 6 — Source Data [file 41467_2023_43719_MOESM6_ESM.zip › Source Data files/Source Data Fig S5.xlsx]

## Sheet: Fig S5a
Source Data Fig S5. Insulin content in human islets after silencing using siRNA.
		2.8mM					16.7mM
	siNC	29.7839	22.506	23.3759	12.538	18.4387	34.402	27.4285	19.2042	19.8173	13.9624
	siFOXP1	34.4479	27.5372	19.5198	11.5763	18.7233	35.8283	32.91	17.4271	14.4108	23.6923
	siTBC1D4	32.6619	24.0792	25.3151	14.2811	15.4808	41.1927	30.1078	27.8364	13.9637	20.4324
	siRHOT1	26.3649	26.2962	19.4832	21.7078	16.6453	34.0046	32.2819	23.198	20.531	22.3708
	siCABLES1	36.7268	22.2115	17.9158	16.2506	18.5785	39.2594	29.7908	17.1579	19.3684	22.0796

## Sheet: Fig S5b
Source Data Fig S5. Gene expression (array) in human islets after silencing using siRNA.
	FOXP1 expression			TBC1D4 expression			RHOT1 expression			CABLES1 expression
	siNC	siFOXP1		siNC	siTBC1D4		siNC	siRHOT1		siNC	siCABLES1
	8422.31	4544.8		584.071	377.413		3125.78	1038.3		2210.26	792.353
	7804.01	4544.8		544.957	497.999		3213.66	1618.01		1924.14	1136.2
	6608.01	5442.3		541.193	474.413		3666.02	1398.83		2019.81	1120.56
	7383.04	4482.23		625.992	396.177		3468.27	1710.26		1584.71	1468.37
	7967.99	4938.99		754.826	328.557		4182.07	1144.1		2225.63	867.067

## Sheet: Fig S5c-d
Source Data Fig S5. Gene expression (RNA-Seq) in human islets from non-diabetic islets.
	RHOT1	LAMP2	MFN2
	891.145	4136.19	1782.29
	862.22	4234.75	2068.69
	751.455	4276.51	1659.22
	1116.86	5318.78	2449.38
	1011.79	5568.03	2457.32
	706.331	4009.13	2797.11
	1124.07	5449.06	1861.44
	1409.26	4025.03	2497.1
	1193.4	10702.8	1611.24
	915.444	4666.22	2236.96
	935.601	6759.27	2612.82
	953.195	6752.44	2181.53
	960.752	5734.79	2087.2
	897.428	4601.51	1631.05
	1054.76	6944.21	2413.33
	984.08	5988.05	1958.3
	1069.92	6885.09	2330.81
	800.611	4638.12	1959.45
	983.228	5007.63	1504.21
	1014.97	9212.19	2657
	998.05	4311.69	1998.3
	1019.42	6654.16	1861.45
	964.533	5253.93	2506.59
	933.701	5761.5	1898.6
	1101.78	5370.32	2093.44
	773.061	5282.14	1879.86
	924.245	6999.26	2433.4
	1184.88	5126.79	2396.38
	881.66	3789.69	2149.23
	886.641	4184.02	1567.56
	825.38	4910.36	1705.57
	1110.56	4572.91	2475.74
	932.838	6602.6	2566.05
	879.763	5800.55	1724.43
	986.152	5282.88	1769.67
	882.026	3114.23	1295.9
	1236.26	9591.49	2061.1
	1074.67	4736.28	1900.21
	940.866	4816.55	2328.99
	726.591	4825.95	1948.05
	1179.44	8385.99	2572.28
	1328.15	6515.37	2671.02
	1026.52	3950.32	1641.64
	933.056	4804.92	2061.93
	861.279	6569.61	1691.17
	1178.51	6146.79	3052.21
	976.78	6720.57	2317.05
	806.241	4556.86	1666.09
	1392.43	7742.43	1992.48
	1108.65	5602.71	1902.97
	739.062	5220.08	2557.16
	841.06	3758.1	1747.76
	868.505	4686.42	2655.35
	1208.74	5712.47	2914.35
	1041.65	4904.93	1694.19
	963.335	6152.78	2270.12
	831.628	4987.06	2083.13
	812.285	4652.67	1642.69
	955.819	5056.54	2070.41
	1064.85	6875.75	2261.42
	1016.37	5218.68	2443.28
	830.64	4780.24	2401.92
	1482.57	5991.51	2610.44
	1279.57	5502.15	2619.35
	917.017	4809.46	1708.75
	1192.34	8178.37	2242.95
	1183.28	6686.78	1810.01
	864.743	5011.48	1776.54
	975.912	4504.38	2018.25
	830.459	4755.32	2477.59
	721.001	4663.63	1769.73
	589.005	5375.38	2321.21
	1018.2	4640.22	1611.45
	745.685	4307.96	1711.57
	1032.42	5489.17	2729.1
	1063.29	5975.84	2775.04
	1031.85	3465.04	2127.56
	1049.81	4686.09	1272.95
	908.027	4447.74	2378.8
	1124.83	6294.53	2149.74
	1007.72	5192.45	2299.34
	1002.92	5896.63	2234.18
	967.481	3983.92	1972.96
	800.732	5732.25	2345.61
	1169.66	5763.49	2681.33
	919.325	4664.33	2230.61
	801.523	7138.91	1727.7
	1049.41	6462.35	1581.64
	887.942	5260.73	2027.76
	1007.75	6101.91	1776.21
	994.363	6495.59	1796.04
	1078.24	6088.13	1501.65
	1022.96	5518.6	2395.88
	970.078	5734.83	2857.08
	940.788	5312.47	1637.75
	1071.06	6445.66	2201.86
	775.341	4620.82	1778.3
	1058.56	4214.16	1916.44
	972.028	4613.47	1668.97
	991.902	5470.24	3146.97
	1107.07	6837.58	2145.27
	948.305	5329.98	2304.06
	1453.38	4102.55	1826.15
	997.487	5164.29	2193.26
	1246.37	7592.89	2119.33
	1070.11	8093.54	3389.42
	1035.76	5155.8	2216.72
	1000.35	5693.88	2417.82
	845.135	4854.37	2081.92

## Sheet: Fig S5f
Source Data Fig S5. Trancsriptional activity of the RHOT1 promoter region.
		Passage average ratio Firefly/Renilla
		Ctrl	SssI
		191	-1
		139	0
		158	0
		96	-1
	4 cell passages, 3 measurements per passage:
			Ratio Firefly/Renilla
			Ctrl	Sss1
		PD a	187.453	-0.984364
			211.028	-0.608226
			175.532	-0.0744524
		PD b	82.616	-0.312018
			111.705	-0.159066
			223.708	-0.200949
		PD c	122.233	2.02395
			192.228	-0.455314
			160.954	-0.475568
		PD d	105.97	-0.398115
			79.8684	-0.785847
			101.588	-0.324924

## Sheet: Fig S5g
Source Data Fig S5. Insulin secretion normalized to content in INS1 832/13 β-cells after silencing using siRNA.
			2.8 mM						16.7 mM
		siNC	0.94	0.72	1.01	1.08	2.55	1.89	6.98	9.61	7.63	14.66	24.22	20.93
		siRhot1	0.82	0.46	0.87	0.77	1.96	1.7	4.41	2.96	3.2	7	13.62	11.21
