# Supplementary material for: Genes with epigenetic alterations in human pancreatic islets impact mitochondrial function, insulin secretion, and type 2 diabetes
Source: Nat Commun. 2023 Dec 12;14:8040. doi: 10.1038/s41467-023-43719-9 (PMC10716521; doi:10.1038/s41467-023-43719-9)
Supplement: Supplementary file 6 — Source Data [file 41467_2023_43719_MOESM6_ESM.zip › Source Data files/Source Data Fig S6.xlsx]

## Sheet: Fig S6a-c
Source Data Fig S6. Protein levels in INS1 832/13 β-cells after silencing using siRNA
		Citrate synthase protein levels			Cytochrome C protein levels
		siNC	siRhot1		siNC	siRhot1
		1.01394	0.868781		0.995131	0.647441
		0.938531	0.782333		1.14622	0.943356
		0.95784	0.7169		0.832591	0.556135
		0.95007	0.863501		0.871391	0.680141
		1.1051	0.913783		1.20229	0.928815
		1.03452	0.999141		0.952377	0.950867
	Protein levels	siNC						siRhot1
	Complex I	1.52676	1.08614	0.735441	0.891385	0.884068	0.876206	1.33219	0.888244	0.708298	0.610535	0.81637	1.13421
	Complex II	1.70855	1.15338	0.590482	0.753832	1.03639	0.75736	1.44386	0.783215	0.835619	0.592569	0.997909	0.779978
	Complex III	1.02075	0.588943	0.996206	1.55442	0.75837	1.08131	0.797426	0.673656	1.50833	1.24461	0.575747	0.708692
	Complex IV	1.43766	0.806527	1.0073	0.978369	0.89219	0.877957	1.09753	0.725285	0.833425	0.800171	0.638894	0.946225
	Complex V	1.40275	0.826516	0.510022	1.16569	1.09489	1.00012	0.909119	0.270009	0.243775	0.655609	0.769793	0.896267

## Sheet: Fig S6f
Source Data Fig S6. Mean flourescent intensity of mitochondrial superoxide production in INS1 832/13 β-cells after silencing using siRNA
	Mock	siNC	siRhot1
	3964	4195	4837
	4093	4140	5322
	7619	9599	10031
	6933	7073	9777
	5046	4897	5245
	5566	4752	5715
	4963	5483	5677
	4845	4955	6516
	4725	4960	6057
