# Supplementary material for: Genes with epigenetic alterations in human pancreatic islets impact mitochondrial function, insulin secretion, and type 2 diabetes
Source: Nat Commun. 2023 Dec 12;14:8040. doi: 10.1038/s41467-023-43719-9 (PMC10716521; doi:10.1038/s41467-023-43719-9)
Supplement: Supplementary file 6 — Source Data [file 41467_2023_43719_MOESM6_ESM.zip › Source Data files/Source Data Fig S7.xlsx]

## Sheet: Fig S7a-c
Source Data Fig S7. Protein levels in INS1 832/13 β-cells after silencing using siRNA
	Lamp1
		Control							Starved
	siNC	1.0005	1.1291	0.8362	0.8867	0.9499	1.0844	1.1132	0.8677	0.8865	0.7696	0.9719	1.2268	1.0301	0.9106
	siRhot1	1.1733	1.1708	0.8676	1.1218	1.2446	1.1922	1.3345	1.0417	0.913	1.0582	1.145	1.3944	1.2606	1.2578
	p62
		Control							Starved
	siNC	0.7173	1.4154	0.8082	1.0912	0.9023	0.8524	1.2131	0.242	0.8496	0.4468	0.6437	0.783	0.2343	0.3235
	siRhot1	0.716	0.9903	1.1396	1.2879	1.1642	1.0706	1.501	0.5028	0.7616	1.0603	1.0982	1.1244	0.7376	0.7751
	Lc3b-II
		Control							Starved
	siNC	0.9228	1.3559	1.1365	1.119	0.8317	0.5157	1.1185	0.8456	1.2656	1.0244	0.8868	0.8189	0.54	1.0141
	siRhot1	0.8896	1.4213	1.0935	1.0606	0.7319	0.4785	1.1791	0.715	1.2064	1.0604	0.7965	0.7456	0.6197	0.8131
	Lc3b-I
		Control							Starved
	siNC	1.1083	0.8005	0.8134	1.181	1.2289	0.4977	1.3702	1.1017	1.0062	0.7946	1.8592	1.6469	0.8637	1.8214
	siRhot1	0.9065	0.9605	0.5258	1.1712	0.8889	0.4401	1.2525	1.1226	1.1035	1.0425	1.5797	1.5324	1.1833	1.6489

## Sheet: Fig S7d
Source Data Fig S7. Protein levels in INS1 832/13 β-cells after silencing using siRNA
	Opa1 long isoform			Opa1 short isoform			Opa1 ratio long/short isoform
	siNC	siRhot1		siNC	siRhot1		siNC	siRhot1
	0.612	0.535		0.869	1.086		0.403	0.282
	0.599	0.489		0.789	0.895		0.434	0.312
	0.639	0.759		1.027	1.155		0.356	0.376
	0.918	0.805		1.075	1.158		0.488	0.397
	0.946	0.929		1.092	1.159		0.495	0.458
	0.985	0.987		1.04	1.388		0.541	0.406
	1.633	1.35		1.265	1.129		0.665	0.615
	1.206	1.201		0.978	1.019		0.635	0.607
	1.203	1.089		1.157	1.228		0.535	0.456
	1.461	0.912		1.005	0.95		0.748	0.494
	0.882	0.697		0.855	0.879		0.531	0.409
	0.913	1.147		0.849	1.092		0.553	0.541
